# Supplementary material for: Reconstructing Prehistoric Viral Genomes from Neanderthal Sequencing Data
Source: Viruses. 2024 May 27;16(6):856. doi: 10.3390/v16060856 (PMC11209150; doi:10.3390/v16060856)
Supplement: Supplementary file 1 [file viruses-16-00856-s001.zip]

Archive with 52 entries (52 files):
- Supplementary Data S1 - Adenovirus HAdV-7-N1 consensus sequence.fasta
- Supplementary Data S10 - Alignment of adenovirus HAdV-7-N1 and murid and non-human primates.nex
- Supplementary Data S11 - Alignment of herpesvirus HSV1-N1 and murid and non-human primates.nex
- Supplementary Data S12 - Alignment of papillomavirus HPV12-N1 and murid and non-human primates.nex
- Supplementary Data S13 - Alignment of adenovirus HAdV-7-N1 for Bayesian tree.nex
- Supplementary Data S14 - Alignment of herpesvirus HSV1-N1 for Bayesian tree.nex
- Supplementary Data S15 - Alignment of papillomavirus HPV12-N1 for Bayesian tree.nex
- Supplementary Data S16 - Random Reference sequences of parvovirus B19 analysis..fasta
- Supplementary Data S17 - Krona view of ERR10073060 Run.png
- Supplementary Data S18 - ERR10073060 Run Browser SRA Archive NCBI.png
- Supplementary Data S2 - Herpesvirus HSV1-N1 consensus sequence.fasta
- Supplementary Data S3 - Papillomavirus HPV12-N1 consensus sequence .fasta
- Supplementary Data S4 - Adenovirus HAdV-7-N1 MegaBlast alignment.nex
- Supplementary Data S5 - Herpesvirus HSV1-N1 MegaBlast alignment.nex
- Supplementary Data S6 - Papillomavirus HPV12-N1 MegaBlast alignment.nex
- Supplementary Data S7 - Alignment adenovirus HAdV-7-N1 and 10 closest relatives .nxs
- Supplementary Data S8 - Alignment herpesvirus HSV1-N1 and 10 closest relatives.nxs
- Supplementary Data S9 - Alignment papillomavirus HPV12-N1 and 10 closest relatives.nex
- Supplementary Figure S1 Adenovirus NJ-MegaBlast.png
- Supplementary Figure S10.pdf
- Supplementary Figure S11 Detail of changes and C-T deamination.pdf
- Supplementary Figure S12.pdf
- Supplementary Figure S13.pdf
- Supplementary Figure S14.pdf
- Supplementary Figure S15.pdf
- Supplementary Figure S16.pdf
- Supplementary Figure S2 Herpesvirus NJ-MegaBlast.png
- Supplementary Figure S3 Papillomavirus NJ-MegaBlast.png
- Supplementary Figure S4 Adenovirus ML Tree.jpg
- Supplementary Figure S5 Herpesvirus ML Tree.jpg
- Supplementary Figure S6 Papillomavirus ML Tree.jpg
- Supplementary Figure S7 Adenovirus HAdV-7-N1 alignment with template.txt
- Supplementary Figure S8 Herpesvirus HSV1-N1alignment with template.txt
- Supplementary Figure S9 Papillomavirus HPV12-N1 alignment with template.txt
- Supplementary Table S1 Adenovirus Modeltest BIC.pdf
- Supplementary Table S10.pdf
- Supplementary Table S11.pdf
- Supplementary Table S12.pdf
- Supplementary Table S13 Adenovirus HAdV-7-N1 SNPs vs extant.csv
- Supplementary Table S14 N-herpesvirus SNPs vs extant.csv
- Supplementary Table S15 N-papillomavirusSNPs vs extant.csv
- Supplementary Table S2 Herpesvirus Modeltest BIC.pdf
- Supplementary Table S3 Papillomavirus Modeltest BIC.pdf
- Supplementary Table S4 - VCF file of HAdV-7-N1 x KX897164.vcf
- Supplementary Table S4a - VCF file of HAdV-7-N1 x KX897164.txt
- Supplementary Table S5 - VCF file of HSV1-N1 x MN136523.vcf
- Supplementary Table S5a - VCF file of HSV1_N1x MN136523.txt
- Supplementary Table S6 - VCF file of HPV12-N1 x X74466.vcf
- Supplementary Table S6a - VCF file of HPV12-N1 x X74466.txt
- Supplementary Table S7 - Adenovirus HAdV-7-N1 Bayesian patristic identity.csv
- Supplementary Table S8 - Herpesvirus HSV1-N1 Bayesian patristic identity.csv
- Supplementary Table S9 - Papillomavirus HPV12-N1 Bayesian patristic identity.csv
