# Supplementary material for: Reconstructing Prehistoric Viral Genomes from Neanderthal Sequencing Data
Source: Viruses. 2024 May 27;16(6):856. doi: 10.3390/v16060856 (PMC11209150; doi:10.3390/v16060856)
Supplement: Supplementary file 1 [file viruses-16-00856-s001.zip › Supplementary Data S1 - Adenovirus HAdV-7-N1 consensus sequence.fasta]

>Adenovirus_HAdV-7-N1_consensus_sequence 180,419 reads from Filtered & Trimmed mapped to Human adenovirus 7 KX897164 using BBMap
CGCTTACTGAAAGGATATGAGGTAGTTTTGGGCGGATGCAAGTAAAAATTCTCCATTTTCGCGCGAAAACTGAATGAGGAAGTGAAYACCTGAGTCATTTCGCGGAYGCGACAGGGTGGAGTMYTTGCCGAGGGCCGRGTAGACTTTGACCGTTTACGTGGAGGCTTCGATTACCGTGTTTTTCACSYAAATTTCCGCGTACGGAGTCAAAGTCCTGTGTTTTTGASTAGGTGTCAGCTGATCGMAAGGGTTTTTAMTCATGACGAGTTCCGTCAAGAGGCAACTCTTGAGTGCCAGCGAGAAGAGTTTTCTCCTCCGCGCCGCAAGTCAGTTCTGCGCTTTGAAAATGAGRTRCCTGCGTTTCCTGCCACAGGAGCTTATCTCCAGTGAGACCGGGATCGAAATACTGGAGTTTGTGGTAAATCCBTAATGGGAGACGACCCGGAACCGCCAGTGCAGCCTTTCGATCCACCTACGCCYTCCGATCTGTATGATTTAGAGGTAGACGGGCCTGAGGATCCCAATGAGGAAGCTGTGAATGGGTTTTTTACTGATTCTATGCTGSTAGCTGCCGATGAAGGATTGGACATAAACCCTCCTCCTGAGACCCTTGTTACCCCATGGGTGGTTGTGGAAAGCGGCAGAGGTGGGAAAAAATTGYCTGATCTGGGAGCAGCTGAAATGGACTTGCGTTGTGATGAAGAGGGTTTTTCTCCGAGTGATGATGAAGATGGGGAAACTGAGCAGTCCATCCATACCGCAGTGAATGAGGGAGTAAWTSCTGCCAGCGATGTTTTTRAGTTGSRCTGTCCGGAGCTGCCTGGACATGGCTGTAAGTCTTGTGAATTTCACAGGAANAACACTGGAATGAAAGAACTATTGTGCTCGCTTTGCTATAWGAGAATGCACTGCCACTTTATTTACAGTAAGTGTATTTAAGTGAAATTTAAAGGAATAGTSTAGCTGTTTAATAACTGTTSWATGGTAGATTTATGTTTTTTACTTGTGATTTTTTGTAGGTCCTGTGTCTGATGATGAGTCACCTTCTCCTGATTCAACTACCTCACCTCCTGAAATTCRGGCGCCCGCACCTGCAWACGTATGCAAGCCCATTCCTGTAAAGCCTCGGCCTGGGAAACGCCCTGCTGTGGATAAGCTTGAGGACTTGTTGGAGGGTGGGGATGGACCTGGTTCCGGCGTACCCGGAAACTACCAARGCAATAAGTGCCCTGCAGCTGTGTTTATTTAATGTGACGTCATGTAATAAAATTATGTCAGCTGCTGAGTGTTWTAKTMCTTCTTGGGTGGGGACTTGGAKATATAAGTAGGATCCGATCTGTGTGGTTAGCTCACAGCAACCTGCTGCCATCCATGGAGGWTTTTCCTATCTTGGAAGATCTCAGACAGACTCGGTAACTGCTAGAAAACGCCTCGGACGGAGTCTCTGGCCTTTGGAGATTCTGCTTCGGTGGTGATCTAGCTAGGCTATTGTTTAGGATAAAACAGGACTAMMGCGTAGAATTTGAAAAGTTATTGGACGACAGTCCAGGACTTTTTGAAGCTCTTAAYTTGGGTCATCAGGCTCATTTTAAGGAGAAGGTTTTATCAGTTTTAGATTTTTCTACTCCTGGTCCAACTGCTGCTGCTGTAGTAGATCTTACTTTTATATTGGATAAATGGAWSCGCCAAACTCACTTCAGCAAGGGATACGTTTTGGATTTCATAGCAGCAGCTTCGTGGAGAACATGGAAGGCTCGCAGGATGAGCAYAATCKKAAATTACTGGCCAGTGCAGCCTCTAGGAGTAGCAGGGATACTGAGACACCCACCGACCATGCCTGCGGTTCTGCAGGAGGAGCAGCAGGAGGACAATCCGAGAKCCGGCCTGGACCCTSCGGTGGAGGAGTAGCTGTGCTGTTTCCTGAACTGCGACGGGTGCTTGCYAGGTCTACGACCRGTGGACAGAACAGAGGCATTAAGAGGGAGAGGAAGCCTAGTGGGAATAATTCAAGAACCGAGTGGGCTTTAAGTTTAMGGAGCCGCAGGCGTCCTGAAACTGTTTGGTGGCATGAKGTTCAGAGCGAAGGCAGGGATGAAGCCGTGATATTGCAGGAGAAATAWYCATTASAAYANSTYAAGACCTGTTGGTTGGAACCTGAGGATGATTGGGAGGTGGCCSTTAGGAATTATGCTAAGATAGGTCTGAGGCCTGATWAACAATATAGAAKAACTAAGAAGATTAATATTAGAAATGCATGCTACATATCAGGGAATGGGGCAGAGGWTATAWTARATACACAAGATAAAGCAGCTTTTAGATGKTGTATGATGGGTATGTGGCCAGGGRTTGTCGGCATGGAAGCWKGAACACTTATGAATATTAGGYYTAGAGGGGATGGGTATAATGGSATTGTATTTATGGCTKSAACYAAGCTGATTCTACATTGTTGTAGCTTTTTGGTGTTTAATAAACGTGTGTAGAAGCTTGGGGGCAAGTGAGTGTGAGGGGTTGTAGTTTTTATGCATGCTGGATTGCAACATCAGGTAGGGTCAAGAGTCAGTTGTCTGTGAAGAAATGCATGTTTGAGAGATGRAATCTTGGCATACTGAATGAAGGTGAAGCAAGGATCCGCCACTGCGCAGCTACAGAAACTGGCTGCTTCATTCTAATAAAGGGAAATGCCAGTGTGAAGCATAAYTTGATCTGTGGACATTCGGATGAGAGGCCYTATCAGATGCTGACCTGCGCTGGTGGACATTGCRATATTCTTGCTACTGTGCATATCGTTTCACATGCACGCAAGAAAKGGCCTGTATTTGAACATAATGTGATTACCAAGTGCACCATGCACATAGGAGGTCGCAGGGGAATGTTTATGYCTTACCAGTGTAACATGAATCATGTGAAGGTAATGTTGGAACCAGATGCCTTTTCCAGAGTGAGCTKAACAGGAATCTTTGATATGAATATTCAACTATGGAAGATCGGAAGATATGATGACACTAMASCGAGGGTGCGCGCATGCGAMTGCGGAGGCAAGCATGCWAGATYCCAGCCGGTGTGCGTGGATGKGWMTGAAGACCTGAGATCCGATCATTTGGTSCTTGCCTGCACTGGAGCGGAGTTCGGTTCCAGTGGTGAAGAAACTGACTAAAGTGAGTAGTGGGGCAAGATGTGGATGGGGACTTTCAGGTTGGTAWGGTGGACAGATTGGGTAAATTTTGTTAATTTCTGTCTTGCAGMYRCCATGAGTGGAAGCGCTTCTTTTGAGGGGGGAGTATTTAGCTCTTATCTGACGGGCAGGCTCCCACCATGGGCAGGAGTTCGTCAGAATGTCACGGGATCCACTGTGGATGGAYGACCCGTCCAGCCCGCCAATTCCTCAACGCTGACCTATGCCACYKYGAGTTCGTCACCATTGGATGCAGCTGCAGCCGCCGCCGCTACTGCTGCCGCCAACACTATCCTTGGAATGGGCTATTACGGAAGCATCGTTGCCAATTCCAGTTCCTCTAATAACCCTTCAACCCTGGCTGAGGACAWGCTACTTGTTCTGTTGGCTCAGCTCGAGGCCTTCCAGGGKTAGGCGAMCTGTCTAAGCAGGTGGCCCAGTTGCGTGAGCAAACTGAGTCTGCTGTTGCTRCAGCAAAGTCTRAAKAAAGATCTCAAATCAATAAATAAAGAAATACTTGTCATAAAAACAAATGAATGTTTATTTGATTTTTCGCGCGCGGYATGMCCTGGACCATCGGTCTCGATCATTGAGAACTCTTCCGATCTTTTCCAGTACCCTGTWAAGGTGGGATTGAATGTTTAGATACATAGGCATACTTCCGTCTCGGGGGTGGAGATAGCTCCATTGAAGAGCCTCTTGCTCCGGGGTAGTGTTATAAATCACCCAGWCATAGCAAGGTCGGAGTGCATGGTGTTGCAYAMTATCTTTTAGGAGCAGMKTAWTTGCAACGGGGAGGCCCTTAGTGTAGGTGTTTACAAATCTATTGAGCTGGGACGGGTGCATCCGGGGTGAAATTATATGCATTTTGGACTCGATCTTGAGGTTGGCAATGTTGCCGCCTAGATCGGGTCTCGGGTTCATATTGTGCAGGACCACTAAGACAGTGTATCCGGTSAACTTGGGAAATTTATCATGCAGCTTAGAGGGAAAAGCATGAAAAAATTTGGAGACACCTTTGTGGCGCCCCAGATTCTCCATGCACTCATCCATAATGAKAGCGATGGGGCCGTGGGCAGCGGCACGGGCGAACACGTTCCGARGGCCTGAWCSWTCATAGTTATGCTCCTGAGTCAGGTCATCATAAGCCATTTTAATAAACTTTGGGCGGAGGGTGCCAGATTGGGGGATGAAAGTTCCCTCTGGCCCGGGAGCAAASTTSYCCTCACATATTTGCATTTCCCAGGCTTTCAGTTCAGAGGGGGGGATCATGTCCACCTGCGGGGCTATAAAAAATRCCGTTTCTGGAGCCGGGGTGATTAMCTGGGATGAAAGCAAATTCCTAAGCAGCTGAGACTTGCCGCACCCAGTGGGACCGTAAATGACCCCAACDAMGGGTTGCAGATGGAAGTTTAGGGAGCGACAGCTGCCGTCCTCCCGGAGTAGGAAGGCCACTTCGTTCATCATTTCCCTTACATAGATAGGWTCCCGCACCAAGTCCGTTAGGAGGCGCTCTCCCCCAAGGGATAGAAGCTCCTGGAGCGAGGAGAAGTTTTTCAGCGGCTTCAGCCCGTCMGCCATGGGCATTTTGGAAAGAGTCTGTTGCAAGAGCTCGAGCCGGTCCYAGAGCTCGGTGATGTGCTCTWTGGCATCTCGATCCAGCAGATCTCCTCGTTTCGCGGGTTGGGACGGCTCCTGGAGTAGGGAATCAGACGATGGRCGTCCAGCGCTGCCAGGKTCCGATCCTTCCATGGTCGCAGCGTCCGAGGCMGGGTTRTTTCCGTCACGGTGAATGGGTGCGCGCCTGGTTGGGCGCTTGCGAGGGCSCGCTTCAGACTCATCCTGCTGGTCGAGAACCGCTGCCGATCGGCGCCCTGCATGTCGGCCAGGTAGCAGTTGACCATGAGTTCGTAGTTGAGCGCCTCGGCCGCGTGGCCTTTGGCACGGAGCTTACCTTTGGAAGTTTTATGGCAGGCGGGGCAGTAGATACATTTGAGGGCATACAGCTTGGGCGCGAGGAAAATGGATTCGGGRGAGTAWGCATCCGCACCGCAGGAGGCGCAGACGGAKTSRCACTCCACGAGCCAGGTCAGATCCGGCTCATCGGGGTCAMAAACAAGTTTKCCGCCATGTTTTTTGATGCGTYTCTTACCTTTGGTTTCCATGAGGTCGTGTCCCCGCTGGGTGACGAAGWGGCTGTCCGTGTCCCCGTCTTCCGACTTTATGGGYCTGTCCTCGAGCGGAGTGCCTCCTTCCTCTTCGTAGAGGAASCCAGCCCACTCTGATACAAAAGCGCGTGTCCAGGCCAGCACRAAGGAGGCCACGTGGGCAGGGTAGCGGTCGTTGTCAACCAGGGGGTCCACCTTCTCTACGGTAKRTTTCCATGTCCCCCTCCTCCACATCCAAGAATGTGATTGGCTTGTAAGTGTAGGSCACGTGACCAGGGGTCCCCGCCGGGSGCGTSTAAAAGGGGGCGGGCCTCTGTTCGTCCTCACTGTCTTCCGGATCGCTGTCCAGGAGCGCCAGCTGTTGCGGBAGGYATTCCYTCTCGAAGGCGGGCATGACCTCTGCACTCAGGTTGTCAGTTTCTAGGAACGAGCTGGATTTGATATTGACAGTACCAGCAGAGATGGAAGTCATAAGACYCTCGTCCATTTGGTCAGAAAACACAATCTTCTTGTTGTCCAGCTTGGTAGCAAATGATCCATAGAGGRCATTGGATAGAAGCTTGGCGATGGAGCGCATGGTTTGGWKCTTGTCCTTGTCCGCGCGCTCCTTGGCGGCGATGTTMAGCTSGACGTACTCGCGCGCCACACRCTTCCATTCAGGGAAGATGGAAGTCAGTTCATCCGGMRCTATTCTGACTCGCCATCCCCTATTGTGCAGGGTTATCAGATCCACACTGGTGGCCACCTCGCCTCGGAGGGGCTCATTGGTCCAGCAGAGTCGACCTCCTTTTCTTGAACAGAAAGGGGGGAGGGGGTCWRGCMTGAGCTCATCAGGSGGGTCTCCATCTATGGTAAATATTCCCGGTAACAAATCTTTGTCAAAATAGCTAATGGTGGTGGGATCATCCAAGGTCATCTGCCATTCTCGAACTGCCAGCGCGCGCTCATAGRGTTNMGGTGSCCCAGGGCATGGGGTGGGTGAGCGCGGAGGCATACATGCCACAGATAKCGTATACATAGAGGGGCTCTTCGAGGATGCCGATGTAAGTGGRATAACTGCGCCCCCCTCTGATGCTTGCTCGCACWTAGTCATAGAGTTCWTGYGAGGGGGCGAGAAGACCCGGGCCCAGATTGGTGCGGWTTGGTTTTTCCGCCCTGCTTCCGATCTGGCGAAAGATGGAATGGGAATTTGAAGAGATAGGAAGTCTCTRGAATATGTTAAAATGGGCATGAGGTAGGAAAACCGGGTCCCTTATGAAGTGGGCATCTGCTTCTTGCAGCTTGGCTWCCAGCTCGGCGGTGACGAGKACATCCAGGGCACAGTAGTCGAGRGTTTCCTGGATGATGTCATAMCGCGGTTGGCTTTTCTTTTCCCACAGCTCGCGGTTGAGAAGGTMTTCTTCGCGATCCTTCCAGTACTCTTCGAGGGGTCYTCCGTCTTTTTCTGCACGGCGMGAGCCCAACATGWAGAWCTGCTTGACTGCCTTGTWGGGACAGCATTCCTTCTCCACTGGGAGAGAGTATGCYTSSGCTGCATTGCGCAGCGAGGTATGWRWGAGGGCAAAAGTGTCCCTGACCATGACTTTGAGGAATTGATACTTGAAGTCCATGTCATCACAGGCCMCATGTTCCCAGAGTTGGAAGTCCACCCGCTTCTTGTAGGCGGGGTTGGGCAAAGCGAAAGYAACATCATTGAAGMCGATCTTGCCGGCCCKGGGCATGAAATTACGGGTGATTCTGAAAGGCTGAGGGACCTCTGCTCGGTTATTGRCGACCAGAGCGGCCAAGACGATCTCATCAAAYCCATTGATGTTGTGCCCCACGATMAACARTTCTAAGAATCGAGGGAGGCGTCCGCWTSAKGCAGCTTCTTGAGTTCTTCAAAAGTGAGATCTGTAGGGTCAGTGAGAGCATAGTGTTCGAGGWTCCATTCGTGCACGTGAGGGTTCGCTTTGAGGAAGGAGGACCAGACTTCCACTGCCAGTGRTGTTTGTGMCTGGTCGCCGGTATTGACGAAAATGCTGCCCGACTGCCATTTTTTCTGGGGTGACGCAATAGAAGGTTTKGGGGWCCTGCCGCCAGCGATCCCRCWTAAGTTTCATGGCGAGGTCATWGGCGATGTTGACGAGCCGCTGGTCTCCAGAGAGTTTCATGACCAGCATGAAGGGGAWTAGCTGCTTGCCAAAGGACCCGMCCCAGGTGTAGGTTTCCACATCGTAGGTGAGGAAGATCCTTTCTGTGCGAGGATGAGAGCCAATCGGGAAGAAYCCGATCTCCTGCCACCAGTTGGAGGAATGGCTGTTGATGTGATGGAAGTAGAACGCCCTGCGACGCGCCGAGCATTCATGCTTGTGCTGCTACACACGGCCGCAGTACTCGCAGCGATTCACGCAATGCACCTCATGAATGAGTTGTACCTGACTTCCTTTGACGAGAAATTTCAGTGGAAAATTGAGGCCTGGCGTTTGYAMCTGGCGCTCTACTATGTTGTCTGCATCGGCATKTCCATCTTCTGTCTCGATGGTGGTCATGCTGACAAGCCCTCGCGGGAGGCAAGTCCAAACCTCGGCGCGGCAGGGGCGGAGCTCGAGGACGAGAGCGCGCAGGCCGGAGCTGTCCAGKRSCTTGAGACGCTGCGGAGTCAGGGTGGTAGGCAGTGTCAGGAGATTGACTTKTCCGATCTTTTCGAGGGCGTGAGGGAGGTTCAGATGGAACTTGATCTCCACGGGTCCGTTGGTGGAGATGWCAATGGCTTGCAGGGTTCCGTGCCCCTTGGGCGCTACCACCGTGCCCTTGTTTTTCCTTTTGGGCGGCGGTGGCTCTGTTGCTTCTTGCATGTTTMSGAGCGGTGTCGAGGGCGCGCACCGGGCGGCAGGGGCGGCTCGGGACCCGGCGGCATGGCKGGCAGTGGTACGTCGGCGCCGCGCGCGGGYAGGTTCTGGTACTGCGCCCTGAGAAGACGCGCATGTGCGACGACGCGGCGGTTGACATCCTGGATCTGACGCCGCTGGGTGAAAGCYACCGGCCCCGTGAGCTTGAACCTGAAAGAGAGTTCAACAGAATCAAKCTCGGYMTCGTTGACGGCGGCTTGCCTAAGGATTTCTTGCACGTCGCCAGACTTATCCTGGTAGSCGATCTCGGCCATKAACTGCTCGATCTCTTCCTCTTGAAGATCTCCGCGGCCCGCTCTCTCGACGGTGGCCGCGAGGTCGTTGGAGATGCGCCCAATGAGTTGAGAGAATGCATTCATGCCCGCCTCGTTCCAGACGCGGCTGTGSACCACAGCCCCCAYYCGATCTCTCGCGCGCATAACCACCTGGGCGAGGTKMAGCWCTACGTGGCGGGTGAAGACCGCATAGTTGYAAAGGCGCTGGAAAAATTAGTTGAGTGTGGTGGCGATGTGCTCGGTGACGAAGAWMAGCATGATCCATCGTCTCAGCGGCATCTCGCTGACATCGCCCAGCGCTTCCAAGCGCTCCATGGCCTCGTAGAAGTCCACGGCGAAGTTGAAAAACTGGGAGTTWSGCGCGGACACGGTCAACTCCTCKTCCAGAAGACGGAAGAGTTCGGCAATGGTGGTGAGCACCTCGCGCTCGAAATCCCCCGGGATTTCTTCCTCAATCTCTTCTTCTTCCACTAMCATCTCTTCCTCTTCAGGTGGGGCTGCAGGAGGAKSGGGAACGCGGCGACGCCGGCGGCGCMCGGGCAGACGGTCGATGAATCTTTCAATGACCTCTCCGCGGCGGCGGCGCATGGTCTCGGTGACGGCACGACCGTTCTCCCTGGGTCTCAGAGTGAAGACGCCTCCGCKCATCTCCCTGAAGTGGTGACTGGGAGGGYCTCCGTTGGGCAGRGACACCGCGCTGATTATGCATTTTATCAATTGCCCATCMSGTACTCCGCGCAAGGACCTGATCGTTTCAAGATCCACGGGATCTGAAAACCTTTCGACGAAAGCGTCTAACCAGTCGCAATCGCAAGGTAGGCTGAGCACTGTTTCTTGCGGGCGGGGGCGGCTAGACGCTCGGTCGGGGTTCTCTCTTTCTTTTCCTTCCTCCTCTTGGGAGGATGAGACGATGCTGCTGGTGATGAAATTAAAATAGGCAGTTTTGAGACGGCGGATGGTGGCGAGGAGCACCAGGTCTTTGGGTCCGGCTTGTTGGATGCGCAGGCGATGGGCCATTCCCCAAGCGYKATCCTTCCATCTGGCCAGATCGGAATAGTAGTCTTGCATGAGTCGTTCCACGGGCACTTCTTCTTCGCCCGCTCTGCCATGCATGCGAGTGANMYCAAACCCGCGCATGGGCTGGACAAGKRCCAGGTCCGCTACAACCATTTCGGCGAGGATGGCTTGCTGCACCTGGGTGAGGGTGGCTTGGAAGTCGTCAAASTCKACAAAGCGGTGGTMGGCCCCGGTGTTGAGMGTGCAGGAGCAGTTGGCCATGACTGACCAGTTGACTGTCTGGTGCCCAGGGCGCACGAGCTCGGTGTACTTGWGGCGCGAGTATGCGCGGGTGTCAAAGATGTAMACGTTGCAGGTGCGCACCAGGTACTGGTAGCCGATGAGAAAGAGTGGCGGTGGCTGGCGGTACAGGGGCCATCGCTCTGTAGCCGGGGCTCCGGGKGCAAGGTCTTCCAGGATGAGGCGGTGGTAACCGTAGATGTACCTGGACATCCAGGTGATRCCGGAGGCGGTGGTGGATGCCCGCGGGAACTCGCGTACGCGGTTCCAGATGTTGCGCAGCGGCAYGWAGTAGTTCATGGTAGGCACGGTTTGGCCCGTAAGACGMGCACAGTCGTTGATTCTCTAGACAWACGGGCAAAAACGAAAGCGGTCAGCGGCTCGTCTCCGTGGCYTGGAGGCTAAGCGAACGGGTTGGGCTGCGCGTGTWCCCCGGTTCGAATCTCGGATCAKGCTGGAGCCGCAGCTSACSTGGTACTGGCACTCCCGTCTCGACCCAGGCCTGCACAAAACCTCCAGGATACGGAGGCGGGTYKTTTTTTTGCTTTTTCCTGGATGGGAGCCAGTGCTGCGTYAAGCTTTAGAACACTCAGTTGTCGGKGCTGGGAGTGGCTCGCGCCCGTAGTCTGGAGAATTAATCGCCAGGGTTGCGTTGCGGTGTGCCCCGGTTCGAGTCYYMGCGCGCCGGATCGGCCGGTTTCCGCGACGTTTCTAAGACCCCGTCTTCCGACTTCTCCAGTTKMCGGGAGCGAGMYYTYTTTTTTTTTGTTTTTTGTTTTTYAGATGCATCCCGTGCTGCGACAGATGMGCCMCCAGCAACAGCCCCCTTCTCAGCAGCAGCTACAACGACAGCCACAAAAGGCTCTTCCTGCTCCTGTAACTACTGCGGCTGCAGCCGTCAGCGGCGCGGGACAGCCCGCCTCCGATCTGGAGTTGGAAGAGGGCGAGGGACTGGCGCGCCTGGGCGCACCATCGCCCGAGCGGCACCCGCGGGTGCAACTGAAAAAGGACTCCAGCGAGGCGTACGTGCCCCAGCAGAACCTGTTCAGGGACAGGAGCGGTGAGGAGCCAGAGGAGATGRAAGCATCTCGATTTAACGCGGGTCGCGAGCTGCGCCACGGTCTGGATCGAAGACGGSTGCTGCAAGACGAGGATTTTGAGGTCGATGAAGTGACAGCGATCAGCCCAGCTAGGGTTCATGTGGCCGCGGCCAACSTMGTCWCAGCCTACGAGCAGACCGTGAAGGAGGAGCGCAACTTCCAAAAATCTTTTAACAACGATGTGCGCACCCTGATCGCCCGCGAGGAAGTGACCCTGGGWCTGATGCATCTGTGGGACCTSRTGGAGGCTATCACACCGMACCCCACAACCCCTGACAGCTCAGCTGTTTCTGGTGGTTCAACACAGCAGGGACAACGAGGCATTCAGGGAGGCGTTGTTGAACATCACCGAGCCTGATGGGAGATGGMTGTMCGATCTGATCAACATCCTGCAAAGTATTAKAGTGCAGGAMAGTAGCCTGGGTTTGGCTGAGMARGTGGCAGCTATCAACTACTCGGTCTTGAGCCTGGGCAAATWTTACGCTCGCAAGATCTACAAGACCCCTTACGTTCCCATAGACAAGGAGGTAAAGATAGATGGGTTCTACATGCGCATGACTCTCAAGGTGCTGACTTTGAGYTCCGATCTGGGGGTGTATCGCAATGACAGGATCGGCCGTGCGGTGAGCGCCAGCAGGARGCGCGAGCTGAGCGACAGAGAASYKATGCACAGCTTGCAAARGGCTCTAACGGGGGCTGGCACCGATGGGGAGAACGACTTTGACATGGGAGCGGACTTGCAATGGCAACCCAGTCGCAGGGCCATGGAGGCTGCAGGGTGTGAGCKKCCTTACATAGWAGAGGTGGATGAAGTCGAGGACGAGGAGGGCGAGTACTTGGAAGACTGATGGCGCGACCCGTAWYYTTGCTAGATGGAACAGCAGCARGYRCCGGACCCCGCAATGCGGGCGGCGCTGCAGAGCCAGCCGTCCGGCATCRACTCCTCGGACGATTGGACCCAGGCCATGCAACGCATWATGGCGCTGACGACCCGCAACCCCGAAGCCTTYRGRCAGCAACCCCAGGCCAACCGCCTTTCGGCTATACTGGAGGCCGTAGTACCCTCCCGCTCCAACCCCACCCACGAGAAGGTCCTGGCTATCGTGAACGCGCTGGTGGAGAACAAGGCCATCCGTCCCGATGAGGCCGGGCTGGTATGCAATGCTCTCTTGGAGCGCGTGGCCGCATACAACAGCAGCAACGWGCAGACCAACCTGGACCGGATGGTGCGCGATGTGCGCGAGGCCGTGKMTCAGCGCGAGCGGTTCCAGCGCGACGCCMACWYGRGATCGTTGGTAGCSCSAAACGCTTTCMTCAGCACCCAGCCCGCGRWMGTGCCCCGTGGTCAGCAAGACTRTACAAACTTTTTGAGTGCATTGAGACTCATGGTAGCTGAGGTGCCTCAAAGCGAGGTGTACCAGTCCGGGCCAGACTATTTTTTCCAGACCAGCAGACAAGGCTTGCAGACAGTGAACCTGACTCAGGCTTTCAAGAACCTGAAGGGKCTCTGGGGAGTGCACGCCCCAGTAGGSGATCGCGCGACCGTGTCTAGCTTGCTGACTCCCAACTCCCGCCTGCTGCTGCTGCTGGTRTCCGCCTGTKCTGACAGCGGTAGCWTTGACCGCAACTCGTNCTTGGGCTACCTGCTTMACCTGTATCGCGAGGCCAYCGTGCAGAGCCAGGTGGACGAAATCACCGKTNAAGAAATCACCCAAGTGAGCCGCGCCCTGGGTCAGGAAGACAMGGGCAGTTTGGAAGCCACCCTGAACTTCTTGCTAACCAACCGGTCGCAGAAGATCGGAMCTCAGTATGCGCTTACCGCTGAGGAGGAGCGAATCCTCAGATACGTGCAACAGAGCGTTGGASTGTTTCTGATGCAGGAGGGCGCGACACCTACCGCCGCGCTGGACATGACAGCTCGAAACATGGAGCCCAGCATGTATGCCCACTGGCTTCATTAACAAACTGCTGGACTACCTGCACAGGGCGGCCGCCATGAACTCKWAYTATTTCACCAATGCCATCYTGAASCCACACTGGCTGCCCCCACCTGGTTTCTACACTGGCGAGTACGACATGCCCGACCCCAAKGACGGGTTCCTGTGGGACGATGTGGACAGCAGCATATTCWCCCCGCCTCCCGGTTATACASTTTGGAAGAAGGAAGGGGGCGATAGAAGACWCTCTTCCGTGTCGCTGTCCACAACGGCTGGTGCTGCCGCGACCGTGCCCGAAGCTGCAAGTCCTTTCCCTAGCTTGCCCTTTTCACTARACAGCGTTCGCAGCAGTGAACTGGKGAGARGAACCCGCCCGCGCTTGATGGGCGAGGATGAKKACTTTRCTGAGTCTTTGTTGAGGCCAGAGAGGGAAAAGAATTTCCCCAACAATGGAAGAGAGAGCCTRGTGGATAAYMTGAGTAGATGGAAGTCSTATGCGCAGRRTCACAGAGACGAGKCCAAAATCTTGSGGGCTACAAGCAGACCGACCCGTAGACGCCAGCGCCACGACAGACAGATGGGAMTTGTGTGGGACGATGAGGACTCTGCCGATGATAGCAGCGTGTTGGACTTGGGTGGAAGAGGAGGGGGCAACCCGTTCGCTCATCTGCGTCCCAGATTCGGGCGCATGTTGTAAAARTKAAAGTAAAATAAAAATGCAACTCACCAAGGCCATGGCGACCGAGCGTGCGTTCGTTCTTTTTTSCTATCTGTGTTTAGTAMGATGAGGAGACGAGCCGTSACAGGCGGAGCGGTGGTGTATCAGGAGGGTCCTCCTCCTTCTTACGAGAKCGTGATGCAGCAACAGGCGGCGATGCTRCAGCCCCCACTGGAGGCTGCCTTCGTACCCCCGCGGTACCTGGCGCCTACGGAAGGGAGAAACAGCATTCGTTACTCGGAGCTGTCGCCTCTGTACGATGCCACCAATTCCTATCTGGTRGACAACAAGTCGGAAGACATTGCMTCGTTGAACTATCAGAACGACCACAGCAACTTCCTGACCACGGTGGTGCAGAACAATGACTTTACCCCCACGGAGGSCAGCACCCAGACCATCAACTTTGACGAGCGGTCGCGATGGGGCGGTCAGCTGAAGACCATCATGCACACCAACATGCCCAACGTGAACGAGTACATGTTCAGCAACAAGTTCAAGGCGAGGGTGATGGTGTCCAGVAAAGCTCCTGAAGGTGWTAKATTAAATGACACCTATGATCATAAAGAGGAWRTCTTAAAGTATSAGTGGTTTGAGTTCACTTTACCAGAAGGCAACTTCTCAGCCACCATGACCATTGACCTGATGAACAATGCCATCATTGACAACTACCTGGAAATTGGCAGACAAAATGGAGTGCTGGAAAGTGACATTGGTGTTAATTTTGACACTAGAAACTTTAGGCTCGGGTGGGACCCCGAAACTAAGTTGATTATGCCAGGAGTCTACACTTATGAGGCATTCCATCCTGACATKGTATTGCTGCCTGGTTGCGGGSWAGACTTTACTGAAWTCCGACTTAGCAACTTGCTTGGCATCAGGAAAAGACATCCATTCCAGGAGGGTTTCAAAATCATGTATGAAGATCTTGAAGGGGGTAATGTTCCTGCCCTTTTGGATGTCACTSCCTATGAGGAAAGCAAAAAGGATACCACTACTGAAACAACCACACTGKCTGTTGCAGAGGAAACTAGTGAAGATAGGAAGATAACTAGAGGAGATAGGAAWATAACTGAAAAACAAAAACGTGAAGCTGCAGCTGCTGAAGTTAAAAAAGAGTTAAAGATCGGAACTCTAGAAAAAGACAGCAAGAGTAGAAGCTACAATGTCTTGGAAGACAAAATCAACACGGCCTACCGCAGCTGGTACCTGTCCTACAATTYCGCTACCCCGAGAAAGGAATAAGGTCTTGAACACTGCTTACCACTTCAGATGTCACCTGTGGGGCAGAGCAGGTCTACTGGTCGCTCCCTGACATGATGCAAGACCCAGTCACCTTCCGCTCCACAAGACAAGTCAACAACTACCCAGTGGTGGGTGCAGAGCTTATGCCCGTCTTCTCAAAGAGTTTCTACAATGAGCAAGCCGTGTACTCTCAGCAGCTCCGACAGGCCACTTCGCTCACGCACGYCTTCAACCGCTTCCCTGAGCACCAGATCCTCATCCGCCCGCCGGCGCCCACRATCACCACCGTCAGTGAAAACGTTCCTGCTCTCACAGATCACGGGACCCTGCCGTTACGCAGCAGTATCMGGGGAGTCCAGCGCGTGACCGTTACTGACGCCAGACGCCGCACCTGCCCCTACGTTTACAAGGCCCTGGGCATAGTCGCGCCGCGCGTTCTTTCAAGCCGGCGTTTCTAAAAAAATGTCCATTCTCATCTCGCCCAGTAAYATTGACGGTTGGGGACTGTATGCGCCCACCAAGATGTARGGAGGCGCCCGCATACGCTCTKCCCAGCASCCTGTGCGCGTTCGCGGTCATTTCCGCGCTCCATGGGGCGCACTCAAGGGTCGTACCCGCACTCGGACCACGGTCGATGATGTGATCGACCAGGTGGTCGCCGATGCTCGTAATTATACTCCTACTGCGCCTCCATCTACTGTGGATGCAGTTATTGACAGTGTGGTGGCAGACGCCCGCGSCTATGCTCGCCGGAAGAGCCGAAGGAGGCGCATTGCCAGGCGCCACAGGGCTACTACCGCCATGCGAGCTGCAAAAGCGAATCTGCGGAGGGCCRWWCGTGTGGGGCGAAGAGGACTGCTTAGAGCGGCCAGACGCGCGGCTTTAGSTKCCAGCAGCGGCAGGTCCCGCAGGCGCGCGGCCACGGCGGCAGCAGCGGCCATTGCCAACATGGCCCAACCGCGAAGAGGAAGTGTGTACTGGGTGCGTGATGCCMMGACCGGCCAGCGCGTGCCCGTGCGCACCCGCCCCCCKCGCACTTAGAAGATACTGAGCASCTTCCGATGTTGTGTCCCAGCGGCAAGTATGTCCAAGCGCAAATACAAGGAAGAGATGCTCCAGGTCATCGCGCCTGAAATCTGGGGTCCCCCGGTGAAGGATGAAAAAAAGCCCCGCAAAATCAAGCGGGWCAAAAATAACAAAAAGGAAGAAGATGACGATGATGGGCTGCCGGAGTTTGTGCGCGAGTTCGCCCCAAGACGGAGCGTGCAGTGGCGCGGGCGCAAAGTGCGTCAAGTGCTCAGASCCGGAACCACTGTGGTTTTTACACCTGGCGAGCGTTCCAGCACTGCTTTTAAACMGTCCTATGATGAGGTGTACGGGGATGACGATATTCTTGAGCAGGCGGCAGACCGCCTTGATGAGTTTGCGTGTGGCAAGCGCACTAGATCCAGTCCCAAAGAGGAGGCTGCTTCCATTCCCTTGGATCATGGAAATCCCACCCCCAGCCTCAAACCAGTCTCCTTGCCGCWGGTGCTGCCCGTGCCTGCGCGGCGRGGCGTAAAGCGCGAGGGTGAGGACCTATATCCTACCATGCAGCTAATGGTGCCCAAGCGCCAGAGGCTAGAAGACGRAMTGGAGAAAATGAAAGTGGAYKCCGATATCCAGCCTGAGGTCAAARTAAGWCCTATCAAGGAAGTGGCGCCAGGTTTGGGAGTACAAACCTTCGACATCAAGATTCCCACCGAGTCCATGGAAGTGCAGACCGAACCTGCAAAACCCACAACCACCTCAATTGAGGTGCAAACGGAARCCTGGACGCCCGCGCCCGTTGTCGCCCCCAGCACCACTCGAAGATCAGGACGAAAGTACGGCCCAGCAAGTCTTCTAATGCCCAACTATKCTCTGCACCCATCCATCATTCCCACTCCGGGTTACAGAGGCACTCGCTACTATCGAAACTGGAGCAACCCCTCTCGCCGCCGCAAACCACCTGCARGTCGCAMTCGCAGTCGCCGCCGCCGCAACACTGCCAGCAAAGTGANTCCCGCCGCCCTGGTGCGGAGMNYGKWCCGCGATGGTCGCGCTGAMCSTCTGACGCTGCCGCGCGCGCGCTRCCATCCAAGCATCACCACTTAATGACTGTTGACGCTGCCTCCTTGCAGATAYKGCCCTCACTTGCCGCCTTCGCGTCCCCATTACTGGCTACCGAGGAAGAAACTCGCGCCGTAGAAGGAAGTTGSGGCGAGGGATGCKCCGCCACAGACGAAGGCGCGCTATCAGCAGWCGATNNNGGGGTGGCTTTTTGNCNNAGCCATCATCGCCGCAGCGATCGGGGCGATACCAGGCATAGCTTSCGTGGCGGTTCAGGCCTCGCAGCGCCACTAACATTGGAAAAAAYTTATAAATAAAAAATAAAATGGACTCTGACGCTCCTGGTCCTGTGACTATKTWYYTGTAGAGATGGAAGTCATCAATTTTTCATCCCTGGCTCCGCGACACGGCACGAGGCCGTACWSGGGCACCTGGAGCGACATCGGCACGAGCCAACTGAACGGGGGCGCCTTCAATKGGAGCAGTATCTGGAGCGGGCTYAAAAATTTTGGCTCGACCGTAAAAACCTATGGGAACAAARCYWGGAACAGCAGCACAGGGCRGGGTCTGAGAAATAAGCTTAAGGAACRAAACTTCCAACAGAAGGTGGTCGATGGGATCGCCTMTGGWRCGAACGGCGTAGTGGAADTGGCCAACCAGGCTGTACAAAAACAGATAAACAGCCGCCTGGACCCGCCGCCCGCAACCCCTGGTGAAATGGAAGTGGAGGAAGAACTTCCTCCGCTGGAAAAGCGGGGCGACAAGCGTCCGCGACCCGAGCTGGAGCAGACGCTGGTGACGCGCGCAGACGAGSCNSCYTCATACGAGGAGGCAGTAAAGCTCGGAAGGCCTACTACCAGGCCTGTWGCTCACRTGGCTACCGGGGTAATGAAACCTTCTCAGACACATCGACCCGCCACCTTGGACTTGCCTCCTCCCCCTGCTTCTGCGGCACCTGTTCCCAAACCTGTCGCTACCAGAAAGCCCACCGCCGTMCAGCCCGTCGCCGTRSCCAGACCGCGTCCTGGGGGSACACCGCGCCCGAAAGCAAACTGGCAAAGTACRSTGAACAGCATCGTGGGTCTGGGCGTGCAGAGTGYAWRGCGCCGTCGCTGCTGTTAATTAAATATGGAGTAGYRCTTAACTTGCTTGTCTGTGTGTATGYRCCATCACCACGCCGCCGCAGCAGAGGAGAAAGGAAGAGGTCGCGCGCCGAGGCTGASYWGCTTTCAAGATGGAARCCCCATCGATGATGCCCCAATGGGCCGACATGCACATCGCCGGACAGGATGCTTCGGACTACCTGAGKCCGGGTCTGGTGCAGTTCGCCCGTGCAACAGCCWCCTACTTCAGTATGGGGMACAAGTTTAGAAACCCCACAGTGGCGCCCACCCACGATGTGACCACCGACCGTAGCCAGCGACTGATGCTGCGCTTCGTGCSCGWTGACCGGGAGGACAWCACMTANYCTTACAAAGTGCGSTACACCCTCGCCGTGGGCGACAACAGAGTGATTGACTCCGCCAGCACATTCTKSGACATTAGGGGGGTGCTTGATAGAGGACCTAGCTTCAAGCCATATTCCGGCACMGCTTACAATTCACTGGCTCCTAAGCGCCKCTTYCATCTCAGTGGATAGTTACAACGGGAGAAGACAATGCCACCACATACACATTYGCCATTGCTTCCACGAGCGGAGACAAYWTTACTAAGGAAGGTTTAGAAATTGGGAAAGACATTACTGCAGACAACAAGCCCATTTATGCCGATAAAACATATCAGCCAGAGCCTCAAGTTGGAGAAGAATCRTGGACTGATATTGATGGAACAAATGAAAAATTTGGAGGTAGAGCTKGTATCCCASCTACTAAAATGAAGCCATGCTACGGGTCTTTTGCAAGACCTACAAACATAAAAGGGGGCCAAGCTAAAAACAGAAAAGTAAGACCAACCGAAGGAGATGGAGAAGCTGAGGAGCCAGATATTGATATGGAATTTTTTGATGGTAGAGAAGCTGCTGACGCTTTTTCGCCTGAAATTGTGCTTTACACGGAAAATGTCAATTTGGAAACTCCAGACAGATATGTGGTATACAAGCCAGGAACTTCTGATGGTAACTCTCATGCAAATTTRGGTCAACAAGCCAGGCCTAACAGACCCACWKACATTGGCTTCAGGGATWACTTTGGAGGTCKYATGTACTACAACAGYACTGGAAATATGGGAGTTTTGGCCGGCCAAGCATCACAACTGAATGCAGTGGTTGACTTGCAGGACAGAAACACTGAACTGTCATATCAGCTTTTGCTTGATTCTCTGGGAGACAGAAGCAGATACTTCAGCATGTGGAATCAGGCTGTGTWGMGCSATGATTCCGATGTTCGTATTWTYGAAAATCATGGCGTCGAGGATGAACTKCCTAATTACTGTCTTCCTCTGGATGGCATAGGACCAGGGAACAAATATCAAGGCATTAAACCTAGAGACAATGCATGGGAAAAACATACTAAAGTTTCGACAGCTAATGAAATAGCCATAGGCAACAATCAGGCTATGGAAATTAATATCCAAGCTAATCTTTGGAGAAGTTTTCTGTACTCCAATGTGGCTTTKCRCCTTCCAGATGTTTACAAGTACACGCCAACTAACATTACTCTGCCCGCTAACACCAACACCTATGAGTACATGAACGGGCGAGTGGTTTYTCCATCTCTGGTCGATTCATACATCAACATTGGCGCCAGGTGGTCTCTTGACCCAATGGACAATGTGAATMCATTTAACCACCACCGCAATGCTGGCCTACGCTACCGGTCCATGCTTCTGGGCAATGGCCGTTATGTGCCTTTCCACATMCAAGTGCCTCAAAAATTCTTTGCTGTCAAGAACSTACTTCTTCTACCTGGYTCCTACACCTATGAGTGGAAGTTCAGAAAGGATGTGAACATGGTCCTGCAAAGTTCCCTTGGAAATGACATCAGAACAGATGGAAGTACCATAAGTTTCACCAGCATTAACCTCTATGCCACCTTCTTCCCCATGSYTCACAACACCGCTTCAACTCTTGMAGCCATGCTGCGCAACGATAMCAATGATCAGTCATTCAACGACTACCTCTCTGCAGCTARCATGMTTYACCCCATCCCTGCCAATGCAACCAACATTCCAATTTCCATTCCATCTCGCAACTGGACAGCCTTCAGGGGCTCAWCCTTCACCAGACTCAAAACCAAGGAGACTCCATCTCTTGGATKAGGGTTCGATCCCTACTTCGTTTATTTCCGATCTATTCCCTACCTGGATGGCACTTTYTACTTTAACCACACTTTCAAGAAGGYCTCCATCATGTTTGACTCCTCAGTCAGCTGGCCTGGCAATGACAGGCTGTTGTCTCCAAATGAGTTTGAAGTCAAGCGCACTGTGGATGGGGAAGGATAYAATGTGGCCCAATGCAACATGACCAAAGACTGGTTCCTGGTTCAGATGCTTGCCAACTACAACATTGGCTACCAGGGCTTTTACATCCCTGAGGGATACAAGGATCGSAAGTACTCCTTTTTCAGAAACTTCCAGCCTATGAGCAGGCAGGTGGTTGATGAGGTTAAKTACACTGACTACAAAGCCGTCAACATACCATATCAACACAACAACTCTGGCTTTGTAGGATACCTTGCGCCBACTATGAGACAAGGGGAACCTTACCCAGCCAATTATCCATACCCGCTCATCGGAAGGCATGCCGATCRKAGTGTTACCCAAARAAAGTTCCTGTGCGACAGGACCATGTGGCGCATACCGTTCTCCAGCAACTTCATGTCCATGKYRGCTCTTACGGACCTGGGACAGATCCTGCTCTATGCCAACTCGGCCCATGCGCTGGACATGACTTTTGAGGTGGATCCCATGGATGAGCCCACCCTGCTTTCTCTTCTTYTCGAAGTCTTCGACGTGGTCAGAGTGCACCAGCCACACCGCGGCGTCATCGAGGCCGTCTACCTGCGCACACCGTTCTCGGCCGGCAACGCCACCASMYAAGAAGCCTCTTGCTTCTTGCAAGCAGCAGCTGCAGKCWWGTCAGCGGGTSCGGMAACGGCTCCAGCGAGCAAGAGCTCAAAGCCATCGTCCGMGACCTGGGTTGCGGATCCTATTTCCTGGGAACATTTGACAAGCGTTTCCCGGRGTTCATGGCCCCCGACAAGCTCGCCTGCGCCATMGTCAACACTGCCGGACGCGAGACGGAGGGAGWGCACTGGCTGGCTTTTGGTTGGAMGCGGCGCTCCAACACCTGCTACCTTTTTGATCCTTTTGGGTTCTCGGATGAGCGACTCAAACAGATTTACCAGTTTGAGTACGAGSGGCTCCTGCGCCGCAGTGSSYKTGCTACCAAAGACCGCTGCATCACSCTGCGAAAGTCCACCCAGAGCGTGCAGGGCCCACGCTCAGCCGCCTGTGGACWYTTTTGCTGTATGTTCCTTCATGCCTTTGYGCACTGGCCCGACCKYCCCATGAACGGAAACCCCACCATGAAGTTGCTGACTGGGGTGSTCAACAGCATGCTCCAATCTCCCCARCAGCAGCCCACCCTGCGCCGCAACCAGGMYGYGCTATATCGCTTCCTAAACACCCACTCATCTTACTTTSGTTCKCACCGCGCACGCATCGAGCAGGCCRCCGCGTTTGACCGTATGGATATGCAATAAGTCATGTTCAACCGTGTTCAATAAAAAGCACTTTATTTTTACATGMACTAAGGCTCTGGTTTTTTACTCATTCGTTTTCATTWTTCACTCAGAAATCAARTGGGTTCTGGCGGGAGTCAAAGTGACCCGCGGGCAGGGATRCGTTGCGGAACTGTAACCTGTTCTGCCACTTGAACTCGGGGATCACCAACTTGGGAACTGGAATCTCGGGAAAGGTGACCTGCAACAACTTTCTGGTCAGCTGCAGGGCGCCAAGTAGGTCAGGAGCAGAGATCKTGAAATCACAGTTSKGMCCGGCATTCTGGAGAGSGGAGTTCCGGTACACTGGGTTGTSAYACTGGAACAGAATCAAGGCTGGGTGACTCRCGCTTGCCAGCACGGTCGGGAACCTGATRGTAGTCACATYCAAGTCTTCAGCATTGGCCATCCCAAAGGGCTTCATCTTACAGGTKTGCCTGYCCATCACGGGAGCGCAGCCTGGCTTGTGGTTGCAATCGCAATGAATGGGGATCAGCATCATCCTGGCTTGGTCGGGGGTWATTACTGGGTACACGGCCTTCATAAAGGCTTCGTACTGCTTGAAAGCTTCCTGAGCCTTACTTCCCTCGGTATAGAACATCCTMCAGGACTTGCTGGAAAATTGATTAGTAGCACAGTTGGCATCATTTACACAGCAGCGGGCATCGTTGTTGGCCAACTGGACCACATTTCTGCCCCAGCGGWTCTGGKTGATCTTGGCTCTGTCTGGGTTCTCCTTCATAGCGCGCKGTCCGTTCTCGCTCGCCACWTCCATCTCGATAATKTGGTCCTTCTGAATCATGATAGTKCCATGCAGGCATTTCACCTTGCCTTCATAATCGGAAGATCCATGAGCCCACAGAGCGCACCCGGTGCACTTCAAACTVTTGCTTCCGATCTCAGAATAAGAATGTACCAATCCSCGCATGAATCTTCCCATCATCGCTGTCAGGGTCTTCATGCTACTAAATGTCAGACGGATGCCACGGTGCTCGCAGTTCACATACTGGTGGCAGATACGCTTGTACTGCTCGTGCTGCTCTGGCATCAGCTTGAAAGAGGWTMTCAGGTCATTATCCAGCCTGTACCTTTCCATTAGCACAGCCATCACTTCCATGCCCTTCTCCCAGGCAGATAGCAGGSGCAAGCTCAAAGGCAACCTAACAGCAATAGAAGTAGSTCCTTTAGCKMTGCGGTCATTCTTTTCGATCTTCTCAACWCTTCTCTTGCCATCCTTCTCAATGATGCGCACCGGGGSGTAGCTGAAGCCCACGGCCACCAACTGAGCCWRTTCTCTTTCTTCTTCGCTGTCGTGGCCGATGTCTTGCAGAGGGARMTGCTTGGTCTTTCTGGGCTTCTTCTTGGGAGGGATCGGGGGAGGACTGKTGCTCCGTTCCGGAGACARGGATGACCGCGAAGTTTCGCTTACCAGTACCACCTGGCTCTCGATAGAAGAATCGGAAGCCACGCGACGGTAGGACTTCCTCTTCGGGGRWAGAGGTGGAGGCGACTGAGATGGARTGCGGTCTGGCCTTGGAAGCGGATGGCTGGCAGAGCCCATTCCGCGTTCGGGGGTGTGCTCCCGTTGGCGGTCGCTTGACTGATTTCCTCCGCGGCTGGCCATTGTGTTCTCCTAGGCAGAGAAACAACAGACATGGAAACTCAGCCATCACTGCCAACATCGCTGCAAGCGCCATCACACCCCGCCCCCAGCAGCGACGAGGAGGAGAGCKYCMCCACCCCACCACCCAGTCCAGCTACCACCACCTCTACCCTCGATGATGAGGAGGAGGAGGTCGACGCAGCCCAGGAGATGSAGGCGCAGGAYRMYGTGAAAGCGGAAGAGATTGAGGCAGATGTCGAGCAGGACCCGGGCTATGTGACRCMGGCGGAGCACGAGGAGGAGCTGAAACGTTTTCTAGACAGAGAGGATGACGACCGCCCAGAGCATCAAGCAGATGGAGRTCACCAGGAGGCTGGCATCGGGGATCAAGTTGCCGACTACCTCACCGGGCTTGGGGGGGAAGACGTGCTCCTCAAACATCTAGCAAGGCAGTCGAAGATAGTTAAAGACGCACTACTCGACCTCACCGAAGTGCCCATCAGTGTGGAAGAGCTTAGCCGCGCCTACGAGCTGAACCTCTTTTCGCCTCHCNNACCCCCCAAGCGGCAGCCAAACGGCACCTGCGAGGCCAACYTTCGACTGAACTTCTATCCAGCTTTTACCGTCSCCGAAGTGCTGGCCRCCTACCACATCTTTTTTAAGAACCAAAAGATTCCAGTCTCCTGCCGCGCCAACCGCACCCGCGCCGATGCCCWTCTCAACTTGGGTCCGGGAGCTCGCTTACCTGAKATAGCTTCCTTGGAAGAGGTGCCAAAAATCTTTGAGGGTCTGGGAAGTGATGAGACTCGGGCCGCAAATGCTCTGCAACAGGGAGAGAATGGCATCGATGAACATCACAGCGCTTTAGTGGAACTGGAGGGTGACAATGCCCGGCTTGCAGTGCTCAAGCGCAGKMTCGTGGTCACCCATTTTGCCTACCCCGCTGTTAACCTGCCCCCCAAAGTTATGAGGTCTGTCGWGKTCCATCTGCTCATCAAACGAGCAAGACCCCTTTCAGAAAWSCAGAACATGCAGGATCCAGACGCCTCGGACGAGGGCAAGCCGGTAGTCAGTGACGAGCASCTATCTCGCTGGCTGGGKGCMAACTCCCCCCGAGATTTGGAAGAGAGGCGCAAGCTCTATGATGGCTGTAGTTTTCGTACSTGTGGAGCTGGAGTGTCTGCGCCGCTTTTTCACCGACCCTGAGACCCTGCGCAAGCTAGAGGAGAACCTGCASYACAYCNNCRCGGCTTCGTGCGGCAGGCATGCAAGATCGGAAACGTGGAGCYKGCCAACCTGGTTTCTTACATGGGCATTTTGCATGAGAACCGGCTMKGGCAGAGCGTCCTGCACACCACCCTTAATGGGGAGGCCCGCCGTGACGMAATCCGAGACTGTGTCTAGCTTTACCTCTGTCATACCTGGCAGACTGGCATGGGTGTGTCGCAACAGTGTTTGGAAGAGCAGAACCWAAAAGAGCTGGACAAGCTCTTGCAGAGATCGRARAAAGCCATGTGGACAGGTTTTGATGAGCGCACCGTCGCCTCGGACCTGGCAGACTTCATCTTCCCCGAKCGTCTCAGGGTTMCTCTGCGAAACGGCCTGCCAGACTTTATGAGCCAGAGCAKGMNYANCATCCATCGCTCTTTCATCCTGGAACGCTCCGGCMTCTTGCCTGCCACCTGCTGTGCGCTGCCCTCCGACTTTGTGCSKCTCACCTACCGCGAGTGCCCACCGCCGCTCCGGAKCCACTGCTACCTGTTCCGCCTGGCCAACTACCTCTCCTACCMCTCGRATGTTATAGAGGATGTGAGCGGAGACGGTCTGCTGGAATGCCACTGCCGCTGCAATCTTTGCASACCCCACCGCTCCCTTGCCTGCCACCCCCAGTTGCTGAGCGAGAMCCAGATCATCGGCACCTTCGAGTTGCAGGGTCCCAGCAGTGAAGGCGAGGGKTCTTCTCCGGGGCACAKGCTGAAACTGACACCGGGGCTGTSGACCTCCGCCTACCTGCGCAAGTTTCATCCCGAGGTCACCCAYYCCTATGAGATCAGGTTCTAYGAGGACCAGTCACATCCTCCCAAAGTCGAGCTCTCAGCCTGCGTCATCACCCAGGGWGSAATTCTGGCCCAATTGCAAGCCATCCAAAAATCCCGCCAAGAATTTCTACTGAAAAAGGGAAGCGGRGTCTACCTTGACCCCAAGACCGGTGAGGAGATCMACACAAGCTTCCCCCAGGATGTCCCATCGCCGAGGAAGCAAGAAGCTGAAGGTGCAGCTGACGCCCCCAGAGGATATGGAGGAAGACTGGGACAGTCAGGCARMSGAGGAGATGGAAGTTTGGGACAGCCAGGCAGAGGAGGTGGACAGCCTGGAGGAAGACAGTTTGGAGGAGGAAGACGAGGAGGCAGAGGAGGTGGAAGAAGCAACCGCCGCCAAACAGTTGTCATCGGCGGCGGMAACMAGCAAGTCCCCAGACAGCAGCACGGCTTCCATCTCCGCTCCGGGTCGGGGSGTCCAGCGGCGGCCCAACAGTAGATGGAAGGAGACCGGGCGATTCCCAAACCAGACCACCGCTTCCAAGACCGGTAAGAAGGAGCGACAGGGATACAMGTCCTGGCGTGGACACAAAAACGCYTTCATCTCCTGCTTKCATGAATGCGGGGGCAACATGTCCTTCACCCGGCGATACCTGCTCTTCCACCACGGTGTGAACTTCCCCCGCAATATCTTGCATTACTACCGTCACCTCCACMGCCYCTACTGCAGTCAGCAAGTCCCGGCAACCCCGACAGAAAAAGACAGCAGCGACAACGGTGACCAGAAAACCAGCAGTTAGAAAATCTMCAACAAGTGCAGCAGGAGGAGGACTGAGGATCACAGCGAACGAGCCAGCGCAGACCAGAGAGCTGAGGATTCCGATCTTTCCAACCCTCTATTCCATCTTCCAGCAGAGTCGGAGGCAAGAGCAGGAATTGAAAGTAAACTTCCGATCTCTGCGCTCGCTCACCAGARGTTGTTTGTATCACAAGAGCGAAGACCAACTTCAGCGCACTCTCGAGGACGCCGAGGCTCTCTTCATGGAGTACTGCGCGCTGACGSTTAAAGAGTAGCCCTTGCCCGCGCTKATTCGAAAACGGCGGGAATCACGTTCYCAKTRGCACCTGTCCTTTGCCSWAKTCATGAGTAAAGAGATTCCCACGCCTTACATGKGGAGCTATCAGCCGGGAATGGCTTTGGCAGCAGGCGCYTCCCAGGACTAYTCCRCGCGCATGAATTGGCCGCGCGCCGGGCCCTCAACGATATCACGGGTTAATGAGTRACGAGCTTATCGAAACCASTTACTACTAGAACAGTCAGCACTCACCACCACACCCRGCTAATWCCTTMAGCCCCGAMMKTGGCCCGCCGCCCTGGYGTACCAGGAAACTCCCGCTCCCACCACCGYACTACTTCCTCGAGACGCCCAGGCCGAAGTTCAGATGAMTAAGGCYGCTGTATCGCTGGCGGGCGGTTCCGGGCWATGTCGTCACCGACCTCAACAGAGTATAAAACGCCTGGTGATCAGAGGCCGAGGTATCCAGCTCAACGACGAGTCGGTTAGCTCTTCGCTTGGTCKGCGACCAGACGGAGTCTTCCAGATCGCCGGCTGTGGGAGATCGKCCTTCACCCCTCGTCAGGCTGTACTGACTTTGGAGAGTTCGTCCTCGCAGCCACGCTCGGGCGGCATCGGAAGWCTCCAGTTCGTGGAKGAGKTTAYTCCCTCTGTCTACTTCAACCCCTTCTCCGGCTCTCCTGGCCAGTACCCAGACGAGTTCATRCCGAACTTCGACGCAATCAGCGAGTCAGTGGATGGCTATGATKGATGWCKAATGGTGGCGCGGCTGMGCCAGCTCGACTGCGACASMYAGACCACTGCCGCCGCTTTCGCTGCTTCGCCCGGGAACTCACCGACTTCATCTACTTCGWTCTCCCCGAGGAGCACCCTCAGGGTCCGGCCCACGGAGTGCGGATTACCATCGAAGGGGGAATAGRGTCTCGCCTGCATCGAATCTTCTCCCAGCGACCCGTGCTGATTGAGCGCGACCAGSRAAATACATCCATCTCCATTTACTGCATCTGTAACCACCCCGGATTGCATGAAAGCCTTTGCTGTCTTGTTTGTGCTGAGTTTAATAAAAACTGAGTTAAAACYCTCYCACGGACTACCGCTTCTTCAATCMGGACTTTACAACACCAACCCGATCTTCCAGAAGACCCAGACCCTTCCTCCTCTGATCCAGTACTCTGTCTCTACCCTACCAGCACCATCCACTACTAACCTTCCYTCCGATCTCATCTGCAACACCGCCTTTCACGAAGSCTTCTTTCTGCCAATGGYACCACTCCCAAAACCGGAGGTGAGCTCCGCGGTCTCCCTACYGACGACCCCTGGGTGGTAGCGGGTCGGGTAACGSTAGGCGTAGTTGCGGGTGRKCMTRGGCAAATCCTTTGCTACCTCTGCATACCTTGCTGTGCATATTTAGTYTGATTGCGCTGTTGGTTTAAAAAATGGGGRYCATATTAGTCGGGCTTGCTTTACTTTCGCTTTTGGGTCTGGGCTCTGCTAATCTCAATCCTCTTGATCACGATCCATGTCKMGACTTCGACCCAGAWAACTGCACAATTACTTTTGCACCAAACACCTTCCGTCTCTGTGGAGTTCTTATTAAGTGCGGATGGGACTGCAGGTCCGTTGAAATTACACATAATAATAAAACATGGAACAATACCTTATCCACCACATGGGAGCCAGGAGTTCCCGAGTGGTATACCGTCTCTGTCCGAGGTCCTGACGGTTCCATCCGCATTARTAACAACACTTTTATTTTTTCTGAAACTTCCGATCTGGCCATGTTCATGAGCAGACAGYRTGACCTATGGCCTCCCAGCAAAGAGAACATTGTGGCATCTTCCATTGCTTATGGCTTGGTAWCTCGCATCATCACTGCTATCATTTGTGTGTGCATACACKTGCTTAGYATTATTCGCCCTAGACAAAGCAATAAGGAAAAAGAGAAAATGCCTTAACCTTTTGACTCATACCTTTTCTTTACAGCATGGCTTYTGTTACAGCTCTAWTTACTGCCAACATTGTCATTGTCGCTCACGGGCAAACAATTGTCCATACTACCTAAGGACATAATCACACCCTTGTAGGAAAATTACTTCAGAGGTTATTTGGACCAAACTTGGAAGTGTTGATTATTTTGATATAATTTGCAACAAAACTAAACCAATATTTGTAATCTGTAACAGACAAAATCTMACGTTAATTAATGTTAGCAAAATTTATAACKSTTMMWATWATGGTTATGACAGATCCAGTAGTCAATATAAAAATTACTTAGTTCGCATAACTCAGCCCAAATTAACAGNTSTCCMMTATGACAATAATTAAAATGGCTAATAAAGCATTAGAAAATTKCACATCACCAACAACGCCCAATGAAAAAAACATTCCAAATTCAATGATTGCAATTATTGCGGCGGTGGCATTGGGAATGGCACTAATAATAATATGCATGTTCCTATATGCTTGTTRCTATAAAAAGTTTCAACATAAACAGATCGGAAACTAAATTTTAACATTTAATTTTTTATACAGATGTCTTCCACTACAATTTTTATCATTACTAGCCTTGCAGCTGTAACTGCTGGCCGTTCACACCAAACTGTACCTGTTGGCTCAACATGTCCKCTACAAGGACCCCAACAAGGCTATGTCACTTGGTGGAGAATATATGATAATGGAAGTCTCGCTAGACCATGTGATCAGCCTGGTRCAAAATWKTCATGCAACGGAAGAGACTTGGCCATAATTWACATAACATCAAATGAGCAAGGCTTCTATTATGGAACCAACTATAAAGATAGKTTASTTTACAACATTATTGTAGTGCCAGCCACCACTTCTGCTCCCCGCAAAACCACTTTCTCTAGCAGCAGTGCCAAAGCAAGCACAATTCCTAAAACAGCTTCTGCTATGTTAAAGCTTCAAAAAATCGCTTTAAATAATTCCACAGCCGCTCCAMRAACAATTCCTAAATCAACAATTGGCATCATTACTGCCGTGGTAGTGGRATTAATTATTATATTTTTGTGCATAATGTACTATGCCTGCTGCTATAGAAAACATGAACAAAAAGGTGATGCATTACTAAATTTTGACATTTAATTTTTTATAGAATTAKSAWATTGTTTCAATCAAATACCACATGGAATATCAATGTGCAGGCTACTTTAAATCATGACATGGAAAACCACACWACCTCCTATGCATACACAAACATTCAGCCTAAATAWGCTATGCAATAGAAATTCTAAAAGACGTYCCATCTATTCTCCTATGATTAGTCGGCCCCATATGGCTTTGAATGAAATCTAWKATCTTTTTTTTTTTCTCTTACAGTATGGTGAACACCAATCATGATCCCTAGAAATTTCTTCTTCACCATACTCATCTGTGCTTTYATTGTCTGTGCTACTTTCACAGCAGTAGCCACTGCAAGCCCAGACTCKATWGGAACATTTGCTTCCTATGCACTTTTTGCCTTCGTTACTTGCATCTGCGTGTGTGACATAGTCTGCCTGGTTATTAATTTTTTCCAACTGGTAGMCTCGATCTTTGTACGAATTGCCTACCTAGGTCACCATCCCGAATACCGCAATCAAAATGTTGCGGCACTTCTKAGGCTTATTTGAAACCATGCAGGCGATGCTACCAGTCATTTTAATTCTGCTACAACCCTGCATTGCCSTMGCTTCCACCGCCACTCGCGCTACACCTGAAMAACTTAGAAAATGCAAATTTCAACAACCATGGTCATTTCTTGATTGCTACCATGAAAAATCTGATTTCCCCACATACTGGATAGTGATTGTTGGAATAATTAACATACTTTCATGTACCTTTTTCTCAATCACAATATACCCCACATTTAATTTTGGGTSGGATTCTCCCAATGCACCGGGTTACCCACAAGAACCAGATGAACATATCCCACTCCAACACATACAACAACCACTAGCACTGGTAGAGTATGAAAATGAGCCACAACCTTCACTACCTCCTGCCATTAGTTACTTCAACMTAACCGGCGGAGATGAAKGAAATACTCACCACCTCCAATTCCGCCTYCGATCTGCTTGATATGGACGGCCGCGTCTCAGAACAGCGACTCGCCCGCCTCCGCATCCGCCAGCAGCAGGAACGCGTGACCCAAGAGCTCAGAGATGTCATMCAAATTCACCAATGCAAAAAAGGCATATTTTGCTTGGTAAAACAAGCCAAGATATCCTACGAGATCGGAGCTACTGACCATCGCCTCTCTTACGAACTTGGCCCCCAACGACAAAAAYYTACATGCATGGTGGGAAACACCCSYTYTSTTATCAMWCAGCAAAGTGGAGATACTCAGGGGTGCATTCACTGCTCTTGCGATTCCATCGAGTGCACCTACACCCTGCTAAWYACCCTATGCGGCCTAAGAGACCTGCTACCCATGAATTAAAAATTAATAAAAAATCACTTACTTGAAATCAGCAATAAGGTCTCTGTTGAAATTTTCTCCCAGCAGCACCTCACTTCCCTCTTCCCAACTCTGGTATTCTAAACCCCGTTCAGCGGCATACTTTCTCCATACTTTAAARGGGATGTCAAATTTTAACTCCTGTCCTGTACCCACAATCTTCATGTCTTTCTTCCCAGATGAACAAGTCAGTCCGGCTCAGTGCWTCCTTCAACCCTSATGACCCCTATGAAGATGAAGGCACCTCCCAACACCCCTTTGGAAACCCRGRGTTTATTTCCCCAAATGGCTTTACACMAAGCCCAGACGGAGTTYTTACTTTAAAATGTTTAACCCCACTCCGAACCACAGGCGGGKCTCTACAGTTAAAAGTGGGAGGGKCTCTTACAATAGATGACACCGACGGTTTTTTGAAAGAAAACATAAGTGCCACCACACCMSKCGTTAAGACTGCNNNATTAGAAACAAATGAAAACAAACTTTGTGCCAAATTGGGAGAAGGAATTACATTCAATTCCAACAACATTTGCATTAATGACAATATTAACYTKACAGGAGTTAACCCCACCAGAGCCAACTGTCAAATAATGGCCTCCAGTGAATCTAATGATTGCAAATTAATTCTAATAACATATAAAACTGGAGCCCTCGTCACTGCATTTGTTTATGTTATATTCCTATCTAACGATTTTAATATGCTAAYTACACATAAAAATATAAATTTCACTGCAGAGCTGTTTTTTGATTCTACTGGTAATTTATTAACTAGCCTTTCATCCCTRAAAACTCCACTTAATCATAAATCAGGGCAAAACATGGCTACTGGTGCCCTTACTAATGCTAAAGGTTTCATGCCCAGCACAACTGCSWATCCATTCAATGTTAATTCCAGAGAAAAAGAAAACTACATTTACGGTAGTTGTTACTACACAGCTAGTGATCACACTGCTTTTCCCATTGACCTATCTGTCATGCTTAACCAAAGAGCATTAAATAATGAGACATCATATTGTATTCRWSWAACTTGGTCCTGGAATACMGGAGTTGCCCCAGAAGTGCAAACCTCTSCTACTACCCTAGTCAMSTCTCCATTTACCTTTTACTACATTAGAGAAGACGAMTGACAAATAAARTTTAACTTGTTTATTTAAAATCAATTCATAAAATTCGAGTCCTTATTTTGCCTCCCCCTTCCCATTTAACAGAATACACCAATCTCTCCCCACGCACAGCTTTAAACAGTAGKAWACCATTACAGATAGGAAGAGTTTTAGATTCCACATTCCAAACAGTTTCAAAGCGAGCCAATCTGGGGTCAKTGATACATAAAAATGCATTGGGATAGTCTTTTAAAGGGCTTTCACAGTCCAACTGCTGCGGATGCGACTCCGGAGTCTGGATCACGGTCATCTGGAAGAAGAACGATGGGAATCATAMTCCGAAAACGGAATCGGRCGATTGTGTCTCATCAAACCCACAAGCAGCCGCTGTCTGCGTCGCTCCGTGCGACTGCTGTTTATAGGATCGGGATCCACAGTGTCCTGAAGCATCATTTTAATAGCCCTGTACATTAACTTTCTGGTGCGGTGCGCGCAGCAACGCAYKCWGATTTCACTTAGATTACTAGRGTAGGTACAGCACATTATCACAATATTGTTTAATAATCCATAATKAAAAGCGCTCCAGCCAAAACTCATATCAGATATAATCGGACCTGCATGACCATCATACCAAATTTTAATATAAATTAAATGTCGTTCCCTCAAAAACACACTACCCACATACATAATCTCTTTTGGCATGTGCATATTAACAATCTGTCTCGGCCATGGACAACGTTGGYTWATCATGCAACCCAATATAACCTTCCGAAACCACACTGCCAACACCGCTCCCCCAGCCATGCATTGAAGTGAACCCTGCCGATTACAATGACAATGAAGAACCCAATTCTCTCGACCATGAATCACTTGAGAATAAAWCCTATCTATAGTAGCACAACAAAGACATAAATGCATSCATCTTTTCATAATTTTTAACTCCTCTGGATTTAAAAACATATCCCAAGGAATGGAAAACTCTTGCAGAACAGTAAAGCTGGCAGAACAAGGAAGACCACGAACACAACGTACACTATGCATAGTCATAGCTATTMCAAACCGGCAACAGCGGGTGGGYTTCAGTTWTAGAGGCTCGGGTTTCATTTTCCTCACATCGTGGTGACTGGGCTCTGGTGTAAGGGTGATGTCTGGCGCMTGCGATGGAGCGTGCGCGCAAAYTTGTCATAATGGAGTTGCTTCCTGACATTCGGGTATTTTGTATAGCRAAACGCGGCCCTGGCACAACACACTCTTCTTCGTCTTCTATSMTGCCGCTTAGTGWCTTCCGTCTGATAAKMWAAGTACAGCCACACTCTTAGGTTGGTCAAAAGAATGCTGGCTTCAGTTGTAATTAAAACTCCATCATATTTGATTGTTCGCAGGAAATCATCCACGGCGCCMTATGCAAATCCCAACCAAGCAATGCAACTGGATYGCGTTTCAAGCAGCAGAGGARRYSGAAGAGACGGAAGTATCATGTTAATTTTTATTCCTTCCGATCTCGCAGTAYTTAAAATTGTAGATCGCGCAGATGGAATCGATCGCCCCCACTGTGTTGGTGAAAAAGCACAGCTAAATCAAAAGAAAYGAGATTTTCAAGGTGCTCTMCGGTGGCWTCSAACAAAGCCTCCACGCGCACATCCAAAAACAAAAGAATACCAAAAGAAGGAGCATTTTCTAACTCCTCAAACATCATATTMCATTCCKCCACCATKCCCAGATAATTTTCRGCTTTCCAGCCTTCARTTATTCGTGTCACTTCTTGTGGTAAATCCAAACCACACATTACAAACAGGTCCCGGAGGGCGCCCTCCACCACCATTCTTAAACACACCCTCATAATGACAAAATATCTTGCTCCTGTGTCACCTGTAGCAAATTAAGAATGGCATCATCAATTGACATGCCCTTGGCTCTAAGTTCTTCTCTAAGTTCTAGTTGTAGATAGRATCTCATGGSATCACCAAACTGCTTAGCCAGAAGCCACCCGGGAACAATAGGCGRCATCGCTACAGTGCAGTAGTAGCGCAGACCTCCCCAATTGRSTCCAGCAAAAACAAGATTAKAATAAGCATCCTGGCAACCACCAGTAATATCATCAAAGTTGCTGGAAATMKAATCAGSCAGAKTTTCTTKTAAGAATTGAATAAAAGAAAAATTTTCCAAAAAAACATTCAAAACCTCTGGGATGCAAATGCAATAGGCRWCCGCGCTGCGCTCCAACATYKKKAGTTTTGAATTRGTCTGSAAAATAAAAGAAACAARCMWCATATCATAGTAGCCTGTCGAACAGGTGGAAAAATCAGTCCTTCCATCACAAGACAAGCCACAGGGTCTCCAGCTCGAMSCWCGTWGACCCTGTCATCGTGATTGAASAACAGCACCGAAAGTTCCTCGCGGTGGCCAGCATGAATAATTCTTGATGAAGCATATAATCCAGACATGTTAGCATCAGTTAAAGAGAAAAAACAGCCAACATAGCCTCTGGGTCKAATTATGCTTAATCTTAAKTATWGCAAAGCCACCCCTCGCGGRTAYAAAGTAAAAGGCACAGGAGAATAAAAAATATAATTATTTCTCTGCTGCTGTTCAGGCAACGTCGCCCCCGGTCCCTCTAAATACACATACAAAACCTCATTAGCCATGTGCCGCCAGGCAAAGTACAGCGCACGCGCAAAGCACAAGCGCTAAAGAAGCTCTAAAACACTCTCCAACCTCTCCACAATATATACACAAGCCCTAAACTGACGTAATGAGAGTAAAGTGTAAAAAATCCCGCCAAACCCAACACACMSCCWGAAACTGCGTCAGCAGGGAAAAGTACARTTTCACTTCCTCAATCYCAACAAGCGTAACGGT
