# Supplementary material for: Reconstructing Prehistoric Viral Genomes from Neanderthal Sequencing Data
Source: Viruses. 2024 May 27;16(6):856. doi: 10.3390/v16060856 (PMC11209150; doi:10.3390/v16060856)
Supplement: Supplementary file 1 [file viruses-16-00856-s001.zip › Supplementary Data S10 - Alignment of adenovirus HAdV-7-N1 and murid and non-human primates.nex]

#NEXUS
begin taxa;
	dimensions ntax=6;
	taxlabels
	Human_adenovirus_7_AC_000018
	HAdV-7-N1_consensus
	'Human_adenovirus_B1_NC_011203.1'
	'Chimpanzee_adenovirus_Y25_NC_017825.1'
	'Murine_adenovirus_3_NC_012584.1'
	'Murine_adenovirus_A_NC_000942.1'
;
end;

begin characters;
	dimensions nchar=38786;
	format datatype=dna missing=? gap=- interleave=yes;
	matrix
	Human_adenovirus_7_AC_000018	-CTCTCTATTTAATATACCTTATAGATGGAATG-GTGCCAATATGTAAATGAGGTAATTT
	HAdV-7-N1_consensus	------------------------------------------------------------
	'Human_adenovirus_B1_NC_011203.1'	-CTATCTATATAATATACCTTATAGATGGAATG-GTGCCAACATGTAAATGAGGTAATTT
	'Chimpanzee_adenovirus_Y25_NC_017825.1'	CCATCATCAATAATATACCTCAAACTTTTTGTGCGCGTTAATATGCAAATGAGGC-GTTT
	'Murine_adenovirus_3_NC_012584.1'	-CATCATCAATAATATACACATGTAAAAAAATG-GCGTCGGGGCG-------------TT
	'Murine_adenovirus_A_NC_000942.1'	-CATCATCAATAATATACAGTTAGCAAAAAATG-GCGCCTTTGT--------------TT

	Human_adenovirus_7_AC_000018	AAAAAAGTGCGCGCTGTGTGGTGATTGGCTGTGGGGTTAACGGCTAAAATGGGCGGGGCG
	HAdV-7-N1_consensus	------------------------------------------------------------
	'Human_adenovirus_B1_NC_011203.1'	AAAAAAGTGCGCGCTGTGTGGTGATTGGCTGCGGGGTTAACGGCTAAAAGGGGCGGCGCG
	'Chimpanzee_adenovirus_Y25_NC_017825.1'	GAATTTGGGAAGGGAGGAAGGTGATTGGCCGAGAGAAGGGCGACCGTTAGGGGCGGGGCG
	'Murine_adenovirus_3_NC_012584.1'	GGCATCATGCCAGCACGTAGGCG-------------------------------------
	'Murine_adenovirus_A_NC_000942.1'	GGCTTTGTTCCAAC----------------------------------------------

	Human_adenovirus_7_AC_000018	GCCG-TGGGAAAATGACGTGACTTATGTGGGAGGAGCTATGTTGCAAGTTATTGCGGTAA
	HAdV-7-N1_consensus	------------------------------------------------------------
	'Human_adenovirus_B1_NC_011203.1'	ACCG-TGGGAAAATGACGTGACTTATGTGGGAGGAGTTATGTTGCAAGTTATTACGGTAA
	'Chimpanzee_adenovirus_Y25_NC_017825.1'	AGTGACGTTTTGATGACGTGACC--GCGAGGAGGAGCCAGTTTGCAAGTTCTCGTGGGAA
	'Murine_adenovirus_3_NC_012584.1'	-----TGTTTTTTCGGTTCGCTTCCT----------TGGAGTTTTGGACCTCCGCGGCCG
	'Murine_adenovirus_A_NC_000942.1'	-------TGTTTTTGGCCCGAGTT--------------GGGTTTCGTTTTCCCGGGTTTC

	Human_adenovirus_7_AC_000018	ATGTGACGTAAAACGAGGTGT--GGTTTGAACACGGAAGTAGACAGTTTTCCCACGCTTA
	HAdV-7-N1_consensus	------------------------------------------------------CGCTTA
	'Human_adenovirus_B1_NC_011203.1'	ATGTGACGTAAAACGAGGTGT--GGTTTGAACACGGAAGTAGACAGTTTTCCCACGCTTA
	'Chimpanzee_adenovirus_Y25_NC_017825.1'	AAGTGACGTCAAACGAGGTGT--GGTTTGAACACGGAAATACTCAATTTTCCCGCGCTCT
	'Murine_adenovirus_3_NC_012584.1'	CCGTACCGCGTCATTTGACGT-------------------------CTTTTCTGCGGAAT
	'Murine_adenovirus_A_NC_000942.1'	ACGTGGTGCGTCAGGTGATGTTGAGTTTTTATAC-----------ATGTTTGTGTGTGTT

	Human_adenovirus_7_AC_000018	CTGACAGGATATGAGGTAGTTTTGGGCGGATGCAAGTAAAAATTCTCCATTTTCGCGCGA
	HAdV-7-N1_consensus	CTGAAAGGATATGAGGTAGTTTTGGGCGGATGCAAGTAAAAATTCTCCATTTTCGCGCGA
	'Human_adenovirus_B1_NC_011203.1'	CTGACAGGATATGAGGTAGTTTTGGGCGGATGCAAGTGAAAATTCTCCATTTTCGCGCGA
	'Chimpanzee_adenovirus_Y25_NC_017825.1'	CTGACAGGAAATGAGGTGTTTCTAGGCGGATGCAAGTGAAAACGGGCCATTTTCGCGCGA
	'Murine_adenovirus_3_NC_012584.1'	TTCTACATATGTTCGGGAGTATTTG-----------------TCTGTTTCCGTGGATTTT
	'Murine_adenovirus_A_NC_000942.1'	TTGTGCTTGTGTAAAGGAGTTTTGG-----------------TTTTTTACTTTGCGGAGC

	Human_adenovirus_7_AC_000018	AAACTGAATGAGGAAGTGAATTTCTGAGTCATTTCGCGGTTATG-----ACAGGGTGGAG
	HAdV-7-N1_consensus	AAACTGAATGAGGAAGTGAAYACCTGAGTCATTTCGCGGAYGCG-----ACAGGGTGGAG
	'Human_adenovirus_B1_NC_011203.1'	AAACTAAATGAGGAAGTGAATTTCTGAGTCATTTCGCGGTTATG-----CCAGGGTGGAG
	'Chimpanzee_adenovirus_Y25_NC_017825.1'	AAACTGAATGAGGAAGTGAAAATCTGAGTAATTTCGCGTTTATG-----ACAGGGAGGAG
	'Murine_adenovirus_3_NC_012584.1'	GTCTGTACTGTGCCCTTGAACCTCGTACCCGCTTTTTCTGTTTT-----------TTTAC
	'Murine_adenovirus_A_NC_000942.1'	TTACGGACTAATTTACTTAATTTTTGGCAAATTATATCTGTTTTTGGGTATTTTGTTTGT

	Human_adenovirus_7_AC_000018	TATTTGCCGAGGGCCGAGTAGACTTTGACCGTTTACGTGGAGGTTTCGATTACCGTGTTT
	HAdV-7-N1_consensus	TMYTTGCCGAGGGCCGRGTAGACTTTGACCGTTTACGTGGAGGCTTCGATTACCGTGTTT
	'Human_adenovirus_B1_NC_011203.1'	TATTTGCCGAGGGCCGAGTAGACTTTGACCGTTTACGTGGAGGTTTCGATTACCGTGTTT
	'Chimpanzee_adenovirus_Y25_NC_017825.1'	TATTTGCCGAGGGCCGAGTAGACTTTGACCGATTACGTGGGGGTTTCGATTACCGTGTTT
	'Murine_adenovirus_3_NC_012584.1'	TCTTTGCTTTGA--------------------------CAATGTCTCGTTTACTCCGATT
	'Murine_adenovirus_A_NC_000942.1'	TATTTGGTGCGAT---------TTTTCGACTTTTGACTCAATGTCGCGGCTCCTACGTCT

	Human_adenovirus_7_AC_000018	TTCACCTAAATTTCCGCGTACGGTGTCAAAGTCCTGTGTTTTTACGTAGGTGTCAGCTGA
	HAdV-7-N1_consensus	TTCACSYAAATTTCCGCGTACGGAGTCAAAGTCCTGTGTTTTTGASTAGGTGTCAGCTGA
	'Human_adenovirus_B1_NC_011203.1'	TTCACCTAAATTTCCGCGTACGGTGTCAAAGTTCTGTGTTTTTACGTAGGTGTCAGCTGA
	'Chimpanzee_adenovirus_Y25_NC_017825.1'	TTCACCTAAATTTCCGCGTACGGTGTCAAAGTCCGGTGTTTTTACGTAGGTGTCAGCTGA
	'Murine_adenovirus_3_NC_012584.1'	ATCTCTC---TCCCCTCGTGTCTGGTTGG-------------------------------
	'Murine_adenovirus_A_NC_000942.1'	TTCTCTT---TCTTCGCGTGTGTGGTTAG-------------------------------

	Human_adenovirus_7_AC_000018	TCGCTAGGGTATTTAAACCTGACGAGTTCCGTCAAGAGGCCACTCTTGAGTGCCAGCGAG
	HAdV-7-N1_consensus	TCGMAAGGGTTTTTAMTCATGACGAGTTCCGTCAAGAGGCAACTCTTGAGTGCCAGCGAG
	'Human_adenovirus_B1_NC_011203.1'	TCGCTAGGGTATTTAAACCTGACGAGTTCCGTCAAGAGGCCACTCTTGAGTGCCAGCGAG
	'Chimpanzee_adenovirus_Y25_NC_017825.1'	TCGCCAGGGTATTTAAACCTGCGCTCTCCAGTCAAGAGGCCACTCTTGAGTGCCAGCGAG
	'Murine_adenovirus_3_NC_012584.1'	---------------------------CCGCTCAGGAGGCTGTTCAGGGGAATGAGTCTG
	'Murine_adenovirus_A_NC_000942.1'	---------------------------CAGCTCAGGAAGCTACTC---GCAATGTTTCTG

	Human_adenovirus_7_AC_000018	AAGAGTTTTCTCCTTCGCGCCGCAAGTCAGTTCTGCGCTTTGAAA-ATGAGACACCTGCG
	HAdV-7-N1_consensus	AAGAGTTTTCTCCTCCGCGCCGCAAGTCAGTTCTGCGCTTTGAAA-ATGAGRTRCCTGCG
	'Human_adenovirus_B1_NC_011203.1'	AAGAGTTTTCTCCTCCGCGCCGCAAGTCAGTTCTGCGCTTTGAAA-ATGAGACACCTGCG
	'Chimpanzee_adenovirus_Y25_NC_017825.1'	AAGAGTTTTCTCCTCCGCGCCGCGAGTCAGATCTACACTTTGAAAGATGAGGCACCTGAG
	'Murine_adenovirus_3_NC_012584.1'	ACCCTTCTTTTTCT----------------GACTCTGCTTGGCTGCACG---CACCTTCT
	'Murine_adenovirus_A_NC_000942.1'	AGGATCCTGTTGTA----------------TGTCGTACGCCATGGGATGGTTCGCCTACT

	Human_adenovirus_7_AC_000018	TTTCCTGCCACAGGAGATTATCTTCAGTGAGACCGGGATCGAAATACTGGAGTTTGTGGT
	HAdV-7-N1_consensus	TTTCCTGCCACAGGAGCTTATCTCCAGTGAGACCGGGATCGAAATACTGGAGTTTGTGGT
	'Human_adenovirus_B1_NC_011203.1'	CTTCCTGCCACAGGAGGTTATCTCCAGTGAGACCGGGATCGAAATACTGGAGTTTGTGGT
	'Chimpanzee_adenovirus_Y25_NC_017825.1'	AGACCTGCCCGATGAGAAAATCATCATCGCTTCCGGGAACGAGATTCTGGAACTGGTGGT
	'Murine_adenovirus_3_NC_012584.1'	TTGACTTCTGTGCGCG----------------------TGGTGCGCGCTGAGGTAACTGC
	'Murine_adenovirus_A_NC_000942.1'	TGCACAGCTGTTCGTG----------------------TTGTACGAGCGGAGGTTCTGGC

	Human_adenovirus_7_AC_000018	AAATACCCTAATGGGAGACGACCCGGAACCGCCAGTGCAGCCTTTCGATCCACCTACGCT
	HAdV-7-N1_consensus	AAAT-CCBTAATGGGAGACGACCCGGAACCGCCAGTGCAGCCTTTCGATCCACCTACGCC
	'Human_adenovirus_B1_NC_011203.1'	AAATACCCTAATGGGAGACGACCCGGAACCGCCAGTGCAGCCTTTCGATCCACCTACGCT
	'Chimpanzee_adenovirus_Y25_NC_017825.1'	AAATGCCATGATGGGCGACGACCCTCCGGAGCCCCCCACCCCATTTGAGGCACCTTCGCT
	'Murine_adenovirus_3_NC_012584.1'	GGATGGACTGACAGACGTAGACCTGGTTTTCCCCGAGGAG-----------------GCT
	'Murine_adenovirus_A_NC_000942.1'	GGACGGTACGATGGACCTTGACATCGTGTTTCCTGAAGCT-----------------GCT

	Human_adenovirus_7_AC_000018	GCACGATCTGTATGATTTAGAGGTAGACGGGCCTCAG---GATCCCAATGAGGAAGCTGT
	HAdV-7-N1_consensus	YTCCGATCTGTATGATTTAGAGGTAGACGGGCCTGAG---GATCCCAATGAGGAAGCTGT
	'Human_adenovirus_B1_NC_011203.1'	GCACGATCTGTATGATTTAGAGATAGACGGGCCGGAG---GATCCCAATGAGGAAGCTGT
	'Chimpanzee_adenovirus_Y25_NC_017825.1'	ACACGATTTGTATGATCTGGAGGTGGATGTGCCCGAGGACGACCCCAACGAGGAGGCGGT
	'Murine_adenovirus_3_NC_012584.1'	GTACAGGCTGTGTTAC------AGGGTCGCACTTGGA---GACCCCAACCCG--------
	'Murine_adenovirus_A_NC_000942.1'	GTACAGGCTGTTTT---------TAGTCGCACTCCAT---GGC-----------------

	Human_adenovirus_7_AC_000018	GAATGGGTTTTTTACTGATTCTATGCTGCTAGCTGCCGATGAAG------------GATT
	HAdV-7-N1_consensus	GAATGGGTTTTTTACTGATTCTATGCTGSTAGCTGCCGATGAAG------------GATT
	'Human_adenovirus_B1_NC_011203.1'	GAATGGGTTTTTTACTGATTCTATGCTGCTAGCTGCTGATGAAG------------GATT
	'Chimpanzee_adenovirus_Y25_NC_017825.1'	AAATGATTTATTTAGCGATGCCGCGCTGCTAGCTGCCGAGGAGGCTTCGAGCCCTAGCTC
	'Murine_adenovirus_3_NC_012584.1'	-----------TTGAGACTCAAACCGCGCATGTTACTGTGGAAGATGTCGGTT---GTGC
	'Murine_adenovirus_A_NC_000942.1'	--------------AGGATTCTACTACTGCCACTTCTGCCGAAGA-ACCGTCT---GCTT

	Human_adenovirus_7_AC_000018	GGACATAAACCCTCCTCCTGAGACCCTTGTTACCCCAGGGGTGGTTGTGGAAAGCGGCAG
	HAdV-7-N1_consensus	GGACATAAACCCTCCTCCTGAGACCCTTGTTACCCCATGGGTGGTTGTGGAAAGCGGCAG
	'Human_adenovirus_B1_NC_011203.1'	GGACATAAACCCTCCTCCTGAGACACTTGTTACCCCAGGGGTGGTTGTGGAAAGCGGCAT
	'Chimpanzee_adenovirus_Y25_NC_017825.1'	AGACAGCGACTCTTCACTGCATACCCCT---------------------AGACCCGGCAG
	'Murine_adenovirus_3_NC_012584.1'	AGAACAGGTCGGTACGC---------------------------------------TGGA
	'Murine_adenovirus_A_NC_000942.1'	CGACCGATTCGATCTCCTCTGATCCCTT-----------------------GCCTATAAG

	Human_adenovirus_7_AC_000018	AGGTGGGAAAAAATTGCCTGATCTGGGAGCAGCTGAAATGGACTTGCGTTGTTATGAAGA
	HAdV-7-N1_consensus	AGGTGGGAAAAAATTGYCTGATCTGGGAGCAGCTGAAATGGACTTGCGTTGTGATGAAGA
	'Human_adenovirus_B1_NC_011203.1'	AGGTGGGAAAAAATTGCCTGATCTGGGAGCAGCTGAAATGGACTTGCGTTGTTATGAAGA
	'Chimpanzee_adenovirus_Y25_NC_017825.1'	AGGTGAGAAAAAGATCCCCGAGCTTAAAGGGGAAGAGATGGACTTGCGCTGCTATGAGGA
	'Murine_adenovirus_3_NC_012584.1'	ATATGTGGGAGGATTT---------------GAGGAGATGGACCTTCGTTGTCATGAGGA
	'Murine_adenovirus_A_NC_000942.1'	CTGTGTGGAGAGTTTT---------------GAGGACATGGATCTGCGGTGTTATGAACA

	Human_adenovirus_7_AC_000018	GGGTTTTCCTCCGAGTGATGATGAAGATGGGGAAACTGAGCAGTCCATCCATACCGCAGT
	HAdV-7-N1_consensus	GGGTTTTTCTCCGAGTGATGATGAAGATGGGGAAACTGAGCAGTCCATCCATACCGCAGT
	'Human_adenovirus_B1_NC_011203.1'	GGGTTTTCCTCCCAGTGATGATGAAGATGGGGAAACTGAGCAGTCCATCCATACCGCAGT
	'Chimpanzee_adenovirus_Y25_NC_017825.1'	ATGCTTGCCCCCGAGCGATGATGAGGA---------CGAGCAGGCGATCCAGAACGCAGC
	'Murine_adenovirus_3_NC_012584.1'	A---ATGCCATCAAGTCCTCTGGTTTCTCAAGGCCCTACTAATG---------CCTGTGC
	'Murine_adenovirus_A_NC_000942.1'	G---TTGTCTCCCAGCCCCGAGTCTATTGAAA---CTATTGAGGTGTTCCCGCCATGTTC

	Human_adenovirus_7_AC_000018	GAATGAGGGAGTAAAAGCTGCCAGCGATGTTTTTAAGTTGGACTGTCCGGAGCTGCCTGG
	HAdV-7-N1_consensus	GAATGAGGGAGTAAWTSCTGCCAGCGATGTTTTTRAGTTGSRCTGTCCGGAGCTGCCTGG
	'Human_adenovirus_B1_NC_011203.1'	AAATGAGGGAGTAAAAGCTGCCAGCGATGTTTTTAAGTTGGACTGTCCGGAGCTGCCTGG
	'Chimpanzee_adenovirus_Y25_NC_017825.1'	GAGCCAGGGAATGCAAGCCGCCAGCGAGAGTTTTGCGCTGGACTGCCCGCCTCTGCCCGG
	'Murine_adenovirus_3_NC_012584.1'	TACATGTGGGGGCTACGAGGTTGATGGATTCTGCAGTGTTTGCTAT------TTGCGGTC
	'Murine_adenovirus_A_NC_000942.1'	TACGTGTGGAGGACATGAAGTTAATGGGTTTTGCAGTCTGTGTTAC------TTGCGCGG

	Human_adenovirus_7_AC_000018	ACATGGCTGTAAGTCTTGTGAATTTCACAGGAATAACACTGGAATGAAAGAACTATTGTG
	HAdV-7-N1_consensus	ACATGGCTGTAAGTCTTGTGAATTTCACAGGAANAACACTGGAATGAAAGAACTATTGTG
	'Human_adenovirus_B1_NC_011203.1'	ACATGGCTGTAAGTCTTGTGAATTTCACAGGAATAACACTGGAATGAAAGAACTATTGTG
	'Chimpanzee_adenovirus_Y25_NC_017825.1'	ACACGGCTGTAAGTCTTGTGAATTTCATCGCTTGAATACTGGAGATAAAGCTGTGTTATG
	'Murine_adenovirus_3_NC_012584.1'	TCTAAGTGGTAAGTTTCCTTTTTGGC--------------------------TTCTTGCT
	'Murine_adenovirus_A_NC_000942.1'	TCTGACTGGTAAGGTTTTTCTTTTACG-------------GATGATGTCTTTTTATGGTT

	Human_adenovirus_7_AC_000018	CTCGCTTTGCTATATGAGAATGCA-------------CTGCCACTTTATTTACAGTAAGT
	HAdV-7-N1_consensus	CTCGCTTTGCTATAWGAGAATGCA-------------CTGCCACTTTATTTACAGTAAGT
	'Human_adenovirus_B1_NC_011203.1'	CTCGCTTTGCTATATGAGAATGCA-------------CTGCCACTTTATTTACAGTAAGT
	'Chimpanzee_adenovirus_Y25_NC_017825.1'	TGCACTTTGCTATATGAGAGCTTA-------------CAACCATTGTGTTTACAGTAAGT
	'Murine_adenovirus_3_NC_012584.1'	TGCTATTCTTTATTCATAGTTCCAAGGTTAATGAGGGTTAACATTGTTTTTCCTGATTAG
	'Murine_adenovirus_A_NC_000942.1'	CGTTGTTTGTTTCTAATAGTCCTG------------------ATCTTTTTTTCAGATCTG

	Human_adenovirus_7_AC_000018	GTATTTAAGTGAAATTT----------AAAGGAATAGTGTAGCTGTTTAATAACT-GTTG
	HAdV-7-N1_consensus	GTATTTAAGTGAAATTT----------AAAGGAATAGTSTAGCTGTTTAATAACT-GTTS
	'Human_adenovirus_B1_NC_011203.1'	GTATTTAAGTGAAATTT----------AAAGGAATAGTGTAGCTATTTAATAACT-GTTG
	'Chimpanzee_adenovirus_Y25_NC_017825.1'	GTGATTAAGTTGAACTTTAGAGGGAGGCAGAGAGCAGGGTGACTGGGCGATGACTGGTTT
	'Murine_adenovirus_3_NC_012584.1'	AATCTC----TGAACGCT---------GAAGAAACAGTGGAAAATTCCGAGGAGC----C
	'Murine_adenovirus_A_NC_000942.1'	CTGCCTCAGGCGGATGAC---------GCAGGGGAAGCTGAAGTTCCTGATGAGT----C

	Human_adenovirus_7_AC_000018	AATGGTAGATTTATGTTTTTTACTTGTGATTTTTTGTAGGTCCTGTGTCTG------ATG
	HAdV-7-N1_consensus	WATGGTAGATTTATGTTTTTTACTTGTGATTTTTTGTAGGTCCTGTGTCTG------ATG
	'Human_adenovirus_B1_NC_011203.1'	AATGGTAGATTTATGTTTTTTTCTTGCGATTTTTTGTAGGTCCTGTGTCTG------ATG
	'Chimpanzee_adenovirus_Y25_NC_017825.1'	ATTTATGTATATATGTTCTTTA------------TATAGGTCCCGTCTCTGACGCAGATG
	'Murine_adenovirus_3_NC_012584.1'	TGCCAAAGACTTGTCTTTTATG--------GAACTGCTGACGTGGGCCTTCCAGGAAGA-
	'Murine_adenovirus_A_NC_000942.1'	TGCCAAGGATTTATGTTTTATG--------GACCTGCTGACCTGGGCCATGGAGGACAAG

	Human_adenovirus_7_AC_000018	ATGAGTCACCTTCTCCTGATTCAACTACCTCACCTCCTGAAATTCAGGCGCCCGCACCTG
	HAdV-7-N1_consensus	ATGAGTCACCTTCTCCTGATTCAACTACCTCACCTCCTGAAATTCRGGCGCCCGCACCTG
	'Human_adenovirus_B1_NC_011203.1'	ATGAGTCACCTTCTCCTGATTCAACTACCTCACCTCCTGAAATTCAGGCGCCCGCACCTG
	'Chimpanzee_adenovirus_Y25_NC_017825.1'	ATGAGACCCCCACTACAGAGTCCACTTCGTCACCCCCAGAAATTGGCACATCTCCACCTG
	'Murine_adenovirus_3_NC_012584.1'	--GTAATGTTTTT-TCACGGTTGGTTATTTTTATTGCT----------------------
	'Murine_adenovirus_A_NC_000942.1'	ACGGAATGTTCCCGTCACGGTCAGTGCTTGCTTCTTTG----------------------

	Human_adenovirus_7_AC_000018	CAAACGTATGCAAGCCCATTCCTGTAAAGCCTAAGCCTGGGAAACGCCCTGCTGTGGATA
	HAdV-7-N1_consensus	CAWACGTATGCAAGCCCATTCCTGTAAAGCCTCGGCCTGGGAAACGCCCTGCTGTGGATA
	'Human_adenovirus_B1_NC_011203.1'	CAAACGTATGCAAGCCCATTCCTGTGAAGCCTAAGCCTGGGAAACGCCCTGCTGTGGATA
	'Chimpanzee_adenovirus_Y25_NC_017825.1'	AGAATATTGTTAGACCAGTTCCTGTTAGAGCCA---CTGGGAGGAGAGCAGCTGTGGAAT
	'Murine_adenovirus_3_NC_012584.1'	------------------------------------CCTGGGGGAATTTGGATGCGGGTC
	'Murine_adenovirus_A_NC_000942.1'	------------------------------------GCGGGAGAATGTTGGCTTAGAGTT

	Human_adenovirus_7_AC_000018	AGC----TTGAGGACTTGTTGGAGGGTGGGGA--TGGACCTTTGGACCTTAGTACCCGGA
	HAdV-7-N1_consensus	AGC----TTGAGGACTTGTTGGAGGGTGGGGA--TGGACC-TGGTTCCGGCGTACCCGGA
	'Human_adenovirus_B1_NC_011203.1'	AGC----TTGAGGACTTGTTGGAGGGTGGGGA--TGGACCTTTGGACCTTAGTACCCGGA
	'Chimpanzee_adenovirus_Y25_NC_017825.1'	GTT----TGGATGACTTGCTACAGGCTGGGGA--TGAACCTTTGGACTTGTGTACCCGGA
	'Murine_adenovirus_3_NC_012584.1'	AATGCCTTGGAATGTTTGTGTTCTGTTCTTTTCCACATCCTCTGTTTTGCGTCACTAGGG
	'Murine_adenovirus_A_NC_000942.1'	G------TGGAAAATTTTGTTTAGGTTGTATT--------GTTGTTTTTTGGCAGC----

	Human_adenovirus_7_AC_000018	AACTGCCAAGGCAATAAGTGCCCTGCAGCTGTGTTTATTTAATGTGACGTCA--------
	HAdV-7-N1_consensus	AACTACCAARGCAATAAGTGCCCTGCAGCTGTGTTTATTTAATGTGACGTCA--------
	'Human_adenovirus_B1_NC_011203.1'	AACTGCCAAGGCAATGAGTGCCCTGCAGCTGTGTTTATTTAATGTGACGTCA--------
	'Chimpanzee_adenovirus_Y25_NC_017825.1'	AACGCCCCAGGCACTAAGTGCCACACATGTGTGTTTACTTGAGGTGATGTCAGTATTTAT
	'Murine_adenovirus_3_NC_012584.1'	TA------------------------------------GTCATGCGATGCTTTTGTT---
	'Murine_adenovirus_A_NC_000942.1'	------------------------------------------TGTTATGTTAGTACT---

	Human_adenovirus_7_AC_000018	-----------TGTAAT-AAAATTATGTCAGCT---GCTGAGT----------GTTTTAT
	HAdV-7-N1_consensus	-----------TGTAAT-AAAATTATGTCAGCT---GCTGAGT----------GTTWTAK
	'Human_adenovirus_B1_NC_011203.1'	-----------TGTAAT-AAAATTATGTCAGCT---GCTGAGT----------GTTTTAT
	'Chimpanzee_adenovirus_Y25_NC_017825.1'	AGGGTGTGGAGTGCAATAAAAAATGTGTTGACTTTAAGTGCGT----------GGTTTAT
	'Murine_adenovirus_3_NC_012584.1'	----------GCTTAATAAAAGCCGCTTGCAGC-CTATGGAGCTCAAACTTCTTTTTCTA
	'Murine_adenovirus_A_NC_000942.1'	----------GTATAAAAAGGACAGGACTTGGT-CAGGGGTGC----------ATTATTT

	Human_adenovirus_7_AC_000018	TACTTCTTGGGTGGGGACT-TGGATATATAAGTAGGAGCAGATCTGTGTGGTTAGCTCAC
	HAdV-7-N1_consensus	TMCTTCTTGGGTGGGGACT-TGGAKATATAAGTAGGATCCGATCTGTGTGGTTAGCTCAC
	'Human_adenovirus_B1_NC_011203.1'	TACTTCTTGGGTGGGGACT-TGGATATATAAGTAGGAGCAGATCTGTGTGGTTAGCTCAC
	'Chimpanzee_adenovirus_Y25_NC_017825.1'	GAC-TCAGGGGTGGGGACTGTGGGTATATAAGCAGGTGCAGACCTGTGTGGTTAGCTCAG
	'Murine_adenovirus_3_NC_012584.1'	AGCCTTCTCTTTACAC----AGGGTAGG--AGACTTCACTATGCTGCGTGTTTTCCCTTT
	'Murine_adenovirus_A_NC_000942.1'	GGTTTCTGCGGCGGAG----TGGTTAGGGTAGGCTGCAATATGTTACCTGTGTATCCTTT

	Human_adenovirus_7_AC_000018	AGCAACCTGCTGCCATCCATGGAGGTTTGGGCTATCTTGGAAGACCTCAGACAGACTAGG
	HAdV-7-N1_consensus	AGCAACCTGCTGCCATCCATGGAGGWTTTTCCTATCTTGGAAGATCTCAGACAGACTCGG
	'Human_adenovirus_B1_NC_011203.1'	AGCAACCTGCTGCCATCCATGGAGGTTTGGGCTATCTTGGAAGACCTCAGACAGACTAAG
	'Chimpanzee_adenovirus_Y25_NC_017825.1'	AGCGG------------CATGGAGATTTGGACGATCTTGGAAGATCTTCACAAGACTAGA
	'Murine_adenovirus_3_NC_012584.1'	ACTGACTC-----------------------CTTTTATGGATTCTTTTCCCGCAATTCGC
	'Murine_adenovirus_A_NC_000942.1'	CTTGGCTC-----------------------CTGTCTTTGATACTTTTGAGTCGACTCGT

	Human_adenovirus_7_AC_000018	CTACTGCTAGAAAACGCCTCGGACGGAGTCTCT----GGCCTTTGGAGATTCTGGTTCGG
	HAdV-7-N1_consensus	TAACTGCTAGAAAACGCCTCGGACGGAGTCTCT----GGCCTTTGGAGATTCTGCTTCGG
	'Human_adenovirus_B1_NC_011203.1'	CTACTGCTAGAAAACGCCTCGGACGGAGTCTCT----GGCCTTTGGAGATTCTGGTTCGG
	'Chimpanzee_adenovirus_Y25_NC_017825.1'	CAGCTGCTAGAGAACGCCTCGAACGGAGTCTCT----CACCTGTGGAGATTCTGCTTCGG
	'Murine_adenovirus_3_NC_012584.1'	AATTTGCTTTTGTAAGC----TACGGGACAT---AGGGAACCATGGTGGTTTCGTTT---
	'Murine_adenovirus_A_NC_000942.1'	GCTTTATTTTTGGAGGC----GACTCTGTCTTTACAGGAGCCTTGGTGGTTTCGACT---

	Human_adenovirus_7_AC_000018	TGGTGATCTAGCTAGGCTAGTGTTTAGGATAAAACAGGACTACAGCGTAGAATTTGAAAA
	HAdV-7-N1_consensus	TGGTGATCTAGCTAGGCTATTGTTTAGGATAAAACAGGACTAMMGCGTAGAATTTGAAAA
	'Human_adenovirus_B1_NC_011203.1'	TGGTGATCTAGCTAGGCTAGTGTTTAGGATAAAACAGGACTACAGGGAAGAATTTGAAAA
	'Chimpanzee_adenovirus_Y25_NC_017825.1'	TGGCGACCTAGCTAAGCTAGTCTATAGGGCCAAACAGGATTATAGCGAACAATTTGAGGT
	'Murine_adenovirus_3_NC_012584.1'	-----TTTTGTTCTGTTTGGTTTTCCGCGCTTTCGTCACTTGGGGGATGTAGTGAGGAGT
	'Murine_adenovirus_A_NC_000942.1'	-----GCTTAGTTTTTTTAGATCCCCTCGTTACACGGGGCTAGCAGATGTGGTTAGAGCC

	Human_adenovirus_7_AC_000018	GTTATTGGACGACAGTCCAGGACTTTTTGAAGCTCTTAAC-----TTGGGTCATCAGGCT
	HAdV-7-N1_consensus	GTTATTGGACGACAGTCCAGGACTTTTTGAAGCTCTTAAY-----TTGGGTCATCAGGCT
	'Human_adenovirus_B1_NC_011203.1'	GTTATTGGACGATAGTCCGGGACTTTTTGAAGCTCTTAAC-----TTGGGTCATCAGGCT
	'Chimpanzee_adenovirus_Y25_NC_017825.1'	TATTTTGAGAGAGTGTCCGGGTCTTTTTGACGCTCTTAAT-----TTGGGTCATCAGACT
	'Murine_adenovirus_3_NC_012584.1'	CTTGCTCGG-GAACGGGAAACTGAGTTTCAGATTCTTCTTCCCTCTTGGATGATTTCAGA
	'Murine_adenovirus_A_NC_000942.1'	ATTGCTTGT-GAGCGCGAGGCTGATTTTACCGCTATTACTCCCTCTTCTTTAATCGAGGA

	Human_adenovirus_7_AC_000018	CATTTTAAGGAG-------------------AAGGTTTTATCAGTTTTAGATTTTTCTAC
	HAdV-7-N1_consensus	CATTTTAAGGAG-------------------AAGGTTTTATCAGTTTTAGATTTTTCTAC
	'Human_adenovirus_B1_NC_011203.1'	CATTTTAAGGAG-------------------AAGGTTTTATCAGTTTTAGATTTTTCTAC
	'Chimpanzee_adenovirus_Y25_NC_017825.1'	CACTTTAACCAG-------------------AGGATTGTAAGAGCCCTTGATTTTACTAC
	'Murine_adenovirus_3_NC_012584.1'	TGTTGCGCAGGGTACTTTTGCTATGTTGCCTGAGTTCTTGCTTAGTTTGCGTTTTGATGC
	'Murine_adenovirus_A_NC_000942.1'	TATTGCAGAGGGACGTTTTGTGATGCTTGTTGGGCTTATGGAGTATTTGCGTTTTGATAC

	Human_adenovirus_7_AC_000018	TCCTGGTAGAACTGCTGCTGCTGTAGCTTTTCTTACTTTTATATTGGATAAATGGATCCG
	HAdV-7-N1_consensus	TCCTGGTCCAACTGCTGCTGCTGTAGTAGATCTTACTTTTATATTGGATAAATGGAWSCG
	'Human_adenovirus_B1_NC_011203.1'	TCCTGGTAGAACTGCTGCTGCTGTAGCTTTTCTTACTTTTATATTGGATAAATGGATCCG
	'Chimpanzee_adenovirus_Y25_NC_017825.1'	TCCCGGCAGATCCACTGCGGCAGTAGCCTTTTTTGCTTTTCTTCTTGACAAATGGAGTCA
	'Murine_adenovirus_3_NC_012584.1'	TGCGGGCCAGGCTATGGTTTCACTTGCGTTTTTGTCATATCTTATTGATAGGGCTGTGCA
	'Murine_adenovirus_A_NC_000942.1'	TGCGGGCCAAGGCATTGTTTCATTTGCTTTTTTGTCTTATCTTATTGATAGGGTTACGAA

	Human_adenovirus_7_AC_000018	CCAAACTCACTTCAGCAAGGGATACGTTTTGGATTTCATAGCAGCAGCTTTGTGGAGAAC
	HAdV-7-N1_consensus	CCAAACTCACTTCAGCAAGGGATACGTTTTGGATTTCATAGCAGCAGCTTCGTGGAGAAC
	'Human_adenovirus_B1_NC_011203.1'	CCAAACTCACTTCAGCAAGGGATACGTTTTGGATTTCATAGCAGCAGCTTTGTGGAGAAC
	'Chimpanzee_adenovirus_Y25_NC_017825.1'	AGAAACCCATTTCAGCAGGGATTACCAGCTGGATTTCTTAGCAGTAGCTTTGTGGAGAAC
	'Murine_adenovirus_3_NC_012584.1'	GCAAGGGCCGCTT---------TCCTATTTTACTATTGTGGAGATTGTTTCTTTGCATCT
	'Murine_adenovirus_A_NC_000942.1'	GCAAAGCCCTCTT---------GCGCATTTTACTGTTGTAGAGGTTGTGTCTTTGGTGGT

	Human_adenovirus_7_AC_000018	ATGGAAGGCTCGCAGGATGAGGACAATCTTAGATTACTGGCCAGTGCAGCCTCTAGGAGT
	HAdV-7-N1_consensus	ATGGAAGGCTCGCAGGATGAGCAYAATCKKAAATTACTGGCCAGTGCAGCCTCTAGGAGT
	'Human_adenovirus_B1_NC_011203.1'	ATGGAAGGCTCGCAGGATGAGGACAATCTTAGATTACTGGCCAGTGCAGCCTCTGGGAGT
	'Chimpanzee_adenovirus_Y25_NC_017825.1'	ATGGAAATCCCAGCGCCTGAATGCAATCTCAGGCTACTTGCCGGTACAGCCACTAGACAC
	'Murine_adenovirus_3_NC_012584.1'	ATGGAGAGCG---------------------ATCAATTTGCCCCTGAGACCTACGAGACC
	'Murine_adenovirus_A_NC_000942.1'	ATGGAGGACC---------------------GTCAAGCTCTCGAGGAGGCGGGAGAG---

	Human_adenovirus_7_AC_000018	AGCAGGGATACTGAGACACC-----------------CACCGACCATGCCAGCGGT----
	HAdV-7-N1_consensus	AGCAGGGATACTGAGACACC-----------------CACCGACCATGCCTGCGGT----
	'Human_adenovirus_B1_NC_011203.1'	AGCAGGGATACTGAGACACC-----------------CACCGACCATGCCAGCGGT----
	'Chimpanzee_adenovirus_Y25_NC_017825.1'	TCTGAAGATCCTGAATCTCCAGGAGAGTCCCAGGGCACGCCAACGTCGCCGGCAGCAGCA
	'Murine_adenovirus_3_NC_012584.1'	AGCGATG----TGGGTCTCCAGGT-------------TGCCAACCTTGGCGGAG------
	'Murine_adenovirus_A_NC_000942.1'	---GAGA----TGGGTTTCCCAGT-------------TGTCAACATTAGCGGAGGA----

	Human_adenovirus_7_AC_000018	---TCTGCAGGAGGAGCAGCAGGAGGACAATCCGAGAGCCGGCCTGGACCCTCCGGT---
	HAdV-7-N1_consensus	---TCTGCAGGAGGAGCAGCAGGAGGACAATCCGAGAKCCGGCCTGGACCCTSCGGT---
	'Human_adenovirus_B1_NC_011203.1'	---TCTGCAGGAGGAGCAGCAGGAGGACAATCCGAGAGCCGGCCTGGACCCTCCGGT---
	'Chimpanzee_adenovirus_Y25_NC_017825.1'	GCGGCAGCAGGAGGAGGATCAAGAAGAGAACCCGAGAGCCGGCCTGGACCCTCCGGCGGA
	'Murine_adenovirus_3_NC_012584.1'	-------------GAGGACGAAGAGACCAGGCC---------------CCCAGGCTCGGA
	'Murine_adenovirus_A_NC_000942.1'	---------GGACGAGGACGAAGAGGGAACTAC---------------TCTAACGACGGA

	Human_adenovirus_7_AC_000018	GGAGGAGTAGCTGACCTGTTTCCTGAACTGCGACGGGTGCTTACTAGGTCTACGACCAGT
	HAdV-7-N1_consensus	GGAGGAGTAGCTGTGCTGTTTCCTGAACTGCGACGGGTGCTTGCYAGGTCTACGACCRGT
	'Human_adenovirus_B1_NC_011203.1'	GGAGGAGTAGCTGACCTGTTTCCTGAACTGCGACGGGTGCTTACTAGGTCTACGACCAGT
	'Chimpanzee_adenovirus_Y25_NC_017825.1'	GGAGGAGTAGCTGACCTGTTTCCTGAACTGCGCCGGGTGCTGACTAGGTCTTCGA---GT
	'Murine_adenovirus_3_NC_012584.1'	GCCGGAGCACGAGAGCTCGGCCTAAGAGTATATGAAGACCCCCAGGGACCTGC-------
	'Murine_adenovirus_A_NC_000942.1'	AGCGGAGCAAGAGAGCTCAGCTTGAGAGTTAATGAGGAAGTTACTGAACCTCC-------

	Human_adenovirus_7_AC_000018	GGACAGAACAGAGGCATTAAGAGGGAGAGGAATCCTAGTGGGAATAATTCAAGAACCGAG
	HAdV-7-N1_consensus	GGACAGAACAGAGGCATTAAGAGGGAGAGGAAGCCTAGTGGGAATAATTCAAGAACCGAG
	'Human_adenovirus_B1_NC_011203.1'	GGACAGAACAGGGGAATTAAGAGGGAGAGGAATCCTAGTGGGAATAATTCAAGAACCGAG
	'Chimpanzee_adenovirus_Y25_NC_017825.1'	GGTCGGGAGAGGGGGATTAAGCGGGAGAGG---CATGATGAGACTAATCACAGAACTGAA
	'Murine_adenovirus_3_NC_012584.1'	--------------------------------TTTTAATACTGTTACTTTTCAAGAAATA
	'Murine_adenovirus_A_NC_000942.1'	--------------------------------TTACAATTCTATTACTTATGCGGAGGTG

	Human_adenovirus_7_AC_000018	TTGGCTTTAAGTTTAATGAGCCGCAGGCGTCCTGAAACTGTTTGGTGGCATGAGGTTCAG
	HAdV-7-N1_consensus	TGGGCTTTAAGTTTAMGGAGCCGCAGGCGTCCTGAAACTGTTTGGTGGCATGAKGTTCAG
	'Human_adenovirus_B1_NC_011203.1'	TTGGCTTTAAGTTTAATGAGCCGCAGGCGTCCTGAAACTGTTTGGTGGCATGAGGTTCAG
	'Chimpanzee_adenovirus_Y25_NC_017825.1'	CTGACTGTGGGTCTGATGAGCCGCAAGCGTCCAGAAACAGTGTGGTGGCATGAGGTGCAG
	'Murine_adenovirus_3_NC_012584.1'	TTGAATGCATATC-----------------------------------------------
	'Murine_adenovirus_A_NC_000942.1'	TTGCGTCTTTATC-----------------------------------------------

	Human_adenovirus_7_AC_000018	AGCGAAGGCAGGGATGAAGTTTCAATATTGCAGGAGAAATATTCACTAGAACAACTTAAG
	HAdV-7-N1_consensus	AGCGAAGGCAGGGATGAAGCCGTGATATTGCAGGAGAAATAWYCATTASAAYANSTYAAG
	'Human_adenovirus_B1_NC_011203.1'	AGCGAAGGCAGGGATGAAGTTTCAATATTGCAGGAGAAATATTCACTAGAACAACTTAAG
	'Chimpanzee_adenovirus_Y25_NC_017825.1'	TCGACTGGCACAGATGAGGTGTCAGTGATGCATGAGAGGTTTTCCCTAGAACAAGTCAAG
	'Murine_adenovirus_3_NC_012584.1'	-------AAGCTAATAGCCTTTCTTTTTTTCTAACAGATCTTCATTTTGAAAGAGTTCGG
	'Murine_adenovirus_A_NC_000942.1'	-------GTCAGAATGGGTTTTCTTTTTTTCTTTCTAACTTGCATTTTGAGCAGATAAAG

	Human_adenovirus_7_AC_000018	ACCTGTTGGTT---GGAACCTGAGGATGATTGGGAGGTGGCCATTAGGAATTATGCTAAG
	HAdV-7-N1_consensus	ACCTGTTGGTT---GGAACCTGAGGATGATTGGGAGGTGGCCSTTAGGAATTATGCTAAG
	'Human_adenovirus_B1_NC_011203.1'	ACCTGTTGGTT---GGAACCTGAGGATGATTGGGAGGTGGCCATTAGGAATTATGCTAAG
	'Chimpanzee_adenovirus_Y25_NC_017825.1'	ACTTGTTGGTT---AGAGCCTGAGGATGATTGGGAGGTAGCCATCAGGAATTATGCCAAG
	'Murine_adenovirus_3_NC_012584.1'	GTTTATGAATTTGGGGAGGGGGAAGGTGATTTAGGAGAGGCAATTGCTACCCATGCAAAA
	'Murine_adenovirus_A_NC_000942.1'	TACTTTGAGCATAGAGAGGGTGAAGGTGATTTGGGCGCTATTATTCGTGAGCATGGAAAA

	Human_adenovirus_7_AC_000018	ATATCTCTGAGGCCTGATAAACAATATAGAATTACTAAGAAGATTAATATTAGAAATGCA
	HAdV-7-N1_consensus	ATAGGTCTGAGGCCTGATWAACAATATAGAAKAACTAAGAAGATTAATATTAGAAATGCA
	'Human_adenovirus_B1_NC_011203.1'	ATATCTCTGAGGCCTGATAAACAATATAGAATTACTAAGAAGATTAATATTAGAAATGCA
	'Chimpanzee_adenovirus_Y25_NC_017825.1'	CTGGCTCTGAGGCCAGACAAGAAGTACAAGATTACTAAGCTGATAAATATCAGAAATGCC
	'Murine_adenovirus_3_NC_012584.1'	ATTGCTTTAGATCCTGGAGTTGTTTATCATGTTAGGCGTCCTGTTCAAATTCAGGGCCTT
	'Murine_adenovirus_A_NC_000942.1'	ATAGTGTTGGATCCTAATGTTGTTTACCATTTAAGGCGTCCACTGAAGATTCAGAGTCTT

	Human_adenovirus_7_AC_000018	TGCTACATATCAGGGAATGGGGCAGAGGTTATAATAGATACA----CAAGATAAAGCAGC
	HAdV-7-N1_consensus	TGCTACATATCAGGGAATGGGGCAGAGGWTATAWTARATACA----CAAGATAAAGCAGC
	'Human_adenovirus_B1_NC_011203.1'	TGCTACATATCAGGGAATGGGGCAGAGGTTATAATAGATACA----CAAGATAAAGCAGT
	'Chimpanzee_adenovirus_Y25_NC_017825.1'	TGCTACATCTCAGGGAATGGGGCTGAAGTGGAGATCTGTCTT----CAGGAAAGGGTGGC
	'Murine_adenovirus_3_NC_012584.1'	TGCTATGTCATTGGGAGGGGGGCGGTGATACAAGTGCATTCTACTGTGGGTCAGCGTGCT
	'Murine_adenovirus_A_NC_000942.1'	TGTTACATTGTAGGCAGGGGCGCTGTTATAAAGGTTCATGCAAGCGTGGGACAGCAAGCT

	Human_adenovirus_7_AC_000018	TTTTAGATGTTGTATGA--TGGGTATGTGGCCAGGGGTTGTCGGCATGGAAGCAGTAACA
	HAdV-7-N1_consensus	TTTTAGATGKTGTATGA--TGGGTATGTGGCCAGGGRTTGTCGGCATGGAAGCWKGAACA
	'Human_adenovirus_B1_NC_011203.1'	TTTTAGATGTTGTATGA--TGGGTATGTGGCCAGGGGTTGTCGGCATGGAAGCAGTAACA
	'Chimpanzee_adenovirus_Y25_NC_017825.1'	TTTCAGATGCTGCATGA--TGAATATGTACCCGGGAGTGGTGGGCATGGATGGGGTCACC
	'Murine_adenovirus_3_NC_012584.1'	TTTCAAGTGTTTCGTGTTTTAGATCGCAGTCCACGAATAATGGGCATGTTAAATGTTACT
	'Murine_adenovirus_A_NC_000942.1'	GTTCATGTTTATCGACAGCTCGATATAAGTCCCCGCATTATGGGCATGTTAAATGTGACA

	Human_adenovirus_7_AC_000018	CTTAT-GAATATTAGGTTTAGAGGGGATGGGTATAAT-----------------------
	HAdV-7-N1_consensus	CTTAT-GAATATTAGGYYTAGAGGGGATGGGTATAAT-----------------------
	'Human_adenovirus_B1_NC_011203.1'	CTTAT-GAATATTAGGTTTAAAGGGGATGGGTATAAT-----------------------
	'Chimpanzee_adenovirus_Y25_NC_017825.1'	TTTAT-GAACATGAGGTTCAGGGGAGATGGGTATAAT-----------------------
	'Murine_adenovirus_3_NC_012584.1'	TTTGTTGAGTGTAAGTTTCACTGGGTGCAAGAAGGGG------ACTCTGAAGTGTCATTA
	'Murine_adenovirus_A_NC_000942.1'	TTTTTGGAATGTAAGTTTCACTGGGCGGATGATGAAGGGGTTAACTTTGAAAGACTTGCA

	Human_adenovirus_7_AC_000018	---------GGCATTGTATTTATGGCTAACACTAAGCTGATTCTACATGGTTGTAGCTTT
	HAdV-7-N1_consensus	---------GGSATTGTATTTATGGCTKSAACYAAGCTGATTCTACATTGTTGTAGCTTT
	'Human_adenovirus_B1_NC_011203.1'	---------GGCATTGTATTTATGGCTAACACTAAGCTGATTCTACATGGTTGTAGCTTT
	'Chimpanzee_adenovirus_Y25_NC_017825.1'	---------GGCACGGTCTTTATGGCCAATACCAAGCTGACAGTTCATGGCTGCTCCTTC
	'Murine_adenovirus_3_NC_012584.1'	TGTCGCCAGTTTACTCTTTTTTACCTGGCTTATGATTCTATTTTTTATGCTTGTGATTTT
	'Murine_adenovirus_A_NC_000942.1'	CGTCAC---TTTACTTTGTTTTTTCTAACATATGAAAGTGTTTTTTTTGCATGTGATTTT

	Human_adenovirus_7_AC_000018	TTTGGGTTTAATAATACGTGTGTAGAAGCTTGGGGGCAAGTTAGTGTGAGGGGTTGTAGT
	HAdV-7-N1_consensus	TTGGTGTTTAATAA-ACGTGTGTAGAAGCTTGGGGGCAAGTGAGTGTGAGGGGTTGTAGT
	'Human_adenovirus_B1_NC_011203.1'	TTTGGGTTTAATAATACGTGTGTAGAAGCTTGGGGGCAAGTTAGTGTGAGGGGTTGTAGT
	'Chimpanzee_adenovirus_Y25_NC_017825.1'	TTTGGGTTTAATAACACCTGCATTGAGGCCTGGGGTCAGGTTGGTGTGAGGGGCTGTAGT
	'Murine_adenovirus_3_NC_012584.1'	TTTGGGTTTTCTGGTTTAACCCTTCGCAGCATGTGCCATATTCGAGTGGAGGGATGCACC
	'Murine_adenovirus_A_NC_000942.1'	GTTGGCTTTCCAGGCTTAACGTTAAGGAGCACCTGTCTTTTAAGGGTCGAGGGCTGTACC

	Human_adenovirus_7_AC_000018	TTTTATGCATGCTGGATTGCAACATCAGGTAGGGTCAAGAGTCAGTTGTCTGTGAAGAAA
	HAdV-7-N1_consensus	TTTTATGCATGCTGGATTGCAACATCAGGTAGGGTCAAGAGTCAGTTGTCTGTGAAGAAA
	'Human_adenovirus_B1_NC_011203.1'	TTTTATGCATGCTGGATTGCAACATCAGGTAGGGTCAAGAGTCAGTTGTCTGTGAAGAAA
	'Chimpanzee_adenovirus_Y25_NC_017825.1'	TTTTCAGCCAACTGGATGGGGGTCGTGGGCAGGACCAAGAGTATGCTGTCCGTGAAGAAA
	'Murine_adenovirus_3_NC_012584.1'	TTTGTTGGCTGTGCAGTTGCGCTTCATCATGCAGATGTCAGCGACCTTAAAGTAAAGGGA
	'Murine_adenovirus_A_NC_000942.1'	TTCACTAGCTGTGCTGTGGGCATTCACCACGCGGATGTTGCAGACCTGAAGGTCAAAGCC

	Human_adenovirus_7_AC_000018	TGCATGTTTGAGAGATGTAATCTTGGCATACTGAATGAAGGTGAAGCAAG---GATCCGC
	HAdV-7-N1_consensus	TGCATGTTTGAGAGATGRAATCTTGGCATACTGAATGAAGGTGAAGCAAG---GATCCGC
	'Human_adenovirus_B1_NC_011203.1'	TGCATGTTTGAGAGATGTAATCTTGGCATACTGAATGAAGGTGAAGCAAG---GGTCCGC
	'Chimpanzee_adenovirus_Y25_NC_017825.1'	TGCTTGTTCGAGAGGTGCCACCTGGGGGTGATGAGCGAGGGCGAAGCCAG---AATCCGC
	'Murine_adenovirus_3_NC_012584.1'	TGTCATTTCAGTCAATGTATTGTGTGTATTTTTGCTGATGGCCCAGCTTTGCTGACAGGC
	'Murine_adenovirus_A_NC_000942.1'	TGTTACTTTAATCATTGTTCTGTGTGTATATTTGCTGATGGACCTGCTGACGTATTGCGC

	Human_adenovirus_7_AC_000018	CACTGCGCAGCTACAGAAACTGGCTGCTTCATTCTAATAAAGGGAAATGCCAGTGTGAAG
	HAdV-7-N1_consensus	CACTGCGCAGCTACAGAAACTGGCTGCTTCATTCTAATAAAGGGAAATGCCAGTGTGAAG
	'Human_adenovirus_B1_NC_011203.1'	CACTGCGCAGCTACAGAAACTGGCTGCTTCATTCTAATAAAGGGAAATGCCAGTGTGAAG
	'Chimpanzee_adenovirus_Y25_NC_017825.1'	CACTGCGCCTCTACCGAGACGGGCTGTTTTGTGCTGTGCAAGGGCAATGCTAAGATCAAG
	'Murine_adenovirus_3_NC_012584.1'	AACTGTGCTACTAATTGTGACTGCTTTGCAATTTTGGAACAGGAGGGCCTAGTTGCTTAT
	'Murine_adenovirus_A_NC_000942.1'	AACTGTGCAACTAATTGTGATTGTTTTGTAATAATGGAGCAGGAAGGGTCTGTGGTAGGG

	Human_adenovirus_7_AC_000018	CATAATATGATCTGTGGACATTCGGATGAGAGGCCTTATCAGATGCTGACCTGCGCTGGT
	HAdV-7-N1_consensus	CATAAYTTGATCTGTGGACATTCGGATGAGAGGCCYTATCAGATGCTGACCTGCGCTGGT
	'Human_adenovirus_B1_NC_011203.1'	CATAATATGATCTGTGGACATTCGGATGAGAGGCCTTATCAGATGCTGACCTGCGCTGGT
	'Chimpanzee_adenovirus_Y25_NC_017825.1'	CATAATATGATCTGTGGAGCCTCGGACGAGCGCGGCTACCAGATGCTGACCTGCGCCGGT
	'Murine_adenovirus_3_NC_012584.1'	AATTCTGTGGTGTATAAATTACCTGGAGAGGATGCGGAAGATTTGATAATTTGTCATCAT
	'Murine_adenovirus_A_NC_000942.1'	AATTCTGTAGTGTATAAGCTACCTCCCTCTCGTGCAGATGATCTAATGATTTGTCAACAA

	Human_adenovirus_7_AC_000018	GGACATTGCAATATTCTTGCTACTGTGCATATCGTTTCACATGCACGCAAGAAATGGCCT
	HAdV-7-N1_consensus	GGACATTGCRATATTCTTGCTACTGTGCATATCGTTTCACATGCACGCAAGAAAKGGCCT
	'Human_adenovirus_B1_NC_011203.1'	GGACATTGCAATATTCTTGCTACCGTGCATATCGTTTCACATGCACGCAAAAAATGGCCT
	'Chimpanzee_adenovirus_Y25_NC_017825.1'	GGGAACAGCCATATGCTGGCCACCGTGCATGTGGCCTCCCATGCCCGCAAGCCCTGGCCC
	'Murine_adenovirus_3_NC_012584.1'	GGATATTTGTATCCACTGTCTTCTATACACATTGTTAGGAGTTTGAGTTGTGAGTATCCA
	'Murine_adenovirus_A_NC_000942.1'	GGTTACATGTATCCATTATCAAGCATTCATATTGTTCGCAATCTGTCTTGTGAGTACCCG

	Human_adenovirus_7_AC_000018	GTATTTGAACATAATGTGATTACCAAGTGCACCATGCACATAGGTGGTCGCAGGGGAATG
	HAdV-7-N1_consensus	GTATTTGAACATAATGTGATTACCAAGTGCACCATGCACATAGGAGGTCGCAGGGGAATG
	'Human_adenovirus_B1_NC_011203.1'	GTATTTGAACATAATGTGATTACCAAGTGCACCATGCACATAGGTGGTCGCAGGGGAATG
	'Chimpanzee_adenovirus_Y25_NC_017825.1'	GAGTTCGAGCACAATGTCATGACCAGGTGCAATATGCATCTGGGGTCCCGCCGAGGCATG
	'Murine_adenovirus_3_NC_012584.1'	AAGTTTAAAAACAATGTGTTTGCTCATGTGGATATGCATGTGGGTCTTCGTCAAGGTCTG
	'Murine_adenovirus_A_NC_000942.1'	AAGCTGAAAAACAATGTATTTAGTCATGTGGATATGCATGTGGGTTTGCGACAAGGACTG

	Human_adenovirus_7_AC_000018	TTTATGCCTTACCAGTGTAACATGAATCATGTGAAGGTAATGTTGGAACCAGATGCCTTT
	HAdV-7-N1_consensus	TTTATGYCTTACCAGTGTAACATGAATCATGTGAAGGTAATGTTGGAACCAGATGCCTTT
	'Human_adenovirus_B1_NC_011203.1'	TTTATGCCTTACCAGTGTAACATGAATCATGTGAAGGTAATGTTGGAACCAGATGCCTTT
	'Chimpanzee_adenovirus_Y25_NC_017825.1'	TTCATGCCCTATCAGTGCAACCTGAATTATGTGAAGGTGCTGCTGGAGCCCGATGCCATG
	'Murine_adenovirus_3_NC_012584.1'	ATGCATTTCAAGCAATGTAATTTGAGCTATGTATACTGTATGGTGGAGGGTGAGAGTGTG
	'Murine_adenovirus_A_NC_000942.1'	CAGCATTTTAACCAGTGTAATTTGAGCTTTGTGTATTGTATGTTAGAAACTGAAAGTGTT

	Human_adenovirus_7_AC_000018	TCCAGAGTGAGCTTAACAGGAATCTTTGATATGAATATTCAACTATGG--AAGATCCTGA
	HAdV-7-N1_consensus	TCCAGAGTGAGCTKAACAGGAATCTTTGATATGAATATTCAACTATGG--AAGATCGGAA
	'Human_adenovirus_B1_NC_011203.1'	TCCAGAGTGAGCTTAACAGGAATCTTTGATATGAATATTCAACTATGG--AAGATCCTGA
	'Chimpanzee_adenovirus_Y25_NC_017825.1'	TCCAGAGTGAGCCTGACGGGGGTGTTTGACATGAATGTGGAGGTGTGG--AAGATTCTGA
	'Murine_adenovirus_3_NC_012584.1'	CCCAGGACAAGCTT--TTATAGTTCTTATTTACAGTCTGTAACTATTGCTCAAATTGTGC
	'Murine_adenovirus_A_NC_000942.1'	CCGAAAGTGAGCTT--TTACAGTTCGTACATACAAACGCTGACTGTGGCCCAGATTGTGC

	Human_adenovirus_7_AC_000018	GATATGATGACACTAAACCGAGGGTGCGCGCATGCGAATGCGGAGGCAAGCATGCTAGAT
	HAdV-7-N1_consensus	GATATGATGACACTAMASCGAGGGTGCGCGCATGCGAMTGCGGAGGCAAGCATGCWAGAT
	'Human_adenovirus_B1_NC_011203.1'	GATATGATGACACTAAACCAAGGGTGCGCGCATGCGAATGCGGAGGCAAGCATGCTAGAT
	'Chimpanzee_adenovirus_Y25_NC_017825.1'	GATATGATGAATCCAAGACCAGGTGCCGAGCCTGCGAGTGCGGAGGGAAGCATGCCAGGT
	'Murine_adenovirus_3_NC_012584.1'	ATTTTTCCCGTGAATTTTGGCGGGTGTGTTTGTGTTTCTGTGGACAAAGACAC---AAGC
	'Murine_adenovirus_A_NC_000942.1'	AATTCTCTCGAGAACATTCACGAGAGTGTCAGTGTTTTTGCGGCGGAAGACAT---AGAT

	Human_adenovirus_7_AC_000018	TCCAGCCGGTGTGCGTGG---ATGTGACTGAAGACCTGAGACCCGATCATTTGGTGCTTG
	HAdV-7-N1_consensus	YCCAGCCGGTGTGCGTGG---ATGKGWMTGAAGACCTGAGATCCGATCATTTGGTSCTTG
	'Human_adenovirus_B1_NC_011203.1'	TCCAGCCGGTGTGCGTGG---ATGTGACTGAAGACTTGAGACCCGATCATTTGGTGCTTG
	'Chimpanzee_adenovirus_Y25_NC_017825.1'	TCCAGCCCGTGTGTGTGG---AGGTGACGGAGGACCTGCGACCCGATCATTTGGTGTTGT
	'Murine_adenovirus_3_NC_012584.1'	TGCATTTCCCTTCTGTGGTTCATATCACTCCGACTGCTGTTCCAGACCGCACGCGTTTTA
	'Murine_adenovirus_A_NC_000942.1'	TGCTCTTTCCGTCCGTGGTTCATATCACTCCTACTGTGGTGCCGGATCGCACGCGGTTTA

	Human_adenovirus_7_AC_000018	CCTGCACTGGAGCGGAGTTCGGTTCCAGTGGTGAAGAAACTGACTAAAGTGAGTAGTGGG
	HAdV-7-N1_consensus	CCTGCACTGGAGCGGAGTTCGGTTCCAGTGGTGAAGAAACTGACTAAAGTGAGTAGT-GG
	'Human_adenovirus_B1_NC_011203.1'	CCTGCACTGGAGCGGAGTTCGGTTCTAGTGGTGAAGAAACTGACTAAAGTGAGTAGT-GG
	'Chimpanzee_adenovirus_Y25_NC_017825.1'	CCTGCACCGGGACGGAGTTCGGTTCCAGCGGGGAAGAATCTGACTAGAGTGAGTAGT---
	'Murine_adenovirus_3_NC_012584.1'	CTGTGGATGTGGAGGAGCTGAGTGATGGTAGGTAAAAG-TTGTTTAAGTTTGTTAGG---
	'Murine_adenovirus_A_NC_000942.1'	CGGTGGATGTGGAGGAATTGAGTGATGGTATGTACGA----GACCAATATGGGTGAG---

	Human_adenovirus_7_AC_000018	GGCAAGATGTGGATGGGGACTTTCAGGTTGGTAAGGTGGACAGATTGGGTAAATTTTGTT
	HAdV-7-N1_consensus	GGCAAGATGTGGATGGGGACTTTCAGGTTGGTAWGGTGGACAGATTGGGTAAATTTTGTT
	'Human_adenovirus_B1_NC_011203.1'	GGCAAGATGTGGATGGGGACTTTCAGGTTGGTAAGGTGGGCAGATTGGGTAAATTTTGTT
	'Chimpanzee_adenovirus_Y25_NC_017825.1'	GTTCTGGGGCGGGGGAGGACCT--------GCATGAGGGCCAGAATGACTGAAATCTGTG
	'Murine_adenovirus_3_NC_012584.1'	---------------GAAAATT--------GAATGATGTCTTACT-------GTTCTTTA
	'Murine_adenovirus_A_NC_000942.1'	---------------GGAAAAT--------GTTTACTGTGTAATTAA---AAATTCTTTG

	Human_adenovirus_7_AC_000018	AATTTC-------TGTCTTGCAGC-------TGCCATGAGTGGAAGCGCTTCTTTTGAG-
	HAdV-7-N1_consensus	AATTTC-------TGTCTTGCAGM-------YRCCATGAGTGGAAGCGCTTCTTTTGAG-
	'Human_adenovirus_B1_NC_011203.1'	AATTTC-------TGTCTTGCAGC-------TGCCATGAGTGGAAGCGCTTCTTTTGAG-
	'Chimpanzee_adenovirus_Y25_NC_017825.1'	CTTTTCT-----GTGTGTTGCAGC--------ATCATGAGCGGAAGCGGCTCCTTTGAG-
	'Murine_adenovirus_3_NC_012584.1'	ATTTTCTTTTAGATGACTAGCTATCCAACTAGACGATGGGCGGCAGAACCAGAGGCGTTT
	'Murine_adenovirus_A_NC_000942.1'	---TGTTTGCAGATGAATAGCCGT---ATGCGACGGTGGGCCGCTACTTCTCGGCTGTT-

	Human_adenovirus_7_AC_000018	--GGGGGAGTATTTAGCCCTTA-----------TCTGACGGGCAGGCTCCCACCATGGGC
	HAdV-7-N1_consensus	--GGGGGAGTATTTAGCTCTTA-----------TCTGACGGGCAGGCTCCCACCATGGGC
	'Human_adenovirus_B1_NC_011203.1'	--GGGGGAGTATTTAGCCCTTA-----------TCTGACGGGCAGGCTCCCACCATGGGC
	'Chimpanzee_adenovirus_Y25_NC_017825.1'	--GGAGGGGTATTCAGCCCTTA-----------TCTGACGGGGCGTCTCCCCTCCTGGGC
	'Murine_adenovirus_3_NC_012584.1'	CAGCGCCAAACTGCGGATGCAG------------------AGGAAAATATAGATCTGCGC
	'Murine_adenovirus_A_NC_000942.1'	--GCACGAAGATCCGCCTGCGACACCGCCCAGCCAAGACCAACAGGCTGAAGTACTTCGA

	Human_adenovirus_7_AC_000018	AGGAGTTCGT-----CAGAATGTCATGGGATCCACTGTGGATGGGAGACCCGTCCAGCCC
	HAdV-7-N1_consensus	AGGAGTTCGT-----CAGAATGTCACGGGATCCACTGTGGATGGAYGACCCGTCCAGCCC
	'Human_adenovirus_B1_NC_011203.1'	AGGAGTTCGT-----CAGAATGTCATGGGATCCACTGTGGATGGGAGACCCGTCCAGCCC
	'Chimpanzee_adenovirus_Y25_NC_017825.1'	GGGAGTGCGT-----CAGAATGTGATGGGATCCACGGTGGACGGCCGGCCCGTGCAGCCC
	'Murine_adenovirus_3_NC_012584.1'	AGAGATTTGCGTGCACTCAACACCAAAATATCTGGTCTGGAACAGCAGCTGCTTCGTTTG
	'Murine_adenovirus_A_NC_000942.1'	AGAGATATTCACATTCTGAATGCGAAAATTTCTGAGTTGGAAAATCAAATGGAACGTCTG

	Human_adenovirus_7_AC_000018	GCCAATTCCTCAACGCTGACCTATGCCACTTTGAGTTCGTCACCATTGGATGCAGCTGCA
	HAdV-7-N1_consensus	GCCAATTCCTCAACGCTGACCTATGCCACYKYGAGTTCGTCACCATTGGATGCAGCTGCA
	'Human_adenovirus_B1_NC_011203.1'	GCCAATTCCTCAACGCTGACCTATGCCACTTTGAGTTCGTCACCATTGGATGCAGCTGCA
	'Chimpanzee_adenovirus_Y25_NC_017825.1'	GCGAACTCTTCAACCCTGACCTATGCAACCCTGAGCTCTTCGTCGGTGGACGCAGCTGCC
	'Murine_adenovirus_3_NC_012584.1'	GCTGACACTTTGGAGTCTACATTTGCCAGGATTGAT------------------------
	'Murine_adenovirus_A_NC_000942.1'	TGCCGCTCTTTGGAATCGACCTTTAACAGAATAGAA------------------------

	Human_adenovirus_7_AC_000018	GCCGCCGCCGCTACTGCTGCCGCCAACACTATCCTTGGAATG------------GGCTAT
	HAdV-7-N1_consensus	GCCGCCGCCGCTACTGCTGCCGCCAACACTATCCTTGGAATG------------GGCTAT
	'Human_adenovirus_B1_NC_011203.1'	GCCGCCGCCGCTACTGCTGCCGCCAACACCATCCTTGGAATG------------GGCTAT
	'Chimpanzee_adenovirus_Y25_NC_017825.1'	GCCGCAGCTGCTGCATCCGCCGCCAGCGCCGTGCGCGGAATGGCCATGGGCGCCGGCTAC
	'Murine_adenovirus_3_NC_012584.1'	-------GCTTTGCATGAAATGCTGACACCACCCCAGAGACTA-----------------
	'Murine_adenovirus_A_NC_000942.1'	-------CTGCTTCATTCTATGCTTGCACAA----GGAGAGGA-----------------

	Human_adenovirus_7_AC_000018	TACGGAAGCATCGTTGCCAATTCCAGTTCCTCTAATAACCCTTCAACCCTGGCTGAGGAC
	HAdV-7-N1_consensus	TACGGAAGCATCGTTGCCAATTCCAGTTCCTCTAATAACCCTTCAACCCTGGCTGAGGAC
	'Human_adenovirus_B1_NC_011203.1'	TATGGAAGCATCGTTGCCAATTCCAGTTCCTCTAATAACCCTTCAACCCTGGCTGAGGAC
	'Chimpanzee_adenovirus_Y25_NC_017825.1'	TACGGCACTCTGGTGGCCAACTCGAGTTCCACCAATAATCCCGCCAGCCTGAACGAGGAG
	'Murine_adenovirus_3_NC_012584.1'	--------------------------------------------------AGTGGAGAGG
	'Murine_adenovirus_A_NC_000942.1'	--------------------------------------------------AGAGGAGGAA

	Human_adenovirus_7_AC_000018	AAGCTACTTGTTCTGTTGGCTCAGCTCGAGGCCTTAACCCAACGCTTAGGCGAACTGTCT
	HAdV-7-N1_consensus	AWGCTACTTGTTCTGTTGGCTCAGCTCGAGGCCTT----CCAGGGKTAGGCGAMCTGTCT
	'Human_adenovirus_B1_NC_011203.1'	AAGCTACTTGTTCTCTTGGCGCAGCTCGAGGCCTTAACCCAACGCTTAGGCGAACTGTCT
	'Chimpanzee_adenovirus_Y25_NC_017825.1'	AAGCTGCTGCTGCTGATGGCCCAGCTTGAGGCCTTGACCCAGCGCCTGGGCGAGCTGACC
	'Murine_adenovirus_3_NC_012584.1'	GA---------------------------------------------GAGTCGGAAGGGG
	'Murine_adenovirus_A_NC_000942.1'	GAG-----------GAGGACGGAGCTGAAGACAT------------TGAGGAAAACGGGG

	Human_adenovirus_7_AC_000018	AAGCAGGTGGCCCAGTTGCGTGAGCAAACTGAGTCTGCTGTTGCTACAGCAAAGTCTAAA
	HAdV-7-N1_consensus	AAGCAGGTGGCCCAGTTGCGTGAGCAAACTGAGTCTGCTGTTGCTRCAGCAAAGTCTRAA
	'Human_adenovirus_B1_NC_011203.1'	AAGCAGGTGGCCCAGTTGCGTGAGCAAACTGAGTCTGCTGTTGCCACAGCAAAGTCTAAA
	'Chimpanzee_adenovirus_Y25_NC_017825.1'	CAGCAGGTGGCTCAGCTGCAGGAGCAGACGCGGGCCGCGGTTGCCACGGTGAAATCCAAA
	'Murine_adenovirus_3_NC_012584.1'	AGGAGAGTGACTAACCC----------------ATATTCTTTAATTCACATGCTTTTGAA
	'Murine_adenovirus_A_NC_000942.1'	AAGAAAGTGATTGATCCC-------AAATAAAGATGCATGCTCACGCGCTTTATGTTTAA

	Human_adenovirus_7_AC_000018	TAAAGATCTCAAATCAATAAATAAAGAAATAC-----TTGTTATAAAAACAAA---TGAA
	HAdV-7-N1_consensus	KAAAGATCTCAAATCAATAAATAAAGAAATAC-----TTGTCATAAAAACAAA---TGAA
	'Human_adenovirus_B1_NC_011203.1'	TAAAGATCTCAAATCAATAAATAAAGAAATAC-----TTGATAT-AAAACAAA---TGAA
	'Chimpanzee_adenovirus_Y25_NC_017825.1'	TAAAAA--ATGAATCAATAAATAAACGGAGACGGTTGTTGATTTTAACACAGAGTCTGAA
	'Murine_adenovirus_3_NC_012584.1'	ATAACT---------------GACCCACATGC-----TTTT--TCAATAAA-----TTGT
	'Murine_adenovirus_A_NC_000942.1'	TAAAAA---------------TGCACACACGC-----TTATGCTTAATAAAGGTGTTTAT

	Human_adenovirus_7_AC_000018	TGTTTATTTG---ATTTTTCGC---------GCGCGGTATGCCCTGGACCATCGGTCTCG
	HAdV-7-N1_consensus	TGTTTATTTG---ATTTTTCGC---------GCGCGGYATGMCCTGGACCATCGGTCTCG
	'Human_adenovirus_B1_NC_011203.1'	TGTTTATTTG---ATTTTTCGC---------GCGCGGTATGCCCTGGACCATCGGTCTCG
	'Chimpanzee_adenovirus_Y25_NC_017825.1'	TCTTTATTTG---ATTTTTCGC---------GCGCGGTAGGCCCTGGACCACCGGTCTCG
	'Murine_adenovirus_3_NC_012584.1'	GCTTTATTCATTAATTTTTTGTTGTGTTTTTTTTACATATGCAGCATTCCACCGCTGTCT
	'Murine_adenovirus_A_NC_000942.1'	TACTTATTTGCGAGTTTGTCAC----ATTTTTTACTATATGCGGTGTTCCACCTTTGTCG

	Human_adenovirus_7_AC_000018	ATCATTGAGAACTCGGTGGATCTTTTCCAGTACCCTGTAAAGGTGGGATTGAATGTTTAG
	HAdV-7-N1_consensus	ATCATTGAGAACTCTTCCGATCTTTTCCAGTACCCTGTWAAGGTGGGATTGAATGTTTAG
	'Human_adenovirus_B1_NC_011203.1'	ATCATTGAGAACGCGGTGGATCTTTTCCAGTACCCTGTAAAGGTGGGATTGAATGTTTAG
	'Chimpanzee_adenovirus_Y25_NC_017825.1'	ATCATTGAGCACCCGGTGGATCTTTTCCAGGACCCGGTAGAGGTGGGCTTGGATGTTGAG
	'Murine_adenovirus_3_NC_012584.1'	CTGGCGGAGGACTTTGTCTATTTTCTCTAGTAAGCGATAAAATAGAGCTTGTACATTTAG
	'Murine_adenovirus_A_NC_000942.1'	CTGACGAAGGACTTTGTCTATTTTTTCTAGTAGCTGGTAAAGAATAGTTTGCACATTTAG

	Human_adenovirus_7_AC_000018	ATACATAGGCATTAGTCCGTCTCGGGGGTGGAGATAGCTCCATTGAAGAGCCTCTTGCTC
	HAdV-7-N1_consensus	ATACATAGGCATACTTCCGTCTCGGGGGTGGAGATAGCTCCATTGAAGAGCCTCTTGCTC
	'Human_adenovirus_B1_NC_011203.1'	ATACATGGGCATTAGTCCGTCTCGGGGGTGGAGATAGCTCCATTGAAGAGCCTCTTGCTC
	'Chimpanzee_adenovirus_Y25_NC_017825.1'	GTACATGGGCATGAGCCCGTCCCGGGGGTGGAGGTAGCTCCATTGCAGGGCCTCGTGCTC
	'Murine_adenovirus_3_NC_012584.1'	ATACATAGGCATTAGGCCATCTTGGGGGTGTAGATACATCCATTGCATACATTCATTTTC
	'Murine_adenovirus_A_NC_000942.1'	GTACATAGGCATTAAACCGTTTTGGGGGTGAAGGTACATCCATTGCATACATTCATGTTC

	Human_adenovirus_7_AC_000018	CGGGGTAGTGTTATAAATCACCCAGTCATAGCAAGGTCGGAGTGCATGGTGTTGCACAAT
	HAdV-7-N1_consensus	CGGGGTAGTGTTATAAATCACCCAGWCATAGCAAGGTCGGAGTGCATGGTGTTGCAYAMT
	'Human_adenovirus_B1_NC_011203.1'	CGGGGTAGTGTTATAAATCACCCAGTCATAGCAAGGTCGGAGTGCATGGTGTTGCACAAT
	'Chimpanzee_adenovirus_Y25_NC_017825.1'	GGGGGTGGTGTTGTAAATCACCCAGTCATAGCAGGGGCGCAGGGCGTGGTGTTGCACAAT
	'Murine_adenovirus_3_NC_012584.1'	TGGACAAGTATTATAAATGATCCAGTCATAGTTGGTGTGATTGGCATTATAGTGAAAAAT
	'Murine_adenovirus_A_NC_000942.1'	GGGGGAGGTGTTATAGATGATCCAGTCGTAATTTATGTGGTTAGCGTTATGATGAAAAAT

	Human_adenovirus_7_AC_000018	ATCTTTTAGGAGCAGACTAATTGCAACGGGGAGGCCCTTAGTGTAGGTGTTTACAAATCT
	HAdV-7-N1_consensus	ATCTTTTAGGAGCAGMKTAWTTGCAACGGGGAGGCCCTTAGTGTAGGTGTTTACAAATCT
	'Human_adenovirus_B1_NC_011203.1'	ATCTTTTAGGAGCAGACTAATTGCAACGGGGAGGCCCTTAGTGTAGGTGTTTACAAATCT
	'Chimpanzee_adenovirus_Y25_NC_017825.1'	ATCTTTGAGGAGGAGACTGATGGCCACGGGCAGCCCTTTGGTGTAGGTGTTTACAAATCT
	'Murine_adenovirus_3_NC_012584.1'	ATCTTTTAATAATAGTGTAATAGCAGTAGGCAAAGCTTTGGTGTAAGTGTTAATGAAGCG
	'Murine_adenovirus_A_NC_000942.1'	ATCTTTTAGCAAAAGGGTAATAGCAGTAGGCATGGCTTTAGTGTAGGTGTTAATGAAGCG

	Human_adenovirus_7_AC_000018	ATTGAGCTGGGACGGGTACATCCGGGGTGAAATTATATGCATTTTGGACTGGATCTTGAG
	HAdV-7-N1_consensus	ATTGAGCTGGGACGGGTGCATCCGGGGTGAAATTATATGCATTTTGGACTCGATCTTGAG
	'Human_adenovirus_B1_NC_011203.1'	GTTGAGCTGGGACGGGTGCATCCGGGGTGAAATTATATGCATTTTGGACTGGATCTTGAG
	'Chimpanzee_adenovirus_Y25_NC_017825.1'	GTTGAGCTGGGAGGGATGCATGCGGGGGGAGATGAGGTGCATCTTGGCCTGGATCTTGAG
	'Murine_adenovirus_3_NC_012584.1'	AGCTACTTGTGAAGGTTGCATTTTGGGACTAATAATGTGACACTTACTTTGGATTTTTAA
	'Murine_adenovirus_A_NC_000942.1'	AGCAACTTGGGAAGGTTGCATTTTGGGGCTAATGATGTGGCATTTGCTTTGGATTTTTAA

	Human_adenovirus_7_AC_000018	GTTGGCAATGTTGCCGCCTAGATCCCGTCTCGGGTTCATATTGTGCAGGACCACTAAGAC
	HAdV-7-N1_consensus	GTTGGCAATGTTGCCGCCTAGATCGGGTCTCGGGTTCATATTGTGCAGGACCACTAAGAC
	'Human_adenovirus_B1_NC_011203.1'	GTTGGCAATGTTGCCGCCTAGATCCCGTCTCGGGTTCATATTGTGCAGGACCACCAAGAC
	'Chimpanzee_adenovirus_Y25_NC_017825.1'	ATTGGCGATGTTACCGCCCAGATCCCGCCTGGGGTTCATGTTGTGCAGGACCACCAGCAC
	'Murine_adenovirus_3_NC_012584.1'	GGTAGCTATATTACCAGCATGATCTTTCCTGGGATTCATGTTGTGCAAGACTACAAACAC
	'Murine_adenovirus_A_NC_000942.1'	AGTAGCAATGTTGCCCGCCTGGTCTTTTCTGGGGTTCATGTTGTGCAGCACTACGAAAAC

	Human_adenovirus_7_AC_000018	AGTGTATCCGGTGCACTTGGGAAATTTATCATGCAGCTTAGAGGGAAAAGCATGAAAAAA
	HAdV-7-N1_consensus	AGTGTATCCGGTSAACTTGGGAAATTTATCATGCAGCTTAGAGGGAAAAGCATGAAAAAA
	'Human_adenovirus_B1_NC_011203.1'	AGTGTATCCGGTGCACTTGGGAAATTTATCATGCAGCTTAGAGGGAAAAGCATGAAAAAA
	'Chimpanzee_adenovirus_Y25_NC_017825.1'	GGTGTATCCGGTGCACTTGGGGAATTTATCATGCAACTTGGAAGGGAAGGCGTGAAAGAA
	'Murine_adenovirus_3_NC_012584.1'	AGAGTATCCTGTACATTGGGGGTATCTGTCATGCAGTTTTGAAGGAAAGGCATGAAAGAA
	'Murine_adenovirus_A_NC_000942.1'	AGAGTAACCGGTACACTGGGGAAAACGATCGTGTAGCTTTGAAGGAAAGGCATGGAAAAA

	Human_adenovirus_7_AC_000018	TTTGGAGACGCCTTTGTGACCCCCCAGATTCTCCATGCACTCATCCATAATGATAGCGAT
	HAdV-7-N1_consensus	TTTGGAGACACCTTTGTGGCGCCCCAGATTCTCCATGCACTCATCCATAATGAKAGCGAT
	'Human_adenovirus_B1_NC_011203.1'	TTTGGAGACGCCTTTGTGACCCCCCAGATTCTCCATGCACTCATCCATAATGATAGCGAT
	'Chimpanzee_adenovirus_Y25_NC_017825.1'	TTTGGCGACGCCCTTGTGTCCGCCCAGGTTTTCCATGCACTCATCCATGATGATGGCAAT
	'Murine_adenovirus_3_NC_012584.1'	CTTTGCAATGCTCTTATGTTTTCCCAGTTCCTCCATACATTCATCAATGATGATGCAAAT
	'Murine_adenovirus_A_NC_000942.1'	TTTTGCAATGCTTTTATGTTTTCCCAATTCCTCCATACACTCATCCACAATAATACAAAT

	Human_adenovirus_7_AC_000018	GGGGCCGTGGGCAGCGGCACGGGCGAACACGTTCCGGGGGTCTGAAACATCATAGTTATG
	HAdV-7-N1_consensus	GGGGCCGTGGGCAGCGGCACGGGCGAACACGTTCCGARGGCCTGAWCSWTCATAGTTATG
	'Human_adenovirus_B1_NC_011203.1'	GGGGCCGTGGGCAGCGGCACGGGCGAACACGTTCCGGGGGTCTGAAACATCATAGTTATG
	'Chimpanzee_adenovirus_Y25_NC_017825.1'	GGGCCCGTGGGCGGCGGCCTGGGCAAAGACGTTTCGGGGGTCGGACACATCATAGTTGTG
	'Murine_adenovirus_3_NC_012584.1'	TGGTCCTTGTTTGGCTGCTTTTGCAAATACATTGTTAGGATGAGCTACATCATAATTTTG
	'Murine_adenovirus_A_NC_000942.1'	GGGACCTCTTTGGGCCGCTTGGGCAAAAATGTTTTGGGGGTGTGTAACATCGTAGTTGTG

	Human_adenovirus_7_AC_000018	CTCCTGAGTCAGGTCATCATAAGCCATTTTAATAAACTTTGGGCGGAGGGTGCCAGATTG
	HAdV-7-N1_consensus	CTCCTGAGTCAGGTCATCATAAGCCATTTTAATAAACTTTGGGCGGAGGGTGCCAGATTG
	'Human_adenovirus_B1_NC_011203.1'	CTCCTGAGTCAGGTCATCATAAGCCATTTTAATAAACTTTGGGCGGAGGGTGCCAGATTG
	'Chimpanzee_adenovirus_Y25_NC_017825.1'	GTCCTGGGTGAGGTCATCATAGGCCATTTTAATGAATTTGGGGCGGAGGGTGCCGGACTG
	'Murine_adenovirus_3_NC_012584.1'	TTCAGCTGTTAGGTCCTCATAGGTAAGTGTTACAAGTTTTGGGTTTAGAGTCCCACTTTG
	'Murine_adenovirus_A_NC_000942.1'	GTCTGCTGTAAGGTCATCGTAGGTGAGTGTAATGAGTCGAGGTTTTAAAGTTCCGCTTTT

	Human_adenovirus_7_AC_000018	GGGGATGAAAGTTCCCTCTGGCCCGGGAGCATAGTTCCCCTCACATATTTGCATTTCCCA
	HAdV-7-N1_consensus	GGGGATGAAAGTTCCCTCTGGCCCGGGAGCAAASTTSYCCTCACATATTTGCATTTCCCA
	'Human_adenovirus_B1_NC_011203.1'	GGGGATGAAAGTTCCCTCTGGCCCGGGAGCATAGTTTCCCTCACATATTTGCATTTCCCA
	'Chimpanzee_adenovirus_Y25_NC_017825.1'	GGGGACAAAGGTACCCTCGATCCCGGGGGCGTAGTTCCCCTCACAGATCTGCATCTCCCA
	'Murine_adenovirus_3_NC_012584.1'	AGGCACGATAGTGTGTTGTGGACCAATTTTGTAGTTGCCCTCCAGAAGCTGAACTGTCCA
	'Murine_adenovirus_A_NC_000942.1'	AGGAACAATGGTCTGTTGCGGACCGCATGTATAGTTTCCTTCAACTAGTTGTGCATTCCA

	Human_adenovirus_7_AC_000018	GGCTTTCAGTTCAGAGGGGGGGATCATGTCCACCTGCGGGGCTATAAAAAATACCGTTTC
	HAdV-7-N1_consensus	GGCTTTCAGTTCAGAGGGGGGGATCATGTCCACCTGCGGGGCTATAAAAAATRCCGTTTC
	'Human_adenovirus_B1_NC_011203.1'	GGCTTTCAGTTCAGAGGGGGGGATCATGTCCACCTGCGGGGCTATAAAAAATACCGTTTC
	'Chimpanzee_adenovirus_Y25_NC_017825.1'	GGCTTTGAGCTCAGAGGGGGGGATCATGTCCACCTGCGGGGCGATAAAGAACACGGTTTC
	'Murine_adenovirus_3_NC_012584.1'	GGCAGACATTTCTTGGGGGGGAATCATGTCTACTTGAGGCACAACAAAAAATACAGTTTC
	'Murine_adenovirus_A_NC_000942.1'	CGCTGACATTTCTTGCGGGGGTATCATGTCGATTTGAGGAACCACAAAAAAAACGGTTTC

	Human_adenovirus_7_AC_000018	TGGAGCCGGGGTGATTAACTGGGATGAGAGCAAATTCCTAAGCAGCTGAGACTTGCCGCA
	HAdV-7-N1_consensus	TGGAGCCGGGGTGATTAMCTGGGATGAAAGCAAATTCCTAAGCAGCTGAGACTTGCCGCA
	'Human_adenovirus_B1_NC_011203.1'	TGGAGCCGGGGTGATTAACTGGGACGAGAGCAAATTCCTAAGCAGCTGAGACTTGCCGCA
	'Chimpanzee_adenovirus_Y25_NC_017825.1'	CGGGGCGGGGGAGATGAGCTGGGCCGAAAGCAAGTTCCGGAGCAGCTGGGACTTGCCGCA
	'Murine_adenovirus_3_NC_012584.1'	TGGAGGGGGATCAATTAGGTGACAGGATAGTAGGTTTCGCAGAAGTTGAGATTTCCCACT
	'Murine_adenovirus_A_NC_000942.1'	GGGTGAAGGATCTATTAAATGACAGGAAAGAAGGTTGCGGAGCAATTGCGACTTTCCGCT

	Human_adenovirus_7_AC_000018	CCCAGTGGGACCGTAAATGACCCCAATTACGGGTTGCAGATGGTAGTTTAGGGAGCGACA
	HAdV-7-N1_consensus	CCCAGTGGGACCGTAAATGACCCCAACDAMGGGTTGCAGATGGAAGTTTAGGGAGCGACA
	'Human_adenovirus_B1_NC_011203.1'	CCCAGTGGGACCGTAAATGACCCCAATTACGGGTTGCAGATGGTAGTTTAGGGAACGACA
	'Chimpanzee_adenovirus_Y25_NC_017825.1'	GCCGGTGGGGCCGTAAATGACCCCGATGACCGGCTGCAGGTGGTAGTTGAGGGAGAGACA
	'Murine_adenovirus_3_NC_012584.1'	ACCTGTAGGCCCATATACTATTGCTATCAGAGGTTGCAAAGAGTAATTCAGAGATTCACA
	'Murine_adenovirus_A_NC_000942.1'	TCCTGTGGGCCCGTACACAATTGCAATCAGGGGTTGCAAAGAATAGTTTAACGATTCGCA

	Human_adenovirus_7_AC_000018	GCTGCCGTCCTCCCGGAGTAGGGGGGCCACTTCGTTCATCATTTCCCTTACATGGATATT
	HAdV-7-N1_consensus	GCTGCCGTCCTCCCGGAGTAGGAAGGCCACTTCGTTCATCATTTCCCTTACATAGATAGG
	'Human_adenovirus_B1_NC_011203.1'	GCTGCCGTCCTCCCGGAGCAGGGGGGCCACTTCGTTCATCATTTCCCTTACATGGATATT
	'Chimpanzee_adenovirus_Y25_NC_017825.1'	GCTGCCGTCCTCCCGGAGGAGGGGGGCCACCTCGTTCATCATCTCGCGCACGTGCATGTT
	'Murine_adenovirus_3_NC_012584.1'	CCTTCCCTCTGAGGTCAATAGCTGGGCAGTATTGTTCAGAATGACATTTACTTCTTTATA
	'Murine_adenovirus_A_NC_000942.1'	GTTGCCTTCTGGACTTAAAAGCGGAGCTGCACTATTTAGCGATTTACATAGGATCTCATA

	Human_adenovirus_7_AC_000018	TTCCCGCACCAAGTCCGTTAGGAGGCGCTCTCCCCCAAGGGATAGAAGCTCCTGGAGCGA
	HAdV-7-N1_consensus	WTCCCGCACCAAGTCCGTTAGGAGGCGCTCTCCCCCAAGGGATAGAAGCTCCTGGAGCGA
	'Human_adenovirus_B1_NC_011203.1'	TTCCCGCACCAAGTCCGTTAGGAGGCGCTCTCCCCCAAGGGATAGAAGCTCCTGGAGCGA
	'Chimpanzee_adenovirus_Y25_NC_017825.1'	CTCGCGCACCAGTTCCGCCAGGAGGCGCTCTCCCCCCAGAGATAGGAGCTCCTGGAGCGA
	'Murine_adenovirus_3_NC_012584.1'	AGCTCCATTCAGTTCTTGTATTAGTCCTTTTCCTCCAAGAGCTGACAGATCTTCTGCAGA
	'Murine_adenovirus_A_NC_000942.1'	ATCATGTTTTAGTTCTTGAAGGAGACCTTTGCCTGCTAAGGCCGCTAAGTCTTCAACAGT

	Human_adenovirus_7_AC_000018	GGAGAAGTTTTTCAGCGGCTTCAGCCCGTCAGCCATGGGCATTTTGGAAAGAGTCTGTTG
	HAdV-7-N1_consensus	GGAGAAGTTTTTCAGCGGCTTCAGCCCGTCMGCCATGGGCATTTTGGAAAGAGTCTGTTG
	'Human_adenovirus_B1_NC_011203.1'	GGAGAAGTTTTTCAGCGGCTTCAGCCCGTCAGCCATGGGCATTTTGGAAAGAGTCTGTTG
	'Chimpanzee_adenovirus_Y25_NC_017825.1'	GGCGAAGTTTTTCAGCGGCTTGAGTCCGTCGGCCATGGGCATTTTGGAGAGGGTCTGTTG
	'Murine_adenovirus_3_NC_012584.1'	TTCAAAGTTCAGAAGGGGTCGCAATCCCTCTGACAGGGGAATATTGGCGAGTGTTTGCTG
	'Murine_adenovirus_A_NC_000942.1'	CTCAAAGTTCATGAGGGGCTTTAGTCCTTCGGAAAGGGGCAAGTTGGATAGAGTGTGCTG

	Human_adenovirus_7_AC_000018	CAAGAGCTCGAGCCGGTCCCAGAGCTCGGTGATGTGCTCTATGGCATCTCGATCCAGCAG
	HAdV-7-N1_consensus	CAAGAGCTCGAGCCGGTCCYAGAGCTCGGTGATGTGCTCTWTGGCATCTCGATCCAGCAG
	'Human_adenovirus_B1_NC_011203.1'	CAAGAGCTCGAGCCGGTCCCAGAGCTCGGTGATGTGCTCTATGGCATCTCGATCCAGCAG
	'Chimpanzee_adenovirus_Y25_NC_017825.1'	CAAGAGTTCCAAGCGGTCCCAGAGCTCGGTGATGTGCTCTACGGCATCTCGATCCAGCAG
	'Murine_adenovirus_3_NC_012584.1'	AAGACATTGAAGACGAGGCCACAAAAATTGAATTGCTTCTTCTAGATGGCAATCCACGTG
	'Murine_adenovirus_A_NC_000942.1'	CAGGCACTGGAGGCGAGGCCAAAGGAATTGCAGTTCCTCGCCTACAAGGCAATCCAGGTT

	Human_adenovirus_7_AC_000018	ACCTCCTCGTTTCGCGGGTTGGGACGGCTCCTGGAGTAGGGAATCAGACGATGGGCGTCC
	HAdV-7-N1_consensus	ATCTCCTCGTTTCGCGGGTTGGGACGGCTCCTGGAGTAGGGAATCAGACGATGGRCGTCC
	'Human_adenovirus_B1_NC_011203.1'	ACCTCCTCGTTTCGCGGGTTGGGACGGCTCCTGGAGTAGGGAATCAGACGATGGGCGTCC
	'Chimpanzee_adenovirus_Y25_NC_017825.1'	ACCTCCTCGTTTCGCGGGTTGGGACGACTGCGGGAGTAGGGCACCAGACGATGGGCGTCC
	'Murine_adenovirus_3_NC_012584.1'	GTTTCTCTGTTCCGGGGGTTGGGCCGGGCTGAGGAGTAGGGAACCAGTCTGCCGTCTCCC
	'Murine_adenovirus_A_NC_000942.1'	GTTTCCCTGTTCCGGGGATTGGGGTGGGCAGTGGAGTATGGAATTAGACGACCGTCCTCC

	Human_adenovirus_7_AC_000018	AGCGCTGCCAGGGTCCGATCCTTCCATGGTCGCAGCGTCCGAGTCAGGGTTGTTTCCGTC
	HAdV-7-N1_consensus	AGCGCTGCCAGGKTCCGATCCTTCCATGGTCGCAGCGTCCGAGGCMGGGTTRTTTCCGTC
	'Human_adenovirus_B1_NC_011203.1'	AGCGCTGCCAGGGTCCGATCCTTCCATGGTCGCAGCGTCCGAGTCAGGGTTGTTTCCGTC
	'Chimpanzee_adenovirus_Y25_NC_017825.1'	AGCGCAGCCAGGGTCCGGTCCTTCCAGGGCCGCAGCGTCCGCGTCAGGGTGGTCTCCGTC
	'Murine_adenovirus_3_NC_012584.1'	AGACTGGCTAGAGTTGGGCTCTGCCAGGGTCTCAGTGACCGAGTTAGGGTCGTTTCTGTG
	'Murine_adenovirus_A_NC_000942.1'	AGGAGAGCTAAAGTTGGGTTCTGCCACGGGCGAAGAGAGCGAGTCAGCACTGTCTCCGTT

	Human_adenovirus_7_AC_000018	ACGGTGAATGGGTGCGCGCCTGGTTGGGCGCTTGCGAGGGTGCGCTTCAGACTCATCCTG
	HAdV-7-N1_consensus	ACGGTGAATGGGTGCGCGCCTGGTTGGGCGCTTGCGAGGGCSCGCTTCAGACTCATCCTG
	'Human_adenovirus_B1_NC_011203.1'	ACGGTGAAGGGGTGCGCGCCTGGTTGGGCGCTTGCGAGGGTGCGCTTCAGACTCATCCTG
	'Chimpanzee_adenovirus_Y25_NC_017825.1'	ACGGTGAAGGGGTGCGCGCCGGGCTGGGCGCTTGCGAGGGTGCGCTTCAGGCTCATCCGG
	'Murine_adenovirus_3_NC_012584.1'	ACTGTGAAAGCTGACTCTTGCTGGTTCATGCTGATTAGTGTTCTCCTCAGACTCTGTCGG
	'Murine_adenovirus_A_NC_000942.1'	ACGGTGAAAGCCGATTCTTGCTTGTTCATGTTCACCAAGGTTCTCTTTAGACTCTGTCGG

	Human_adenovirus_7_AC_000018	CTGGTCGAGAACCGCTGCCGATCGGCGCCCTGCATGTCGGCCAGGTAGCAGTTTACCATG
	HAdV-7-N1_consensus	CTGGTCGAGAACCGCTGCCGATCGGCGCCCTGCATGTCGGCCAGGTAGCAGTTGACCATG
	'Human_adenovirus_B1_NC_011203.1'	CTGGTCGAGAACCGCTGCCGATTGGCGCCCTGCATGTCGGCCAGGTAGCAGTTTACCATG
	'Chimpanzee_adenovirus_Y25_NC_017825.1'	CTGGTCGAAAACCGCTCCCGATCGGCGCCCTGCGCGTCGGCCAGGTAGCAATTGACCATG
	'Murine_adenovirus_3_NC_012584.1'	GAAGTGTAGAAGTTGGGTTCATTATCTTTTAATCGATAGGCTTCAAAACATGCATGTAGC
	'Murine_adenovirus_A_NC_000942.1'	GAAGTGTAGAAGTTGGGGTCAGATTCATTAAGACGGTATGCTTCGTAGCACGCTAGTAAG

	Human_adenovirus_7_AC_000018	AGTTCGTAGTTGAGCGCCTCGGCCGCGTGGCCTTTGGCACGGAGCTTACCTTTGGAAGTT
	HAdV-7-N1_consensus	AGTTCGTAGTTGAGCGCCTCGGCCGCGTGGCCTTTGGCACGGAGCTTACCTTTGGAAGTT
	'Human_adenovirus_B1_NC_011203.1'	AGTTCGTAGTTGAGCGCCTCGGCCGCGTGGCCTTTGGCACGGAGCTTACCTTTGGAAGTT
	'Chimpanzee_adenovirus_Y25_NC_017825.1'	AGTTCGTAGTTGAGCGCCTCGGCCGCGTGGCCTTTGGCGCGGAGCTTACCTTTGGAAGTC
	'Murine_adenovirus_3_NC_012584.1'	ATGTCATAGGAAAGGGAAGTAACTGCATGTCCTTTGGCTCTTAGCTTACCAGGGCCTTCT
	'Murine_adenovirus_A_NC_000942.1'	ATGTCGTAGGATAACGAAGCAACAGCATGACCCTTGGCCCGGAGTTTTCCAGCTCCTTCT

	Human_adenovirus_7_AC_000018	TTATGGCAGGCGGGGCAGTAGATACATTTGAGGGCATACAGCTTGGGCGCGAGGAAAATG
	HAdV-7-N1_consensus	TTATGGCAGGCGGGGCAGTAGATACATTTGAGGGCATACAGCTTGGGCGCGAGGAAAATG
	'Human_adenovirus_B1_NC_011203.1'	TTATGGCAGGCGGGGCAGTAGATACATTTGAGGGCATACAACTTGGGCGCGAGGAAAATG
	'Chimpanzee_adenovirus_Y25_NC_017825.1'	TGCCCGCAGGCGGGACAGAGGAGGGACTTGAGGGCGTAGAGCTTGGGGGCGAGGAAGACG
	'Murine_adenovirus_3_NC_012584.1'	TCTCCACAGTTTTGACATATTAACTTTTGAAGAGCATATAACTTGGGAGCAAGAAATATA
	'Murine_adenovirus_A_NC_000942.1'	TGACCACAGGTTGGGCACACTAATTTCTGTAAGGCGTAGAGTTTTGGAGCAAGAAAAACC

	Human_adenovirus_7_AC_000018	GATTCGGGGGAGTATGCATCCGCACCGCAGGAGGCGCAGACGGTTTCGCACTCCACGAGC
	HAdV-7-N1_consensus	GATTCGGGRGAGTAWGCATCCGCACCGCAGGAGGCGCAGACGGAKTSRCACTCCACGAGC
	'Human_adenovirus_B1_NC_011203.1'	GATTCGGGGGAGTATGCATCCGCACCGCAGGAGGCGCAGACGGTTTCGCACTCCACGAGC
	'Chimpanzee_adenovirus_Y25_NC_017825.1'	GAATCGGGGGCGTAGGCGTCCGCGCCGCAGTGGGCGCAGACGGTCTCGCACTCCACGAGC
	'Murine_adenovirus_3_NC_012584.1'	GTGCGAGGGCTGAAGGCATCACTGTTGCATCGCTTACATTGGGTTTCACACTCAACCAGC
	'Murine_adenovirus_A_NC_000942.1'	GTTCGGGGACTAAATGCATCGCTCCCGCAGTATTTACACTGAGTTTCACATTCCACTAGC

	Human_adenovirus_7_AC_000018	CAGGTCAGATCCGGCTCATCGGGGTCAAAAACAAGTTTTCCGCCATGTTTTTTGATGCGT
	HAdV-7-N1_consensus	CAGGTCAGATCCGGCTCATCGGGGTCAMAAACAAGTTTKCCGCCATGTTTTTTGATGCGT
	'Human_adenovirus_B1_NC_011203.1'	CAGGTCAGATCCGGCTCATCGGGGTCAAAAACAAGTTTTCCGCCATGTTTTTTGATGCGT
	'Chimpanzee_adenovirus_Y25_NC_017825.1'	CAGGTGAGGTCGGGCTGGTCGGGGTCAAAAACCAGTTTCCCGCCGTTCTTTTTGATGCGT
	'Murine_adenovirus_3_NC_012584.1'	CAGGTTAGTTGTGGAGAGTTTGGATTAAAGACTAGCTTACCTCCATTTTTTTTCAATCGA
	'Murine_adenovirus_A_NC_000942.1'	CATGTAAGACTCGGCTTTTCAGGGTTAAAAACGAGCTTACCTCCGTTCTTCTTAAGACGG

	Human_adenovirus_7_AC_000018	TTCTTACCTTTGGTTTCCATGAGGTCGTGTCCCCGCTGGGTGACAAAGAGGCTGTCCGTG
	HAdV-7-N1_consensus	YTCTTACCTTTGGTTTCCATGAGGTCGTGTCCCCGCTGGGTGACGAAGWGGCTGTCCGTG
	'Human_adenovirus_B1_NC_011203.1'	TTCTTACCTTTGGTTTCCATGAGTTCGTGTCCCCGCTGGGTGACAAAGAGGCTGTCCGTG
	'Chimpanzee_adenovirus_Y25_NC_017825.1'	TTCTTACCTTTGGTCTCCATGAGCTCGTGTCCCCGCTGGGTGACAAAGAGGCTGTCCGTG
	'Murine_adenovirus_3_NC_012584.1'	TGTTGCCCGCGGGTTTCCATGAGAATTCTGCCGTGTTCTGTCACAAACAGACTGTCTGTA
	'Murine_adenovirus_A_NC_000942.1'	TGTTTTCCCCGGGATTCCATGAGGTTTCGCCCCGCTTCGGTGACAAACAGGCTATCAGTG

	Human_adenovirus_7_AC_000018	TCCCCGTAGACCGACTTTATGGGCCTGTCCTCGAGCGGAGTGCCTCGGTCCTCTTCGTAG
	HAdV-7-N1_consensus	TCCCCGTCTTCCGACTTTATGGGYCTGTCCTCGAGCGGAGTGCCTCCTTCCTCTTCGTAG
	'Human_adenovirus_B1_NC_011203.1'	TCCCCGTAGACCGACTTTATGGGCCTGTCCTCGAGCGGAGTGCCTCGGTCCTCTTCGTAG
	'Chimpanzee_adenovirus_Y25_NC_017825.1'	TCCCCGTAGACCGACTTTATGGGCCGGTCCTCGAGCGGTGTGCCGCGGTCCTCCTCGTAG
	'Murine_adenovirus_3_NC_012584.1'	TCTCCGTAGACGCTCTTGTTCAGTCTTCTTTCTAATGCTATACCTCGATCGCTTTCGTAT
	'Murine_adenovirus_A_NC_000942.1'	TCACCGTACACACTTTTTATAAGTCGTTTTTCAAGTTGAAGACCTCGGTCACTTTCGTAG

	Human_adenovirus_7_AC_000018	AGGAACCCAGCCCACTCTGATACAAAAGCGCGTGTCCAGGCCAGCACAAAGGAGGCCACG
	HAdV-7-N1_consensus	AGGAASCCAGCCCACTCTGATACAAAAGCGCGTGTCCAGGCCAGCACRAAGGAGGCCACG
	'Human_adenovirus_B1_NC_011203.1'	AGGAACCCAGCCCACTCTGATACAAAAGCGCGTGTCCAGGCCAGCACAAAGGAGGCCACG
	'Chimpanzee_adenovirus_Y25_NC_017825.1'	AGGAACCCCGCCCACTCCGAGACGAAAGCCCGGGTCCAGGCCAGCACGAAGGAGGCCACG
	'Murine_adenovirus_3_NC_012584.1'	AGAATTTCAGACCATTCGCTCATAAAACCGCGGGTCCAAGCTAGGACAAAAGAGGCAAGG
	'Murine_adenovirus_A_NC_000942.1'	AGTATGTCACTCCACTCACTCATAAACCCACGAGTCCAAGCGAGCACAAAAGAGGCAAGG

	Human_adenovirus_7_AC_000018	TGGGAGGGGTAGCGGTCGTTGTCAACCAGGGGGTCCACCTTCTCTACGGTATGTAAACAC
	HAdV-7-N1_consensus	TGGGCAGGGTAGCGGTCGTTGTCAACCAGGGGGTCCACCTTCTCTACGGTAKRT--TTCC
	'Human_adenovirus_B1_NC_011203.1'	TGGGAGGGGTAGCGGTCGTTGTCAACCAGGGGGTCCACCTTCTCTACGGTATGTAAACAC
	'Chimpanzee_adenovirus_Y25_NC_017825.1'	TGGGACGGGTAGCGGTCGTTGTCCACCAGCGGGTCCACTTTTTCCAGGGTATGCAAACAC
	'Murine_adenovirus_3_NC_012584.1'	TGTGAAGCGTATCTGTCATTTCCCACAAGTGGGCTGCTTCGTTCTAATGTTACAAGAGTA
	'Murine_adenovirus_A_NC_000942.1'	TGTGAGGCGTAGCGGTCATTGTCGACGAGTGGATTGCTGTGCTCTAGAGTGACGAGAGTC

	Human_adenovirus_7_AC_000018	ATGTCCCCCTCCTCCACATCCAAGAATGTGATTGGCTTGTAAGTGTAGGCCACGTGACCA
	HAdV-7-N1_consensus	ATGTCCCCCTCCTCCACATCCAAGAATGTGATTGGCTTGTAAGTGTAGGSCACGTGACCA
	'Human_adenovirus_B1_NC_011203.1'	ATGTCCCCCTCCTCCACATCCAAGAATGTGATTGGCTTGTAAGTGTAGGCCACGTGACCA
	'Chimpanzee_adenovirus_Y25_NC_017825.1'	ATGTCCCCCTCGTCCACATCCAGGAAGGTGATTGGCTTGTAAGTGTAGGCCACGTGACCG
	'Murine_adenovirus_3_NC_012584.1'	AGGTCGTCAGCTTCTGCTTCCAAGAATGTAATTGGCTTATAGTTGGAGAGGGCGTGGTTT
	'Murine_adenovirus_A_NC_000942.1'	AGGTCGTCGGCTTCTGCATCAAGAAATTTGATTGGCTTAAAATTAAAAAGGGCGTGGTCA

	Human_adenovirus_7_AC_000018	GGGGTCCCCGCCGGGGGGGTATAAAAGGGGGCGGGCC--TCTGTTCGTCCTCACTGTCTT
	HAdV-7-N1_consensus	GGGGTCCCCGCCGGGSGCGTSTAAAAGGGGGCGGGCC--TCTGTTCGTCCTCACTGTCTT
	'Human_adenovirus_B1_NC_011203.1'	GGGGTCCCCGCCGGGGGGGTATAAAAGGGGGCGGGCC--TCTGTTCGTCCTCACTGTCTT
	'Chimpanzee_adenovirus_Y25_NC_017825.1'	GGGGTCCCGGCCGGGGGGGTATAAAAGGGGGCGGGCC--CCTGCTCGTCCTCACTGTCTT
	'Murine_adenovirus_3_NC_012584.1'	AGAGTTT---TTTCGTGGCTATAAAAGGAGGAGGGGCGACCCTCTGCCATCATTGGCGTC
	'Murine_adenovirus_A_NC_000942.1'	ACAACTT---GTTGTTCTCTATAAAAAGGGGCGGGGTGGGAGCCTCGAGGTGATAGTTCG

	Human_adenovirus_7_AC_000018	CCGGATCGCTGTCCAGGAGCGCCAGC------------TGTTGGGGTAGGTATTCCCTCT
	HAdV-7-N1_consensus	CCGGATCGCTGTCCAGGAGCGCCAGC------------TGTTGCGGBAGGYATTCCYTCT
	'Human_adenovirus_B1_NC_011203.1'	CCGGATCGCTGTCCAGGAGCGCCAGC------------TGTTGGGGTAGGTATTCCCTCT
	'Chimpanzee_adenovirus_Y25_NC_017825.1'	CCGGATCGCTGTCCAGGAGCGCCAGC------------TGTTGGGGTAGGTATTCCCTCT
	'Murine_adenovirus_3_NC_012584.1'	GAAGGTTCTTTCTGACGTGC-----------CTGTTTGTGCGCAGGTTGGTATAGGGCTT
	'Murine_adenovirus_A_NC_000942.1'	GCGGAATC--TGCGACGTGCGGAGGCCTTGTGTTCTCACAAGAAGGTTGGTATATGGTTT

	Human_adenovirus_7_AC_000018	CGAAGGCGGGCATGACCTCTGCACTCAGGTTGTCAGTTTCTAGGAACGAGGAGGATTTGA
	HAdV-7-N1_consensus	CGAAGGCGGGCATGACCTCTGCACTCAGGTTGTCAGTTTCTAGGAACGAGCTGGATTTGA
	'Human_adenovirus_B1_NC_011203.1'	CGAAGGCGGGCATGACCTCTGCACTCAGGTTGTCAGTTTCTAGGAACGAGGAGGATTTGA
	'Chimpanzee_adenovirus_Y25_NC_017825.1'	CGAAGGCGGGCATGACCTCGGCACTCAGGTTGTCAGTTTCTAGAAACGAGGAGGATTTGA
	'Murine_adenovirus_3_NC_012584.1'	TGAAGGGGGTCAAAATTTCCGCACTTAAATTGTCCGTTTCTACAACATGAATGGCTTTGA
	'Murine_adenovirus_A_NC_000942.1'	TAAACTCGGTTAAAATTTCCGCACACAAATTGTCCGTTTCAACTACATGCAAGGCCTTAA

	Human_adenovirus_7_AC_000018	TATTGACAGTACCAGCAGAGATGCCTTTCATAAGACTCTCGTCCATCTGGTCAGAAAACA
	HAdV-7-N1_consensus	TATTGACAGTACCAGCAGAGATGGAAGTCATAAGACYCTCGTCCATTTGGTCAGAAAACA
	'Human_adenovirus_B1_NC_011203.1'	TATTGACAGTACCAGCAGAGATGCCTTTCATAAGACTCTCGTCCATCTGGTCAGAAAACA
	'Chimpanzee_adenovirus_Y25_NC_017825.1'	TATTGACGGTGCCAGCGGAGATGCCTTTCAAGAGCCCCTCGTCCATCTGGTCAGAAAAGA
	'Murine_adenovirus_3_NC_012584.1'	CTTTTTGTTCTCCTTCACAAATGTCTTTAATAACTCCTGCCTGAAGCTGAGAGGTGAAAA
	'Murine_adenovirus_A_NC_000942.1'	TTTTTTGTCGGCCTGTACAAATTTCTTTAATGGTTCCTGGATATAATTGTGATGCAAAAA

	Human_adenovirus_7_AC_000018	CAATCTTCTTGTTGTCCAGCTTGGTAGCAAATGATCCATAGAGGGCATTGGATAGAAGCT
	HAdV-7-N1_consensus	CAATCTTCTTGTTGTCCAGCTTGGTAGCAAATGATCCATAGAGGRCATTGGATAGAAGCT
	'Human_adenovirus_B1_NC_011203.1'	CAATCTTCTTGTTGTCCAGCTTGGTGGCAAATGATCCATAGAGGGCATTGGATAGAAGCT
	'Chimpanzee_adenovirus_Y25_NC_017825.1'	CGATTTTTTTGTTGTCGAGCTTGGTGGCGAAGGAGCCGTAGAGGGCGTTGGAAAGGAGCT
	'Murine_adenovirus_3_NC_012584.1'	GTGTGCACTTGTTATCTTGTCTGGTAGCAAATGAACCATAGAGGGCATTGCTTAACAGTT
	'Murine_adenovirus_A_NC_000942.1'	CAGTGCTTTTGTTATCTTGACGTGTTGCGAATGACCCGTACAGGGCATTACTCAGGAGTT

	Human_adenovirus_7_AC_000018	TGGCGATGGAGCGCATGGTTTGGTTCTTTTCCTTGTCCGCGCGCTCCTTGGCGGCGATGT
	HAdV-7-N1_consensus	TGGCGATGGAGCGCATGGTTTGGWKCTTGTCCTTGTCCGCGCGCTCCTTGGCGGCGATGT
	'Human_adenovirus_B1_NC_011203.1'	TGGCGATGGAGCGCATGGTTTGGTTCTTTTCCTTGTCCGCGCGCTCCTTGGCGGTGATGT
	'Chimpanzee_adenovirus_Y25_NC_017825.1'	TGGCGATGGAGCGCATGGTCTGGTTTTTTTCCTTGTCGGCGCGCTCCTTGGCCGCGATGT
	'Murine_adenovirus_3_NC_012584.1'	TTGCTATACTTCTCATCACCATATTTTTTTGTTTGTCTGCTCTTTCTTTTGCTGCGATAT
	'Murine_adenovirus_A_NC_000942.1'	TTGCAATGCTTCTCATGACCATGTTTTTTTGTCGGTCGGCTTTTTCTTTTGCTGTAATGT

	Human_adenovirus_7_AC_000018	TAAGCTGGACGTACTCGCGCGCCACACATTTCCATTCAGGGAAGATGGTTGTCAGTTCAT
	HAdV-7-N1_consensus	TMAGCTSGACGTACTCGCGCGCCACACRCTTCCATTCAGGGAAGATGGAAGTCAGTTCAT
	'Human_adenovirus_B1_NC_011203.1'	TAAGCTGGACGTACTCGCGCGCCACACATTTCCATTCAGGAAAGATGGTTGTCAGTTCAT
	'Chimpanzee_adenovirus_Y25_NC_017825.1'	TGAGCTGCACGTACTCGCGCGCCACGCACTTCCATTCGGGGAAGACGGTGGTCATCTCGT
	'Murine_adenovirus_3_NC_012584.1'	TGATAGTAACATAGGTTCTTACAAGACATTTCATTTGTGGAAATAGGGTAGTTCGGTCTT
	'Murine_adenovirus_A_NC_000942.1'	TTATGGTTACATATTTTCTTACAAGGCATTTCATGTGCGGAAACAAAGTAGTCAGGGCTT

	Human_adenovirus_7_AC_000018	CCGGAACTATTCTGACTCGCCATCCCCTATTGTGCAGGGTTATCAGATCCACACTGGTGG
	HAdV-7-N1_consensus	CCGGMRCTATTCTGACTCGCCATCCCCTATTGTGCAGGGTTATCAGATCCACACTGGTGG
	'Human_adenovirus_B1_NC_011203.1'	CCGGAACTATTCTGATTCGCCATCCCCTATTGTGCAGGGTTATCAGATCCACACTGGTGG
	'Chimpanzee_adenovirus_Y25_NC_017825.1'	CGGGCACGATTCTGACCTGCCAACCTCGATTATGCAGGGTGATGAGGTCCACACTGGTGG
	'Murine_adenovirus_3_NC_012584.1'	CAGGTAAGATTTTTACTTTCCATCCTCGGTTGTGGAGTGTAATGACGTCAATTGTTGTTG
	'Murine_adenovirus_A_NC_000942.1'	CGGGCAAGATGTTAACTTTCCAACCCCGATTGTGAAGTGTGATAACATCAATAGTGGTGG

	Human_adenovirus_7_AC_000018	CCACCTCGCCTCGGAGGGGCTCATTGGTCCAGCAGAGTCGACCTCCTTTTCTTGAACAGA
	HAdV-7-N1_consensus	CCACCTCGCCTCGGAGGGGCTCATTGGTCCAGCAGAGTCGACCTCCTTTTCTTGAACAGA
	'Human_adenovirus_B1_NC_011203.1'	CCACCTCGCCTCGGAGGGGCTCATTGGTCCAGCAGAGTCGACCTCCTTTTCTTGAACAGA
	'Chimpanzee_adenovirus_Y25_NC_017825.1'	CCACCTCGCCGCGCAGGGGCTCGTTGGTCCAGCAGAGGCGGCCGCCCTTGCGCGAGCAGA
	'Murine_adenovirus_3_NC_012584.1'	CTACCTCTCCCCGTAAGGTTTCATTGGTCCAGCATAATCTTCCTCCTTTTCTACTGCAAA
	'Murine_adenovirus_A_NC_000942.1'	TAATTTCTCCTCGTAGCGGTTCGTTTGTCCAGCACAGTCTGCCCCCTTTTCGACTGCAAA

	Human_adenovirus_7_AC_000018	AAGGGGGGAGGGGGTCTAGCATGAGCTCATCAGGGGGGTCCGCATCTATGGTAAATATTC
	HAdV-7-N1_consensus	AAGGGGGGAGGGGGTCWRGCMTGAGCTCATCAGGSGGGTCTCCATCTATGGTAAATATTC
	'Human_adenovirus_B1_NC_011203.1'	AAGGGGGGAGGGGGTCTAGCATGAACTCATCAGGGGGGTCCGCATCTATGGTAAATATTC
	'Chimpanzee_adenovirus_Y25_NC_017825.1'	AGGGGGGCAGAGGGTCCAGCATGACCTCGTCGGGGGGGTCGGCATCGATGGTGAAGATGC
	'Murine_adenovirus_3_NC_012584.1'	ATGGAGGCAGGACGTCTAAGTCTTTTTCAGAGGGGGGATCTGCATCTATGAGCACAATGC
	'Murine_adenovirus_A_NC_000942.1'	AAGGGGGTAAAACATCTAATTGTGTTTCACACGGCGGATCAGCATCTATAAGAACTATAC

	Human_adenovirus_7_AC_000018	CCGGTAGCAAATCTTTGTCAAAATAGCTGATGGTGGTGG---GATCATCCAAGGTCATCT
	HAdV-7-N1_consensus	CCGGTAACAAATCTTTGTCAAAATAGCTAATGGTGGTGG---GATCATCCAAGGTCATCT
	'Human_adenovirus_B1_NC_011203.1'	CCGGTAGCAAATCTTTGTCAAAATAGCTGATGGTGGCGG---GATCATCCAAGGTCATCT
	'Chimpanzee_adenovirus_Y25_NC_017825.1'	CGGGCAGGAGATCGGGGTCGAAGTAGCTGATGGAAGTGGCCAGATCGTCCAGGGAAGCTT
	'Murine_adenovirus_3_NC_012584.1'	CGTGAAGCAAATGACTGTCAAAGTAACTTAATTTTTCCC---TTTGAGAAAGTTTTATTT
	'Murine_adenovirus_A_NC_000942.1'	CATGCAACAAACAAGTGTTAAAGTAGCTTATAGGGGCAC---TGTTTGATAAGTGCTTTG

	Human_adenovirus_7_AC_000018	GCCATTCTCGAACTGCCAGCGCGCGCTCATAGGGGTTAAGAGGGGTGCCCCAGGGCATGG
	HAdV-7-N1_consensus	GCCATTCTCGAACTGCCAGCGCGCGCTCATAGRGTTNM-----GGTGSCCCAGGGCATGG
	'Human_adenovirus_B1_NC_011203.1'	GCCATTCTCGAACTGCCAGCGCGCGCTCATAGGGGTTAAGAGGGGTGCCCCAGGGCATGG
	'Chimpanzee_adenovirus_Y25_NC_017825.1'	GCCATTCGCGCACGGCCAGCGCGCGCTCGTAGGGACTGAGGGGCGTGCCCCAGGGCATGG
	'Murine_adenovirus_3_NC_012584.1'	GCCAGTTCTCTAGAGCTTCGGCTCGTGCTTTTGGATCTAAAGGCCAGCCTGTTGGCATGG
	'Murine_adenovirus_A_NC_000942.1'	TCCAGTCAGCTAAAGCCTCTGCGCGGGCCTTTGGCTCCAGCGGCCAACCAGAAGGCATTG

	Human_adenovirus_7_AC_000018	GGTGGGTGAGCGCGGAGGCATACATGCCACAGATATCGTATACATAGAGGGGCTCTTCGA
	HAdV-7-N1_consensus	GGTGGGTGAGCGCGGAGGCATACATGCCACAGATAKCGTATACATAGAGGGGCTCTTCGA
	'Human_adenovirus_B1_NC_011203.1'	GGTGGGTGAGCGCGGAGGCATACATGCCACAGATATCGTAGACATAGAGGGGCTCTTCGA
	'Chimpanzee_adenovirus_Y25_NC_017825.1'	GGTGGGTGAGCGCGGAGGCGTACATGCCGCAGATGTCGTAGACGTAGAGGGGCTCCTCGA
	'Murine_adenovirus_3_NC_012584.1'	GATGAGTTAAAGCAGAAGCATACATGCCACAGATGTCATATACATAGATAGGTTCTGTAA
	'Murine_adenovirus_A_NC_000942.1'	GATGGGTAAGTGCGGAAGCATACATGCCACAAATGTCATATACATAAATCGGTTCTTTCA

	Human_adenovirus_7_AC_000018	GGATGCCGATGTAAGTGGGATAACAGCGCCCCCCTCTGATGCTTGCTCGCACATAGTCAT
	HAdV-7-N1_consensus	GGATGCCGATGTAAGTGGRATAACTGCGCCCCCCTCTGATGCTTGCTCGCACWTAGTCAT
	'Human_adenovirus_B1_NC_011203.1'	GGATGCCGATGTAAGTGGGATAACATCGCCCCCCTCTGATGCTTGCTCGCACATAGTCAT
	'Chimpanzee_adenovirus_Y25_NC_017825.1'	GGATGCCGATGTAGGTGGGGTAGCAGCGCCCCCCGCGGATGCTGGCGCGCACGTAGTCAT
	'Murine_adenovirus_3_NC_012584.1'	CTTCTCCTAGATAAGTAGGGTAGCAACGTCCTCCTCGAATGCTTTGGCGCACAAAGTCAT
	'Murine_adenovirus_A_NC_000942.1'	ATTCTCCCAGGACGGTAGGATAACATCGACCGCCGCGTATGCTTTGGCGTACAAAATCAT

	Human_adenovirus_7_AC_000018	AGAGTTCATGTGAGGGGGCGAGAAGACCCGGGCCCAGATTGGTGCGGTTGGGTTTTTCCG
	HAdV-7-N1_consensus	AGAGTTCWTGYGAGGGGGCGAGAAGACCCGGGCCCAGATTGGTGCGGWTTGGTTTTTCCG
	'Human_adenovirus_B1_NC_011203.1'	AGAGTTCATGTGAGGGGGCAAGAAGACCCGGGCCCAGATTGGTGCGGTTGGGTTTTTCCG
	'Chimpanzee_adenovirus_Y25_NC_017825.1'	ACAGCTCGTGCGAGGGCGCGAGGAGCCCCGGGCCCAGGTTGGTGCGACTGGGCTTTTCGG
	'Murine_adenovirus_3_NC_012584.1'	ACATTTCCCTTGAAGGAGCTAGCAGACAATTGTGAAAATTTGGTTTTCCTGGTCTTTGTT
	'Murine_adenovirus_A_NC_000942.1'	ACATCTCCCTAGAAGGGGCCAGCAACACATCATCAAAGTTGGGTTTTTCCGGTCTGAGTT

	Human_adenovirus_7_AC_000018	CCCTGTAAACGATCTGGCGAAAGATGGCATGGGAATTTGAAGAGATAGTAGGTCTCTGGA
	HAdV-7-N1_consensus	CCCTGCTTCCGATCTGGCGAAAGATGGAATGGGAATTTGAAGAGATAGGAAGTCTCTRGA
	'Human_adenovirus_B1_NC_011203.1'	CCCTGTAAACGATCTGGCGAAAGATGGCATGGGAATTGGAAGAGATAGTAGGTCTCTGGA
	'Chimpanzee_adenovirus_Y25_NC_017825.1'	CGCGGTAGACGATCTGGCGAAAGATGGCATGCGAGTTGGAGGAGATGGTGGGCCTTTGGA
	'Murine_adenovirus_3_NC_012584.1'	CGGTATATAAGGTTTGCTTAAATATTGCATGAGAGTTGGCACTTATAGTTGGTCGTTGAA
	'Murine_adenovirus_A_NC_000942.1'	CGGAATAAAGAGTCTGTTTAAAGATGGCGTGGGAGTTAGCGCTTATTGTAGGTCGCTGAA

	Human_adenovirus_7_AC_000018	ATATGTTAAAATGGGCATGAGGTAGGCCTACAGAGTCCCTTATGAAGTGGGCATATGACT
	HAdV-7-N1_consensus	ATATGTTAAAATGGGCATGAGGTAGGAAAACCGGGTCCCTTATGAAGTGGGCATCTGCTT
	'Human_adenovirus_B1_NC_011203.1'	ATATGTTAAAATGGGCATGAGGTAAGCCTACAGAGTCCCTTATGAAGTGGGCATATGACT
	'Chimpanzee_adenovirus_Y25_NC_017825.1'	AGATGTTGAAGTGGGCGTGGGGGAGGCCGACCGAGTCGCGGATGAAGTGGGCGTAGGAGT
	'Murine_adenovirus_3_NC_012584.1'	AGATATTAAATGAACACTTTGGAAGTTGAACTTCAGTTTGAATGAATTTTTTGTAAGAAG
	'Murine_adenovirus_A_NC_000942.1'	AAATATTGAATAGGCATTTGGGCAGTCCTACTGCATTTTGAATAAAATGATGATAAGAGT

	Human_adenovirus_7_AC_000018	CTTGCAGCTTGGCTACCAGCTCGGCGGTGACGAGTACATCCAGGGCACAGTAGTCGAGAG
	HAdV-7-N1_consensus	CTTGCAGCTTGGCTWCCAGCTCGGCGGTGACGAGKACATCCAGGGCACAGTAGTCGAGRG
	'Human_adenovirus_B1_NC_011203.1'	CTTGCAGCTTGGCTACCAGCTCGGCGGTGATGAGTACATCCAGGGCACAGTAGTCGAGAG
	'Chimpanzee_adenovirus_Y25_NC_017825.1'	CTTGCAGTTTGGCGACGAGCTCGGCGGTGACGAGGACGTCCAGAGCGCAGTAGTCGAGGG
	'Murine_adenovirus_3_NC_012584.1'	AAAATAGTTTGCATACTAGCTTTGTTGTAACCTGAACATCTTTGATGCAATATTTGAGAG
	'Murine_adenovirus_A_NC_000942.1'	CTAATAGTTTGCAGACTAGTTTGGTGGTTACTGTAACATCTTGTATGCAGTATTTTAATG

	Human_adenovirus_7_AC_000018	TTTCCTGGATGATGTCATAACGCG-----------------------------GTTGGCT
	HAdV-7-N1_consensus	TTTCCTGGATGATGTCATAMCGCG-----------------------------GTTGGCT
	'Human_adenovirus_B1_NC_011203.1'	TTTCCTGGATGATGTCATAACGCG-----------------------------GTTGGCT
	'Chimpanzee_adenovirus_Y25_NC_017825.1'	TCTCCTGGATGATGTCATACTTGA-----------------------------GCTGGCC
	'Murine_adenovirus_3_NC_012584.1'	TTTGTTCAATCAAATTGTACTGCA----------GTGGTTCAAAGGAAGTTCTGTCG--T
	'Murine_adenovirus_A_NC_000942.1'	TATGTTCTATAAGGTTGTACTTGATGGGACACACACGATCGGGACAACGTTTTCTTAGCT

	Human_adenovirus_7_AC_000018	TTTCTTTTCCCACAGCTCGCGGTTGAGAAG-------GTATTCTTCGCGATCCTTCCAGT
	HAdV-7-N1_consensus	TTTCTTTTCCCACAGCTCGCGGTTGAGAAG-------GTMTTCTTCGCGATCCTTCCAGT
	'Human_adenovirus_B1_NC_011203.1'	TTTCTTTTCCCACAGCTCGCGGTTGAGAAG-------GTATTCTTCGTGATCCTTCCAGT
	'Chimpanzee_adenovirus_Y25_NC_017825.1'	CTTTTGTTTCCACAGCTCGCGGTTGAGAAG-------GAACTCTTCGCGGTCCTTCCAGT
	'Murine_adenovirus_3_NC_012584.1'	GCATCTGTTCTGTTCTCCACTGAGCGAAAGCTTCATTAAATTCTTCATCACTGCTCCAGT
	'Murine_adenovirus_A_NC_000942.1'	CTTCTTTTTCTTTTTTCCATTCTTGTAATCCCTCTTCATATTCAGCTTCGCTGTTCCAAT

	Human_adenovirus_7_AC_000018	ACTCTTCGAGGGGAAACCCGTC------TTTTTCTGCACGGTAAGAGCCCAACATGTAGA
	HAdV-7-N1_consensus	ACTCTTCGAGGGGTCYTCCGTC------TTTTTCTGCACGGCGMGAGCCCAACATGWAGA
	'Human_adenovirus_B1_NC_011203.1'	ACTCTTCGAGGGGAAACCCGTC------TTTTTCTGCACGGTAAGAGCCCAACATGTAGA
	'Chimpanzee_adenovirus_Y25_NC_017825.1'	ACTCTTCGAGGGGGAACCCGTC------CTGATCTGCACGGTAAGAGCCTAGCATGTAGA
	'Murine_adenovirus_3_NC_012584.1'	ATTTTCGGGATGGAAATCCATCAGAGCTGTCACTT---TCATACTTTCCTGTCATGTAGA
	'Murine_adenovirus_A_NC_000942.1'	ATTTTCTGTGGGGAAAACCATCAAATATATTTATTGTGTCGTACCGTCCAGTCATGTAAA

	Human_adenovirus_7_AC_000018	ACTGATTGACTGCCTTGTAGGGACAGCATCCCTTCTCCACTGGGAGAGAGTATGCTTGGG
	HAdV-7-N1_consensus	WCTGCTTGACTGCCTTGTWGGGACAGCATTCCTTCTCCACTGGGAGAGAGTATGCYTSSG
	'Human_adenovirus_B1_NC_011203.1'	ACTGATTGACTGCCTTGTAGGGACAGCATCCCTTCTCCACTGGGAGAGAGTATGCTTGGG
	'Chimpanzee_adenovirus_Y25_NC_017825.1'	ACTGGTTGACGGCCTTGTAGGCGCAGCAGCCCTTCTCCACGGGGAGGGCGTAGGCCTGGG
	'Murine_adenovirus_3_NC_012584.1'	AATCATTGATTGCAGCATAAGGACATAGACCTTTTTCAACTGGAAGAGCATATGCTTCTG
	'Murine_adenovirus_A_NC_000942.1'	AGTCATTTACGGCCGCATAGGGGCAAACGCCTTTTTCCAGGGGCAAAGAATAGGCCTCGG

	Human_adenovirus_7_AC_000018	CTGCATTGCGCAGCGAGGTATGAGTGAGGGCAAAAGTGTCCCTGACCATGACTTTGAGGA
	HAdV-7-N1_consensus	CTGCATTGCGCAGCGAGGTATGWRWGAGGGCAAAAGTGTCCCTGACCATGACTTTGAGGA
	'Human_adenovirus_B1_NC_011203.1'	CTGCATTGCGCAGCGAGGTATGAGTGAGGGCAAAAGTGTCCCTGACCATGACTTTGAGGA
	'Chimpanzee_adenovirus_Y25_NC_017825.1'	CGGCCTTGCGCAGGGAGGTGTGCGTGAGGGCGAAGGTGTCCCTGACCATGACCTTGAGGA
	'Murine_adenovirus_3_NC_012584.1'	CCGCTTTCCGCAGCGAAGTGTGGGTAAGAGCAAAGGTGTCTCTCACCATAAATTTAACAT
	'Murine_adenovirus_A_NC_000942.1'	CAGCTTTACGAAGAGAGGTGTGGGTCAAAGCGAATGTGTCTCGCACCATGAACTTTACAT

	Human_adenovirus_7_AC_000018	ATTGATACTTGAAGTCCATGTCATCACAGGCCCCCTGTTCCCAGAGTTGGAAGTCCACCC
	HAdV-7-N1_consensus	ATTGATACTTGAAGTCCATGTCATCACAGGCCMCATGTTCCCAGAGTTGGAAGTCCACCC
	'Human_adenovirus_B1_NC_011203.1'	ATTGATACTTGAAGTCGATGTCATCACAGGCCCCCTGTTCCCAGAGTTGGAAGTCCACCC
	'Chimpanzee_adenovirus_Y25_NC_017825.1'	ACTGGTGCTTGAAATCGATATCGTCGCAGCCCCCCTGCTCCCAGAGCTGGAAGTCCGTGC
	'Murine_adenovirus_3_NC_012584.1'	ATTGAATCTTTGAATCAGATATTGACAGGCGGCCTTCTTCCCATGATCCAAAGTCTTCTC
	'Murine_adenovirus_A_NC_000942.1'	ATTGAATCTTAGAGTCACTGGTCGTGAGACAGCCTTGTTCCCACTGTTCAAAGTCTGTTC

	Human_adenovirus_7_AC_000018	GCTTCTTGTAGGCGGGGTTGGGCAAAGCGAAAGTAACATCATTGAAGAGGATCTTGCCGG
	HAdV-7-N1_consensus	GCTTCTTGTAGGCGGGGTTGGGCAAAGCGAAAGYAACATCATTGAAGMCGATCTTGCCGG
	'Human_adenovirus_B1_NC_011203.1'	GCTTCTTGTAGGCGGGGTTGGGCAAAGCGAAAGTAACATCATTGAAGAGGATCTTGCCGG
	'Chimpanzee_adenovirus_Y25_NC_017825.1'	GCTTCTTGTAGGCGGGGTTGGGCAAAGCGAAAGTAACATCGTTGAAAAGGATCTTGCCCG
	'Murine_adenovirus_3_NC_012584.1'	GTGCTTCGTAAAGGGGATTGGGCAGGGAAAAGGTGATATCATTAAACAAGATGCGACCAT
	'Murine_adenovirus_A_NC_000942.1'	TTTTTTTATAGCGAGGATTGGGCAGTGAAAAAGTAATGTCATTAAACAGAATACGGCCAT

	Human_adenovirus_7_AC_000018	CCCTGGGCATGAAATTTCGGGTGATTCTGAAAGGCTGAGGGACCTCTGCTCGGTTATTGA
	HAdV-7-N1_consensus	CCCKGGGCATGAAATTACGGGTGATTCTGAAAGGCTGAGGGACCTCTGCTCGGTTATTGR
	'Human_adenovirus_B1_NC_011203.1'	CCCTGGGCATGAAATTTCGGGTGATTTTGAAAGGCTGAGGAACCTCTGCTCGGTTATTGA
	'Chimpanzee_adenovirus_Y25_NC_017825.1'	CGCGGGGCATAAAGTTGCGAGTGATGCGGAAAGGCTGGGGCACCTCGGCCCGGTTGTTGA
	'Murine_adenovirus_3_NC_012584.1'	TACGCGGCATGAAGTGTCGATGAACTTCAATGGGAGGGGGGAAATTGATTCGATTGTTGA
	'Murine_adenovirus_A_NC_000942.1'	TTCGAGGCATGAAGTGACGGTGGACTCGCAGGGGAGGTGGAAAGTTCACTCTGTTGTTTA

	Human_adenovirus_7_AC_000018	TAACCTGAGCGGCCAAGACGATCTCATCAAAGCCATTGATGTTGTGCCCCACTATGTACA
	HAdV-7-N1_consensus	CGACCAGAGCGGCCAAGACGATCTCATCAAAYCCATTGATGTTGTGCCCCACGATMAACA
	'Human_adenovirus_B1_NC_011203.1'	TAACCTGAGCGGCCAAGACGATCTCATCAAAGCCATTGATGTTGTGCCCCACTATGTACA
	'Chimpanzee_adenovirus_Y25_NC_017825.1'	TGACCTGGGCGGCGAGCACGATCTCGTCGAAACCGTTGATGTTGTGGCCCACGATGTAGA
	'Murine_adenovirus_3_NC_012584.1'	GTACTTGTGCTGCAACAACAATCTCATCGAACCCATTGATATTGTGACCCACTACATATA
	'Murine_adenovirus_A_NC_000942.1'	GGACTTGAGCCGCCACTACAATTTCATCAAAACCATTAATGTTGTGACCTACTACATAGA

	Human_adenovirus_7_AC_000018	GTTCTAAGAATCGAGGGGTGCCCCTGACATGAGGCAGCTTCTTG----AGTTCTTCAAAA
	HAdV-7-N1_consensus	RTTCTAAGAATCGAGGGAGGCGTCCG-CWTSAKGCAGCTTCTTG----AGTTCTTCAAAA
	'Human_adenovirus_B1_NC_011203.1'	GTTCTAAGAATCGAGGGGTGCCCCTGACATGAGGCAGCTTCTTG----AGTTCTTCAAAA
	'Chimpanzee_adenovirus_Y25_NC_017825.1'	GTTCCACGAATCGCGGGCGGCCCTTGACGTGGGGCAGCTTCTTG----AGCTCCTCGTAG
	'Murine_adenovirus_3_NC_012584.1'	CTTCGATAAATTGGGGTTTGGGGGTA-AGTTGCGGAGCCTCTGG---AAGCTTCTGAGGC
	'Murine_adenovirus_A_NC_000942.1'	CTTCAATAAACTTGGGAGTGTTTTTT-AAAGGCGGAGCTTCTTGTTCCAGTCTTTCAGGG

	Human_adenovirus_7_AC_000018	GTGAGATCTGTAGGGTCAGTGAGAGCATAGTGTTCGAGGGCCCATTCGTGCACGTGAGGG
	HAdV-7-N1_consensus	GTGAGATCTGTAGGGTCAGTGAGAGCATAGTGTTCGAGGWTCCATTCGTGCACGTGAGGG
	'Human_adenovirus_B1_NC_011203.1'	GTGAGATCTGTAGGGTCAGTGAGAGCATAGTGTTCGAGGGCCCATTCGTGCACGTGAGGG
	'Chimpanzee_adenovirus_Y25_NC_017825.1'	GTGAGCTCGTCGGGGTCGCTGAGACCGTGCTGCTCGAGCGCCCAGTCGGCGAGATGGGGG
	'Murine_adenovirus_3_NC_012584.1'	GTTAAATCAAGCAGGCCGAGAGGTAAGGAAGCAATGTACTTTTTCATTTCTGGAGTCATG
	'Murine_adenovirus_A_NC_000942.1'	GTTAAGTCTAGCAATCCCAAAGGAAGAGAGTCGATGTAAGTTTGTAGTTCTGGATAAATA

	Human_adenovirus_7_AC_000018	TTCGCTTTGAGGAAGGAGGACCAGAGGTCCACTGCGAGTGCTGTTTGTAACTGGTC-CCG
	HAdV-7-N1_consensus	TTCGCTTTGAGGAAGGAGGACCAGACTTCCACTGCCAGTGRTGTTTGTGMCTGGTCGCCG
	'Human_adenovirus_B1_NC_011203.1'	TTCGCTTTAAGGAAGGAGGACCAGAGGTCCACTGCCAGTGCTGTTTGTAACTGGTC-CCG
	'Chimpanzee_adenovirus_Y25_NC_017825.1'	TTGGCGCGGAGGAAGGAAGTCCAGAGATCCACGGCCAGGGCGGTTTGCAGACGGTC-CCG
	'Murine_adenovirus_3_NC_012584.1'	TTTCGTTC------------CCAAAACTCGCGAGCAAAGGTTTCCTGTAGGCGATC-GCG
	'Murine_adenovirus_A_NC_000942.1'	TTGTTTTG------------CCATAATTCCTCTGCAAATGCTTCTTGGAGACGATC-GCG

	Human_adenovirus_7_AC_000018	GTATTGACGAAAATGCTGCCCGACTGCCATTTTTTCTGGGGTGACGCAATAGAAGGTTTG
	HAdV-7-N1_consensus	GTATTGACGAAAATGCTGCCCGACTGCCATTTTTTCTGGGGTGACGCAATAGAAGGTTTK
	'Human_adenovirus_B1_NC_011203.1'	GTACTGACGAAAATGCTGTCCGACTGCCATCTTTTCTGGGGTGACGCAATAGAAGGTTTG
	'Chimpanzee_adenovirus_Y25_NC_017825.1'	GTACTGACGGAACTGCTGCCCGACGGCCATTTTTTCGGGGGTGACGCAGTAGAAGGTGCG
	'Murine_adenovirus_3_NC_012584.1'	AAAGTTTCTGAATTGCCTTCCTATGGCTTGTTTTTGAGGATTGATGGCATAAAACAGGTA
	'Murine_adenovirus_A_NC_000942.1'	AAATCGACGAAACTGTCTTCCAATTGCTTCTTTTTGGGGATTAATTGACCACAGTATGTA

	Human_adenovirus_7_AC_000018	GGGGTCCTGCCGCCAGCGATCCCACTTAAGTTTCATGGCGAGGTCATAGGCGATGTTGAC
	HAdV-7-N1_consensus	GGGGWCCTGCCGCCAGCGATCCCRCWTAAGTTTCATGGCGAGGTCATWGGCGATGTTGAC
	'Human_adenovirus_B1_NC_011203.1'	GGGGTCCTGCCGCCAGCGATCCCACTTGAGTTTTATGGCGAGGTCATAGGCGATGTTGAC
	'Chimpanzee_adenovirus_Y25_NC_017825.1'	GGGGTCCCCGTGCCAGCGGTCCCATTTGAGCTGGAGGGCGAGATCGAGGGCGAGCTCGAC
	'Murine_adenovirus_3_NC_012584.1'	AGGATCAGAGCCATAGTTAATGTAGCCTGTGTTTTTTGCTACTTTGTAAGCTGTGGAACA
	'Murine_adenovirus_A_NC_000942.1'	GGGACGTAGGTGGTGTTCTGAATAACCCATTTGTTTGGCAATTGAGTGAGCTTTTGCACA

	Human_adenovirus_7_AC_000018	GAGCCGCTGGTCTCCAGAGAGTTTCATGACCAGCATGAAGGGGATTAGCTGCTTGCCAAA
	HAdV-7-N1_consensus	GAGCCGCTGGTCTCCAGAGAGTTTCATGACCAGCATGAAGGGGAWTAGCTGCTTGCCAAA
	'Human_adenovirus_B1_NC_011203.1'	GAGCCGCTGGTCTCCAGAGAGTTTCATGACCAGCATGAAGGGGATTAGCTGCTTGCCAAA
	'Chimpanzee_adenovirus_Y25_NC_017825.1'	GAGGCGGTCGTCCCCTGAGAGTTTCATGACCAGCATGAAGGGGACGAGCTGCTTGCCGAA
	'Murine_adenovirus_3_NC_012584.1'	TAGAGTTGACTCTCCCCAAAACTGCATAACAATCATGAAAGGTACTAATTGCTTACCACA
	'Murine_adenovirus_A_NC_000942.1'	AAGAAACATATCACCGTAGAGTTCCATAACTAGCATGAAGGGAACCAACTGCTTTCCGCA

	Human_adenovirus_7_AC_000018	GGACCCCATCCAGGTGTAGGTTTCCACATCGTAGGTGAGGAAGAGCCTTTCTGTGCGAGG
	HAdV-7-N1_consensus	GGACCCGMCCCAGGTGTAGGTTTCCACATCGTAGGTGAGGAAGATCCTTTCTGTGCGAGG
	'Human_adenovirus_B1_NC_011203.1'	GGACCCCATCCAGGTGTAGGTTTCCACATCGTAGGTGAGAAAGAGCCTTTCTGTGCGAGG
	'Chimpanzee_adenovirus_Y25_NC_017825.1'	GGACCCCATCCAGGTGTAGGTTTCCACATCGTAGGTGAGGAAGAGCCTTTCGGTGCGAGG
	'Murine_adenovirus_3_NC_012584.1'	ACTGCCATGCCAACAATATGTTTCTAAGTCATAGATAATGAACAGTCTCTGTGTAGATGG
	'Murine_adenovirus_A_NC_000942.1'	ACTGCCATGCCAGCAATAAGTTTCTAGGTCATAAATAATGAAGAGCCGTTTTGTGGTAGG

	Human_adenovirus_7_AC_000018	ATGAGAGCCAATCGGGAAGAACTGGATCTCCTGCCACCAGTTGGAGGAATGGCTGTTGAT
	HAdV-7-N1_consensus	ATGAGAGCCAATCGGGAAGAAYCCGATCTCCTGCCACCAGTTGGAGGAATGGCTGTTGAT
	'Human_adenovirus_B1_NC_011203.1'	ATGAGAGCCAATCGGGAAGAACTGGATCTCCTGCCACCAGTTGGAGGAATGGCTGTTGAT
	'Chimpanzee_adenovirus_Y25_NC_017825.1'	ATGCGAGCCGATGGGGAAGAACTGGATCTCCTGCCACCAATTGGAGGAATGGCTGTTGAT
	'Murine_adenovirus_3_NC_012584.1'	TATGGAACCTAAAGGAGAAAAAGAAATTTTAGACCACCATCGGCGACTAAGGGGTTGAAG
	'Murine_adenovirus_A_NC_000942.1'	TATTGAACCAAGAGGGGTAAAGCTGATTTTTGTCCACCACTGGCGACTAAGGGGTTTTAG

	Human_adenovirus_7_AC_000018	GTGATGGAAGTAGAACTCCCTGCGACGCGCCGAGCATTCATGCTTGTGCTTGTACAGACG
	HAdV-7-N1_consensus	GTGATGGAAGTAGAACGCCCTGCGACGCGCCGAGCATTCATGCTTGTGCTGCTACACACG
	'Human_adenovirus_B1_NC_011203.1'	GTGATGGAAGTAGAACTCCCTGCGACGCGCCGAGCATTCATGCTTGTGCTTGTACAGACG
	'Chimpanzee_adenovirus_Y25_NC_017825.1'	GTGATGGAAGTAGAAATGCCGACGGCGCGCCGAACACTCGTGCTTGTGTTTATACAAGCG
	'Murine_adenovirus_3_NC_012584.1'	GTTGTGAAAGAAATATGATCTGCGGCGGGCATTGCAAGTGTGTTTGAAACGGAAAATAGT
	'Murine_adenovirus_A_NC_000942.1'	GTTGTGAAAAAAAAAGGAACGTCGTCGGGCATTGCAGGTATGTTTGAAGCGAAAAAAACT

	Human_adenovirus_7_AC_000018	GCCGCAGTACTCGCAGCGATTCACGGGATGCACCTCATGAATGAGTTG------------
	HAdV-7-N1_consensus	GCCGCAGTACTCGCAGCGATTCACGCAATGCACCTCATGAATGAGTTG------------
	'Human_adenovirus_B1_NC_011203.1'	GCCGCAGTACTCGCAGCGATTCACGGGATGCACCTTATGAATGAGTTG------------
	'Chimpanzee_adenovirus_Y25_NC_017825.1'	GCCACAGTGCTCGCAACGCTGCACGGGATGCACGTGCTGCACGAGCTG------------
	'Murine_adenovirus_3_NC_012584.1'	CCCGCAATCTTCGCATCGTTCGCAGGGGTAAATGTAGTCCACAAGATAAAGTCCCATCTG
	'Murine_adenovirus_A_NC_000942.1'	ACCACAGTCTTCACATCGTTGACAGGGATGCATGGTATCTACAAGGTACAAGCCAATTTT

	Human_adenovirus_7_AC_000018	--------------------TACCTGACTTCCTTTGA-----CGAGAAATTTCAGTGGAA
	HAdV-7-N1_consensus	--------------------TACCTGACTTCCTTTGA-----CGAGAAATTTCAGTGGAA
	'Human_adenovirus_B1_NC_011203.1'	--------------------TACCTGACTTCCTTTGA-----CGAGAAATTTCAGTGGAA
	'Chimpanzee_adenovirus_Y25_NC_017825.1'	--------------------TACCTGAGTTCCTTTGA-----CGAGGAATTTCAGTGGGA
	'Murine_adenovirus_3_NC_012584.1'	GTGGTTCTCAGGTCCCC---TTCCTGTACCTTTTTGGATTTCTAAGAAGGTAAGGTGTGG
	'Murine_adenovirus_A_NC_000942.1'	GTGGTAGTTACTTCCTTTGGTTCCAAGTCCCTTTTGAATATGTAAAAATGTCAGTTCGGG

	Human_adenovirus_7_AC_000018	AATTGAGGCCTGGCGTTTGTACC--------------------TGGCGCTCTACTATGTT
	HAdV-7-N1_consensus	AATTGAGGCCTGGCGTTTGYAMC--------------------TGGCGCTCTACTATGTT
	'Human_adenovirus_B1_NC_011203.1'	AATTGAGGCCTGGCGCTTGTACC--------------------TCGCGCTTTACTATGTT
	'Chimpanzee_adenovirus_Y25_NC_017825.1'	AGTGGAGTCGTGGCGCCTGCATC--------------------TCGTGCTGTACTACGTC
	'Murine_adenovirus_3_NC_012584.1'	CCTGGTCTTTTGCCAGGACCATCTTTTTTCTTCAAGAGATCCTTGTTTCGGTTCTGAAGG
	'Murine_adenovirus_A_NC_000942.1'	TCTGTAATTTTGCCAACACCAACGCTTTTCTTCGTATGAAGCGTCTTTATCCACCTGTGG

	Human_adenovirus_7_AC_000018	GTCTGCATCGGCATGACCATCT-----------TCTGTCTCGATGGTGGTCATGCTGACG
	HAdV-7-N1_consensus	GTCTGCATCGGCATKTCCATCT-----------TCTGTCTCGATGGTGGTCATGCTGACA
	'Human_adenovirus_B1_NC_011203.1'	GTCTGCATCGGCATGACCATCT-----------TCTGTCTCGATGGTGGTCATGCTGACG
	'Chimpanzee_adenovirus_Y25_NC_017825.1'	GTGGTGGTCGGCCTGGCCCTCT-----------TCTGCCTCGATGGTGGTCATGCTGACG
	'Murine_adenovirus_3_NC_012584.1'	GTAGCATCCTGCAGGACTTTTTAAATTAGGCCAATTGCTCTTCCGGAGATATTTACCATC
	'Murine_adenovirus_A_NC_000942.1'	GTAGCGTCCGGCATGGCCTTTTAAACCAGGCCATTTGCTTTGACGAATGTACAGACCATC

	Human_adenovirus_7_AC_000018	AGCCCTCGC------------GGGAGGCAAGTCCAGACCTCGGCGCGGCAGGGGCGGAGC
	HAdV-7-N1_consensus	AGCCCTCGC------------GGGAGGCAAGTCCAAACCTCGGCGCGGCAGGGGCGGAGC
	'Human_adenovirus_B1_NC_011203.1'	AGCCCTCGC------------GGGAGGCAAGTCCAGACCTCGGCGCGGCAGGGGCGGAGC
	'Chimpanzee_adenovirus_Y25_NC_017825.1'	AGCCCGCGC------------GGGAGGCAGGTCCAGACCTCGGCGCGAGCGGGTCGGAGA
	'Murine_adenovirus_3_NC_012584.1'	AAACCATACATGAGTAACAGGAGCAGGCCATTCTTCTTTTTGGAG----GGCATTGGTGA
	'Murine_adenovirus_A_NC_000942.1'	ATACCATACATAGTTTACAGGAGCAGGCCACTCTTCTTTTTGTAACAGTCGCGTTAAAGA

	Human_adenovirus_7_AC_000018	TCGAGGACG----AGAGCGCGCAGGCCGGAGCTGTCCAGGGTCCTGAGACGCTGCGGAGT
	HAdV-7-N1_consensus	TCGAGGACG----AGAGCGCGCAGGCCGGAGCTGTCCAGKRSCTTGAGACGCTGCGGAGT
	'Human_adenovirus_B1_NC_011203.1'	TCGAGGACG----AGAGCGCGCAGGCCGGAGCTGTCCAGGGTCCTGAGACGCTGCGGAGT
	'Chimpanzee_adenovirus_Y25_NC_017825.1'	GCGAGGACG----AGGGCGCGCAGGCCGGAGCTGTCCAGGGTCCTGAGACGCTGCGGAGT
	'Murine_adenovirus_3_NC_012584.1'	GTTGGCGGACTGTTGGTTTCTTGTGACTTGCATCACTAGTTTTAAATAGGTCACAAAGGT
	'Murine_adenovirus_A_NC_000942.1'	AGTTACAGA----AATACTTTTGTGTCCAATGTCTGCAGCTTTAAAAGCGTCTAATAAGA

	Human_adenovirus_7_AC_000018	CAGGTTAGTAGGCAGTGTCAG------------GAGATTGACTTGCATGATCTTTTCGAG
	HAdV-7-N1_consensus	CAGGGTGGTAGGCAGTGTCAG------------GAGATTGACTTKTCCGATCTTTTCGAG
	'Human_adenovirus_B1_NC_011203.1'	CAGGTTAGTAGGCAGTGTCAG------------GAGATTAACTTGCATGATCTTTTGGAG
	'Chimpanzee_adenovirus_Y25_NC_017825.1'	CAGGTCAGTGGGCAGCGGCGGC---------GCGCGGTTGACTTGCAGGAGTTTTTCCAG
	'Murine_adenovirus_3_NC_012584.1'	TCGGATGAGGAAAACTCTCTCCGTCTTGTAGACAAAGCAAATTTGTAAAGGGTTGTAAGA
	'Murine_adenovirus_A_NC_000942.1'	AAGGATGCGGAAAAGGACCGCATCGTTGAAGACATAACAAATTAGTAAAAGGTACAACAT

	Human_adenovirus_7_AC_000018	GGCGTGAGGGAGGTTCAGATGGTACTTGATCTCCACGGGTCCGTTGGTGGAGATGTCAAT
	HAdV-7-N1_consensus	GGCGTGAGGGAGGTTCAGATGGAACTTGATCTCCACGGGTCCGTTGGTGGAGATGWCAAT
	'Human_adenovirus_B1_NC_011203.1'	GGCGTGAGGGAGGTTCAGATAGTACTTGATCTCAACGGGTCCGTTGGTGGAGATGTCGAT
	'Chimpanzee_adenovirus_Y25_NC_017825.1'	GGCGCGCGGGAGGTCCAGATGGTACTTGATCTCCACCGCGCCGTTGGTGGCGACGTCGAT
	'Murine_adenovirus_3_NC_012584.1'	ACGAGGTGAAGTACCCAACAGCCATGTATTGACCATTAGGACAG--------------GG
	'Murine_adenovirus_A_NC_000942.1'	AGGATGTAAAATAGCCAATGACCATATGATCACCGCGCGGACAT--------------GC

	Human_adenovirus_7_AC_000018	GGCTTGCAGGGTTCCGTGCCCCTTGGGCGCTACCACCGTGCCCTTGTTTTTCCT------
	HAdV-7-N1_consensus	GGCTTGCAGGGTTCCGTGCCCCTTGGGCGCTACCACCGTGCCCTTGTTTTTCCT------
	'Human_adenovirus_B1_NC_011203.1'	GGCTTGCAGGGTTCCGTGTCCCTTGGGCGCTACCACCGTGCCCTTGTTTTTCAT------
	'Chimpanzee_adenovirus_Y25_NC_017825.1'	GGCTTGCAGGGTCCCGTGCCCCTGGGGTGTGACCACCGTCCCCCGTTTCTTCTTGGGCGG
	'Murine_adenovirus_3_NC_012584.1'	GGCTTTTAGGGTTTTATGAGATTTAGCTATCACTTTGCTC---TTCCTTTTTTT------
	'Murine_adenovirus_A_NC_000942.1'	CGCTCGGAGGGTTTTGTGAGCTTTTTGCAGAACTTTACTCTGTTGCTTCTGTTT------

	Human_adenovirus_7_AC_000018	TTTGGGCGGCGGTGGCTCTGTTGC-TTCTTGCATGTTTAGGAGCGGTGTCGAGGGCGCGC
	HAdV-7-N1_consensus	TTTGGGCGGCGGTGGCTCTGTTGC-TTCTTGCATGTTTMSGAGCGGTGTCGAGGGCGCGC
	'Human_adenovirus_B1_NC_011203.1'	TTTGGACGGCGGTGGCTCTGTTGC-TTCTTGCATGTTTAGAAGCGGTGTCGAGGGCGCGC
	'Chimpanzee_adenovirus_Y25_NC_017825.1'	CTGGGGCGACGGGGGC---GGTGC-CTCTTCCATGGTTAGAAGCGGCGGCGAGGACGCGC
	'Murine_adenovirus_3_NC_012584.1'	------CAGAGGACTCACTGTCGC---CTTGCGGGGACGTCCCCGGGAGGGAGTGCGTGA
	'Murine_adenovirus_A_NC_000942.1'	------TGGGGAACTTACAGTCGCCTTCTTTCGGGGACGTCCTCGGGCGGGAGTACGTGA

	Human_adenovirus_7_AC_000018	ACCGGGCGGCAGGGGCGGCTCGGGACCCGGCGGCATGGCTGGCAGTGGTACGTCGGCGCC
	HAdV-7-N1_consensus	ACCGGGCGGCAGGGGCGGCTCGGGACCCGGCGGCATGGCKGGCAGTGGTACGTCGGCGCC
	'Human_adenovirus_B1_NC_011203.1'	ACCGGGCGGCAGGGGCGGCTCGGGACCCGGCGGCATGGCTGGCAGTGGTACGTCGGCGCC
	'Chimpanzee_adenovirus_Y25_NC_017825.1'	GCCGGGCGGCAGAGGCGGCTCGGGGCCCGGAGGCAGGGGCGGCAGGGGCACGTCGGCGCC
	'Murine_adenovirus_3_NC_012584.1'	ACTTGGT------TGAGATTCGGCATTGGAAGGTGTGCCTGCCGCAATCTGGTTGCTTCC
	'Murine_adenovirus_A_NC_000942.1'	GCTTGAT------TGTGCATCGGCATCGGGCGTCGTTGTTGACGAAGACGAGTCGCCTCC

	Human_adenovirus_7_AC_000018	GCGCGCGGGTAGGTTCTGGTACTGCGCCCTGAGAAGACTCGCATGTGCGACGACGCGGCG
	HAdV-7-N1_consensus	GCGCGCGGGYAGGTTCTGGTACTGCGCCCTGAGAAGACGCGCATGTGCGACGACGCGGCG
	'Human_adenovirus_B1_NC_011203.1'	GCGCGCGGGTAGGTTCTGGTACTGCGCCCTGAGAAGACTCGCATGCGCGACGACGCGGCG
	'Chimpanzee_adenovirus_Y25_NC_017825.1'	GCGCGCGGGTAGGTTCTGGTACTGCGCCCGGAGAAGACTGGCGTGAGCGACGACGCGACG
	'Murine_adenovirus_3_NC_012584.1'	--------------TGTGAGACT--------------------------------CGACG
	'Murine_adenovirus_A_NC_000942.1'	--------------TGTGATACT--------------------------------CGACG

	Human_adenovirus_7_AC_000018	GTTGACATCCTGGATCTGACGCCTCTGGGTGAAAGCTACCGGCCCCGTGAGCTTGAACCT
	HAdV-7-N1_consensus	GTTGACATCCTGGATCTGACGCCGCTGGGTGAAAGCYACCGGCCCCGTGAGCTTGAACCT
	'Human_adenovirus_B1_NC_011203.1'	GTTGACATCCTGGATCTGACGCCTCTGGGTGAAAGCTACCGGCCCCGTGAGCTTGAACCT
	'Chimpanzee_adenovirus_Y25_NC_017825.1'	GTTGACGTCCTGGATCTGACGCCTCTGGGTGAAGGCCACGGGACCCGTGAGTTTGAACCT
	'Murine_adenovirus_3_NC_012584.1'	AGTCAAGGTTTGTATTTGTTGATTCTGGGTGAAGACTACTGGTCCCGACAGACGAAATCT
	'Murine_adenovirus_A_NC_000942.1'	GGTTAAGGTTTGTATCCGTTGATTTCCTGTGAATACCACTGGACCCGAAAGCCGGAACCT

	Human_adenovirus_7_AC_000018	GAAAGAGAGTTCAACAGAATCAATCTCGGTATCGTTGACGGCGGCTTGCCTAAGGATTTC
	HAdV-7-N1_consensus	GAAAGAGAGTTCAACAGAATCAAKCTCGGYMTCGTTGACGGCGGCTTGCCTAAGGATTTC
	'Human_adenovirus_B1_NC_011203.1'	GAAAGAGAGTTCAACAGAATCAATCTCGGTATCGTTGACGGCGGCTTGCCTAAGGATTTC
	'Chimpanzee_adenovirus_Y25_NC_017825.1'	GAAAGAGAGTTCGACAGAATCAATCTCGGTATCGTTGACGGCGGCCTGCCGCAGGATCTC
	'Murine_adenovirus_3_NC_012584.1'	GAAAGATAATTCCACACTGTCAACATCACTATCATCATTACCAAACTGTTTAAGAATATC
	'Murine_adenovirus_A_NC_000942.1'	GAAAGAAAGTTCCATACTGTCAATATCATTGTCATTAGCCTCAATTTGTTGTAAAATGTC

	Human_adenovirus_7_AC_000018	TTGCACGTCGCCAGAGTTATCCTGGTAGGCGATCTCGGCCATGAACTGCTGGATCTCTTC
	HAdV-7-N1_consensus	TTGCACGTCGCCAGACTTATCCTGGTAGSCGATCTCGGCCATKAACTGCTCGATCTCTTC
	'Human_adenovirus_B1_NC_011203.1'	TTGCACGTCGCCAGAGTTGTCCTGGTAGGCGATCTCGGCCATGAACTGCTCGATCTCTTC
	'Chimpanzee_adenovirus_Y25_NC_017825.1'	TTGCACGTCGCCCGAGTTGTCCTGGTAGGCGATCTCGGTCATGAACTGCTCGATCTCCTC
	'Murine_adenovirus_3_NC_012584.1'	AGCTATGTCTCCGCTGTCTTCGGGATGTTCAATTGCCTCCATGAGGGAGGCAACTTCTCC
	'Murine_adenovirus_A_NC_000942.1'	TGTTATATCCCCACTATCTTCGGGATGGTCGATGGCGTCCATGAGATGTTCTATTTCTCC

	Human_adenovirus_7_AC_000018	CTCTTGAAGATCTCCGCGGCCCGCTCTCTCGACGGTGGCCGCTAGGTCGTTGGAGATGCG
	HAdV-7-N1_consensus	CTCTTGAAGATCTCCGCGGCCCGCTCTCTCGACGGTGGCCGCGAGGTCGTTGGAGATGCG
	'Human_adenovirus_B1_NC_011203.1'	CTCTTGAAGATCTCCGCGGCCCGCTCTCTCGACGGTGGCCGCGAGGTCGTTGGAGATGCG
	'Chimpanzee_adenovirus_Y25_NC_017825.1'	CTCCTGAAGGTCTCCGCGACCGGCGCGCTCCACGGTGGCCGCGAGGTCGTTGGAGATGCG
	'Murine_adenovirus_3_NC_012584.1'	TTGTTCTACCTCTCCTCTGCCTGCATGAGGAACAGAGGCAGTTAACTCCCTCACTAGGCG
	'Murine_adenovirus_A_NC_000942.1'	TTGTTCAATATTTTGACGACCGGCGTGAGGAATGGAAGCTGTTAGTTCTCTGACTAACCG

	Human_adenovirus_7_AC_000018	CCCAATGAGTTGAGAGAATGCATTCATGCCCGCCTCGTTCCAGACGCGGCTGTAGACCAC
	HAdV-7-N1_consensus	CCCAATGAGTTGAGAGAATGCATTCATGCCCGCCTCGTTCCAGACGCGGCTGTGSACCAC
	'Human_adenovirus_B1_NC_011203.1'	CCCAATGAGTTGAGAGAATGCATTCATGCCCGCCTCGTTCCAGACGCGGCTGTAGACCAC
	'Chimpanzee_adenovirus_Y25_NC_017825.1'	GCCCATGAGCTGCGAGAAGGCGTTCATGCCCGCCTCGTTCCAGACGCGGCTGTAGACCAC
	'Murine_adenovirus_3_NC_012584.1'	TTGCATGACTTCTGTCATGGAATCATAGCCAAGCTCACTAAAAACTCGACTGAACAATAA
	'Murine_adenovirus_A_NC_000942.1'	CTGCATAACTGCTGTCATTGAGTCATAGCCTAATTCACTAAAAACTCTGCTAAAAACAAG

	Human_adenovirus_7_AC_000018	AGCCCCCACGGGATCTCTCGCGCGCATAACCACCTGGGCGAGGTTAAGCTCTACGTGGCG
	HAdV-7-N1_consensus	AGCCCCCAYYCGATCTCTCGCGCGCATAACCACCTGGGCGAGGTKMAGCWCTACGTGGCG
	'Human_adenovirus_B1_NC_011203.1'	AGCCCCCACGGGATCTCTCGCGCGCATGACCACCTGGGCGAGGTTGAGCTCCACGTGGCG
	'Chimpanzee_adenovirus_Y25_NC_017825.1'	GACGCCCTCGGGATCGCGGGCGCGCATGACCACCTGGGCGAGGTTGAGCTCCACGTGGCG
	'Murine_adenovirus_3_NC_012584.1'	GTTTCCCTCTTCATCTCGAGCCCTCATTATAATTTGGGTCATCTCCAAATTAATGTGACG
	'Murine_adenovirus_A_NC_000942.1'	TGTTCCTTGCACGTCCCTGGCTCGCAGGATGATTTGACTCAGTTCCAAATTAAGATGTCT

	Human_adenovirus_7_AC_000018	GGTGAAGACCGCATAGTTGCATAGGCGCTGGAAAAGGTAGTTGAGTGTGGTGGCGATGTG
	HAdV-7-N1_consensus	GGTGAAGACCGCATAGTTGYAAAGGCGCTGGAAAAATTAGTTGAGTGTGGTGGCGATGTG
	'Human_adenovirus_B1_NC_011203.1'	GGTGAAGACCGCATAGTTGCATAGGCGCTGGAAAAGGTAGTTGAGTGTGGTGGCGATGTG
	'Chimpanzee_adenovirus_Y25_NC_017825.1'	CGTGAAGACCGCGTAGTTGCAGAGGCGCTGGTAGAGGTAGTTGAGCGTGGTGGCGATGTG
	'Murine_adenovirus_3_NC_012584.1'	CTGCGCAAGCCTTCGGTGCAGCAGTTCGTGGTGTAAATAATTAAGTGTAGTTGCTACATG
	'Murine_adenovirus_A_NC_000942.1'	TTGTGCCATTAGTCTATGGTTTAACTGATAATGAAGATAATTTAGTGTGGTGGCTACGTG

	Human_adenovirus_7_AC_000018	CTCGGTGACGAAGAAATACATGATCCATCGTCTCAGCGGCATCTCGCTGACATCGCCCAG
	HAdV-7-N1_consensus	CTCGGTGACGAAGAWMAGCATGATCCATCGTCTCAGCGGCATCTCGCTGACATCGCCCAG
	'Human_adenovirus_B1_NC_011203.1'	CTCGGTGACGAAGAAATACATGATCCATCGTCTCAGCGGCATCTCGCTGACATCGCCCAG
	'Chimpanzee_adenovirus_Y25_NC_017825.1'	CTCGGTGACGAAGAAATACATGATCCAGCGGCGGAGCGGCATCTCGCTGACGTCGCCCAG
	'Murine_adenovirus_3_NC_012584.1'	CTCAGTGATGAAAAAATACATCATCCAGCGGCGTAAAACTGATTCTGTGATGAGCTCATC
	'Murine_adenovirus_A_NC_000942.1'	TTCTGTTGTAAAAAAGTACATGATCCATCGGTGTAAAGATGCCTCATTTATCATATCTTC

	Human_adenovirus_7_AC_000018	CGCTTCCAAGCGCTCCATGGCCTCGTAGAAGTCCACGGCAAAGTTGAAAAACTGGGAGTT
	HAdV-7-N1_consensus	CGCTTCCAAGCGCTCCATGGCCTCGTAGAAGTCCACGGCGAAGTTGAAAAACTGGGAGTT
	'Human_adenovirus_B1_NC_011203.1'	CGCTTCCAAGCGCTCCATGGCCTCGTAGAAGTCCACGGCAAAGTTAAAAAACTGGGAGTT
	'Chimpanzee_adenovirus_Y25_NC_017825.1'	CGCCTCCAAGCGTTCCATGGCCTCGTAAAAGTCCACGGCGAAGTTGAAAAACTGGGAGTT
	'Murine_adenovirus_3_NC_012584.1'	ATCTATGAGCCTTTCCAAAGTGGCATAGAAAGGAATTGTAAATGAAAAAAACTGTTGTTG
	'Murine_adenovirus_A_NC_000942.1'	GTCTATTAGATTTTCTAAGGTAGCGTAAAAACGGAGTGCAAAAGTAAAAAAGTTTTGTTG

	Human_adenovirus_7_AC_000018	ACGCGCGGACACGGTCAACTCCTCTTCCAGAAGACGGATGAGTTCGGCAATGGTGGTGCG
	HAdV-7-N1_consensus	WSGCGCGGACACGGTCAACTCCTCKTCCAGAAGACGGAAGAGTTCGGCAATGGTGGTGAG
	'Human_adenovirus_B1_NC_011203.1'	ACGCGCGGACACGGTCAACTCCTCTTCCAGAAGACGGATAAGTTCGGCGATGGTGGTGCG
	'Chimpanzee_adenovirus_Y25_NC_017825.1'	GCGCGCCGAGACGGTCAACTCCTCCTCCAGAAGACGGATGAGCTCGGCGATGGTGGCGCG
	'Murine_adenovirus_3_NC_012584.1'	TCTAGCGTGATCGGTCAGTTCTTCTTGTAGGGCTTCAATAATTTCCTGTACCACTCTTCT
	'Murine_adenovirus_A_NC_000942.1'	TCGCGCATGGTCGGTTAGTTCTTCTTGAAGAATTTCTATGCTCTCTTGAACAGCAGCGCG

	Human_adenovirus_7_AC_000018	CACCTCGCGCTCGAAATCCCCCGGGATTT------CTTCCTCAATCTCTTCTTCTTCCAC
	HAdV-7-N1_consensus	CACCTCGCGCTCGAAATCCCCCGGGATTT------CTTCCTCAATCTCTTCTTCTTCCAC
	'Human_adenovirus_B1_NC_011203.1'	CACCTCGCGCTCGAAAGCCCCTGGGATTT------CTTCCTCAATCTCTTCTTCTTCCAC
	'Chimpanzee_adenovirus_Y25_NC_017825.1'	CACCTCGCGCTCGAAGGCCCCCGGGAGTTCCTCCACTTCCTCCTCTTCTTCCTCCTCCAC
	'Murine_adenovirus_3_NC_012584.1'	TATTGCATGCACAAAGTTCT---------------CTTCTTCAATGTCTTCCTCCTCAA-
	'Murine_adenovirus_A_NC_000942.1'	AATAGCTTGCACAAAGTCCA---------------CCGCT------TCTTCCTCTTCAT-

	Human_adenovirus_7_AC_000018	TAACATCT------CTTCCTCTTCAGGTGGG---GCTGCAGGAGGAGGGGGAACGCGGCG
	HAdV-7-N1_consensus	TAMCATCT------CTTCCTCTTCAGGTGGG---GCTGCAGGAGGAKSGGGAACGCGGCG
	'Human_adenovirus_B1_NC_011203.1'	TAACATCT------CTTCCTCTTCAGGTGGG---GCTGCAGGAGGAGGGGGAACGCGGCG
	'Chimpanzee_adenovirus_Y25_NC_017825.1'	TAACATCTCTTCTACTTCCTCCTCAGGCGGT---GGTGGTGGCGGGGGAGGGGGCCTGCG
	'Murine_adenovirus_3_NC_012584.1'	--------------CTTCT---------------GGAGATGGAGGGGGGCGTGGTCGTCT
	'Murine_adenovirus_A_NC_000942.1'	--------------CATCCTGTAAGGGCGAAGGAGGAGATGGTGGGGGTCTGGGCCGTCT

	Human_adenovirus_7_AC_000018	ACGCCGGCGGCGCACGGGCAGACGGTCGATGAATCTTTCAATGACCTCTCCGCGGCGGCG
	HAdV-7-N1_consensus	ACGCCGGCGGCGCMCGGGCAGACGGTCGATGAATCTTTCAATGACCTCTCCGCGGCGGCG
	'Human_adenovirus_B1_NC_011203.1'	ACGCCGGCGGCGCACGGGCAGACGGTCGATGAATCTTTCAATGACCTCTCCGCGGCGGCG
	'Chimpanzee_adenovirus_Y25_NC_017825.1'	TCGCCGGCGGCGCACGGGCAGACGGTCGATGAAGCGCTCGATGGTCTCGCCGCGCCGGCG
	'Murine_adenovirus_3_NC_012584.1'	TCTTCGGGTTGGGAAAGGGAGGCTTTCAATAAAATTAATAACTGCTTCCCCCCGTCTGCG
	'Murine_adenovirus_A_NC_000942.1'	TCTACGAGTAGGAATGGGAAGGCTTTCAATAAAGTTAACAACAGCTTCTCCGCGTCGACG

	Human_adenovirus_7_AC_000018	GCGCATGGTCTCGGTGACGGCACGACCGTTCTCCCTGGGTCTCAGAGTGAAGACGCCTCC
	HAdV-7-N1_consensus	GCGCATGGTCTCGGTGACGGCACGACCGTTCTCCCTGGGTCTCAGAGTGAAGACGCCTCC
	'Human_adenovirus_B1_NC_011203.1'	GCGCATGGTCTCGGTGACGGCACGACCGTTCTCCCTGGGTCTCAGAGTGAAGACGCCTCC
	'Chimpanzee_adenovirus_Y25_NC_017825.1'	TCGCATGGTCTCGGTGACGGCGCGCCCGTCCTCGCGGGGCCGCAGCGTGAAGACGCCGCC
	'Murine_adenovirus_3_NC_012584.1'	AAGCATGGATGCAGTAACCGCTCTGCCATTTTCCCTTGGGCGTAGCACAGCACCGCCATG
	'Murine_adenovirus_A_NC_000942.1'	CAGCATTGAGGCGGTTACTGCACGACCATCTTCTCTAGGTCTTAGAATAGCCCCTCCTGC

	Human_adenovirus_7_AC_000018	GCGCATCTCCC--TGAAGTGGTGACTGGGAGGCTCTCCGTTGGGCAGGGACACCGCGCTG
	HAdV-7-N1_consensus	GCKCATCTCCC--TGAAGTGGTGACTGGGAGGGYCTCCGTTGGGCAGRGACACCGCGCTG
	'Human_adenovirus_B1_NC_011203.1'	GCGCATCTCCC--TGAAGTGGTGACTGGGAGGCTCTCCGTTGGGCAGGGACACCGCGCTG
	'Chimpanzee_adenovirus_Y25_NC_017825.1'	GCGCATCTCC--------AGGTGGCCGGGGGGGTCCCCGTTGGGCAGGGAGAGGGCGCTG
	'Murine_adenovirus_3_NC_012584.1'	TAGCATGGCATGCTGAGGCAGCGCAGGGGAATG-----GTTTGGAAGACTAAGACTGTCC
	'Murine_adenovirus_A_NC_000942.1'	AAGGAGACCGGCGGGTGGCAAGGACGGGGAAGG-----AGAGGGAAGACTAAGACAGTCC

	Human_adenovirus_7_AC_000018	ATTATGCATTTTATCAATTGCCCCGTAGGTACTCCGCGCAAGGACCT-----GATCGTCT
	HAdV-7-N1_consensus	ATTATGCATTTTATCAATTGCCCATCMSGTACTCCGCGCAAGGACCT-----GATCGTTT
	'Human_adenovirus_B1_NC_011203.1'	ATTATGCATTTTATCAATTGCCCCGTAGGTACTCCGCGCAAGGACCT-----GATCGTCT
	'Chimpanzee_adenovirus_Y25_NC_017825.1'	ACGATGCATCTTATCAATTGCCCCGTAGGGACTCCGCGCAAGGACCT-----GAGCGTCT
	'Murine_adenovirus_3_NC_012584.1'	AAAATTAATGGTATAACATTTTGTATTGGTAGGTTTTGCAAGAGGTTTTTCCAAATTTCC
	'Murine_adenovirus_A_NC_000942.1'	ATCAGTAACGGCAAAATCTGTCTCAATGGTAGGTGCCCTAAAAGCTCCGACAGATCGACT

	Human_adenovirus_7_AC_000018	CAAGATCCACGGGATCTGAAAACCTTTCGACGAAAGCGTCTAACCAGTCGCAATCGCAAG
	HAdV-7-N1_consensus	CAAGATCCACGGGATCTGAAAACCTTTCGACGAAAGCGTCTAACCAGTCGCAATCGCAAG
	'Human_adenovirus_B1_NC_011203.1'	CAAGATCCACGGGATCTGAAAACCTTTCGACGAAAGCGTCTAACCAGTCGCAATCGCAAG
	'Chimpanzee_adenovirus_Y25_NC_017825.1'	CGAGATCCACGGGATCTGAAAACCGTTGAACGAAGGCTTCGAGCCAGTCGCAGTCGCAAG
	'Murine_adenovirus_3_NC_012584.1'	TGTGATTC----GGTGTAAAACCGCAACCAAGAAGGAAACCA---CTGTTCATTTTCAGG
	'Murine_adenovirus_A_NC_000942.1'	TGATCATT----TGAGTAAAACTCAAACCAAGAAGACAACCAGTTTTGCGAATTTACAGG

	Human_adenovirus_7_AC_000018	GTAGGCTGAGCACTGTTTCTTGCGGGCGGGGGCGGCTAGACGCTCGGTCGGGGTTCTCTC
	HAdV-7-N1_consensus	GTAGGCTGAGCACTGTTTCTTGCGGGCGGGGGCGGCTAGACGCTCGGTCGGGGTTCTCTC
	'Human_adenovirus_B1_NC_011203.1'	GTAGGCTGAGCACTGTTTCTTGCGGGCGGGGGCGGCTAGACGCTCGGTCGGGGTTCTCTC
	'Chimpanzee_adenovirus_Y25_NC_017825.1'	GTAGGCTGAGCACGGTTTCT-----------------------TCTGCCGGG--------
	'Murine_adenovirus_3_NC_012584.1'	TAAGGACCA--------------TGGAGTTGGAATGTGAATTTGTGGTGGGAGGTC----
	'Murine_adenovirus_A_NC_000942.1'	TAAGGACCA--------------AAGAGTACGTGCAAAAGCATCTGGGGGGAGGTC----

	Human_adenovirus_7_AC_000018	TTTCTTTTCCTTCCTCCTCTTGGGAGGATGAGACGATGCTGCTGGTGATGAAATTAAAAT
	HAdV-7-N1_consensus	TTTCTTTTCCTTCCTCCTCTTGGGAGGATGAGACGATGCTGCTGGTGATGAAATTAAAAT
	'Human_adenovirus_B1_NC_011203.1'	TTTCTTCTCCTTCCTCCTCTTGGGAGGGTGAGACGATGCTGCTGGTGATGAAATTAAAAT
	'Chimpanzee_adenovirus_Y25_NC_017825.1'	-----------TCATGTTGGGGAGCGGGGCGGGCGATGCTGCTGGTGATGAAGTTGAAAT
	'Murine_adenovirus_3_NC_012584.1'	-----------ATATTCTTGGGAGCTTGCTAAAGCATGCAGT-----AGAAAGCAAAAAT
	'Murine_adenovirus_A_NC_000942.1'	-----------GGTTTCAGGAGCCAATGTTAGGGCATGAAGC-----AAAAATAAAAAAT

	Human_adenovirus_7_AC_000018	AGGCAGTTTTGAGACGGCGGATGGTGGCGAGGAGCACCAGGTCTTTGGGTCCGGCTTGTT
	HAdV-7-N1_consensus	AGGCAGTTTTGAGACGGCGGATGGTGGCGAGGAGCACCAGGTCTTTGGGTCCGGCTTGTT
	'Human_adenovirus_B1_NC_011203.1'	AGGCAGTTTTGAGACGGCGGATGGTGGCGAGGAGCACCAGGTCTTTGGGTCCGGCTTGTT
	'Chimpanzee_adenovirus_Y25_NC_017825.1'	AGGCGGTTCTGAGACGGCGGATGGTGGCGAGGAGCACCAGGTCTTTGGGCCCGGCTTGCT
	'Murine_adenovirus_3_NC_012584.1'	ATGCAGATCGAATACGAGCGATGAGATCCAGAATTGTGGCGGCGCTTTCTGTGTTTTGGT
	'Murine_adenovirus_A_NC_000942.1'	ACGCCGAGCGGATGCGCGCTATGAGAGACAAGAGCGTGGCGGCATTTTCTGCGCTCTGTC

	Human_adenovirus_7_AC_000018	--------------GGATGCGCAGGCGATGGGCCATTCCCCAAGCATTATCCTGACATCT
	HAdV-7-N1_consensus	--------------GGATGCGCAGGCGATGGGCCATTCCCCAAGCGYKATCCTTCCATCT
	'Human_adenovirus_B1_NC_011203.1'	--------------GGATACGCAGGCGATGAGCCATTCCCCAAGCATTATCCTGACATCT
	'Chimpanzee_adenovirus_Y25_NC_017825.1'	--------------GGATGCGCAGACGGTCGGCCATGCCCCAGGCGTGGTCCTGACACCT
	'Murine_adenovirus_3_NC_012584.1'	CCTCTTCTTCTGGAGGTTGAGCGGACGGCGG---------CAGGCGGCAGTGTTCTGAAA
	'Murine_adenovirus_A_NC_000942.1'	CCTCCTCTTCCGGAGGCTGTGCGGGCGGCGG---------CGAACGGCAAAATTGCGCAA

	Human_adenovirus_7_AC_000018	GGCCAGATCTTTA----TAGTAGTCTTGCATGAGTCGTTCCACGGGCACTTCTTCTTCGC
	HAdV-7-N1_consensus	GGCCAGATCGGAA----TAGTAGTCTTGCATGAGTCGTTCCACGGGCACTTCTTCTTCGC
	'Human_adenovirus_B1_NC_011203.1'	GGCCAGATCTTTA----TAGTAGTCTTGCATGAGTCGTTCCACGGGCACTTCTTCTTCGC
	'Chimpanzee_adenovirus_Y25_NC_017825.1'	GGCCAGGTCCTTG----TAGTAGTCCTGCATGAGCCGCTCCACGGGCACCTCCTCCTCGC
	'Murine_adenovirus_3_NC_012584.1'	AGCCCCATGACGAAGGGCTGCAGTGACGCATTGGCTGTTGTAGCGACACA---------G
	'Murine_adenovirus_A_NC_000942.1'	AGCCCCAAGATGACGGTTGGCAGTGTCGCATGAGGTGGCGAAGCGGTACT---------G

	Human_adenovirus_7_AC_000018	CCGCTCTGCCATGCATGCGAGTGATCCCGAACCCGCGCATGG--GCTGGACA----AGTG
	HAdV-7-N1_consensus	CCGCTCTGCCATGCATGCGAGTGANMYCAAACCCGCGCATGG--GCTGGACA----AGKR
	'Human_adenovirus_B1_NC_011203.1'	CCGCTCTGCCATGCATGCGAGTGATCCCGAACCCGCGCATGG--GCTGGACA----AGTG
	'Chimpanzee_adenovirus_Y25_NC_017825.1'	CCGCGCGGCCGTGCATGCGCGTGAGCCCGAAGCCGCGCTGGG--GCTGGACG----AGCG
	'Murine_adenovirus_3_NC_012584.1'	GGATAGGGTTGTTTATTTCAGGCAGACCAAGTCCCTCCATAGCTGTTTGACGTTGCATGG
	'Murine_adenovirus_A_NC_000942.1'	GAACGGGGCTGTTACCATCTGGCAATCCCAGTCCTTCCATTCTTGCTCGATGCTGTAGTC

	Human_adenovirus_7_AC_000018	CCAGGTCCGCTACAACCCTTTCGGCGAGGATGGCTTGCTGCACCTGGGTGAGGGTGGCTT
	HAdV-7-N1_consensus	CCAGGTCCGCTACAACCATTTCGGCGAGGATGGCTTGCTGCACCTGGGTGAGGGTGGCTT
	'Human_adenovirus_B1_NC_011203.1'	CCAGGTCCGCTACAACCCTTTCGGCGAGGATGGCTTGCTGCACCTGGGTGAGGGTGGCTT
	'Chimpanzee_adenovirus_Y25_NC_017825.1'	CCAGGTCGGCGACGACGCGCTCGGCGAGGATGGCCTGCTGGATCTGGGTGAGGGTGGTCT
	'Murine_adenovirus_3_NC_012584.1'	CAAGGTCTGCCATGATGCGGTCAAATAATATAGATTGGTGTATGCGAAGTGCTTGTTCTT
	'Murine_adenovirus_A_NC_000942.1'	CAAAATCGGCAATGATTCGGTCTGCTAGAATACTTCGTTGTATGGCTAAAAACCGTTCTC

	Human_adenovirus_7_AC_000018	GGAAGTCG------------TCAAAGTCCACAAAGCGGTGGTAGGCCCCGGTGTTGATTG
	HAdV-7-N1_consensus	GGAAGTCG------------TCAAASTCKACAAAGCGGTGGTMGGCCCCGGTGTTGAGMG
	'Human_adenovirus_B1_NC_011203.1'	GGAAGTCG------------TCAAAGTCCACGAAGCGGTGGTAGGCCCCGGTGTTGATTG
	'Chimpanzee_adenovirus_Y25_NC_017825.1'	GGAAGTCG------------TCAAAGTCGACGAAGCGGTGGTAGGCTCCGGTGTTGATGG
	'Murine_adenovirus_3_NC_012584.1'	CGAAATTT------------CCCTCATCCATGAAACGACGGTAGGCGCCCACATCAACAG
	'Murine_adenovirus_A_NC_000942.1'	CCATGTCTGCATCCTCATCATCCACATTTAAAAATCTTCTGTACGCACTTATATTAATGG

	Human_adenovirus_7_AC_000018	TGTAGGAGCAGTTGGCCATGACTGACCAGTTGACTGTCTGGTGCCCAGGGCGCACGAGCT
	HAdV-7-N1_consensus	TGCAGGAGCAGTTGGCCATGACTGACCAGTTGACTGTCTGGTGCCCAGGGCGCACGAGCT
	'Human_adenovirus_B1_NC_011203.1'	TGTAGGAGCAGTTGGCCATGACTGACCAGTTGACTGTCTGGTGCCCAGGGCGCACGAGCT
	'Chimpanzee_adenovirus_Y25_NC_017825.1'	TGTAGGAGCAGTTGGCCATGACGGACCAGTTGACGGTCTGGTGGCCCGGACGCACGAGCT
	'Murine_adenovirus_3_NC_012584.1'	TGTAGGAAGATGTGGCCAAACACAACCAGTCCAATAATTGAACACCTTGTCGTCTTGTTT
	'Murine_adenovirus_A_NC_000942.1'	TATAAGAGGCTGTTGCTAGGCAGAGCCAGTCGAGCAGTTGAATACCCTGCCGTCTAGTTT

	Human_adenovirus_7_AC_000018	CGGTGTACTTGAGGCGCGAGTATGCGCGGGTGTCAAAGATGTAATCGTTGCAGGTGCGCA
	HAdV-7-N1_consensus	CGGTGTACTTGWGGCGCGAGTATGCGCGGGTGTCAAAGATGTAMACGTTGCAGGTGCGCA
	'Human_adenovirus_B1_NC_011203.1'	CGGTGTACTTGAGGCGCGAGTATGCGCGGGTGTCAAAGATGTAATCGTTGCAGGTGCGCA
	'Chimpanzee_adenovirus_Y25_NC_017825.1'	CGTGGTACTTGAGGCGCGAGTAGGCGCGCGTGTCGAAGATGTAGTCGTTGCAGGTGCGCA
	'Murine_adenovirus_3_NC_012584.1'	CCAAATATGTAATGCGGCTATAGGTCCTCACATCAAAAACATAATTGTTGAAAACACGTA
	'Murine_adenovirus_A_NC_000942.1'	CCAAGTACGTTATTCGACTGTACGTTCGAGTGTCAAATTCATAATCATTGAAGGCGCGAA

	Human_adenovirus_7_AC_000018	CCAGGTACTGGTAGCCGATGAGAAAGTGTGGCGGTGGCTGGCGGTACAGGGGCCATCGCT
	HAdV-7-N1_consensus	CCAGGTACTGGTAGCCGATGAGAAAGAGTGGCGGTGGCTGGCGGTACAGGGGCCATCGCT
	'Human_adenovirus_B1_NC_011203.1'	CCAGGTACTGGTAGCCAATGAGAAAGTGTGGCGGTGGCTGGCGGTACAGGGGCCATCGCT
	'Chimpanzee_adenovirus_Y25_NC_017825.1'	CCAGGTACTGGTAGCCGATGAGGAAGTGCGGCGGCGGCTGGCGGTAGAGCGGCCATCGCT
	'Murine_adenovirus_3_NC_012584.1'	TCATGTATTCATATCCTATTAAAAAGTGTGGAGGGGGATAGTTGTAGAGAGGCCAGTTTA
	'Murine_adenovirus_A_NC_000942.1'	CCACGTACTCGTAGCCAACAAGAAAGTGAGGAGGGGGATAGGAGTACAACGGCCAGTGGC

	Human_adenovirus_7_AC_000018	CTGTAGCCGGGGCTCCGGGGGCAAGGTCTTCCAGCATGAGGCGGTGGTAACCGTAGATGT
	HAdV-7-N1_consensus	CTGTAGCCGGGGCTCCGGGKGCAAGGTCTTCCAGGATGAGGCGGTGGTAACCGTAGATGT
	'Human_adenovirus_B1_NC_011203.1'	CTGTAGCCGGGGCTCCGGGGGCGAGGTCTTCCAGCATGAGGCGGTGGTAGCCGTAGATGT
	'Chimpanzee_adenovirus_Y25_NC_017825.1'	CGGTGGCGGGGGCGCCGGGCGCGAGGTCCTCGAGCATGGTGCGGTGGTAGCCGTAGATGT
	'Murine_adenovirus_3_NC_012584.1'	GTGTAGCGGGAGATCTTGGACTCAAATCTAGCAGCATCAGGTGGGGGTAGTTGTACACAA
	'Murine_adenovirus_A_NC_000942.1'	GCGTGGCTGGGGCCCGCGGCGCTAGATCTAACAGCATCAGTTGAGGGTAATTGTAGACAA

	Human_adenovirus_7_AC_000018	ACCTGGACATCCAGGTGATACCGGAGGCGGTGGTGGATGCCCGCGGGAACTCGCGTACGC
	HAdV-7-N1_consensus	ACCTGGACATCCAGGTGATRCCGGAGGCGGTGGTGGATGCCCGCGGGAACTCGCGTACGC
	'Human_adenovirus_B1_NC_011203.1'	ACCTGGACATCCAGGTGATACCGGAGGCGGTGGTGGATGCACGTGGGAACTCGCGCACGC
	'Chimpanzee_adenovirus_Y25_NC_017825.1'	ACCTGGACATCCAGGTGATGCCGGCGGCGGTGGTGGAGGCGCGCGGGAACTCGCGGACGC
	'Murine_adenovirus_3_NC_012584.1'	AGCGACTGAGCCAGGATACGCCTGCTGCGCTCACAGCCACCGGTGGTAATACTCCGATAC
	'Murine_adenovirus_A_NC_000942.1'	AGCGACTAAGCCAAGTTACGCCTGGCGCGCTGACGGCCACCGGTGGTAATGCTCCGATAC

	Human_adenovirus_7_AC_000018	GGTTCCAGATGTTGCGCAGCGGCATGAAGTAGTTCATGGTAGGCACGGTTTGGCCCGTGA
	HAdV-7-N1_consensus	GGTTCCAGATGTTGCGCAGCGGCAYGWAGTAGTTCATGGTAGGCACGGTTTGGCCCGTAA
	'Human_adenovirus_B1_NC_011203.1'	GGTTCCAGATGTTGCGCAGCGGCATGAAGTAGTTCATGGTAGGCACGGTCTGGCCAGTGA
	'Chimpanzee_adenovirus_Y25_NC_017825.1'	GGTTCCAGATGTTGCGCAGCGGCAGGAAGTAGTTCATGGTGGGCACGGTCTGGCCCGTGA
	'Murine_adenovirus_3_NC_012584.1'	GATTCCATATGTTTCTCAGGGGGCGGAATACTTCCATCGTGTAGATTCGCTGACCGGTTA
	'Murine_adenovirus_A_NC_000942.1'	GATTCCATATGTTTCTCAGGGGGCGGAACACTTCCATCGTGTAGATTCGCTGACCGGTTA

	Human_adenovirus_7_AC_000018	GACGTGCACAGTCGTTGATGCTCTAGACATACGGGCAAAAACGAAAGCGGTCAGCGGCTC
	HAdV-7-N1_consensus	GACGMGCACAGTCGTTGATTCTCTAGACAWACGGGCAAAAACGAAAGCGGTCAGCGGCTC
	'Human_adenovirus_B1_NC_011203.1'	GGCGCGCGCAGTCATTGACGCTCTGTAGACACGGA-GAAAACGAAAGCGATGAGCGGCTC
	'Chimpanzee_adenovirus_Y25_NC_017825.1'	GGCGCGCGCAGTCGTGGATGCTCT----ATACGGGCAAAAACGAAAGCGGTCAGCGGCTC
	'Murine_adenovirus_3_NC_012584.1'	GGCGCGCGCACTC--------------------------------------CAGCGGT--
	'Murine_adenovirus_A_NC_000942.1'	GGCGAGCACAATC--------------------------------------CAGTGGC--

	Human_adenovirus_7_AC_000018	GTCTCCGTGGCCTGGAGGCTAAGCGAACGGGTTGGGCTGCGCGTGTACCCCGGTTCGAAT
	HAdV-7-N1_consensus	GTCTCCGTGGCYTGGAGGCTAAGCGAACGGGTTGGGCTGCGCGTGTWCCCCGGTTCGAAT
	'Human_adenovirus_B1_NC_011203.1'	GACTCCGTGGTCTGGGGG-AACGTGAACGGGTTGGGTCGCG-GTGTACCCCGGTTCGAGT
	'Chimpanzee_adenovirus_Y25_NC_017825.1'	GACTCCGTGGCCTGGAGGCTAAGCGAACGGGTTGGGCTGCGCGTGTACCCCGGTTCGAAT
	'Murine_adenovirus_3_NC_012584.1'	------------------------------------------------------------
	'Murine_adenovirus_A_NC_000942.1'	------------------------------------------------------------

	Human_adenovirus_7_AC_000018	-------------------CTCGGATCAGGCTGGAGCCGCAGCTAACGTGGTACTGGCAC
	HAdV-7-N1_consensus	-------------------CTCGGATCAKGCTGGAGCCGCAGCTSACSTGGTACTGGCAC
	'Human_adenovirus_B1_NC_011203.1'	CCAAAGCTAAGCGATCACGCTCGGATC-GGCCGGAGCCGCGGCTAACGTGGTATTGGCTA
	'Chimpanzee_adenovirus_Y25_NC_017825.1'	-------------------CTCGAATCAGGCTGGAGCCGCAGCTAACGTGGTACTGGCAC
	'Murine_adenovirus_3_NC_012584.1'	----------------------------GTCTGCAATCACA-------------------
	'Murine_adenovirus_A_NC_000942.1'	----------------------------GACTGCAAACACA-------------------

	Human_adenovirus_7_AC_000018	TCCCGTCTCGACCCAGGCCTGCACAAAACCTCCAGGATACGGAGGCGGGTCGTTTTT-TT
	HAdV-7-N1_consensus	TCCCGTCTCGACCCAGGCCTGCACAAAACCTCCAGGATACGGAGGCGGGTYKTTTTT-TT
	'Human_adenovirus_B1_NC_011203.1'	TCCCGTCTCGACCCAG----CCGACGAATATCCAGGGTACGGAGTAGAGTCGTTTTTGCT
	'Chimpanzee_adenovirus_Y25_NC_017825.1'	TCCCGTCTCGACCCAAGCCTGCACCAACCCTCCAGGATACGGAGGCGGGTCGTTTTG-CA
	'Murine_adenovirus_3_NC_012584.1'	----------------------------------------------------------CA
	'Murine_adenovirus_A_NC_000942.1'	----------------------------------------------------------CA

	Human_adenovirus_7_AC_000018	GCTTTTTCCTGGATGGGAGCCAGTGCTGCGTCAAGCTTTAGAACACTCAGTTCTCGGGGC
	HAdV-7-N1_consensus	GCTTTTTCCTGGATGGGAGCCAGTGCTGCGTYAAGCTTTAGAACACTCAGTTGTCGGKGC
	'Human_adenovirus_B1_NC_011203.1'	GCTTTTTCCTGGACGTGTGCCATTGCCACGTCAAGCTTTAGAACGCTCAGTTCTC-GGGC
	'Chimpanzee_adenovirus_Y25_NC_017825.1'	ACTTTTTT-----TGGAGGCCGGAAATG----AAACTAGTAAGCGCGGAAAGCGGCCGAC
	'Murine_adenovirus_3_NC_012584.1'	AGTACATTT---------------------------------------------------
	'Murine_adenovirus_A_NC_000942.1'	AGTATATTC---------------------------------------------------

	Human_adenovirus_7_AC_000018	TGGGAGTGGCTCGCGCCCGTAGTCTGGAGAATTAATCGCCAGGGTTGCGTTGCGGTGTGC
	HAdV-7-N1_consensus	TGGGAGTGGCTCGCGCCCGTAGTCTGGAGAATTAATCGCCAGGGTTGCGTTGCGGTGTGC
	'Human_adenovirus_B1_NC_011203.1'	CGTGAGTGGCTCGCGCCCGTAGTCTGGAGAATCAGTCGCCAGGGTTGCGTTGCGGTATGC
	'Chimpanzee_adenovirus_Y25_NC_017825.1'	CGCGA-TGGCTCGCTGCCGTAGTCTGGAGAA-GAATCGCCAGGGTTGCGTTGCGGTGTGC
	'Murine_adenovirus_3_NC_012584.1'	--------------------------------TCATCGCCAGCTCAG-------------
	'Murine_adenovirus_A_NC_000942.1'	--------------------------------ACGTCGCCAGCGTA--------------

	Human_adenovirus_7_AC_000018	CCCGGTTCGAGTCTTAGCGCG--CCGGATCGGCCGGTTTCCGCGACGTTTCTAAGACCCC
	HAdV-7-N1_consensus	CCCGGTTCGAGTCYYMGCGCG--CCGGATCGGCCGGTTTCCGCGACGTTTCTA-------
	'Human_adenovirus_B1_NC_011203.1'	CCCGGTTGGAGCCTAAGCGCGGCTCGTATCGGCCGGTTTCCGCGAC--------------
	'Chimpanzee_adenovirus_Y25_NC_017825.1'	CCCGGTTCGAG----------------GCCGGCCGGATTCCGCGGC--------------
	'Murine_adenovirus_3_NC_012584.1'	------------------------------------------------------------
	'Murine_adenovirus_A_NC_000942.1'	------------------------------------------------------------

	Human_adenovirus_7_AC_000018	GCCAGCCGACTTCTCCAGTTTACGGGAGCGAGCCCTCTTTTTTTTTTTTGTTTTTTGTTG
	HAdV-7-N1_consensus	------------------------------------------------------------
	'Human_adenovirus_B1_NC_011203.1'	------------------------------------------------------------
	'Chimpanzee_adenovirus_Y25_NC_017825.1'	------------------------------------------------------------
	'Murine_adenovirus_3_NC_012584.1'	------------------------------------------------------------
	'Murine_adenovirus_A_NC_000942.1'	------------------------------------------------------------

	Human_adenovirus_7_AC_000018	CCCAGATGCATCCCGTGCTGCGACAGATGCGCCCCCAGCAACAGCCCCCTTCTCAGCAGC
	HAdV-7-N1_consensus	------------------------------------------------------------
	'Human_adenovirus_B1_NC_011203.1'	------------------------------------------------------------
	'Chimpanzee_adenovirus_Y25_NC_017825.1'	------------------------------------------------------------
	'Murine_adenovirus_3_NC_012584.1'	------------------------------------------------------------
	'Murine_adenovirus_A_NC_000942.1'	------------------------------------------------------------

	Human_adenovirus_7_AC_000018	AGCTACAACAACAGCCACAAAAGGCTCTTCCTGCTCCTGTAACTACTGCGGCTGCAGCCG
	HAdV-7-N1_consensus	------------------------------------------------------------
	'Human_adenovirus_B1_NC_011203.1'	------------------------------------------------------------
	'Chimpanzee_adenovirus_Y25_NC_017825.1'	------------------------------------------------------------
	'Murine_adenovirus_3_NC_012584.1'	------------------------------------------------------------
	'Murine_adenovirus_A_NC_000942.1'	------------------------------------------------------------

	Human_adenovirus_7_AC_000018	TCAGCGGCGCGGGACAGCCCGCCTATGATCTGGAATTGGAAGAGGGCGAGGGACTGGCGC
	HAdV-7-N1_consensus	------------------------------------------------------------
	'Human_adenovirus_B1_NC_011203.1'	-------------------------------------------AAGCGAGGGTTTGGCAG
	'Chimpanzee_adenovirus_Y25_NC_017825.1'	-------------------------------------------TAACGAGGGCGTGGCTG
	'Murine_adenovirus_3_NC_012584.1'	------------------------------------------------------------
	'Murine_adenovirus_A_NC_000942.1'	------------------------------------------------------------

	Human_adenovirus_7_AC_000018	GCCTGGGCGCACCATCGCCCGAGCGGCACCCG---CCCAGCCGACTTCTCCAGTTTACGG
	HAdV-7-N1_consensus	-------------------------AGACCCC---GTCTTCCGACTTCTCCAGTTKMCGG
	'Human_adenovirus_B1_NC_011203.1'	CCCCGTTATTTCCA-----------AGACCCC---GCCAGCCGACTTCTCCAGTTTACGG
	'Chimpanzee_adenovirus_Y25_NC_017825.1'	CCCCGTCGTTTCCA-----------AGACCCCATAGCCAGCCGACTTCTCCAGTTAC--G
	'Murine_adenovirus_3_NC_012584.1'	-----------------------------------------------------------G
	'Murine_adenovirus_A_NC_000942.1'	------------------------------------------------------------

	Human_adenovirus_7_AC_000018	GAGCGAGCCCTCTTTTTTTTTTTTGT-TTTTTGTTGCCCAGATGCATCCCGTGCTGCGAC
	HAdV-7-N1_consensus	GAGCGAGMYYTYTTTTTTTTTGT----TTTTTGTTTTTYAGATGCATCCCGTGCTGCGAC
	'Human_adenovirus_B1_NC_011203.1'	GAGCGAGCCCTTTTTTTTTTTTTTTTGTTTTTGTCGCCCAGATGCATCCAGTGCTGCGAC
	'Chimpanzee_adenovirus_Y25_NC_017825.1'	GAGCGAGCCCCTCTTTTGTTTTG----TTTGTTTTTGCCAGATGCATCCCGTACTGCGGC
	'Murine_adenovirus_3_NC_012584.1'	GA-------------------------TAAAAATCTTAGCCATGCATCCTGTGCTACGCC
	'Murine_adenovirus_A_NC_000942.1'	----------------------------------TTTAGACATGCATCCTGTTCTGCGTC

	Human_adenovirus_7_AC_000018	AGATGCGCCCC---------------CAGCAACAGCCCCCTTCTCAGCAGC---AGCTAC
	HAdV-7-N1_consensus	AGATGMGCCMC---------------CAGCAACAGCCCCCTTCTCAGCAGC---AGCTAC
	'Human_adenovirus_B1_NC_011203.1'	AGATGCGCCCC---------------CAGCAACAGGCCCCTTCTCAG-------------
	'Chimpanzee_adenovirus_Y25_NC_017825.1'	AGATGCGCCCCCACCACCCTCCACCGCAACAACAGCCCCCTCCTCCACAGCCGGCGCTTC
	'Murine_adenovirus_3_NC_012584.1'	AAATGCTGCCC------------TCTAAGACATCAGTACCTTCTCCTCCAC---------
	'Murine_adenovirus_A_NC_000942.1'	AAATGCTGCCC------------TCTAAACAACCGGGGCCATCTACGCCTT---------

	Human_adenovirus_7_AC_000018	AACAACAGCCACAAAAGGCTCTTCCTGCTCCTGTAACTACTGCGGCTGCAGCCGTCAGCG
	HAdV-7-N1_consensus	AACGACAGCCACAAAAGGCTCTTCCTGCTCCTGTAACTACTGCGGCTGCAGCCGTCAGCG
	'Human_adenovirus_B1_NC_011203.1'	--CAACAGCCACAAAAGGCTCTTCTTGCTCCTGCAACTACTGCAGCTGCAGCCGTGAGCG
	'Chimpanzee_adenovirus_Y25_NC_017825.1'	TGCCCCCGCCCCAGCAGCAGCAGCAACTTCCAGCCACGACCGCCGCGGCCGCCGTGAGCG
	'Murine_adenovirus_3_NC_012584.1'	------------------------CTGATGCTGCTTGGATGCCCCCTGAGGGGGAGGGAA
	'Murine_adenovirus_A_NC_000942.1'	------------------------CTGATCCTGCCTGGATTCCACCCGAAGGGGAGGGAA

	Human_adenovirus_7_AC_000018	GCGCGGGACAGCCCGCCT------ATGATCTGGAATTGGAAGAGGGCGAGGGACTGGCGC
	HAdV-7-N1_consensus	GCGCGGGACAGCCCGCCT------CCGATCTGGAGTTGGAAGAGGGCGAGGGACTGGCGC
	'Human_adenovirus_B1_NC_011203.1'	GCGCGGGACAGCCCGCCT------ATGATCTGGACTTGGAAGAGGGCGAGGGATTGGCGC
	'Chimpanzee_adenovirus_Y25_NC_017825.1'	GGGCTGGACAGACTTCTCAGTATGATCACCTGGCCTTGGAAGAGGGCGAGGGGCTGGCGC
	'Murine_adenovirus_3_NC_012584.1'	TTGCAAGACA--------------ACTTCCTACAACTGCAGCAGAAGGGGGA--------
	'Murine_adenovirus_A_NC_000942.1'	TTGCAAGACA--------------ACTACCTGCCACTGCAGCAGAGGGAGGA--------

	Human_adenovirus_7_AC_000018	GCCTGGGCGCACCATCGCCCGAGCGGCACCCGCGGGTGCAACTGAAAAAGGACTCTCGCG
	HAdV-7-N1_consensus	GCCTGGGCGCACCATCGCCCGAGCGGCACCCGCGGGTGCAACTGAAAAAGGACTCCAGCG
	'Human_adenovirus_B1_NC_011203.1'	GCCTGGGGGCTCCATCGCCCGAGCGGCACCCGCGGGTGCAACTAAAAAAGGACTCTCGCG
	'Chimpanzee_adenovirus_Y25_NC_017825.1'	GCCTGGGGGCGTCGTCGCCGGAGCGGCACCCGCGCGTGCAGATGAAAAGGGACGCTCGCG
	'Murine_adenovirus_3_NC_012584.1'	----CGGGACCCAGTCAGC----TGCCATCCCCGAGTGCAGTTGCAGCAAGACATGGCAG
	'Murine_adenovirus_A_NC_000942.1'	----CGGGATCCCGTTGCC----TGTCATCCTCGAGTTCAGCTGCAACAGGACATGTCTG

	Human_adenovirus_7_AC_000018	AGGCGTACGTGCCCCAGCAGAACCTGTTCAGGGACAGGAGCGGT---------GAGGAGC
	HAdV-7-N1_consensus	AGGCGTACGTGCCCCAGCAGAACCTGTTCAGGGACAGGAGCGGT---------GAGGAGC
	'Human_adenovirus_B1_NC_011203.1'	AGGCGTACGTGCCCCAGCAGAACCTGTTCAGGGACAGGAGCGGC---------GAGGAGC
	'Chimpanzee_adenovirus_Y25_NC_017825.1'	AGGCCTACGTGCCCAAGCAGAACCTGTTCAGAGACAGGAGCGGC---------GAGGAGC
	'Murine_adenovirus_3_NC_012584.1'	AGAGCTTTGTAGCTCCTCAAAATGTACTTAGGGAGGATCACAGCCGTGGTAAAGGAGAAC
	'Murine_adenovirus_A_NC_000942.1'	AGAGTTTTGTACCAGCACAGAACGTACTTAGGGAAGACCACAGTCAGGGACGGGGGGAAC

	Human_adenovirus_7_AC_000018	CAGAGGAGATGCGAGCATCTCGATTTAACGCGGGTCGCGAGCTGCGCCACGGTCTGGATC
	HAdV-7-N1_consensus	CAGAGGAGATGRAAGCATCTCGATTTAACGCGGGTCGCGAGCTGCGCCACGGTCTGGATC
	'Human_adenovirus_B1_NC_011203.1'	CAGAGGAGATGCGAGCATCTCGATTTAACGCGGGTCGCGAGCTGCGCCACGGTCTGGATC
	'Chimpanzee_adenovirus_Y25_NC_017825.1'	CCGAGGAGATGCGCGCGGCCCGGTTCCACGCGGGGCGGGAGCTGCGGCGCGGCCTGGACC
	'Murine_adenovirus_3_NC_012584.1'	CAGAGGGTGTGAAACATCTGCGCTTTGATGCCGGAAGTCATCTAC------AACTGGATC
	'Murine_adenovirus_A_NC_000942.1'	CAGAGGGTTCCCGACATTTGCGATTTCAAGCCGGACAACATTTGC------ATCTTAATC

	Human_adenovirus_7_AC_000018	GAAGACGGGTGCTGCAAGACGAGGATTTTGAGGTCGATGAAGTGA---------------
	HAdV-7-N1_consensus	GAAGACGGSTGCTGCAAGACGAGGATTTTGAGGTCGATGAAGTGA---------------
	'Human_adenovirus_B1_NC_011203.1'	GAAGACGGGTGCTGCAAGACGAGGATTTTGAGGTCGATGAAGTCA---------------
	'Chimpanzee_adenovirus_Y25_NC_017825.1'	GAAAGAGGGTGCTGAGGGACGAGGATTTCGAGGCGGACGAGCTGA---------------
	'Murine_adenovirus_3_NC_012584.1'	CATCCACCGTGTTAAGTGGCAAAGACTTCGAGGCCAGTGAGGGGTATTTAGCTGCAGGTC
	'Murine_adenovirus_A_NC_000942.1'	CGGACACTGTGCTGAGTGGTAAAGACTTTGACCCTAGTGAAGAAAGCATGGCCGCAGGCC

	Human_adenovirus_7_AC_000018	CAGGGATCAGCCCAGCTAGGGCACATGTGGCCGCGGCCAACCTAGTCTCAGCCTACGAGC
	HAdV-7-N1_consensus	CAGCGATCAGCCCAGCTAGGGTTCATGTGGCCGCGGCCAACSTMGTCWCAGCCTACGAGC
	'Human_adenovirus_B1_NC_011203.1'	CAGGGATCAGCCCAGCTAGGGCACATGTGGCCGCGGCCAACCTAGTCTCGGCCTACGAGC
	'Chimpanzee_adenovirus_Y25_NC_017825.1'	CGGGGATCAGCCCCGCGCGCGCGCACGTGGCCGCGGCCAACCTGGTCACGGCGTACGAGC
	'Murine_adenovirus_3_NC_012584.1'	CCGCCTTGAGCAAAGGTCATGCCCATGTGCGGGCCGCGGATGTTCTCACAGCTTATGAGC
	'Murine_adenovirus_A_NC_000942.1'	CTGCTCTTAGTAAGGGTCATGCCCACGTTAGGGCAGCAGATTTGCTAACAGCTTACGAGC

	Human_adenovirus_7_AC_000018	AGACCGTGAAGGAGGAGCGCAACTTCCAAAAATCTTTTAACAACCATGTGCGCACCCTGA
	HAdV-7-N1_consensus	AGACCGTGAAGGAGGAGCGCAACTTCCAAAAATCTTTTAACAACGATGTGCGCACCCTGA
	'Human_adenovirus_B1_NC_011203.1'	AGACCGTGAAGGAGGAGCGCAACTTCCAAAAATCTTTTAACAACCATGTGCGCACCCTGA
	'Chimpanzee_adenovirus_Y25_NC_017825.1'	AGACCGTGAAGGAGGAGAGCAACTTCCAAAAATCCTTCAACAACCACGTGCGCACCCTGA
	'Murine_adenovirus_3_NC_012584.1'	AAACTGTCCGTCAAGAGCAGAACTTTCAACAGGCTTTTAACAACGCAATAAGGACTTTGC
	'Murine_adenovirus_A_NC_000942.1'	AGACGGTGCGTCAAGAACAAAATTTTCAACAAACATTTAATAATACTATTCGTTGTTTAC

	Human_adenovirus_7_AC_000018	TCGCCCGCGAGGAAGTGACCCTGGGTCTGATGCATCTGTGGGACCTGATGGAGGCTATCA
	HAdV-7-N1_consensus	TCGCCCGCGAGGAAGTGACCCTGGGWCTGATGCATCTGTGGGACCTSRTGGAGGCTATCA
	'Human_adenovirus_B1_NC_011203.1'	TCGCCCGCGAGGAAGTGACCCTGGGTCTGATGCATCTGTGGGACCTGATGGAGGCTATCG
	'Chimpanzee_adenovirus_Y25_NC_017825.1'	TCGCGCGCGAGGAGGTGACCCTGGGCCTGATGCACCTGTGGGACCTGCTGGAGGCCATCG
	'Murine_adenovirus_3_NC_012584.1'	TGGCAAGAGAAGAAACTACGTGGGGACTGATGCACTTGTGGGATTTTGCGCAGGCTCTTC
	'Murine_adenovirus_A_NC_000942.1'	TTGCAAGAGAGGAAACAACATGGGGATTGATGCACCTGTGGGATTTTGCTCAGGCTTTAC

	Human_adenovirus_7_AC_000018	CCCAGAACCCCACTAGCAAACCACTGACAGCTCAGCTGTTTCTGGTGGTTCAACATAGCA
	HAdV-7-N1_consensus	CACCGMACCCCAC-----AACCCCTGACAGCTCAGCTGTTTCTGGTGGTTCAACACAGCA
	'Human_adenovirus_B1_NC_011203.1'	CCCAAAACCCCACTAGCAAACCACTGACAGCTCAGCTGTTTCTGGTGGTTCAACATAGCA
	'Chimpanzee_adenovirus_Y25_NC_017825.1'	TGCAGAACCCCACCAGCAAGCCGCTGACGGCGCAGCTGTTCCTGGTGGTGCAGCATAGTC
	'Murine_adenovirus_3_NC_012584.1'	AGCGCGGACCGGAAAATGGCGCTCTGAGGGCTCAGCTTTTTTTGATTGCTCAGCATTGTA
	'Murine_adenovirus_A_NC_000942.1'	AAAGGGGACCGGAAAGTCCTGCCTTGCGCGCACAACTGTTTTTGGTGGCCCAGCATTGTA

	Human_adenovirus_7_AC_000018	GGGACAACGAGGCATTCAGGGAGGCGTTGTTGAACATCACCGAGCCTGATGGGAGATGGC
	HAdV-7-N1_consensus	GGGACAACGAGGCATTCAGGGAGGCGTTGTTGAACATCACCGAGCCTGATGGGAGATGGM
	'Human_adenovirus_B1_NC_011203.1'	GGGACAACGAGGCATTCAGGGAGGCGTTGTTGAACATCACCGAGCCTGATGGGAGATGGC
	'Chimpanzee_adenovirus_Y25_NC_017825.1'	GGGACAACGAGGCGTTCAGGGAGGCGCTGCTGAATATCACCGAGCCCGAGGGCCGCTGGC
	'Murine_adenovirus_3_NC_012584.1'	GGGATGAGGGTGTTTTTAGAGAGAGTATTCTCACTTTAGGGGCGTCAGAGAGTCGCTGGT
	'Murine_adenovirus_A_NC_000942.1'	GAGACGAGGGAGTGTTTAGGGAAAGTATTTTAAATCTTGGTGCTTCTGAAAGTAGATGGC

	Human_adenovirus_7_AC_000018	TGTATGATCTGATCAACATCCTGCAAAGTATTATAGTGCAGGAACGTAGCCTGGGTTTGG
	HAdV-7-N1_consensus	TGTMCGATCTGATCAACATCCTGCAAAGTATTAKAGTGCAGGAMAGTAGCCTGGGTTTGG
	'Human_adenovirus_B1_NC_011203.1'	TGTATGATCTGATCAACATCCTGCAAAGTATTATAGTGCAGGAACGTAGCCTGGGTTTGG
	'Chimpanzee_adenovirus_Y25_NC_017825.1'	TCCTGGACCTGGTGAACATTCTGCAGAGCATCGTGGTGCAGGAGCGCGGGCTGCCGCTGT
	'Murine_adenovirus_3_NC_012584.1'	TGGTAGACTTGATAAACTTGCTTCAGAGCATAGTTGTTCAGGAAAGACGCCTGACTTTGG
	'Murine_adenovirus_A_NC_000942.1'	TGCTGGACTTAATTAATTTACTTCAAAGCATTGTAGTGCAAGAAAGGCGGCTAGCTTTGG

	Human_adenovirus_7_AC_000018	CTGAGAAAGTGGCAGCTATCAACTACTCGGTCTTGAGCCTGGGCAAATACTACGCTCGCA
	HAdV-7-N1_consensus	CTGAGMARGTGGCAGCTATCAACTACTCGGTCTTGAGCCTGGGCAAATWTTACGCTCGCA
	'Human_adenovirus_B1_NC_011203.1'	CTGAGAAAGTGGCAGCTATCAACTACTCGGTCTTGAGCCTGGGCAAATACTACGCTCGCA
	'Chimpanzee_adenovirus_Y25_NC_017825.1'	CCGAGAAGCTGGCGGCCATCAACTTCTCGGTGCTGAGTCTGGGCAAGTACTACGCTAGGA
	'Murine_adenovirus_3_NC_012584.1'	AAGATAAAGTTGCTGCTATAAATTACGCTGTACTGAGCTTGGGAAAACATTATGCTAGAA
	'Murine_adenovirus_A_NC_000942.1'	AAGACAAAGTCGCAGCAATTAATTATGCTGTTCTTAGTTTGGGAAAGCACTATGCTAGAA

	Human_adenovirus_7_AC_000018	AGATCTACAAGACCCCCTACGTACCCATAGATAAGGAGGTAAAGATAGATGGGTTTTACA
	HAdV-7-N1_consensus	AGATCTACAAGACCCCTTACGTTCCCATAGACAAGGAGGTAAAGATAGATGGGTTCTACA
	'Human_adenovirus_B1_NC_011203.1'	AGATCTACAAGACCCCCTACGTACCCATAGACAAGGAGGTGAAGATAGATGGGTTTTACA
	'Chimpanzee_adenovirus_Y25_NC_017825.1'	AGATCTACAAGACCCCGTACGTGCCCATAGACAAGGAGGTGAAGATCGACGGGTTTTACA
	'Murine_adenovirus_3_NC_012584.1'	AAATTTTTCAAACAGCTTTTGTTCCTGTGGACAAGGAGTTAAAAATCACAACTTTTTACA
	'Murine_adenovirus_A_NC_000942.1'	AAATCTTTCGCACTGCTTTTGTTCCTGTTGATAAGGAGCTAAAGATAACTACATTCTATA

	Human_adenovirus_7_AC_000018	TGCGCATGACTCTGAAGGTGCTGACTCTGAGCGACGATCTGGGGGTGTATCGCAATGACA
	HAdV-7-N1_consensus	TGCGCATGACTCTCAAGGTGCTGACTTTGAGYTCCGATCTGGGGGTGTATCGCAATGACA
	'Human_adenovirus_B1_NC_011203.1'	TGCGCATGACTCTGAAGGTGCTGACTCTGAGCGACGATCTGGGGGTGTATCGCAATGACA
	'Chimpanzee_adenovirus_Y25_NC_017825.1'	TGCGCATGACCCTGAAAGTGCTGACCCTGAGCGACGATCTGGGGGTGTACCGCAACGACA
	'Murine_adenovirus_3_NC_012584.1'	TGCGAATGGTTAAAAAAGTTCTGGTGCTCGCACAGGAATTGGGGGTGTACAGAAACGCTC
	'Murine_adenovirus_A_NC_000942.1'	TGAGGATGGTAAAGAAAGCATTGGTTCTGGCTCAAGAACTAGGGGTGTATCGCAACGTTC

	Human_adenovirus_7_AC_000018	GGATGCACCGCGCGGTGAGCGCCAGCAGGAGGCGCGAGCTGAGCGACAGAGAACTTATGC
	HAdV-7-N1_consensus	GGATCGGCCGTGCGGTGAGCGCCAGCAGGARGCGCGAGCTGAGCGACAGAGAASYKATGC
	'Human_adenovirus_B1_NC_011203.1'	GGATGCACCGCGCGGTGAGCGCCAGCAGGAGGCGCGAGCTGAGCGACAGAGAACTTATGC
	'Chimpanzee_adenovirus_Y25_NC_017825.1'	GGATGCACCGCGCGGTGAGCGCCAGCAGGCGGCGCGAGCTGAGCGACCAGGAGCTGATGC
	'Murine_adenovirus_3_NC_012584.1'	GTTTGCAAAGAGTCATTAGCAACCAGAGGAAAAGGGAAATAAGTGATCAGGAATTGATGC
	'Murine_adenovirus_A_NC_000942.1'	GTCTGCAAAGAGTGGTCAGTGCTCAAAGAAAAAAGGAAATGAGTGATCAGGAGTTAATGC

	Human_adenovirus_7_AC_000018	ACAGCTTGCAAAGAGCTCTAACGGGGGCCGGGACTGATGGGGAGAACTACTTTGACATGG
	HAdV-7-N1_consensus	ACAGCTTGCAAARGGCTCTAACGGGGGCTGGCACCGATGGGGAGAACGACTTTGACATGG
	'Human_adenovirus_B1_NC_011203.1'	ACAGCTTGCAAAGAGCTCTAACGGGGGCCGGGACTGATGGGGAGAACTACTTTGACATGG
	'Chimpanzee_adenovirus_Y25_NC_017825.1'	ACAGCCTGCAGCGGGCCCTGACCGGGGCCGGGACCGAGGGGGAGAGCTACTTTGACATGG
	'Murine_adenovirus_3_NC_012584.1'	AGCAGTTGAGGTGGGCTTTGACAGA---TAGAAGTAACAGTGAGATGCCTTT--------
	'Murine_adenovirus_A_NC_000942.1'	AGCAGCTGCGATGGGCCCTCACAGA---CAGAAGTGAAGAAGAAAAAACGCT--------

	Human_adenovirus_7_AC_000018	GAGCGGACTTGCAATGGCAACCCAGTCGCAGGGCCATGGAGGCTGCAGGGTGTGAGCTTC
	HAdV-7-N1_consensus	GAGCGGACTTGCAATGGCAACCCAGTCGCAGGGCCATGGAGGCTGCAGGGTGTGAGCKKC
	'Human_adenovirus_B1_NC_011203.1'	GAGCGGATTTGCAATGGCAACCCAGTCGCAGGGCCATGGAGGCTGCAGGGTGTGAGCTTC
	'Chimpanzee_adenovirus_Y25_NC_017825.1'	GCGCGGACCTGCACTGGCAGCCCAGCCGCCGGGCCTTGGAGGCGGCAG---GCGGTCCCC
	'Murine_adenovirus_3_NC_012584.1'	-------------------------------GGCTTTACCATCTGGCG------------
	'Murine_adenovirus_A_NC_000942.1'	-------------------------------GGCTTTACCGGCTGCGG------------

	Human_adenovirus_7_AC_000018	CTTACATAGAAGAGGTGGATGAAGTCGAGGACGAGGAGGGCGAGTACTTGGAAGACTGAT
	HAdV-7-N1_consensus	CTTACATAGWAGAGGTGGATGAAGTCGAGGACGAGGAGGGCGAGTACTTGGAAGACTGAT
	'Human_adenovirus_B1_NC_011203.1'	CTTACATAGAAGAGGTGGATGAAGTCGAGGACGAGGAGGGCGAGTACTTGGAAGACTGAT
	'Chimpanzee_adenovirus_Y25_NC_017825.1'	CCTACATAGAAGAGGTGGACGATGAGGTGGACGAGGAGGGCGAGTACCTGGAAGACTGAT
	'Murine_adenovirus_3_NC_012584.1'	---ATAGCGATGAGGAAGAGGAGCAAAGCCGAGAATGGGCCTCGGAGTTTGATTTTTAAA
	'Murine_adenovirus_A_NC_000942.1'	---AGTCGGAAGACGAGGAGGAAGGGGAACGGGAGTGGAGCTCGGATTTTACTTTTTAAG

	Human_adenovirus_7_AC_000018	GGCGCGACCCGTATTTTTGCTAGATGGAACAGCAGCAGGCACCGGACCCCGCAATGC--G
	HAdV-7-N1_consensus	GGCGCGACCCGTAWYYTTGCTAGATGGAACAGCAGCARGYRCCGGACCCCGCAATGC--G
	'Human_adenovirus_B1_NC_011203.1'	GGCGCGACCCGTATTTTTGCTAGATGGAACAGCAGCAGGCACCGGACCCCGCAATGC--G
	'Chimpanzee_adenovirus_Y25_NC_017825.1'	GGCGCGA-CCGTATTTTTGCTAGATGCAACAACAGCCACCTCCTGATCCCGCGATGC--G
	'Murine_adenovirus_3_NC_012584.1'	TGCT----CTGTCTTTACA-GAGTTGTCCGAGCCATGGCGTACTTATCTCCTACTGTCAG
	'Murine_adenovirus_A_NC_000942.1'	TGCT----CTGTGTTTTTA-TATAGAGACGACCCATGGCTGCCTTATCACCTACTGTCAG

	Human_adenovirus_7_AC_000018	GGCGGCGCTGCAGAGCCAGCCGTCCGGCATTAACTCTTCGGACGATTGGACCCAGGCCAT
	HAdV-7-N1_consensus	GGCGGCGCTGCAGAGCCAGCCGTCCGGCATCRACTCCTCGGACGATTGGACCCAGGCCAT
	'Human_adenovirus_B1_NC_011203.1'	GGCGGCGCTGCAGAGCCAGCCGTCCGGCATTAACTCCTCGGACGATTGGACCCAGGCCAT
	'Chimpanzee_adenovirus_Y25_NC_017825.1'	GGCGGCGCTGCAGAGCCAGCCGTCCGGCATTAACTCCTCGGACGATTGGACCCAGGCCAT
	'Murine_adenovirus_3_NC_012584.1'	GGCTGCTCTACAAAGCCAGGCAGCAGGGGAAGAACCTTGGGA---------ACAGCGTTT
	'Murine_adenovirus_A_NC_000942.1'	GGCGGCTCTGCAAAGCCAAGCGGCTGGGGAAGAACCTTGGGA---------ACAGCGCTT

	Human_adenovirus_7_AC_000018	GCAACGCATAATGGCGCTGACGACCCGCAACCCCGAAGCCTTTAGACAGCAACCCCAGGC
	HAdV-7-N1_consensus	GCAACGCATWATGGCGCTGACGACCCGCAACCCCGAAGCCTTYRGRCAGCAACCCCAGGC
	'Human_adenovirus_B1_NC_011203.1'	GCAACGCATAATGGCGCTGACGACCCGCAACCCCGAAGCCTTTAGACAGCAACCCCAGGC
	'Chimpanzee_adenovirus_Y25_NC_017825.1'	GCAACGCATCATGGCGCTGACGACCCGCAACCCCGAAGCCTTTAGACAGCAGCCCCAGGC
	'Murine_adenovirus_3_NC_012584.1'	TAAGCGTATTATGAGCACTACTCTGAAGAATCCCTCAGCTTTTCGCAGCCAACCATGGTT
	'Murine_adenovirus_A_NC_000942.1'	TAAGCGTATTATGAGCACTACTCTGAAGAACCCTGGCGCTTTTCGCAGTCAACCGTGGTT

	Human_adenovirus_7_AC_000018	CAACCGCCTTTCGGCCATACTGGAGGCCGTAGTGCCCTCCCGCTCCAACCCCACCCACGA
	HAdV-7-N1_consensus	CAACCGCCTTTCGGCTATACTGGAGGCCGTAGTACCCTCCCGCTCCAACCCCACCCACGA
	'Human_adenovirus_B1_NC_011203.1'	CAACCGCCTTTCTGCCATACTGGAGGCCGTAGTGCCCTCCCGCTCCAACCCCACCCACGA
	'Chimpanzee_adenovirus_Y25_NC_017825.1'	CAACCGGCTCTCGGCCATCCTGGAGGCCGTGGTGCCCTCGCGCTCCAACCCCACGCACGA
	'Murine_adenovirus_3_NC_012584.1'	TACTAGACGCGACGCCATTTTGGAGGCTGTGTTGCCCTCCCGTTCGGATCCTACACATGA
	'Murine_adenovirus_A_NC_000942.1'	TACTAGACGAGATGCAATTCTGGAGGCTGTGTTGCCTTCACGTACAGATCCAACGCACGA

	Human_adenovirus_7_AC_000018	GAAGGTCCTGGCTATCGTGAACGCGCTGGTGGAGAACAAGGCCATCCGTCCCGATGAGGC
	HAdV-7-N1_consensus	GAAGGTCCTGGCTATCGTGAACGCGCTGGTGGAGAACAAGGCCATCCGTCCCGATGAGGC
	'Human_adenovirus_B1_NC_011203.1'	GAAGGTCCTGGCTATCGTGAACGCGCTGGTGGAGAACAAGGCCATCCGTCCCGATGAGGC
	'Chimpanzee_adenovirus_Y25_NC_017825.1'	GAAGGTCCTGGCCATCGTGAACGCGCTGGTGGAGAACAAGGCCATCCGCGGCGACGAGGC
	'Murine_adenovirus_3_NC_012584.1'	GAAGGTTTTAGCGATAGTTAATGCCTTAGTGCAAACCAAAGCTGTGAGAGCTGATGAGGG
	'Murine_adenovirus_A_NC_000942.1'	AAAGGTTCTAGCGGTAGTTAATGGTTTAGTTCAGGCAAAGGCAGTAAGGGCGGATGAAGG

	Human_adenovirus_7_AC_000018	CGGGCTGGTATACAATGCTCTCTTGGAGCGCGTGGCCCGTTACAACAGCAGCAACGTGCA
	HAdV-7-N1_consensus	CGGGCTGGTATGCAATGCTCTCTTGGAGCGCGTGGCCGCATACAACAGCAGCAACGWGCA
	'Human_adenovirus_B1_NC_011203.1'	CGGGCTGGTATACAATGCTCTCTTGGAGCGCGTGGCCCGTTACAACAGCAGCAACGTGCA
	'Chimpanzee_adenovirus_Y25_NC_017825.1'	CGGCCTGGTGTACAACGCGCTGCTGGAGCGCGTGGCCCGCTACAACAGCACCAACGTGCA
	'Murine_adenovirus_3_NC_012584.1'	CGGAGCGATTTATGATGCCCTGTTGCAACGAGTGGGACGCTACAACAGCAGCAACGTGCA
	'Murine_adenovirus_A_NC_000942.1'	AGGAGCTATTTACGATGCCCTACTGCAGCGTGTGGGTCGCTATAACAGCAGTAATGTACA

	Human_adenovirus_7_AC_000018	AACCAACCTGGACAGGATGGTGACCGATGTGCGCGAGGCCGTGTCTCAGCGCGAGCGGTT
	HAdV-7-N1_consensus	GACCAACCTGGACCGGATGGTGCGCGATGTGCGCGAGGCCGTGKMTCAGCGCGAGCGGTT
	'Human_adenovirus_B1_NC_011203.1'	AACCAACCTGGACCGGATGGTGACCGATGTGCGCGAGGCCGTGTCTCAGCGCGAGCGATT
	'Chimpanzee_adenovirus_Y25_NC_017825.1'	GACCAACCTGGACCGCATGGTGACCGACGTGCGCGAGGCCGTGGCCCAGCGCGAGCGGTT
	'Murine_adenovirus_3_NC_012584.1'	AACTAATCTAGACAGATTAGTTCAGGATGTGAGGGAGGCAGTAGCAGTGAAGGCACAAGA
	'Murine_adenovirus_A_NC_000942.1'	AAGCAATCTAGATCATTTAGTTCAGGACGTAAGGGAAGCTGTAGCTATGAAAGCTCAAGA

	Human_adenovirus_7_AC_000018	CCAGCGC------GGCGCCAACTTGGGGTCGTTGGTAGCGCTAAACGCTTTCCTCAGCAC
	HAdV-7-N1_consensus	CCAGCGC------GACGCCMACWYGRGATCGTTGGTAGCSCSAAACGCTTTCMTCAGCAC
	'Human_adenovirus_B1_NC_011203.1'	CCAGCGC------GACGCCAACTTGGGGTCGTTGGTAGCGCTAAACGCTTTCCTCAGCAC
	'Chimpanzee_adenovirus_Y25_NC_017825.1'	CCACCGC------GAGTCCAACCTGGGATCCATGGTGGCGCTGAACGCCTTCCTCAGCAC
	'Murine_adenovirus_3_NC_012584.1'	AGACCGCCAAGGAGGATCCA---TGGGCTCGCTGGTTGCTTTAAATGGTTTCCTGAGCAC
	'Murine_adenovirus_A_NC_000942.1'	GGAACGC------GGATCTA---TGGGTTCTTTGGTTGCCTTGAATGGTTTTTTGAGCAC

	Human_adenovirus_7_AC_000018	CCAGCCCGCCAACGTGCCCCGTGGTCAGCAAGACTATACAAACTTTTTGAGTGCATTGAG
	HAdV-7-N1_consensus	CCAGCCCGCGRWMGTGCCCCGTGGTCAGCAAGACTRTACAAACTTTTTGAGTGCATTGAG
	'Human_adenovirus_B1_NC_011203.1'	CCAGCCCGCCAACGTGCCCCGTGGTCAGCAAGACTATACAAACTTTTTGAGTGCATTGAG
	'Chimpanzee_adenovirus_Y25_NC_017825.1'	CCAGCCCGCCAACGTGCCCCGGGGCCAGGAGGACTACACCAACTTCATCAGCGCCCTGCG
	'Murine_adenovirus_3_NC_012584.1'	ATTGCCAAGCGTAGTAAGTCACGGTCAAAATGATTACATTGGTTTTTTAAATGCCCTCCG
	'Murine_adenovirus_A_NC_000942.1'	TTTGCCCAGCACAGTTAATCATGGTCAAAGTGACTATGTGGGGTTTGTGGGGGCGCTCCG

	Human_adenovirus_7_AC_000018	ACTCATGGTAGCTGAGGTGCCCCAGAGCGAGGTGTACCAGTCCGGGCCAGATTACTTCTT
	HAdV-7-N1_consensus	ACTCATGGTAGCTGAGGTGCCTCAAAGCGAGGTGTACCAGTCCGGGCCAGACTATTTTTT
	'Human_adenovirus_B1_NC_011203.1'	ACTCATGGTAGCTGAGGTGCCCCAGAGCGAGGTGTACCAGTCCGGGCCAGATTACTTCTT
	'Chimpanzee_adenovirus_Y25_NC_017825.1'	CCTGATGGTGACCGAGGTGCCCCAGAGCGAGGTGTACCAGTCCGGGCCGGACTACTTCTT
	'Murine_adenovirus_3_NC_012584.1'	TCAGCTGGTCGCTGAGGTGCCTCAAACTTTGGTTTACAAAAGCGGCCCTTTCTTTTATTT
	'Murine_adenovirus_A_NC_000942.1'	TCAGCTAATTGCAGAGGTACCCCAAACATTAGTGTATAGAACGGGACCATTTTATTACTT

	Human_adenovirus_7_AC_000018	CCAGACCAGCAGACAGGGCTTGCAGACAGTGAACCTGACTCAGGCTTTCAAGAACCTGAA
	HAdV-7-N1_consensus	CCAGACCAGCAGACAAGGCTTGCAGACAGTGAACCTGACTCAGGCTTTCAAGAACCTGAA
	'Human_adenovirus_B1_NC_011203.1'	CCAGACCAGCAGACAGGGCTTGCAGACAGTGAACCTGACTCAGGCTTTCAAGAACCTGAA
	'Chimpanzee_adenovirus_Y25_NC_017825.1'	CCAGACCAGTCGCCAGGGCTTGCAGACCGTGAACCTGAGCCAGGCGTTCAAGAACTTGCA
	'Murine_adenovirus_3_NC_012584.1'	TCAAACTAGCAGACAAGGTCTGCAGACCGTGAATTTGACTAAGGCCTTTCAAAATCTTTC
	'Murine_adenovirus_A_NC_000942.1'	TCAAACGAGTAGACAAGGCCTTCAGACAGTAAATTTAACAAAAGCGTTTCAGAACTTGTC

	Human_adenovirus_7_AC_000018	GGGTCTGTGGGGAGTGCACGCCCCAGTAGGAGATCGCGCGACCGTGTCTAGCTTGCTGAC
	HAdV-7-N1_consensus	GGGKCTCTGGGGAGTGCACGCCCCAGTAGGSGATCGCGCGACCGTGTCTAGCTTGCTGAC
	'Human_adenovirus_B1_NC_011203.1'	GGGTCTGTGGGGAGTGCACGCCCCAGTAGGGGATCGCGCGACCGTGTCTAGCTTGCTGAC
	'Chimpanzee_adenovirus_Y25_NC_017825.1'	GGGCCTGTGGGGCGTGCAGGCCCCGGTCGGGGACCGCGCGACGGTGTCGAGCCTGCTGAC
	'Murine_adenovirus_3_NC_012584.1'	GTCTCTATGGGGTGTTACTACCCCCGCTCAAAATACAGCACCTTCTGCTGCCCTTTTGAC
	'Murine_adenovirus_A_NC_000942.1'	GGCCCTTTGGGGAGTAACGACTTCTGCCCAAACACCAATGGCAACAGCCGCTCTTTTAAC

	Human_adenovirus_7_AC_000018	TCCCAACTCCCGCCTGCTGCTGCTGCTGGTATCCCCCTTTACTGACAGCGGTAGCATCGA
	HAdV-7-N1_consensus	TCCCAACTCCCGCCTGCTGCTGCTGCTGGTRTCCGCCTGTKCTGACAGCGGTAGCWTTGA
	'Human_adenovirus_B1_NC_011203.1'	TCCCAACTCCCGCCTGCTGCTGCTGCTGGTATCCCCCTTTACTGACAGCGGTAGCATTGA
	'Chimpanzee_adenovirus_Y25_NC_017825.1'	GCCGAACTCGCGCCTGCTGCTGCTGCTGGTGGCCCCCTTCACGGACAGCGGCAGCATCAA
	'Murine_adenovirus_3_NC_012584.1'	CCCTAACACACGTCTCTTGTTGCTCTTAATTGCCCCTTTTACAGACAGTCACACTGTTAG
	'Murine_adenovirus_A_NC_000942.1'	TCCCAACACACGCCTGCTGCTTCTTCTTGTAGCGCCTTTTACAGACTCGCGAACAGTTAA

	Human_adenovirus_7_AC_000018	CCGCAACTCGTACTTGGGCTACCTGCTTAACCTGTATCGCGAGGCCATAGGGCAGAGCCA
	HAdV-7-N1_consensus	CCGCAACTCGTNCTTGGGCTACCTGCTTMACCTGTATCGCGAGGCCAYCGTGCAGAGCCA
	'Human_adenovirus_B1_NC_011203.1'	CCGCAACTCGTACTTGGGCTACCTGCTTAACCTGTATCGCGAGGCCATAGGACAGAGCCA
	'Chimpanzee_adenovirus_Y25_NC_017825.1'	CCGCAACTCGTACCTGGGCTACCTGATTAACCTGTACCGCGAGGCCATCGGCCAGGCGCA
	'Murine_adenovirus_3_NC_012584.1'	CGGTGATACCTACTTGGGGCATTTGTTAACTCTGTACAGAGAAACCTTGCGCGACACAAG
	'Murine_adenovirus_A_NC_000942.1'	TGGGGACACATACTTGGGGCACTTATTAACTCTTTATCGTGAAGCGTTGCGAGATGCTCG

	Human_adenovirus_7_AC_000018	GGTGGACGAGCAGACCTATCAAGAAATCACCCAAGTGAGCCGCGCCCTGGGTCAGGAAGA
	HAdV-7-N1_consensus	GGTGGACGAAATCACCGKTNAAGAAATCACCCAAGTGAGCCGCGCCCTGGGTCAGGAAGA
	'Human_adenovirus_B1_NC_011203.1'	GGTGGACGAGCAGACCTATCAAGAAATCACCCAAGTGAGCCGCGCCCTGGGTCAGGAAGA
	'Chimpanzee_adenovirus_Y25_NC_017825.1'	CGTGGACGAGCAGACCTACCAGGAGATCACCCACGTGAGCCGCGCCCTGGGCCAGGACGA
	'Murine_adenovirus_3_NC_012584.1'	GACTGATGAATTGACCTATGCAGAAATTCAAAATGTTGCTAGAGCAACGGGCCAAAATGA
	'Murine_adenovirus_A_NC_000942.1'	CCTAGATGAAATCACTTACTCCGAAATTAGAGATGTTGCAAGGGCAACCGGACAAGATGA

	Human_adenovirus_7_AC_000018	CACGGGCAGTTTGGAAGCCACCCTGAACTTCTTGCTAACCAACCGGTCGCAGAAGATCCC
	HAdV-7-N1_consensus	CAMGGGCAGTTTGGAAGCCACCCTGAACTTCTTGCTAACCAACCGGTCGCAGAAGATCGG
	'Human_adenovirus_B1_NC_011203.1'	CACGGGCAGTTTGGAAGCCACCCTGAACTTCTTGCTAACCAACCGGTCACAGAAGATCCC
	'Chimpanzee_adenovirus_Y25_NC_017825.1'	CCCGGGCAATCTGGAAGCCACCCTGAACTTTTTGCTGACCAACCGGTCGCAGAAGATCCC
	'Murine_adenovirus_3_NC_012584.1'	TGCAAGGGCGCTGCAGAGTACTCTAAATTTTTTGGTTTCACAAAACACTAAAAGGCTTCC
	'Murine_adenovirus_A_NC_000942.1'	CAGTCGTGCTTTACAAAGCACCTTAAATTTTTTGGTTAGTCAACAAACCAAACGTCTTCC

	Human_adenovirus_7_AC_000018	TCCTCAGTATGCGCTTACCGCTGAGGAGGAGCGGATCCTCAGATACGTGCA-------AC
	HAdV-7-N1_consensus	AMCTCAGTATGCGCTTACCGCTGAGGAGGAGCGAATCCTCAGATACGTGCA-------AC
	'Human_adenovirus_B1_NC_011203.1'	TCCTCAGTATGCGCTTACCGCTGAGGAGGAGCGGATCCTCAGATACGTGCA-------AC
	'Chimpanzee_adenovirus_Y25_NC_017825.1'	GCCCCAGTACACGCTCAGCGCCGAGGAGGAGCGCATCCTGCGATACGTGCA-------GC
	'Murine_adenovirus_3_NC_012584.1'	AGAAGATGTAAAATTGACTCCACAACAAGAGGCCATTCTAAGGTTTTTGCAGAAAGCAAT
	'Murine_adenovirus_A_NC_000942.1'	AGAGGATGTGTTCCTCACCCCTCAACAGACTACGGTGCTGCGCTACTTGCAAAAAGCCAT

	Human_adenovirus_7_AC_000018	AGAGCGTTGGACTGTTTCTGATGCAGGAGGGGGCGACACCTACCGCCGCGCTGGACATGA
	HAdV-7-N1_consensus	AGAGCGTTGGASTGTTTCTGATGCAGGAGGGCGCGACACCTACCGCCGCGCTGGACATGA
	'Human_adenovirus_B1_NC_011203.1'	AGAGCGTTGGACTGTTCCTGATGCAGGAGGGGGCGACACCTACCGCCGCGCTGGACATGA
	'Chimpanzee_adenovirus_Y25_NC_017825.1'	AGAGCGTGGGCCTGTTCCTGATGCAGGAGGGGGCCACCCCCAGCGCCGCGCTCGACATGA
	'Murine_adenovirus_3_NC_012584.1'	ACAAATTGAGCACAATCGAGACCCACAGAGGCG----TCCTGATCTAGTTATAGATGCTG
	'Murine_adenovirus_A_NC_000942.1'	AGAGCTTCAGCATGCTCGAGAACCCCATGAACG----AGCCGACCGACTGCTTGACGCAG

	Human_adenovirus_7_AC_000018	CAGCTCGAAACATGGAGCCCAGCATGTATGCTAGTAACAGGCCTTTCATTAACAAACTGC
	HAdV-7-N1_consensus	CAGCTCGAAACATGGAGCCCAGCATGTATGCC-----CACTGGCTTCATTAACAAACTGC
	'Human_adenovirus_B1_NC_011203.1'	CAGCTCGAAACATGGAGCCCAGCATGTATGCTAGTAACAGGCCTTTCATTAACAAACTGC
	'Chimpanzee_adenovirus_Y25_NC_017825.1'	CCGCGCGCAACATGGAGCCCAGCATGTACGCCAGCAACCGCCCGTTCATCAATAAACTGA
	'Murine_adenovirus_3_NC_012584.1'	TGGTGGGTAACTTAGAGCCCTCATTTTTTAACAAGCACAGACATTTTGTCACAAAAGTTT
	'Murine_adenovirus_A_NC_000942.1'	TAGTAGCCGATCTGGAGCCTTCATTTTACAGCAAGCACAGGCACTTTATTACAAAGCTGT

	Human_adenovirus_7_AC_000018	TGGACTACCTGCACAGGGCGGCCGCCATGAACTCTGATTATTTCACCAATGCTATCCTGA
	HAdV-7-N1_consensus	TGGACTACCTGCACAGGGCGGCCGCCATGAACTCKWAYTATTTCACCAATGCCATCYTGA
	'Human_adenovirus_B1_NC_011203.1'	TGGACTACCTGCACAGGGCGGCCGCCATGAACTCTGATTATTTCACCAATGCTATCCTGA
	'Chimpanzee_adenovirus_Y25_NC_017825.1'	TGGACTACTTGCATCGGGCGGCCGCCATGAACTCTGACTATTTCACCAACGCCATCCTGA
	'Murine_adenovirus_3_NC_012584.1'	TAGATTACTTCCATCGGGCCGCAGCACTGAACCCTCCCTATTTTTATAGCATTATCAAAA
	'Murine_adenovirus_A_NC_000942.1'	TAGATTATTTTCAGCGTGCGGCCGCTCTTAATCCTCACTACTTTATGAGCATTGTTAAAA

	Human_adenovirus_7_AC_000018	ACCCACACTGGCTGCCCCCACCTGGTTTCTACACTGGCGAGTACGACATGCCCGAC---C
	HAdV-7-N1_consensus	ASCCACACTGGCTGCCCCCACCTGGTTTCTACACTGGCGAGTACGACATGCCCGAC---C
	'Human_adenovirus_B1_NC_011203.1'	ACCCACACTGGCTGCCCCCACCTGGTTTCTACACTGGCGAGTACGACATGCCCGAC---C
	'Chimpanzee_adenovirus_Y25_NC_017825.1'	ATCCCCACTGGCTCCCGCCGCCGGGGTTCTACACGGGCGAGTACGACATGCCCGAC---C
	'Murine_adenovirus_3_NC_012584.1'	ACAAACACTGGAATCCCCCTCCTGGGTTTCATACAGGACATTTTGAGCTTCCAGATGTAG
	'Murine_adenovirus_A_NC_000942.1'	ATAAGCACTGGACCCCTCCGCCTGGCTTTTACACTGGGGACTTTGAACTTCCTGAAGTGG

	Human_adenovirus_7_AC_000018	CCAATGACGGGTTCCTGTGGGACGATGTGGACAGCAGCATATTCTCCCCGCCTCCCGGTT
	HAdV-7-N1_consensus	CCAAKGACGGGTTCCTGTGGGACGATGTGGACAGCAGCATATTCWCCCCGCCTCCCGGTT
	'Human_adenovirus_B1_NC_011203.1'	CCAATGACGGGTTCCTGTGGGACGATGTGGACAGCAGCATATTTTCCCCGCCTCCCGGTT
	'Chimpanzee_adenovirus_Y25_NC_017825.1'	CCAATGACGGGTTCCTGTGGGACGATGTGGACAGCAGCGTGTTCTCCCCCCGACCGGGTG
	'Murine_adenovirus_3_NC_012584.1'	TAAATGAAGGCTATCAGTGGGATGACTT--------------------------------
	'Murine_adenovirus_A_NC_000942.1'	TCCACGACAGTTTTCAGTGGGATGAC----------------------------------

	Human_adenovirus_7_AC_000018	ATA---------CAGTTTGGAAGAAGGAAGGGGGCGATAGAAGACACTCTTCCGTGTCGC
	HAdV-7-N1_consensus	ATA---------CASTTTGGAAGAAGGAAGGGGGCGATAGAAGACWCTCTTCCGTGTCGC
	'Human_adenovirus_B1_NC_011203.1'	ATA---------CAGTTTGGAAGAAGGAAGGGGGCGATAGAAGACACTCTTCCGTGTCGC
	'Chimpanzee_adenovirus_Y25_NC_017825.1'	CTAACGAGCGCCCCTTGTGGAAGAAGGAAGGCAGCGAC---CGACGCCCGTCCTCGGCGC
	'Murine_adenovirus_3_NC_012584.1'	----------------------AGACGAAGAGGACATT----------------------
	'Murine_adenovirus_A_NC_000942.1'	-----------------------ACCGAAGACGGGGCT----------------------

	Human_adenovirus_7_AC_000018	TGTCCGGAACGGCTGGTGCTGCCGCGACCGTGCCCGAAGCTGCAAGTCCTTTCCCTAGCT
	HAdV-7-N1_consensus	TGTCCACAACGGCTGGTGCTGCCGCGACCGTGCCCGAAGCTGCAAGTCCTTTCCCTAGCT
	'Human_adenovirus_B1_NC_011203.1'	TATCCGGAACGGCTGGTGCTGCCGCGACCGTGCCCGAAGCTGCAAGTCCTTTCCCTAGCT
	'Chimpanzee_adenovirus_Y25_NC_017825.1'	TGTCCGGCCGCGAGGGTGCTGCCGCGGCGGTGCCCGAGGCCGCCAGTCCTTTCCCGAGCT
	'Murine_adenovirus_3_NC_012584.1'	-------------GGGGCCTGGGG------------------------------------
	'Murine_adenovirus_A_NC_000942.1'	-------------TGGAGCCGCCC------------------------------------

	Human_adenovirus_7_AC_000018	TGCCCTTTTCACTAAACAGCGTTCGCAGCAGTGAACTGGGGAGAATAACCCGCCCGCGCT
	HAdV-7-N1_consensus	TGCCCTTTTCACTARACAGCGTTCGCAGCAGTGAACTGGKGAGARGAACCCGCCCGCGCT
	'Human_adenovirus_B1_NC_011203.1'	TGCCCTTTTCACTAAACAGCGTTCGCAGCAGTGAACTGGGGAGAATAACCCGCCCGCGCT
	'Chimpanzee_adenovirus_Y25_NC_017825.1'	TGCCCTTCTCGCTGAACAGTATTCGCAGCAGCGAGCTGGGCAGGATCACGCGCCCGCGCT
	'Murine_adenovirus_3_NC_012584.1'	------TCCTGCTGTACCA-----------------CAGGAAGAAGGCCAGAAGCCAGAT
	'Murine_adenovirus_A_NC_000942.1'	------TCTCGCCGAACAAG--------------TCAATGAAGAAGAACCCAACACTGAC

	Human_adenovirus_7_AC_000018	TGATGGGCGAGGATGAGTACTTGAATGACTCTTTGCTGAGGCCAGAGAGGGAAAAGAACT
	HAdV-7-N1_consensus	TGATGGGCGAGGATGAKKACTTTRCTGAGTCTTTGTTGAGGCCAGAGAGGGAAAAGAATT
	'Human_adenovirus_B1_NC_011203.1'	TGATGGGCGAGGATGAGTACTTGAATGACTCTTTGCTGAGGCCAGAGAGGGAAAAGAACT
	'Chimpanzee_adenovirus_Y25_NC_017825.1'	TGCTGGGCGAGGAGGAGTACTTGAATGACTCGCTGTTGAGACCCGAGCGGGAGAAGAACT
	'Murine_adenovirus_3_NC_012584.1'	TATCTGTCA-----GAGTACAAAGCAGAGT--TCAGCGAAGCAGGAAATAAAAAGAA---
	'Murine_adenovirus_A_NC_000942.1'	TATCTGGCA-----GAGTATCGGAGTGCGT--TTAGTGACAATAGAGAGGAAAAAAA---

	Human_adenovirus_7_AC_000018	TCCCCAACAATGGAATAGAGAGTCTGGTGGATAAGATGAGTAGATGGAAGACCTATGCGC
	HAdV-7-N1_consensus	TCCCCAACAATGGAAGAGAGAGCCTRGTGGATAAYMTGAGTAGATGGAAGTCSTATGCGC
	'Human_adenovirus_B1_NC_011203.1'	TCCCCAACAATGGAATAGAGAGTCTGGTGGATAAGATGAGTAGATGGAAGACCTATGCGC
	'Chimpanzee_adenovirus_Y25_NC_017825.1'	TCCCCAATAACGGGATAGAGAGCCTGGTGGACAAGATGAGCCGCTGGAAGACGTATGCGC
	'Murine_adenovirus_3_NC_012584.1'	-TGAAAATAGAGAGTGGGATAATTTGGTAGACATGATGGAAAGGTGGAAAACTCATCGCC
	'Murine_adenovirus_A_NC_000942.1'	-TCAAAAAAAAGAGTGGGAGAGTCTTGTGGACATGATGGCTCGTTGGAAAACTCATCGTC

	Human_adenovirus_7_AC_000018	AGGATCACAGAGACGAGCCCAGGATATTGGGGGCTACAA------GCAGACCGACCCGTA
	HAdV-7-N1_consensus	AGRRTCACAGAGACGAGKCCAAAATCTTGSGGGCTACAA------GCAGACCGACCCGTA
	'Human_adenovirus_B1_NC_011203.1'	AGGATCACAGAGACGAGCCCAGGATCTTGGGGGCTACAA------GCAGACCGATCCGTA
	'Chimpanzee_adenovirus_Y25_NC_017825.1'	AGGAGCACAGGGACGATCC---GTCGCAGGGGGCCACGAGCCGGGGCAGCGCCGCCCGTA
	'Murine_adenovirus_3_NC_012584.1'	AGGTGCAGAAGGA-----------------------------------------------
	'Murine_adenovirus_A_NC_000942.1'	AAAGCGCCCTCGA-----------------------------------------------

	Human_adenovirus_7_AC_000018	GACGCCAGCGCCACGACAGACAGATGGGTCTTGTGTGGGACGATGAGGACTCTGCCGATG
	HAdV-7-N1_consensus	GACGCCAGCGCCACGACAGACAGATGGGAMTTGTGTGGGACGATGAGGACTCTGCCGATG
	'Human_adenovirus_B1_NC_011203.1'	GACGCCAGCGCCACGACAGGCAGATGGGTCTTGTGTGGGACGATGAGGACTCTGCCGATG
	'Chimpanzee_adenovirus_Y25_NC_017825.1'	AACGCCGGTGGCACGACAGGCAGCGGGGACTGATGTGGGACGATGAGGATTCCGCCGACG
	'Murine_adenovirus_3_NC_012584.1'	----------------------------------GATGGATGACGGGTCTGAAACGGATT
	'Murine_adenovirus_A_NC_000942.1'	----------------------------------TTTAGATGATGAA-ATAGAGGAACTT

	Human_adenovirus_7_AC_000018	ATAGCAGCGTGTTGGACTTGGGTGGAAGAGGAGGGGGCAACCCGTTCGCTCATCTGCGTC
	HAdV-7-N1_consensus	ATAGCAGCGTGTTGGACTTGGGTGGAAGAGGAGGGGGCAACCCGTTCGCTCATCTGCGTC
	'Human_adenovirus_B1_NC_011203.1'	ATAGCAGCGTGTTGGACTTGGGTGGAAGAGGAGGGGGCAACCCGTTCGCTCATCTGCGTC
	'Chimpanzee_adenovirus_Y25_NC_017825.1'	ACAGCAGCGTGTTGGACTTGGGTGGGA------GTGGTAACCCGTTCGCTCACCTGCGCC
	'Murine_adenovirus_3_NC_012584.1'	TCAGCCTCGATTC------------------------CAATCCCTTCAGACACCTGCAGC
	'Murine_adenovirus_A_NC_000942.1'	TCGTCCACG-----------------------------AATCCTTTTAAACATCTACAGC

	Human_adenovirus_7_AC_000018	CCAGATTCGGGCGCATGTTGTAAAAGTGAAAGTAAAATAAAAATGCAACTCACCAAGGCC
	HAdV-7-N1_consensus	CCAGATTCGGGCGCATGTTGTAAAARTKAAAGTAAAATAAAAATGCAACTCACCAAGGCC
	'Human_adenovirus_B1_NC_011203.1'	CCAGATTCGGGCGCATGTTGTAAAAGTGAAAGTAAAATAAAAAGGCAACTCACCAAGGCC
	'Chimpanzee_adenovirus_Y25_NC_017825.1'	CCCGCATCGGGCGCATGATGTAAGAG---AAACCGAAAATAAATGATACTCACCAAGGCC
	'Murine_adenovirus_3_NC_012584.1'	CACAATTTTAAGTTTTTTTA------------------------GTAACTTACTA-----
	'Murine_adenovirus_A_NC_000942.1'	CCCAATTTTGAAGCAGTGTA-------------------------TAACTTACTA-----

	Human_adenovirus_7_AC_000018	ATGGCGACCGAGCGTGCGTTCGTTCTTTTTTGTTATCTGTGTCTAGTACGATGAGGAGAC
	HAdV-7-N1_consensus	ATGGCGACCGAGCGTGCGTTCGTTCTTTTTTSCTATCTGTGTTTAGTAMGATGAGGAGAC
	'Human_adenovirus_B1_NC_011203.1'	ATGGCGACCGAGCGTGCGTTCGTTCTTTTTTGTTATCTGTGTCTAGTACGATGAGGAGAC
	'Chimpanzee_adenovirus_Y25_NC_017825.1'	ATGGCGACC-AGCGTGCGTTCGTTTCTTCTCTGTTGTTGTATCTAGTATGATGAGGCG--
	'Murine_adenovirus_3_NC_012584.1'	------------------TTTGCGCCATGTGGAAATCTATA--------GACGAAGAA--
	'Murine_adenovirus_A_NC_000942.1'	------------------TTTGCGCCATGTGGCAGCTTGTA--------GACGCAGAA--

	Human_adenovirus_7_AC_000018	GAGCCGTGCTAGGCGGAGCGGTGGTGTATCCGGAGGGTCCTCCTCCTTCTTACGAGAGCG
	HAdV-7-N1_consensus	GAGCCGTSACAGGCGGAGCGGTGGTGTATCAGGAGGGTCCTCCTCCTTCTTACGAGAKCG
	'Human_adenovirus_B1_NC_011203.1'	GAGCCGTGCTAGGCGGAGCGGTGGTGTATCCGGAGGGTCCTCCTCCTTCTTACGAGAGCG
	'Chimpanzee_adenovirus_Y25_NC_017825.1'	----------------------TGCGTACCCGGAGGGTCCTCCTCCCTCGTACGAGAGCG
	'Murine_adenovirus_3_NC_012584.1'	---------------------TGAGTCACTACGGAAGTGCACCGCCTTTGTATGAAGAGG
	'Murine_adenovirus_A_NC_000942.1'	---------------------TGAGTCGCTACGGAAATGCTCCGCCCCCCTACGAGGAGG

	Human_adenovirus_7_AC_000018	TGATGCAGCA---------ACAGGCGGCGATGATACAGCCCCCACTGGAGGTTCCCTTCG
	HAdV-7-N1_consensus	TGATGCAGCA---------ACAGGCGGCGATGCTRCAGCCCCCACTGGAGGCTGCCTTCG
	'Human_adenovirus_B1_NC_011203.1'	TGATGCAGCA---------ACAGGCGGCGATGATACAGCCCCCACTGGAGGCTCCCTTCG
	'Chimpanzee_adenovirus_Y25_NC_017825.1'	TGATGCAGCAGGCGATGGCGGCGGCGGCGGCGATGCAGCCCCCGCTGGAGGCTCCTTACG
	'Murine_adenovirus_3_NC_012584.1'	TGGTTTC---------------------TGGAACACCTCCTTTTGCTCAGCAGCCGTGGG
	'Murine_adenovirus_A_NC_000942.1'	TGGTCTCT------------------GTTGCGACGCCTTCTTACGTTCAGCAACCGTGGG

	Human_adenovirus_7_AC_000018	TACCCCCGCGGTACCTGGCGCCTACGGAAGGGAGAAACAGCATTCGTTACTCGGAGCTGT
	HAdV-7-N1_consensus	TACCCCCGCGGTACCTGGCGCCTACGGAAGGGAGAAACAGCATTCGTTACTCGGAGCTGT
	'Human_adenovirus_B1_NC_011203.1'	TACCCCCACGGTACCTGGCGCCTACGGAAGGGAGAAACAGCATTCGTTACTCGGAGCTGT
	'Chimpanzee_adenovirus_Y25_NC_017825.1'	TGCCCCCGCGGTACCTGGCGCCTACGGAGGGGCGGAACAGCATTCGTTACTCGGAGCTGG
	'Murine_adenovirus_3_NC_012584.1'	TGCCTCCTCGCTATTATGCGCCTACAGAAGGAAGAAACAGCATCGTTTATGCTCAATTTC
	'Murine_adenovirus_A_NC_000942.1'	TACCCCCGAGGTACTTTGCGCCTACGGAAGGAAGAAACAGCATCGTTTACGATCAGTTTC

	Human_adenovirus_7_AC_000018	CGCCCCTGTACGATACCACCAAGTTGTATCTGGTTGACAACAAGTCGGCGGACATCGCCT
	HAdV-7-N1_consensus	CGCCTCTGTACGATGCCACCAATTCCTATCTGGTRGACAACAAGTCGGAAGACATTGCMT
	'Human_adenovirus_B1_NC_011203.1'	CGCCCCTGTACGATACCACCAAGTTGTATCTGGTGGACAACAAGTCGGCGGACATCGCCT
	'Chimpanzee_adenovirus_Y25_NC_017825.1'	CACCCTTGTACGATACCACCCGGTTGTACCTGGTGGACAACAAGTCGGCGGACATCGCCT
	'Murine_adenovirus_3_NC_012584.1'	CCACTTGTTATGACACAACTAAATTGTTTCTGGTGGATAACAAGAGCGCAGACATCAAAG
	'Murine_adenovirus_A_NC_000942.1'	CCACTTGCTACGACACCACTAAGCTCTTCCTCGTGGACAATAAAAGCGCTGACATTACCG

	Human_adenovirus_7_AC_000018	CCCTGAACTATCAGAACGACCACAGCAACTTCCTGACCACGGTGGTGCAGAACAATGACT
	HAdV-7-N1_consensus	CGTTGAACTATCAGAACGACCACAGCAACTTCCTGACCACGGTGGTGCAGAACAATGACT
	'Human_adenovirus_B1_NC_011203.1'	CCCTGAACTATCAGAACGACCACAGCAACTTCCTGACCACGGTGGTGCAGAACAATGACT
	'Chimpanzee_adenovirus_Y25_NC_017825.1'	CGCTGAACTACCAGAACGACCACAGCAACTTCCTGACCACCGTGGTGCAGAACAATGACT
	'Murine_adenovirus_3_NC_012584.1'	ATTTAAACATGCAAAATGATCATAGCCATTTTGCAACCACAGTTATTCAAAATAGCGAGT
	'Murine_adenovirus_A_NC_000942.1'	ATCTCAACATGCAAAACGACCACAGCCATTTTGCCACCACCGTTGTTCAAAATAGCGAAT

	Human_adenovirus_7_AC_000018	TTACCCCCACGGAGGCTAGCACCCAGACCATCAACTTTGACGAACGGTCGCGATGGGGCG
	HAdV-7-N1_consensus	TTACCCCCACGGAGGSCAGCACCCAGACCATCAACTTTGACGAGCGGTCGCGATGGGGCG
	'Human_adenovirus_B1_NC_011203.1'	TTACCCCCACGGAGGCTAGCACCCAGACCATCAACTTTGACGAGCGGTCGCGATGGGGCG
	'Chimpanzee_adenovirus_Y25_NC_017825.1'	TCACCCCCACGGAGGCCAGCACCCAGACCATCAACTTTGACGAGCGCTCGCGGTGGGGCG
	'Murine_adenovirus_3_NC_012584.1'	TTACACCCAAAGAAGCAGGAACCCAGCAAATTACTCTTGATAAGAGGTCTCGCTGGGGGG
	'Murine_adenovirus_A_NC_000942.1'	TTACGCCCCGCGAAGCAAGTACCCAACATATAACACTGGACAACCGTTCCCGTTGGGGTG

	Human_adenovirus_7_AC_000018	GTCATCTGAAGACCATCATGCACACCAACATGCCCAACGTGAACGAGTACATGTTCAGCA
	HAdV-7-N1_consensus	GTCAGCTGAAGACCATCATGCACACCAACATGCCCAACGTGAACGAGTACATGTTCAGCA
	'Human_adenovirus_B1_NC_011203.1'	GTCAGCTGAAGACCATCATGCACACCAACATGCCCAACGTGAACGAGTACATGTTCAGCA
	'Chimpanzee_adenovirus_Y25_NC_017825.1'	GTCAGCTGAAAACCATCATGCACACCAACATGCCCAACGTGAACGAGTTCATGTACAGCA
	'Murine_adenovirus_3_NC_012584.1'	CAAAATTTAAGTCTATGATTCAAACCAACCTTCCCTCTGTGACACAATTTATGTTCACAA
	'Murine_adenovirus_A_NC_000942.1'	CTAAGCTTAAGACTCTGATTCAAACAAACTTACCCTCAGTAACAGACTATATGTACACCA

	Human_adenovirus_7_AC_000018	ACAAGTTCAAGGCGAGGGTGATGGTGTCCAGAAAAGCTCCTGAAGGTGTTACAGTAAATG
	HAdV-7-N1_consensus	ACAAGTTCAAGGCGAGGGTGATGGTGTCCAGVAAAGCTCCTGAAGGTGWTAKATTAAATG
	'Human_adenovirus_B1_NC_011203.1'	ACAAGTTCAAGGCGAGGGTGATGGTGTCCAGAAAAGCTCCTGAAGGTGTTACAGTAAATG
	'Chimpanzee_adenovirus_Y25_NC_017825.1'	ACAAGTTCAAGGCGCGGGTGATGGTCTCCCGCAAGACCCCCAACGGGGTGACAGTGACAG
	'Murine_adenovirus_3_NC_012584.1'	ATGCCCTGAGAATAAAGATGATGGCAACATATGATTCTGCTTCTGGGGCGGCAAC-----
	'Murine_adenovirus_A_NC_000942.1'	ACTCGCTGAGGGTTAAGTTGATGGAATCCTATGACGAAGCCACCGGAACAGCCAC-----

	Human_adenovirus_7_AC_000018	ACACCTATGATCATAAAGAGGATATCTTGAAGTATGAGTGGTTTGAGTTCATTTTACCAG
	HAdV-7-N1_consensus	ACACCTATGATCATAAAGAGGAWRTCTTAAAGTATSAGTGGTTTGAGTTCACTTTACCAG
	'Human_adenovirus_B1_NC_011203.1'	ACACCTATGATCATAAAGAGGATATCTTGAAGTATGAGTGGTTTGAGTTCATTTTACCAG
	'Chimpanzee_adenovirus_Y25_NC_017825.1'	ATG---------GTAGTCAGGATATCTTGGAGTATGAATGGGTGGAGTTTGAGCTGCCCG
	'Murine_adenovirus_3_NC_012584.1'	-------------------------------CTACGAATGGTATGATTTGCAGTTGCCTG
	'Murine_adenovirus_A_NC_000942.1'	-------------------------------GTACGAGTGGCACGATATTACCCTTCCCG

	Human_adenovirus_7_AC_000018	AAGGCAACTTTTCAGCCACCATGACGATCGACCTGATGAACAATGCCATCATTGACAACT
	HAdV-7-N1_consensus	AAGGCAACTTCTCAGCCACCATGACCATTGACCTGATGAACAATGCCATCATTGACAACT
	'Human_adenovirus_B1_NC_011203.1'	AAGGCAACTTTTCAGCCACCATGACGATCGACCTGATGAACAATGCCATCATTGACAACT
	'Chimpanzee_adenovirus_Y25_NC_017825.1'	AAGGCAACTTCTCGGTGACCATGACCATCGACCTGATGAACAACGCCATCATCGACAATT
	'Murine_adenovirus_3_NC_012584.1'	AGGGAAATTTTGACAGTGGAAGGATTGTGGATTTGTTAAATAATGCTGTATGGGAGCTAT
	'Murine_adenovirus_A_NC_000942.1'	AAGGCAACTTCGACAGTGGTCGAATTATTGACCTGTTAAACAATGCAATTTGGGAGTTAT

	Human_adenovirus_7_AC_000018	ACCTGGAAATTGGCAGACAGAATGGAGTGCTGGAAAGTGACATTGGTGTTAAGTTTGACA
	HAdV-7-N1_consensus	ACCTGGAAATTGGCAGACAAAATGGAGTGCTGGAAAGTGACATTGGTGTTAATTTTGACA
	'Human_adenovirus_B1_NC_011203.1'	ACCTGGAAATTGGCAGACAGAATGGAGTGCTGGAAAGTGACATTGGTGTTAAGTTTGACA
	'Chimpanzee_adenovirus_Y25_NC_017825.1'	ACTTGGCGGTGGGGCGGCAGAACGGGGTCCTGGAGAGCGATATCGGCGTGAAGTTCGACA
	'Murine_adenovirus_3_NC_012584.1'	ATTTAGCTCACGGCAGGCAAAAGGGCGTGCGCGAGGACCAAATCGGGGTGAAGTTCGATA
	'Murine_adenovirus_A_NC_000942.1'	ATCTTACTTACGGCAGACAAAATGGCGTCAGAGAAGATCAAATAGGCATTAAGTTTGATA

	Human_adenovirus_7_AC_000018	CTAGAAATTTCAGGCTCGGGTGGGACCCCGAAACTAAGTTGATTATGCCAGGAGTCTACA
	HAdV-7-N1_consensus	CTAGAAACTTTAGGCTCGGGTGGGACCCCGAAACTAAGTTGATTATGCCAGGAGTCTACA
	'Human_adenovirus_B1_NC_011203.1'	CTAGAAATTTCAGGCTCGGGTGGGACCCCGAAACTAAGTTGATTATGCCAGGTGTCTACA
	'Chimpanzee_adenovirus_Y25_NC_017825.1'	CTAGGAACTTCAGGCTGGGCTGGGACCCCGTGACCGAGCTGGTCATGCCCGGGGTGTACA
	'Murine_adenovirus_3_NC_012584.1'	CTCGGAATTTTAAACTAGGCTATGATCCTCAGACGGGATTAATTATGCCCGGTCACTATA
	'Murine_adenovirus_A_NC_000942.1'	CGCGCAATTTTCGCTTGGGTTTTGATCCGCTAACAAATCTTATCATGCCGGGTCATTACA

	Human_adenovirus_7_AC_000018	CTTATGAGGCATTCCATCCTGACATTGTATTGCTGCCTGGTTGCGGGGTAGACTTTACTG
	HAdV-7-N1_consensus	CTTATGAGGCATTCCATCCTGACATKGTATTGCTGCCTGGTTGCGGGSWAGACTTTACTG
	'Human_adenovirus_B1_NC_011203.1'	CTTATGAGGCATTCCATCCTGACATTGTATTGCTGCCTGGTTGCGGGGTAGACTTTACTG
	'Chimpanzee_adenovirus_Y25_NC_017825.1'	CCAACGAGGCCTTCCACCCCGATATTGTCTTGCTGCCCGGCTGCGGGGTGGACTTCACCG
	'Murine_adenovirus_3_NC_012584.1'	CTTATGAGTATTTTCACCCAGACATAGTTCTCATGAAAGGCTGTGCAGTGGACTTTAGCA
	'Murine_adenovirus_A_NC_000942.1'	CCTATGAGTATTTTCACCCAGACATTGTGCTCATGAAAGGCTGCGCGGTGGACTTTAGTA

	Human_adenovirus_7_AC_000018	AAAGCCGACTTAGCAACTTGCTTGGCATCAGGAAGAGACATCCATTCCAGGAGGGTTTCA
	HAdV-7-N1_consensus	AAWTCCGACTTAGCAACTTGCTTGGCATCAGGAAAAGACATCCATTCCAGGAGGGTTTCA
	'Human_adenovirus_B1_NC_011203.1'	AAAGCCGACTTAGCAACTTGCTTGGCATCAGGAAGAGACATCCATTCCAGGAGGGTTTCA
	'Chimpanzee_adenovirus_Y25_NC_017825.1'	AGAGCCGCCTCAGCAACCTGCTGGGCATTCGCAAGAGGCAGCCCTTCCAGGAGGGCTTCC
	'Murine_adenovirus_3_NC_012584.1'	AGAGTCGTTTAAACAATGTTCTAGGGTGGCGTAAACGCTATCCCTATCAACCAGGATTTG
	'Murine_adenovirus_A_NC_000942.1'	AAACGCGCTTAAATAATGTATTAGGTTGGAGAAAGCGCTACCCGTATCAGCCTGGATTTG

	Human_adenovirus_7_AC_000018	AAATCATGTATGAAGATCTTGAAGGGGGTAATATTCCTGCCCTTTTGGATGTCACTGCCT
	HAdV-7-N1_consensus	AAATCATGTATGAAGATCTTGAAGGGGGTAATGTTCCTGCCCTTTTGGATGTCACTSCCT
	'Human_adenovirus_B1_NC_011203.1'	AAATCATGTATGAAGATCTTGAAGGGGGTAATATTCCTGCCCTTTTGGATGTCACTGCCT
	'Chimpanzee_adenovirus_Y25_NC_017825.1'	AGATCATGTACGAGGATCTGGAGGGGGGCAACATCCCCGCGCTCCTGGATGTCGACGCCT
	'Murine_adenovirus_3_NC_012584.1'	TAATTTCATTTGAGGACCTGGAGGGAGGGGATATCCCGGCTCTCCTAGATTTACCCACTT
	'Murine_adenovirus_A_NC_000942.1'	TTATCACGTATGATGACCTTGTGGGAGGAGACATCCCTCCCTTGTTAGATTTGGCTGCAT

	Human_adenovirus_7_AC_000018	ATGAGGAAAGCAAAAAGGATACCACTACTGAAACAACCACACTGGCTGTTGCAGAGGAAA
	HAdV-7-N1_consensus	ATGAGGAAAGCAAAAAGGATACCACTACTGAAACAACCACACTGKCTGTTGCAGAGGAAA
	'Human_adenovirus_B1_NC_011203.1'	ATGAGGAAAGCAAAAAGGATACCACTACTGAAACAACCACACTGGCTGTTGCAGAGGAAA
	'Chimpanzee_adenovirus_Y25_NC_017825.1'	ATGAGAAAAGCAAGGAGGAGAGCGCCGCCGCGGCGACTGCA---GCTGTAGCCACCGCCT
	'Murine_adenovirus_3_NC_012584.1'	ACCTTCAGA---------------------------------------------------
	'Murine_adenovirus_A_NC_000942.1'	ACCTTAAGA---------------------------------------------------

	Human_adenovirus_7_AC_000018	CTAGTGAAGATGATAATATAACTAGAGGAGATACCTATATAACAGAAAAACACAAACGTG
	HAdV-7-N1_consensus	CTAGTGAAGATAGGAAGATAACTAGAGGAGATAGGAAWATAACTGAAAAACAAAAACGTG
	'Human_adenovirus_B1_NC_011203.1'	CTAGTGAAGATGATGATATAACTAGAGGAGATACCTATATAACTGAAAAACAAAAACGTG
	'Chimpanzee_adenovirus_Y25_NC_017825.1'	CTACCGAGG------------TCAGGGGCGATAATTTTGCCAGCCCTGCAGCAGTGGCAG
	'Murine_adenovirus_3_NC_012584.1'	-CACCGAGG---------------------------------------------------
	'Murine_adenovirus_A_NC_000942.1'	-AGCCGAGA---------------------------------------------------

	Human_adenovirus_7_AC_000018	AAGCTGCAGCTGCTGAAGTTAAAAAAGAGTTAAAGATCCAACCTCTAGAAAAAGACAGCA
	HAdV-7-N1_consensus	AAGCTGCAGCTGCTGAAGTTAAAAAAGAGTTAAAGATCGGAACTCTAGAAAAAGACAGCA
	'Human_adenovirus_B1_NC_011203.1'	AAGCTGCAGCTGCTGAAGTTAAAAAAGAGTTAAAGATCCAACCTCTAGAAAAAGACAGCA
	'Chimpanzee_adenovirus_Y25_NC_017825.1'	CGGCCGAGGCGGCTGAAACCGAAAGTAAGATAGTCATTCAGCCGGTGGAGAAGGATAGCA
	'Murine_adenovirus_3_NC_012584.1'	--------------GGAGCCGATGAGGAGCCAAAAATTCAGCCGCTACAACAGGACAGCA
	'Murine_adenovirus_A_NC_000942.1'	--------------GAGGGAGCCGGAGGACCAATTATTAGAGCGTTGCAAAAAGACAGTA

	Human_adenovirus_7_AC_000018	AGAGTAGAAGCTACAATGT-----------CTTGGAAGACAAAA-TCAACACGGCCTACC
	HAdV-7-N1_consensus	AGAGTAGAAGCTACAATGT-----------CTTGGAAGACAAAA-TCAACACGGCCTACC
	'Human_adenovirus_B1_NC_011203.1'	AGAGTAGAAGCTACAATGT-----------CTTGGAAGACAAAA-TCAACACAGCCTACC
	'Chimpanzee_adenovirus_Y25_NC_017825.1'	AGGACAGGAGCTACAACGT-----------GCTGCCGGACAAGA-TAAACACCGCCTACC
	'Murine_adenovirus_3_NC_012584.1'	AGGGGCGCTCGTACCACGTCCACCGCAGCTCAGAGCCGGTAGGATTTGTTACCGGTTACA
	'Murine_adenovirus_A_NC_000942.1'	AGGGTCGCTCGTATCACGTCCAGTACA---CTGACCTGGGAGAA---GTGACGGGGTACC

	Human_adenovirus_7_AC_000018	GCAGTTGGTACCTGTCCTACAATTACGGTAACCCTAAGAAAGG---------------AA
	HAdV-7-N1_consensus	GCAGCTGGTACCTGTCCTACAATTYCGCT-ACCCCGAGAAAGG---------------AA
	'Human_adenovirus_B1_NC_011203.1'	GCAGTTGGTACCTGTCCTACAATTACGGTAACCCTGAGAAAGG---------------AA
	'Chimpanzee_adenovirus_Y25_NC_017825.1'	GCAGCTGGTACCTGGCCTACAACTATGGCGACCCCGAGAAGGG---------------CG
	'Murine_adenovirus_3_NC_012584.1'	GAAGCTTATATTTAGCCTACAACCGCCAAGGTGACGTCACGCGGGCTGGCAAACCTCCAG
	'Murine_adenovirus_A_NC_000942.1'	GCAGCTTATATCTTGCGTACAATTACACCAGTGACGTCACACACTTGCGTAAGTCTACAG

	Human_adenovirus_7_AC_000018	TAAGGTCTTGGACACTGCTCACCACTTCAGATGTCACCTGTGGGGCAGAGCAGGTTTACT
	HAdV-7-N1_consensus	TAAGGTCTTGAACACTGCTTACCACTTCAGATGTCACCTGTGGGGCAGAGCAGGTCTACT
	'Human_adenovirus_B1_NC_011203.1'	TAAGGTCTTGGACACTGCTCACCACTTCAGATGTCACCTGTGGGGCAGAGCAGGTCTACT
	'Chimpanzee_adenovirus_Y25_NC_017825.1'	TGCGCTCCTGGACGCTGCTCACCACCTCGGACGTCACCTGCGGCGTGGAGCAAGTCTACT
	'Murine_adenovirus_3_NC_012584.1'	CTAGTTCTTGGCTCATTCTCACCGCGCCTGACGTCACTGGCGGCGCGCAGCAGCTTTATT
	'Murine_adenovirus_A_NC_000942.1'	TGCGCTCTTGGCTGGTTCTTACGGCGCCGGATATAACAGGCGGGGCTCAACAGTTGTATT

	Human_adenovirus_7_AC_000018	GGTCGCTCCCTGACATGATGCAAGACCCAGTCACGTTCCGCTCCACAAGACAAG---TCA
	HAdV-7-N1_consensus	GGTCGCTCCCTGACATGATGCAAGACCCAGTCACCTTCCGCTCCACAAGACAAG---TCA
	'Human_adenovirus_B1_NC_011203.1'	GGTCGCTCCCTGACATGATGCAAGACCCAGTCACCTTCCGCTCCACAAGACAAG---TCA
	'Chimpanzee_adenovirus_Y25_NC_017825.1'	GGTCGCTGCCCGACATGATGCAAGACCCGGTCACCTTCCGCTCCACGCGTCAAG---TTA
	'Murine_adenovirus_3_NC_012584.1'	GGAGTCTACCGGATATGGCTCTCGCGCCAACCACATTTAGGCCAAGTGGACAAACACCAG
	'Murine_adenovirus_A_NC_000942.1'	GGAGTTTGCCTGACATGGCTTTGGCACCGACTACGTTTCGTCCGAGTGGTCAGACTCCCG

	Human_adenovirus_7_AC_000018	ACAACTACCCAGTGGTGGGTGCAGAGCTTATGCCCGTCTTCTCAAAGAGTTTCTACAATG
	HAdV-7-N1_consensus	ACAACTACCCAGTGGTGGGTGCAGAGCTTATGCCCGTCTTCTCAAAGAGTTTCTACAATG
	'Human_adenovirus_B1_NC_011203.1'	ACAACTACCCAGTGGTGGGTGCAGAGCTTATGCCCGTCTTCTCAAAGAGTTTCTACAATG
	'Chimpanzee_adenovirus_Y25_NC_017825.1'	GCAACTACCCGGTGGTGGGCGCCGAGCTCCTGCCCGTCTACTCCAAGAGCTTCTTCAACG
	'Murine_adenovirus_3_NC_012584.1'	CTACTTTCCCGGTTGTTTCTACCGAACCGTTTCCTGTTGCCGCCAGAACAATTTTAAACA
	'Murine_adenovirus_A_NC_000942.1'	CCACTTTCCCGGTGGTTTCCACTGAGCCGTTGCCTATTGCCGCCAGAACTATTTTTAACG

	Human_adenovirus_7_AC_000018	AGCAAGCCGTGTACTCTCAGCAGCTCCGACAGGCCACTTCGCTCACGCACGTCTTCAACC
	HAdV-7-N1_consensus	AGCAAGCCGTGTACTCTCAGCAGCTCCGACAGGCCACTTCGCTCACGCACGYCTTCAACC
	'Human_adenovirus_B1_NC_011203.1'	AGCAAGCCGTGTACTCTCAGCAGCTCCGACAGGCCACTTCGCTCACGCACGTCTTCAACC
	'Chimpanzee_adenovirus_Y25_NC_017825.1'	AGCAGGCCGTCTACTCGCAGCAGCTGCGCGCCTTCACCTCGCTCACGCACGTCTTCAACC
	'Murine_adenovirus_3_NC_012584.1'	CTCAACCCGGGTATTCACAGATTGTGAATCAAAATACAAGCCAAACAATGGTGTATAACC
	'Murine_adenovirus_A_NC_000942.1'	CTCAACCCGGATATGCTCAAATTGTAAATCAAAACACTAGCCAAACAATGGTCTACAACC

	Human_adenovirus_7_AC_000018	GCTTCCCTGAGAACCAGATCCTCATCCGCCCGCCGGCGCCCACAATTACCACCGTCAGTG
	HAdV-7-N1_consensus	GCTTCCCTGAGCACCAGATCCTCATCCGCCCGCCGGCGCCCACRATCACCACCGTCAGTG
	'Human_adenovirus_B1_NC_011203.1'	GCTTCCCTGAGAACCAGATCCTCATCCGCCCGCCGGCGCCCACAATTACCACCGTCAGTG
	'Chimpanzee_adenovirus_Y25_NC_017825.1'	GCTTCCCCGAGAACCAGATCCTCGTCCGCCCGCCCGCGCCCACCATTACCACCGTCAGTG
	'Murine_adenovirus_3_NC_012584.1'	GTTTTCCCGAAAATGCTGTCCTGATGCGGCCTCCTCAACCGTTCATGGTGCAAGTGCCTG
	'Murine_adenovirus_A_NC_000942.1'	GGTTCCCTGAAAACGCTATCCTTATGCGGCCTCCCCAACCGTTTATGGTCCAAGTGCCAG

	Human_adenovirus_7_AC_000018	AAAACGTTCCTGCTCTCACAGATCACGGGACCCTGCCGTTACGCAGCAGTATCCGGGGAG
	HAdV-7-N1_consensus	AAAACGTTCCTGCTCTCACAGATCACGGGACCCTGCCGTTACGCAGCAGTATCMGGGGAG
	'Human_adenovirus_B1_NC_011203.1'	AAAACGTTCCTGCTCTCACAGATCACGGGACCCTGCCGTTACGCAGCAGTATCCGGGGAG
	'Chimpanzee_adenovirus_Y25_NC_017825.1'	AAAACGTTCCTGCTCTCACAGATCACGGGACCCTGCCGCTGCGCAGCAGTATCCGGGGAG
	'Murine_adenovirus_3_NC_012584.1'	AGAACGTTACTGCAGTTACTGAGCATGGAACTCTCCCCCTCCAAAATGCACTCTCAGGTG
	'Murine_adenovirus_A_NC_000942.1'	AAAATGTAACAACGGTGACCGACCACGGTACTCTTCCCTTACAAAATACTTTGTCTGGTG

	Human_adenovirus_7_AC_000018	TCCAGCGCGTGACCGTTACTGACGCCAGACGCCGCACCTGTCCCTACGTTTACAAGGCCC
	HAdV-7-N1_consensus	TCCAGCGCGTGACCGTTACTGACGCCAGACGCCGCACCTGCCCCTACGTTTACAAGGCCC
	'Human_adenovirus_B1_NC_011203.1'	TCCAGCGCGTGACCGTTACTGACGCCAGACGCCGCACCTGTCCCTACGTTTACAAGGCCC
	'Chimpanzee_adenovirus_Y25_NC_017825.1'	TCCAGCGCGTGACCGTTACTGACGCCAGACGCCGCACCTGCCCCTACGTCTACAAGGCCC
	'Murine_adenovirus_3_NC_012584.1'	TACAGCGGGTAGCCATCACAGATAGTCGCCGCCGCCCCTGTCCCTACGTGTATAAGTGTT
	'Murine_adenovirus_A_NC_000942.1'	TTCAGCGAGTTGCTGTAACGGATAGTCGCCGCCGCACTTGTCCTTATGTGTATAAATGCG

	Human_adenovirus_7_AC_000018	TGGGCATAGTCGCGCCGCGCGTTCTTTCAAGCCGCACTTTCT------------------
	HAdV-7-N1_consensus	TGGGCATAGTCGCGCCGCGCGTTCTTTCAAGCCGGCGTTTCT------------------
	'Human_adenovirus_B1_NC_011203.1'	TGGGCATAGTCGCGCCGCGCGTTCTTTCAAGCCGCACTTTCTA-----------------
	'Chimpanzee_adenovirus_Y25_NC_017825.1'	TGGGCATAGTCGCGCCGCGCGTCCTCTCGAGCCGCACCTTCT------------------
	'Murine_adenovirus_3_NC_012584.1'	CAGCTACATTAGAACCTCACATCATAAGCAGCCGCACATTGCAATGAGGGTAAAAAGTAA
	'Murine_adenovirus_A_NC_000942.1'	CTGCAACGTTAGAACCACACATCATGAGCAGTCGTACACTGCAATAAAGTTGAAAGCAAA

	Human_adenovirus_7_AC_000018	------------------------------------------------------------
	HAdV-7-N1_consensus	------------------------------------------------------------
	'Human_adenovirus_B1_NC_011203.1'	------------------------------------------------------------
	'Chimpanzee_adenovirus_Y25_NC_017825.1'	------------------------------------------------------------
	'Murine_adenovirus_3_NC_012584.1'	CCA----------------ATAAACTTCTACTATTTCTGGTCATGCATCTATTGTCCCTG
	'Murine_adenovirus_A_NC_000942.1'	GCAAACGTCGTTTTTTGGCACGTACTTTTTTACCCTCTGGTCATG----TCCTGTCCCTG

	Human_adenovirus_7_AC_000018	-----------------------AAAAAA-----AAAAAATGTCCATTCTCATCTCGCCC
	HAdV-7-N1_consensus	----------------------------A-----AAAAAATGTCCATTCTCATCTCGCCC
	'Human_adenovirus_B1_NC_011203.1'	----------------------AAAAAAA-----AAAAAATGTCCATTCTCATCTCGCCC
	'Chimpanzee_adenovirus_Y25_NC_017825.1'	----------------------------------AAAAAATGTCCATTCTCATCTCGCCC
	'Murine_adenovirus_3_NC_012584.1'	TTTATTCCAGCTGTGTTGGTTACAAAAAGTCATTCAAACATGAGTATTATGATCTCGCCC
	'Murine_adenovirus_A_NC_000942.1'	TTTGTTACAGCTGA-------CCAATAAG-----CAAATATGAGTATTTTGATCTCGCCC

	Human_adenovirus_7_AC_000018	AGTAATAATACCGGTTGGGGACTGTATGCGCCCACCAAGATGTATGGAGGCGCCCGCAAA
	HAdV-7-N1_consensus	AGTAAYATTGACGGTTGGGGACTGTATGCGCCCACCAAGATGTARGGAGGCGCCCGCATA
	'Human_adenovirus_B1_NC_011203.1'	AGTAATAATACCGGTTGGGGACTGTATGCGCCCACCAAGATGTATGGAGGCGCCCGCAAG
	'Chimpanzee_adenovirus_Y25_NC_017825.1'	AGTAATAACACCGGTTGGGGCCTGCGCGCGCCCAGCAAGATGTACGGAGGCGCTCGCCAA
	'Murine_adenovirus_3_NC_012584.1'	AGCGACAGCACCGGTTGGGGTTTGGGAACG---GGCAGGATGTATGGGGGCGCACGTAAG
	'Murine_adenovirus_A_NC_000942.1'	AGCGACAACACCGGTTGGGGCTTGGGGACG---GGTAAAATGTACGGCGGTGCTCGCAAG

	Human_adenovirus_7_AC_000018	CGCTCTACCCAGCACCCTGTGCGCGTTCGCGGTCATTTCCGCGCTCCCTGGGGCGCACTC
	HAdV-7-N1_consensus	CGCTCTKCCCAGCASCCTGTGCGCGTTCGCGGTCATTTCCGCGCTCCATGGGGCGCACTC
	'Human_adenovirus_B1_NC_011203.1'	CGCTCTACCCAGCATCCTGTGCGCGTTCGCGGTCATTTCCGCGCTCCCTGGGGCGCACTC
	'Chimpanzee_adenovirus_Y25_NC_017825.1'	CGCTCCACGCAACACCCCGTGCGCGTGCGCGGGCACTTCCGCGCTCCCTGGGGCGCCCTC
	'Murine_adenovirus_3_NC_012584.1'	AGGTCGCCAAACCACCCCGTCCATGTTCGATCATATTGGCGCGCTGCATGGGGCAGTGTG
	'Murine_adenovirus_A_NC_000942.1'	CGCTCTGCCGAGCATCCCGTTCACGTGCGGTCTTATTGGCGAGCCGCGTGGGGCAGTCGA

	Human_adenovirus_7_AC_000018	AA--------GGGTCGTA--------CCCGCACTCGGACCACGGTCGATGATGTGATCGA
	HAdV-7-N1_consensus	AA--------GGGTCGTA--------CCCGCACTCGGACCACGGTCGATGATGTGATCGA
	'Human_adenovirus_B1_NC_011203.1'	AA--------GGGTCGTA--------CCCGCACTCGGACCACGGTCGATGATGTGATCGA
	'Chimpanzee_adenovirus_Y25_NC_017825.1'	AA--------GGGCCGCG--------TGCGGTCGCGCACCACCGTCGACGACGTGATCGA
	'Murine_adenovirus_3_NC_012584.1'	AACCGGCGG-AGACCGCCGGACCCTCCATCGGCCGTCGCTGCAGAGGAAGCTGGAGCGGC
	'Murine_adenovirus_A_NC_000942.1'	AACCGGCGACGGGTTGCC-------------ACTGTTGCCGCGGAAGATGCTGAAGCACC

	Human_adenovirus_7_AC_000018	CCAGGTGGTCGCCGATGC-TCGTAATTATACTC-----------CTACTGCGCCTACATC
	HAdV-7-N1_consensus	CCAGGTGGTCGCCGATGC-TCGTAATTATACTC-----------CTACTGCGCCTCCATC
	'Human_adenovirus_B1_NC_011203.1'	CCAGGTGGTCGCCGATGC-TCGTAATTATACTC-----------CTACTGCGCCTACATC
	'Chimpanzee_adenovirus_Y25_NC_017825.1'	CCAGGTGGTGGCCGACGC-GCGCAACTACACCCCC--------GCCGCCGCGCCCGTCTC
	'Murine_adenovirus_3_NC_012584.1'	CGAGTTGCAAGATGCAGCAGCGGGAGCAGACGCTGCAGAACAAGTCATTGCTCCACCTCC
	'Murine_adenovirus_A_NC_000942.1'	TCAGCTAGAAGACGTGGC---------------------ACAAGCTCCCGCAACAGTCCC

	Human_adenovirus_7_AC_000018	TACTGTGGATGCAGTTATTGACAGTGTGGTGGCAGACGCCCGCGCCTATGCTCGCCGGAA
	HAdV-7-N1_consensus	TACTGTGGATGCAGTTATTGACAGTGTGGTGGCAGACGCCCGCGSCTATGCTCGCCGGAA
	'Human_adenovirus_B1_NC_011203.1'	TACTGTGGATGCAGTTATTGACAGTGTGGTGGCAGACGCCCGCGCCTATGCTCGCCGGAA
	'Chimpanzee_adenovirus_Y25_NC_017825.1'	CACCGTGGACGCCGTCATCGACAGCGTGGTGGCCGACGCGCGCCGGTACGCCCGCGCCAA
	'Murine_adenovirus_3_NC_012584.1'	ACCTGCCAGGAGACGCAGG---AGGGCGGGGGGAAGCGCACGTACTCGAGGAATTAGGAA
	'Murine_adenovirus_A_NC_000942.1'	AATTGTTAGGAGGCATAGGAGAAGAGTAGGGGGTAGTGCGCGCACACGAGGTCTT-----

	Human_adenovirus_7_AC_000018	GAGCCGAAGGAGGCGCATCGCCAGGCGCCACAGGGCTACTCCCGCCATGCGAGCTGCAAA
	HAdV-7-N1_consensus	GAGCCGAAGGAGGCGCATTGCCAGGCGCCACAGGGCTACTACCGCCATGCGAGCTGCAAA
	'Human_adenovirus_B1_NC_011203.1'	GAGCCGAAGGAGGCGCATCGCCAGGCGCCACAGGGCTACTCCCGCCATGCGAGCCGCAAA
	'Chimpanzee_adenovirus_Y25_NC_017825.1'	GAGCCGGCGGCGGCGCATCGCCCGGCGGCACCGGAGCACCCCCGCCATGCGCGCGGCGCG
	'Murine_adenovirus_3_NC_012584.1'	---GCGTAAGAGTCCCTATGTGAGGAAACA------AACCGCAGCCACAGTAGCGGCTCG
	'Murine_adenovirus_A_NC_000942.1'	----CGAAAAAGTGCCCGCGTGCG---------------TGCAGCT--------------

	Human_adenovirus_7_AC_000018	AGCTATTCTGCGGAGGGCCAA-ACGTGTGGGGCGAAGAGCCATGCTTAGAGCGGCCAGAC
	HAdV-7-N1_consensus	AGCGAATCTGCGGAGGGCCRW-WCGTGTGGGGCGAAGAGGACTGCTTAGAGCGGCCAGAC
	'Human_adenovirus_B1_NC_011203.1'	AGCTATTCTGCGGAGGGCCAA-ACGTGTGGGGCGAAGAGCCATGCTTAGAGCGGCCAGAC
	'Chimpanzee_adenovirus_Y25_NC_017825.1'	AGCCTTGCTGCGCAGGGCCAG-GCGCACGGGACGCAGGGCCATGCTCAGGGCGGCCAGAC
	'Murine_adenovirus_3_NC_012584.1'	GGCCCTCCTAAGAGCTGCCCGAGCGC----------GAGCCATCCTAAGAGCCGCTCGTG
	'Murine_adenovirus_A_NC_000942.1'	----------------------GCGC----------GTGCCATTGTTCGAGCAGTTAATG

	Human_adenovirus_7_AC_000018	GCGCGGCTTCAGGTG-----CCAGCAGCGGCAGGTCCCGCAGGC-GCGCGGCCACGGCGG
	HAdV-7-N1_consensus	GCGCGGCTTTAGSTK-----CCAGCAGCGGCAGGTCCCGCAGGC-GCGCGGCCACGGCGG
	'Human_adenovirus_B1_NC_011203.1'	GCGCGGCTTCAGGTG-----CCAGCAGCGGCAGGTCCCGCAGGC-GCGCGGCCACGGCGG
	'Chimpanzee_adenovirus_Y25_NC_017825.1'	GCGCGGCTTCAGGCG-----CCAGCGCCGGCAGGACCCGGAGAC-GCGCGGCCACGGCGG
	'Murine_adenovirus_3_NC_012584.1'	AGGCTGCTGCTGCTAGTCGTCCAGCAGTTCCTGCCTCGGCTAGTTTTGCTGCTATGGTGG
	'Murine_adenovirus_A_NC_000942.1'	GAGCGGCTGCAGCCGCAGCTCCAACTGTGCCCGCCTCTGCAAACTTTGCTGCAATGGTTG

	Human_adenovirus_7_AC_000018	CAGCAGCGGCCATTGC-----CAACATGGCCCAACCGCGAA------GAGGCAATGTGTA
	HAdV-7-N1_consensus	CAGCAGCGGCCATTGC-----CAACATGGCCCAACCGCGAA------GAGGAAGTGTGTA
	'Human_adenovirus_B1_NC_011203.1'	CAGCAGCGGCCATTGC-----CAACATGGCCCAACCGCGAA------GAGGCAATGTGTA
	'Chimpanzee_adenovirus_Y25_NC_017825.1'	CGGCAGCGGCCATCGC-----CAGCATGTCCCGCCCGCGGC------GAGGGAACGTGTA
	'Murine_adenovirus_3_NC_012584.1'	GAGCTTTAGCTGATGCGCGTGCCGCGTACC-----------------GCAGGA-------
	'Murine_adenovirus_A_NC_000942.1'	GTGCTATAGCAAATGCGCGGGCTGCATATCGCCACCGCCGGTCTCGAGCAGGAATCAACC

	Human_adenovirus_7_AC_000018	CTGGGTGCGTGATGCCACTACCGGCCAGCGCGTGCCCGTGCGCACTCGCCCCCCTCGCAC
	HAdV-7-N1_consensus	CTGGGTGCGTGATGCCMMGACCGGCCAGCGCGTGCCCGTGCGCACCCGCCCCCCKCGCAC
	'Human_adenovirus_B1_NC_011203.1'	CTGGGTGCGTGATGCCACTACCGGCCAGCGCGTGCCCGTGCGCACCCGCCCCCCTCGCAC
	'Chimpanzee_adenovirus_Y25_NC_017825.1'	CTGGGTGCGCGACGCCGCCACCGGTGTGCGCGTGCCCGTGCGCACCCGCCCCCCTCGCAC
	'Murine_adenovirus_3_NC_012584.1'	------------------------------------------------------------
	'Murine_adenovirus_A_NC_000942.1'	CCGTTCCTGCGTCTCGGTCAACAACCAGAGTGCGACTG--------------CCCCGCAC

	Human_adenovirus_7_AC_000018	TTAGAAGATACTGAGCAGTCTCCGATGTTGTGTCCCAGCGGC---AAGTATGTCCAAGCG
	HAdV-7-N1_consensus	TTAGAAGATACTGAGCASCTTCCGATGTTGTGTCCCAGCGGC---AAGTATGTCCAAGCG
	'Human_adenovirus_B1_NC_011203.1'	TTAGAAGATACTGAGCAGTCTCCGATGTTGTGTCCCAGCGGC---AAGTATGTCCAAGCG
	'Chimpanzee_adenovirus_Y25_NC_017825.1'	TT-GAAGATGTTCACTTCGCGATGTTGATGTGTCCCAGCGGCGAGGAGGATGTCCAAGCG
	'Murine_adenovirus_3_NC_012584.1'	-------------------------------------------GAAGGAGGAACCAGAGA
	'Murine_adenovirus_A_NC_000942.1'	T--GTTCGTTTTCACCCAAGTATGGGTGCTTTTCACAGGCGCTGGTGGCGGATTCACACA

	Human_adenovirus_7_AC_000018	CAAATACAAGGAAGAGATGCTCCAGGTCATCGCGCC-TGAAATCTACGGTCCACC---GG
	HAdV-7-N1_consensus	CAAATACAAGGAAGAGATGCTCCAGGTCATCGCGCC-TGAAATCTGGGGTCCCCC---GG
	'Human_adenovirus_B1_NC_011203.1'	CAAATACAAGGAAGAGATGCTCCAGGTCATCGCGCC-TGAAATCTACGGTCCGCC---GG
	'Chimpanzee_adenovirus_Y25_NC_017825.1'	CAAATTCAAGGAAGAGATGCTCCAGGTCATCGCGCC-TGAGATCTACGGCCCCGCGGTGG
	'Murine_adenovirus_3_NC_012584.1'	AGAGGACGCAAGAGGGGCAATGCGCGACGTGGCACT--TTAGCTTAGAAACCTGT-----
	'Murine_adenovirus_A_NC_000942.1'	AGGGGACGTAGAAAGGCCTCTGTGCGTCGTCGTCGTACTTAGTCTAGAA-----------

	Human_adenovirus_7_AC_000018	TGAAGGATGAAAAAAAGCCCCGCAAAATCAAGCGGGTCAAAAATAACAAAAAGGAAGAAG
	HAdV-7-N1_consensus	TGAAGGATGAAAAAAAGCCCCGCAAAATCAAGCGGGWCAAAAATAACAAAAAGGAAGAAG
	'Human_adenovirus_B1_NC_011203.1'	TGAAGGATGAAAAAAAGCCCCGCAAAATCAAGCGGGTCAAAAATAACAAAAAGGAAGAAG
	'Chimpanzee_adenovirus_Y25_NC_017825.1'	TGAAGGAGGAAAGAAAGCCCCGCAAAATCAAGCGGGTCAAAAAGGACAAAAAGGAAGAAG
	'Murine_adenovirus_3_NC_012584.1'	-------------ACTTGCTTGCTATTTTTAAAGTATTTCGGCTGACACCATGGAAGA--
	'Murine_adenovirus_A_NC_000942.1'	------------------CTTGCTATTTTTAAGTTTATCCTCTCGACTACATGGAAGA--

	Human_adenovirus_7_AC_000018	ATGACGATGATGGGCTGGTGGAGTTTGTGCGCGAGTTCGCCCCAAGACGGCGCGTGCAGT
	HAdV-7-N1_consensus	ATGACGATGATGGGCTGCCGGAGTTTGTGCGCGAGTTCGCCCCAAGACGGAGCGTGCAGT
	'Human_adenovirus_B1_NC_011203.1'	ATGACGATGATGGGCTGGTGGAGTTTGTGCGCGAGTTCGCCCCAAGACGGCGCGTGCAGT
	'Chimpanzee_adenovirus_Y25_NC_017825.1'	ATGACGAT------CTGGTGGAGTTTGTGCGCGAGTTCGCCCCCCGGCGGCGCGTGCAGT
	'Murine_adenovirus_3_NC_012584.1'	-----------------------CTCTCGCGTGTTCTTGGACCACACCAATGCA------
	'Murine_adenovirus_A_NC_000942.1'	-----------------------CTCCCGCGTGTACTTGGATCGCTCCAATGCA------

	Human_adenovirus_7_AC_000018	GGCGCGGGCGCAAAGTGCGTCAAGTGCTCAGACCCGGGACCACTGTGGTTTTTACACCCG
	HAdV-7-N1_consensus	GGCGCGGGCGCAAAGTGCGTCAAGTGCTCAGASCCGGAACCACTGTGGTTTTTACACCTG
	'Human_adenovirus_B1_NC_011203.1'	GGCGCGGGCGCAAAGTGCGTCAAGTGCTCAGACCCGGGACCACTGTGGTTTTTACACCTG
	'Chimpanzee_adenovirus_Y25_NC_017825.1'	GGCGCGGGCGGAAAGTGCACCCGGTGCTGAGACCCGGCACCACCGTGGTCTTCACGCCCG
	'Murine_adenovirus_3_NC_012584.1'	------------------ACTCCGTCCTTTGTGCCGGTCACACCACAA------------
	'Murine_adenovirus_A_NC_000942.1'	------------------ACTCCGTCCTATATCCCGGTCACTCCACAA------------

	Human_adenovirus_7_AC_000018	GCGAGCGTTCCAGCACTACTTTTAAACGGTCCTATGATGAGGTGTACGGGGATGACAATA
	HAdV-7-N1_consensus	GCGAGCGTTCCAGCACTGCTTTTAAACMGTCCTATGATGAGGTGTACGGGGATGACGATA
	'Human_adenovirus_B1_NC_011203.1'	GCGAGCGTTCCAGCACTACTTTTAAACGGTCCTATGATGAGGTGTACGGGGATGACGATA
	'Chimpanzee_adenovirus_Y25_NC_017825.1'	GCGAGCGCTCCGGCAGCGCTTCCAAGCGCTCCTACGACGAGGTGTACGGGGACGAGGACA
	'Murine_adenovirus_3_NC_012584.1'	------GTGCCCGTACCTGCCTTAAGTCTA---------AGGCGTAT-CAAACGGGAACA
	'Murine_adenovirus_A_NC_000942.1'	------ATTCCGGTGCCGGGTTTGGGCCAT---------AGACGTGT-AAAACGAGAACA

	Human_adenovirus_7_AC_000018	TTCTTGAGCAGGCGGCAGACCGCCTTGACGAGTTTGCTTATGGCAAGCGCACTAGATCCA
	HAdV-7-N1_consensus	TTCTTGAGCAGGCGGCAGACCGCCTTGATGAGTTTGCGTGTGGCAAGCGCACTAGATCCA
	'Human_adenovirus_B1_NC_011203.1'	TTCTTGAGCAGGCGGCAGACCGCCTTGACGAGTTTGCTTATGGCAAGCGCACTAGATCCA
	'Chimpanzee_adenovirus_Y25_NC_017825.1'	TCCTCGAGCAGGCGGCCGAGCGCCTGGGCGAGTTTGCTTACGGCAAGCGCAGCCGCCCCG
	'Murine_adenovirus_3_NC_012584.1'	CGTGCAGTTGGACGAGGAGCCGACAGTACAAGTCCTAGT----------CAAACGGCCTA
	'Murine_adenovirus_A_NC_000942.1'	CGTACAAGTGGATGAAGAACCAACTGTGCAGATACTGAT----------AAAAAGACCAA

	Human_adenovirus_7_AC_000018	GTCCCAAAGAGGAG---GCGGTGTCCATTCCTTTGGATCATGGAAATCCCACCCCCAGCC
	HAdV-7-N1_consensus	GTCCCAAAGAGGAG---GCTGCTTCCATTCCCTTGGATCATGGAAATCCCACCCCCAGCC
	'Human_adenovirus_B1_NC_011203.1'	GTCCCAAAGAGGAG---GCTGTGTCCATTCCTTTGGATCATGGAAATCCCACCCCCAGCC
	'Chimpanzee_adenovirus_Y25_NC_017825.1'	CCCTGAAGGAAGAG---GCGGTGTCCATCCCGCTGGACCACGGCAACCCCACGCCGAGCC
	'Murine_adenovirus_3_NC_012584.1'	AAATGGAGGACGGGCCTCTAGTCCCTCCCCCTCTG-----------CCTTCCCACGAACA
	'Murine_adenovirus_A_NC_000942.1'	AAGTTGAGGACGAG---GAAGTTCCTATTCCTATT-----------TTTCCTCCTCTGCC

	Human_adenovirus_7_AC_000018	TCAAACCAGTCACCCTGCAGCAAGTGCTGCC---CGTGCCTGCGCGGAGAGGCGTAAAGC
	HAdV-7-N1_consensus	TCAAACCAGTCTCCTTGCCGCWGGTGCTGCC---CGTGCCTGCGCGGCGRGGCGTAAAGC
	'Human_adenovirus_B1_NC_011203.1'	TCAAACCAGTCACCCTGCAGCAAGTGCTGCC---CGTGCCTGCGCGGAGAGGCGTAAAGC
	'Chimpanzee_adenovirus_Y25_NC_017825.1'	TCAAGCCCGTGACCCTGCAGCAGGTGCTGCCGAGCGCAGCGCCGCGCCGGGGGTTCAAGC
	'Murine_adenovirus_3_NC_012584.1'	TTTGTTACAAGACCCTGTAGCAGCTGTCCAA------------GCAGTAGGGGGTCAAGT
	'Murine_adenovirus_A_NC_000942.1'	TCCTGCACGAGATCCCGTGGCAGCTGTGGCA------------GCCGCAGGAGGTCAGAT

	Human_adenovirus_7_AC_000018	GCGAGGGTGAGGACCTGTATCCCACCATGCAGCTAATGGTGCCCAAGCGCCAGAGGCTAG
	HAdV-7-N1_consensus	GCGAGGGTGAGGACCTATATCCTACCATGCAGCTAATGGTGCCCAAGCGCCAGAGGCTAG
	'Human_adenovirus_B1_NC_011203.1'	GCGAGGGTGAGGACCTATATCCCACCATGCAGCTAATGGTGCCCAAGCGCCAGAGGCTAG
	'Chimpanzee_adenovirus_Y25_NC_017825.1'	GCGAGGGCGAGGATCTGTACCCCACCATGCAGCTGATGGTGCCCAAGCGCCAGAAGCTGG
	'Murine_adenovirus_3_NC_012584.1'	GGTGCGACGGCGT-------------------------------AGGCGTCGCCTCCCTG
	'Murine_adenovirus_A_NC_000942.1'	TGTAAGACGCAGA-------------------------------CGCCGGCGGGTGCCTG

	Human_adenovirus_7_AC_000018	AAGACGTACTGGAGAAAATGAAAGTGGATGCCGATATCCAGCCTGAGGTCAAAGTAAGAC
	HAdV-7-N1_consensus	AAGACGRAMTGGAGAAAATGAAAGTGGAYKCCGATATCCAGCCTGAGGTCAAARTAAGWC
	'Human_adenovirus_B1_NC_011203.1'	AAGACGTACTGGAGAAAATGAAAGTGGATGCCGATATCCAGCCTGAGGTCAAAGTAAGAC
	'Chimpanzee_adenovirus_Y25_NC_017825.1'	AAGACGTGCTGGAGACCATGAAGGTGGACCCGGACGTGCAGCCCGAGGTCAAGGTGCGGC
	'Murine_adenovirus_3_NC_012584.1'	GGAATAGGATAGGCGTTGAAACAATAGATGTCTTGCTACCTAGTGGAGTACGGTATCATC
	'Murine_adenovirus_A_NC_000942.1'	GCACTGCAATGGGAGTTGACACAGTAGACGTGGTCCTTCCAGTAGGAGTGCGATACCATC

	Human_adenovirus_7_AC_000018	CTATCAAGGAAGTGGCGCCAGGTTTGGGAGTACAAACCTTCGACA--TCAAGATTCCCAC
	HAdV-7-N1_consensus	CTATCAAGGAAGTGGCGCCAGGTTTGGGAGTACAAACCTTCGACA--TCAAGATTCCCAC
	'Human_adenovirus_B1_NC_011203.1'	CTATCAAGGAAGTGGCGCCAGGTTTGGGAGTACAAACCTTCGACA--TCAAGATTCCCAC
	'Chimpanzee_adenovirus_Y25_NC_017825.1'	CCATCAAGCAGGTGGCCCCGGGCCTGGGCGTGCAGACCGTGGACA--TCAAGATCCCCAC
	'Murine_adenovirus_3_NC_012584.1'	CAAGTATTCAGCTG---------------------------------------TCCTCAG
	'Murine_adenovirus_A_NC_000942.1'	CTAGTATTGAGGCAGC----------------TAGGCCACCGGCAGTCCCGCCCCCTCGT

	Human_adenovirus_7_AC_000018	CGAGTCCATGGAAGTGCAGACCGAACCTGCA---AAACCCACAACCACCTCAATTGAGGT
	HAdV-7-N1_consensus	CGAGTCCATGGAAGTGCAGACCGAACCTGCA---AAACCCACAACCACCTCAATTGAGGT
	'Human_adenovirus_B1_NC_011203.1'	CGAGTCCATGGAAGTGCAGACCGAACCTGCA---AAACCC---ACCACCTCAATTGAGGT
	'Chimpanzee_adenovirus_Y25_NC_017825.1'	GGAGCCCATGGAAACGCAGACCGAGCCCATGATCAAGCCCAGCACCAGCACCATGGAGGT
	'Murine_adenovirus_3_NC_012584.1'	GCAG---------------------------A--CATTGCAGCACCACCC----------
	'Murine_adenovirus_A_NC_000942.1'	GCAGTTCCT----------------CCCGTAG--GGGTGCGCTACCACCCAAGTATTGAG

	Human_adenovirus_7_AC_000018	GCAAACGGAACCCTGGATGCCCGCGCCCGTTGCCGCCCCCAGCACCACTCGAAGATCACG
	HAdV-7-N1_consensus	GCAAACGGAARCCTGGACGCCCGCGCCCGTTGTCGCCCCCAGCACCACTCGAAGATCAGG
	'Human_adenovirus_B1_NC_011203.1'	GCAAACGGAACCCTGGATGCCCGCGCCCGTTGCCGCCCCCAGCACCACTCGAAGATCACG
	'Chimpanzee_adenovirus_Y25_NC_017825.1'	GCAGACGGATCCCTGGATGCCATCG---------GCTCCTAGC------CGAAGACCCCG
	'Murine_adenovirus_3_NC_012584.1'	-------------------------------GTCGCCGCAGAAGG----CGTCGCCGGCG
	'Murine_adenovirus_A_NC_000942.1'	GTAGCTAGACCACCGGCGGCTCGGA---TTAGTCCTCCTAGGCGT----CGCCGCCGTCG

	Human_adenovirus_7_AC_000018	ACGAAAGTACGGCCCAGCAAGTCTGCTAATGCCCAACTATGCTCTGCACCCATCCATCAT
	HAdV-7-N1_consensus	ACGAAAGTACGGCCCAGCAAGTCTTCTAATGCCCAACTATKCTCTGCACCCATCCATCAT
	'Human_adenovirus_B1_NC_011203.1'	ACGAAAGTACGGCCCAGCAAGTCTGCTAATGCCCAACTATGCTCTGCACCCATCCATCAT
	'Chimpanzee_adenovirus_Y25_NC_017825.1'	GCGCAAGTACGGCGCGGCCAGCCTGCTGATGCCCAACTACGCGCTGCATCCTTCCATCAT
	'Murine_adenovirus_3_NC_012584.1'	CCGCAGAT-----------------------------ATAGAGCTACTGCCGCCTATCGG
	'Murine_adenovirus_A_NC_000942.1'	ACGTAGATCC--------------------CCTCGTCCTCGCGCTACAGCAGCGTATCGA

	Human_adenovirus_7_AC_000018	TCCCACTCCG-GGTTACAGAGGCACTCGCTACTATCGAAACCGGAGCAACACCTCTCGCC
	HAdV-7-N1_consensus	TCCCACTCCG-GGTTACAGAGGCACTCGCTACTATCGAAACTGGAGCAACCCCTCTCGCC
	'Human_adenovirus_B1_NC_011203.1'	TCCCACTCCG-GGTTACAGAGGCACTCGCTACTATCGAAACCGGAGCAACACCTCTCGCC
	'Chimpanzee_adenovirus_Y25_NC_017825.1'	CCCCACGCCG-GGCTACCGCGGCACGCGCTTCTACCGCGGTC---ATACAACCAGCCGCC
	'Murine_adenovirus_3_NC_012584.1'	TCATCTGCTGAAGCCATTGCGGAAAGAGC----------------GCAGCAGAAACAAGT
	'Murine_adenovirus_A_NC_000942.1'	TCGTCTGCAGAAGTAGTAGAAAGAAGA-------------------------AGACGGGT

	Human_adenovirus_7_AC_000018	GCCGCAAACCACCTGCAAGTCGCACTCGCCGTCGCCGCCGCCGCAACACTGCCAGCAAAT
	HAdV-7-N1_consensus	GCCGCAAACCACCTGCARGTCGCAMTCGCAGTCGCCGCCGCCGCAACACTGCCAGCAAAG
	'Human_adenovirus_B1_NC_011203.1'	GCCGCAAACCACCTGCAAGTCGCACTCGCCGTCGCCGCCGCCGCAACACTGCCAGCAAAT
	'Chimpanzee_adenovirus_Y25_NC_017825.1'	GCCGCAAGAC------------CACCACCCGCCGCCGCCGTCGCCGCACAGCCGCTGCAT
	'Murine_adenovirus_3_NC_012584.1'	AGCAAAAAAA-------ATTCCCACACCACGCTACCATCCTTCCATAGTTAGTAGTGTTC
	'Murine_adenovirus_A_NC_000942.1'	GGCACAAACA-------GTACCGGTTGTACGTTATCACCCCTCCATACAAGTGGAACCAG

	Human_adenovirus_7_AC_000018	TGACTCCCGCCGCCCTGGTGCGGAGAGTGTACCGCGATGGTCGCGCTGAACCTCTGACGC
	HAdV-7-N1_consensus	TGANTCCCGCCGCCCTGGTGCGGAGMNYGKWCCGCGATGGTCGCGCTGAMCSTCTGACGC
	'Human_adenovirus_B1_NC_011203.1'	TGACTCCCGCCGCCCTGGTGCGGAGAGTGTACCGCGATGGTCGCGCTGAACCTCTGACGC
	'Chimpanzee_adenovirus_Y25_NC_017825.1'	CTACCCCTGCCGCCCTGGTGCGGAGAGTGTACCGCCGCGGCCGCGC---GCCTCTGACCC
	'Murine_adenovirus_3_NC_012584.1'	CCACTAATGCTTTTCTGCAGGCGAAAGA---------------------TTCAGCTCCCT
	'Murine_adenovirus_A_NC_000942.1'	CTGTTCATCCTCCCCTAGCTCCTAGACT---------------------CCCTGTTCAAA

	Human_adenovirus_7_AC_000018	TGCCGCGCGCGCGCTACCATCCAAGCATCACCACTTAATGACTGTTGACGCTGCCTC---
	HAdV-7-N1_consensus	TGCCGCGCGCGCGCTRCCATCCAAGCATCACCACTTAATGACTGTTGACGCTGCCTC---
	'Human_adenovirus_B1_NC_011203.1'	TGCCGCGCGCGCGCTACCATCCAAGCATCACCACTTAATGACTGTTGACGCTGCCTC---
	'Chimpanzee_adenovirus_Y25_NC_017825.1'	TACCGCGCGCGCGCTACCACCCGAGCATCGCCATTTAA---------ACTTTCGCCT---
	'Murine_adenovirus_3_NC_012584.1'	TACCCTCAGTTCGTTACCATCC---CACCATACACTAAGTCCTCCTGCCATGATTGT---
	'Murine_adenovirus_A_NC_000942.1'	TGGCTTACACGCGCTACCATCC---CACCATACACTAAGTACTCGTGCCGTCATTGTTGC

	Human_adenovirus_7_AC_000018	-CTTGCAGATATG------------GCCCTCACTTGCCGCCTTCGCGTCCCCATTACTGG
	HAdV-7-N1_consensus	-CTTGCAGATAYK------------GCCCTCACTTGCCGCCTTCGCGTCCCCATTACTGG
	'Human_adenovirus_B1_NC_011203.1'	-CTTGCAGATATG------------GCCCTCACTTGCCGCCTTCGCGTCCCCATTACTGG
	'Chimpanzee_adenovirus_Y25_NC_017825.1'	-GCTTTGCAGATG------------GCCCTCACATGCCGCCTCCGCGTTCCCATTACGGG
	'Murine_adenovirus_3_NC_012584.1'	-GTTTCAGCCACAATGCCAGCCTATGCTCTGACGTATCGCTTTCGTTTTCCTGTGGCACT
	'Murine_adenovirus_A_NC_000942.1'	CGTTTCAGCCGCCATGCCAGCTTATGGTCTGACGTATCGCTTTCGTTTCCCCGTGGCACT

	Human_adenovirus_7_AC_000018	CTACCGAGGAAGAAACTCGCGCCGTAGAAGG------ATGTTGGGGCGAGGGATGCGCCG
	HAdV-7-N1_consensus	CTACCGAGGAAGAAACTCGCGCCGTAGAAGG------AAGTTGSGGCGAGGGATGCKCCG
	'Human_adenovirus_B1_NC_011203.1'	CTACCGAGGAAGAAACTCGCGCCGTAGAAGG------ATGTTGGGGCGAGGGATGCGCCG
	'Chimpanzee_adenovirus_Y25_NC_017825.1'	CTACCGAGGAAGAAAACCGCGCCGTAGAAGG------CTGGCGGGGAACGGGATGCGTCG
	'Murine_adenovirus_3_NC_012584.1'	ACGCAGACGCCGGAGGTCCCGCTTCGGAGGGGGTGGGCTGTCGACACGCCGCAGGCGTCG
	'Murine_adenovirus_A_NC_000942.1'	ACGCAGACGTCGGAGGTCTCGTTTCAGCGGGGGTAGCCTATATGCACGACGTAGGCGACG

	Human_adenovirus_7_AC_000018	CCAC------AGACGAAGGCGCGCTATCAGCAGACGATTAGGGGGTGGCTTTTTGCCAGC
	HAdV-7-N1_consensus	CCAC------AGACGAAGGCGCGCTATCAGCAGWCGATNNNGGGGTGGCTTTTTGNC---
	'Human_adenovirus_B1_NC_011203.1'	CCAC------AGACGAAGGCGCGCTATCAGCAGACGATTAGGGGGTGGCTTTTTGCCAGC
	'Chimpanzee_adenovirus_Y25_NC_017825.1'	CCACCACCATCGGCGGCGGCGCGCCATCAGCAAGCGGTTGGGGGGAGGCTTCCTGCCCGC
	'Murine_adenovirus_3_NC_012584.1'	CCGG---------------------------AGTGGACTAAAAGGGGGTTTCCTACCCGC
	'Murine_adenovirus_A_NC_000942.1'	CCGA---------------------------GTTCGTGTTAAAGGAGGGTTTTTGCCTGC

	Human_adenovirus_7_AC_000018	TCTTATACCCATCATCGCCGCAGCGATCGGGGCGATACCAGGCATAGCTTCCGTGGCGGT
	HAdV-7-N1_consensus	----NNAGCCATCATCGCCGCAGCGATCGGGGCGATACCAGGCATAGCTTSCGTGGCGGT
	'Human_adenovirus_B1_NC_011203.1'	TCTTATACCCATCATCGCCGCAGCGATCGGGGCGATACCAGGCATAGCTTCAGTGGCGGT
	'Chimpanzee_adenovirus_Y25_NC_017825.1'	GCTGATCCCCATCATCGCCGCGGCGATCGGGGCGATCCCCGGCATTGCTTCCGTGGCGGT
	'Murine_adenovirus_3_NC_012584.1'	TCTAATACCCCTAGGGGCAGCACTTATTTCAGCCATCCCTGGCATTGCTTCTGTAGCTTT
	'Murine_adenovirus_A_NC_000942.1'	CCTCATTCCTCTAGGCGCAGCCTTGATTTCAGCCATACCGGGGATCGCCTCAGTAGCTAT

	Human_adenovirus_7_AC_000018	TCAGGCCTCGCAGCGCCACTAACA---TTGG-AAAAACTTATAAATAAAAAAT-AGAATG
	HAdV-7-N1_consensus	TCAGGCCTCGCAGCGCCACTAACA---TTGGAAAAAAYTTATAAATAAAAAAT-AAAATG
	'Human_adenovirus_B1_NC_011203.1'	TCAGGCCTCGCAGCGCCACTAACA---TTGGAAAAAACTTATAAATAAAAAAT-AGAATG
	'Chimpanzee_adenovirus_Y25_NC_017825.1'	GCAGGCCTCTCAGCGCCACTGAGACACTTGGAAAACATCTTGTAATAAAC-----CAATG
	'Murine_adenovirus_3_NC_012584.1'	ACAAGCTAGTCAGA-------------ATAAAAAATAAGG--------------------
	'Murine_adenovirus_A_NC_000942.1'	GCAAGCAAGTCAAC-------------TTAAAAAATAAAAAGTAAAGAGTCATCACAGGG

	Human_adenovirus_7_AC_000018	GACTCTGACGCTCCTGGTCCTGTGACTATGTTTTTGTAG---AGATGGAAGACATCAATT
	HAdV-7-N1_consensus	GACTCTGACGCTCCTGGTCCTGTGACTATKTWYYTGTAG---AGATGGAAGTCATCAATT
	'Human_adenovirus_B1_NC_011203.1'	GACTCTGACGCTCCTGGTCCTGTGACTATGTTTTTGTAG---AGATGGAAGACATCAATT
	'Chimpanzee_adenovirus_Y25_NC_017825.1'	GACTCTGACGCTCCTGGTCCTGTGA-TGTGTTTTCGTAGA-CAGATGGAAGACATCAATT
	'Murine_adenovirus_3_NC_012584.1'	------CCTTTTTCTTTTCCTCTGGGATCAACAAAGCATACCTTATGGAAGACCC---GT
	'Murine_adenovirus_A_NC_000942.1'	CAAAATTTTCCTTTTACTTCTTTAACTTTTTTAGTGC------CATGGACGACCC---AT

	Human_adenovirus_7_AC_000018	TTTCATCCCTGGCTCCGCGACACGGCACGAGGCCGTACATGGGCACCTGGAGCGACATCG
	HAdV-7-N1_consensus	TTTCATCCCTGGCTCCGCGACACGGCACGAGGCCGTACWSGGGCACCTGGAGCGACATCG
	'Human_adenovirus_B1_NC_011203.1'	TTTCATCCCTGGCTCCGCGACACGGCACGAGGCCGTACATGGGCACCTGGAGCGACATCG
	'Chimpanzee_adenovirus_Y25_NC_017825.1'	TTTCGTCCCTGGCTCCGCGACACGGCACGCGGCCGTTCATGGGCACCTGGAGCGACATCG
	'Murine_adenovirus_3_NC_012584.1'	TCTCCACCCTGGCACCACGACGGGGGACTCAACCCCTGCTAAGCAGTTGGTCGACAATTG
	'Murine_adenovirus_A_NC_000942.1'	TCTCCACTCTCGCGCCCCGGCGGGGCACACAACCTCTACTAAGCAACTGGGCAACCATTG

	Human_adenovirus_7_AC_000018	GCACGAGCCAACTGAACGGGGGCGCCTTCAATTGGAGCAGTATCTGGAGCGGGCT-----
	HAdV-7-N1_consensus	GCACGAGCCAACTGAACGGGGGCGCCTTCAATKGGAGCAGTATCTGGAGCGGGCT-----
	'Human_adenovirus_B1_NC_011203.1'	GCACGAGCCAACTGAACGGGGGCGCCTTCAATTGGAGCAGTATCTGGAGCGGGCT-----
	'Chimpanzee_adenovirus_Y25_NC_017825.1'	GCACCAGCCAACTGAACGGGGGCGCCTTCAATTGGAGCAGTCTCTGGAGCGGGCT-----
	'Murine_adenovirus_3_NC_012584.1'	GCATCAGCGAACTGCACGGTGGTGCACTTGGTTGGGGTAGTCTATGGAGTAACATTTCAC
	'Murine_adenovirus_A_NC_000942.1'	GCATCAGCGAGCTACACGGTGGAGCTTTGGGGTGGGGTAGTTGGTGGAGTAACTTATCTC

	Human_adenovirus_7_AC_000018	-------TAAAAATTTTGGCTCGACCGTAAAAACCTATGGGAACAAAGCTTGGAACAGCA
	HAdV-7-N1_consensus	-------YAAAAATTTTGGCTCGACCGTAAAAACCTATGGGAACAAARCYWGGAACAGCA
	'Human_adenovirus_B1_NC_011203.1'	-------TAAAAATTTTGGCTCGACCGTAAAAACCTATGGGAACAAAGCTTGGAACAGCA
	'Chimpanzee_adenovirus_Y25_NC_017825.1'	-------TAAGAATTTCGGGTCCACGCTTAAAACCTATGGCAGCAAGGCGTGGAACAGCA
	'Murine_adenovirus_3_NC_012584.1'	GATTGGGCAGTAGTTTTGGCAGCAACTTGAAAAATCTAGGCCTCAAAGCTTGGAATAGTA
	'Murine_adenovirus_A_NC_000942.1'	GTTTGGGCAGTAGCTTCGGCAGCAATTTAAAAAACTTGGGTCTAAAAGCTTGGAACAGTA

	Human_adenovirus_7_AC_000018	GCACAGGGCAGGCTCTGAGAAATAAGCTTAAGGAACAAAACTTCCAACAGAAGGTGGTCG
	HAdV-7-N1_consensus	GCACAGGGCRGGGTCTGAGAAATAAGCTTAAGGAACRAAACTTCCAACAGAAGGTGGTCG
	'Human_adenovirus_B1_NC_011203.1'	GCACAGGGCAGGCTCTGAGAAATAAGCTTAAGGAACAAAACTTCCAACAGAAGGTGGTCG
	'Chimpanzee_adenovirus_Y25_NC_017825.1'	CCACAGGGCAGGCGCTGAGGGATAAGCTGAAAGAGCAGAACTTCCAGCAGAAGGTGGTCG
	'Murine_adenovirus_3_NC_012584.1'	GCACCGGCCAAGCCTTAAGGAAACATCTAAAAGATACAAATTTACAACATAAGGTAGTGG
	'Murine_adenovirus_A_NC_000942.1'	GTACAGGACAAGCACTGCGTCAGCATCTTAAAGATACCAATTTACAACACAAGGTGGTAG

	Human_adenovirus_7_AC_000018	ATGGGATCGCCTCTGGTATTAACGGCGTAGTGGATCTGGCCAACCAGGCTGTACAAAAAC
	HAdV-7-N1_consensus	ATGGGATCGCCTMTGGWRCGAACGGCGTAGTGGAADTGGCCAACCAGGCTGTACAAAAAC
	'Human_adenovirus_B1_NC_011203.1'	ATGGGATCGCCTCTGGTATTAACGGCGTAGTGGATCTGGCCAACCAGGCTGTACAAAAAC
	'Chimpanzee_adenovirus_Y25_NC_017825.1'	ATGGGCTCGCCTCGGGCATCAACGGGGTGGTGGACCTGGCCAACCAGGCCGTGCAGCGGC
	'Murine_adenovirus_3_NC_012584.1'	AAGGGTTGTCAACAGGAATACACGGGGCAGTTGATATAGCTCGACAGGAGGTGGAGAGGC
	'Murine_adenovirus_A_NC_000942.1'	AGGGGCTTTCAACAGGCATTCACGGGGCAGTAGACATAGCTCGGCAGGAAGTGGACAGAC

	Human_adenovirus_7_AC_000018	AGATAAACAGCCGCCTGGACCC---------GCCGCCCGCAACCCCTGGTGAAAT-----
	HAdV-7-N1_consensus	AGATAAACAGCCGCCTGGACCC---------GCCGCCCGCAACCCCTGGTGAAAT-----
	'Human_adenovirus_B1_NC_011203.1'	AGATAAACAGCCGCCTGGACCC---------GCCGCCCGCAACCCCTGGTGAAAT-----
	'Chimpanzee_adenovirus_Y25_NC_017825.1'	AGATCAACAGCCGCCTGGACCCG------GTGCCGCCCGCCGGCTCCGTGGAGATG----
	'Murine_adenovirus_3_NC_012584.1'	AACTTGCAAAACGACTGGAGCGATATGAACCGCCCAGAGCGG-GTCCACCAGAAGA----
	'Murine_adenovirus_A_NC_000942.1'	AGTTGGCCAAGCGACTGGAAAACTACGAACCACCGCGAGTGGCGTCCACCGAAGAAACAG

	Human_adenovirus_7_AC_000018	--GGAAGTGGAGGAAGAACTTCCTCCGCTGGAAAAGCGGGGCGACAAGCGTCCGCGACCC
	HAdV-7-N1_consensus	--GGAAGTGGAGGAAGAACTTCCTCCGCTGGAAAAGCGGGGCGACAAGCGTCCGCGACCC
	'Human_adenovirus_B1_NC_011203.1'	--GGAAGTGGAGGAAGAACTTCCTCCGCTGGAAAAGCGGGGCGACAAGCGTCCGCGACCC
	'Chimpanzee_adenovirus_Y25_NC_017825.1'	CCGCAGGTGGAGGAGGAGCTGCCTCCCCTGGACAAGCGGGGCGAGAAGCGACCCCGCCCC
	'Murine_adenovirus_3_NC_012584.1'	-CGATGACGTGAACACAGTGGCTCTGCCCCCAAAAGAAGA-------------------T
	'Murine_adenovirus_A_NC_000942.1'	TGGATGATGTAAAAACCGTGGCTTTGCCCTCCAAAGAAGA-------------------C

	Human_adenovirus_7_AC_000018	GAGCTAGAGCACACGCTGGTGACGCGCGCAGACGAGCCCCCTTCATACGAGGAGGCAGTA
	HAdV-7-N1_consensus	GAGCTGGAGCAGACGCTGGTGACGCGCGCAGACGAGSCNSCYTCATACGAGGAGGCAGTA
	'Human_adenovirus_B1_NC_011203.1'	GAGCTAGAGCAGACGCTGGTGACGCGCGCAGACGAGCCCCCTTCATATGAGGAGGCAGTA
	'Chimpanzee_adenovirus_Y25_NC_017825.1'	GACGCGGAGGAGACGCTGCTGACGCACACGGACGAGCCGCCCCCGTACGAGGAGGCGGTG
	'Murine_adenovirus_3_NC_012584.1'	GACATTGAGAAAGTTTTGGTGACAAACATACGAGAACCTCCTCCTCCTTATGAGGCACT-
	'Murine_adenovirus_A_NC_000942.1'	GAGTCCGAAAGAGTACTGGTGACAAAGATTCGTGAGCCTCCACCGCCTTACGATGCTGT-

	Human_adenovirus_7_AC_000018	AAGCTCGGAATGCCCACTACCAGGCCCGTAGCTCACATGGCTACCGGGGTGATGAAACCT
	HAdV-7-N1_consensus	AAGCTCGGAAGGCCTACTACCAGGCCTGTWGCTCACRTGGCTACCGGGGTAATGAAACCT
	'Human_adenovirus_B1_NC_011203.1'	AAGCTCGGAATGCCCACTACCAGGCCTGTAGCTCACATGGCTACCGGGGTGATGAAACCT
	'Chimpanzee_adenovirus_Y25_NC_017825.1'	AAACTGGGTCTGCCCACCACGCGGCCCATCGCGCCCCTGGCCACCGGGGTGCTGAAAC--
	'Murine_adenovirus_3_NC_012584.1'	-----------GTTCGGAACAGAGCCAGTGTTGGAA---------AAAAAAAGAAAGTTC
	'Murine_adenovirus_A_NC_000942.1'	-----------GTTTGGTCCCGCGCCATCTGCGGAAA---CTAATAAGAAGCAAAAGTTC

	Human_adenovirus_7_AC_000018	TCTGAGTTACATCGACCCGCCACCTTGGACTTGCCTCCTCCCCCTGCTTCTGCGGCGCCT
	HAdV-7-N1_consensus	TCTCAGACACATCGACCCGCCACCTTGGACTTGCCTCCTCCCCCTGCTTCTGCGGCACCT
	'Human_adenovirus_B1_NC_011203.1'	TCTCAGTCACATCGACCCGCCACCTTGGACTTGCCTCCTCCCCCTGCTTCTGCGGCGCCT
	'Chimpanzee_adenovirus_Y25_NC_017825.1'	-CCGAAAGTAATAAGCCCGCGACCCTGGACTTGCCTCCTCCCGCTTCCCGCCCCTCTACA
	'Murine_adenovirus_3_NC_012584.1'	CAGGAAGAGGTGGAGGA---GAAGCACGAACCCCCTCCACCGGTGATGCCGACTGT----
	'Murine_adenovirus_A_NC_000942.1'	GAGGAAACCCTGCAAAATGCCGGTCTGGTTTCTTCTCCACCGGCCCCCATAGCCGCGCCC

	Human_adenovirus_7_AC_000018	GTTCCCAAACCTGTCGCTACCAGAAAGCCCACCGCCGTACAGCCCGTT-GCCGTAGCCAG
	HAdV-7-N1_consensus	GTTCCCAAACCTGTCGCTACCAGAAAGCCCACCGCCGTMCAGCCCGTC-GCCGTRSCCAG
	'Human_adenovirus_B1_NC_011203.1'	GTTCCCAAACCTGTCGCTACCAGAAAGCCCACCGCCGTACAGCCCGTC-GCCGTAGCCAG
	'Chimpanzee_adenovirus_Y25_NC_017825.1'	GTGGCTAAGC------------------------CCCTGCCGCCGGTG-GCCGTGGCCCG
	'Murine_adenovirus_3_NC_012584.1'	---GACACGACCGTCCCCGCCTGTCAGTTTAGGTCCAAATAGGCGCCT------------
	'Murine_adenovirus_A_NC_000942.1'	GCAGCCATAGCCGTTCCCGCACAAACAACGATGTCGCACCCGGCGTCTAGCCGTCGCC--

	Human_adenovirus_7_AC_000018	ACCGCGTCCTGGGGGCACACCGCGCCCGAAAGCAAACTGGCAAAGTACTCTGAACAGCAT
	HAdV-7-N1_consensus	ACCGCGTCCTGGGGGSACACCGCGCCCGAAAGCAAACTGGCAAAGTACRSTGAACAGCAT
	'Human_adenovirus_B1_NC_011203.1'	ACCGCGTCCTGGGGGCACACCGCGCCCGAAAGCAAACTGGCAAAGTACTCTGAACAGCAT
	'Chimpanzee_adenovirus_Y25_NC_017825.1'	CGCGCGACCCGGGGGCTCCGCCCGCCCTCATGCGAACTGGCAGAGCACTCTGAACAGCAT
	'Murine_adenovirus_3_NC_012584.1'	------------------------------CCAGCATTGGCAAGGAACTCTAAACAACAT
	'Murine_adenovirus_A_NC_000942.1'	-----------------------------GGCATCATTGGCAAGGAACTCTGGACAGCAT

	Human_adenovirus_7_AC_000018	CGTGGGTCTGGGCGTGCAGAGTGTAAAGCGCCGTCGCTGCTATTAATTAAATATGGAGTA
	HAdV-7-N1_consensus	CGTGGGTCTGGGCGTGCAGAGTGYAWRGCGCCGTCGCTGCTGTTAATTAAATATGGAGTA
	'Human_adenovirus_B1_NC_011203.1'	CGTGGGTCTGGGCGTGCAGAGTGTAAAGCGCCGTCGCTGCTATTAATTAAATATGGAGTA
	'Chimpanzee_adenovirus_Y25_NC_017825.1'	CGTGGGTCTGGGAGTGCAGAGTGTGAAGCGCCGCCGCTGCT----ATTAAACCTACCGTA
	'Murine_adenovirus_3_NC_012584.1'	CATGGGCCTAGGATTACAACCAACCAAACGACGGCGCTGTT----TTTAACT-T------
	'Murine_adenovirus_A_NC_000942.1'	AATGGGCCTGGGTTTACAACCTATCAAACGCCGGCGCTGTT----TTTAAATGT------

	Human_adenovirus_7_AC_000018	GCGCTTAACTTGCTTGTCTGT-GTGTATGTATCATCACCACGCCGC---CGCAGC-----
	HAdV-7-N1_consensus	GYRCTTAACTTGCTTGTCTGT-GTGTATGYRCCATCACCACGCCGC---CGCAGC-----
	'Human_adenovirus_B1_NC_011203.1'	GCGCTTAACTTGCTTGTCTGT-GTGTATGTATCATCACCACGCCGC---CGCAGC-----
	'Chimpanzee_adenovirus_Y25_NC_017825.1'	GCGCTTAACTTGCTTGTCTGT-GTGTGTATGT----ATTATGTCGC---CGCTGTCCGCC
	'Murine_adenovirus_3_NC_012584.1'	---TCTATG-TGCTTGCTTGT--TTCATGGGC----ACAACGT------GACTGTTC---
	'Murine_adenovirus_A_NC_000942.1'	---TCTAAGTTGCTTACTTTTTGTTAGCGGAC----ACAAGATCATTCGTATTGCTC---

	Human_adenovirus_7_AC_000018	-AGAGGAGAAAGGAAGAGGTCGCGCGCCGAGGCT--GAGTTGCTTTCAAGATGGCCACCC
	HAdV-7-N1_consensus	-AGAGGAGAAAGGAAGAGGTCGCGCGCCGAGGCT--GASYWGCTTTCAAGATGGAARCCC
	'Human_adenovirus_B1_NC_011203.1'	-AGAGGAGAAAGGAAGAGGTCGCGCGCCGAGGCT--GAGTTGCTTTCAAGATGGCCACCC
	'Chimpanzee_adenovirus_Y25_NC_017825.1'	AGAAGGAGGAGTGAAGAGGCGCGTCGCCGAG------------TTGCAAGATGGCCACCC
	'Murine_adenovirus_3_NC_012584.1'	------------------GAACTTTACTAGGTCTGTGTGTTATCGCCGCCATGACGACCC
	'Murine_adenovirus_A_NC_000942.1'	------------------GCACTTCACTAGGACTCTGAGCGGTGTCCGCCATGACGACGC

	Human_adenovirus_7_AC_000018	CATCGATGATGCCCCAATGGGCATACATGCACATCGCCGGACAGGATGCTTCGGAGTACC
	HAdV-7-N1_consensus	CATCGATGATGCCCCAATGGGCCGACATGCACATCGCCGGACAGGATGCTTCGGACTACC
	'Human_adenovirus_B1_NC_011203.1'	CATCGATGATGCCCCAATGGGCATACATGCACATCGCCGGACAGGATGCTTCGGAGTACC
	'Chimpanzee_adenovirus_Y25_NC_017825.1'	CATCGATGCTGCCCCAGTGGGCGTACATGCACATCGCCGGACAGGACGCTTCGGAGTACC
	'Murine_adenovirus_3_NC_012584.1'	CATCAATGCAGCCCCAATGGGCCTTCATGCACATCGCTGGACAGGACGCTTCACAGTACC
	'Murine_adenovirus_A_NC_000942.1'	CTTCAATGCAGCCCCAGTGGGCCTTCATGCACATCGCGGGACAGGACGCTTCCCAATACC

	Human_adenovirus_7_AC_000018	TGAGTCCGGGTCTGGTGCAGTTCGCCCGTGCAACAGACACCTACTTCAGTATGGGGAACA
	HAdV-7-N1_consensus	TGAGKCCGGGTCTGGTGCAGTTCGCCCGTGCAACAGCCWCCTACTTCAGTATGGGGMACA
	'Human_adenovirus_B1_NC_011203.1'	TCAGTCCGGGTCTGGTGCAGTTCGCCCGTGCAACAGACACCTACTTCAGTATGGGGAACA
	'Chimpanzee_adenovirus_Y25_NC_017825.1'	TGAGTCCGGGTCTGGTGCAGTTCGCCCGCGCCACAGACACCTACTTCAGTCTGGGGAACA
	'Murine_adenovirus_3_NC_012584.1'	TGTCCCCTGGCGTAATGCAATTTGCAGCTGCCACGGAGACCTATTTTTCCCTGGGCAACA
	'Murine_adenovirus_A_NC_000942.1'	TGTCACCAGGGGTGGTGCAGTTTGCAGCGGCCACAGATACGTACTTTTCTCTCGGAAACA

	Human_adenovirus_7_AC_000018	AGTTTAGAAACCCCACAGTGGCGCCCACCCACGATGTGACCACCGACCGTAGCCAGCGAC
	HAdV-7-N1_consensus	AGTTTAGAAACCCCACAGTGGCGCCCACCCACGATGTGACCACCGACCGTAGCCAGCGAC
	'Human_adenovirus_B1_NC_011203.1'	AATTTAGAAACCCCACAGTGGCGCCCACCCACGATGTGACCACCGACCGTAGCCAGCGCC
	'Chimpanzee_adenovirus_Y25_NC_017825.1'	AGTTTAGGAACCCCACGGTGGCGCCCACGCACGATGTGACCACCGACCGCAGCCAGCGGC
	'Murine_adenovirus_3_NC_012584.1'	AGTTCCGAAATCCGACTGTGGCTCCCACTCATGATGTAACAACAGATCGTTCACAGAGGC
	'Murine_adenovirus_A_NC_000942.1'	AGTTTCGCAATCCAACTGTGGCCCCCACCCATGACGTTACGACAGACCGGTCTCAAAGAC

	Human_adenovirus_7_AC_000018	TGATGCTGCGCTTCGTGCCCGTTGACCGGGAGGACAATACATACTCTTACAAAGTGCGGT
	HAdV-7-N1_consensus	TGATGCTGCGCTTCGTGCSCGWTGACCGGGAGGACAWCACMTANYCTTACAAAGTGCGST
	'Human_adenovirus_B1_NC_011203.1'	TGATGCTGCGCTTCGTGCCCGTTGACCGGGAAGACAATACCTACTCTTACAAAGTTCGCT
	'Chimpanzee_adenovirus_Y25_NC_017825.1'	TGACGCTGCGCTTCGTGCCCGTGGACCGCGAGGACAACACCTACTCGTACAAAGTGCGCT
	'Murine_adenovirus_3_NC_012584.1'	TGACACTACGCATAGTGCCGGTGGACAGAGAAGACAGCCAGTATACGTACAAGACCAGAT
	'Murine_adenovirus_A_NC_000942.1'	TCACACTGCGTATAGTCCCGGTGGACAGAGAAGACAGCCAGTACACCTACAAAACCAGGT

	Human_adenovirus_7_AC_000018	ACACCCTCGCCGTGGGCGACAACAGAGTGCTTGACATGGCCAGCACATTCTTTGACATTA
	HAdV-7-N1_consensus	ACACCCTCGCCGTGGGCGACAACAGAGTGATTGACTCCGCCAGCACATTCTKSGACATTA
	'Human_adenovirus_B1_NC_011203.1'	ACACGCTGGCTGTAGGCGACAACAGAGTGCTTGACATGGCCAGCACATTCTTTGACATTC
	'Chimpanzee_adenovirus_Y25_NC_017825.1'	ACACGCTGGCCGTGGGCGACAACCGCGTGCTGGACATGGCCAGCACCTACTTTGACATCC
	'Murine_adenovirus_3_NC_012584.1'	TTCAACTGTCTGTAGGAGACAATCGCGTGCTGGATATGGCTAGCACCTATTTCGACATTC
	'Murine_adenovirus_A_NC_000942.1'	TTCAACTTTCTGTTGGGGATAACCGAGTTCTGGACATGGCCAGCACTTACTTTGACATTC

	Human_adenovirus_7_AC_000018	GGGGGGTGCTTGATAGAGGTCCTAGCTTCAAGCCATATTCCGGCACAGCTTACAATTCAC
	HAdV-7-N1_consensus	GGGGGGTGCTTGATAGAGGACCTAGCTTCAAGCCATATTCCGGCACMGCTTACAATTCAC
	'Human_adenovirus_B1_NC_011203.1'	GGGGGGTGCTTGATAGAGGTCCTAGCTTCAAGCCATATTCCGGCACAGCTTACAATTCAC
	'Chimpanzee_adenovirus_Y25_NC_017825.1'	GCGGCGTGCTGGATCGGGGCCCTAGCTTCAAACCCTACTCCGGCACCGCCTACAACAGCC
	'Murine_adenovirus_3_NC_012584.1'	GAGGTCGACTAGACAGGGGTCCCAGTTTTAAACCTTACTCGGGAACCGCCTACAACAGTT
	'Murine_adenovirus_A_NC_000942.1'	GCGGCCGCCTCGACAGAGGCCCCAGCTTTAAACCCTACTCAGGAACGGCGTATAACAGCC

	Human_adenovirus_7_AC_000018	TGGCTCCTAAGGGCGCGCCTAACACATCTCAGTGGATAGTTACAACGGGAGAAGACAATG
	HAdV-7-N1_consensus	TGGCTCCTAA----GCGCCKCTTYCATCTCAGTGGATAGTTACAACGGGAGAAGACAATG
	'Human_adenovirus_B1_NC_011203.1'	TCGCTCCTAAGGGCGCGCCCAATACATCTCAGTGGATAGTTACAACAAATGGGGACAATG
	'Chimpanzee_adenovirus_Y25_NC_017825.1'	TGGCTCCCAAGGGAGCGCCCAATTCCAGCCAGTGGGAGCAAAAAAAGGCAGGCAATGGTG
	'Murine_adenovirus_3_NC_012584.1'	TGGCTCCACGTGCAGCTCCCAACA------ACCTCATGTATCAAGTTGGTGGGAATAATC
	'Murine_adenovirus_A_NC_000942.1'	TGGCGCCGCGAGCTGCTCCGAATA------ATTTAATGTTTAAAACAGGAGCAGACAGC-

	Human_adenovirus_7_AC_000018	---------CCACCACATACACATTTGGCATTGCTTCCACGAAGGGAGACAATATTACTA
	HAdV-7-N1_consensus	---------CCACCACATACACATTYGCCATTGCTTCCACGAGCGGAGACAAYWTTACTA
	'Human_adenovirus_B1_NC_011203.1'	CAGTAACTACCACCACAAACACATTTGGCATTGCTTCCATGAAGGGAGACAATATTACTA
	'Chimpanzee_adenovirus_Y25_NC_017825.1'	---ACACTATGGAAACACACACATTTGGTGTGGCCCCAATGGGCGGTGAGAATATTACAA
	'Murine_adenovirus_3_NC_012584.1'	---------CAAAGACAAAAACAATAGCACAAGCTAACATTCCTGGCACGCAAATAGATG
	'Murine_adenovirus_A_NC_000942.1'	-----------AAAACTATGACCATAGCTCAGGCCAACATTGTCGGCTCGACCATAGATC

	Human_adenovirus_7_AC_000018	AGGAAGGTTTAGAAATTGGGAAAGACATTACTGC---------AGACAACAAGCCCATTT
	HAdV-7-N1_consensus	AGGAAGGTTTAGAAATTGGGAAAGACATTACTGC---------AGACAACAAGCCCATTT
	'Human_adenovirus_B1_NC_011203.1'	AAGAAGGTTTGCAAATTGGGAAAGACATTACCACTACTGAAGGAGAAGAAAAGCCCATTT
	'Chimpanzee_adenovirus_Y25_NC_017825.1'	TCGACGGATTACAAATTGGAACTGACGCTACAGCTGA------TCAGGATAAACCAATTT
	'Murine_adenovirus_3_NC_012584.1'	CCAATGGATTGCAGGT------------------------------CAACAATCAAAATC
	'Murine_adenovirus_A_NC_000942.1'	AAGACGGTTTAAAAAT------------------------------AAACAACGTAGCCC

	Human_adenovirus_7_AC_000018	ATGCCGATAAAACATATCAGCCAGAGCCTCAAGTTGGAGAAGAATCATGGACTGATATTG
	HAdV-7-N1_consensus	ATGCCGATAAAACATATCAGCCAGAGCCTCAAGTTGGAGAAGAATCRTGGACTGATATTG
	'Human_adenovirus_B1_NC_011203.1'	ATGCCGATAAAACATATCAGCCAGAGCCTCAAGTTGGAGAAGAATCATGGACTGATACTG
	'Chimpanzee_adenovirus_Y25_NC_017825.1'	ATGCTGACAAAACATTCCAGCCTGAACCTCAAGTAGGAGAAGAAAATTGGCAAGAAACTG
	'Murine_adenovirus_3_NC_012584.1'	TTGATATACAAAGAGGGGAGCCAGAAGTGCAGGTGGGGTATCAGAATTGGATGGATGAGC
	'Murine_adenovirus_A_NC_000942.1'	TGAACCCGAATGCTGGTGAGCCGGCAGTGCAGGAAGGTTTGGAAAATTGGATGGAAGAAT

	Human_adenovirus_7_AC_000018	ATGGAACAAATG------AAAAATTTGGAGGTAGAGCTCTTAAACCAGCTACTAAAATGA
	HAdV-7-N1_consensus	ATGGAACAAATG------AAAAATTTGGAGGTAGAGCTKGTATCCCASCTACTAAAATGA
	'Human_adenovirus_B1_NC_011203.1'	ATGGAACAAATG------AAAAGTTTGGTGGAAGAGCCCTTAAACCAGCTACCAACATGA
	'Chimpanzee_adenovirus_Y25_NC_017825.1'	AAAGCTT---------------TTATGGCGGTAGGGCTCTTAAAAAAGACACAAGCATGA
	'Murine_adenovirus_3_NC_012584.1'	TGGAACCTGGGAATCAACCCAAGTATGCTGGCAGAGTGCTAAAAACAAATCAGCCAGTGT
	'Murine_adenovirus_A_NC_000942.1'	TACAAATTGGTGCTGACAAAAAATTTGCCAGCCGCGTTCTTAAAGCCGACCAACCTGTGC

	Human_adenovirus_7_AC_000018	AGCCATGCTACGGGTCTTTTGCAAGACCTACAAACATAAAAGGGGGCCAAGCTAAAAACA
	HAdV-7-N1_consensus	AGCCATGCTACGGGTCTTTTGCAAGACCTACAAACATAAAAGGGGGCCAAGCTAAAAACA
	'Human_adenovirus_B1_NC_011203.1'	AGCCATGCTACGGGTCTTTTGCAAGACCTACAAACATAAAAGGGGGCCAAGCTAAAAACA
	'Chimpanzee_adenovirus_Y25_NC_017825.1'	AACCTTGCTATGGCTCCTATGCTAGACCCACCAATGTAAAGGGAGGTCAAGCTAAACTTA
	'Murine_adenovirus_3_NC_012584.1'	TACCAAACTATGGTAGCTATGCCTTTCCTACGAATGAAAATGGAACACAGACCAAGAACG
	'Murine_adenovirus_A_NC_000942.1'	TGCCCAACTACGGAAGTTATGCTTATCCCACAAACATCAACGGCACCCAAACAAAAGACG

	Human_adenovirus_7_AC_000018	GAAAAGTAA---CACCAACCGAAGGAGATGTTGAAGCTGAGGAGCCAGATATTGATATGG
	HAdV-7-N1_consensus	GAAAAGTAA---GACCAACCGAAGGAGATGGAGAAGCTGAGGAGCCAGATATTGATATGG
	'Human_adenovirus_B1_NC_011203.1'	GAAAAGTAAAACCAACAACCGAAGGAGGGGTTGAAACTGAGGAACCAGATATTGATATGG
	'Chimpanzee_adenovirus_Y25_NC_017825.1'	AAGTTGGAG---------CTGATGGAGTTCCT---ACCAAAGAATTTGACATAGACCTGG
	'Murine_adenovirus_3_NC_012584.1'	GCACACAGG------------------------------------TGGATAAAGTGTTCA
	'Murine_adenovirus_A_NC_000942.1'	GCACCACAG------------------------------------TAGACAAAGTGTACA

	Human_adenovirus_7_AC_000018	AATTTTTCGATGGTAGAGAAGCTGCT------------GACGCTTTTTCGCCTGAAATTG
	HAdV-7-N1_consensus	AATTTTTTGATGGTAGAGAAGCTGCT------------GACGCTTTTTCGCCTGAAATTG
	'Human_adenovirus_B1_NC_011203.1'	AATTTTTCGATGGTAGAGATGCTGTTGC---------AGGAGCTTTAGCGCCTGAAATTG
	'Chimpanzee_adenovirus_Y25_NC_017825.1'	CTTTCTTTGATACTCCCGGTGGCACAGTGAATGGACAAGATGAGTATAAAGCAGACATTG
	'Murine_adenovirus_3_NC_012584.1'	TGTTGCCCAA------------------------AGTAAATGCCCAGAATGCAGATGTGG
	'Murine_adenovirus_A_NC_000942.1'	TGTGCTCCAAAG---------------------GAGCAAATGTACAAAACCCAGACGTCG

	Human_adenovirus_7_AC_000018	TGCTTTACACGGAAAATGTCAATTTGGAAACTCCAGACAGCCATGTGGTATACAAGCCAG
	HAdV-7-N1_consensus	TGCTTTACACGGAAAATGTCAATTTGGAAACTCCAGACAGATATGTGGTATACAAGCCAG
	'Human_adenovirus_B1_NC_011203.1'	TGCTTTATACGGAAAATGTAAATTTGGAAACTCCAGACAGTCATGTGGTATATAAACCAG
	'Chimpanzee_adenovirus_Y25_NC_017825.1'	TCATGTATACCGAAAACACGTATCTGGAAACTCCAGACACGCATGTGGTATACAAACCAG
	'Murine_adenovirus_3_NC_012584.1'	TTCTGTACAGCGAAGAAGTTAACTTACAAGCTCCAGATACGCACCTTTTGGAAGGGCCAA
	'Murine_adenovirus_A_NC_000942.1'	TGCTGTACAGCGAAGAGGTGAATTTGCAAGCTCCGGACACACATCTGCTAGATGGTCCCG

	Human_adenovirus_7_AC_000018	GAACTTCTGATGGTAACTCTCATGCAAATTTGGGTCAACAAGCCATGCCTAACAGACCCA
	HAdV-7-N1_consensus	GAACTTCTGATGGTAACTCTCATGCAAATTTRGGTCAACAAGCCAGGCCTAACAGACCCA
	'Human_adenovirus_B1_NC_011203.1'	AAACGTCTAA---TAACTCTCATGCAAATTTGGGTCAACAAGCCATGCCTAACAGACCCA
	'Chimpanzee_adenovirus_Y25_NC_017825.1'	GCAAGGATGATGCAAGTTCTGAAATTAACCTGGTTCAGCAGTCCATGCCCAATAGACCCA
	'Murine_adenovirus_3_NC_012584.1'	G------TGCAGCCACAGCGACAAACAGGGTGGCGATTCAAGCAGCCCCCAACAGACCAA
	'Murine_adenovirus_A_NC_000942.1'	G------TGCTGACAACCCCAAAGACAGAGTGGCTTTTTGCGCTGCTCCCAACCGACCAA

	Human_adenovirus_7_AC_000018	ATTACATTGGCTTCAGGGATAACTTTGTAGGTCTTATGTACTACAACAGTACTGGAAATA
	HAdV-7-N1_consensus	CWKACATTGGCTTCAGGGATWACTTTGGAGGTCKYATGTACTACAACAGYACTGGAAATA
	'Human_adenovirus_B1_NC_011203.1'	ATTACATTGGCTTCAGGGATAACTTCGTAGGCCTAATGTACTACAACAGTACTGGAAATA
	'Chimpanzee_adenovirus_Y25_NC_017825.1'	ACTATATTGGGTTCAGAGACAACTTTATTGGGCTCATGTATTACAACAGTACTGGCAATA
	'Murine_adenovirus_3_NC_012584.1'	ACTACATCGGCTTCCGAGACAATTTTATTGGACTCATGTACTACAACAGCAATGGCAATC
	'Murine_adenovirus_A_NC_000942.1'	ATTACATCGGTTTTAGAGATAATTTTATCGGCCTGATGTACTATAATAGCAATGGCAACC

	Human_adenovirus_7_AC_000018	TGGGAGTTTTGGCCGGCCAAGCATCACAACTGAATGCAGTGGTTGACTTGCAGGACAGAA
	HAdV-7-N1_consensus	TGGGAGTTTTGGCCGGCCAAGCATCACAACTGAATGCAGTGGTTGACTTGCAGGACAGAA
	'Human_adenovirus_B1_NC_011203.1'	TGGGAGTTTTGGCTGGCCAAGCATCACAACTGAATGCAGTGGTTGACTTGCAGGACAGAA
	'Chimpanzee_adenovirus_Y25_NC_017825.1'	TGGGGGTGCTGGCTGGTCAGGCCTCACAGCTGAATGCTGTGGTCGACTTGCAAGACAGAA
	'Murine_adenovirus_3_NC_012584.1'	AAGGTGTCCTTGCAGGACAAGCCTCACAGCTGAATGCTGTGGTAGATTTGCAGGACCGCA
	'Murine_adenovirus_A_NC_000942.1'	AGGGAGTGTTGGCGGGACAGGCTTCACAGCTCAATGCTGTTGTAGATTTACAGGACAGAA

	Human_adenovirus_7_AC_000018	ACACTGAACTGTCATATCAGCTTTTGCTTGATTCTCTGGGAGACAGAAGCAGATACTTCA
	HAdV-7-N1_consensus	ACACTGAACTGTCATATCAGCTTTTGCTTGATTCTCTGGGAGACAGAAGCAGATACTTCA
	'Human_adenovirus_B1_NC_011203.1'	ATACTGAACTGTCATATCAGCTTTTGCTTGATTCTCTGGGAGACAGAACCAGATACTTCA
	'Chimpanzee_adenovirus_Y25_NC_017825.1'	ACACCGAGCTGTCATACCAGCTCTTGCTTGACTCTTTGGGTGACAGAACCCGGTATTTCA
	'Murine_adenovirus_3_NC_012584.1'	ACACAGAACTAAGCTATCAATTCCTGCTTGATTCTCTATATGACCGCAGCAGATACTTTT
	'Murine_adenovirus_A_NC_000942.1'	ATACTGAGCTGAGTTACCAGTTTCTTTTGGATTCGCTCTATGACCGGAGTCGGTACTTTT

	Human_adenovirus_7_AC_000018	GCATGTGGAATCAGGCTGTGGACAGCTATGATCCCGATGTTCGTATTATTGAAAATCATG
	HAdV-7-N1_consensus	GCATGTGGAATCAGGCTGTGTWGMGCSATGATTCCGATGTTCGTATTWTYGAAAATCATG
	'Human_adenovirus_B1_NC_011203.1'	GCATGTGGAATCAGGCTGTGGACAGTTACGATCCCGATGTTCGCATTATTGAAAATCATG
	'Chimpanzee_adenovirus_Y25_NC_017825.1'	GTATGTGGAATCAGGCGGTGGACAGTTATGATCCTGATGTGCGCATTATTGAAAACCATG
	'Murine_adenovirus_3_NC_012584.1'	CCCTGTGGAATCAGGCCATAGATAGCTACGATCCTAGAGTAAGGATCATTGAAAATGATG
	'Murine_adenovirus_A_NC_000942.1'	CATTGTGGAACCAAGCAATAGATAGCTACGATCCCCGGGTACGCATTATTGAAAATGACG

	Human_adenovirus_7_AC_000018	GCGTCGAGGATGAACTGCCTAATTACTGTTTTCCTCTGGATGGCATAGGACCAGGGAACA
	HAdV-7-N1_consensus	GCGTCGAGGATGAACTKCCTAATTACTGTCTTCCTCTGGATGGCATAGGACCAGGGAACA
	'Human_adenovirus_B1_NC_011203.1'	GCATCGAGGATGAACTGCCTAATTACTGTTTTCCTCTGAATGGCATAGGACCAGGGCACA
	'Chimpanzee_adenovirus_Y25_NC_017825.1'	GTGTGGAAGACGAACTTCCCAACTATTGCTTCCCCCTGGATGGGTCTGGCACTAATGCCG
	'Murine_adenovirus_3_NC_012584.1'	GAGTAGAAGACGACATTACTTCCTTCGCATTCGACCTCAGAGGGGTGGGC---AGACTGG
	'Murine_adenovirus_A_NC_000942.1'	GTGTAGAGGACGACATCACCTCTTTTGCTTTTGACCTTCGGGGAATAGGC---GATCTAC

	Human_adenovirus_7_AC_000018	AATATCAAGGCATTAAACCTAGAGAC---------------------ACTGCATGGGAAA
	HAdV-7-N1_consensus	AATATCAAGGCATTAAACCTAGAGAC---------------------AATGCATGGGAAA
	'Human_adenovirus_B1_NC_011203.1'	CATATCAAGGCATTAAAGTTAAAACCGATGAC------------ACTAATGGATGGGAAA
	'Chimpanzee_adenovirus_Y25_NC_017825.1'	CTTACCAAGGTGTGAAAGTAAAAAATGGTAACGATGGTGATGTTGAGAGCGAATGGGAAA
	'Murine_adenovirus_3_NC_012584.1'	AGTACAAACAAGTTCAGACCCACCAG------------------GGAAATCAACAGGCCA
	'Murine_adenovirus_A_NC_000942.1'	CGTACAAACAGGTGCAAACTCACAAT------------------GGAAACCAACAGTCGG

	Human_adenovirus_7_AC_000018	AAGATACTAAAGTTTCTACAGCTAATGAAATAGCCATAGGCAACAATCTGGCTATGGAAA
	HAdV-7-N1_consensus	AACATACTAAAGTTTCGACAGCTAATGAAATAGCCATAGGCAACAATCAGGCTATGGAAA
	'Human_adenovirus_B1_NC_011203.1'	AAGATGCTAATGTTGCTCCAGCTAATGAAATAACCATAGGCAACAACCTGGCTATGGAAA
	'Chimpanzee_adenovirus_Y25_NC_017825.1'	ATGATGATACTGTCGCAGCTCGAAATCAATTATGCAAGGGCAACATTTTTGCCATGGAAA
	'Murine_adenovirus_3_NC_012584.1'	ACAATGCAGATGACACGTCATACATAGGA------AAGGGAAACATGGCAGCCATGGAAA
	'Murine_adenovirus_A_NC_000942.1'	CCAACACTACCGACACTTGTTACATTGGA------AAGGGAAACATGGCTGCCATGGAGA

	Human_adenovirus_7_AC_000018	TTAATATCCAAGCTAATCTTTGGAGAAGTTTTCTGTACTCCAATGTGGCTTTGTACCTTC
	HAdV-7-N1_consensus	TTAATATCCAAGCTAATCTTTGGAGAAGTTTTCTGTACTCCAATGTGGCTTTKCRCCTTC
	'Human_adenovirus_B1_NC_011203.1'	TTAATATCCAAGCTAACCTTTGGAGAAGTTTTCTGTACTCTAATGTGGCTTTGTACCTTC
	'Chimpanzee_adenovirus_Y25_NC_017825.1'	TTAACCTCCAAGCCAACCTGTGGAGAAGTTTCCTCTACTCGAACGTGGCCCTGTACCTGC
	'Murine_adenovirus_3_NC_012584.1'	TCAATATTCCAGCGAACATGTGGATTGGTTTTCTGTATGCCAACGTGGCGCAGTATGTAC
	'Murine_adenovirus_A_NC_000942.1'	TAAACATTCCAGCCAACTTATGGCTCGGCTTTTTGTACGCCAATGTGGCTCAGTATATGC

	Human_adenovirus_7_AC_000018	CAGATGTTTACAAGTACACGCCAACTAACATTACTCTGCCCGCTAACACCAACACCTATG
	HAdV-7-N1_consensus	CAGATGTTTACAAGTACACGCCAACTAACATTACTCTGCCCGCTAACACCAACACCTATG
	'Human_adenovirus_B1_NC_011203.1'	CAGATGTTTACAAGTACACGCCACCTAACATTACTTTGCCCACTAACACCAACACCTATG
	'Chimpanzee_adenovirus_Y25_NC_017825.1'	CCGACTCTTACAAGTACACGCCAGCCAACATCACCCTGCCCACCAACACCAACACTTATG
	'Murine_adenovirus_3_NC_012584.1'	CTGACGCCTACAAAGTAGACCCTACAAACATTGCAATGCCTGAAAACAAGAACACCTACA
	'Murine_adenovirus_A_NC_000942.1'	CGGACGACTTTAAAGTGGACCCGTCGAACATTCAAATGCCACAGGACAAAACCACGTACG

	Human_adenovirus_7_AC_000018	AGTACATGAACGGGCGAGTGGTTTCCCCATCTCTGGTCGATTCATACATCAACATTGGCG
	HAdV-7-N1_consensus	AGTACATGAACGGGCGAGTGGTTTYTCCATCTCTGGTCGATTCATACATCAACATTGGCG
	'Human_adenovirus_B1_NC_011203.1'	AGTACATGAACGGGCGAGTGGTATCCCCATCCCTGGTTGATTCATACATCAACATTGGCG
	'Chimpanzee_adenovirus_Y25_NC_017825.1'	ATTACATGAACGGGAGAGTGGTGCCTCCCTCGCTGGTGGACGCCTACATCAACATCGGGG
	'Murine_adenovirus_3_NC_012584.1'	GCTACATGAATCAAAGAATCGCGCCCACAGGCCTGGTGGAAACGTATGTGAACATGGGAG
	'Murine_adenovirus_A_NC_000942.1'	CTTACATGAACCAAAGAATTGCTCCTGCCGGGCTTATAGAAACCTACGTAAACGTAGGCG

	Human_adenovirus_7_AC_000018	CCAGGTGGTCTCTTGACCCAATGGACAATGTGAATCCATTTAACCACCACCGCAATGCTG
	HAdV-7-N1_consensus	CCAGGTGGTCTCTTGACCCAATGGACAATGTGAATMCATTTAACCACCACCGCAATGCTG
	'Human_adenovirus_B1_NC_011203.1'	CCAGGTGGTCTCTTGACCCAATGGACAATGTGAATCCATTCAACCACCACCGCAATGCTG
	'Chimpanzee_adenovirus_Y25_NC_017825.1'	CGCGCTGGTCGCTGGACCCCATGGACAACGTCAATCCCTTCAACCACCACCGCAACGCGG
	'Murine_adenovirus_3_NC_012584.1'	GCAGATGGTCGGTTGACTTCATGGATACTGTGAATCCCTTTAATCACCACCGCAACGATG
	'Murine_adenovirus_A_NC_000942.1'	GGCGTTGGTCAGTTGACTTCATGGACACGGTCAATCCCTTCAATCATCACCGAAATGAAG

	Human_adenovirus_7_AC_000018	GCCTACGCTACCGGTCCATGCTTCTGGGCAATGGCCGTTATGTGCCTTTCCACATACAAG
	HAdV-7-N1_consensus	GCCTACGCTACCGGTCCATGCTTCTGGGCAATGGCCGTTATGTGCCTTTCCACATMCAAG
	'Human_adenovirus_B1_NC_011203.1'	GTCTGCGCTACAGGTCCATGCTTCTGGGAAATGGTCGTTATGTGCCTTTCCACATACAAG
	'Chimpanzee_adenovirus_Y25_NC_017825.1'	GCCTGCGCTACCGCTCCATGCTCCTGGGCAACGGGCGCTACGTGCCCTTCCACATCCAGG
	'Murine_adenovirus_3_NC_012584.1'	GCTTAAAGTACCGCTCACAGGTTCTTGGCAATGGCAGATACGTAGACTTTCACATTCAAG
	'Murine_adenovirus_A_NC_000942.1'	GGCTAAAGTACCGGTCCCAGATATTAGGAAATGGGCGGTTTGTAGACTTTCACATTCAAG

	Human_adenovirus_7_AC_000018	TGCCTCAAAAATTCTTTGCTGTCAAGAACCTACTTCTTCTACCTGGCTCCTACACCTATG
	HAdV-7-N1_consensus	TGCCTCAAAAATTCTTTGCTGTCAAGAACSTACTTCTTCTACCTGGYTCCTACACCTATG
	'Human_adenovirus_B1_NC_011203.1'	TGCCTCAGAAATTCTTTGCTGTCAAGAACCTACTTCTTCTACCTGGCTCCTACACCTACG
	'Chimpanzee_adenovirus_Y25_NC_017825.1'	TGCCCCAGAAATTTTTCGCCATCAAGAGCCTCCTGCTCCTGCCCGGGTCCTACACCTACG
	'Murine_adenovirus_3_NC_012584.1'	TGCCTCAGAAGTTCTTTGCAATCAAAAATTTGCTGCTACTGCCTGGAAGTTACACTTACG
	'Murine_adenovirus_A_NC_000942.1'	TGCCTCAAAAATTTTTTGCTATCAAAAGTTTGCTTTTGCTCCCCGGCAGTTACACCTATG

	Human_adenovirus_7_AC_000018	AGTGGAACTTCAGAAAGGATGTGAACATGGTCCTGCAAAGTTCCCTTGGAAATGACCTCA
	HAdV-7-N1_consensus	AGTGGAAGTTCAGAAAGGATGTGAACATGGTCCTGCAAAGTTCCCTTGGAAATGACATCA
	'Human_adenovirus_B1_NC_011203.1'	AGTGGAACTTCCGAAAGGATGTGAACATGGTCCTGCAAAGTTCCCTTGGAAATGACCTCA
	'Chimpanzee_adenovirus_Y25_NC_017825.1'	AGTGGAACTTCCGCAAGGACGTCAACATGATCCTGCAGAGCTCCCTCGGCAACGACCTGC
	'Murine_adenovirus_3_NC_012584.1'	AGTGGAGTTTCAGGAAGGATGTGAACATGGTTCTTCAGAGCACCCTAGGAAATGATCTGC
	'Murine_adenovirus_A_NC_000942.1'	AGTGGAGCTTTCGCAAAGACGTAAACATGGTCTTGCAAAGCTCCTTAGGTAATGATCTCA

	Human_adenovirus_7_AC_000018	GAACAGATGGTGCTAACATAAGTTTCACCAGCATCAACCTCTATGCCACCTTCTTCCCCA
	HAdV-7-N1_consensus	GAACAGATGGAAGTACCATAAGTTTCACCAGCATTAACCTCTATGCCACCTTCTTCCCCA
	'Human_adenovirus_B1_NC_011203.1'	GAACGGATGGTGCTACCATAAGTTTCACCAGCATCAATCTCTATGCCACCTTCTTCCCCA
	'Chimpanzee_adenovirus_Y25_NC_017825.1'	GCACGGACGGGGCCTCCATCTCCTTCACCAGCATCAACCTCTACGCCACCTTCTTCCCCA
	'Murine_adenovirus_3_NC_012584.1'	GGGCGGATGGAGCTTCCCTGGAAATTCACAGTGTAAATCTGTATGCTAGTTTCTTTCCCA
	'Murine_adenovirus_A_NC_000942.1'	GAGCTGACGGCGCAAGGCTCGAGATTCACAGTGTGAATCTTTACGCCAGTTTTTTCCCCA

	Human_adenovirus_7_AC_000018	TGGCTCACAACACCGCTTCAACTCTTGAAGCCATGCTGCGCAACGATACCAATGATCAGT
	HAdV-7-N1_consensus	TGSYTCACAACACCGCTTCAACTCTTGMAGCCATGCTGCGCAACGATAMCAATGATCAGT
	'Human_adenovirus_B1_NC_011203.1'	TGGCTCACAACACAGCTTCCACCCTTGAAGCCATGCTGCGCAACGATACCAATGATCAGT
	'Chimpanzee_adenovirus_Y25_NC_017825.1'	TGGCGCACAACACGGCCTCCACGCTCGAGGCCATGCTGCGCAACGACACCAACGACCAGT
	'Murine_adenovirus_3_NC_012584.1'	TGGCACATAACACTGCTTCCACGCTTGAAGCAATGCTGCGAAATGAAACCAACGACCAAA
	'Murine_adenovirus_A_NC_000942.1'	TGGCGCACAATACAGCATCAACTCTTGAAGCGATGCTGCGTAATGAAACAAATGACCAGA

	Human_adenovirus_7_AC_000018	CATTCAACGACTACCTCTCTGCAGCTAACATGCTTTACCCCATCCCTGCCAATGCAACCA
	HAdV-7-N1_consensus	CATTCAACGACTACCTCTCTGCAGCTARCATGMTTYACCCCATCCCTGCCAATGCAACCA
	'Human_adenovirus_B1_NC_011203.1'	CATTTAACGACTACCTCTCTGCAGCTAACATGCTTTACCCCATTCCTGCCAATGCAACCA
	'Chimpanzee_adenovirus_Y25_NC_017825.1'	CCTTCAACGACTACCTCTCGGCGGCCAACATGCTCTACCCCATCCCGGCCAACGCCACCA
	'Murine_adenovirus_3_NC_012584.1'	CTTTCCTAGAGTACTTAAGCAGCGCTACTATGATGTTCCCTATTCCAGCGGGGCAAACAC
	'Murine_adenovirus_A_NC_000942.1'	CTTTTTTGGACTACCTGAGCAGCGCAACGATGATGTTTCCCATTCCTGCAGGTCAAACCC

	Human_adenovirus_7_AC_000018	ACATTCCAATTTCCATCCCATCTCGCAACTGGGCAGCCTTCAGGGGCTGGTCCTTCACCA
	HAdV-7-N1_consensus	ACATTCCAATTTCCATTCCATCTCGCAACTGGACAGCCTTCAGGGGCTCAWCCTTCACCA
	'Human_adenovirus_B1_NC_011203.1'	ACATTCCAATTTCCATCCCATCTCGCAACTGGGCAGCCTTCAGGGGCTGGTCCTTCACCA
	'Chimpanzee_adenovirus_Y25_NC_017825.1'	ACGTGCCCATCTCCATCCCCTCGCGCAACTGGGCCGCCTTCCGCGGCTGGTCCTTCACGC
	'Murine_adenovirus_3_NC_012584.1'	AAATTCCTGTCAGCATTCCTGCTCGGAACTGGGCTGCTTTCAGAGGGTGGAGCTTCACCC
	'Murine_adenovirus_A_NC_000942.1'	AAGTGCCAGTATCAATTCCAGCCAGAAACTGGGCAGCCTTTAGGGGTTGGAGCTTTACTC

	Human_adenovirus_7_AC_000018	GACTCAAAACCAAGGAGACTCCATCTCTTGGATCAGGGTTCGATCCCTACTTCGTTTATT
	HAdV-7-N1_consensus	GACTCAAAACCAAGGAGACTCCATCTCTTGGATKAGGGTTCGATCCCTACTTCGTTTATT
	'Human_adenovirus_B1_NC_011203.1'	GACTCAAAACCAAGGAGACTCCATCTCTTGGATCAGGGTTCGATCCCTACTTCGTATATT
	'Chimpanzee_adenovirus_Y25_NC_017825.1'	GCCTCAAGACCAAGGAGACGCCCTCGCTGGGCTCCGGGTTCGACCCCTACTTCGTCTACT
	'Murine_adenovirus_3_NC_012584.1'	GCCTTAAACAAAGTGAAACTCCCAACATTGGGTCTCCTTTTGATCCTTACTTTACCTACA
	'Murine_adenovirus_A_NC_000942.1'	GTATTAAACAACAAGAAACGCCCAACATAGGCTCACCGTATGACCCGTACTTTAAGTACA

	Human_adenovirus_7_AC_000018	CTGGATCTATTCCCTACCTGGATGGCACTTTTTACCTTAACCACACTTTCAAGAAGGTCT
	HAdV-7-N1_consensus	TCCGATCTATTCCCTACCTGGATGGCACTTTYTACTTTAACCACACTTTCAAGAAGGYCT
	'Human_adenovirus_B1_NC_011203.1'	CTGGATCTATTCCCTACCTGGATGGCACCTTTTACCTTAACCACACTTTCAAGAAGGTCT
	'Chimpanzee_adenovirus_Y25_NC_017825.1'	CGGGCTCCATCCCCTACCTCGACGGCACCTTCTACCTCAACCACACCTTCAAGAAGGTCT
	'Murine_adenovirus_3_NC_012584.1'	GCGGAAGCATTCCATTTTTGGATGCCACTTTCTATCTCACCCACACCTTTCAGCGTGTCT
	'Murine_adenovirus_A_NC_000942.1'	GCGGAAGCATACCTTTCTTGGATGCTACTTTTTACCTAACACACACCTTTCAGCGAGTTT

	Human_adenovirus_7_AC_000018	CCATCATGTTTGACTCCTCAGTCAGCTGGCCTGGCAATGACAGGCTGTTGTCTCCAAATG
	HAdV-7-N1_consensus	CCATCATGTTTGACTCCTCAGTCAGCTGGCCTGGCAATGACAGGCTGTTGTCTCCAAATG
	'Human_adenovirus_B1_NC_011203.1'	CCATCATGTTTGACTCCTCAGTCAGCTGGCCTGGCAATGACAGGCTGTTGAGTCCAAATG
	'Chimpanzee_adenovirus_Y25_NC_017825.1'	CCATCACCTTCGACTCCTCCGTCAGCTGGCCCGGCAACGACCGGCTCCTGACGCCCAACG
	'Murine_adenovirus_3_NC_012584.1'	CCATCATGTTTGATTCTTCTGTCAGCTGGCCTGGAAATGATCGTTTGCTGACCCCAAATG
	'Murine_adenovirus_A_NC_000942.1'	CAATTATGTTTGACTCTTCAGTAAGTTGGCCAGGAAACGACCGACTTCTAACTCCAAACG

	Human_adenovirus_7_AC_000018	AGTTTGAAATCAAGCGCACTGTGGATGGGGAAGGATACAATGTGGCCCAATGCAACATGA
	HAdV-7-N1_consensus	AGTTTGAAGTCAAGCGCACTGTGGATGGGGAAGGATAYAATGTGGCCCAATGCAACATGA
	'Human_adenovirus_B1_NC_011203.1'	AGTTTGAAATCAAGCGCACTGTGGACGGGGAAGGATACAACGTGGCACAATGCAACATGA
	'Chimpanzee_adenovirus_Y25_NC_017825.1'	AGTTCGAAATCAAGCGCACCGTCGACGGCGAGGGATACAACGTGGCCCAGTGCAACATGA
	'Murine_adenovirus_3_NC_012584.1'	AATTTGAGATAAAACGAAATATTGATGGAGAAGGGTTGTGTGTGGCTCAAAGCAACATGA
	'Murine_adenovirus_A_NC_000942.1'	AGTTTGAAATAAAACGTCACATTGACGCTGAAGGACTATGTGTGGGTCAAAGTAACATGA

	Human_adenovirus_7_AC_000018	CCAAAGACTGGTTCCTGGTTCAGATGCTTGCCAACTACAACATTGGCTACCAGGGCTTTT
	HAdV-7-N1_consensus	CCAAAGACTGGTTCCTGGTTCAGATGCTTGCCAACTACAACATTGGCTACCAGGGCTTTT
	'Human_adenovirus_B1_NC_011203.1'	CCAAAGACTGGTTCCTGGTTCAGATGCTTGCCAATTACAACATTGGCTACCAGGGCTTTT
	'Chimpanzee_adenovirus_Y25_NC_017825.1'	CCAAGGACTGGTTCCTGGTCCAGATGCTGGCCCACTACAACATCGGCTACCAGGGCTTCT
	'Murine_adenovirus_3_NC_012584.1'	CCAAGGACTGGTTTCTGGTGCAGATGCTAGCAAATTATAACATTGGCTACCAGGGCTATC
	'Murine_adenovirus_A_NC_000942.1'	CTAAGGACTGGTTTTTGGTGCAAATGCTGTCCAACTACAACATCGGATATCAGGGCTTTT

	Human_adenovirus_7_AC_000018	ACATCCCTGAGGGATACAAGGATCGCATGTACTCCTTTTTCAGAAACTTCCAGCCTATGA
	HAdV-7-N1_consensus	ACATCCCTGAGGGATACAAGGATCGSAAGTACTCCTTTTTCAGAAACTTCCAGCCTATGA
	'Human_adenovirus_B1_NC_011203.1'	ACATCCCTGAGGGATACAAGGATCGCATGTACTCCTTTTTCAGAAACTTCCAGCCTATGA
	'Chimpanzee_adenovirus_Y25_NC_017825.1'	ACGTGCCCGAGGGCTACAAGGACCGCATGTACTCCTTCTTCCGCAACTTCCAGCCCATGA
	'Murine_adenovirus_3_NC_012584.1'	ATCTTCCTGACAACAACAAAGACAGAACCTACTCCTTCTTACGCAACTTTGAACCTATGA
	'Murine_adenovirus_A_NC_000942.1'	ATTTACCAGAAAACAACAAAGACAGAACATACTCTTTTGTTCGAAACTTTGAACCCCTGG

	Human_adenovirus_7_AC_000018	GCAGGCAGGTGGTTGATGAGGTTAATTACACTGACTACAAAGCCGTCACCTTACCATATC
	HAdV-7-N1_consensus	GCAGGCAGGTGGTTGATGAGGTTAAKTACACTGACTACAAAGCCGTCAACATACCATATC
	'Human_adenovirus_B1_NC_011203.1'	GCAGGCAGGTGGTTGATGAGGTTAATTACACTGACTACAAAGCCGTCACCTTACCATACC
	'Chimpanzee_adenovirus_Y25_NC_017825.1'	GCCGCCAGGTGGTGGACGAGGTCAACTACAAGGACTACCAGGCCGTCACCCTGGCCTACC
	'Murine_adenovirus_3_NC_012584.1'	CCCGACAAGTGGTAGACAGACAACTTGATGGGCGATACGTAGATGTAATGCTGACAAAAA
	'Murine_adenovirus_A_NC_000942.1'	CCCGGCAAGTGGTGGATGATGCTGCTGCGGCTAACTATCGAGACGTTCCTCTTTCCAAAA

	Human_adenovirus_7_AC_000018	AACACAACAACTCTGGCTTTGTAGGATACCTTGCGCCTA---CTATGAGACAAGGGGAAC
	HAdV-7-N1_consensus	AACACAACAACTCTGGCTTTGTAGGATACCTTGCGCCBA---CTATGAGACAAGGGGAAC
	'Human_adenovirus_B1_NC_011203.1'	AACACAACAACTCTGGCTTTGTAGGGTACCTTGCACCTA---CTATGAGACAAGGGGAAC
	'Chimpanzee_adenovirus_Y25_NC_017825.1'	AGCACAACAACTCGGGCTTCGTCGGCTACCTCGCGCCCA---CCATGCGCCAGGGCCAGC
	'Murine_adenovirus_3_NC_012584.1'	GGTTCAACAACTCAGGATGGAAATCAGCCTCTGCTCCCATCTTCCCGAGAGAAGGTGCTC
	'Murine_adenovirus_A_NC_000942.1'	GATTTAACAATTCGGGTTGGAGAAGCGCCGGTCCTCCAATATTTGCTCGAGAGGGGGCGC

	Human_adenovirus_7_AC_000018	CTTACCCAGCCAATTATCCATACCCGCTCATCGGAACTACTGCCGTTAAAAGTGTTACCC
	HAdV-7-N1_consensus	CTTACCCAGCCAATTATCCATACCCGCTCATCGGAAGGCATGCCGATCRKAGTGTTACCC
	'Human_adenovirus_B1_NC_011203.1'	CTTACCCAGCCAATTATCCATACCCGCTCATCGGAACTACTGCCGTTAAGAGTGTCACCC
	'Chimpanzee_adenovirus_Y25_NC_017825.1'	CCTACCCCGCCAACTACCCGTACCCGCTCATCGGCAAGAGCGCCGTCACCAGCGTCACCC
	'Murine_adenovirus_3_NC_012584.1'	CTTATCCTGCCAATTGGCCCTATCCGCTATGTGGAGAAATGGCTTGGGCCACAAGAACTC
	'Murine_adenovirus_A_NC_000942.1'	CTTATCCTGCTAACTGGCCCTATCCACTGTGTGGAGAGGCGGCATGGGCTGCAAAAACCC

	Human_adenovirus_7_AC_000018	AAAAAAAGTTCCTGTGCGACAGGACCATGTGGCGCATACCGTTCTCCAGCAACTTCATGT
	HAdV-7-N1_consensus	AAARAAAGTTCCTGTGCGACAGGACCATGTGGCGCATACCGTTCTCCAGCAACTTCATGT
	'Human_adenovirus_B1_NC_011203.1'	AGAAAAAGTTCCTGTGCGACAGGACCATGTGGCGCATTCCCTTCTCCAGCAACTTCATGT
	'Chimpanzee_adenovirus_Y25_NC_017825.1'	AGAAAAAGTTCCTCTGCGACAGGGTCATGTGGCGCATCCCCTTCTCCAGCAACTTCATGT
	'Murine_adenovirus_3_NC_012584.1'	AAAGGAAGTTCCTTGTGGATCGGTATATGTACCGCATCCCCTTTTCCAGCAACTTCATGT
	'Murine_adenovirus_A_NC_000942.1'	AAAGAAAATTTCTAGTTGACCGGTACATGTACCGCATTCCCTTTTCTAGCAACTTTATGT

	Human_adenovirus_7_AC_000018	CCATGGGAGCCCTTACGGACCTGGGACAGAACCTGCTCTATGCCAACTCGGCCCATGCGC
	HAdV-7-N1_consensus	CCATGKYRGCTCTTACGGACCTGGGACAGATCCTGCTCTATGCCAACTCGGCCCATGCGC
	'Human_adenovirus_B1_NC_011203.1'	CCATGGGGGCCCTTACCGACCTGGGACAGAACATGCTCTATGCCAACTCAGCCCATGCGC
	'Chimpanzee_adenovirus_Y25_NC_017825.1'	CCATGGGCGCGCTCACCGACCTCGGCCAGAACATGCTCTATGCCAACTCCGCCCACGCGC
	'Murine_adenovirus_3_NC_012584.1'	CCATGGGCGCACTGACTGACCTAGGGCAGAATTTACTGTATGCAAACTCAGCCCACTCTC
	'Murine_adenovirus_A_NC_000942.1'	CAATGGGCGCTTTAACGGACCTGGGACAGAATTTGCTATACGCAAATTCCGCCCATTCTT

	Human_adenovirus_7_AC_000018	TGGACATGACTTTTGAGGTGGATCCCATGGATGAGCCCACCCTGCTTTATCTTCTTTTCG
	HAdV-7-N1_consensus	TGGACATGACTTTTGAGGTGGATCCCATGGATGAGCCCACCCTGCTTTCTCTTCTTYTCG
	'Human_adenovirus_B1_NC_011203.1'	TGGACATGACTTTTGAGGTGGATCCCATGGATGAGCCCACCCTGCTTTATCTTCTTTTCG
	'Chimpanzee_adenovirus_Y25_NC_017825.1'	TAGACATGAATTTCGAAGTCGACCCCATGGATGAGTCCACCCTTCTCTATGTTGTCTTCG
	'Murine_adenovirus_3_NC_012584.1'	TAGAGATGACATTTGAAGTTGATCCAATGACAGAAGCAACCTATCTCTACATTCTCTTTG
	'Murine_adenovirus_A_NC_000942.1'	TGGAAATGACTTTTAATGTGGACCCCATGCAAGAAGCCACTTTTCTGTACATTTTGTTTG

	Human_adenovirus_7_AC_000018	AAGTCTTCGACGTGGTCAGAGTGCACCAGCCACACCGCGGCGTCATCGAGGCCGTCTACC
	HAdV-7-N1_consensus	AAGTCTTCGACGTGGTCAGAGTGCACCAGCCACACCGCGGCGTCATCGAGGCCGTCTACC
	'Human_adenovirus_B1_NC_011203.1'	AAGTCTTCGACGTGGTCAGAGTGCACCAGCCACACCGCGGCGTCATCGAGGCCGTCTACC
	'Chimpanzee_adenovirus_Y25_NC_017825.1'	AAGTCTTCGACGTCGTCCGAGTGCACCAGCCCCACCGCGGCGTCATCGAGGCCGTCTACC
	'Murine_adenovirus_3_NC_012584.1'	AAGTGTTTGATTGTGTTCGCATTCACCAACCACACAGGGGCATCATTGAGGCAGTGTACT
	'Murine_adenovirus_A_NC_000942.1'	AAGTCTTTGACTGTGTTCGCATCCACCAACCGCACAGGGGCATCATAGAGGCAGTGTACC

	Human_adenovirus_7_AC_000018	TGCGCACACCGTTCTCGGCCGGCAACGCCACCACATAAGAAGCCTCTTGCTTCTTGCAAG
	HAdV-7-N1_consensus	TGCGCACACCGTTCTCGGCCGGCAACGCCACCASMYAAGAAGCCTCTTGCTTCTTGCAAG
	'Human_adenovirus_B1_NC_011203.1'	TGCGCACACCGTTCTCGGCCGGCAACGCCACCACATAAGAAGCCTCTTGCTTCTTGCAAG
	'Chimpanzee_adenovirus_Y25_NC_017825.1'	TGCGCACCCCCTTCTCGGCCGGTAACGCCACCACCTAAATTGCTACTTGCATGATG----
	'Murine_adenovirus_3_NC_012584.1'	TGCGTACTCCATTCTCGGCTGGCAACGCAACTACGTAATC-------------ATG----
	'Murine_adenovirus_A_NC_000942.1'	TGCGCTCCCCGTTTTCAGCCGGCAACGCAACCACCTAATCG-----------TATG----

	Human_adenovirus_7_AC_000018	CAGCAGCTGCAGCCATGTCATGCGGGTCCGGAAACGGCTCCAGCGAGCAAGAGCTCAAAG
	HAdV-7-N1_consensus	CAGCAGCTGCAGKCWWGTCA-GCGGGTSCGGMAACGGCTCCAGCGAGCAAGAGCTCAAAG
	'Human_adenovirus_B1_NC_011203.1'	CAGCAGCTGCAGCCATGACATGCGGGTCCGGAAACGGCTCCAGCGAGCAAGAGCTCAAAG
	'Chimpanzee_adenovirus_Y25_NC_017825.1'	---------------------GCTGAGCCCACA--GGCTCCGGCGAGCAGGAGCTCAGGG
	'Murine_adenovirus_3_NC_012584.1'	-----------------------------------GGGTCTTCAGAAACAGAACTACAAC
	'Murine_adenovirus_A_NC_000942.1'	-----------------------------------GGTTCGTCTGAAACAGAGCTCCGTC

	Human_adenovirus_7_AC_000018	CCATCGTCCGAGACCTGGGTTGCGGACCCTATTTCCTGGGAACCTTTGACAAGCGTTTCC
	HAdV-7-N1_consensus	CCATCGTCCGMGACCTGGGTTGCGGATCCTATTTCCTGGGAACATTTGACAAGCGTTTCC
	'Human_adenovirus_B1_NC_011203.1'	CCATCGTCCGAGACCTGGGCTGCGGACCCTATTTCCTGGGAACCTTTGACAAGCGTTTCC
	'Chimpanzee_adenovirus_Y25_NC_017825.1'	CCATCATCCGCGACCTGGGCTGCGGGCCCTACTTCCTGGGCACCTTCGATAAGCGCTTCC
	'Murine_adenovirus_3_NC_012584.1'	ATCTGGTGACAGACTTGGGCATAGGGCCTTATTTTTTAGGTGTTTTTGACAAACACTTTC
	'Murine_adenovirus_A_NC_000942.1'	AACTGGTCGCTGACCTTGGAATAGG---TTCTTTTTTAGGTATTTTTGATAAACACTTCC

	Human_adenovirus_7_AC_000018	CGGGGTTCATGGCCCCCGACAAGCTCGCCTGCGCCATAGTCAACACTGCCGGACGCGAGA
	HAdV-7-N1_consensus	CGGRGTTCATGGCCCCCGACAAGCTCGCCTGCGCCATMGTCAACACTGCCGGACGCGAGA
	'Human_adenovirus_B1_NC_011203.1'	CGGGGTTCATGGCCCCCGACAAGCTCGCCTGCGCCATAGTCAACACTGCCGGACGCGAGA
	'Chimpanzee_adenovirus_Y25_NC_017825.1'	CGGGATTCATGGCCCCGCACAAGCTGGCCTGCGCCATCGTCAACACGGCCGGCCGCGAGA
	'Murine_adenovirus_3_NC_012584.1'	CTGGTTTTTTACATGTTTCAAAACCTTCCTGCGCCATTGTAAATACTGCTTCCCGAGAAA
	'Murine_adenovirus_A_NC_000942.1'	CCGGCTTTATAAGTGTTAACAAACCGGCTTGTGCTATCGTTAATACAGCAAGTCGAGAAA

	Human_adenovirus_7_AC_000018	CGGGGGGAGAGCACTGGCTGGCTTTTGGTTGGAACCCGCGCTCCAACACCTGCTACCTTT
	HAdV-7-N1_consensus	CGGAGGGAGWGCACTGGCTGGCTTTTGGTTGGAMGCGGCGCTCCAACACCTGCTACCTTT
	'Human_adenovirus_B1_NC_011203.1'	CGGGGGGAGAGCACTGGCTGGCTTTTGGTTGGAACCCGCGCTACAACACCTGCTACCTTT
	'Chimpanzee_adenovirus_Y25_NC_017825.1'	CCGGGGGCGAGCACTGGCTGGCCTTCGCCTGGAACCCGCGCTCGAACACCTGCTACCTCT
	'Murine_adenovirus_3_NC_012584.1'	CTGGAGGTGTTCACTGGTTGGCAATGGCCTGGTACCCCCCTTCTAGAACATTTTACATGT
	'Murine_adenovirus_A_NC_000942.1'	CTGGAGGGGTACACTGGCTAGCTATGGCTTGGTATCCTACCTCTTCCACTTTTTACTTGT

	Human_adenovirus_7_AC_000018	TTGATCCTTTTGGGTTCTCGGATGAGCGACTCAAACAGATTTACCAGTTTGAGTACGAGG
	HAdV-7-N1_consensus	TTGATCCTTTTGGGTTCTCGGATGAGCGACTCAAACAGATTTACCAGTTTGAGTACGAGS
	'Human_adenovirus_B1_NC_011203.1'	TTGATCCTTTTGGGTTCTCGGATGAGCGGCTCAAACAGATTTACCAGTTTGAGTACGAGG
	'Chimpanzee_adenovirus_Y25_NC_017825.1'	TCGACCCCTTCGGGTTCTCGGACGAGCGCCTCAAGCAGATCTACCAGTTCGAGTACGAGG
	'Murine_adenovirus_3_NC_012584.1'	TTGACCCCTTTGGGTTTTCAAATGCAAGACTAAAACAAGTGTACAACTTTGAATACGAAC
	'Murine_adenovirus_A_NC_000942.1'	TTGATCCGTTTGGATTTTCGGATCGTAAACTGCAACAAGTGTATAAGTTCGAGTACGAAC

	Human_adenovirus_7_AC_000018	GGCTCCTGCGCCGCAGTGCCCTTGCTA---CCAAAGACCGCTGCATCACCCTGGAAAAGT
	HAdV-7-N1_consensus	GGCTCCTGCGCCGCAGTGSSYKTGCTA---CCAAAGACCGCTGCATCACSCTGCGAAAGT
	'Human_adenovirus_B1_NC_011203.1'	GGCTCCTGCGTCGCAGTGCCCTTGCTA---CCAAAGACCGCTGCATCACCCTGGAGAAGT
	'Chimpanzee_adenovirus_Y25_NC_017825.1'	GCCTGCTGCGCCGTAGCGCCCTGGCCA---CCGAGGACCGCTGCGTCACCCTGGAAAAGT
	'Murine_adenovirus_3_NC_012584.1'	GGTTGTTAAAAAGATCAGCTCTAAATAACTCAGAGGACAGGTGTGTCACTTTGGTACAGA
	'Murine_adenovirus_A_NC_000942.1'	GGCTTCTCAAACGATCAGCTGTTAGCAGCTCTAGCAGCAAGTGTGTAACACTAGTAAAAA

	Human_adenovirus_7_AC_000018	CCACCCAGAGCGTGCAGGGCCCACGCTCAGCCGCCTGTGGACTTTTTTGCTGTATGTTCC
	HAdV-7-N1_consensus	CCACCCAGAGCGTGCAGGGCCCACGCTCAGCCGCCTGTGGACWYTTTTGCTGTATGTTCC
	'Human_adenovirus_B1_NC_011203.1'	CTACCCAAAGCGTGCAGGGTCCGCGCTCAGCCGCCTGTGGACTTTTTTGCTGTATGTTCC
	'Chimpanzee_adenovirus_Y25_NC_017825.1'	CCACCCAGACCGTGCAGGGTCCGCGCTCGGCCGCCTGCGGGCTCTTCTGCTGCATGTTCC
	'Murine_adenovirus_3_NC_012584.1'	GTACCCAAACAGTGCAAGGACCTCACAGTGCCGCCTGTGGTCTTTTTTGTGTGCTGTTCC
	'Murine_adenovirus_A_NC_000942.1'	GCCACCAAACCGTCCAGGGGCCTCATAGCGCAGCGTGTGGACTCTTTTGTGTTCTATTTT

	Human_adenovirus_7_AC_000018	TTCATGCCTTTGTGCACTGGCCCGACCGCCCCATGAACGGAAACCCCACCATGAAGTTGC
	HAdV-7-N1_consensus	TTCATGCCTTTGYGCACTGGCCCGACCKYCCCATGAACGGAAACCCCACCATGAAGTTGC
	'Human_adenovirus_B1_NC_011203.1'	TTCATGCCTTTGTGCACTGGCCCGACCGCCCCATGGACGGAAACCCCACCATGAAGTTGC
	'Chimpanzee_adenovirus_Y25_NC_017825.1'	TGCACGCCTTCGTGCACTGGCCCGACCGCCCCATGGACAAGAACCCCACCATGAACTTGC
	'Murine_adenovirus_3_NC_012584.1'	TAGCAGCCTTTGTAAAATATCCACAAAATCCTATGGATAAGAATCCAATCATGGGACCCA
	'Murine_adenovirus_A_NC_000942.1'	TAGCAGCTTTCGGAAAGTATCCACAAAACCCCATGAACAATAACCCAATCATGGGACCGA

	Human_adenovirus_7_AC_000018	TGACTGGGGTGCCCAACAGC---ATGCTCCAATCTCCCCAAGTGCAGCCCACCCTGCGCC
	HAdV-7-N1_consensus	TGACTGGGGTGSTCAACAGC---ATGCTCCAATCTCCCCARCAGCAGCCCACCCTGCGCC
	'Human_adenovirus_B1_NC_011203.1'	TGACTGGGGTGTCCAACAGC---ATGCTCCAATCACCCCAAGTCCAGCCCACCCTGCGCC
	'Chimpanzee_adenovirus_Y25_NC_017825.1'	TGACGGGGGTGCCCAACGGC---ATGCTCCAGTCGCCCCAGGTGGAACCCACCCTGCGCC
	'Murine_adenovirus_3_NC_012584.1'	TCCGTGGAGTTCCCAATCAAGAAATGTTTGATGTGAAATATGAAAAA---ATACTGTTTG
	'Murine_adenovirus_A_NC_000942.1'	TTGAGGGAGTTCCTAACGATCAAATGTTTAATCCCTGCTATACTAAA---ACCTTGTACC

	Human_adenovirus_7_AC_000018	GCAACCAGGAGGCGCTATATCGCTTCCTAAACACCCACTCATCTTACTTTCGTTCTCACC
	HAdV-7-N1_consensus	GCAACCAGGMYGYGCTATATCGCTTCCTAAACACCCACTCATCTTACTTTSGTTCKCACC
	'Human_adenovirus_B1_NC_011203.1'	GCAACCAGGAGGTGCTATACCGCTTCCTAAACACCCACTCATCTTACTTTCGTTCTCACC
	'Chimpanzee_adenovirus_Y25_NC_017825.1'	GCAACCAGGAGGCGCTCTACCGCTTCCTCAACTCCCACTCCGCCTACTTTCGCTCCCACC
	'Murine_adenovirus_3_NC_012584.1'	CAAACCAGGAATATTTGTATGATTTTCTCGCTAAGCATTCAATGTATTTCTTTGATCACT
	'Murine_adenovirus_A_NC_000942.1'	GTAATCAACAATGGGTATATTCTTACTTAAATAAGAACTCGCTTTATTTTAGGCTACATG

	Human_adenovirus_7_AC_000018	GCGCACGCATCGAAAGGGCCACCGCGTTTGACCGT--ATGGATATGCAA------TAAGT
	HAdV-7-N1_consensus	GCGCACGCATCGAGCAGGCCRCCGCGTTTGACCGT--ATGGATATGCAA------TAAGT
	'Human_adenovirus_B1_NC_011203.1'	GCGCGCGCATTGAAAGGGCCACCGCGTTTGACCGT--ATGGATATGCAA------TAAGT
	'Chimpanzee_adenovirus_Y25_NC_017825.1'	GCGCGCGCATCGAGAAGGCCACCGCCTTCGACCGC--ATGAACAATCAAGACATGTAAAC
	'Murine_adenovirus_3_NC_012584.1'	CTGCGGAAATCAGAAAAAAAACAGCATTTGACAAA---TTAGTGCATTA------GAAGC
	'Murine_adenovirus_A_NC_000942.1'	TAGAACTTATTAAAAAAAATACAGCGTTTGACAAATTGTTAGTGCGCAA------ATGAC

	Human_adenovirus_7_AC_000018	CATG----------TAAAACCGTGTTCAATAAAAAGCACTTTATTTTTACATGCACTAAG
	HAdV-7-N1_consensus	CATG----------TTCAACCGTGTTCAATAAAAAGCACTTTATTTTTACATGMACTAAG
	'Human_adenovirus_B1_NC_011203.1'	CATG----------TAAAACCGTGTTCAATAAACAGCACTTTATTTTTACATGCACTGAG
	'Chimpanzee_adenovirus_Y25_NC_017825.1'	CGTGTGTGTATGTTTAAAATATCTTTTAATAAACAGCACTTTAATGTTACACA-------
	'Murine_adenovirus_3_NC_012584.1'	CT----------TTATTGGTTTTTTGTGCTTACTTGAACATTAAAGCAATGAAAGTAGAT
	'Murine_adenovirus_A_NC_000942.1'	TTTAT-TGTA-ATTGTTGGTATATTGTAAGTATTGGCAT-TCACAATCATTAAAGGGAAA

	Human_adenovirus_7_AC_000018	GCTCTCGTTTTTTACTCATTCGTTTTCATTATTCACTCAGAAAT---------CAAATGG
	HAdV-7-N1_consensus	GCTCTGGTTTTTTACTCATTCGTTTTCATTWTTCACTCAGAAAT---------CAARTGG
	'Human_adenovirus_B1_NC_011203.1'	GCTCTGG--TTTTGCTCATTTG-TTTCATCATTTACTCAGAAGT---------CGAATGG
	'Chimpanzee_adenovirus_Y25_NC_017825.1'	---------TGCATCTGAGATGATTTTATT------TTAGAAAT---------CGAAAGG
	'Murine_adenovirus_3_NC_012584.1'	AATC-----TGTCATTTGTATTCATTGACTTCCCACTTACATCCCCCCTGTGGTAAAGAG
	'Murine_adenovirus_A_NC_000942.1'	GCAA-----AATCGTTTTGTTGCCTTGACCTCGTACTTAAACTTTCGCCGTTACAAAAAG

	Human_adenovirus_7_AC_000018	GTTCTGGCGGGAGTCAAAGTGACCCGCGGGCAGGGATACGTTGCGGAACTGTAACCTGTT
	HAdV-7-N1_consensus	GTTCTGGCGGGAGTCAAAGTGACCCGCGGGCAGGGATRCGTTGCGGAACTGTAACCTGTT
	'Human_adenovirus_B1_NC_011203.1'	GTTCTGGCGGGAGTCAGAGTGACCCGCGGGCAGGGATACGTTGCGGAACTGTAACCTGTT
	'Chimpanzee_adenovirus_Y25_NC_017825.1'	GTTCTGCCGGGTCTCGGCATGGCCCGCGGGCAGGGACACGTTGCGGAACTGGTACTTGGC
	'Murine_adenovirus_3_NC_012584.1'	TTGAAGATCAGAATCTCCAACACCTTGGGGCAGAACAGTAGAACGAAAAGAAAAAACAGG
	'Murine_adenovirus_A_NC_000942.1'	TTGAACATCGCCATCTCCGGCACCTTGGGGCAGCACAGTGGAGTGGAAACACAATGTTGG

	Human_adenovirus_7_AC_000018	CTGCCACTTGAACTCGGGGATCACCAACTTGGGAACTGGAATCTCGGGAAAGGTGTCTTG
	HAdV-7-N1_consensus	CTGCCACTTGAACTCGGGGATCACCAACTTGGGAACTGGAATCTCGGGAAAGGTGACCTG
	'Human_adenovirus_B1_NC_011203.1'	CTGCCACTTGAACTCGGGGATTACCAGCTTGGGAACTGGAATCTCGGGAAAGGTGTCTTG
	'Chimpanzee_adenovirus_Y25_NC_017825.1'	CAGCCACTTGAACTCGGGGATCAGCAGTTTGGGCAGCGGGGTGTCGGGGAAGGAGTCGGT
	'Murine_adenovirus_3_NC_012584.1'	ATCCCATTTAAACTCAGGAACAAAAAGGGAGGGAGGGAGATCC------AACATCTTGTG
	'Murine_adenovirus_A_NC_000942.1'	ATCCCACTTAAATTCAGGCACAAAAAGGGAAGGGGGTTGATCC------AAGAGTTTTTG

	Human_adenovirus_7_AC_000018	CCACAACTTTCTGGTCAGCTGCAGGGCGCCAAGTAGGTCAGGAGCAGAGATCTTGAAATC
	HAdV-7-N1_consensus	CAACAACTTTCTGGTCAGCTGCAGGGCGCCAAGTAGGTCAGGAGCAGAGATCKTGAAATC
	'Human_adenovirus_B1_NC_011203.1'	CCACAACTTTCTGGTCAGTTGCATAGCGCCAAGCAGGTCAGGAGCAGAGATCTTGAAATC
	'Chimpanzee_adenovirus_Y25_NC_017825.1'	CCACAGCTTCCGCGTCAGCTGCAGGGCGCCCAGCAGGTCGGGCGCGGAGATCTTGAAATC
	'Murine_adenovirus_3_NC_012584.1'	GATCATCTTCTTTGCTAGCTGCGCCGCCGTCACCAGGTCCACTGAGCTGATCTTCCATTC
	'Murine_adenovirus_A_NC_000942.1'	GATCATTTTTTTAGCGAGTTGCGCCGCCGTCACCACATCCACAGAGCTGATTTTCCACTC

	Human_adenovirus_7_AC_000018	ACAGTTGGGACCGGCAT---------TCTGGACACGGGAGTTGCGGTACACTGGGTTGCA
	HAdV-7-N1_consensus	ACAGTTSKGMCCGGCAT---------TCTGGAGAGSGGAGTTCCGGTACACTGGGTTGTS
	'Human_adenovirus_B1_NC_011203.1'	ACAGTTGGGGCCGGCAT---------TCTGGACACGGGAGTTGCGATACACTGGGTTGCA
	'Chimpanzee_adenovirus_Y25_NC_017825.1'	GCAGTTGGGACCCGCGT---------TCTGCGCGCGAGAGTTGCGGTACACGGGGTTGCA
	'Murine_adenovirus_3_NC_012584.1'	GCATGTTTTGCCTGCCGCTGCTCCACCAGCTTTTCCTGCCTTGCTAAAGGTCACATTACA
	'Murine_adenovirus_A_NC_000942.1'	ACAGCTTTTTCCAACGG---------TGCCTTTTCCAGCCTTACCAAAGGTAACATTGCA

	Human_adenovirus_7_AC_000018	ACACTGGAACACCATCAAGGCTGGGTGTCTCACGCTTGCCAGCACGGTCGGGTCACTGAT
	HAdV-7-N1_consensus	AYACTGGAACAGAATCAAGGCTGGGTGACTCRCGCTTGCCAGCACGGTCGGGAACCTGAT
	'Human_adenovirus_B1_NC_011203.1'	ACACTGGAACACTATCAACGCTGGGTGTCTTACGCTTGCCAACACGGTTGGGTCACTGAT
	'Chimpanzee_adenovirus_Y25_NC_017825.1'	GCACTGGAACACCATCAGGGCCGGGTGCTTCACGCTCGCCAGCACCGCCGCGTCGGTGAT
	'Murine_adenovirus_3_NC_012584.1'	ACACTGCGCCACCAGCACCACAGGGTTCTCAACGCTCGCCTTAGCCACAGCATCC---AT
	'Murine_adenovirus_A_NC_000942.1'	GCACTGGTACACAAGTACCACGGGATTCTCAACACTAGCCCTTGCAACGGGATCT---AG

	Human_adenovirus_7_AC_000018	GGTAGTCACATCCAAGTCTTCAGCATTGGCCATCCCAAAGGGGGTCATCTTACAGGTCTG
	HAdV-7-N1_consensus	RGTAGTCACATYCAAGTCTTCAGCATTGGCCATCCCAAAGGGCTTCATCTTACAGGTKTG
	'Human_adenovirus_B1_NC_011203.1'	GGTAGTCACATCCAAGTCTTCAGCATTGGCCATCCCAAAGGGGGTCATCTTACATGTCTG
	'Chimpanzee_adenovirus_Y25_NC_017825.1'	GCTCTCCACGTCGAGGTCCTCGGCGTTGGCCATCCCGAAGGGGGTCATCTTGCAGGTCTG
	'Murine_adenovirus_3_NC_012584.1'	GTTTCCCCCATCCAAACCTTCGGCTAGGGACAATTGGTAAGGGGTCAAGCGACAAGTTTG
	'Murine_adenovirus_A_NC_000942.1'	AGCGGTAGCATCCAGCCCTTCAGCCAAAGATAAAGCATAGGGAGTCACGCGGCATGTTTG

	Human_adenovirus_7_AC_000018	CCTGCCCATCACGGGAGCGCAGCCTGGCTTGTGGTTGCAATCGCAATGAATGGGGATCAG
	HAdV-7-N1_consensus	CCTGYCCATCACGGGAGCGCAGCCTGGCTTGTGGTTGCAATCGCAATGAATGGGGATCAG
	'Human_adenovirus_B1_NC_011203.1'	CCTGCCCATCACGGGAGCGCAGCCTGGCTTGTGGTTGCAATCACAATGAATGGGGATCAG
	'Chimpanzee_adenovirus_Y25_NC_017825.1'	CCTTCCCATGGTGGGCACGCACCCGGGCTTGTGGTTGCAATCGCAGTGCAGGGGGATCAG
	'Murine_adenovirus_3_NC_012584.1'	GCGACCCAGAATAGGC---TGCGCCACTCCAAAGTTACACTCACAGCGCAGACAAAGCAA
	'Murine_adenovirus_A_NC_000942.1'	GCGACCCAAAATAGGT---TGAGCCAAACCAAAGTTACACTCACAACGGAGGCACAGCAA

	Human_adenovirus_7_AC_000018	CATCATCCTGGCTTGGTCGGGGGTTATCCCTGGGTACACGGCCTTCATGAAGGCTTCGTA
	HAdV-7-N1_consensus	CATCATCCTGGCTTGGTCGGGGGTWATTACTGGGTACACGGCCTTCATAAAGGCTTCGTA
	'Human_adenovirus_B1_NC_011203.1'	CATCATCCTGGCTTGGTCGGGAGTTATCCCTGGGTACACAGCCTTCATGAAGGCTTCGTA
	'Chimpanzee_adenovirus_Y25_NC_017825.1'	CATCATCTGGGCCTGGTCGGCGTTCATCCCCGGGTACATGGCCTTCATGAAAGCCTCCAA
	'Murine_adenovirus_3_NC_012584.1'	CATCCACTCCCCCCCACCTGCGG---CCTGAGGATACAGAGCAGCTTGGAAAGCAACAAT
	'Murine_adenovirus_A_NC_000942.1'	CATTCTTTCTCCCACCCCCGGGG---CTTGGGGATACAGTGCCTGTTGAAAGGCAATTGC

	Human_adenovirus_7_AC_000018	CTGCTTGAAAGCTTCCTGAGCCTTACTTCCCTCGGTATAGAACATCCCACAGGACTTGCT
	HAdV-7-N1_consensus	CTGCTTGAAAGCTTCCTGAGCCTTACTTCCCTCGGTATAGAACATCCTMCAGGACTTGCT
	'Human_adenovirus_B1_NC_011203.1'	CTGCTTAAAAGCTTCCTGGGCCTTACTTCCCTCGGTGTAGAACATCCCACAGGACTTGCT
	'Chimpanzee_adenovirus_Y25_NC_017825.1'	TTGCCTGAACGCCTGCTGGGCCTTGGCTCCCTCGGTGAAGAAGACCCCGCAGGACTTGCT
	'Murine_adenovirus_3_NC_012584.1'	CTGCTTGAAACCCTTTAAGGCTTTCTTGCCATCAGTAAAGCAGAACCCACAGGACTTGTT
	'Murine_adenovirus_A_NC_000942.1'	TTGCTTAAAACCCTTTAGTGCCTTTTTGGCATCGGTAAAACAAAAACCACACGACTTATT

	Human_adenovirus_7_AC_000018	GGAAAATTGATTAGTAGCACAGTTGGCATCATTTACACAGCAGCGGGCATCGTTGTTGGC
	HAdV-7-N1_consensus	GGAAAATTGATTAGTAGCACAGTTGGCATCATTTACACAGCAGCGGGCATCGTTGTTGGC
	'Human_adenovirus_B1_NC_011203.1'	GGAAAATTGATTAGTAGTACAGTTGGCATCATTCACACAACAGCGGGCATCGTTGTTGGC
	'Chimpanzee_adenovirus_Y25_NC_017825.1'	AGAGAACTGGTTGGTGGCACAGCCGGCATCGTGCACGCAGCAGCGCGCGTCGTTGTTGGC
	'Murine_adenovirus_3_NC_012584.1'	GGAAGGCTGATTAAAGGGCACGCCTGCATC---CATAGGACACACAAAGGCATCATATTT
	'Murine_adenovirus_A_NC_000942.1'	GGTTGGTTGATTAAAGGCTACAGAAGCATC---CATGGCACACACAACTGCGTCATAGGT

	Human_adenovirus_7_AC_000018	CAACTGGACCACATTTCTGCCCCAGCGGTTCTGGGTGATCTTGGCTCTGTCTGGGTTCTC
	HAdV-7-N1_consensus	CAACTGGACCACATTTCTGCCCCAGCGGWTCTGGKTGATCTTGGCTCTGTCTGGGTTCTC
	'Human_adenovirus_B1_NC_011203.1'	CAACTGAACCACATTTCTGCCCCAGCGGTTTTGGGTGATCTTGGCTCTGTCTGGATTCTC
	'Chimpanzee_adenovirus_Y25_NC_017825.1'	CAGCTGCACCACGCTGCGCCCCCAGCGGTTCTGGGTGATCTTGGCCCGGTCGGGGTTCTC
	'Murine_adenovirus_3_NC_012584.1'	CACACGCACCACTGAGCGACCCCAACGGTTGGTAGTCACCACTGCATTTGGTCCCTGTTC
	'Murine_adenovirus_A_NC_000942.1'	TACACGCACCACTGAACGACCCCAGCGATTAGTTTGAACACAAGCAGCGCTCCCTTGTTC

	Human_adenovirus_7_AC_000018	CTTCATAGCGCGCTGTCCGTTCTCGCTCGCCACATCCATCTCGATAATGTGGTCCTTCTG
	HAdV-7-N1_consensus	CTTCATAGCGCGCKGTCCGTTCTCGCTCGCCACWTCCATCTCGATAATKTGGTCCTTCTG
	'Human_adenovirus_B1_NC_011203.1'	CTTCATAGCGCGCTGCCCGTTCTCGCTCGCCACATCCATCTCGATAATGTGGTCCTTCTG
	'Chimpanzee_adenovirus_Y25_NC_017825.1'	CTTCAGCGCGCGCTGCCCGTTCTCGCTCGCCACATCCATCTCGATCATGTGCTCCTTCTG
	'Murine_adenovirus_3_NC_012584.1'	CTTCAGAGCGCGCTGCCCCCCCTCACTGGACACATCCAAATCTACATGGTGATCCTTAGC
	'Murine_adenovirus_A_NC_000942.1'	CTTCAAAGCCCTCTGCCCACCCTCCGTAGTCACATCTAACTCAACTTGATGATCCTTGGG

	Human_adenovirus_7_AC_000018	AATCATGATAGTGCCATGCAGGCATTTCACCTTGCCTTCATAATCGGTGCATCCATGAGC
	HAdV-7-N1_consensus	AATCATGATAGTKCCATGCAGGCATTTCACCTTGCCTTCATAATCGGAAGATCCATGAGC
	'Human_adenovirus_B1_NC_011203.1'	GATCATGATAGTGCCATGCAGGCATTTCACCTTGCCTTCATAATCGGTGCATCCATGAGC
	'Chimpanzee_adenovirus_Y25_NC_017825.1'	GATCATGGTGGTCCCGTGCAGGCACCGCAGTTTGCCCTCGGCCTCGGTGCACCCGTGCAG
	'Murine_adenovirus_3_NC_012584.1'	TATCATAACAGCCCCATGCAAACAATGTAAAGTGACATCGCTCGC-ATGCTTCCAGGCCG
	'Murine_adenovirus_A_NC_000942.1'	AGACATAGCAGTGCCGTGTAAACAGTGAAGCGTAGTAGAACAGTT-GTGCTTCCACGCCG

	Human_adenovirus_7_AC_000018	CCACAGAGCGCACCCGGTGCACTCCCAAC--TATTGTGGGCGATCTCAGAATAAGAATGT
	HAdV-7-N1_consensus	CCACAGAGCGCACCCGGTGCACTTCAAAC--TVTTGCTTCCGATCTCAGAATAAGAATGT
	'Human_adenovirus_B1_NC_011203.1'	CCACAGAGCGCACCCGGTGCACTCCCAAT--TATTGTGGGCGATCTCAGAATAATAATGT
	'Chimpanzee_adenovirus_Y25_NC_017825.1'	CCACAGCGCGCACCCGGTGCACTCCCAGT--TCTTGTGGGCGATCTGGGAATGCGCGTGC
	'Murine_adenovirus_3_NC_012584.1'	CCA-------CTCCAGATACGTTAGCAATAGAGTGAGCAGCAGCCTCCGTAGGCGACAAG
	'Murine_adenovirus_A_NC_000942.1'	CCA-------CACCGGTAACATTACCCAAGGTATGGGCAGCAAAATCCACAGGCGAAATG

	Human_adenovirus_7_AC_000018	ACCAATCCCTGCAT---------------GAATCTTCCCATCATCGCTGTCAGGGTCTTC
	HAdV-7-N1_consensus	ACCAATCCSCGCAT---------------GAATCTTCCCATCATCGCTGTCAGGGTCTTC
	'Human_adenovirus_B1_NC_011203.1'	ACCAATCCCTGCAT---------------GAATCTTCCCATCATTGTTGTCAAGGTCTTC
	'Chimpanzee_adenovirus_Y25_NC_017825.1'	ACGAACCCTTGCAG---------------GAAGCGGCCCATCATGGTCGTCAGGGTCTTG
	'Murine_adenovirus_3_NC_012584.1'	CCAGAAGCTTGAAGCAAAAGGGCCAAAACAAAACGACCCATTTGCATAGTAAATGACCTC
	'Murine_adenovirus_A_NC_000942.1'	CCTGCCGCTTGCAGAAGCATGGCAAAAACAAAACGCCCCATTTGCATGGTAAAGGAACGC

	Human_adenovirus_7_AC_000018	ATGCTACTAAATGTCAGCGGGATGCCACGGTGCTCCTCGTTCACATACTGGTGGCAGATA
	HAdV-7-N1_consensus	ATGCTACTAAATGTCAGACGGATGCCACGGTGCTCGCAGTTCACATACTGGTGGCAGATA
	'Human_adenovirus_B1_NC_011203.1'	ATGCTGGTAAATGTCAGCGGGATGCCACGGTGCTCCTCGTTCACATACTGGTGGCAGATA
	'Chimpanzee_adenovirus_Y25_NC_017825.1'	TTGCTAGTGAAGGTCAACGGGATGCCGCGGTGCTCCTCGTTGATGTACAGGTGGCAGATG
	'Murine_adenovirus_3_NC_012584.1'	AGAGTAGTAAAGGTCAAACTGGGAACCATCTTTTGCTGTAACAGCCAACTGTGACAGAGC
	'Murine_adenovirus_A_NC_000942.1'	AACGTGGAAAAGGTTAAACTAGGAACTAATTTTTGTTGCAAAAGCCAGCTATGGCTCAGC

	Human_adenovirus_7_AC_000018	CGCTTGTACTGCTCGTGCTGCTCTGGCATCAGCTTGAAAGAGGTTCTCAGGTCATTATCC
	HAdV-7-N1_consensus	CGCTTGTACTGCTCGTGCTGCTCTGGCATCAGCTTGAAAGAGGWTMTCAGGTCATTATCC
	'Human_adenovirus_B1_NC_011203.1'	CGCTTGTATTGCTCGTGCTGCTCTGGCATCAGCTTGAAAGAGGTTCTCAGATCATTATCC
	'Chimpanzee_adenovirus_Y25_NC_017825.1'	CGGCGGTACACCTCGCCCTGCTCGGGCATCAGTTGGAAGTTGGCTTTCAGGTCGGTCTCC
	'Murine_adenovirus_3_NC_012584.1'	TTTCTAAACAGCTC-TGCTGTCTGGGCATTAGGCAGAAA--GGTGCATTGCTTCCCATCC
	'Murine_adenovirus_A_NC_000942.1'	TTCCTAAATAGCTC-AGCGGTTTGAGCATTGGGCAAGAA--GGTACACTGCTTGCCATCA

	Human_adenovirus_7_AC_000018	AGCCTGTACCTCTCCATTAGCACAGCCATCACTTCCATGCCCTTCTCCCAGGCAGATACC
	HAdV-7-N1_consensus	AGCCTGTACCTTTCCATTAGCACAGCCATCACTTCCATGCCCTTCTCCCAGGCAGATAGC
	'Human_adenovirus_B1_NC_011203.1'	AGCCTGTACCTTTCCATTAGCACAGCCATCACTTCCATGCCCTTCTCCCAGGCAGATACC
	'Chimpanzee_adenovirus_Y25_NC_017825.1'	ACGCGGTAGCGGTCCATCAGCATAGTCATGATTTCCATGCCCTTCTCCCAGGCCGAGACG
	'Murine_adenovirus_3_NC_012584.1'	ACCTTAAGAGGGAGGCACATTTTGTGTAAAAATTCTCTGGCCGTTTGCCAACAAG-----
	'Murine_adenovirus_A_NC_000942.1'	ACTTTTAACACCAAACACATCTTGTGCAATAGCTCTCTAGCTGTTTGCCAACACGCT---

	Human_adenovirus_7_AC_000018	AGGGGCAAGCTCAAAGGATTCCTAACAGCAA---TAGAAGTAGCTCCTTTAGCTATAGGG
	HAdV-7-N1_consensus	AGGSGCAAGCTCAAAGGCAACCTAACAGCAA---TAGAAGTAGSTCCTTTAGCKMTGCGG
	'Human_adenovirus_B1_NC_011203.1'	AGGGGCAGACTCAAAGGATTCCTAACAGCAA---TAAAAGTAGCTCCTTTAGCTATAGGG
	'Chimpanzee_adenovirus_Y25_NC_017825.1'	ATGGGCAGGCTCATAGGGTTCTTCACCATCATCTTAGCACTAGCAGCCGCGGCCAGGGGG
	'Murine_adenovirus_3_NC_012584.1'	-------------------CCTCTTCCTCCG---TCACCGTTCCGTCATCGAACACATCT
	'Murine_adenovirus_A_NC_000942.1'	------------------TCCTCTTCTTCTG---CGACGCCTGCTTCAGTAAACACCACG

	Human_adenovirus_7_AC_000018	TCATTCTTGTCGATCTTCTCAACACTTCTCTTGCCATCCTTCTCAATGATGCGCACCGGG
	HAdV-7-N1_consensus	TCATTCTTTTCGATCTTCTCAACWCTTCTCTTGCCATCCTTCTCAATGATGCGCACCGGG
	'Human_adenovirus_B1_NC_011203.1'	TCATTCTTGTCGATCTTCTCAACACTTCTCTTGCCATCCTTCTCAATGATGCGCACCGGG
	'Chimpanzee_adenovirus_Y25_NC_017825.1'	TCGCTCTCATCCAGGGTCTCAAAGCTCCGCTTGCCGTCCTTCTCGGTGATCCGCACCGGG
	'Murine_adenovirus_3_NC_012584.1'	TCTTCCTCGTCCGAGGATTCGAACCT--------------------------GCGACGGG
	'Murine_adenovirus_A_NC_000942.1'	TCGTCCTCATCCGAGGATTCAAAT--------------------------------CGTG

	Human_adenovirus_7_AC_000018	GGGTAGCTGAAGCCCACGGCCACCAACTGAGCCT---GTTCTCTTTCTTCTTCGCTGTCG
	HAdV-7-N1_consensus	GSGTAGCTGAAGCCCACGGCCACCAACTGAGCCW---RTTCTCTTTCTTCTTCGCTGTCG
	'Human_adenovirus_B1_NC_011203.1'	GGGTAGCTGAAGCCCACGGCCACCAACTGAGCCT---GTTCTCTTTCTTCTTCACTATCC
	'Chimpanzee_adenovirus_Y25_NC_017825.1'	GGGTAGCTGAAGCCCACGGCCGCCAGCTCCTCCTCGGCCTGTCTTTCGTCCTCGCTGTCC
	'Murine_adenovirus_3_NC_012584.1'	GCAAAACCTCTTCCTGCGGCTCAGGGTTCGTGGGAGAATCGCAGACCGCCCCAA------
	'Murine_adenovirus_A_NC_000942.1'	GAGGGACCTCCGTCTGGGGCTCAGGTTCCATGTTCACATC-TTCACTGCCTCTGTCGCCA

	Human_adenovirus_7_AC_000018	TGGCCGATGTCTTGCAGAGGGACATGCTTGGTCTTTCTGGGCTTCTTCTTGGGAGGGATC
	HAdV-7-N1_consensus	TGGCCGATGTCTTGCAGAGGGARMTGCTTGGTCTTTCTGGGCTTCTTCTTGGGAGGGATC
	'Human_adenovirus_B1_NC_011203.1'	TGGCTGATGTCTTGCAGAGGGACATGCTTGGTCTTCCTGGGCTTCTTCTTGGGAGGGATC
	'Chimpanzee_adenovirus_Y25_NC_017825.1'	TGGCTGACGTCCTGCATGACCACATGCTTGGTCTTGCGGGGTTTCTTCTTGGGCGGCAGT
	'Murine_adenovirus_3_NC_012584.1'	--GAGGACGATCCCCGA-------------------------TACCCCCCGTACTGCCTG
	'Murine_adenovirus_A_NC_000942.1'	CCGGAAACATTTGCAAA-------------------------TTTCCCTGAAACAGCAGG

	Human_adenovirus_7_AC_000018	GGGGGAGGACTGTTGCTCCGTTCCGGAGACAGGGATGACCGCGAAGTTTCGCTTACCAGT
	HAdV-7-N1_consensus	GGGGGAGGACTGKTGCTCCGTTCCGGAGACARGGATGACCGCGAAGTTTCGCTTACCAGT
	'Human_adenovirus_B1_NC_011203.1'	GGGGGAGGACTGTTGCTCCGCTCCGGAGACAGGGATGACTGCGAAGTTTCGCTTACCAAT
	'Chimpanzee_adenovirus_Y25_NC_017825.1'	GGCGGCGGA---------GATGCTTGTGGCGAGGGGGAGCGCGAGTTCTCGCTCACCACT
	'Murine_adenovirus_3_NC_012584.1'	AGCCACCGG--------------TCGAGGTGACAGCTTCCGCGACAGTACGGCTTCTCTT
	'Murine_adenovirus_A_NC_000942.1'	AGCAAGCGG---------------GGAACTGCGCGGGCCAAGAGCAGCTCGGCTCTTTTT

	Human_adenovirus_7_AC_000018	ACCACCTGGCTCTCGATAGAAGAATCGGACCCCACGCGACGGTAGGTGTTCCTCTTCGGG
	HAdV-7-N1_consensus	ACCACCTGGCTCTCGATAGAAGAATCGGAAGCCACGCGACGGTAGGACTTCCTCTTCGGG
	'Human_adenovirus_B1_NC_011203.1'	ACCACCTGGCTCTCGGTAGAAGAACCGGACCCCACACGACGGTAGGTGTTCCTCTTCGGG
	'Chimpanzee_adenovirus_Y25_NC_017825.1'	ACTATCTCTTCCTCTTC---TTGGTCCGAGGCCACGCGGCGGTAGGTATGTCTCTTCGGG
	'Murine_adenovirus_3_NC_012584.1'	GCTCGATTCTCC---------------------------------------CGCTTCGGT
	'Murine_adenovirus_A_NC_000942.1'	ACCGCAGTGGGCCGTAG---------------------------------ACGCCTCGCC

	Human_adenovirus_7_AC_000018	GGCAGAGGTGGAGGCGACTGAGATGGGCTGCGGTCTGGCCTTGGAAGCGGATGGCTGGCA
	HAdV-7-N1_consensus	GRWAGAGGTGGAGGCGACTGAGATGGARTGCGGTCTGGCCTTGGAAGCGGATGGCTGGCA
	'Human_adenovirus_B1_NC_011203.1'	GGCAGAGGTGGAGGCGACTGAGATGGGCTGCGGTCTGGCCTTGGAGGCGGATGGCTGGCA
	'Chimpanzee_adenovirus_Y25_NC_017825.1'	GGCAGAGGCGGAGGCGACGGGCTCTCGCCGCCGC---GACTTG---GCGGATGGCTGGCA
	'Murine_adenovirus_3_NC_012584.1'	TGGA-----GGCAGTCTCTTCATTCCGCCCTTGC-GCGATCCAAACACCTGTTGCTGGCC
	'Murine_adenovirus_A_NC_000942.1'	AACA-----GCAGAGCGCTTAACCCCGCCACGCT-TGGTTTCATAAACCTGCTGTTGAGG

	Human_adenovirus_7_AC_000018	GAGCCCATTCCGCGTTCGGGGGTGTGCTCCCGTTGGCGGTCGCTTGACTGATTTCCTCCG
	HAdV-7-N1_consensus	GAGCCCATTCCGCGTTCGGGGGTGTGCTCCCGTTGGCGGTCGCTTGACTGATTTCCTCCG
	'Human_adenovirus_B1_NC_011203.1'	GAGCTCATTCCGCGTTCGGGGGTGTGCTCCCGGTGGCGGTCGCTTGACTGATTTCCTCCG
	'Chimpanzee_adenovirus_Y25_NC_017825.1'	GAGCCCCTTCCGCGTTCGGGGGTGCGCTCCCGGCGGCGCTC---TGACTGACTTCCTCCG
	'Murine_adenovirus_3_NC_012584.1'	AA--------CGCGATGAGGAGGGAGTGGTCGGGAACAGCT----------CATGGTCCT
	'Murine_adenovirus_A_NC_000942.1'	GG--------TGCGCTGTGGTGGTACAGGTCGCGAGCAGCT----------CATCGTCCT

	Human_adenovirus_7_AC_000018	CGGCTGGCCATTGTGTTCTCCTAGGCAGAGAAACAACAGACATGGAAACTCAGCCATCAC
	HAdV-7-N1_consensus	CGGCTGGCCATTGTGTTCTCCTAGGCAGAGAAACAACAGACATGGAAACTCAGCCATCAC
	'Human_adenovirus_B1_NC_011203.1'	CGGCTGGCCATTGTGTTCTCCTAGGCAGAGAAACAACAGACATGGAAACTCAGCCATCAC
	'Chimpanzee_adenovirus_Y25_NC_017825.1'	CGGCCGGCCATTGTGTTCTCCTAGG--GAGGAACAACAAGCATGGAGACTCAGCCATC--
	'Murine_adenovirus_3_NC_012584.1'	CTGGTATTTTTCTTGTTCTGCAGAGAGCATAA-----------AAGCACCAATTGAGT--
	'Murine_adenovirus_A_NC_000942.1'	CGTCTGATTCT-TTGCTCTACAGAATACAAAAGCAATGCAGTCAAACACCCAGGAAAG--

	Human_adenovirus_7_AC_000018	TGCCAACATCGCTGCAAGCGCCATCACACCTCGCCCCCAGCAGCGACGAGGAG-------
	HAdV-7-N1_consensus	TGCCAACATCGCTGCAAGCGCCATCACACCCCGCCCCCAGCAGCGACGAGGAG-------
	'Human_adenovirus_B1_NC_011203.1'	TGCCAACATCGCTGCAAGCACCATCACACCTCGCCCCCAGCAGCGACGAGGAG-------
	'Chimpanzee_adenovirus_Y25_NC_017825.1'	-GCCAACCTCGC---------CATCTGCCCCCACCGCCGGCGACGAGAAGCAGCAGCAGC
	'Murine_adenovirus_3_NC_012584.1'	------------------------------------------------------------
	'Murine_adenovirus_A_NC_000942.1'	------------------------------------------------------------

	Human_adenovirus_7_AC_000018	-----GAGAGCTTAACCACCCCACCACCCAGTCCAGCTACCACCACCTCTACCCTCGATG
	HAdV-7-N1_consensus	-----GAGAGCKYCMCCACCCCACCACCCAGTCCAGCTACCACCACCTCTACCCTCGATG
	'Human_adenovirus_B1_NC_011203.1'	-----GAGAGCTTAACCACCCCACCACCCAGTCCCGCTACCACCACCTCTACCCTCGATG
	'Chimpanzee_adenovirus_Y25_NC_017825.1'	AGAATGAAAGCTTAACCGCCCCGCCGCCCAGCCCCGCCTCC-------------------
	'Murine_adenovirus_3_NC_012584.1'	------------------------------------------------------------
	'Murine_adenovirus_A_NC_000942.1'	------------------------------------------------------------

	Human_adenovirus_7_AC_000018	ATGAGGAGGAGGAGGTCGACGCAGCCCAGGAGATGCAGGCGCAGGATAATGTGAAAGCGG
	HAdV-7-N1_consensus	ATGAGGAGGAGGAGGTCGACGCAGCCCAGGAGATGSAGGCGCAGGAYRMYGTGAAAGCGG
	'Human_adenovirus_B1_NC_011203.1'	AT---GAGGAGGAGGTCGACGCAGCCCAGGAGATGCAGGCGCAGGATAATGTGAAAACGG
	'Chimpanzee_adenovirus_Y25_NC_017825.1'	-----------GACGCAGCCGCGGTCCCAGACATGC------------------------
	'Murine_adenovirus_3_NC_012584.1'	----------------------------------------------------------GA
	'Murine_adenovirus_A_NC_000942.1'	----------------------------------------------------------TG

	Human_adenovirus_7_AC_000018	AAGAGATTGAGGCAGATG--TCGAGCAGGACCCGGGCTATGTGACACCGGCGGAGCACGA
	HAdV-7-N1_consensus	AAGAGATTGAGGCAGATG--TCGAGCAGGACCCGGGCTATGTGACRCMGGCGGAGCACGA
	'Human_adenovirus_B1_NC_011203.1'	AAGAGATTGAGGCAGATG--TCGAGCAGGACCCGGGCTATGTGACGCCGGCGGAGCACCA
	'Chimpanzee_adenovirus_Y25_NC_017825.1'	AAGAGATGGAGGAATCCA--TCGAGATTGACCTGGGCTATGTGACGCCCGCGGAGCATGA
	'Murine_adenovirus_3_NC_012584.1'	AAATGTCGGAAGTAACAG--ACAAACACGAT-----------------------------
	'Murine_adenovirus_A_NC_000942.1'	AGACAACCGAGGTGCCAGATACAAATCCAACTCCGTT-----------------------

	Human_adenovirus_7_AC_000018	GGAGGAGCTGAAA---CGTTTTA------TAGACAGAGAGGATGACGACCGCCCAGAGCA
	HAdV-7-N1_consensus	GGAGGAGCTGAAA---CGTTTTC------TAGACAGAGAGGATGACGACCGCCCAGAGCA
	'Human_adenovirus_B1_NC_011203.1'	GGAGGAGCTGAAA---CGCTTTC------TAGACAGAGAGGATGACGACCGCCCAGAGCA
	'Chimpanzee_adenovirus_Y25_NC_017825.1'	GGAGGAGCTGGCAGTGCGCTTTCAATCGTCAAGCCAGGAAGATAAAGAACAGCCAGAGCA
	'Murine_adenovirus_3_NC_012584.1'	---GAAGCAGAGG----------------CAAGCAAGGAC--------------------
	'Murine_adenovirus_A_NC_000942.1'	--AGAGGAAGAAA----------------CAAGCAAAAGCGACA---------CACATGA

	Human_adenovirus_7_AC_000018	TCAAGCAGATGGCGATCACCAGGAGGCTGGCATCGGGGATCAAGTTGCCGACTACCTCAC
	HAdV-7-N1_consensus	TCAAGCAGATGGAGRTCACCAGGAGGCTGGCATCGGGGATCAAGTTGCCGACTACCTCAC
	'Human_adenovirus_B1_NC_011203.1'	TCAAGCAGATGGCGTTTACCAGGAGGCTGGGATCAGGGATCATGTCGCCGACTACCTCAC
	'Chimpanzee_adenovirus_Y25_NC_017825.1'	GGAAGCAGAGAACGAGCAGAGTCAGGCTGGGCTCGAGCAT------GGCGACTACCTCCA
	'Murine_adenovirus_3_NC_012584.1'	-CCCGTGAGCGGCTCTAGCTACATGTCTGCGG--------------AATGTCTTCTGACA
	'Murine_adenovirus_A_NC_000942.1'	AGCGACAAACGACAGCAACTACTTGTCCGCGG--------------ACTCGCTTCTTGTT

	Human_adenovirus_7_AC_000018	CGGGCTTGGGGGGGAAGACGTGCTCCTCAAACATCTAGCAAGGCAGTCGAACATAGTTAA
	HAdV-7-N1_consensus	CGGGCTTGGGGGGGAAGACGTGCTCCTCAAACATCTAGCAAGGCAGTCGAAGATAGTTAA
	'Human_adenovirus_B1_NC_011203.1'	CGGCCTTGGTGGGGAGGACGTGCTCCTCAAACATCTAGCAAGGCAGTCGATCATAGTTAA
	'Chimpanzee_adenovirus_Y25_NC_017825.1'	CCTGAGCGGGGAGGAGGACGCGCTCATCAAGCATCTGGCCCGGCAGGCCACCATCGTCAA
	'Murine_adenovirus_3_NC_012584.1'	CACATACATCGTCAGGGGCGAATCCTTAGAGAGGCTCTCAACGCTGACACAGGAAATTCC
	'Murine_adenovirus_A_NC_000942.1'	CACATCCAGCGCCAAGCGCGTATCCTACGCGAGGCCCTACAGCCCGAGCAAGACAAAACA

	Human_adenovirus_7_AC_000018	AGACGCACTACTCGACCTCACCGAAGTGCCCATCAGTGTGGAAGA------GCTTAGCCG
	HAdV-7-N1_consensus	AGACGCACTACTCGACCTCACCGAAGTGCCCATCAGTGTGGAAGA------GCTTAGCCG
	'Human_adenovirus_B1_NC_011203.1'	AGACGCATTGCTCGATCTCACTGAAGTGCCCATCAGTGTGGAAGA------GCTTAGCCG
	'Chimpanzee_adenovirus_Y25_NC_017825.1'	GGACGCGCTGCTCGACCGCACCGAGGTGCCCCTCAGCGTGGAGGA------GCTCAGCCG
	'Murine_adenovirus_3_NC_012584.1'	GAGTGGGATCC-------CACCTGTGTATCAAACCTGTTGGAAAAAAGCCTGTTTACTCG
	'Murine_adenovirus_A_NC_000942.1'	GAATGGTCTGC-------CACAACCCTGTCTCATATGCTGGAAAGAGAGCTGTTTACCCG

	Human_adenovirus_7_AC_000018	CGCCTACGAGCTGAACCTCTTTTCGCCTCACATACCCCCCAAGCGGCAGCCAAACGGCAC
	HAdV-7-N1_consensus	CGCCTACGAGCTGAACCTCTTTTCGCCTCHCNNACCCCCCAAGCGGCAGCCAAACGGCAC
	'Human_adenovirus_B1_NC_011203.1'	CGCCTACGAGCTGAACCTCTTTTCGCCTCAGGTACCCCCCAAGCGGCAGCCAAACGGCAC
	'Chimpanzee_adenovirus_Y25_NC_017825.1'	CGCCTACGAGCTCAACCTCTTCTCGCCGCGCGTGCCCCCCAAGCGCCAGCCCAACGGCAC
	'Murine_adenovirus_3_NC_012584.1'	CAGCTGTAAAGACA------------CAGCAAAAATCCAAAAG---CAAGCAAATGGAGC
	'Murine_adenovirus_A_NC_000942.1'	CTCCAACGCAAAAT------------TTCCCGCAGTTCCCAAG---CAAAGCAATGGCTC

	Human_adenovirus_7_AC_000018	CTGCGAGGCCAACCCTCGACTGAACTTCTATCCAGCTTTTACTGTCCCCGAAGTGCTGGC
	HAdV-7-N1_consensus	CTGCGAGGCCAACYTTCGACTGAACTTCTATCCAGCTTTTACCGTCSCCGAAGTGCTGGC
	'Human_adenovirus_B1_NC_011203.1'	CTGCGAGGCCAACCCTCGACTCAACTTCTATCCAGCTTTTACTATCCCCGAAGTGTTGGC
	'Chimpanzee_adenovirus_Y25_NC_017825.1'	CTGCGAGCCCAACCCCCGCCTCAACTTCTACCCGGTCTTCGCGGTGCCCGAGGCCCTGGC
	'Murine_adenovirus_3_NC_012584.1'	CATGAACCCCGATCCCCGCCTTAACTTCTATCCGGCTTTCATGGTGCCCGAAGTGCTGGC
	'Murine_adenovirus_A_NC_000942.1'	AATGAGCCCAGACCCTCGTCTCAATTTTTATCCGGCATTTATGGTGCCCGAGGCTCTGGC

	Human_adenovirus_7_AC_000018	CACCTACCACATCTTTTTTAAGAACCAAAAGATTCCAGTCTCCTGCCGCGCCAACCGCAC
	HAdV-7-N1_consensus	CRCCTACCACATCTTTTTTAAGAACCAAAAGATTCCAGTCTCCTGCCGCGCCAACCGCAC
	'Human_adenovirus_B1_NC_011203.1'	CACCTACCACATCTTTTTCAAGAACCAAAAGATTCCAGTCTCCTGCCGCGCCAACCGCAC
	'Chimpanzee_adenovirus_Y25_NC_017825.1'	CACCTACCACATCTTTTTCAAGAACCAAAAGATCCCCGTCTCCTGCCGCGCCAACCGCAC
	'Murine_adenovirus_3_NC_012584.1'	TACATACCACCCTTTTTTCATCAATCATCGCATTCCCATCAGTTGCAGAGCAAACCGCCC
	'Murine_adenovirus_A_NC_000942.1'	TACCTATCACCCTTTTTTCGTAAATCAGCGGATTCCTCTAAGTTGCAGAGCTAACCGCCC

	Human_adenovirus_7_AC_000018	CCGCGCCGATGCCCTTCTCAACTTGGGTCCGGGAGCTCGCTTACCTGATATAGCTTCCTT
	HAdV-7-N1_consensus	CCGCGCCGATGCCCWTCTCAACTTGGGTCCGGGAGCTCGCTTACCTGAKATAGCTTCCTT
	'Human_adenovirus_B1_NC_011203.1'	CCGCGCCGATGCCCTGCTCAACTTGGGTCCGGGAGCTCGCTTACCTGATATAGCTTCCTT
	'Chimpanzee_adenovirus_Y25_NC_017825.1'	CCGCGCCGACGCCCTCTTCAACCTGGGTCCCGGCGCCCGCCTACCTGATATCGCCTCCTT
	'Murine_adenovirus_3_NC_012584.1'	CCACGCAGACAAGAAGTGGCACTTGCGAGACGGAGCGGGGCTGCCAGATATAGTTACCGT
	'Murine_adenovirus_A_NC_000942.1'	CTTGGCAGACAAGAATTGGGAGCTGAAAGATGGAAGCAGGCTGCCCGACATTGTTACCGT

	Human_adenovirus_7_AC_000018	GGAAGAGGTTCCAAAAATCTTTGAGGGTCTGGGAAGTGATGAGACTCGGGCCGCAAATGC
	HAdV-7-N1_consensus	GGAAGAGGTGCCAAAAATCTTTGAGGGTCTGGGAAGTGATGAGACTCGGGCCGCAAATGC
	'Human_adenovirus_B1_NC_011203.1'	GGAAGAGGTTCCAAAGATCTTTGAGGGTCTGGGAAGTGATGAGACACGGGCCGCAAATGC
	'Chimpanzee_adenovirus_Y25_NC_017825.1'	GGAAGAGGTTCCCAAGATCTTCGAGGGTCTGGGCAGCGACGAGACTCGGGCCGCGAACGC
	'Murine_adenovirus_3_NC_012584.1'	GCAGGAACAGCCGCGCTTCTTTGAAAGTCTCCGGGA----AGCAGACGCACCGCAGA---
	'Murine_adenovirus_A_NC_000942.1'	GCAAGAACAACCGCGATTTTTCGAAAGCCTGCAAGGC--CAGGAATTGAGCCGAAAC---

	Human_adenovirus_7_AC_000018	TCTGCAACAGGGAGAGAATGGCATGGATGAACATCACAGCGCTTTAGTGGAACTGGAGGG
	HAdV-7-N1_consensus	TCTGCAACAGGGAGAGAATGGCATCGATGAACATCACAGCGCTTTAGTGGAACTGGAGGG
	'Human_adenovirus_B1_NC_011203.1'	TCTGCAACAGGGAGAGAATGACATGGATGAACACCACAGCGCTCTGGTGGAACTGGAGGG
	'Chimpanzee_adenovirus_Y25_NC_017825.1'	TCTGCAAGGAGAAGGAGGAGGAGAGCATGAGCACCACAGCGCCCTGGTCGAGTTGGAAGG
	'Murine_adenovirus_3_NC_012584.1'	----CAACTGCAAGTGTGCCAGAGTCAGAGGGAGA-TGGAGCTTTAATAGAGCTAGCGGG
	'Murine_adenovirus_A_NC_000942.1'	----CAACTTGAAGTGGCAGGCAGCGACAGCGAGACCGGGGTTTTAACTGAACTGGAGGG

	Human_adenovirus_7_AC_000018	TGACAATGCCCGGCTTGCAGTGCTCAAGCGCAGTATCGTGGTCACCCATTTTGCCTACCC
	HAdV-7-N1_consensus	TGACAATGCCCGGCTTGCAGTGCTCAAGCGCAGKMTCGTGGTCACCCATTTTGCCTACCC
	'Human_adenovirus_B1_NC_011203.1'	TGACAATGCCCGGATTGCAGTGCTCAAGCGCAGTATCGTGGTCACCCATTTTGCCTACCC
	'Chimpanzee_adenovirus_Y25_NC_017825.1'	CGACAACGCGCGGCTGGCGGTGCTCAAACGCACGGTCGAGCTGACCCATTTCGCCTACCC
	'Murine_adenovirus_3_NC_012584.1'	GGACAGCCCCCGCCTGGCAGTTATGAAACGCTGCCTGAGCGTGACGCATGCAGCATATCC
	'Murine_adenovirus_A_NC_000942.1'	GGACAGCCCCCGCCTTGCTGTGGTAAAGCGCTGCCTGAGTGTGACGCATGCTGCCTATCC

	Human_adenovirus_7_AC_000018	CGCTGTTAACCTGCCCCCCAAAGTTATGAGCGCTGTTATGGACCATCTGCTCATCAAACG
	HAdV-7-N1_consensus	CGCTGTTAACCTGCCCCCCAAAGTTATGAGGTCTGTCGWGKTCCATCTGCTCATCAAACG
	'Human_adenovirus_B1_NC_011203.1'	CGCTGTTAACCTGCCCCCCAAAGTTATGAGCGCTGTCATGGACCATCTGCTCATCAAACG
	'Chimpanzee_adenovirus_Y25_NC_017825.1'	GGCTCTGAACCTGCCCCCGAAAGTCATGAGCGCGGTCATGGACCAGGTGCTCATCAAGCG
	'Murine_adenovirus_3_NC_012584.1'	GGCGATAGGACTGCCGCCAAAAATTACAAAAGTCATTGCAGAGGAATTAGTGTACGGG--
	'Murine_adenovirus_A_NC_000942.1'	CGCCCTCGGTTTGCCGCCAAAAGTTTCCAAAATTATGTCAGAGGAATTGACCTTCAAAA-

	Human_adenovirus_7_AC_000018	AGCAGGTCCACTTTCAGAAAACCAGAACATGCAGGATCCAGACGCCTCGGACGAGGGCAA
	HAdV-7-N1_consensus	AGCAAGACCCCTTTCAGAAAWSCAGAACATGCAGGATCCAGACGCCTCGGACGAGGGCAA
	'Human_adenovirus_B1_NC_011203.1'	AGCAAGACCTCTTTCAGAAAACCAGAACATGCAGGATCCAGACGCCTCGGACGAGGGCAA
	'Chimpanzee_adenovirus_Y25_NC_017825.1'	CGCGTCGCCCATCTCCGAGGACGAGGGCATGCAAGA---------CTCCGAGGAGGGCAA
	'Murine_adenovirus_3_NC_012584.1'	---------------------CGGGAAAATGTTGGCAGTGAGCC-------------GGA
	'Murine_adenovirus_A_NC_000942.1'	----------------CAAATTTAGAAACTGGAGACAACAGTC----------------A

	Human_adenovirus_7_AC_000018	GCCGGTAGTCAGTGACGAGCAGCTATCTCGCTGGCTGGGTACCAA------CTCCCCCCG
	HAdV-7-N1_consensus	GCCGGTAGTCAGTGACGAGCASCTATCTCGCTGGCTGGGKGCMAA------CTCCCCCCG
	'Human_adenovirus_B1_NC_011203.1'	GCCGGTAGTCAGTGACGAGCAGCTATCTCGCTGGCTGGGTACCAA------CTCCCCCCG
	'Chimpanzee_adenovirus_Y25_NC_017825.1'	GCCCGTGGTCAGCGACGAGCAGCTGGCCCGGTGGCTGGGTCCTAATG---CTACCCCTCA
	'Murine_adenovirus_3_NC_012584.1'	GCCTCCGGTAACGGATGACCTTTTACAAAAGTGGCTGCAAGCCAAAGATGCAAAAGATCC
	'Murine_adenovirus_A_NC_000942.1'	ACCGGTGGTCAGCGACGAACAATTACAAAAATGGCTCAAGGCCAAAGATCCTGCCGATCC

	Human_adenovirus_7_AC_000018	AGATTTGGAAGAGAGGCGCAAGCT-TATGATGGCTGTAGTGCTAGTAACTGTGGAGCTGG
	HAdV-7-N1_consensus	AGATTTGGAAGAGAGGCGCAAGCTCTATGATGGCTGTAGTTTTCGTACSTGTGGAGCTGG
	'Human_adenovirus_B1_NC_011203.1'	AGATTTGGAAGAGAGGCGCAAGCT-TATGATGGCTGTAGTGCTAGTAACTGTGGAGCTGG
	'Chimpanzee_adenovirus_Y25_NC_017825.1'	AAGTTTGGAAGAGCGGCGCAAGCT-CATGATGGCCGTGGTCCTGGTGACCGTGGAGCTGG
	'Murine_adenovirus_3_NC_012584.1'	CGCCGTTGAAGAACAGCGCAAAAC-GGTCACCGCTGTGGCCTTGATTACATGCCAACTGG
	'Murine_adenovirus_A_NC_000942.1'	CGCCATAGAGGAACATCGCAAACG-GGTCATGGCCGTGACCTTAATTACGTGCCAGCTGG

	Human_adenovirus_7_AC_000018	AGTGTTTGCGCCGCTTTTTCACCGACCCCGAGACCCTGCGCAAGCTAGAGGAGAACCTGC
	HAdV-7-N1_consensus	AGTGTCTGCGCCGCTTTTTCACCGACCCTGAGACCCTGCGCAAGCTAGAGGAGAACCTGC
	'Human_adenovirus_B1_NC_011203.1'	AGTGTCTGCGCCGCTTTTTCACCGACCCTGAGACCCTGCGCAAGCTAGAGGAGAACCTGC
	'Chimpanzee_adenovirus_Y25_NC_017825.1'	AGTGCCTGCGCCGCTTCTTCGCCGACGCGGAGACCCTGCGCAAGGTCGAGGAGAACCTGC
	'Murine_adenovirus_3_NC_012584.1'	AAGTGCTGCGATCTTTTTTTTCCAGACAGGATATAATCCGCAGAGTGGGGGAAAGTCTCC
	'Murine_adenovirus_A_NC_000942.1'	AAGCACTGCGTTCTTTTTTTTCGCGCGCAGATGTTATCCGCCGTGTAGGGGAAAGTCTCC

	Human_adenovirus_7_AC_000018	ACTACACCTTTAGACATGGCTTCGTGCGGCAGGCATGCAAGATCTCCAACGTGGAGCTTA
	HAdV-7-N1_consensus	ASYACAYC----NNCRCGGCTTCGTGCGGCAGGCATGCAAGATCGGAAACGTGGAGCYKG
	'Human_adenovirus_B1_NC_011203.1'	ACTACACCTTTAGACATGGCTTCGTGCGGCAGGCATGCAAGATCTCCAACGTGGAGCTTA
	'Chimpanzee_adenovirus_Y25_NC_017825.1'	ACTACCTCTTCAGGCACGGGTTCGTGCGCCAGGCCTGCAAGATCTCCAACGTGGAGCTGA
	'Murine_adenovirus_3_NC_012584.1'	ACTATCTCTTCCACCACGGATACGTAAAACAAGCTATTGATGTGAGCCAAACAGATCTTA
	'Murine_adenovirus_A_NC_000942.1'	ACTACTTGTTCCAACACGGTTACGTCAAACAAGCCATACAAGTGTGCCAAACCGATTTAA

	Human_adenovirus_7_AC_000018	CCAACCTGGTTTCTTACATGGGCATTTTGCATGAGAACCGGCTAGGGCAGAGCGTCCTGC
	HAdV-7-N1_consensus	CCAACCTGGTTTCTTACATGGGCATTTTGCATGAGAACCGGCTMKGGCAGAGCGTCCTGC
	'Human_adenovirus_B1_NC_011203.1'	CCAACCTGGTTTCTTACATGGGCATTTTGCATGAGAACCGACTAGGGCAGAGCGTCCTGC
	'Chimpanzee_adenovirus_Y25_NC_017825.1'	CCAACCTGGTCTCCTACATGGGCATCTTGCACGAGAACCGCCTGGGGCAGAACGTGCTGC
	'Murine_adenovirus_3_NC_012584.1'	CACACCTAGTAACCTACATGGGAGTGATACATGAAAACAGAGTAGGCCAAAGTGTACTAC
	'Murine_adenovirus_A_NC_000942.1'	CGCATTTGGTCACGTACATGGGAATTGTGCATGAGAACAGACTAGGCCAAACAGTCCTAC

	Human_adenovirus_7_AC_000018	ACACCACCCTTAAAGGGGAGGCCCGCCGTGACTACATCCGAGACTGTGTCTACCTCTACC
	HAdV-7-N1_consensus	ACACCACCCTTAATGGGGAGGCCCGCCGTGACGMAATCCGAGACTGTGTCTAGCTTTACC
	'Human_adenovirus_B1_NC_011203.1'	ACACCACCCTTAAAGGGGAGGCCCGCCGTGACTACATCCGAGACTGTGTCTACCTCTACC
	'Chimpanzee_adenovirus_Y25_NC_017825.1'	ACACCACCCTGCGCGGGGAGGCCCGCCGCGACTACATCCGCGACTGCGTCTACCTCTACC
	'Murine_adenovirus_3_NC_012584.1'	ACAGAACCCTATCTGGAGAGGCCAGGAGAGATTATATCAGGGACACGATCTACTTATTTC
	'Murine_adenovirus_A_NC_000942.1'	ACGGGTCATTGCTGGGGGAAGCGCGAAGAGACTATATACGGGATACTGTTTATTTGTTCC

	Human_adenovirus_7_AC_000018	TCTGCCATACCTGGCAGACTGGCATGGGTGTGTGGCAACAGTGTTTGGAAGAGCAGAACC
	HAdV-7-N1_consensus	TCTGTCATACCTGGCAGACTGGCATGGGTGTGTCGCAACAGTGTTTGGAAGAGCAGAACC
	'Human_adenovirus_B1_NC_011203.1'	TCTGCCATACCTGGCAAACTGGTATGGGTGTGTGGCAACAGTGTTTGGAAGAGCAGAACC
	'Chimpanzee_adenovirus_Y25_NC_017825.1'	TCTGCCACACCTGGCAGACGGGCATGGGCGTGTGGCAGCAGTGTCTGGAGGAGCAGAACC
	'Murine_adenovirus_3_NC_012584.1'	TAATCTACACCTGGCAGACCGCTATGGGGGTTTGGCAACAATGTCTAGAAGAAAGTAATC
	'Murine_adenovirus_A_NC_000942.1'	TAATTTATACTTGGCAAACGGCCATGGGTGTATGGCAACAGTGCTTAGAAGACGAAAATT

	Human_adenovirus_7_AC_000018	TAAAAGAGCTGGACAAGCTCTTGCAGAGATCCCTCAAAGCCCTGTGGACAGGTTTTGATG
	HAdV-7-N1_consensus	WAAAAGAGCTGGACAAGCTCTTGCAGAGATCGRARAAAGCCATGTGGACAGGTTTTGATG
	'Human_adenovirus_B1_NC_011203.1'	TAAAAGAGCTGGACAAGCTCTTGCAGAGATCCCTCAAAGCCCTGTGGACAGGTTTTGATG
	'Chimpanzee_adenovirus_Y25_NC_017825.1'	TGAAAGAGCTCTGCAAGCTCCTGCAAAAGAACCTCAAGGGTCTGTGGACCGGGTTCGACG
	'Murine_adenovirus_3_NC_012584.1'	TGTCTCAACTGCGAGCCATCTTACACAAGCACTTGCGAAGCTTGTACACTGAACGTTGTG
	'Murine_adenovirus_A_NC_000942.1'	TAGAAAAGCTCAGAAAAATCTTGCAGTCTCATCGCCGCTCTCTGTACACAGAAACAAATG

	Human_adenovirus_7_AC_000018	AGCGCACCGTCGCCTCGGACCTGGCAGACATCATCTTCCCCGAGCGTCTCAGGGTTACTC
	HAdV-7-N1_consensus	AGCGCACCGTCGCCTCGGACCTGGCAGACTTCATCTTCCCCGAKCGTCTCAGGGTTMCTC
	'Human_adenovirus_B1_NC_011203.1'	AGCGCACCGTCGCCTCGGACCTGGCAGACATCATCTTCCCCGAGCGTCTCAGGGTTACTC
	'Chimpanzee_adenovirus_Y25_NC_017825.1'	AGCGGACCACCGCCTCGGACCTGGCCGACCTCATCTTCCCCGAGCGCCTCAGGCTGACGC
	'Murine_adenovirus_3_NC_012584.1'	AACGCATACTTGCCGCAGAACTTCGGCGCCTCGTTTTCCCCTCACGCTTAGAAGACAGCT
	'Murine_adenovirus_A_NC_000942.1'	AGCGCCTTCTTGCCGCTGAACTGCGCCGTCTGGTGTTTCCTGCCCACCTGGAAAATACTT

	Human_adenovirus_7_AC_000018	TGCGAAACGGCCTGCCAGACTTTATGAGCCAGAGCATGCTTAACAACTTTCGCTCTTTCA
	HAdV-7-N1_consensus	TGCGAAACGGCCTGCCAGACTTTATGAGCCAGAGCAKGMNYANCATCCATCGCTCTTTCA
	'Human_adenovirus_B1_NC_011203.1'	TGCGAAACGGCCTGCCAGACTTTATGAGCCAGAGCATGCTTAACAACTTTCGCTCTTTCA
	'Chimpanzee_adenovirus_Y25_NC_017825.1'	TGCGCAACGGCCTGCCCGACTTTATGAGCCAAAGCATGTTGCAAAACTTTCGCTCTTTCA
	'Murine_adenovirus_3_NC_012584.1'	TGGCCCAGGGACTGCCTGATATTTTACATCAGAGCATCATTCATAACTTTAGATCCTTCA
	'Murine_adenovirus_A_NC_000942.1'	TGGCGCAAGGTCTTCCAGACATCTTGCACCAGAGCATTATTAACAATTTTCGTTCGTTTA

	Human_adenovirus_7_AC_000018	TCCTGGAACGCTCCGGTATCCTGCCTGCCACCTGCTGTGCGCTGCCCTCCGACTTTGTGC
	HAdV-7-N1_consensus	TCCTGGAACGCTCCGGCMTCTTGCCTGCCACCTGCTGTGCGCTGCCCTCCGACTTTGTGC
	'Human_adenovirus_B1_NC_011203.1'	TCCTGGAACGCTCCGGTATCCTGCCTGCCACCTGCTGTGCGCTGCCCTCCGACTTTGTGC
	'Chimpanzee_adenovirus_Y25_NC_017825.1'	TCCTCGAACGCTCCGGAATCCTGCCCGCCACCTGCTCCGCGCTGCCCTCGGACTTCGTGC
	'Murine_adenovirus_3_NC_012584.1'	TTCTTGAACGCAGTGGCATCCTTCCTGCCACAAGCTGCGCATTCCCATCAGATTTTGTGC
	'Murine_adenovirus_A_NC_000942.1'	TTTTAGAACGTAGTGGTATTTTGCCGGCCACCACATGTGCCTACCCTTCCGATTTTGTTC

	Human_adenovirus_7_AC_000018	CTCTCACCTACCGCGAGTGCCCACCGCCGCTATGGAGCCACTGCTACCTGTTCCGCCTGG
	HAdV-7-N1_consensus	SKCTCACCTACCGCGAGTGCCCACCGCCGCTCCGGAKCCACTGCTACCTGTTCCGCCTGG
	'Human_adenovirus_B1_NC_011203.1'	CTCTCACCTACCGCGAGTGCCCACCGCCGCTATGGAGCCACTGCTACCTGTTCCGCCTGG
	'Chimpanzee_adenovirus_Y25_NC_017825.1'	CGCTGACCTTCCGCGAGTGCCCCCCGCCGCTGTGGAGCCACTGCTACCTGCTGCGCCTGG
	'Murine_adenovirus_3_NC_012584.1'	CCACCTGCTTCCGAGAGTGTCCCCCTCCTCTTTGGGCGCATGCGTACTTACTATCTCTGG
	'Murine_adenovirus_A_NC_000942.1'	CCACTACATTCAAAGAGTGTCCTCCTCCTTTATGGGCTCACACTTATTTGCTTACTTTAG

	Human_adenovirus_7_AC_000018	CCAACTACCTCTCCTACCACTCGGATGTTATAGAGGATGTGAGCGGAGACGGTCTGCTGG
	HAdV-7-N1_consensus	CCAACTACCTCTCCTACCMCTCGRATGTTATAGAGGATGTGAGCGGAGACGGTCTGCTGG
	'Human_adenovirus_B1_NC_011203.1'	CCAACTACCTCTCCTACCACTCGGATGTTATAGAGGATGTGAGCGGAGACGGCCTGCTGG
	'Chimpanzee_adenovirus_Y25_NC_017825.1'	CCAACTACCTGGCCTACCACTCGGACGTGATCGAGGACGTCAGCGGCGAGGGCCTGCTCG
	'Murine_adenovirus_3_NC_012584.1'	CAAACTACTTCATGTATCACAACGACCTGCAAGAGGACTTGAGCGGTGAGGGATTGTTGA
	'Murine_adenovirus_A_NC_000942.1'	CAAACTATTTCATGTATCACAACGACTTGCAAGAAGACCTAACAGGCGCGGGACTGTTGA

	Human_adenovirus_7_AC_000018	AATGCCACTGCCGCTGCAATCTTTGCACACCCCACCGCTCCCTTGCCTGCAACCCCCAGT
	HAdV-7-N1_consensus	AATGCCACTGCCGCTGCAATCTTTGCASACCCCACCGCTCCCTTGCCTGCCACCCCCAGT
	'Human_adenovirus_B1_NC_011203.1'	AATGCCACTGCCGCTGCAATCTTTGCACACCCCACCGCTCCCTTGCCTGCAACCCCCAGT
	'Chimpanzee_adenovirus_Y25_NC_017825.1'	AGTGCCACTGCCGCTGCAACCTCTGCACGCCGCACCGCTCCCTGGCCTGCAACCCCCAGC
	'Murine_adenovirus_3_NC_012584.1'	CAGCTCACTGTCGCTGCAATTTATGTTCTCCCCACCGAAGCTTAGTACTAAACAGCGCCC
	'Murine_adenovirus_A_NC_000942.1'	GCGCTCACTGCCGCTGCAACTTGTGCAGTCCCCACCGCAGCCTGGTCCACAACACTGCTT

	Human_adenovirus_7_AC_000018	TGCTGAGCGAGACCCAGATCATCGGCACCTTCGAGTTGCAGGGTCCCAGCAGTGAAGGCG
	HAdV-7-N1_consensus	TGCTGAGCGAGAMCCAGATCATCGGCACCTTCGAGTTGCAGGGTCCCAGCAGTGAAGGCG
	'Human_adenovirus_B1_NC_011203.1'	TGCTGAGCGAGACCCAGATTATCGGCACCTTCGAGCTGCAGGGTCCCAGAAGTAAAGGCG
	'Chimpanzee_adenovirus_Y25_NC_017825.1'	TGCTGAGCGAGACCCAGATCATCGGCACCTTCGAGTTGCAAGGGCCCAGC---GAGGGCG
	'Murine_adenovirus_3_NC_012584.1'	TATTGAATGAAGTGAAGTGCATAAACACCTTTGAGCTACAAGGACCGCCAGATAAAGATG
	'Murine_adenovirus_A_NC_000942.1'	TACTCAATGAAGTAAAATGCATTAATACCTTTGAGTTGCAGGGACCTCCTGGAAAAGACG

	Human_adenovirus_7_AC_000018	AGGGGTCTTCTCCGGGGCAGAGTCTGAAACTGACACCGGGGCTGTGGACCTCCGCCTACC
	HAdV-7-N1_consensus	AGGGKTCTTCTCCGGGGCACAKGCTGAAACTGACACCGGGGCTGTSGACCTCCGCCTACC
	'Human_adenovirus_B1_NC_011203.1'	AGGGGTCTTCTCCGGGGCAGAGTTTGAAACTGACACCGGGGCTGTGGACCTCCGCCTACC
	'Chimpanzee_adenovirus_Y25_NC_017825.1'	AGGGAGCC------AAGGGGGGTCTGAAACTCACCCCGGGGCTGTGGACCTCGGCCTACT
	'Murine_adenovirus_3_NC_012584.1'	GCAAACCA------TCAACCAGCTTCAAACTAACTCCAGGCCTTTGGGTATCGGCCTACC
	'Murine_adenovirus_A_NC_000942.1'	GTAAAAGT------GGGCCCTGTTTTAAATTAACACCTGGCTTGTGGGTGTCTGCCTACT

	Human_adenovirus_7_AC_000018	TGCGCAAGTTTCATCCCGAGGATTACCACCCCTATGAGATCAGGTTCTATGAGGACCA--
	HAdV-7-N1_consensus	TGCGCAAGTTTCATCCCGAGGTCACCCAYYCCTATGAGATCAGGTTCTAYGAGGACCA--
	'Human_adenovirus_B1_NC_011203.1'	TGCGCAAGTTTCACCCCGAGGACTACCATCCCTATGAGATCAGGTTCTATGAGGACCA--
	'Chimpanzee_adenovirus_Y25_NC_017825.1'	TGCGCAAGTTCGTGCCCGAGGATTACCATCCCTTCGAGATCAGGTTCTACGAGGACCA--
	'Murine_adenovirus_3_NC_012584.1'	TTCGAAAGTTTGAAGCAAAAGACTACCATCCATTTGTCATCAAGTATTTTGAGAATTC--
	'Murine_adenovirus_A_NC_000942.1'	TACGTAAGTTTGAGGAACAGGATTACCATCCTTATAGTATTACCTACTTTGAAAATTCAA

	Human_adenovirus_7_AC_000018	-GTCACATCCTCCCAAAGTCGAGCTCTCAGCCTGCGTCATCACCCAGGGAGCAATTCTGG
	HAdV-7-N1_consensus	-GTCACATCCTCCCAAAGTCGAGCTCTCAGCCTGCGTCATCACCCAGGGWGSAATTCTGG
	'Human_adenovirus_B1_NC_011203.1'	-ATCACATCCTCCCAAAGTCGAGCTCTCAGCCTGCGTCATCACCCAGGGAGCAATTCTGG
	'Chimpanzee_adenovirus_Y25_NC_017825.1'	-ATCCCAGCCGCCCAAGGCCGAGCTGTCGGCCTGCGTCATCACCCAGGGGGCGATCCTGG
	'Murine_adenovirus_3_NC_012584.1'	-CAATCGTCAGTCAGAGACGCCCCTCACTGCGTGCGTGATTACGCAGCCACAGATCGTTG
	'Murine_adenovirus_A_NC_000942.1'	AAAAGCAACAGCCTAAGACCCCTCTTAGCGCATGTGTTCTTACGCAGACAGAACTGGTTG

	Human_adenovirus_7_AC_000018	CCCAATTGCAAGCCATCCAAAAATCCCGCCAAGAATTTCTACTGAAAAAGGGAAGCGGGG
	HAdV-7-N1_consensus	CCCAATTGCAAGCCATCCAAAAATCCCGCCAAGAATTTCTACTGAAAAAGGGAAGCGGRG
	'Human_adenovirus_B1_NC_011203.1'	CCCAATTGCAAGCCATCCAAAAATCTCGCCAAGAATTTCTGCTAAAAAAGGGAAACGGGG
	'Chimpanzee_adenovirus_Y25_NC_017825.1'	CCCAATTGCAAGCCATCCAGAAATCCCGCCAAGAATTCTTGCTGAAAAAGGGCCGCGGGG
	'Murine_adenovirus_3_NC_012584.1'	CTCAGCTATTGGCTATTCACGACCACCGGCGGGAATTTTTGAAAAAGAAAGGAAAGGGCG
	'Murine_adenovirus_A_NC_000942.1'	CACAGCTGTTGGCTATTAACGACCATCGGCGGGAATTTCTACATCAAAAGGGAAGGGGAG

	Human_adenovirus_7_AC_000018	TCTACCTTGACCCCCAGACCGGTGAGGAGCTCAACACAAGG----------------TTC
	HAdV-7-N1_consensus	TCTACCTTGACCCCAAGACCGGTGAGGAGATCMACACAAGC----------------TTC
	'Human_adenovirus_B1_NC_011203.1'	TCTACCTTGACCCTCAGACCGGTGAGGAGCTCAACACAAGG----------------TTC
	'Chimpanzee_adenovirus_Y25_NC_017825.1'	TCTACCTCGACCCCCAGACCGGTGAGGAGCTCAACCCCGGC----------------TTC
	'Murine_adenovirus_3_NC_012584.1'	TATACCTAGATCCTCAGACCGGAGAAGAGCTCAGTGTAGGTGGTGTTGATGCTCATTTTC
	'Murine_adenovirus_A_NC_000942.1'	TGTACCTAGATCCTCAGACTGGCGAAGAAATCGGCAAGGGCAGTGCTGACCCTGCTTCCC

	Human_adenovirus_7_AC_000018	CCCCAGGATGTCCCATCGCCGAGGAAGCAAGAAGCTGAAGGTGCAGCTGACGCCCCCAGA
	HAdV-7-N1_consensus	CCCCAGGATGTCCCATCGCCGAGGAAGCAAGAAGCTGAAGGTGCAGCTGACGCCCCCAGA
	'Human_adenovirus_B1_NC_011203.1'	CCCCAGGATGTCCCATCGCCGAGGAAGCAAGAAGTTGAAGGTGCAGCTGTCGCCCCCAGA
	'Chimpanzee_adenovirus_Y25_NC_017825.1'	CCCCAGGATGCC------CCGAGGAAACAAGAAGCTGAAAGTGGAGCTGCCGCCCGTGGA
	'Murine_adenovirus_3_NC_012584.1'	TCTCAGATGGCCGCAAAAATGCAAAGCCCAGA----GAAAATAACCACACCATTTACGGA
	'Murine_adenovirus_A_NC_000942.1'	TCTCAGACTCAGACAGCCATGCAGAAGACAGG----GAAGGACAGCCAACTGCGGGTGCA

	Human_adenovirus_7_AC_000018	GGATATGGAGGAAGACTGGGA------CAGTCAGGCAGAGGAGGAGATGGAAGATTGGGA
	HAdV-7-N1_consensus	GGATATGGAGGAAGACTGGGA------CAGTCAGGCARMSGAGGAGATGGAAGTTTGGGA
	'Human_adenovirus_B1_NC_011203.1'	GGATATGAAGGAAGACTGGGA------CAGTCAGGCAGAGGAGGAGATGGAAGATTGGGA
	'Chimpanzee_adenovirus_Y25_NC_017825.1'	GGATTTGGAGGAAGACTGGGAGAACAGCAGTCAGGCAGAGGAGATGGAGGAAGACTGGGA
	'Murine_adenovirus_3_NC_012584.1'	GGAAGAAGAGGGAGAGTGGAT---------------------------GACGGACGGGGA
	'Murine_adenovirus_A_NC_000942.1'	GGAAGACGAGGGAGAGTGGAG---------------------------CGCGGACGGGTA

	Human_adenovirus_7_AC_000018	CAGC---CAGGCAGAGGAGGTGGACAGCCTGGAGGAAGACAGTTTGGAGGAGGAAGACGA
	HAdV-7-N1_consensus	CAGC---CAGGCAGAGGAGGTGGACAGCCTGGAGGAAGACAGTTTGGAGGAGGAAGACGA
	'Human_adenovirus_B1_NC_011203.1'	CAGC---CAGGCAGAGGAGGTGGACAGCCTGGAGGAAGACAGTTTGGAGGAGGAAGACGA
	'Chimpanzee_adenovirus_Y25_NC_017825.1'	CAGCACTCAGGCAGAGGA---GGACAGCCT---GCAAGACAGTCTGGAGGAAGACGAGGA
	'Murine_adenovirus_3_NC_012584.1'	CAGC---------GAGGAGAGCGGCATGAGTCAACAGAG---TTGGCAGGAGGAAGAAGA
	'Murine_adenovirus_A_NC_000942.1'	CAGC---------GCAGACAGCGACAGCGTCCAGGAGGACACTTCATCCGAGGAGGACGA

	Human_adenovirus_7_AC_000018	GGAGGCAGAG---GAGGTGGAAGAAGCAACCGCCGCCAAACAGTTGTCATCGGCGGCGGA
	HAdV-7-N1_consensus	GGAGGCAGAG---GAGGTGGAAGAAGCAACCGCCGCCAAACAGTTGTCATCGGCGGCGGM
	'Human_adenovirus_B1_NC_011203.1'	GGAGGCAGAG---GAGGTGGAAGAAGCAACCGCCGCCAAACAGTTGTCATCGGCGGCGGA
	'Chimpanzee_adenovirus_Y25_NC_017825.1'	GGAGGCAGAGGAGGAGGTGGAAGAAGCAGCCGCCGCCAGACCGTCGTCCTCGGCGGGGGA
	'Murine_adenovirus_3_NC_012584.1'	ACAGATA------GCTCCTCCGCAAATTGCCCAAAAACGGCGAGGGGAAACAGCAAAGCA
	'Murine_adenovirus_A_NC_000942.1'	A---------------GTTCCCCAGACGGCTGCAGCGCTCCAGCCCGAGAGCGAAACAGG

	Human_adenovirus_7_AC_000018	GACAAGCAAGTCCCCAGACAGCAGCACGGCTACCATCTCCGCTCC---------------
	HAdV-7-N1_consensus	AACMAGCAAGTCCCCAGACAGCAGCACGGCTTCCATCTCCGCTCC---------------
	'Human_adenovirus_B1_NC_011203.1'	GACAAGCAAGTCCCCAGACAGCAGCACGGCTACCATCTCCGCTCC---------------
	'Chimpanzee_adenovirus_Y25_NC_017825.1'	GA------------AAGCAAGCAGCACGGATACCATCTCCGCTCC---------------
	'Murine_adenovirus_3_NC_012584.1'	GAAGAAAGGTTCCCAGAGCTCGAGTGTGACTGCGGTAAACTCCAC---------------
	'Murine_adenovirus_A_NC_000942.1'	GAAAACGAGCCCCCCGCCCTCGAATGCGACTGCCACCACCACCACCATCACAAAGAGGAA

	Human_adenovirus_7_AC_000018	GGGTCGGGG---------------GGTCCAGCGGCGGCCCAACAGTAGATGGGACGAGAC
	HAdV-7-N1_consensus	GGGTCGGGG---------------SGTCCAGCGGCGGCCCAACAGTAGATGGAAGGAGAC
	'Human_adenovirus_B1_NC_011203.1'	GGGTCGGGG---------------GGCCCAGCGGCGGCCCAACAGTAGATGGGACGAGAC
	'Chimpanzee_adenovirus_Y25_NC_017825.1'	GGGTCGGG-----------------GTCCCGC-TCGGCCCCACAGTAGATGGGACGAGAC
	'Murine_adenovirus_3_NC_012584.1'	GGGGAAGAAGACCCGTCCAAGATGGGACTTTCCCCCAGCACAGAACAAGTTGGGTAAGGC
	'Murine_adenovirus_A_NC_000942.1'	GAAAAAGAAAGTACCCATTCGATGGGACTTTCCTCCAGCACAGAACACATTGGGTAAGCC

	Human_adenovirus_7_AC_000018	CG-GGCGATTCCC--AAACCCGACCACCGCTTCCAAGACCGGTAAGAAGGAGCGACAGGG
	HAdV-7-N1_consensus	CG-GGCGATTCCC--AAACCAGACCACCGCTTCCAAGACCGGTAAGAAGGAGCGACAGGG
	'Human_adenovirus_B1_NC_011203.1'	CG-GGCGATTCCC--AAACCCGACCACCGCTTCCAAGACCGGTAAGAAGGAGCGACAGGG
	'Chimpanzee_adenovirus_Y25_NC_017825.1'	CG-GGCGATTCCC--GAACCCCACCA------CCCAGACCGGTAAGAAGGAGCGGCAGGG
	'Murine_adenovirus_3_NC_012584.1'	---------------CAATAGTTGTAATGTA-CTTTCAGTAAAGGGAAAACATGGAAGAC
	'Murine_adenovirus_A_NC_000942.1'	TGTTGCGGTTCGCAGCAGCGATGGCAGCGCA-ACTAAACTCACAGAAGTGAATGATAGGA

	Human_adenovirus_7_AC_000018	ATACAAGTCCTGGCGTGGACATAAAAACGCTATCATCTCCTGCTTGCATGAATGCGGGGG
	HAdV-7-N1_consensus	ATACAMGTCCTGGCGTGGACACAAAAACGCYTTCATCTCCTGCTTKCATGAATGCGGGGG
	'Human_adenovirus_B1_NC_011203.1'	ATACAAGTCCTGGCGTGGACATAAAAACGCTATCATCTCCTGCTTGCATGAATGCGGGGG
	'Chimpanzee_adenovirus_Y25_NC_017825.1'	ATACAAGTCCTGGCGGGGGCACAAAAACGCCATCGTCTCCTGCTTGCAGGCCTGCGGGGG
	'Murine_adenovirus_3_NC_012584.1'	AAGCA-----TGGAAGAACTTTAAGGGAGCAATTTTACAAGCTCTATTTCTATACGGAGG
	'Murine_adenovirus_A_NC_000942.1'	ACACA-----TGGAAACCTTACAAAGGCGCCATATTAAAAGCTTTATTTGCCTACGGAGG

	Human_adenovirus_7_AC_000018	CAACATATCCTTCACCCGGCGATACCTGCTCTTCCACCACGGTGTGAACTTCCCCCGCAA
	HAdV-7-N1_consensus	CAACATGTCCTTCACCCGGCGATACCTGCTCTTCCACCACGGTGTGAACTTCCCCCGCAA
	'Human_adenovirus_B1_NC_011203.1'	CAACATATCCTTCACCCGGCGATACCTGCTCTTCCACCACGGTGTAAACTTCCCCCGCAA
	'Chimpanzee_adenovirus_Y25_NC_017825.1'	CAACATCTCCTTCACCCGGCGCTACCTGCTCTTCCACCGCGGGGTGAACTTCCCCCGCAA
	'Murine_adenovirus_3_NC_012584.1'	GGACCGAGGGGCGGTGAGGAGATATCTACTTTTCAATCGCGGCACTTTGGTGCCCAGAAG
	'Murine_adenovirus_A_NC_000942.1'	GGACCGAGGGGCGGTGCGGAGATTTTTACTTTTCAACCGAGGAACATTAGTACCCAGAAG

	Human_adenovirus_7_AC_000018	TATCTTGCATTACTACCGTCACCTCCACAGCCCCTACTGCAGTCAGCAAGT---------
	HAdV-7-N1_consensus	TATCTTGCATTACTACCGTCACCTCCACMGCCYCTACTGCAGTCAGCAAGT---------
	'Human_adenovirus_B1_NC_011203.1'	TATCTTGCATTACTACCGTCACCTCCACAGCCCCTACTGCAGTCAGCAAGT---------
	'Chimpanzee_adenovirus_Y25_NC_017825.1'	CATCTTGCATTACTACCGTCACCTCCACAGCCCCTACTACTTCCAAGAAG----------
	'Murine_adenovirus_3_NC_012584.1'	AGTAATTAGTTATTACTGTC---------GTCGCTACTACAGCCAACCAGACACACTGTA
	'Murine_adenovirus_A_NC_000942.1'	AGTAATTAGCTATTACTGTC---------GTCGCTACTACAGCCGCCGAGAGGCTTTGTG

	Human_adenovirus_7_AC_000018	-CCCGGCAACCCCGACAGAAAAAGACAGCAGCGACAACGGTGACCA-GAAAACCAGCAGT
	HAdV-7-N1_consensus	-CCCGGCAACCCCGACAGAAAAAGACAGCAGCGACAACGGTGACCA-GAAAACCAGCAGT
	'Human_adenovirus_B1_NC_011203.1'	-CCCGGCAACCCCGACAGAAAAATACAGCAGCGACAACGGTGACCA-GAAAACCAGCAGT
	'Chimpanzee_adenovirus_Y25_NC_017825.1'	---AGGCAGCAGCAGCAGAAAAA------------------GACCA-GAAAACCAGC---
	'Murine_adenovirus_3_NC_012584.1'	GACCTGC------------AAAA--------CGTCA--GAGGCCTG-CCAGTCCTGCTC-
	'Murine_adenovirus_A_NC_000942.1'	ACACTGCACCGCCAACCAAAAAA--------CGCCGCCGACGTCTGTCTACTCCAGCAG-

	Human_adenovirus_7_AC_000018	TAGAAAATCTACAACAAGTGCAGCAGGAGGAGGACTGAGGATCACAGCGAACGAGCCAGC
	HAdV-7-N1_consensus	TAGAAAATCTMCAACAAGTGCAGCAGGAGGAGGACTGAGGATCACAGCGAACGAGCCAGC
	'Human_adenovirus_B1_NC_011203.1'	TAGAAAATCCACAACAAGTGCACCAGGAGGAGGACTGAGGATCACAGCGAACGAGCCAGC
	'Chimpanzee_adenovirus_Y25_NC_017825.1'	TAGAAAATCCACAGCGGCGGCAGCGGCAGGTGGACTGAGGATCGCGGCGAACGAGCCGGC
	'Murine_adenovirus_3_NC_012584.1'	AACCAGACCCTTTGCAACCTGTTCGCGATGA-----------------------------
	'Murine_adenovirus_A_NC_000942.1'	CATCCGATCCTCTACAAGCGCTACGCGACGA-----------------------------

	Human_adenovirus_7_AC_000018	GCAGACCAGAGAGCTGAGGAACCGGATCTTTCCAACCCTCTATGCCATCTTCCAGCAGAG
	HAdV-7-N1_consensus	GCAGACCAGAGAGCTGAGGATTCCGATCTTTCCAACCCTCTATTCCATCTTCCAGCAGAG
	'Human_adenovirus_B1_NC_011203.1'	GCAGACCAGAGAGCTGAGGAACCGGATCTTTCCAACCCTCTATGCCATTTTCCAGCAGAG
	'Chimpanzee_adenovirus_Y25_NC_017825.1'	GCAGACCCGGGAGCTGAGGAACCGGATCTTTCCCACCCTCTATGCCATCTTCCAGCAGAG
	'Murine_adenovirus_3_NC_012584.1'	------------------------GATCTTCGTAACTATATATGCAACTTTTCAACGCGC
	'Murine_adenovirus_A_NC_000942.1'	------------------------CATCTTTGTTACTATTTATGCAACATTTCAACGTGT

	Human_adenovirus_7_AC_000018	TCGGGGGCAAGAGCAGGA---------ACTGAAAGTAAAAAACCGATCTCTGCGCTCGCT
	HAdV-7-N1_consensus	TCGGAGGCAAGAGCAGGA---------ATTGAAAGTAAACTTCCGATCTCTGCGCTCGCT
	'Human_adenovirus_B1_NC_011203.1'	TCGGGGGCAAGAGCAGGA---------ACTGAAAGTAAAAAACCGATCTCTGCGCTCGCT
	'Chimpanzee_adenovirus_Y25_NC_017825.1'	TCGGGGGCAGGAGCAGGA---------ACTGAAAGTCAAGAACCGTTCTCTGCGCTCGCT
	'Murine_adenovirus_3_NC_012584.1'	TCGAGCGCTGGATCTTGACACGTACTCTCTGAAGATCAGGAACCGAACTCTTCGGTCCCT
	'Murine_adenovirus_A_NC_000942.1'	TCGGGCACTGGGTCTCGACACATACTCTCTTAAAGTTAGAAACCGTACTTTACGTTCCCT

	Human_adenovirus_7_AC_000018	CACCAGAAGTTGTTTGTATCACAAGAGCGAAGACCAACTTCAGCGCACTCTCGAGGACGC
	HAdV-7-N1_consensus	CACCAGARGTTGTTTGTATCACAAGAGCGAAGACCAACTTCAGCGCACTCTCGAGGACGC
	'Human_adenovirus_B1_NC_011203.1'	CACCAGAAGTTGTTTGTATCACAAGAGCGAAGACCAACTTCAGCGCACTCTCGAGGACGC
	'Chimpanzee_adenovirus_Y25_NC_017825.1'	CACCCGCAGTTGTCTGTATCACAAGAGCGAAGACCAACTTCAGCGCACTCTCGAGGACGC
	'Murine_adenovirus_3_NC_012584.1'	GACACGCAGCTGTTTGTACCACCAGCAGGAAAGCCAACTGCAGAGAACCAAGAGGGACGC
	'Murine_adenovirus_A_NC_000942.1'	AACCAGAAGCTGTCTATATCACCAACAAGAGTCCCAGCTGGAACGCACCAAGAGGGACGC

	Human_adenovirus_7_AC_000018	CGAGGCTCTCTTCAACAAGTACTGCGCGCTGACTCTTAAAGAGTAGCCCTTGCCCGCGCT
	HAdV-7-N1_consensus	CGAGGCTCTCTTCATGGAGTACTGCGCGCTGACGSTTAAAGAGTAGCCCTTGCCCGCGCT
	'Human_adenovirus_B1_NC_011203.1'	CGAGGCTCTCTTCAACAAGTACTGCGCGCTGACTCTTAAAGAGTAGCCCTTGCCCGCGCT
	'Chimpanzee_adenovirus_Y25_NC_017825.1'	CGAGGCTCTCTTCAACAAGTACTGCGCGCTCACTCTTAAAGAGTAGCCCGCGCCCGCCCA
	'Murine_adenovirus_3_NC_012584.1'	CGAAGCCCTACTGGCCAAACATTGC-------------------------CGCTCCCTTG
	'Murine_adenovirus_A_NC_000942.1'	CGAAGCTCTGCTATCTAAGCACTGC-------------------------CGCACATT--

	Human_adenovirus_7_AC_000018	TA-TTCGAAAACGGCGGGAATCACGTCACCCTTGGCACCTGTCCT------------TTG
	HAdV-7-N1_consensus	KA-TTCGAAAACGGCGGGAATCACGTTCYCAKTRGCACCTGTCCT------------TTG
	'Human_adenovirus_B1_NC_011203.1'	CATTTTGAAAACGGCGGGAATCACGTCACCCTTGGCACCTGTCCT------------TTG
	'Chimpanzee_adenovirus_Y25_NC_017825.1'	GTCGCAGAAAAAGGCGGGAATTACGTCACCTGTGCCCTTCGCCCTAGCCGCCTCCACCCA
	'Murine_adenovirus_3_NC_012584.1'	AAACAGAAAAATAAACAAAACAATGTCA--------------------------------
	'Murine_adenovirus_A_NC_000942.1'	--ATCAAGCAATTGAACTTTCAATGTCA--------------------------------

	Human_adenovirus_7_AC_000018	CCCTAGTCATGAGTAAAGAGATTCCCACGCCTTACATGTGGAGCTATCAGCCCCAAATGG
	HAdV-7-N1_consensus	CCSWAKTCATGAGTAAAGAGATTCCCACGCCTTACATGKGGAGCTATCAGCCGGGAATGG
	'Human_adenovirus_B1_NC_011203.1'	CCCTTGTCATGAGTAAAGAGATTCCCACGCCTTACATGTGGAGCTATCAGCCCCAAATGG
	'Chimpanzee_adenovirus_Y25_NC_017825.1'	GCACCGCCATGAGCAAAGAGATTCCCACGCCTTACATGTGGAGCTACCAGCCCCAGATGG
	'Murine_adenovirus_3_NC_012584.1'	--------------------GCTCCTTCTCCATATATGTGGACATTTCAGCCGCAGCGGG
	'Murine_adenovirus_A_NC_000942.1'	--------------------GCTCCTTCTCCCTATGTGTGGACTTTTCAGCCTCAGCGGG

	Human_adenovirus_7_AC_000018	GGTTGGCAGCAGGCGCCTCCCAGGACTACTCCACCCGCATGAATTGGCTTAGCGCCGGGC
	HAdV-7-N1_consensus	CTTTGGCAGCAGGCGCYTCCCAGGACTAYTCCRCGCGCATGAATTGGCCGCGCGCCGGGC
	'Human_adenovirus_B1_NC_011203.1'	GGTTGGCAGCAGGCGCTTCCCAGGACTACTCCACCCGCATGAATTGGCTTAGCGCCGGGC
	'Chimpanzee_adenovirus_Y25_NC_017825.1'	GCCTGGCCGCCGGCGCCGCCCAGGACTACTCCACCCGCATGAATTGGCTCAGCGCCGGGC
	'Murine_adenovirus_3_NC_012584.1'	GTACTGCAGCGGGAGCATCCCAAGACTACAGTACCAGATTAAATTGGCTCAGCGCCGGTC
	'Murine_adenovirus_A_NC_000942.1'	GTACCGCTGCAGGAGCTTCTCAAGACTACAGTACGCGCATAAACTGGCTTAGTGCCGGCC

	Human_adenovirus_7_AC_000018	CCTCAATGATATCACGGGTTAATGATATACGAGCTTATC------GAAACCAGTTACTCC
	HAdV-7-N1_consensus	CCTCAACGATATCACGGGTTAATGAGTRACGAGCTTATC------GAAACCASTTACTAC
	'Human_adenovirus_B1_NC_011203.1'	CCTCAATGATATCACGGGTTAATGATATACGAGCTTATC------GAAACCAGTTACTCC
	'Chimpanzee_adenovirus_Y25_NC_017825.1'	CCGCGATGATCTCACGGGTGAATGACATCCGCGCCCACC------GAAACCAGATACTCC
	'Murine_adenovirus_3_NC_012584.1'	CAAGTCTCA------GGGGAAAAGTTATAGAAGTTAATCAAGCAAGAAACTCCATCCTCT
	'Murine_adenovirus_A_NC_000942.1'	CCGAGCTTA------GAGGAAAAGTCGTACAACTCAATGAGGCAAGAAACGCTATTCTGA

	Human_adenovirus_7_AC_000018	TAGAACAGTCAGCTCTCACCACCACACCCCGCCAACACCTTAATCCCCGAAATTGGCCCG
	HAdV-7-N1_consensus	TAGAACAGTCAGCACTCACCACCACACCCRGCTAATWCCTTMAGCCCCGAMMKTGGCCCG
	'Human_adenovirus_B1_NC_011203.1'	TAGAACAGTCAGCTCTCACCACCACACCCCGTCAACACCTTAATCCCCGAAATTGGCCCG
	'Chimpanzee_adenovirus_Y25_NC_017825.1'	TAGAACAGTCAGCGCTCACCGCCACGCCCCGCAATCACCTCAATCCGCGTAATTGGCCCG
	'Murine_adenovirus_3_NC_012584.1'	TGAATCAACAGGAAGCCGTTCCCACTCCTCGCAGGGACATCAACCCCCCCTCTTGGCCTG
	'Murine_adenovirus_A_NC_000942.1'	TGAAGGAACAAGAGTCCGTGCCCACCCCTCGAGCCGAAGCCAATCCTTCCTTTTGGCCTG

	Human_adenovirus_7_AC_000018	CCGCCCTGGTGTACCAGGAAACTCCCGCTCCCACCACCGTACTACTTCCTCGAGACGCCC
	HAdV-7-N1_consensus	CCGCCCTGGYGTACCAGGAAACTCCCGCTCCCACCACCGYACTACTTCCTCGAGACGCCC
	'Human_adenovirus_B1_NC_011203.1'	CCACCCTGGTGTACCAGGAAAATCCCGCTCCCACCACCGTACTACTTCCTCGAGACGCCC
	'Chimpanzee_adenovirus_Y25_NC_017825.1'	CCGCCCTGGTGTACCAGGAAATTCCCCAGCCCACGACCGTACTACTTCCGCGAGACGCCC
	'Murine_adenovirus_3_NC_012584.1'	CTTCTCTTATCTTTCATCCACGACCTAAGCCTATCGCTGTACTTCCTGCCCACCCGGACT
	'Murine_adenovirus_A_NC_000942.1'	CGGCGCTTATTTTCCAACCACGCCCCCAAGCTATTCCTGTACATCCTGCCCATCCCGACA

	Human_adenovirus_7_AC_000018	AGGCCGAAGTTCAGATGACTAACGCAGGTGTACAGCTGGCGGGCGGTTCCGCCCTATGTC
	HAdV-7-N1_consensus	AGGCCGAAGTTCAGATGAMTAAGGCYGCTGTATCGCTGGCGGGCGGTTCCGGGCWATGTC
	'Human_adenovirus_B1_NC_011203.1'	AGGCCGAAGTTCAGATGACTAACGCAGGTGTACAGCTGGCGGGCGGTTCCGCCCTATGTC
	'Chimpanzee_adenovirus_Y25_NC_017825.1'	AGGCCGAAGTCCAGCTGACTAACTCAGGTGTCCAGCTGGCGGGCGGCGCCACCCTGTGTC
	'Murine_adenovirus_3_NC_012584.1'	CCTTTGACCCCAACGTGACACTTGAGGGCGCGCAGCTAGCCGGAGGCG------------
	'Murine_adenovirus_A_NC_000942.1'	CCTTTGACGCCGCCCTAACAAGCAACGGAGCGCAATTAGCTGGAGGGG------------

	Human_adenovirus_7_AC_000018	GTCACCGACCTCAACAGAGTATAAAACGCCTGGT--GATCAGAGGCCGAG-------GTA
	HAdV-7-N1_consensus	GTCACCGACCTCAACAGAGTATAAAACGCCTGGT--GATCAGAGGCCGAG-------GTA
	'Human_adenovirus_B1_NC_011203.1'	GTCACCGACCTCAACAGAGTATAAAACGCCTGGT--GATTAGAGGCCGAG-------GTA
	'Chimpanzee_adenovirus_Y25_NC_017825.1'	GTCACCGCCCCGCTCAGGGTATAAAGCGGCTGGT--GATCCGGGGCAGAG-------GCA
	'Murine_adenovirus_3_NC_012584.1'	--------CGTGGGTAAGGTATAAATCCGGCAACGAGGTGAGGTACACAGCCCCCATACA
	'Murine_adenovirus_A_NC_000942.1'	--------CGTGGATAAACTATAAAAACGGTAGT---GTTCGCTACGAAGCGCCCTTGCA

	Human_adenovirus_7_AC_000018	TCCAGCTCAACGACGAGTCGGTTAGCTCTTCGCTTGGTCTGCGACCAGACGGAGTCTTCC
	HAdV-7-N1_consensus	TCCAGCTCAACGACGAGTCGGTTAGCTCTTCGCTTGGTCKGCGACCAGACGGAGTCTTCC
	'Human_adenovirus_B1_NC_011203.1'	TCCAGCTCAACGACGAGTCGGTTAGCTCTTCGCTTGGTCTGCGACCAGACGGAGTCTTCC
	'Chimpanzee_adenovirus_Y25_NC_017825.1'	CACAGCTCAACGACGAGGTGGTGAGCTCTTCGCTGGGTCTGCGACCTGACGGAGTCTTCC
	'Murine_adenovirus_3_NC_012584.1'	GCTGGCAGAAGAACCCACCTCCAGAACTCCCACAGCCTACGCCCTAGCTCAAGAACTGCA
	'Murine_adenovirus_A_NC_000942.1'	GCTGGCCGAGGAACAGGTCGGTGGACCGCTAAACGCCTTTGCTATAAAACATCAGCTACA

	Human_adenovirus_7_AC_000018	AGATCGCCGGCTGTGGGAGAT------CTTCCTTCACCCCTCGTCAGGCTGTACTGACTT
	HAdV-7-N1_consensus	AGATCGCCGGCTGTGGGAGAT------CGKCCTTCACCCCTCGTCAGGCTGTACTGACTT
	'Human_adenovirus_B1_NC_011203.1'	AAATCGCCGGCTGTGGGAGAT------CTTCCTTCACTCCTCGTCAGGCTGTGCTGACTT
	'Chimpanzee_adenovirus_Y25_NC_017825.1'	AACTCGCCGGATCGGGGAGAT------CTTCCTTCACGCCTCGTCAGGCGGTCCTGACTT
	'Murine_adenovirus_3_NC_012584.1'	A-----TTAGCGGGGGGAGCTACGGCCACACCTCCTCTGATGGGAGAACTAGCCGGAGCG
	'Murine_adenovirus_A_NC_000942.1'	A-----CTAGCAGGAGGAGCT------CTTTCTGCTTCTATGTCCGAAATGAGCGGGGCG

	Human_adenovirus_7_AC_000018	TGGAGAGTTCGTCCTCGCAGCCCCGCTCGGGCGGCATCGGAACTCTCCAGTTCGTGGAGG
	HAdV-7-N1_consensus	TGGAGAGTTCGTCCTCGCAGCCACGCTCGGGCGGCATCGGAAGWCTCCAGTTCGTGGAKG
	'Human_adenovirus_B1_NC_011203.1'	TGGAGAGTTCGTCCTCGCAGCCCCGCTCGGGCGGCATTGGAACTCTCCAGTTTGTGGAGG
	'Chimpanzee_adenovirus_Y25_NC_017825.1'	TGGAGAGTTCGTCCTCGCAGCCCCGCTCGGGCGGCATCGGCACTCTCCAGTTCGTGGAGG
	'Murine_adenovirus_3_NC_012584.1'	CCAAGAGT-----------GCCACGGAGTGGTGGCATAGGTTCTTGGCAGTTTACCCAAG
	'Murine_adenovirus_A_NC_000942.1'	CCCAGAAT-----------CCCGCGCAGCGGAGGTATTGGGTCGTGGCAATTTTCTCGAG

	Human_adenovirus_7_AC_000018	AGTTTACTCCCTCTGTCTACTTCAACCCCTTCTCCGGCTCTCCTGGCCAGTACCCAGACG
	HAdV-7-N1_consensus	AGKTTAYTCCCTCTGTCTACTTCAACCCCTTCTCCGGCTCTCCTGGCCAGTACCCAGACG
	'Human_adenovirus_B1_NC_011203.1'	AGTTTACTCCCTCTGTCTACTTCAACCCCTTCTCCGGCTCTCCTGGCCAGTACCCGGACG
	'Chimpanzee_adenovirus_Y25_NC_017825.1'	AGTTCACTCCCTCGGTCTACTTCAACCCCTTCTCCGGCTCCCCCGGCCACTACCCGGACG
	'Murine_adenovirus_3_NC_012584.1'	AATTTCCCCCCACAGTTTACCTTAACCCTTACTCAGGAGCGCCTGACACCTTTCCTCATC
	'Murine_adenovirus_A_NC_000942.1'	AATTCCCCCCTACTGTTTACCTTAACCCTTTTTCCGGCAGTCCTGACACTTTTCCTCATC

	Human_adenovirus_7_AC_000018	AGTTCATACCGAACTTCGACGCAATCAGCGAGTCAGTGGATGGCTATGATTG-ATGTCTA
	HAdV-7-N1_consensus	AGTTCATRCCGAACTTCGACGCAATCAGCGAGTCAGTGGATGGCTATGATKG-ATGWCKA
	'Human_adenovirus_B1_NC_011203.1'	AGTTCATACCAAACTTCGACGCAATCAGCGAGTCAGTGGATGGCTATGATTG-ATGTCTA
	'Chimpanzee_adenovirus_Y25_NC_017825.1'	AGTTCATCCCGAACTTTGACGCCATCAGCGAGTCGGTGGACGGCTACGATTGAATGTCCC
	'Murine_adenovirus_3_NC_012584.1'	AATTTCTTTCAAACTATGATTCTGTATCTCAAAGTGTGAACGGGTATGACTA--------
	'Murine_adenovirus_A_NC_000942.1'	AATTTCTTTCTAACTATGACTCTTTCTCTCACACGGTGGACGGGTATGACTG--------

	Human_adenovirus_7_AC_000018	ATGGTGGCGCGGCTGAGCTAGCTCGACTGCGACACCTAGACCACTGCCGCCGCTTTCGCT
	HAdV-7-N1_consensus	ATGGTGGCGCGGCTGMGCCAGCTCGACTGCGACASMYAGACCACTGCCGCCGCTTTCGCT
	'Human_adenovirus_B1_NC_011203.1'	ATGGTGGTGCGGCTGAGCTAGCTCGACTGCGACACCTAGACCACTGCCGCCGCTTTCGCT
	'Chimpanzee_adenovirus_Y25_NC_017825.1'	ATGGTGGCGCGGCTGACCTAGCTCGGCTTCGACACCTGGACCACTGCCGCCGCTTTCGCT
	'Murine_adenovirus_3_NC_012584.1'	-------------------------AGATGTTCTTTCAGATCACTTGGCAGTCTCCCTGT
	'Murine_adenovirus_A_NC_000942.1'	-------------------------ATTCA-CCGTCCAGATCGGCTG---CGCTTCCTGT

	Human_adenovirus_7_AC_000018	GCTTCGCCCGGGAACTCACCGAGTTCATCTACTTCGAACTCCCCGAGGAGCACCCTCAGG
	HAdV-7-N1_consensus	GCTTCGCCCGGGAACTCACCGACTTCATCTACTTCGWTCTCCCCGAGGAGCACCCTCAGG
	'Human_adenovirus_B1_NC_011203.1'	GCTTCGCCCGGGAACTCACCGAGTTCATCTACTTCGAACTCTCCGAGGAGCACCCTCAGG
	'Chimpanzee_adenovirus_Y25_NC_017825.1'	GCTTCGCTCGGGACCTCGCCGAGTTCACCTACTTTGAGCTGCCCGAGGAGCATCCTCAGG
	'Murine_adenovirus_3_NC_012584.1'	GCTTGATTTT---TTCTGCTGGGTTGGTGTGTGTTCAC-TCACATCGGAAGTACAGACGG
	'Murine_adenovirus_A_NC_000942.1'	GCCTGCTTCTA-CTCGTATTGGGTTGGTGTTTGCCCGTGACCGGTCATCCTCTCAAAGGG

	Human_adenovirus_7_AC_000018	GTCCGGCCCACGGAGTGCGGATTACCATCGAAGGGGGAATAGACTCTCGCC-TGCATCGA
	HAdV-7-N1_consensus	GTCCGGCCCACGGAGTGCGGATTACCATCGAAGGGGGAATAGRGTCTCGCC-TGCATCGA
	'Human_adenovirus_B1_NC_011203.1'	GTCCGGCCCACGGAGTGCGGATTACCATCGAAGGGGGAATAGACTCTCGCC-TGCATCGC
	'Chimpanzee_adenovirus_Y25_NC_017825.1'	GCCCGGCCCACGGAGTGCGGATCGTCGTCGAAGGGGGCCTAGACTCCCACC-TGCTTCGG
	'Murine_adenovirus_3_NC_012584.1'	GTCCTATACAAGCCGTATCAGT-------------GCCCTAAACAATCTCT-TGGAACAA
	'Murine_adenovirus_A_NC_000942.1'	GTTCAACCATCGCAGTGTCAGT-------------GCCCTGCTAGTCCCCCGTGGACTAA

	Human_adenovirus_7_AC_000018	ATCTTCTCCCAGCGACCCGTGCTGATTGAGCGCGACCAGGGAAATACAACCATCTCCATT
	HAdV-7-N1_consensus	ATCTTCTCCCAGCGACCCGTGCTGATTGAGCGCGACCAGSRAAATACATCCATCTCCATT
	'Human_adenovirus_B1_NC_011203.1'	ATCTTCTCCCAGCGGCCCGTGCTAATTGAACGCGACCAGGGAAATACAACCATCTCCATC
	'Chimpanzee_adenovirus_Y25_NC_017825.1'	ATCTTCAGCCAGCGCCCGATCCTGGTCGAGCGCCAACAGGGCAACACCCTCCTGACCCTC
	'Murine_adenovirus_3_NC_012584.1'	ACTGAGTATTAATTTCT----CCGATCAAGCATCAGAATGGGAAGAC------------T
	'Murine_adenovirus_A_NC_000942.1'	TTCTTCTGTTACTTCCT----TCGCCCAGAAAACAAAATGGGAAAAC------------T

	Human_adenovirus_7_AC_000018	TACTGCATCTGTAACCACCCCGGATTGCATGAAAGCCTTTGCTGTCTTGTTTGTGCTGAG
	HAdV-7-N1_consensus	TACTGCATCTGTAACCACCCCGGATTGCATGAAAGCCTTTGCTGTCTTGTTTGTGCTGAG
	'Human_adenovirus_B1_NC_011203.1'	TACTGCATCTGTAACCACCCCGGATTGCATGAAAGCCTTTGCTGTCTTGTTTGTGCTGAG
	'Chimpanzee_adenovirus_Y25_NC_017825.1'	TACTGCATCTGCGACCACCCCGGCCTGCATGAAAGTCTTTGTTGTCTGCTGTGTACTGAG
	'Murine_adenovirus_3_NC_012584.1'	CACGGTACGTAAGAGCT-CTGGACCCTCTTGTCAATAACTTTTACAAAATGC--------
	'Murine_adenovirus_A_NC_000942.1'	CACGGTATGTACAAGT-----AAGCCGTACTTAAATTTTTCTCGTGCTATACGTACGTAC

	Human_adenovirus_7_AC_000018	TTTAATAAAAACTGAGTTAAGACCCTCCTACGGAC-------TACCGCTTCTTCA-----
	HAdV-7-N1_consensus	TTTAATAAAAACTGAGTTAAAACYCTCYCACGGAC-------TACCGCTTCTTCA-----
	'Human_adenovirus_B1_NC_011203.1'	TTTAATAAAAACTGAGTTAAGACCCTCCTACGGAC-------TACCGCTTCTTCA-----
	'Chimpanzee_adenovirus_Y25_NC_017825.1'	TATAATAAAAGCTGAGATCAGCGACTACTCCGGACTCAACTGTGGTGTTTCTGCATCCAT
	'Murine_adenovirus_3_NC_012584.1'	--------------------------AATGCTAATACCTTAACGGTATCTGTTCTTGTAC
	'Murine_adenovirus_A_NC_000942.1'	CT-------------------GTGCGGCTCCAAATGCGATAACGCTATCTATT-TTACAC

	Human_adenovirus_7_AC_000018	------------------------------------------------------------
	HAdV-7-N1_consensus	------------------------------------------------------------
	'Human_adenovirus_B1_NC_011203.1'	------------------------------------------------------------
	'Chimpanzee_adenovirus_Y25_NC_017825.1'	CAATCGGTCTCTGACCTTCACCGGGAACGAGACCGAGCTCCAGGTCCAGTGTAAGCCCCA
	'Murine_adenovirus_3_NC_012584.1'	------------------------------------------------------------
	'Murine_adenovirus_A_NC_000942.1'	------------------------------------------------------------

	Human_adenovirus_7_AC_000018	-----------------------ATCAGGACTTTACAA----------------------
	HAdV-7-N1_consensus	-----------------------ATCMGGACTTTACAA----------------------
	'Human_adenovirus_B1_NC_011203.1'	-----------------------ATCAGGACTTTACAA----------------------
	'Chimpanzee_adenovirus_Y25_NC_017825.1'	CAAGAAGTACCTCACCTGGCTGTACCAGGGCTCCCCGATCGCCGTTGTTAACCACTGCGA
	'Murine_adenovirus_3_NC_012584.1'	-----------------------CCCAGAGAGTTATTGTGGAATTGGT------------
	'Murine_adenovirus_A_NC_000942.1'	-----------------------CCCAGAAAATTGTTATCGAGCTGGT------------

	Human_adenovirus_7_AC_000018	---------------------------CACCAACCAGATCTTC--------CAGAAG---
	HAdV-7-N1_consensus	---------------------------CACCAACCCGATCTTC--------CAGAAG---
	'Human_adenovirus_B1_NC_011203.1'	---------------------------CACCAACCAGATCTTC--------CAGAAG---
	'Chimpanzee_adenovirus_Y25_NC_017825.1'	CGACGACGGAGTCCTGCTGAACGGCCCCGCCAACCTTACTTTTTCCACCCGCAGAAGCAA
	'Murine_adenovirus_3_NC_012584.1'	--------------------------------------------------GCAGGAGAAA
	'Murine_adenovirus_A_NC_000942.1'	--------------------------------------------------GCAGGAAAAA

	Human_adenovirus_7_AC_000018	---------ACCCAGACCCTTCCTCC----------------------------------
	HAdV-7-N1_consensus	---------ACCCAGACCCTTCCTCC----------------------------------
	'Human_adenovirus_B1_NC_011203.1'	---------ACCCAGACCCTTCCTCC----------------------------------
	'Chimpanzee_adenovirus_Y25_NC_017825.1'	GCTACTGCTCTTCCGACCCTTCCTCCCCGGCACCTATCAGTGCATCTCGGGACCCTGCCA
	'Murine_adenovirus_3_NC_012584.1'	AAAACC---ACTCAGTTACTACTTTT----------------------------------
	'Murine_adenovirus_A_NC_000942.1'	AAAACC---ACTCAGTTACTCCTTTT----------------------------------

	Human_adenovirus_7_AC_000018	------------TCTGATCCAGGACTCTAACTCTACCTTACCAGCACCATCCACTACTAA
	HAdV-7-N1_consensus	------------TCTGATCCAGTACTCTGTCTCTACCCTACCAGCACCATCCACTACTAA
	'Human_adenovirus_B1_NC_011203.1'	------------TTTCATCCAGGACTCTAACTCTACCTTACCAGCACCCTCCACTACTAA
	'Chimpanzee_adenovirus_Y25_NC_017825.1'	TCACACCTTCCACCTGATCCCGAATACCACCTCTTCCCCAGCACCGCTCCCCACTAACAA
	'Murine_adenovirus_3_NC_012584.1'	-----------ACTTG---------------------CAGCCAGTATTGTGCTGTACCTA
	'Murine_adenovirus_A_NC_000942.1'	-----------GCTTG---------------------CAGCCAGTATTGCCCTGTACCTT

	Human_adenovirus_7_AC_000018	CCTTCCCGAAACTAACAAGCTTGGATCTCATCTGCAACACCGCCTTTCACGAAGCCTTCT
	HAdV-7-N1_consensus	CCTTCC-------------YTCCGATCTCATCTGCAACACCGCCTTTCACGAAGSCTTCT
	'Human_adenovirus_B1_NC_011203.1'	CCTTCCCGAAACAAACAAGCTTGCATCTCATCTGCAACACCGCCTTTCACGAAGCCTTCT
	'Chimpanzee_adenovirus_Y25_NC_017825.1'	CC---------------------AAACTAACCACCACCAACGCTACCGACGCGACCTCGT
	'Murine_adenovirus_3_NC_012584.1'	CT--------------AAGTCCACAGCTGG------------------GCGCAAGAATGC
	'Murine_adenovirus_A_NC_000942.1'	CT--------------GAGTCCTCAACTCG------------------GGGCAAGAATGC

	Human_adenovirus_7_AC_000018	TTCTGCCAATACTACCACTCC-------CAAAACCGGAGGTGAGCTCCGCGGTCTC---C
	HAdV-7-N1_consensus	TTCTGCCAATGGYACCACTCC-------CAAAACCGGAGGTGAGCTCCGCGGTCTC---C
	'Human_adenovirus_B1_NC_011203.1'	TTCTGCCAATACTACCACTCC-------CAAAACCGGAGGTGAGCTCCGCGGTCTT---C
	'Chimpanzee_adenovirus_Y25_NC_017825.1'	TTCTGAATCTAATACCACCC----------ACACCGGAGGTGAGCTCCGAGGTCGCAAAC
	'Murine_adenovirus_3_NC_012584.1'	TGTTCGAACTGGTCCAAGCCCCATACAACAGAGGGATGGCTGCATCTAACAACA------
	'Murine_adenovirus_A_NC_000942.1'	TGTTCGAACTGGTGCAGGCCC---------GGACGACGAGTGTTTCTAACAGCAGCGTGG

	Human_adenovirus_7_AC_000018	CTACTG---------ACGACCCCTGGGTGGTAGCGGGTTTTGTAACGTTAGGAGTAGTTG
	HAdV-7-N1_consensus	CTACYG---------ACGACCCCTGGGTGGTAGCGGGTCGGGTAACGSTAGGCGTAGTTG
	'Human_adenovirus_B1_NC_011203.1'	CTACTG---------ACGACCCCTGGGTGGTAGCGGGTTTTGTAACGTTAGGAGTAGTTG
	'Chimpanzee_adenovirus_Y25_NC_017825.1'	CCTCTGGGATTTATTACGGCCCCTGGGAGGTGGTGGGGTTAATAGCTTTAGGCTTAGTGG
	'Murine_adenovirus_3_NC_012584.1'	CTTCAG------CCTTGTACGCATGCGCCGGAGAGGAACTCATCAACCCAGTCA------
	'Murine_adenovirus_A_NC_000942.1'	CTGCTG------CCCTGTTTGCCTGCGCCGGAGAGGAAATAATCAACCCAGCAA------

	Human_adenovirus_7_AC_000018	CGGGTGGGCTTGTGCTAATCCTTTGCTACCTATACATACCTTGCTGTGCATATTTAGTCA
	HAdV-7-N1_consensus	CGGGTGRKCMTRGGCAAATCCTTTGCTACCTCTGCATACCTTGCTGTGCATATTTAGTYT
	'Human_adenovirus_B1_NC_011203.1'	CGGGTGGGCTTGTGCTGATCCTTTGCTACCTATACACACCTTGCTGTGCATATTTAGTCA
	'Chimpanzee_adenovirus_Y25_NC_017825.1'	CGGGTGGGCTT---TTGGCTCTCTGCTACCTATACCTCCCTTGCTTTTCCTACTTAGTGG
	'Murine_adenovirus_3_NC_012584.1'	--------------TCTTTCTTTTTCTTCATCTACTCACCCTGCTAGTAATTCTTTTCAT
	'Murine_adenovirus_A_NC_000942.1'	--------------TTTTTCTGTTTCTGCATGTTCTCACACTTGTGATCGTTCTGGCTAT

	Human_adenovirus_7_AC_000018	TATTGCGCTGTTGGTTTAAAAAATGGG---GGCCATATTAGT------------CGTGCT
	HAdV-7-N1_consensus	GATTGCGCTGTTGGTTTAAAAAATGGG---GRYCATATTAGT------------CGGGCT
	'Human_adenovirus_B1_NC_011203.1'	TATTGTGCTGTTGGTTTAAGAAATGGG---GGCCATACTAGT------------CGTGCT
	'Chimpanzee_adenovirus_Y25_NC_017825.1'	TGCTTTGTTGCTGGTTTAAGAAATGGGGAAGATCACCCTAGTGTGCGGTGTGCTGGTGAC
	'Murine_adenovirus_3_NC_012584.1'	GGCCGCCGAACTTGTATATGATCGGTGG--TGCCACTCCGCT----------------TC
	'Murine_adenovirus_A_NC_000942.1'	GGCCGCTGAAGTAATCTATAATCGCTGC--CGTCGTACTACTC-------------GACC

	Human_adenovirus_7_AC_000018	TGCTTTACTTTCGCTTTTGGGTCTGGGCTCTGCTAATCTCAATCCTCTTGATCA------
	HAdV-7-N1_consensus	TGCTTTACTTTCGCTTTTGGGTCTGGGCTCTGCTAATCTCAATCCTCTTGATCA------
	'Human_adenovirus_B1_NC_011203.1'	TGCTTTACTTTCGCTTTTGGGTCTGGGCTCTGCTAATCTCAATCCTCTCGATCA------
	'Chimpanzee_adenovirus_Y25_NC_017825.1'	GGTGGTGCTTTCGATTCTGGGAGGGGG-------AAGCGCGGCTGTAGTGACGGAGAAGA
	'Murine_adenovirus_3_NC_012584.1'	CCCAGAACCTAAAATACCCAGAAACAATTC------CTTTAACC----------------
	'Murine_adenovirus_A_NC_000942.1'	TACTGCACCCCCACCCCCTGTCAACAATGCT---GATTTTAACC----------------

	Human_adenovirus_7_AC_000018	----CGATCCATGTCTAGACTTCGACCC-AGAAAACTGCACACTT---ACTTTTGCACCC
	HAdV-7-N1_consensus	----CGATCCATGTCKMGACTTCGACCC-AGAWAACTGCACAATT---ACTTTTGCACCA
	'Human_adenovirus_B1_NC_011203.1'	----CGATCCATGTTTAGACTTCGACCC-AGAAAACTGCACACTT---ACTTTTGCACCC
	'Chimpanzee_adenovirus_Y25_NC_017825.1'	AGGCCGATCCCTGCTTGACTTTCAACCC-CGATAAATGCCGGCTG---AGTTTTCAGCCC
	'Murine_adenovirus_3_NC_012584.1'	----TGGCAGATGCCTTGAAC--------TAATAAAAAAAAAATC---ACATCTACTCCG
	'Murine_adenovirus_A_NC_000942.1'	----TGGCAGATGCCTTAGATGAAACTTACAATAAATAAAAATTTGCAACACGTACTCCG

	Human_adenovirus_7_AC_000018	GACACAAGCCGTCTCTGTGGAGTTCTTATTAAGTGCGGATGGGACTGCAGGTCCG-----
	HAdV-7-N1_consensus	AACACCTTCCGTCTCTGTGGAGTTCTTATTAAGTGCGGATGGGACTGCAGGTCCG-----
	'Human_adenovirus_B1_NC_011203.1'	GACACAAGCCGTCTCTGTGGAGTTCTTATTAAGTGCGGATGGGACTGCAGGTCCG-----
	'Chimpanzee_adenovirus_Y25_NC_017825.1'	GATG---GCAATCGGTGCGCGGTGTTGATCAAGTGCGGATGGGAATGCGAGAGCG-----
	'Murine_adenovirus_3_NC_012584.1'	GTCC---GTCTATTGTGT----TTTTTTTTACAGGAAAACATGGCTGCCAGAGCA---GC
	'Murine_adenovirus_A_NC_000942.1'	GCTC---GCCTCCTATG-----TTTTCTTTGCAGAAGGACAAGAAAAACATGGTAGAGGC

	Human_adenovirus_7_AC_000018	TTGAAATTACACATAATAATAAAACATGGAACAATACCTTATCCACCACATGGGAGCCAG
	HAdV-7-N1_consensus	TTGAAATTACACATAATAATAAAACATGGAACAATACCTTATCCACCACATGGGAGCCAG
	'Human_adenovirus_B1_NC_011203.1'	TTGAAATTACACATAATAACAAAACATGGAACAATACCTTATCCACCACATGGGAGCCAG
	'Chimpanzee_adenovirus_Y25_NC_017825.1'	TGTTGGTCCAGTATAAAAACAAGACCTGGAACAATACTCTCGCGTCCACATGGCAGCCCG
	'Murine_adenovirus_3_NC_012584.1'	TTTCAATCCTGTGTATCCATATGACTACGCCTTGCTACCTGACGACTATGAACGAGACGA
	'Murine_adenovirus_A_NC_000942.1'	GCTAAATGCTGTCTATCCCTATGACTTGGCTTTACTCCCCGAAGACTATGAA-AAGACCA

	Human_adenovirus_7_AC_000018	GAGTTCCCGAGTGGTATACTGTCTCTGTCCGAGGTCCTGACGGTTCCATCCGCATTAGTA
	HAdV-7-N1_consensus	GAGTTCCCGAGTGGTATACCGTCTCTGTCCGAGGTCCTGACGGTTCCATCCGCATTARTA
	'Human_adenovirus_B1_NC_011203.1'	GAGTTCCCCAGTGGTATACTGTCTCTGTCCGAGGTCCTGACGGTTCCATCCGCATTAGTA
	'Chimpanzee_adenovirus_Y25_NC_017825.1'	GGGACCCCGAGTGGTACACCGTCTCTGTCCCTGGTGCTGACGGCTCCCTCCGCACGGTGA
	'Murine_adenovirus_3_NC_012584.1'	AT----------------------------------------ATGTCATTGTGGCGAGGG
	'Murine_adenovirus_A_NC_000942.1'	CCGCGCC---------------------------------CGACGCCGTCCAAGCCGCGA

	Human_adenovirus_7_AC_000018	ACAACACTTTTATTTTTTCTGAAATGTGCGATCTGGCCATGTTCATGAGCAGACAGTATG
	HAdV-7-N1_consensus	ACAACACTTTTATTTTTTCTGAAACTTCCGATCTGGCCATGTTCATGAGCAGACAGYRTG
	'Human_adenovirus_B1_NC_011203.1'	ACAACACTTTCATTTTTTCTGAAATGTGCGATCTGGCCATGTTCATGAGCAGACAGTATG
	'Chimpanzee_adenovirus_Y25_NC_017825.1'	ACAACACTTTCATTTTTGAGCACATGTGCGAGACCGCCATGTTCATGAGCAAGCAGTACG
	'Murine_adenovirus_3_NC_012584.1'	AAGGCGCTGCTCCCTTT-------AATCCTGTATATCCCTACCATCAACCTGTTGCAGGA
	'Murine_adenovirus_A_NC_000942.1'	ATGCCGCCCGCCCGTTTCT----AAATCCCGTCTACCCTTACCAACAACCTGTAGCCGGA

	Human_adenovirus_7_AC_000018	ACCTATGGCCTCCCAGCAAAGAGAACATTGTGGCATTTTCCATTGCTTATTGCTTGGTAA
	HAdV-7-N1_consensus	ACCTATGGCCTCCCAGCAAAGAGAACATTGTGGCATCTTCCATTGCTTATGGCTTGGTAW
	'Human_adenovirus_B1_NC_011203.1'	ACCTATGGCCTCCCAGCAAAGAGAACATTGTGGCATTTTCCATTGCTTATTGCTTGGTAA
	'Chimpanzee_adenovirus_Y25_NC_017825.1'	GTATGTGGCCCCCACGTAAAGAGAATATCGTGGTCTTCTCCATCGCTTACAGCGCGTGCA
	'Murine_adenovirus_3_NC_012584.1'	GACTTTGGCTTTCC-----------TGTAATTATGCCCCCCTTCTTCAATAGCT------
	'Murine_adenovirus_A_NC_000942.1'	GACTTTGGTTTTCC-----------CATTGTAATGCCTCCCTTTTTTAATAGTT------

	Human_adenovirus_7_AC_000018	CATGCATCATCACTGCTATCATTTGTGTGTGCATACACTTGCTTATAGTTATTCGCCCTA
	HAdV-7-N1_consensus	CTCGCATCATCACTGCTATCATTTGTGTGTGCATACACKTGCTTAGYATTATTCGCCCTA
	'Human_adenovirus_B1_NC_011203.1'	CATGCATCATCACTGCTATCATTTGTGTGTGCATACACTTGCTTATAGTTATTCGCCCTA
	'Chimpanzee_adenovirus_Y25_NC_017825.1'	CGGTGCTAATCACCGCGATCGTGTGCCTGAGCATTCACATGCTCATCGCTATTCGCCCCA
	'Murine_adenovirus_3_NC_012584.1'	--------ATGACTTTACAAGTATACATGGAAACACACTTTCCC-------TCAGACTGA
	'Murine_adenovirus_A_NC_000942.1'	--------ACGATTTTACTAGCATACATGGTAATACACTGTCTC-------TGCGGCTCA

	Human_adenovirus_7_AC_000018	GACAAAGCAATAAGGAAAAAGAGAAAATGCCTTAAC-CTTTTTACTCATACCTTTTCTTT
	HAdV-7-N1_consensus	GACAAAGCAATAAGGAAAAAGAGAAAATGCCTTAAC-CTTTTGACTCATACCTTTTCTTT
	'Human_adenovirus_B1_NC_011203.1'	GACAAAGCAATGAGGAAAAAGAGAAAATGCCTTAAC-CTTTTTCCTCATACCTTTTCTTT
	'Chimpanzee_adenovirus_Y25_NC_017825.1'	G---AAATAATGCCGAGAAAGAGAAACAGCCATAACACACTTTTCACATACCTTT--TTC
	'Murine_adenovirus_3_NC_012584.1'	A--AAAGCCCCTAAAACGCACTTCACAAGGTTTGTCACTTCT---------------AAT
	'Murine_adenovirus_A_NC_000942.1'	A--CAAGCCCCTAAAAAGAACAGCAAAAGGCTTACAACTTTT---------------ACT

	Human_adenovirus_7_AC_000018	ACAGCATGGCTTTTGTTACAGCTCT---------------AATTATTGCCAACATTGTCA
	HAdV-7-N1_consensus	ACAGCATGGCTTYTGTTACAGCTCT---------------AWTTACTGCCAACATTGTCA
	'Human_adenovirus_B1_NC_011203.1'	ACAGCATGGCTTCTGTTACAGCTCT---------------AATTATTGCCAGCATTGTCA
	'Chimpanzee_adenovirus_Y25_NC_017825.1'	AGACCATGGCCTCTGTTACAATCCTTATTTATTTTTTGGGACTTGTGGGCACTAGCAGCA
	'Murine_adenovirus_3_NC_012584.1'	AGGGGACGGACTAGGTCTTGACTCCGA----------GGGGCGTTTATTCAGCACCTCCA
	'Murine_adenovirus_A_NC_000942.1'	AGGCAGTGGACTAAGTGTTAATGCAGA----------CGGACAGTTAGAGAGCTCTGAGG

	Human_adenovirus_7_AC_000018	CTGTCGCTCACGGGCAAACAATTATCCATATTACCTTAGGACATAATCACACCCTTGTAG
	HAdV-7-N1_consensus	TTGTCGCTCACGGGCAAACAATTGTCCATACTACCTAAGGACATAATCACACCCTTGTAG
	'Human_adenovirus_B1_NC_011203.1'	CTGTCGCTCACGGGCAAACAATTGTCCATATTACCTTAGGACATAATCACACTCTTGTAG
	'Chimpanzee_adenovirus_Y25_NC_017825.1'	CTTTTCAGCATATAAACAAAACTGTTTATGCTGGTTCA------AATTCTGTGTTAGCTG
	'Murine_adenovirus_3_NC_012584.1'	TGCTGCCGGATGCAGAACCCCCCCTCAACATCGAAGGAGATCAAATCCACCTCCGGTATG
	'Murine_adenovirus_A_NC_000942.1'	GTATAAGCGAGGCCGATGCTCCCTTACAAATTAACGACGGAGTTCTTCAGCTATCCTTTG

	Human_adenovirus_7_AC_000018	GGC----------CCCCAATTACTTCAGAG-----------GTTATTTGGACCAAACTTG
	HAdV-7-N1_consensus	GA--------------AAATTACTTCAGAG-----------GTTATTTGGACCAAACTTG
	'Human_adenovirus_B1_NC_011203.1'	GGC----------CCCCAATTACTTCAGAG-----------GTTATTTGGACCAAACTTG
	'Chimpanzee_adenovirus_Y25_NC_017825.1'	GA-----------CATCAGTCATACCAGAAAGTTTCATGGTACTGGTATGATAAAAATCA
	'Murine_adenovirus_3_NC_012584.1'	GCAAAGGGCTCTTTGTGGATAATGAGGGAACACT-------TCAAACAGTGTGTGACATA
	'Murine_adenovirus_A_NC_000942.1'	GGGAAGGTTTAAGCGTGAACGACCACGGTGAACT-------GGAAAGCAAAGGGAAAGTG

	Human_adenovirus_7_AC_000018	GAAGTGTTGATTATTTTGATATAATTTGCAACAAAAC-TAAACC-------AATATTTGT
	HAdV-7-N1_consensus	GAAGTGTTGATTATTTTGATATAATTTGCAACAAAAC-TAAACC-------AATATTTGT
	'Human_adenovirus_B1_NC_011203.1'	GAAGTGTTGATTATTTTGATATAATTTGCAACAAAAC-TAAACC-------AATATTTGT
	'Chimpanzee_adenovirus_Y25_NC_017825.1'	AACACCCGTTACACTCTGCAAGGGTCCACAACAGCCCGTAAACCGTAGTGGGATTTTTTT
	'Murine_adenovirus_3_NC_012584.1'	ACAGCCTCGGAGAATCCACTAG---TTATCAACAACCGCGTGCTAGAATTGAACATTGGT
	'Murine_adenovirus_A_NC_000942.1'	GAAGCAGTCACTCTTCCACTGG---CCTTACAAGATCATGTAATGAGCCTGTCTTTTGGT

	Human_adenovirus_7_AC_000018	AATCTGTAACAGACAAAATCTCACGTT---------------------------------
	HAdV-7-N1_consensus	AATCTGTAACAGACAAAATCTMACGTT---------------------------------
	'Human_adenovirus_B1_NC_011203.1'	AATCTGTAACAGACAAAATCTCACGTT---------------------------------
	'Chimpanzee_adenovirus_Y25_NC_017825.1'	TAGCTGTAATCATAATAATATCACACTACTTTCAATTACAAAGCACTATGCTGGAACTTA
	'Murine_adenovirus_3_NC_012584.1'	CCGGGGTTGCAAGTTAACTCTGCAGGC---------------------------------
	'Murine_adenovirus_A_NC_000942.1'	CAAGGTTTGCAAGTAAACGACCAAGGT---------------------------------

	Human_adenovirus_7_AC_000018	------AATTAATGTTAGCAAAATTTATAACGGTTACTATTATG--GTTATGACAGATCC
	HAdV-7-N1_consensus	------AATTAATGTTAGCAAAATTTATAACKSTTMMWATWATG--GTTATGACAGATCC
	'Human_adenovirus_B1_NC_011203.1'	------AATTAATGTTAGCAAAATTTATAACGGTTACTATTATG--GTTATGACAGATCC
	'Chimpanzee_adenovirus_Y25_NC_017825.1'	CTATGGAACCAATTTCAATATCAAACATGACACTTACTATAGTGTCAGAGTATTGGATCC
	'Murine_adenovirus_3_NC_012584.1'	-----CAGCTAG------------------------------------------------
	'Murine_adenovirus_A_NC_000942.1'	-----CAGCTGG------------------------------------------------

	Human_adenovirus_7_AC_000018	AGTAGTCAATATAAAAATTACTTAGTTCGC--------ATAACTCAGCCCAAATTAACAG
	HAdV-7-N1_consensus	AGTAGTCAATATAAAAATTACTTAGTTCGC--------ATAACTCAGCCCAAATTAACAG
	'Human_adenovirus_B1_NC_011203.1'	AGTAGTCAATATAAAAATTACTTAGTTCGC--------ATAACTCAGCCCAAATTAACAG
	'Chimpanzee_adenovirus_Y25_NC_017825.1'	AACTACCCCTAGAACAACTACAAAGCCCACCACAACTAAGAAGCCCACTACACCTAAGAA
	'Murine_adenovirus_3_NC_012584.1'	---AAGCACTGGGAACAGTCCAGACCACAT------------------------------
	'Murine_adenovirus_A_NC_000942.1'	---AGGCGCTAGCAATGGTTCACAGCACTT------------------------------

	Human_adenovirus_7_AC_000018	-TGC-------------CCACTATGACAATAATTAAAATGGCTAATAAAGCATTAG----
	HAdV-7-N1_consensus	NTST-------------CCMMTATGACAATAATTAAAATGGCTAATAAAGCATTAG----
	'Human_adenovirus_B1_NC_011203.1'	-TGC-------------CAACTATGACAATAATTAAAATGGCTAATAAAGCATTAG----
	'Chimpanzee_adenovirus_Y25_NC_017825.1'	GCCTACCACGCCCAAAACCACTAAGACAACTACTAAGACCACTACCACAGAGCCAACCAC
	'Murine_adenovirus_3_NC_012584.1'	-----------------CCCTTCCTTTGAAAGTAGAAAACAACAATTTGGAGCTACTAAT
	'Murine_adenovirus_A_NC_000942.1'	-----------------CCGCGCCCTTGAAAGTTACAAACAACAATCTAGAATTAGCCCT

	Human_adenovirus_7_AC_000018	--------------------AAAATTTTACA-----------------------------
	HAdV-7-N1_consensus	--------------------AAAATTKCACA-----------------------------
	'Human_adenovirus_B1_NC_011203.1'	--------------------AAAATTTTACA-----------------------------
	'Chimpanzee_adenovirus_Y25_NC_017825.1'	AACCAGCACCCACACTTGCTATAACTACACACACACACACACACTGAGCTGACCTCACAG
	'Murine_adenovirus_3_NC_012584.1'	AGGGA---------------AGGGGTTAACGC----------------------------
	'Murine_adenovirus_A_NC_000942.1'	CGGAC---------------GAGGTCTCATAG----------------------------

	Human_adenovirus_7_AC_000018	------------------------------------------------------------
	HAdV-7-N1_consensus	------------------------------------------------------------
	'Human_adenovirus_B1_NC_011203.1'	------------------------------------------------------------
	'Chimpanzee_adenovirus_Y25_NC_017825.1'	GCAACTACTGAAAATGGTTTTGCCCTGTTACAAAAGGGGGAAAACAGTAGCAGCAGTCCT
	'Murine_adenovirus_3_NC_012584.1'	------------------------------------------------------------
	'Murine_adenovirus_A_NC_000942.1'	------------------------------------------------------------

	Human_adenovirus_7_AC_000018	TCACCAACAACGCCCAATGAAAAAAACATTCCAAATTCAATGATTGCAATTATTGCGGCG
	HAdV-7-N1_consensus	TCACCAACAACGCCCAATGAAAAAAACATTCCAAATTCAATGATTGCAATTATTGCGGCG
	'Human_adenovirus_B1_NC_011203.1'	TCACCAACAACACCCAATGAAAAAAACATTCCAAATTCAATGATTGCAATTATTGCGGCG
	'Chimpanzee_adenovirus_Y25_NC_017825.1'	CTGCCTACCACCCCCAGTGAGGAA---ATACCTAAATCCATGGTTGGCATTATCGCTGCT
	'Murine_adenovirus_3_NC_012584.1'	TAGATGAACAAGGACAATTGAGAT--TGGCTCCCAACCTCCTGTGGCCAGAGTCACC-CT
	'Murine_adenovirus_A_NC_000942.1'	TAGATGACCAAGGTCAGCTAAGGT--TAGCCCCAAATCTACTGTGGCCAGAAAGTCC-CC

	Human_adenovirus_7_AC_000018	GTGGCATTGGGAATGGCACTAATAATAATATGCATGTTCCTATATGCTTGTTGCTATAAA
	HAdV-7-N1_consensus	GTGGCATTGGGAATGGCACTAATAATAATATGCATGTTCCTATATGCTTGTTRCTATAAA
	'Human_adenovirus_B1_NC_011203.1'	GTGGCATTGGGAATGGCACTAATAATAATATGCATGCTCCTATATGCTTGTTACTATAAA
	'Chimpanzee_adenovirus_Y25_NC_017825.1'	GTAGTGGTGTGTATGCTGATTATCATCTTGTGCATGATGTACTATGCCTGCTACTACAGA
	'Murine_adenovirus_3_NC_012584.1'	TAGCTATAGAAAAGGGCAGCAACCATCTCAT-------------TCTATTTTACAATCAG
	'Murine_adenovirus_A_NC_000942.1'	TCGCCATTGAACAGGGAACTAACCATCTAAT-------------TCTTTTTTACAACCAA

	Human_adenovirus_7_AC_000018	AAGTTTCAAC---------ATAAACAGGATCCACTACTAAATTTTAACATTTAATTTTTT
	HAdV-7-N1_consensus	AAGTTTCAAC---------ATAAACA-GATCGGAAACTAAATTTTAACATTTAATTTTTT
	'Human_adenovirus_B1_NC_011203.1'	AAGTTTCAAC---------ATAAACAGGATCCACTACTAAATTTTAACATTTAATTTTTT
	'Chimpanzee_adenovirus_Y25_NC_017825.1'	AAACACAGGCTG---AACAACAAGCTGGACCCCCTACTGAATGTTGATTTTTAATTTTTT
	'Murine_adenovirus_3_NC_012584.1'	AGCCTGGATCTACAAGATGGAAAATTGTGTCTGCCAGAACCCTTTGACCCACTTGTATT-
	'Murine_adenovirus_A_NC_000942.1'	AGTCTGGATGTGGAAGATGGCAAACTCACCCTGCCCGAACCTTTTGACCCTCTAACTTT-

	Human_adenovirus_7_AC_000018	ATA-------------CAGATGTTTTCCACTACA-ATTTTTATCATTACTAGCCTTGCAG
	HAdV-7-N1_consensus	ATA-------------CAGATGTCTTCCACTACA-ATTTTTATCATTACTAGCCTTGCAG
	'Human_adenovirus_B1_NC_011203.1'	ATA-------------CAGATGATTTCCACTACA-ATTTTTATCATTACTAGCCTTGCAG
	'Chimpanzee_adenovirus_Y25_NC_017825.1'	AGAACCATGAAGATCCTAAGCCTTTTTTGTT-----TTTCTATAATTATTACCTCTGCTA
	'Murine_adenovirus_3_NC_012584.1'	----------AGACAGTGGTCGATTGCGATTAGAATTAGCCAAAGACAGCGGAATGTTTG
	'Murine_adenovirus_A_NC_000942.1'	----------AGACGGGGGAAGACTGCGAATGCAGCTAGCTCCTAACAGCGGGCTTGCTG

	Human_adenovirus_7_AC_000018	CTGTAACTTATGGCCG-TTCACACCTAACTCTACCTGTTGGCTCAACATGTACACTACAA
	HAdV-7-N1_consensus	CTGTAACTGCTGGCCG-TTCACACCAAACTGTACCTGTTGGCTCAACATGTCCKCTACAA
	'Human_adenovirus_B1_NC_011203.1'	CTGTAACTTATGGCCG-TTCACACCTAACTGTACCTGTTGGCTCAACATGTACACTACAA
	'Chimpanzee_adenovirus_Y25_NC_017825.1'	TTTGTAACTCAGTGGA-TAAGGACGTTACTGTCACCACTGGCTCTAATTATACACTGAAA
	'Murine_adenovirus_3_NC_012584.1'	TTACTAATGCAGGCAGTTTGGGTCTAAAATGGGGCCCAGGGCTTCAGGTAGAAG------
	'Murine_adenovirus_A_NC_000942.1'	TGACTGAAAAAGGCAGCTTAGGAATTAATTGGGGTGAGGGAATACAAGTAAAAGAACAAA

	Human_adenovirus_7_AC_000018	GGACCCCAACAAGGCTATGTCACTTGGTGGAGAATATATGATAATGGAGGGTTC----GC
	HAdV-7-N1_consensus	GGACCCCAACAAGGCTATGTCACTTGGTGGAGAATATATGATAATGGAAGTCTC----GC
	'Human_adenovirus_B1_NC_011203.1'	GGACCCCAAGAAGGCTATGTCACTTGGTGGAGAATATATGATAATGGAGGGTTC----GC
	'Chimpanzee_adenovirus_Y25_NC_017825.1'	GGACCTCCCTCAGGTATGCTTTCGTGGTATTG-CTATTTTGGAACTGATGTTTCACAAAC
	'Murine_adenovirus_3_NC_012584.1'	--ATGGCGCT--------------------------------------------------
	'Murine_adenovirus_A_NC_000942.1'	AAATAACACTAAAAGTAA--CCCCTGCCAACGGTCTTGCTGTAACCGA----------GC

	Human_adenovirus_7_AC_000018	TAGACCATGTGATC--------AGCCTGGTACAAAATTTTC----------------ATG
	HAdV-7-N1_consensus	TAGACCATGTGATC--------AGCCTGGTRCAAAATWKTC----------------ATG
	'Human_adenovirus_B1_NC_011203.1'	TAGACCATGTGATC--------AGCCTGGTACAAAATTTTC----------------ATG
	'Chimpanzee_adenovirus_Y25_NC_017825.1'	TGAATTGTGTAATTTTCAAAAAGGCAAAACCCAAAATCCTAAAATTCATAACTATCAATG
	'Murine_adenovirus_3_NC_012584.1'	------------------------------------------------------------
	'Murine_adenovirus_A_NC_000942.1'	AAGGTGGCTTAAACATAA-----------------------------------ACTGGGG

	Human_adenovirus_7_AC_000018	CAACGGAAGAGACTTGACCATAATTAACATAAC---ATCAAATGAGCAAGGCTTCTATTA
	HAdV-7-N1_consensus	CAACGGAAGAGACTTGGCCATAATTWACATAAC---ATCAAATGAGCAAGGCTTCTATTA
	'Human_adenovirus_B1_NC_011203.1'	CAACGGAAGAGACTTGACCATTATTAACATAAC---ATCAAATGAGCAAGGCTTCTATTA
	'Chimpanzee_adenovirus_Y25_NC_017825.1'	CAATGGTACTGATTTAGTACTGTTCAATATCACGAAAACATATGCTGGAAGTTATTACTG
	'Murine_adenovirus_3_NC_012584.1'	----------------------------GTGAC-TCTCAAAACCAGCAGAGAATTTGCCC
	'Murine_adenovirus_A_NC_000942.1'	CAATGGAATCAAAGTGGATGAACAAAAGGTAAC-ACTAAAAACTAGCAATGAATTTGCTT

	Human_adenovirus_7_AC_000018	T---GGAACCAACTATAAAGATAGTTTAGATTACAA------------------CATTAT
	HAdV-7-N1_consensus	T---GGAACCAACTATAAAGATAGKTTASTTTACAA------------------CATTAT
	'Human_adenovirus_B1_NC_011203.1'	T---GGAACCAACTATAAAAATAGTTTAGATTACAA------------------CATTAT
	'Chimpanzee_adenovirus_Y25_NC_017825.1'	CCCGGGAGATAATGTTGACAATATGATTTTTTACGAATTACAAGTAGTTGATCCCACTAC
	'Murine_adenovirus_3_NC_012584.1'	T---------CACCACAGAAGGCATTCATCTTACAA----------GTCCCACTTCACCC
	'Murine_adenovirus_A_NC_000942.1'	T---------GACCGAAAATGGGTTATACCTAACTA----------GTCCTCTGAACCCA

	Human_adenovirus_7_AC_000018	TGTAGTGCCAGCCACCACTTCTGC------------------TCCCCGCAAAACCACTTT
	HAdV-7-N1_consensus	TGTAGTGCCAGCCACCACTTCTGC------------------TCCCCGCAAAACCACTTT
	'Human_adenovirus_B1_NC_011203.1'	TGTAGTGCCAGCCACCACTTCTGC------------------TCCCCGCAAATCCACTTT
	'Chimpanzee_adenovirus_Y25_NC_017825.1'	TCCAGCACCACCCACCACAACTACCAAGGCACATAGCACAGACACACAGGAAACCACTC-
	'Murine_adenovirus_3_NC_012584.1'	TTAGAGGTTAACAAACAAGGTCAACTAGGCCTT---------TCTCTAGGTTACGGTTTC
	'Murine_adenovirus_A_NC_000942.1'	ATCGAAGTTAACCAACATGGACAATTGGGCATA---------GCCCTAGGCTATGGTTTT

	Human_adenovirus_7_AC_000018	CTCTAGCAGCAGTGCCAAAGCAAGCACAATTCCTAAAACAGCTTCTGCTATGTTAAAGCT
	HAdV-7-N1_consensus	CTCTAGCAGCAGTGCCAAAGCAAGCACAATTCCTAAAACAGCTTCTGCTATGTTAAAGCT
	'Human_adenovirus_B1_NC_011203.1'	CTCTAGCAGCAGTGCCAAAGCAAGCACAATTCCTAAAACAGCTTCTGCTATGTTAAAGCT
	'Chimpanzee_adenovirus_Y25_NC_017825.1'	---------CAGAGGCAGAAGTAGCAGAGTTAGCAAAGCAGATTC-------ATGAAGAT
	'Murine_adenovirus_3_NC_012584.1'	CATGCGCA-CAGGGGTGTATTAGAGATGACACCAAACACCATATG------GACAGGTAT
	'Murine_adenovirus_A_NC_000942.1'	CATGCTCA-CAGGGGCTACTTAGAATTAACTCCCCAAACACTGTG------GACAGGCCT

	Human_adenovirus_7_AC_000018	TCAAAAAATCGCTTTAAATAATTCCACAGCCGCTCCCAATACAATTCCTAAATCAACAAT
	HAdV-7-N1_consensus	TCAAAAAATCGCTTTAAATAATTCCACAGCCGCTCCAMRAACAATTCCTAAATCAACAAT
	'Human_adenovirus_B1_NC_011203.1'	TCCAAAAATCGCTTTAAGTAATTCCACAGCCGCTCCCAATACAATTCCTAAATCAACAAT
	'Chimpanzee_adenovirus_Y25_NC_017825.1'	TCC----TTTGTTGCCAATACCCCCACACACCCCGGACCGCAATGTCCAGGGCCATTAGT
	'Murine_adenovirus_3_NC_012584.1'	ACC------CATAGCAAACAATGGGACTTACATGAAAGCCCATGATTGTAAAATTTATCT
	'Murine_adenovirus_A_NC_000942.1'	TCC------CATTGGGAATAATGGCACTTTTCACACCAAACAAGACTGCAAAATTTTTTT

	Human_adenovirus_7_AC_000018	TGGCATCATTACTGCCGTGGTAGTGGGATTAATTATTATATTTTTGTGCATAATGTACTA
	HAdV-7-N1_consensus	TGGCATCATTACTGCCGTGGTAGTGGRATTAATTATTATATTTTTGTGCATAATGTACTA
	'Human_adenovirus_B1_NC_011203.1'	TGGCATCATTACTGCCGTGGTAGTGGGATTAATGATTATATTTTTGTGTATAATGTACTA
	'Chimpanzee_adenovirus_Y25_NC_017825.1'	CAGCGGCATTGTCGGTGTGCTTTGCGGGTTAGCAGTTATAATCATCTGCATGTTCATTTT
	'Murine_adenovirus_3_NC_012584.1'	AAGTCTCACAAGGGTGGGGCCCATGG--------------------TCCATGGTGTTTTT
	'Murine_adenovirus_A_NC_000942.1'	AAGTCTGACTCGCTTGGGGCCCATGG--------------------TTCACGGAACATTT

	Human_adenovirus_7_AC_000018	TGCCTGCTGCTATAGAAAA---CATGAACAAAAAGGTGATGCATTACTAAATTTTGACAT
	HAdV-7-N1_consensus	TGCCTGCTGCTATAGAAAA---CATGAACAAAAAGGTGATGCATTACTAAATTTTGACAT
	'Human_adenovirus_B1_NC_011203.1'	CGCCTGCTGCTATAGAAAA---CATGAACAAAAAGGTGATGCATTACTAAATTTTGATAT
	'Chimpanzee_adenovirus_Y25_NC_017825.1'	TGCTTGCTGCTACAGAAGGCTTCACCGACAAAAATCAGACCCACTGCTGAACCTCTATGT
	'Murine_adenovirus_3_NC_012584.1'	ATGTTACAAGCACCCGAC----TATGAACTAACAACCAACGGGATGAGAGATATA-GTGT
	'Murine_adenovirus_A_NC_000942.1'	ATGCTGCAAGCTCCACAG----TATGAACTAACAACCAACGGCATGAGAGAAATT-ACTT

	Human_adenovirus_7_AC_000018	TTAATTTTT---------------------------------------------------
	HAdV-7-N1_consensus	TTAATTTTT---------------------------------------------------
	'Human_adenovirus_B1_NC_011203.1'	TTAATTTTT---------------------------------------------------
	'Chimpanzee_adenovirus_Y25_NC_017825.1'	TTAATTTTTGATTTTCCAGAGCCATGAAGGCACTTAGCACTTTAGTTTTTTTGACCTTGA
	'Murine_adenovirus_3_NC_012584.1'	TTGCCTTTGGAGA-----------------------------------------------
	'Murine_adenovirus_A_NC_000942.1'	TTAGTTTTAACTC-----------------------------------------------

	Human_adenovirus_7_AC_000018	------------------------------------------------------------
	HAdV-7-N1_consensus	------------------------------------------------------------
	'Human_adenovirus_B1_NC_011203.1'	------------------------------------------------------------
	'Chimpanzee_adenovirus_Y25_NC_017825.1'	TTGGCATTGTTTTTAATAGTAAAATTACCAGGGTTAGCTTTCTCAAACATGTTAATGTTA
	'Murine_adenovirus_3_NC_012584.1'	------------------------------------------------------------
	'Murine_adenovirus_A_NC_000942.1'	------------------------------------------------------------

	Human_adenovirus_7_AC_000018	----------------------------TATAGAA-----TTATGATATTGTTTCAATCA
	HAdV-7-N1_consensus	----------------------------TATAGAA-----TTAKSAWATTGTTTCAATCA
	'Human_adenovirus_B1_NC_011203.1'	----------------------------TATAGAA-----TTATGATATTGTTTCAATCA
	'Chimpanzee_adenovirus_Y25_NC_017825.1'	CTGAAGGAAATAATATCACACTAGTAGGTGTAGAAGGTGCTCAAAACACCACCTGGACAA
	'Murine_adenovirus_3_NC_012584.1'	----------------------------CACAGGAGCTTTGGTTCATCCAGCTCCAGTCA
	'Murine_adenovirus_A_NC_000942.1'	----------------------------CACTGGAGGACTAGAACAACCCGCTCCCGTAA

	Human_adenovirus_7_AC_000018	AATACC-----------------------ACTAACACTATCA------------------
	HAdV-7-N1_consensus	AATACC-----------------------ACATGGAATATCA------------------
	'Human_adenovirus_B1_NC_011203.1'	AATAC-------------------------------------------------------
	'Chimpanzee_adenovirus_Y25_NC_017825.1'	AATACCATCTCGGGTGGAAAGATATTTGCACCTGGAATGTCACTTATTTTTGCATAGGAG
	'Murine_adenovirus_3_NC_012584.1'	CATGGT------------------------------------------------------
	'Murine_adenovirus_A_NC_000942.1'	CATACT------------------------------------------------------

	Human_adenovirus_7_AC_000018	------------------------------------------------------------
	HAdV-7-N1_consensus	------------------------------------------------------------
	'Human_adenovirus_B1_NC_011203.1'	------------------------------------------------------------
	'Chimpanzee_adenovirus_Y25_NC_017825.1'	TTAATCTTACCATTGTTAATGCTAATCAATCTCAGAATGGATTAATTAAAGGGCAGAGCG
	'Murine_adenovirus_3_NC_012584.1'	------------------------------------------------------------
	'Murine_adenovirus_A_NC_000942.1'	------------------------------------------------------------

	Human_adenovirus_7_AC_000018	------------------------ATGTGCAGACTACTTTAAATCATGACAT--------
	HAdV-7-N1_consensus	------------------------ATGTGCAGGCTACTTTAAATCATGACAT--------
	'Human_adenovirus_B1_NC_011203.1'	------------------------------------------------------------
	'Chimpanzee_adenovirus_Y25_NC_017825.1'	TGAGTGTTACCAGTGATGGGTACTATACCCAGCATAATTTCAACTACAACATTACTGTTA
	'Murine_adenovirus_3_NC_012584.1'	------------------------------GGGGAGCACTAGACCCTCCCATTAGCAATG
	'Murine_adenovirus_A_NC_000942.1'	------------------------------GGGGTGCCCTAGATCCTCCCCCCACAGCTA

	Human_adenovirus_7_AC_000018	------------------------------------------------------------
	HAdV-7-N1_consensus	------------------------------------------------------------
	'Human_adenovirus_B1_NC_011203.1'	------------------------------------------------------------
	'Chimpanzee_adenovirus_Y25_NC_017825.1'	TACCACTGCCAACACCTAGCCCACCTAGCACTACTCAGACCACACAAACAACTCACACTA
	'Murine_adenovirus_3_NC_012584.1'	CCGCA-----------------------------------CAGGCGGTTAG---------
	'Murine_adenovirus_A_NC_000942.1'	AAGCAGCTGAAATA--------------------GAAAACCAGAAGCGCGT---------

	Human_adenovirus_7_AC_000018	---------------------------------GGAAAACC----ACACTACCTCCTATG
	HAdV-7-N1_consensus	---------------------------------GGAAAACC----ACACWACCTCCTATG
	'Human_adenovirus_B1_NC_011203.1'	----------------------------------------------CACTACCTCCTATG
	'Chimpanzee_adenovirus_Y25_NC_017825.1'	CACAGAGCTCCACAACTACCATGCAGACCACTCAGACAACCACATACACTACTTCCCCTC
	'Murine_adenovirus_3_NC_012584.1'	---------------------------------GAAAAAAC----GAGCTGCCCCTGAAC
	'Murine_adenovirus_A_NC_000942.1'	---------------------------------GAAAAAAC----GCGCTGCTCCCGATC

	Human_adenovirus_7_AC_000018	CATACACAAACATT----------------------------------------------
	HAdV-7-N1_consensus	CATACACAAACATT----------------------------------------------
	'Human_adenovirus_B1_NC_011203.1'	CATACACAAACATT----------------------------------------------
	'Chimpanzee_adenovirus_Y25_NC_017825.1'	AGCCCACCACCACTACAGCAGAGGCGAGTAGCTCACCCACCATCAAAGTGGCATTTTTAA
	'Murine_adenovirus_3_NC_012584.1'	CTGTGGAAAACACT----------------------CCCCCTCCAAAACGAA--------
	'Murine_adenovirus_A_NC_000942.1'	CCCCCGTAGA---A----------------------CCACCGCCCAAACGAC--------

	Human_adenovirus_7_AC_000018	------------------------------------------------------------
	HAdV-7-N1_consensus	------------------------------------------------------------
	'Human_adenovirus_B1_NC_011203.1'	------------------------------------------------------------
	'Chimpanzee_adenovirus_Y25_NC_017825.1'	TGCTGGCCCCATCTAGCAGTCCCACTGCTAGTACCAATGAGCAGACTACTGAATTTTTGT
	'Murine_adenovirus_3_NC_012584.1'	------------------------------------------------------------
	'Murine_adenovirus_A_NC_000942.1'	------------------------------------------------------------

	Human_adenovirus_7_AC_000018	------------------------------------------------------------
	HAdV-7-N1_consensus	------------------------------------------------------------
	'Human_adenovirus_B1_NC_011203.1'	------------------------------------------------------------
	'Chimpanzee_adenovirus_Y25_NC_017825.1'	CCACTATTCAGAGCAGCACCACAGCTACCTCGAGTGCCTTCTCTAGCACCGCCAATCTCA
	'Murine_adenovirus_3_NC_012584.1'	------------------------------------------------------------
	'Murine_adenovirus_A_NC_000942.1'	------------------------------------------------------------

	Human_adenovirus_7_AC_000018	------------------------------------------------------------
	HAdV-7-N1_consensus	------------------------------------------------------------
	'Human_adenovirus_B1_NC_011203.1'	------------------------------------------------------------
	'Chimpanzee_adenovirus_Y25_NC_017825.1'	CCTCGCTTTCCTCTATGCCAATCAGTAATGCTACTACCTCCCCCGCTCCTCTTCCCACTC
	'Murine_adenovirus_3_NC_012584.1'	------------------------------------------------------------
	'Murine_adenovirus_A_NC_000942.1'	------------------------------------------------------------

	Human_adenovirus_7_AC_000018	--------CAGCCTA--AATACGCTATGCA------------------------------
	HAdV-7-N1_consensus	--------CAGCCTA--AATAWGCTATGCA------------------------------
	'Human_adenovirus_B1_NC_011203.1'	--------CAGCCTA--AATACGCTATGCA---ACTAGAAATCACAATACTAATTGTAAT
	'Chimpanzee_adenovirus_Y25_NC_017825.1'	CTCTGAAGCAATCCG--AGTCCAGCACGCA---GCTGCAGATCACCCTGCTCATTGTGAT
	'Murine_adenovirus_3_NC_012584.1'	----GAGGAGATCTGGCAGCGCTGAGTGCA------------------------CGTGTG
	'Murine_adenovirus_A_NC_000942.1'	----GAGGAGATCTAGCAGTTCTCTTTGCAAAAGTTGCAGAGCAGGCAATGGAGCTTGCC

	Human_adenovirus_7_AC_000018	------------------------------------------------------------
	HAdV-7-N1_consensus	------------------------------------------------------------
	'Human_adenovirus_B1_NC_011203.1'	TGGAATTCTTATACTATCTGTTATTCTTTATTTTATATTCTGCCGTCAAATACCCAATGT
	'Chimpanzee_adenovirus_Y25_NC_017825.1'	CGGGGTGGTCATCCTGGCAGTGCTGCTCTACTTTATCTTCTGCC----------------
	'Murine_adenovirus_3_NC_012584.1'	GAGGA-------------------------------------------------------
	'Murine_adenovirus_A_NC_000942.1'	AAAGA-------------------------------------------------------

	Human_adenovirus_7_AC_000018	--ATAGAAATTCTAAAAGACGTCCCATCTATTCTCCTATGATTA-------GTCGTCCCC
	HAdV-7-N1_consensus	--ATAGAAATTCTAAAAGACGTYCCATCTATTCTCCTATGATTA-------GTCGGCCCC
	'Human_adenovirus_B1_NC_011203.1'	TCATAGAAATTCTAAAAGACGTCCCATCTATTCTCCTATGATTA-------GTCGTCCCC
	'Chimpanzee_adenovirus_Y25_NC_017825.1'	--GTCGCATCCCCAACGCAAAGCCGGCCTACAAGCCCATTGTTATCGGGACGCCGGAGCC
	'Murine_adenovirus_3_NC_012584.1'	--AGAAAAAGCCCAGTCTGAACCCCCTGATCACCTCAATGAAAATT-----GGCTAGACT
	'Murine_adenovirus_A_NC_000942.1'	--GCAGGCAGTTCAGGCCCAACCCCCAGAACATGTTAACACTGATT-----GGGCCGACC

	Human_adenovirus_7_AC_000018	ATATGGCTTTGAATGAAATCTAAGATCTTTTTTTTTTTTCTCTTACAGTATGGTGAACAC
	HAdV-7-N1_consensus	ATATGGCTTTGAATGAAATCTAWKATC-TTTTTTTTTTTCTCTTACAGTATGGTGAACAC
	'Human_adenovirus_B1_NC_011203.1'	ATATGGCTCTGAATGAAATCTAAGATC-TTTTTTTTTTTCTCTTACAGTATGGTGAACAT
	'Chimpanzee_adenovirus_Y25_NC_017825.1'	GCTTCAGGTGGAGGGAGGTCTAAGGAA-TCTTCTCTTCTCTTTTACAGTATGGTG-ATTT
	'Murine_adenovirus_3_NC_012584.1'	ATATGCATTTG-----------------CTAAGATTTATGCCCAGCACTGAACTGTATCC
	'Murine_adenovirus_A_NC_000942.1'	ACATGAACCTG-----------------CTGCGTTTCATGCCCAATACCTTGGTGTACCC

	Human_adenovirus_7_AC_000018	CA-----ATCATGATCCCTAGAAATTT-CTTCTTCACCATACTCATCTGTGCTTTCAATG
	HAdV-7-N1_consensus	CA-----ATCATGATCCCTAGAAATTT-CTTCTTCACCATACTCATCTGTGCTTTYATTG
	'Human_adenovirus_B1_NC_011203.1'	CA-----ATCATGATCCCTAGAAATTT-CTTCTTCACCATACTCATCTGTGCTTTTAATG
	'Chimpanzee_adenovirus_Y25_NC_017825.1'	GA-----ACTATGATTCCTAGACATTT-CATTATCACTTCTCTAATCTGTGTGCTCCAAG
	'Murine_adenovirus_3_NC_012584.1'	CAGAGCTGCATCAATTCCTACAAATCTACAATACCATGACACTCGACTGAACCTGCGAA-
	'Murine_adenovirus_A_NC_000942.1'	CACCGCGGCCACAATTGCTGCTAATCTTCAATTCCATGATACCCGCCTAAGTCTTAGAA-

	Human_adenovirus_7_AC_000018	TCTGTGCTACTTTCACAGCAGTAGCCACTGCAAGCCCAGACTGTATAGGACCATTTGCTT
	HAdV-7-N1_consensus	TCTGTGCTACTTTCACAGCAGTAGCCACTGCAAGCCCAGACTCKATWGGAACATTTGCTT
	'Human_adenovirus_B1_NC_011203.1'	TCTGTGCTACTTTCACAGCAGTAGCCACTGCAAGCCCAGACTGTATAGGACCATTTGCTT
	'Chimpanzee_adenovirus_Y25_NC_017825.1'	TCTGTGCCACCCTCGCTCTCGTGGCTAACGCGAGTCCAGACTGCATTGGAGCGTTCGCCT
	'Murine_adenovirus_3_NC_012584.1'	---GGGCGACTTTGCAAATCAGACTCAATGGAGACCCCAACA------------------
	'Murine_adenovirus_A_NC_000942.1'	---GGGCAACCCTCAAAATAAGACTGAATGGCAGTCCAGACT------------------

	Human_adenovirus_7_AC_000018	CCTATGCACTTTTTGCCTTCGTTACTTGCATCTGCGTGTGTAGCATAGTCTGCCTGGTTA
	HAdV-7-N1_consensus	CCTATGCACTTTTTGCCTTCGTTACTTGCATCTGCGTGTGTGACATAGTCTGCCTGGTTA
	'Human_adenovirus_B1_NC_011203.1'	CCTATGCACTTTTTGCCTTCGTTACTTGCATCTGCGTGTGTAGCATAGTCTGCCTGGTTA
	'Chimpanzee_adenovirus_Y25_NC_017825.1'	CCTACGTGCTCTTTGCCTTCATCACCTGCATCTGCTGCTGTAGCATAGTCTGCCTGCTTA
	'Murine_adenovirus_3_NC_012584.1'	--------------------AGCACTATCAACTTGCTTTTAAACTGGACCTGGTGGGAAG
	'Murine_adenovirus_A_NC_000942.1'	--------------------CTGCCTACCAACTGGGGTTTATGCTGGAATTGGTTGGAAC

	Human_adenovirus_7_AC_000018	TTAATTTTTTCCAACTGGTAGACTGGATCTTTGTACGAATTGCCTACCTACGTCACCATC
	HAdV-7-N1_consensus	TTAATTTTTTCCAACTGGTAGMCTCGATCTTTGTACGAATTGCCTACCTAGGTCACCATC
	'Human_adenovirus_B1_NC_011203.1'	TTAATTTTTTCCAACTGGTAGACTGGATCTTTGTGCGAATTGCCTACCTACGTCACCATC
	'Chimpanzee_adenovirus_Y25_NC_017825.1'	TCACCTTCTTCCAGTTCGTTGACTGGGTCTTTGTGCGCATCGCCTACCTGCGCCACCACC
	'Murine_adenovirus_3_NC_012584.1'	TGAAAAAGCCTCAATGG-------------TGACTGATACTGTCAGTTTCTGGTATCTGG
	'Murine_adenovirus_A_NC_000942.1'	CCAATCTGCATCTATTG-------------TTACTGACACTATAAGTTTTTGGTACTATG

	Human_adenovirus_7_AC_000018	CCGAATACCGCAATCAAAA----TGTTGCGGCACTTCTTAGGCTTATTTAA----AACCA
	HAdV-7-N1_consensus	CCGAATACCGCAATCAAAA----TGTTGCGGCACTTCTKAGGCTTATTTGA----AACCA
	'Human_adenovirus_B1_NC_011203.1'	CCGAATACCGCAATCAAAA----TGTTGCGGCACTTCTTAGGCTTATTTAA----AACCA
	'Chimpanzee_adenovirus_Y25_NC_017825.1'	CCCAGTACCGCGACCAGAG----AGTGGCGCAACTGTTGAGACTCATCTGATGATAAGCA
	'Murine_adenovirus_3_NC_012584.1'	CAGAAGACTATTAAAGAAA---------AACAACAGTTACATTTTGTAAAG---------
	'Murine_adenovirus_A_NC_000942.1'	CTGAAGACTATTAAAAACAACACAAATGAGTGAAAGTGAAGCTTTATTAAA---------

	Human_adenovirus_7_AC_000018	TGCAGGCTATGCTACCAGTCATTTTAATTCTGCTACTACCCTGCATTGCCCTAGCTTCCA
	HAdV-7-N1_consensus	TGCAGGCGATGCTACCAGTCATTTTAATTCTGCTACAACCCTGCATTGCCSTMGCTTCCA
	'Human_adenovirus_B1_NC_011203.1'	TGCAGGCTATGCTACCAGTCATTTTAATTTTGCTACTACCCTGCATTCCCCTAGCTTCCA
	'Chimpanzee_adenovirus_Y25_NC_017825.1'	TGCGGGCTCTGCTACTACTTCTCGCGCTTCTGCTAGCTCCCCTCGCCGCCCCCCTATCCC
	'Murine_adenovirus_3_NC_012584.1'	--------------------CTCTTTATT-------------------------------
	'Murine_adenovirus_A_NC_000942.1'	--------------------TGTGTGATTATG-------AATAAGTTGTACATACGTAAA

	Human_adenovirus_7_AC_000018	CCGCCACTCGCGCT---ACACCTGAACAACTTAGAAAATGCAAATTTCAACAACCATGGT
	HAdV-7-N1_consensus	CCGCCACTCGCGCT---ACACCTGAAMAACTTAGAAAATGCAAATTTCAACAACCATGGT
	'Human_adenovirus_B1_NC_011203.1'	CCGCCACTCGCGCT---ACACCTGAACAACTTAGAAAATGCAAATTTCAACAACCATGGT
	'Chimpanzee_adenovirus_Y25_NC_017825.1'	TCAAATCCCCCACCCAGTCCCCTGAAGAGGTTCGAAAATGTAAATTCCAAGAACCCTGGA
	'Murine_adenovirus_3_NC_012584.1'	---------GAATTTAAGCCCTTAGATATGTGAGGCGATAGATA----------------
	'Murine_adenovirus_A_NC_000942.1'	TATGTGACCAAACTTAACCCCGTAAATAGGTGAGGCGATAAATG----------------

	Human_adenovirus_7_AC_000018	CATTTCTTGATTGCTACCATGAAAAATCTGATTTCCCCACATACTGGATAGTGATTGTTG
	HAdV-7-N1_consensus	CATTTCTTGATTGCTACCATGAAAAATCTGATTTCCCCACATACTGGATAGTGATTGTTG
	'Human_adenovirus_B1_NC_011203.1'	CATTTCTTGATTGCTACCATGAAAAATCTGATTTTCCCACATACTGGATAGTGATTGTTG
	'Chimpanzee_adenovirus_Y25_NC_017825.1'	AATTCCTTTCATGCTACAAACTCAAATCAGAAATGCACCCCAGCTGGATCATGATCGTTG
	'Murine_adenovirus_3_NC_012584.1'	---------------------------------------------GGAGAGCGATAAGCA
	'Murine_adenovirus_A_NC_000942.1'	---------------------------------------------GGAGTGCGGTAAGAA

	Human_adenovirus_7_AC_000018	GAATAATT----AACATACTTTCATGTACCTTTTTCTCAATCACAATATACCCCACATTT
	HAdV-7-N1_consensus	GAATAATT----AACATACTTTCATGTACCTTTTTCTCAATCACAATATACCCCACATTT
	'Human_adenovirus_B1_NC_011203.1'	GAATAATT----AACATACTTTCATGTACCTTTTTCTCAATCACAATATACCCCACATTT
	'Chimpanzee_adenovirus_Y25_NC_017825.1'	GAATCGTG----AACATCCTTGCCTGTACCCTCTTCTCCTTTGTGATTTACCCCCGCTTT
	'Murine_adenovirus_3_NC_012584.1'	TAAAAGCGCTGCAACAGTCTTTGTCTTAACTTTTCCT--------------------GCT
	'Murine_adenovirus_A_NC_000942.1'	TAAAAGCGATGCAGCATACGCTGTCTTAACCTCTCTG--------------------TTC

	Human_adenovirus_7_AC_000018	AATTTTGGGTGGAATTCTCCCAATGCACTGGGTTACCCACAAGAACCAGAT---------
	HAdV-7-N1_consensus	AATTTTGGGTSGGATTCTCCCAATGCACCGGGTTACCCACAAGAACCAGAT---------
	'Human_adenovirus_B1_NC_011203.1'	AATTTTGGGTGGAATTCTCCCAATGCACTGGGTTACCCACAAGAACCAGAT---------
	'Chimpanzee_adenovirus_Y25_NC_017825.1'	GACTTTGGGTGGAACGCACCCGAGGCGCTCTGGCTCCCGCCTGATCCCGACACACCACCA
	'Murine_adenovirus_3_NC_012584.1'	GATTATGAGGGAAATCTATCCCTGGCAACAAA----------------------------
	'Murine_adenovirus_A_NC_000942.1'	TGTTGCGAGGAATATCAAAACCTGGAATAAGG----------------------------

	Human_adenovirus_7_AC_000018	---------------------------GAACATATCCCACTACAACACATACAACAACCA
	HAdV-7-N1_consensus	---------------------------GAACATATCCCACTCCAACACATACAACAACCA
	'Human_adenovirus_B1_NC_011203.1'	---------------------------GAACATATTCCACTACAACACATACAACAACCA
	'Chimpanzee_adenovirus_Y25_NC_017825.1'	CAGCAGCAGCAGCAAAATCAGGCACAGGCACACGCACCACCACAGCCTAGGCCACAATAC
	'Murine_adenovirus_3_NC_012584.1'	---------------------------GACCCTTCACCCCCCCTCCCTA-----------
	'Murine_adenovirus_A_NC_000942.1'	---------------------------GGAGAAGAGCCGCTCCTTCCCA-----------

	Human_adenovirus_7_AC_000018	CTAGCACTGGTAGAGTATGAAAATGAGCCACAACCTTCACTACCTCCTGCCATTAGTTAC
	HAdV-7-N1_consensus	CTAGCACTGGTAGAGTATGAAAATGAGCCACAACCTTCACTACCTCCTGCCATTAGTTAC
	'Human_adenovirus_B1_NC_011203.1'	CTAGCACTGGTACAGTATGAAAATGAGCCACAACCTTCACTGCCCCCTGCCATTAGTTAC
	'Chimpanzee_adenovirus_Y25_NC_017825.1'	ATGCCCATCTTAAACTATGAGGCCGAGGCACAGCGAGCCATGCTTCCTGCTATTAGTTAC
	'Murine_adenovirus_3_NC_012584.1'	-----------------------------ACAACAAACTCTGCCACCTACGAAGAATTT-
	'Murine_adenovirus_A_NC_000942.1'	-----------------------------ACAGCAAATTTTGCCACCTACGAAGAGTAA-

	Human_adenovirus_7_AC_000018	TTCAACCTAACCGGCGGAGATGACTGAAATACTCACCA---CCTCCAATTCCGCCGAGGA
	HAdV-7-N1_consensus	TTCAACMTAACCGGCGGAGATGAAKGAAATACTCACCA---CCTCCAATTCCGCCTYCGA
	'Human_adenovirus_B1_NC_011203.1'	TTCAACCTAACCGGCGGAGATGACTGACCCAATCGCCACATCATCCACCGCTGCCAAGGA
	'Chimpanzee_adenovirus_Y25_NC_017825.1'	TTCAATCTAACCGGCGGAGATGACTGACCCCATGGCCA------ACAACACCGTCAACGA
	'Murine_adenovirus_3_NC_012584.1'	---GACTTATCAGTCGCATGCAATGCAAAGTTTGTTCA---TCTGTGGGAGGACAAGAAC
	'Murine_adenovirus_A_NC_000942.1'	---AACTTAGCAAACGCATACAATGATCCACTTGTGCA---TCAGTGGGGGGACAAGCAC

	Human_adenovirus_7_AC_000018	TCTGCTTGATATGGACGGCCGCGTCTCAGAACAGCGAC---TCGCCCAACTACGCATCCG
	HAdV-7-N1_consensus	TCTGCTTGATATGGACGGCCGCGTCTCAGAACAGCGAC---TCGCCCGCCTCCGCATCCG
	'Human_adenovirus_B1_NC_011203.1'	GCTGCTGGACATGGACGGACGTGCCTCAGAACAGCGAC---TCATCCAACTACGCATTCG
	'Chimpanzee_adenovirus_Y25_NC_017825.1'	CCTCCTGGACATGGACGGCCGCGCCTCGGAGCAGCGAC---TCGCCCAACTCCGCATCCG
	'Murine_adenovirus_3_NC_012584.1'	ACTTTTCACAAACTATGATCAAATACCGTGTAAGTGCATTGCGGCAGAAAAAAACACCCT
	'Murine_adenovirus_A_NC_000942.1'	ATTGCTGACATACAATTACCACATAACAGGATAACAACGATTCACAAAATAACACCCCCT

	Human_adenovirus_7_AC_000018	CCAGCAGCAGGAACGCGTGACCAAAGAGCTCAGAGATGTCATCCAAATTCACCAATGCAA
	HAdV-7-N1_consensus	CCAGCAGCAGGAACGCGTGACCCAAGAGCTCAGAGATGTCATMCAAATTCACCAATGCAA
	'Human_adenovirus_B1_NC_011203.1'	TCAGCAGCAGGAACGAGCAGTAAAAGAGCTAAGGGATGCCATTGGGATTCACCAGTGCAA
	'Chimpanzee_adenovirus_Y25_NC_017825.1'	CCAGCAGCAGGAGAGAGCCGTCAAGGAGCTGCAGGATGCGGTGGCCATCCACCAGTGCAA
	'Murine_adenovirus_3_NC_012584.1'	CCCCCAAGCGGCCCCTAAGATTTAACAGCCTGCGGTAGTTTGTTAAACTAACCTGAACAT
	'Murine_adenovirus_A_NC_000942.1'	GTCCCAATCGGGCTCGCAGGCCCTTAAGGCGAGCAAATTCCGCACCATCTGCCCTAACAT

	Human_adenovirus_7_AC_000018	AAAAGGCATATTTTGCTTGGTAAAACAAGCCAAGATATCCTACGAGATCACCGCTACTGA
	HAdV-7-N1_consensus	AAAAGGCATATTTTGCTTGGTAAAACAAGCCAAGATATCCTACGAGATCGGAGCTACTGA
	'Human_adenovirus_B1_NC_011203.1'	AAAAGGCATATTCTGCTTAGTAAAACAATCCAAAATCTCCTACGAGATCACCGCTACTGA
	'Chimpanzee_adenovirus_Y25_NC_017825.1'	GAGAGGCATCTTCTGCCTGGTGAAGCAGGCCAAGATCTCCTTCGAGGTCACGTCCACCGA
	'Murine_adenovirus_3_NC_012584.1'	ATACAAAGTGTTTCCCACTCCAAA------------------------------------
	'Murine_adenovirus_A_NC_000942.1'	AAATGAAGTGCTTCCCACACCATA------------------------------------

	Human_adenovirus_7_AC_000018	CCATCGCCTCTCTTACGAACTTGGCCCCCAACGACAAAAATTTACATGCATGGTGGGAAT
	HAdV-7-N1_consensus	CCATCGCCTCTCTTACGAACTTGGCCCCCAACGACAAAAAYYTACATGCATGGTGGGAAA
	'Human_adenovirus_B1_NC_011203.1'	CCATCGTCTCTCATACGAGCTCGGTCCGCAGCGACAAAAATTCACCTGCATGGTGGGAAT
	'Chimpanzee_adenovirus_Y25_NC_017825.1'	CCATCGCCTCTCCTACGAGCTCCTGCAGCAGCGCCAGAAGTTCACCTGCCTGGTCGGAGT
	'Murine_adenovirus_3_NC_012584.1'	----TACTTCCCACATATTGCAAGCCCACATCAACAAAG---------------------
	'Murine_adenovirus_A_NC_000942.1'	----CACTGCCCACATACTCCAACCCCGGATTAACATAA---------------------

	Human_adenovirus_7_AC_000018	CACCCCTATAGTTATCACTCAGCAAAGTGGAGATACTAAGGGGTGCATTCACTGCTCTTG
	HAdV-7-N1_consensus	CACCCSYTYTSTTATCAMWCAGCAAAGTGGAGATACTCAGGGGTGCATTCACTGCTCTTG
	'Human_adenovirus_B1_NC_011203.1'	CAACCCCATAGTTATCACCCAGCAGTCTGGAGATACTAAGGGTTGTATCCAGTGTTCCTG
	'Chimpanzee_adenovirus_Y25_NC_017825.1'	CAACCCCATCGTCATCACCCAGCAGTCTGGCGATACCAAGGGTTGCATCCACTGCTCCTG
	'Murine_adenovirus_3_NC_012584.1'	---------------CGATTAGCAAAAGAGCGGAAGTGAGGAAAAAATTCATTG---AAG
	'Murine_adenovirus_A_NC_000942.1'	---------------CGGTTAGCATGCACCCGATACTGAGGATAATACTCATTA---AAG

	Human_adenovirus_7_AC_000018	CGATTCCATCGAGTGCACCTACACCCTGCTAAAGACCCTATGCGGCCTAAGAGACCTGCT
	HAdV-7-N1_consensus	CGATTCCATCGAGTGCACCTACACCCTGCTAAWYACCCTATGCGGCCTAAGAGACCTGCT
	'Human_adenovirus_B1_NC_011203.1'	TGATTCCACCGAGTGCATCTACACACTGCTGAAGACCCTCTGCGGCCTTCGAGACCTCCT
	'Chimpanzee_adenovirus_Y25_NC_017825.1'	CGACTCCCCCGAGTGCGTTCACACCCTGATCAAGACCCTCTGCGGCCTCCGCGACCTCCT
	'Murine_adenovirus_3_NC_012584.1'	CGAGCTCCCTGAA-------------------------------------GATACTTCTG
	'Murine_adenovirus_A_NC_000942.1'	CGGGTACCAAGCA-------------------------------------GAAACTTTTG

	Human_adenovirus_7_AC_000018	ACCCATGAATT-------------------------------------------------
	HAdV-7-N1_consensus	ACCCATGAATT-------------------------------------------------
	'Human_adenovirus_B1_NC_011203.1'	ACCCATGAACTAATCATT---GCCCCTACC---TTACCC---------------------
	'Chimpanzee_adenovirus_Y25_NC_017825.1'	CCCCATGAACTAATCAACTAACCCCCTACCCCTTTACCCTCCAGTAAAAATAAAGATTAA
	'Murine_adenovirus_3_NC_012584.1'	AACCAGGAGCT------------GTCTGACTCTTCCACCT--------------------
	'Murine_adenovirus_A_NC_000942.1'	CACAACCAGCT------------CCCTAACCTTCGCCGCT--------------------

	Human_adenovirus_7_AC_000018	----------AAAAATTAATAAAAAATCACTTACTTGAAATCAGCAATAAGGTCTCTGTT
	HAdV-7-N1_consensus	----------AAAAATTAATAAAAAATCACTTACTTGAAATCAGCAATAAGGTCTCTGTT
	'Human_adenovirus_B1_NC_011203.1'	-----AATCAAAATATTAATAAAGA--CACTTACTTGAAATCAGCAATACAGTCTTTGTC
	'Chimpanzee_adenovirus_Y25_NC_017825.1'	AAATGATTGAATTGATCAATAAAGAATCACTTACTTGAAATCTGAAACCAGGTCTCTGTC
	'Murine_adenovirus_3_NC_012584.1'	----------GCAAGGCAGCGCAGA-------------------GAACCGGGC--TGGAA
	'Murine_adenovirus_A_NC_000942.1'	----------GCCAAACACTGAAGA-------------------CGACGAGG--------

	Human_adenovirus_7_AC_000018	GAAATTTTCTCCCAGCAGCACCTCACTTCCCTCTTCCCAACTCTGGTATTCTAAACCCCG
	HAdV-7-N1_consensus	GAAATTTTCTCCCAGCAGCACCTCACTTCCCTCTTCCCAACTCTGGTATTCTAAACCCCG
	'Human_adenovirus_B1_NC_011203.1'	AAAACTTTCTACCAGCAGCACCTCA---CCCTCTTCCCAACTCTGGTACTCTAAACGTCG
	'Chimpanzee_adenovirus_Y25_NC_017825.1'	CATGTTTTCTGTCAGCAGCACTTCACTCCCCTCTTCCCAACTCTGGTACTGCAGGCCCCG
	'Murine_adenovirus_3_NC_012584.1'	GACATCCTTCTGCAGAGAATGGTGACGACC---------ACAATGACAATGCAGGCTC--
	'Murine_adenovirus_A_NC_000942.1'	---ACCAACTTGCAAGGAACCTTGTCTTCC---------GCAGTGGCAATGCAGGCTC--

	Human_adenovirus_7_AC_000018	TTCAGCGGCATACTTTCTCCATACTTTAAAGGGGATGTCAAATTTTAACTCCTGTCCTGT
	HAdV-7-N1_consensus	TTCAGCGGCATACTTTCTCCATACTTTAAARGGGATGTCAAATTTTAACTCCTGTCCTGT
	'Human_adenovirus_B1_NC_011203.1'	GAGGGTGGCATACTTTCTCCACACTTTGAAAGGGATGTCAAATTTTATTTCCTCTTCTTT
	'Chimpanzee_adenovirus_Y25_NC_017825.1'	GCGGGCTGCAAACTTCCTCCACACTCTGAAGGGGATGTCAAATTC---CTCCTGT-----
	'Murine_adenovirus_3_NC_012584.1'	--------CAATATTCCGCAGT--------AGTGATGTAAGATTG---------------
	'Murine_adenovirus_A_NC_000942.1'	--------CAAACTTCATCCCC--------GGTCACGTAGGAGGT---------------

	Human_adenovirus_7_AC_000018	ACCCACAATCTTCATGTCTTTCTTC--CCAGATGACC---AAGAGAGTCCGGCTCAGTGA
	HAdV-7-N1_consensus	ACCCACAATCTTCATGTCTTTCTTC--CCAGATGAAC---AAGTCAGTCCGGCTCAGTGC
	'Human_adenovirus_B1_NC_011203.1'	GCCCACAATCTTCATTTCTTTATCC--CCAGATGGCC---AAGCGAGCTCGGCTAAGCAC
	'Chimpanzee_adenovirus_Y25_NC_017825.1'	-CCCTCAATCTTCATTTTTATCTTCTATCAGATGTCCAAAAAGCGCGCGCGGGTGGATGA
	'Murine_adenovirus_3_NC_012584.1'	------------------------------------------------------------
	'Murine_adenovirus_A_NC_000942.1'	------------------------------------------------------------

	Human_adenovirus_7_AC_000018	TTCCTTCAACCCTGTCTACCCCTATGAAGATGAAAGCACCTCCCAACACCCCTTTATAAA
	HAdV-7-N1_consensus	WTCCTTCAACCCTSATGACCCCTATGAAGATGAAGGCACCTCCCAACACCCCTTTGGAAA
	'Human_adenovirus_B1_NC_011203.1'	TTCCTTCAACCCGGTGTACCCTTATGAAGATGAAAGCAGCTCACAACACCCATTTATAAA
	'Chimpanzee_adenovirus_Y25_NC_017825.1'	TGGCTTCGACCCCGTGTACCCCTACGATGCAGACAACGCACCGACTGTGCCCTTCATCAA
	'Murine_adenovirus_3_NC_012584.1'	-----------------------AAAACTGCGGTAGCAGGTAATGGGGCACAAACAGAGG
	'Murine_adenovirus_A_NC_000942.1'	-----------------------AAAAGACTGGTAACACGTCACAGGAAACAAACACAGA

	Human_adenovirus_7_AC_000018	CCCAGGGTTTATTTCCCCAAATGGCTTTACACAAAGCCCAGACGGAGTTCTTACTTTAAA
	HAdV-7-N1_consensus	CCCRGRGTTTATTTCCCCAAATGGCTTTACACMAAGCCCAGACGGAGTTYTTACTTTAAA
	'Human_adenovirus_B1_NC_011203.1'	TCCTGGTTTCATTTCCCCTGACGGGTTCACACAAAGTCCAAACGGGGTTTTAAGTCTTAA
	'Chimpanzee_adenovirus_Y25_NC_017825.1'	CCCTCCCTTCGTCTCTTCAGATGGATTCCAAGAAAAGCCCCTGGGGGTGTTGTCCCTGCG
	'Murine_adenovirus_3_NC_012584.1'	CACTTGTTGCGGTGGAAAAAGTGCATATCAAAGGAGCTCA-----AGTAGCAATTCCAAG
	'Murine_adenovirus_A_NC_000942.1'	CAGTCAAGCTGCTGTAGCACATGCTTATCATAAGAGTTCA-----AGTAGTAACTCCAAG

	Human_adenovirus_7_AC_000018	ATGT-TTAACCCCACTAACAACCACAGGCGGGTCTCTACAGTTAAAAGTGGGAGGGGGTC
	HAdV-7-N1_consensus	ATGT-TTAACCCCACTCCGAACCACAGGCGGGKCTCTACAGTTAAAAGTGGGAGGGKCTC
	'Human_adenovirus_B1_NC_011203.1'	ATGT-GTTAATCCACTTACCACTGCAAGCGGCTCCCTCCAACTTAAAGTGGGAAGTGGTC
	'Chimpanzee_adenovirus_Y25_NC_017825.1'	ACTG-GCCGACCCCGTCACCACCAAGAATGGGGCTGTCACCCTCAAGCTGGGGGAGGGGG
	'Murine_adenovirus_3_NC_012584.1'	GTATCGGAAGCGCTCCTTCCGCCACAAAAGCTACTGCTCCCACTGGACTGTAGAGGACAC
	'Murine_adenovirus_A_NC_000942.1'	GTATCGGAAGTGCTCCCTCCATCACAAAGGCCACTGCCCCCACAGGACTGGGAAGCCAAC

	Human_adenovirus_7_AC_000018	TTACAATAGATGACACCGACGGTT---TTTTGAAAGAAAACATAAGTGCCACCACACCAC
	HAdV-7-N1_consensus	TTACAATAGATGACACCGACGGTT---TTTTGAAAGAAAACATAAGTGCCACCACACCMS
	'Human_adenovirus_B1_NC_011203.1'	TTACAGTAGACACTACTGATGGAT---CCTTAGAAGAAAACATCAAAGTTAACACCCCCC
	'Chimpanzee_adenovirus_Y25_NC_017825.1'	TGGACCTCGACGACTCGGGAAAACTCATCTCCAAAAATGCCACCAAGGCCACTGCCCCTC
	'Murine_adenovirus_3_NC_012584.1'	CTGCAGCATGTGTC------AGTC---CCGTGCAAGAACCCATCTGATTCATCACCGCTG
	'Murine_adenovirus_A_NC_000942.1'	CCATGCAGTGAGGT------AAAC---CCACACAGCAATCCATCCGGGAGAGCGTCGCTG

	Human_adenovirus_7_AC_000018	TCGTTAAGACTGGTCA--------------------------------------------
	HAdV-7-N1_consensus	KCGTTAAGACTG------------------------------------------------
	'Human_adenovirus_B1_NC_011203.1'	TAACAAAGTCAAACCA--------------------------------------------
	'Chimpanzee_adenovirus_Y25_NC_017825.1'	TCAGTATTTCCAACGGCACCATTTCCCTTAACATGGCTGCCCCTTTTTACAACAACAATG
	'Murine_adenovirus_3_NC_012584.1'	TGTTGCTGACGA------------------------------------------------
	'Murine_adenovirus_A_NC_000942.1'	ACATGGTGAGTG------------------------------------------------

	Human_adenovirus_7_AC_000018	-------------------CTCTATAGGTTTGTCGCTA----------------------
	HAdV-7-N1_consensus	------------------------------------------------------------
	'Human_adenovirus_B1_NC_011203.1'	-------------------TTCTATAAATTTACCAATA----------------------
	'Chimpanzee_adenovirus_Y25_NC_017825.1'	GAACGTTAAGTCTCAATGTTTCTACACCATTAGCAGTATTTCCCACTTTTAACACTTTAG
	'Murine_adenovirus_3_NC_012584.1'	----------------TGTTCACAAAAA---AGCAGAA----------------------
	'Murine_adenovirus_A_NC_000942.1'	----------------GGTTGATAAAAATGCAGCCGCA----------------------

	Human_adenovirus_7_AC_000018	------------------------------------------------------------
	HAdV-7-N1_consensus	------------------------------------------------------------
	'Human_adenovirus_B1_NC_011203.1'	------------------------------------------------------------
	'Chimpanzee_adenovirus_Y25_NC_017825.1'	GTATCAGTCTTGGAAACGGTCTTCAAACTTCTAATAAGTTGCTGACTGTACAGTTAACTC
	'Murine_adenovirus_3_NC_012584.1'	------------------------------------------------------------
	'Murine_adenovirus_A_NC_000942.1'	------------------------------------------------------------

	Human_adenovirus_7_AC_000018	-----------------------GGACCCGGATTAGGAACAAATGAA-------------
	HAdV-7-N1_consensus	---------------------------CNNNATTAGAAACAAATGAA-------------
	'Human_adenovirus_B1_NC_011203.1'	-----------------------GGAAACGGTTTGCAAATAGAACAA-------------
	'Chimpanzee_adenovirus_Y25_NC_017825.1'	ATCCTCTTACATTCAGCTCAAATAGCATCACAGTAAAAACAGACAAAGGACTCTATATTA
	'Murine_adenovirus_3_NC_012584.1'	--------------------GAAAGCCTGTCAGTGGAAACAAGTGATGC-----------
	'Murine_adenovirus_A_NC_000942.1'	--------------------GAAAGCCTGTCAGTGAACACAAGTAATGG-----------

	Human_adenovirus_7_AC_000018	------------------------------------------------------------
	HAdV-7-N1_consensus	------------------------------------------------------------
	'Human_adenovirus_B1_NC_011203.1'	------------------------------------------------------------
	'Chimpanzee_adenovirus_Y25_NC_017825.1'	ATTCTAGTGGAAACAGAGGGCTTGAGGCTAACATAAGCCTAAAAAGAGGACTGATTTTTG
	'Murine_adenovirus_3_NC_012584.1'	------------------------------------------------------------
	'Murine_adenovirus_A_NC_000942.1'	------------------------------------------------------------

	Human_adenovirus_7_AC_000018	----------------AACAAACTTTG---------------------------------
	HAdV-7-N1_consensus	----------------AACAAACTTTG---------------------------------
	'Human_adenovirus_B1_NC_011203.1'	----------------AACAAACTTTG---------------------------------
	'Chimpanzee_adenovirus_Y25_NC_017825.1'	ATGGTAATGCTATTGCAACATACCTTGGAAGTGGTTTAGACTATGGATCCTATGATAGCG
	'Murine_adenovirus_3_NC_012584.1'	------------TTGTAAAACGCTCTG----------------------------CAGCG
	'Murine_adenovirus_A_NC_000942.1'	------------GCATAAAACACTCGA----------------------------CAGCG

	Human_adenovirus_7_AC_000018	----------------------TGCCAAATTGGGAGAAGGACTTACATTCAA--TTCCAA
	HAdV-7-N1_consensus	----------------------TGCCAAATTGGGAGAAGGAATTACATTCAA--TTCCAA
	'Human_adenovirus_B1_NC_011203.1'	----------------------CAGTAAACTCGGAAATGGTCTTACATTTGA--CTCTTC
	'Chimpanzee_adenovirus_Y25_NC_017825.1'	ATGGGAAAACAAGACCCATCATCACCAAAATTGGAGCAGGTTTGAATTTTGA--TGCTAA
	'Murine_adenovirus_3_NC_012584.1'	TTGGCGAAAGCGCGCCTGGTG-TAGCACACCATGAGCATAACTGTGTTCTAGATGCACAG
	'Murine_adenovirus_A_NC_000942.1'	ATGACGAAAACGCGCCCTACA-CATACCACTAAGAGCATACGTGTGCTCTAG--------

	Human_adenovirus_7_AC_000018	CAACATTTGCATTAATGACAATATTAACACCCTATGGACAGGAGTTAACCCCACCAGAGC
	HAdV-7-N1_consensus	CAACATTTGCATTAATGACAATATTAAC------YTKACAGGAGTTAACCCCACCAGAGC
	'Human_adenovirus_B1_NC_011203.1'	CAA---TTCTATTGCACTGAAAAATAACACTTTATGGACAGGTCCAAAAC---CAGAAGC
	'Chimpanzee_adenovirus_Y25_NC_017825.1'	TAA---TGCCATGGCTGTGAAGCTAGGCAC---AGGTTTAAGTTTTGACTCTGCCGGTGC
	'Murine_adenovirus_3_NC_012584.1'	CCACACTCGCATAGCTGTG-TTCTAAATGC---ACAGCCAAATTCAGAGAAGAAAAAAAG
	'Murine_adenovirus_A_NC_000942.1'	---------------------CCTA--------ACAGCAAGGCTCAAGGTTGAACAGTAA

	Human_adenovirus_7_AC_000018	C--AACTGTC------------------------AAATAATGGCCTCCAGTGAATCTAAT
	HAdV-7-N1_consensus	C--AACTGTC------------------------AAATAATGGCCTCCAGTGAATCTAAT
	'Human_adenovirus_B1_NC_011203.1'	C--AACTGC---------------------------ATAATTGAATACGGGAAACAAAAC
	'Chimpanzee_adenovirus_Y25_NC_017825.1'	CTTAACAGCTGGAAACAAAGAGGATGACAAGCTAACACTTTGGACTACACCTGACCCAAG
	'Murine_adenovirus_3_NC_012584.1'	A--AACTCTGGATGGAGGATGGGAGCAAAAGCAAAAAAGGCTGCCATGAAAGGAGCCACT
	'Murine_adenovirus_A_NC_000942.1'	A--AAGAATGTATAGATGCAGGCAAGTACAACAAAAAAGACTGCCATGACAGGAGCCAAT

	Human_adenovirus_7_AC_000018	----------------------------GATTGCAAATTAATTCTAACACTAGTTAAAAC
	HAdV-7-N1_consensus	----------------------------GATTGCAAATTAATTCTAATAACATATAAAAC
	'Human_adenovirus_B1_NC_011203.1'	CC-------------------------AGATAGCAAACTAACTTTAATCCTTGTAAAAAA
	'Chimpanzee_adenovirus_Y25_NC_017825.1'	CCCTAATTGTCAATTACTTTCAGACAGAGATGCCAAATTTACCCTATGTCTTACAAAATG
	'Murine_adenovirus_3_NC_012584.1'	---GAATACTCTCTCGCAGCCACTGCAAAATATAAAAACTCTGCACTCCCCAAGGAGGAG
	'Murine_adenovirus_A_NC_000942.1'	---CAATGGTTTCTTTTAGCCAGCGGAAAAAAACAGCACTGCGCCCACCCCAGGGAGGAG

	Human_adenovirus_7_AC_000018	TGG------------AGCCCTCGTCACTGCATTTGTTTATGTTATAGGAGTATCTAACGA
	HAdV-7-N1_consensus	TGG------------AGCCCTCGTCACTGCATTTGTTTATGTTATATTCCTATCTAACGA
	'Human_adenovirus_B1_NC_011203.1'	TGG------------AGGAATTGTTAATGGATATGTAACGCTAATGGGAGCCTCAGACTA
	'Chimpanzee_adenovirus_Y25_NC_017825.1'	CGGTAGTCAAATACTAGGCACTGTTGCAGTAGCTGCTGTTACTGTAGGTTCAGCACTAAA
	'Murine_adenovirus_3_NC_012584.1'	GAGGATGAAAACAAATTTCACTGCTACACAAAGTAC------------------------
	'Murine_adenovirus_A_NC_000942.1'	GAGGAGGTAGGCAAAAATCACGGTTGCACAAAATGC------------------------

	Human_adenovirus_7_AC_000018	TTTTAATATGCTAACTACACATAAAAATATAAATTTCACTGCAGAGCTGTTTTTTGATTC
	HAdV-7-N1_consensus	TTTTAATATGCTAAYTACACATAAAAATATAAATTTCACTGCAGAGCTGTTTTTTGATTC
	'Human_adenovirus_B1_NC_011203.1'	CGTTAACACCTTATTTAAAAACAAAAATGTCTCCATTAATGTAGAACTATACTTTGATGC
	'Chimpanzee_adenovirus_Y25_NC_017825.1'	T---------CCAATTAATGACACAGTAAAAAGCGCCATAGTATTCCTTAGATTTGACTC
	'Murine_adenovirus_3_NC_012584.1'	--------------------------------------------------------ATGC
	'Murine_adenovirus_A_NC_000942.1'	--------------------------------------------------------ATGG

	Human_adenovirus_7_AC_000018	TACTGGTAATTTATTAACTAGCCTTTCATCCCTAAAAACTCCACTTAATCATAAATCAGG
	HAdV-7-N1_consensus	TACTGGTAATTTATTAACTAGCCTTTCATCCCTRAAAACTCCACTTAATCATAAATCAGG
	'Human_adenovirus_B1_NC_011203.1'	CACTGGTCATATATTACCAGACTCATCTTCTCTTAAAACAGATCTAGAACTAAAATACAA
	'Chimpanzee_adenovirus_Y25_NC_017825.1'	TGACGGTGTGCTCATGTCAAACTCATCAATGGTAGGTGATTACTGGAACTTTAGGGAAGG
	'Murine_adenovirus_3_NC_012584.1'	CATCGGCAATGCAGCCTCCATATTGATTGCCCTGAAAACGCAAAACATCAATAAAATCAG
	'Murine_adenovirus_A_NC_000942.1'	CATCACAGACGCAGGCTCCATATCGACTGCCCTGCAAGCGTAACACATCAACAAAATCAG

	Human_adenovirus_7_AC_000018	GCAAAACATGGCTACTGGTGCCCTTACTAATGCTAAAGGTTTCATGCCCAGCACAACTGC
	HAdV-7-N1_consensus	GCAAAACATGGCTACTGGTGCCCTTACTAATGCTAAAGGTTTCATGCCCAGCACAACTGC
	'Human_adenovirus_B1_NC_011203.1'	GCAAACC------------GCTGACTTTAGTGCAAGAGGTTTTATGCCAAGTACTACAGC
	'Chimpanzee_adenovirus_Y25_NC_017825.1'	ACAGACCACCCAAAGTGTGGCCTATACAAATGCTGTGGGATTCATGCCCAATCTAGGTGC
	'Murine_adenovirus_3_NC_012584.1'	ACAATATTCTTGAGAAGTCACAACGCAATATATTGTGACTCCCACACAGAACCCGAACAC
	'Murine_adenovirus_A_NC_000942.1'	ACAACATATGGTTAATATCACACCCTAACAAACTGTGACTAGCAAGGCTCACGCGCACAC

	Human_adenovirus_7_AC_000018	CTATCCTTTCA-----ATGTTAATTCCAGAG--------AAAAAGAAAACTACATTTACG
	HAdV-7-N1_consensus	SWATCCATTCA-----ATGTTAATTCCAGAG--------AAAAAGAAAACTACATTTACG
	'Human_adenovirus_B1_NC_011203.1'	GTATCCATTTGTC--CTTCCTAATGCGGGAAC-----ACATAATGAAAATTATATTTTTG
	'Chimpanzee_adenovirus_Y25_NC_017825.1'	ATATCCTAAAACCCAAAGCAAAACACCAAAAAATAGTATAGTAAGTCAGGTATATTTA--
	'Murine_adenovirus_3_NC_012584.1'	AAAGACCTCGGGCC-CGTGGCAAAATCTTAGC-------ACTGAAAAAAACACAGCTC--
	'Murine_adenovirus_A_NC_000942.1'	ACATTGCCTTTTCC-AGACGGGACACATGAAC-------ATTTAAAAACAAGCAGCTG--

	Human_adenovirus_7_AC_000018	GAACTTGTTACTACACAGCTAGTGATCACACTGCTTTTCCCATTGACATATCTGTCATGC
	HAdV-7-N1_consensus	GTAGTTGTTACTACACAGCTAGTGATCACACTGCTTTTCCCATTGACCTATCTGTCATGC
	'Human_adenovirus_B1_NC_011203.1'	GTCAATGCTACTACAAAGCAAGCGATGGTGCCCTTTTTCCGTTGGAAGTTACTGTTATGC
	'Chimpanzee_adenovirus_Y25_NC_017825.1'	--------------------AATGGAGAAACTACTATGCCAATGACACTGACAATAACTT
	'Murine_adenovirus_3_NC_012584.1'	--------------------ATGGGACAGGAAGCATCACAGTCCACGCTGTAAAAAACAT
	'Murine_adenovirus_A_NC_000942.1'	--------------------CTGGGACAGCGGACGTCAAAATCTGAACTGTAAAAAACAC

	Human_adenovirus_7_AC_000018	TTAACCAAAGAGCATTAAATAATGAGACAT--------------CATATTGTATTCGTGT
	HAdV-7-N1_consensus	TTAACCAAAGAGCATTAAATAATGAGACAT--------------CATATTGTATTCRWSW
	'Human_adenovirus_B1_NC_011203.1'	TTAATAAACGCCTGCCAGATAGTCGCACAT--------------CCTATGTTATGACTTT
	'Chimpanzee_adenovirus_Y25_NC_017825.1'	TCAAT-----GGCACTGATGAAAAAGACACAACACCTGTGAGCACTTACTCCATGACTTT
	'Murine_adenovirus_3_NC_012584.1'	TCTCA-----ATCAAAAAGTAATTACGCAC------------------------------
	'Murine_adenovirus_A_NC_000942.1'	TCTCT-----AGCATCACATAATTGCGCAC------------------------------

	Human_adenovirus_7_AC_000018	AACTTGGTCCTGGAATACAGGAGTTGCCCCAGAAGTGCAAACCTCTGCTACTACCCTAGT
	HAdV-7-N1_consensus	AACTTGGTCCTGGAATACMGGAGTTGCCCCAGAAGTGCAAACCTCTSCTACTACCCTAGT
	'Human_adenovirus_B1_NC_011203.1'	TTTATGGTCCTTGAATGCTGGTCTAGCTCCAG------AAACTACTCAGGCAACCCTCAT
	'Chimpanzee_adenovirus_Y25_NC_017825.1'	TACATGGCAGTGGACTGGAGA-------CTATAAGGACAAG-----AATATTACCTTTGC
	'Murine_adenovirus_3_NC_012584.1'	--------------------------------------AAATTGT-TCCACCTCCCTCAC
	'Murine_adenovirus_A_NC_000942.1'	--------------------------------------AAACTGC-TCCATCTCTCTCAC

	Human_adenovirus_7_AC_000018	CACCTCTCCATTTACCTTTTACTACATTAGAGAAGA--------CGACTGAC--------
	HAdV-7-N1_consensus	CAMSTCTCCATTTACCTTTTACTACATTAGAGAAGA--------CGAMTGAC--------
	'Human_adenovirus_B1_NC_011203.1'	AACCTCCCCATTTACCTTTTCCTATATTAGAGAAGA--------TGACTGACAAC-----
	'Chimpanzee_adenovirus_Y25_NC_017825.1'	TACCAACTCCTTTACTTTCTCCTACATGGCCCAAGAATAAACCCTGCATGCCAACCCCAT
	'Murine_adenovirus_3_NC_012584.1'	CATTTGCTCCGTTATTCTTACTTCCCCCACAAAATG------------------------
	'Murine_adenovirus_A_NC_000942.1'	CATTTCCTCAGTTACCTCCGTCTCCCCCACATAATT------------------------

	Human_adenovirus_7_AC_000018	------------------------------------AAATAAAGTTTAAC-TTGTTTATT
	HAdV-7-N1_consensus	------------------------------------AAATAAARTTTAAC-TTGTTTATT
	'Human_adenovirus_B1_NC_011203.1'	----------------------------------AAAAATAAAGTTCAACATTTTTTATT
	'Chimpanzee_adenovirus_Y25_NC_017825.1'	TGTTCCCACCACTATGGAAAACTCTGAAGCAGAAAAAAATAAAGTTCAAG-TGTTTTATT
	'Murine_adenovirus_3_NC_012584.1'	GACCCACGCCTCTATATG----------------TAAAATGGGATGGAAC--GGTTGCCC
	'Murine_adenovirus_A_NC_000942.1'	TATTGTAATTTCCATATG----------------CAAAAGACGATG--------------

	Human_adenovirus_7_AC_000018	TA---AAATCAATTCATAAAATT-----------------------------------CG
	HAdV-7-N1_consensus	TA---AAATCAATTCATAAAATT-----------------------------------CG
	'Human_adenovirus_B1_NC_011203.1'	GA---AATTCCTTTTACAGTATT-----------------------------------CG
	'Chimpanzee_adenovirus_Y25_NC_017825.1'	GATTCAACAGTTTTCACAGAATT-----------------------------------CG
	'Murine_adenovirus_3_NC_012584.1'	CATCCCACCCGCTTGCAATGACTGAGCATGAACAGCAGAAGAGGGAGGGGAGCATGCAGG
	'Murine_adenovirus_A_NC_000942.1'	-----CACATCCCTTGCATAATTAGTCACG------------------------------

	Human_adenovirus_7_AC_000018	AGTAGTTATTTTGCCTCCCCCTTCCCATTTAACAGAATACACCAATCTCTCCCCACGCAC
	HAdV-7-N1_consensus	AGTCCTTATTTTGCCTCCCCCTTCCCATTTAACAGAATACACCAATCTCTCCCCACGCAC
	'Human_adenovirus_B1_NC_011203.1'	AGTAGTTATTTTGCCTCCCCCTTCCCATTTAACAGAATACACCAATCTCTCCCCACGCAC
	'Chimpanzee_adenovirus_Y25_NC_017825.1'	AGTAGTTATTTTCCCTCCTCCCTCCCAACTCATGGAATACACCACCCTCTCCCCACGCAC
	'Murine_adenovirus_3_NC_012584.1'	AACAGATGCGCGTGTTTCATCAGTAGAACTAGGAACAGGATCAGGGGTCTCCTGTGCCTC
	'Murine_adenovirus_A_NC_000942.1'	-------GTAAACCCCCCACCCCCGGCTGCAGGCTCACAAGAAGGTTCCTGCCCAAGAAC

	Human_adenovirus_7_AC_000018	AGCTTTAAACATTTGGATA-------------------CCATTACAGATAGACATAGTTT
	HAdV-7-N1_consensus	AGCTTTAAACAGTAGKAWA-------------------CCATTACAGATAGGAAGAGTTT
	'Human_adenovirus_B1_NC_011203.1'	AGCTTTAAACATTTGGATA-------------------CCATTAGAGATAGACATAGTTT
	'Chimpanzee_adenovirus_Y25_NC_017825.1'	AGCCTTAAACATCTGAATG-------------------CCATTGGTAATGGACATGGTTT
	'Murine_adenovirus_3_NC_012584.1'	AGCAGAAGCCAAGGGAAGAGAAGGCTTAGTCTCCTCAGTAGTAACAGGTGGCAAAAAACC
	'Murine_adenovirus_A_NC_000942.1'	AGCAGAGGTCA---------------------------TAAAGGCAGGAGGATGCAATGC

	Human_adenovirus_7_AC_000018	TAGATTCCA------CATTCCAAACAGTTTCAAAGCGAGCCAATCTGGGGTCAGTGATAC
	HAdV-7-N1_consensus	TAGATTCCA------CATTCCAAACAGTTTCAAAGCGAGCCAATCTGGGGTCAKTGATAC
	'Human_adenovirus_B1_NC_011203.1'	TAGATTCCA------CATTCCAAACAGTTTCAGAGCGAGCCAATCTGGGGTCAGTAATAC
	'Chimpanzee_adenovirus_Y25_NC_017825.1'	TGGTCTCCA------CATTCCACACAGTTTCAGAGCGAGCCAGTCTCGGGTCGGTCAGGG
	'Murine_adenovirus_3_NC_012584.1'	TAAACCACAAGGCACCACTGCAACAATGGACAAAATAGCCAATTCTTG------------
	'Murine_adenovirus_A_NC_000942.1'	TAAGCCACATCCCACCACACCTACCACAGTCAACAGAGCTAACTGTTG------------

	Human_adenovirus_7_AC_000018	ATAAAAATGCATCGGGATAGTCTTTTAAAGCGCTTTCACAGTCCAACTGCTGCGGATGCG
	HAdV-7-N1_consensus	ATAAAAATGCATTGGGATAGTCTTTTAAAGGGCTTTCACAGTCCAACTGCTGCGGATGCG
	'Human_adenovirus_B1_NC_011203.1'	ATAAAAATGCATCGGGATAGTCTTTTAAAGCGCTTTCACAGTCCAACTGTTGCGGATGCG
	'Chimpanzee_adenovirus_Y25_NC_017825.1'	AGATGAAACCCTCCGGGCACTCCTGCATCTGCACCTCAAAGTTCAGTAGCTGAGGGCTGT
	'Murine_adenovirus_3_NC_012584.1'	-------CCCCTGTGGAAATTCAGTCGGAGGGCACAAAAAACCAAGTTGCAAGTGGCCAA
	'Murine_adenovirus_A_NC_000942.1'	-------ACCACTAGCCACAAAACAAGGTGGACCCACACAGGTTAAGTACAAGTGTCCTG

	Human_adenovirus_7_AC_000018	ACTCCGGAGTCTGGATCACGGTCATC-----------------TGGAAGAAGAACGATGG
	HAdV-7-N1_consensus	ACTCCGGAGTCTGGATCACGGTCATC-----------------TGGAAGAAGAACGATGG
	'Human_adenovirus_B1_NC_011203.1'	ACTCCGGAGTCTGAATCACGGTCATC-----------------TGGAAGAAGAACGATGG
	'Chimpanzee_adenovirus_Y25_NC_017825.1'	CCTCGGTGGTCGGGATCACAGTTATC-----------------TGGAAGAAGAGCGGTGA
	'Murine_adenovirus_3_NC_012584.1'	GGCCGGGAGGAAGAACCATAGTCACCGCAGACACGCGGCAATTGGGAGAGCTACTAACAA
	'Murine_adenovirus_A_NC_000942.1'	CTCCAGAGGGCAACACTTCAGTTGCGATAGCAGCATGCCGTAATGGAGGGCTGCTGACAA

	Human_adenovirus_7_AC_000018	GAATCATAATCCGAAAACGGAATCGGGCGATTGTGTCTCATCAAACCCACAAGCAGCCGC
	HAdV-7-N1_consensus	GAATCATAMTCCGAAAACGGAATCGGRCGATTGTGTCTCATCAAACCCACAAGCAGCCGC
	'Human_adenovirus_B1_NC_011203.1'	GAATCATAATCCGAAAACGGAATCGGGCGATTGTGTCTCATCAAACCCACAAGCAACCGC
	'Chimpanzee_adenovirus_Y25_NC_017825.1'	GAGTCATAATCCGCGAACGGGATCGGGCGGTTGTGGCGCATCAGGCCCCGCAGCAGTCGC
	'Murine_adenovirus_3_NC_012584.1'	TAGCCAGAGCCC-----------------------------------------CAGCCCC
	'Murine_adenovirus_A_NC_000942.1'	GAACCAGAGCAC-----------------------------------------CAGCTTC

	Human_adenovirus_7_AC_000018	TGTCTGCGTCGC----TCCGTGCGACTGCTGTTTATAGGATCGGGATCCACAGTGTCCTG
	HAdV-7-N1_consensus	TGTCTGCGTCGC----TCCGTGCGACTGCTGTTTATAGGATCGGGATCCACAGTGTCCTG
	'Human_adenovirus_B1_NC_011203.1'	TGTCTGCGTCGC----TCCGTGCGACTGCTGTTTATGGGATCGGGGTCCGCAGTGTCCTG
	'Chimpanzee_adenovirus_Y25_NC_017825.1'	TGTCTGCGCCGC----TCCGTCAAGCTGCTGCTCAAGGGGTCTGGGTCCAGGGACTCCCT
	'Murine_adenovirus_3_NC_012584.1'	CAGCTCCATGACGACACCGGTGCGCAAGCGGAGAGCTCCGGAGAGATGAACTGTCTTTAC
	'Murine_adenovirus_A_NC_000942.1'	CACGTGAAGAATAATGCCCGTTCTCAAACGTTGTATGGTAGAAAGCTGCAGAGGCCTAAC

	Human_adenovirus_7_AC_000018	AAGCATGATTTTAATAGCCCTTAACATTAACTTTCTGGTGCGGTGCGCGCAGCAACGCAT
	HAdV-7-N1_consensus	AAGCATCATTTTAATAGCCCTGTACATTAACTTTCTGGTGCGGTGCGCGCAGCAACGCAY
	'Human_adenovirus_B1_NC_011203.1'	AAGCATGATTTTAATAGCCCTTAACATTAACTTTCTGGTGCGATGCGCGCAGCAACGCAT
	'Chimpanzee_adenovirus_Y25_NC_017825.1'	GCGCATGATGCCGATGGCCCTGAGCATCAGTCGCCTGGTGCGGCGGGCGCAGCAGCGGAT
	'Murine_adenovirus_3_NC_012584.1'	AGTCACCAGGGAAAAAACCCCGGGGCTCA---------------------------GAAG
	'Murine_adenovirus_A_NC_000942.1'	GGCCACCAAACAAAAGACTCCAGGACTCA---------------------------ACAT

	Human_adenovirus_7_AC_000018	TCTGATTTC---ACTTAGATTACTACAGTAGGTACAGCACATTATCACAATATTGTTTAA
	HAdV-7-N1_consensus	KCWGATTTC---ACTTAGATTACTAGRGTAGGTACAGCACATTATCACAATATTGTTTAA
	'Human_adenovirus_B1_NC_011203.1'	TCTGATTTC---ACTTAGATTACTACAGTAGGTACAGCACATTATCACAATATTGTTTAA
	'Chimpanzee_adenovirus_Y25_NC_017825.1'	GCGGATCTC---ACTCAGGTCGGAGCAGTACGTGCAGCACAGCACTACCAAGTTGTTCAA
	'Murine_adenovirus_3_NC_012584.1'	CCGGACCTCCAAACAAAAACCAGGATGGTACTGGAAAGACACAGTAGACATCTTCCAAG-
	'Murine_adenovirus_A_NC_000942.1'	CCGTACTTCAGCACAAAATCTGGAAGAATACTGAAAACACACAGCAGGCATAGCGACAGT

	Human_adenovirus_7_AC_000018	TAAACC----ATAATTAAAAGCGCTC-CAGCCAAAACTCATATCAGATATAATCGCCCCT
	HAdV-7-N1_consensus	TAATCC----ATAATKAAAAGCGCTC-CAGCCAAAACTCATATCAGATATAATCGGACCT
	'Human_adenovirus_B1_NC_011203.1'	TAAACC----ATAATTAAAAGCGCTC-CAGCCAAAACTCATATCTGATATAATCGCCCCT
	'Chimpanzee_adenovirus_Y25_NC_017825.1'	CAGTCC----ATAGTTCAACGTGCTC-CAGCCAAAACTCATCTGTGGAACTATGCTGCCC
	'Murine_adenovirus_3_NC_012584.1'	-----------------ACCGCACTCACCGGTAGTGCTGAAAGCAGAAAAAA--------
	'Murine_adenovirus_A_NC_000942.1'	GGATCCAGCGAGGAATAACCGCACTCACCGTGAAAGCTGGAAGCAAACAAAA--------

	Human_adenovirus_7_AC_000018	GCATGACCATCATACCAAATTTTAATATAAATTAAATGTCGTTCCCTCAAAAACACACTA
	HAdV-7-N1_consensus	GCATGACCATCATACCAAATTTTAATATAAATTAAATGTCGTTCCCTCAAAAACACACTA
	'Human_adenovirus_B1_NC_011203.1'	GCATGACCATCATACCAAAGTTTAATATAAATTAAATGTCGTTCCCTCAAAAACACACTA
	'Chimpanzee_adenovirus_Y25_NC_017825.1'	ACATGTCCATCGTACCAGATCCTGATGTAAATCAGGTGGCGCCCCCTCCAGAACACACTG
	'Murine_adenovirus_3_NC_012584.1'	-------AATCATATAAGATT----TGTAACCGGAGTTGCATGCACCCATG----GAATA
	'Murine_adenovirus_A_NC_000942.1'	-------AGTCATATCAGATT----TATAAC--GCTTTGTGTTCGAACATGCTGAGACAA

	Human_adenovirus_7_AC_000018	CCCACATA------------------CATAATCTCTTTTGGCATGTGCATATTAACAATC
	HAdV-7-N1_consensus	CCCACATA------------------CATAATCTCTTTTGGCATGTGCATATTAACAATC
	'Human_adenovirus_B1_NC_011203.1'	CCCACATA------------------CATGATCTCTTTTGGCATGTGCATATTAACAATT
	'Chimpanzee_adenovirus_Y25_NC_017825.1'	CCCATGTA------------------CATGATCTCCTTGGGCATGTGCAGGTTCACCACC
	'Murine_adenovirus_3_NC_012584.1'	GCCTGAGGATCCTCAGGCCAGCTGGCAGTAAGCTCCTCCCGATAATGCAGCTCCACCAGG
	'Murine_adenovirus_A_NC_000942.1'	ACCCCACG--CGTGGGGCCAGCTGTTCGTCAGCTCTCTTTCGAGGTGAGCAACCACCAAC

	Human_adenovirus_7_AC_000018	TGTCTGTACCATGGACAACGTTGGTTAATCATGCAACCCAATATAACCTTCCGAAACCAC
	HAdV-7-N1_consensus	TGTCTCGGCCATGGACAACGTTGGYTWATCATGCAACCCAATATAACCTTCCGAAACCAC
	'Human_adenovirus_B1_NC_011203.1'	TGTCTGTACCATGGACAACGTTGGTTAATCATGCAACCCAATATAACCTTCCGGAACCAC
	'Chimpanzee_adenovirus_Y25_NC_017825.1'	TCCCGGTACCACATCACCCGCTGGTTGAACATGCAGCCCTGGATAATCCTGCGGAACCAG
	'Murine_adenovirus_3_NC_012584.1'	TCTTCAAAGTAAGAAATTGAAAG-------ATGCAACTCCTCATGACCTGCCACTGCTTC
	'Murine_adenovirus_A_NC_000942.1'	TCTTGGAAGTAGGAAATAGACAG-------ATGTAGCTCTGTATTGGACACCACCGCTTC

	Human_adenovirus_7_AC_000018	ACTGCCAACACCGCTCCCCCAGCCATGCATTGAAGTGAACCCTGCCGATTACAATGACAA
	HAdV-7-N1_consensus	ACTGCCAACACCGCTCCCCCAGCCATGCATTGAAGTGAACCCTGCCGATTACAATGACAA
	'Human_adenovirus_B1_NC_011203.1'	ACTGCCAACACCGCTCCCCCAGCCATGCATTGAAGTGAACCCTGCTGATTACAATGACAA
	'Chimpanzee_adenovirus_Y25_NC_017825.1'	ATGGCCAGCACCGCCCCGCCCGCCATGCAGCGCAGGGACCCCGGGTCCTGGCAATGGCAG
	'Murine_adenovirus_3_NC_012584.1'	ATCACTGTCAGCGCTGCTCTCATCA-----------------------------------
	'Murine_adenovirus_A_NC_000942.1'	ATCGCTGTCCACACTGGACTCACTGCTGGT------------------------------

	Human_adenovirus_7_AC_000018	TGAAGAACCCAATTCTCTCGACCATGAATCACTTGAGAATAAAAAATATCTATAGTAGCA
	HAdV-7-N1_consensus	TGAAGAACCCAATTCTCTCGACCATGAATCACTTGAGAATAAAWCCTATCTATAGTAGCA
	'Human_adenovirus_B1_NC_011203.1'	TGAAGAACCCAATTCTCTCGACCATGAATCACTTGAGACTGAAAAATATCTATAGTAGCA
	'Chimpanzee_adenovirus_Y25_NC_017825.1'	TGGAGCACCCACCGCTCACGGCCGTGGATTAACTGGGAGCTGAACAAGTCTATGTTGGCA
	'Murine_adenovirus_3_NC_012584.1'	----GCATAATGTTCTTCCCACCACATAT-------------------------------
	'Murine_adenovirus_A_NC_000942.1'	---CCCACCGTCCTCCTCCCACCACATAT-------------------------------

	Human_adenovirus_7_AC_000018	CAACAAAGACATAAATGCATGCATCTTCTCATAATTCTTAACTCCTCGGGATTTAGAAAC
	HAdV-7-N1_consensus	CAACAAAGACATAAATGCATSCATCTTTTCATAATTTTTAACTCCTCTGGATTTAAAAAC
	'Human_adenovirus_B1_NC_011203.1'	CAACAAAGACATAAATGCATGCATCTTCTCATAATTTTTAACTCCTCTGGATTTAAAAAC
	'Chimpanzee_adenovirus_Y25_NC_017825.1'	CAGCACAGGCACACGCTCATGCATGTCTTCAGCACTCTCAGTTCCTCGGGGGTCAGGACC
	'Murine_adenovirus_3_NC_012584.1'	-----------------CCTGCATTTCCTCA-----------------------------
	'Murine_adenovirus_A_NC_000942.1'	-----------------CCTGCATATCTTCA-----------------------------

	Human_adenovirus_7_AC_000018	ATATCCCAAGGAATGGGAAACTCTTGCAGAACAGTAAAGCTGGCAGAACAAGGAAGACCA
	HAdV-7-N1_consensus	ATATCCCAAGGAATGGAAAACTCTTGCAGAACAGTAAAGCTGGCAGAACAAGGAAGACCA
	'Human_adenovirus_B1_NC_011203.1'	ATATCCCAAGGAATGGGAAACTCTTGCAGAACAGTAAAGCTGGCAGAACAAGGAAGACCA
	'Chimpanzee_adenovirus_Y25_NC_017825.1'	ATGTCCCAGGGCACGGGGAACTCTTGCAGGACAGTGAACCCGGCAGAACAGGGCAGCCCT
	'Murine_adenovirus_3_NC_012584.1'	--GCCCCAAAAGATACTAGT---------------------GCCACAAAAGGTCTATCCT
	'Murine_adenovirus_A_NC_000942.1'	--GCTCCAAAACTTATTAAA---------------------GCCACCCAAGGACTATCCT

	Human_adenovirus_7_AC_000018	CGAACACAACTTACACTATGCATAGTCATAG-TATCACAATCTGGCAACAGCGGGTGGTC
	HAdV-7-N1_consensus	CGAACACAACGTACACTATGCATAGTCATAGCTATTMCAAACCGGCAACAGCGGGTGGGY
	'Human_adenovirus_B1_NC_011203.1'	CGAACACAACTTACACTATGCATAGTCATAG-TATCACAATCTGGCAACAGCGGGTGGTC
	'Chimpanzee_adenovirus_Y25_NC_017825.1'	CGCACACAACTTACATTGTGCATGGACAGGG-TATCGCAATCAGGCAGCACCGGATGATC
	'Murine_adenovirus_3_NC_012584.1'	TCCTTATAAAATATA---------------------------------------AAGAGC
	'Murine_adenovirus_A_NC_000942.1'	TGCGTATAAGATACA---------------------------------------AAGATC

	Human_adenovirus_7_AC_000018	TTCAGTCATAGAAGCTCGGGTTTCATTTTCCTCACATCGTGGTAACTGGGCTCTGGTGTA
	HAdV-7-N1_consensus	TTCAGTTWTAGAGGCTCGGGTTTCATTTTCCTCACATCGTGGTGACTGGGCTCTGGTGTA
	'Human_adenovirus_B1_NC_011203.1'	TTCAGTCATAGAAGCTCGGGTTTCATTTTCCTCACATCGTGGTAATTGGGCTCTGGTGTA
	'Chimpanzee_adenovirus_Y25_NC_017825.1'	CTCCACCAGAGAAGCGCGGGTCTCGGTCTCCTCACAGCGAGGTAAGGGGGCCGGCGGTTG
	'Murine_adenovirus_3_NC_012584.1'	CCCAACTTTCA----TTAGGCTGCGGGCTTTTAACAGTACAAAACTCAAAC---------
	'Murine_adenovirus_A_NC_000942.1'	CCCAGCTACTA----TCTGGTTCCGAGCTCTTTTCCGCACAATACTCAAAC---------

	Human_adenovirus_7_AC_000018	AGGGTGATGTCTGGCGCATGATGTCGAGCGTGCGCGCAACCTTGTCATAATGGAGTTGCT
	HAdV-7-N1_consensus	AGGGTGATGTCTGGCGCMTGCGATGGAGCGTGCGCGCAAAYTTGTCATAATGGAGTTGCT
	'Human_adenovirus_B1_NC_011203.1'	AGGGTGATGTCTGGCGCATGATGTGGAGCGTGCGCGCAACCTTGTCATAATGGAGTTGCT
	'Chimpanzee_adenovirus_Y25_NC_017825.1'	GTACGGATGATGGCGGGATGACGCTAATCGTGTTCTGGATCGTGTCATGATGGAGCTGTT
	'Murine_adenovirus_3_NC_012584.1'	--------------------------ATAGCAGCCTCAA-------------GAGCAGTT
	'Murine_adenovirus_A_NC_000942.1'	--------------------------ATCGCTCCCTCTA-------------ATGCCGTT

	Human_adenovirus_7_AC_000018	TCCTGACATTCTCGTATTTTGTATAGCAAAACGCGGCCCTGGCACAACACACTCTTCTTC
	HAdV-7-N1_consensus	TCCTGACATTCGGGTATTTTGTATAGCRAAACGCGGCCCTGGCACAACACACTCTTCTTC
	'Human_adenovirus_B1_NC_011203.1'	TCCTGACATTCTCGTATTTTGTATAGCAAAACGCTGCCCTGGCACAACACACTCTTCTTC
	'Chimpanzee_adenovirus_Y25_NC_017825.1'	TCCTGACATTTTCGTACTTCACGAAGCAGAACCTGGTACGGGCACTGCACACCGCTCGCC
	'Murine_adenovirus_3_NC_012584.1'	ACAAAACAATCTCTAGCTATGCTCTG----------------------------------
	'Murine_adenovirus_A_NC_000942.1'	ACAAAGCAATCTCGAGCAATGCTAGG----------------------------------

	Human_adenovirus_7_AC_000018	GTCTTCTATCCTGCCGCTTAGTGTGTTCCGTCTGATAATTCAAGTACAGCCACACTCTTA
	HAdV-7-N1_consensus	GTCTTCTATSMTGCCGCTTAGTGWCTTCCGTCTGATAAKMWAAGTACAGCCACACTCTTA
	'Human_adenovirus_B1_NC_011203.1'	GTCTTCTATCCTGCCGCTTAGTGTGTTCCGTCTGATAATTCAAGTACAGCCACACTCTTA
	'Chimpanzee_adenovirus_Y25_NC_017825.1'	GGCGACGGTCTCGGCGCTTCGAGCGCTCGGTGTTGAAGTTATAGAACAGCCACTCCCTCA
	'Murine_adenovirus_3_NC_012584.1'	-----------------------------------------TGGTACAGAAGTATCTGCA
	'Murine_adenovirus_A_NC_000942.1'	-----------------------------------------AGGTACAGGTACCCCCATA

	Human_adenovirus_7_AC_000018	AGTTGGTCAAAAGAATGCTGGCTTCAGTTGTAATCAAA-ACTCCATCATATTTAATTGTT
	HAdV-7-N1_consensus	GGTTGGTCAAAAGAATGCTGGCTTCAGTTGTAATTAAA-ACTCCATCATATTTGATTGTT
	'Human_adenovirus_B1_NC_011203.1'	AGTTGGTCAAAAGAATGCTGGCTTCAGTTGTAATCAAA-ACTCCATCATATTTAATTGTT
	'Chimpanzee_adenovirus_Y25_NC_017825.1'	GAGCGTGCAGTATCTCCTGAGCCTCTTGGGTGATGAAA-ATCCCATCCGCTCTGATGGCT
	'Murine_adenovirus_3_NC_012584.1'	GGTAAGTCGCT-----CTCAACGCGAGCCATGATTAGAGACCTCATCTTACTCCTGAGCT
	'Murine_adenovirus_A_NC_000942.1'	GGAAGCTCAAA-----CTCAACCCGAGCCATTACTAAAGACCTCATCTTTACCCTGTGCT

	Human_adenovirus_7_AC_000018	CTAAGGAAATCATCCACGGTAGCATATGCAAATCCCAACCAAGCA------ATGCAACTG
	HAdV-7-N1_consensus	CGCAGGAAATCATCCACGGCGCCMTATGCAAATCCCAACCAAGCA------ATGCAACTG
	'Human_adenovirus_B1_NC_011203.1'	CTAAGGAAATCATCCACGGTAGCATATGCAAATCCCAACCAAGCA------ATGCAACTG
	'Chimpanzee_adenovirus_Y25_NC_017825.1'	CTGATCACATCGGCCACGGTGGAATGGGCCAGACCCAGCCAGATG------ATGCAATTT
	'Murine_adenovirus_3_NC_012584.1'	AGCAAG-------------------AAGCAAAGTGCAAGCAAGCACACTCTACACAGCAA
	'Murine_adenovirus_A_NC_000942.1'	TCAAAACC----------------TGTCTAAAATACACTTCAGTA------ATCCACAAA

	Human_adenovirus_7_AC_000018	GATTGCGTTTCAAGCAGCAGAGGAGAGGGAAGAGACGGAAGAATC----ATGTTAATTTT
	HAdV-7-N1_consensus	GATYGCGTTTCAAGCAGCAGAGGARRYSGAAGAGACGGAAGTATC----ATGTTAATTTT
	'Human_adenovirus_B1_NC_011203.1'	GATTGCGTTTCAAGCAGCAGAGGAGAGGGAAGAGACGGAAGAATC----ATGTTAATTTT
	'Chimpanzee_adenovirus_Y25_NC_017825.1'	TGTTGGGTTTCGGTGACGGAGGGAGAGGGAAGAACAGGAAGAACC----ATGATTAACTT
	'Murine_adenovirus_3_NC_012584.1'	GCTTGTCTAATAAAGAC---------------AATGGAAAAAACCTGCAAAGTCAAATAA
	'Murine_adenovirus_A_NC_000942.1'	GCTTAATATATAAAGACTG-----------CAAGTGGAAAAAACC--------CTGGCAA

	Human_adenovirus_7_AC_000018	TATTCCAAACGATCTCGCAGTACT------TCAAATTGTAGATCGCGCAGATGGCATCTA
	HAdV-7-N1_consensus	TATTCCTTCCGATCTCGCAGTAYT------TAAAATTGTAGATCGCGCAGATGGAATCGA
	'Human_adenovirus_B1_NC_011203.1'	TATTCCAAACGATCTCGCAGTACT------TCAAATTGTAGATCGCGCAGATGGCATCTA
	'Chimpanzee_adenovirus_Y25_NC_017825.1'	TATTCCAAACGGTCTCGGAGCACT------TCAAAATGCAGGTCCCGGAGGTGGCACCTC
	'Murine_adenovirus_3_NC_012584.1'	GGCAATGGAAATCCCCAGGGAGCCAGGAAAAGAACTGGCCGCCCGCCCAGAACAGGCCCT
	'Murine_adenovirus_A_NC_000942.1'	GCTGCCAAATGTTTCCGGG-----------ACGACTGCCAATGTTCCCGGGAC-------

	Human_adenovirus_7_AC_000018	TCGCCCCCACTGTGTTGGTGAAAAAGCACAGCTAAATCAAAAGAAATGCGATTTTCAAGG
	HAdV-7-N1_consensus	TCGCCCCCACTGTGTTGGTGAAAAAGCACAGCTAAATCAAAAGAAAYGAGATTTTCAAGG
	'Human_adenovirus_B1_NC_011203.1'	TCGCCCCCACTGTGTTGGTGAAAAAGCACAGCTAAATCAAAAGAAATGCGATTTTCAAGG
	'Chimpanzee_adenovirus_Y25_NC_017825.1'	TCGCCCCCACTGTGTTGGTGGAAAATAACAGCCAGGTCAAAGGTGACACGGTTCTCGAGA
	'Murine_adenovirus_3_NC_012584.1'	TGGCCGCC-----CTCCAGGGA----CACAGTGGAAA-------------GTTCCCAGGG
	'Murine_adenovirus_A_NC_000942.1'	-GACTGCCAATGTTCCCGGGCA----CACCGCCAAGT-------------GTTCCCGGGC

	Human_adenovirus_7_AC_000018	TGCTCAACGGTG----------GCTTCCAACAAAGCCTCCACGCGCACATCCAAAAACAA
	HAdV-7-N1_consensus	TGCTCTMCGGTG----------GCWTCSAACAAAGCCTCCACGCGCACATCCAAAAACAA
	'Human_adenovirus_B1_NC_011203.1'	TGCTCAACGGTG----------GCTTCCAACAAAGCCTCCACGCGCACATCCAAAAACAA
	'Chimpanzee_adenovirus_Y25_NC_017825.1'	TGTTCCACGGTG----------GCTTCCAGCAAAGCCTCCACGCGCACATCCAGAAACAA
	'Murine_adenovirus_3_NC_012584.1'	AGCCAGGAAAAGAACTGGCCGCCCGCCCAGAACAGGCCCTTGGCCGCCCTCCAGGGACA-
	'Murine_adenovirus_A_NC_000942.1'	CGACTGCCAATG----------TTCCCGGGCACACCGCCAAGTCCCATGTCCCCGGGCA-

	Human_adenovirus_7_AC_000018	AAGAATACCAAAAGAAGGAGCATTTTCTAACTCCTCAAACATCATATTACATTCCTGCAC
	HAdV-7-N1_consensus	AAGAATACCAAAAGAAGGAGCATTTTCTAACTCCTCAAACATCATATTMCATTCCKCCAC
	'Human_adenovirus_B1_NC_011203.1'	AAGAATACCAAAAGAAGGAGCATTTTCTAACTCCTCAAACATCATATTACATTCCTGCAC
	'Chimpanzee_adenovirus_Y25_NC_017825.1'	GAGGACAGCGAAAGCGGGAGCGTTTTCTAATTCCTCAATCATCATATTACACTCCTGCAC
	'Murine_adenovirus_3_NC_012584.1'	--------------------CAGTGGAAAGTTCCCAGGGAGCCAGGAAAAGAACTGGCCG
	'Murine_adenovirus_A_NC_000942.1'	--------------------CACCGCCAAGTCCCATG-----------------------

	Human_adenovirus_7_AC_000018	CATTCCCAGATAATTTTCAGCTTTCCAGCCTTGAATTATTCGTGTCAGTTC--------T
	HAdV-7-N1_consensus	CATKCCCAGATAATTTTCRGCTTTCCAGCCTTCARTTATTCGTGTCACTTC--------T
	'Human_adenovirus_B1_NC_011203.1'	CATTCCCAGATAATTTTCAGCTTTCCAGCCTTGAATTATTCGTGTCAGTTC--------T
	'Chimpanzee_adenovirus_Y25_NC_017825.1'	CATCCCCAGATAATTTTCATTTTTCCAGCCTTGAATGATTCGTATTAGTTC--------C
	'Murine_adenovirus_3_NC_012584.1'	CCCGCCCAGAACAGGCCCTTGGCCGCCCTCCAGGGACACAGTGGAAAGTTCCCAGGGAGC
	'Murine_adenovirus_A_NC_000942.1'	-TCCCCGGGCACACCGCCAAGTCCCATGTCCCCGGGCACACCGCCAAGTCC---------

	Human_adenovirus_7_AC_000018	TGTGGTAAATCCAAACCACACATTACAAACAGGTCCCGGAGGGCGCCCTCCACCACCATT
	HAdV-7-N1_consensus	TGTGGTAAATCCAAACCACACATTACAAACAGGTCCCGGAGGGCGCCCTCCACCACCATT
	'Human_adenovirus_B1_NC_011203.1'	TGTGGTAAATCCAAACCACACATTACAAACAGGTCCCGGAGGGCGCCCTCCACCACCATT
	'Chimpanzee_adenovirus_Y25_NC_017825.1'	TGAGGTAAATCCAAGCCAGCCATGATAAAAAGCTCGCGCAGAGCGCCCTCCACCGGCATT
	'Murine_adenovirus_3_NC_012584.1'	CAGGAAAAGAACTGGCCGCCCGCCCAGAACAGGCCCTTGGCCGCCCTCCAGGAAGCCGCC
	'Murine_adenovirus_A_NC_000942.1'	-----------------------------CATGTCCCCGGGCACACCGCCAAGTCCCATG

	Human_adenovirus_7_AC_000018	CTTAAACACACCCTCATAATGTCAAAATATCTTGCTCCTGTGTCACCTGTAGCAAATTAA
	HAdV-7-N1_consensus	CTTAAACACACCCTCATAATGACAAAATATCTTGCTCCTGTGTCACCTGTAGCAAATTAA
	'Human_adenovirus_B1_NC_011203.1'	CTTAAACACACCCTCATAATGACAAAATATCTTGCTCCTGTGTCACCTGTAGCAAATTAA
	'Chimpanzee_adenovirus_Y25_NC_017825.1'	CTTAAGCACACCCTCATAATTCCAAGAGATTCTGCTCCTGGTTCACCTGCAGCAGATTAA
	'Murine_adenovirus_3_NC_012584.1'	GCCCAAAAGAAACACAGAACAACAGA--------------CTCGGGTTTAAGCAAAGTAT
	'Murine_adenovirus_A_NC_000942.1'	TCCC--CGGGCACACCGCCAAGTAAC--------------CTTACCTTAAAACACATTAT

	Human_adenovirus_7_AC_000018	GAATGGCATCATCAATTGACATGCCCTTGGCTCTAAGTTCTTCTCTAAGTTCTAGTTGTA
	HAdV-7-N1_consensus	GAATGGCATCATCAATTGACATGCCCTTGGCTCTAAGTTCTTCTCTAAGTTCTAGTTGTA
	'Human_adenovirus_B1_NC_011203.1'	GAATGGCATCATCAATTGACATGCCCTTGGCTCTAAGTTCTTCTCTAAGTTCTAGTTGTA
	'Chimpanzee_adenovirus_Y25_NC_017825.1'	CAATGGGAATATCAAAATCTCTGCCGCGATCCCTAAGCTCCTCCCTCAACAATAACTGTA
	'Murine_adenovirus_3_NC_012584.1'	TATTGGTAAGG-------------------------------GTCTGAGACCAGGATTTT
	'Murine_adenovirus_A_NC_000942.1'	TTCCAGGGAAA-------------------------------CACTGA------------

	Human_adenovirus_7_AC_000018	AATACTCTTTCATATTATCACCAAACTGCTTAGCCAGAAGCCCCCCGGGAACAATAGCAG
	HAdV-7-N1_consensus	GATAGRATCTCATGGSATCACCAAACTGCTTAGCCAGAAGCCACCCGGGAACAATAGGCG
	'Human_adenovirus_B1_NC_011203.1'	GATACTCTCTCATATTATCACCAAACTGCTTAGCCAGAAGCCCCCCGGGAACAATAGCAG
	'Chimpanzee_adenovirus_Y25_NC_017825.1'	TGTAATCTTTCATATCATCTCCGAAATTTTTAGCCATAGGGCCGCCAGGAATAAGAGCAG
	'Murine_adenovirus_3_NC_012584.1'	TAGGACTTTACGAGCGATCAACA------TCACTCAATTATGCCTCATCAATGATATTGG
	'Murine_adenovirus_A_NC_000942.1'	-----------------------------------ATGCACTCCTCAAGAGGCAAAGGGG

	Human_adenovirus_7_AC_000018	GGGACGCTACAGTGCAGTA--------------CAAGCGCAGACCTCCCCAATTGGCTCC
	HAdV-7-N1_consensus	RCATCGCTACAGTGCAGTA--------------GTAGCGCAGACCTCCCCAATTGRSTCC
	'Human_adenovirus_B1_NC_011203.1'	GGGACGCTACAGTGCAGTA--------------CAAGCGCAGACCTCCCCAATTGGCTCC
	'Chimpanzee_adenovirus_Y25_NC_017825.1'	GGCAAGCCACATTACAGAT--------------AAAGCGAAGTCCTCCCCAGTGAGCATT
	'Murine_adenovirus_3_NC_012584.1'	GCAACATAGTACAAGTAATGCACTTGTCATAAGGCAGCTGAGGAGCCTTCTTCAGGCTGG
	'Murine_adenovirus_A_NC_000942.1'	GCAACACCTTATCATGAAT-CTTGTGGTACAAATGAGTATAGACCCAATCCTTAAACTGA

	Human_adenovirus_7_AC_000018	-AGCAAAAACAAGATTAGAATAAGCATACTGGGAACCACCAGTAATATCATCAAAGTTGC
	HAdV-7-N1_consensus	-AGCAAAAACAAGATTAKAATAAGCATCCTGGCAACCACCAGTAATATCATCAAAGTTGC
	'Human_adenovirus_B1_NC_011203.1'	-AGCAAAAACAAGATTAGAATAAGCATACTGGGAACCACCAGTAATATCATCAAAGTTGC
	'Chimpanzee_adenovirus_Y25_NC_017825.1'	-GCCAAATGTAAGATTGAAATAAGCATGCTGGCTAGACCCTGTGATATCTTCCAGATAAC
	'Murine_adenovirus_3_NC_012584.1'	CGGCTGTTTTCAGACTGTACCAGGCACAC------------------TCATAGAAATCAT
	'Murine_adenovirus_A_NC_000942.1'	-------TTTAAAACCCCATCAAG----------------------------AGGGTTCT

	Human_adenovirus_7_AC_000018	TGGAAATATAATCAGGCAGAGTTTCTTGTAAAAATTGAATAAAAGAAAAATTTTCCAAAG
	HAdV-7-N1_consensus	TGGAAATMKAATCAGSCAGAKTTTCTTKTAAGAATTGAATAAAAGAAAAATTTTCCAAAA
	'Human_adenovirus_B1_NC_011203.1'	TGGAAATATAATCAGGCAGAGTTTCTTGTAAAAATTGAATAAAAGAAAAATTTTCCAAAG
	'Chimpanzee_adenovirus_Y25_NC_017825.1'	TGGACAGAAAATCAGGCAAGCAATTTTTAAGAAAATCAACAAAAGAAAAGTCGTCCAGGT
	'Murine_adenovirus_3_NC_012584.1'	CAAACAGCTCGTCAGGATCCTTGCCTTCGGGGTATTTGTCGAAGGAGGAGCCC-CCGAAA
	'Murine_adenovirus_A_NC_000942.1'	CTTCTAATTCCTCAGAG---GTGACCATAGGAAGGTCTTCCATGCCTGAACCG-CCGAGA

	Human_adenovirus_7_AC_000018	AAACATTCAAAACCTCTGGGATGCAAATGCAATAGGTTACCGCGCTGCGCTCCAACATTA
	HAdV-7-N1_consensus	AAACATTCAAAACCTCTGGGATGCAAATGCAATAGGCRWCCGCGCTGCGCTCCAACATYK
	'Human_adenovirus_B1_NC_011203.1'	AAACATTCAAAACCGTTGGGATGCAAATACAATAGGTTACCGCGCTGCGCTCCAACATTG
	'Chimpanzee_adenovirus_Y25_NC_017825.1'	GCAGGTTTAGAGCCTCAGGAACAACGATGGAATAAGTGCAAGGAGTGCGTTCCAGCATGG
	'Murine_adenovirus_3_NC_012584.1'	GCACAGAGGAAAGTACAGGCGCCCAGAGGAGTTGCAGAGCCCCAAGTAGTGCCAGGTTCA
	'Murine_adenovirus_A_NC_000942.1'	GCACAAAAAAAGGTACAAGGACCAGGAGACAAAATGGTAGCCCAAGCCATACTCTCTGCG

	Human_adenovirus_7_AC_000018	TTAG---TTTTGAATTAGTCTGTAAAATAAAAGAAACA-----AGCGTCATATCATAGTA
	HAdV-7-N1_consensus	KKAG---TTTTGAATTRGTCTGSAAAATAAAAGAAACA-----ARCMWCATATCATAGTA
	'Human_adenovirus_B1_NC_011203.1'	TTAG---TTTTGAATTAGTCTGCAAAATAAAAGAAACA-----AGCGTCATATCATAGTA
	'Chimpanzee_adenovirus_Y25_NC_017825.1'	TTAGTGTTTTTTTGGTGATCTGTAGAACAAAAAATAAACATGCAATATTAAACCATGCTA
	'Murine_adenovirus_3_NC_012584.1'	TCATCGTCACAGCAGTATTCCATAGCCTTGCGA---------CAGGCGGACAGCATAGCT
	'Murine_adenovirus_A_NC_000942.1'	TTGTCATCACAGCACTCCCGGATAGCAAAACGA---------CAGGCCTCAAGCATTTCA

	Human_adenovirus_7_AC_000018	GCCTGTCGAACAGGTGGATAAATCAGTCTTTCCATTACAAGACAAGCCACAGGGTCTCCA
	HAdV-7-N1_consensus	GCCTGTCGAACAGGTGGAAAAATCAGTCCTTCCATCACAAGACAAGCCACAGGGTCTCCA
	'Human_adenovirus_B1_NC_011203.1'	GCCTGTCGAACAGGTGGAAAAATCAGTCTTTCCATCACAAGACAAGCCACAGGGTCTCCA
	'Chimpanzee_adenovirus_Y25_NC_017825.1'	GCCTGGCGAACAGGTGGGTAAATCACTCTTTCCAGCACCAGGCAGGCTACGGGGTCTCCG
	'Murine_adenovirus_3_NC_012584.1'	GTATGCAGAAGCTGTTTGTCAGCCA---------------------------------TG
	'Murine_adenovirus_A_NC_000942.1'	TCATGGAGCTTGGTCCACTGAGCTA---------------------------------CA

	Human_adenovirus_7_AC_000018	GCTCGACCCTCGTAAAACCTGTCATCGTGATTAAACAACAGCACCGAAAGTTCCTCGCGG
	HAdV-7-N1_consensus	GCTCGAMSCWCGTWGACCCTGTCATCGTGATTGAASAACAGCACCGAAAGTTCCTCGCGG
	'Human_adenovirus_B1_NC_011203.1'	GCTCGACCCTCGTAAAACCTGTCATTGTGATTAAACAACAGCACCGAAAGTTCCTCGCGG
	'Chimpanzee_adenovirus_Y25_NC_017825.1'	GCGCGACCCTCGTAGAAGCTGTCGCCATGATTGAAAAGCATCACCGAGAGACCTTCCCGG
	'Murine_adenovirus_3_NC_012584.1'	CTGAGGCCGGCAAATATCTCAGGGTCACAGGAAGTGCGGATTACTAGGAGAT--------
	'Murine_adenovirus_A_NC_000942.1'	GTGAGATCCCCACACAGCTCCGCCACACAGCGAACGGTGATCTGATGAAGA---------

	Human_adenovirus_7_AC_000018	TGGCCAGCATGAATAATTCTTGATGAAGCATATAATCCAGACATGTTAGCATCAGTTAAA
	HAdV-7-N1_consensus	TGGCCAGCATGAATAATTCTTGATGAAGCATATAATCCAGACATGTTAGCATCAGTTAAA
	'Human_adenovirus_B1_NC_011203.1'	TGGCCAGCATGAATAATTCTTGATGAAGCATACAATCCAGACATGTTAGCATCAGTTAAA
	'Chimpanzee_adenovirus_Y25_NC_017825.1'	TGGCCGGCATGGATGATTCGAGAAGAAGCATACACTCCGGGAACATTGGCATCCGTGAGT
	'Murine_adenovirus_3_NC_012584.1'	------------------------------------TCTGAATCCACAACATCTATAGAA
	'Murine_adenovirus_A_NC_000942.1'	--------------------------------------GGGGCCACCCACATCTACACAA

	Human_adenovirus_7_AC_000018	GAAAAAAAACAGCCAACATAGCCTCTGGGTATAATTATGCTTAATCTTAAGTATAGCA--
	HAdV-7-N1_consensus	GAGAAAAAACAGCCAACATAGCCTCTGGGTCKAATTATGCTTAATCTTAAKTATWGCA--
	'Human_adenovirus_B1_NC_011203.1'	GAGAAAAAACAGCCAACATAGCCTCTGGGTATAATTATGCTTAATTTTAAGTATAGCA--
	'Chimpanzee_adenovirus_Y25_NC_017825.1'	GAAAAAAAGCGACCTATAAAGCCTCGGGGCACTACAATGCTCAATCTCAATTCCAGCA--
	'Murine_adenovirus_3_NC_012584.1'	AAGAGGAGAAAGAGG------------GGTGGAATGTAGCTGGGACACAGACACACAGGG
	'Murine_adenovirus_A_NC_000942.1'	AACACAAACACAGTGCTCTCGTCCC-CAGAACCACACAACCCCACCGCCACCACACAG--

	Human_adenovirus_7_AC_000018	-AAGCCACCCCTCGCGGATACAAAGTAAAAGGCACAGGAGAATAAAAAATATAATTATTT
	HAdV-7-N1_consensus	-AAGCCACCCCTCGCGGRTAYAAAGTAAAAGGCACAGGAGAATAAAAAATATAATTATTT
	'Human_adenovirus_B1_NC_011203.1'	-AAGCCACCCCTCGCGGATACAAAGTAAAAGGCACAGGAGAATAAAAAATATAATTATTT
	'Chimpanzee_adenovirus_Y25_NC_017825.1'	-AAGCCACCCCATGCGGATGGAGCACAAAATTGGCAGGTGCGTAAAAAATGTAATTACTC
	'Murine_adenovirus_3_NC_012584.1'	GAGACCCACCGGGGTAAAGACGACATACCTCGAAAAGGATTAGAAAAGACGCGGCACAAG
	'Murine_adenovirus_A_NC_000942.1'	----CCCACCAAGCAGTACCCAAATGTACTCACGATGTCCAAAAGGGCACACAGCGACCG

	Human_adenovirus_7_AC_000018	CTCTGCTGCTG-TTCAGGCAACGTTGCCCCCGGTCCCTCTAAATACACATACAAAGCCTC
	HAdV-7-N1_consensus	CTCTGCTGCTG-TTCAGGCAACGTCGCCCCCGGTCCCTCTAAATACACATACAAAACCTC
	'Human_adenovirus_B1_NC_011203.1'	CTCTGCTGCTG-TTCAGGCAACGTTGCTCCCGGTCCCTCTAAATAGACATACAAAGCCTC
	'Chimpanzee_adenovirus_Y25_NC_017825.1'	CCCTCCTGC----ACAGGCAGCAAAGCCCCCGCTCCCTCCAGAAACACATACAAAGCCTC
	'Murine_adenovirus_3_NC_012584.1'	ACCACCA-------GCGGCAACAAGGATCGCTGCGCAGCCAAGCGAAGACACCGAAGGCG
	'Murine_adenovirus_A_NC_000942.1'	CACAGCAGGGAATTGTAGCACAAAATAATACTGCGCCACCAACCTACTGCGC--------

	Human_adenovirus_7_AC_000018	ATCAGCCATGGCTTACCAGACAAAGTATAGCGGGCGCACAAAGCACAAGCTCTAAAGA--
	HAdV-7-N1_consensus	ATTAGCCATGTGCCGCCAGGCAAAGTACAGCGCACGCGCAAAGCACAAGCGCTAAAGA--
	'Human_adenovirus_B1_NC_011203.1'	ATCAGCCATGGCTTACCAGGCAAAGTACAGCGGGCGCACAAAGCACAAGCTCTAAAGA--
	'Chimpanzee_adenovirus_Y25_NC_017825.1'	AGCGTCCATAGCTTACCGAGCACGGC--------------AGGCGCAAGAGTCAGAGAAA
	'Murine_adenovirus_3_NC_012584.1'	GTGAGAAGGAGGAAGATGACC-------------------GAGCATAAATACGAGGAAGA
	'Murine_adenovirus_A_NC_000942.1'	-------ATGCGCAACTGTGC-------------------TGGCACAATGTCAAGTACAA

	Human_adenovirus_7_AC_000018	------AGCTCTAAAGACGCTCTCCA-ACCTCTCCACAATATATACACAAGCCCTAAACT
	HAdV-7-N1_consensus	------AGCTCTAAA-ACACTCTCCA-ACCTCTCCACAATATATACACAAGCCCTAAACT
	'Human_adenovirus_B1_NC_011203.1'	------AGCTCTAAAAACACTCTCCA-ACCTCTCCACAATATATACACAAGCCCTAAACT
	'Chimpanzee_adenovirus_Y25_NC_017825.1'	AGGCTGAGCTCTAACCTGACTGCCCGCTCCTGTGCTCAATATATAGCCCTAACCTACACT
	'Murine_adenovirus_3_NC_012584.1'	GGAAACCGCCCAAACTGCCACGTAGG--------------ACACAAAAGAATGCTGACGC
	'Murine_adenovirus_A_NC_000942.1'	AAACCGCCCTTTGGCTGCC-TGCCCG--------------GTTCAAAACAACCCTTTGGC

	Human_adenovirus_7_AC_000018	GACGTAATGGGAGTAAAGTG--TAAAAAATCCCGCCAA------------GCCCAACACA
	HAdV-7-N1_consensus	GACGTAATGAGAGTAAAGTG--TAAAAAATCCCGCCAA------------ACCCAACACA
	'Human_adenovirus_B1_NC_011203.1'	GACGTAATGGGAGTAAAGTGAAAAAAAAATACCGCCAA------------GCCCAACACA
	'Chimpanzee_adenovirus_Y25_NC_017825.1'	GACGTAA--AGGCCAAAGTC--TAAAAATACCCGCCAAAATGACACACACGCCCAGCACA
	'Murine_adenovirus_3_NC_012584.1'	GGTACGGCGGCCGCGGAGGT--CCAAAACTCCAAGGA-----------------------
	'Murine_adenovirus_A_NC_000942.1'	GGTACGCCCAGAACACAAAA--ACACAATACCAGGAAC-TTTATCCACA-GCCAAGAACA

	Human_adenovirus_7_AC_000018	CACC-----------CCGAAACTGCGTCAGCAGGGAAAAGTACAGTTTCACTTCCGCAAA
	HAdV-7-N1_consensus	CMSC-----------CWGAAACTGCGTCAGCAGGGAAAAGTACARTTTCACTTCCTCAAT
	'Human_adenovirus_B1_NC_011203.1'	CACC-----------CCGAAACTGCGTCAGCAGGAAAAAGTACAGTTTCACTTCCGCATT
	'Chimpanzee_adenovirus_Y25_NC_017825.1'	CGCC-----------CAGAAACCGGTGACACACTCAAAAAAATACGTGCGCTTCCTCAAA
	'Murine_adenovirus_3_NC_012584.1'	---------------AGCGAACCGAAAAAACACGCCTACGTGCTGGCATGATGCCAACGC
	'Murine_adenovirus_A_NC_000942.1'	TCTTGTGCGTCACACCTCAAACCGAGCCAACACA-------GTTGGCACAGTGCCAAAAG

	Human_adenovirus_7_AC_000018	CCC---AACAAGCGTAGCTTCCTCTTTCTCACGGTACGTCACATCCGATTAACTTGCAAC
	HAdV-7-N1_consensus	CYC---AACAAGCGTAACGGT---------------------------------------
	'Human_adenovirus_B1_NC_011203.1'	CCC---AACAAGCGTAACTTCCTCTTTCTCATGGTACGTCACATCCGATTAACTTGCAAC
	'Chimpanzee_adenovirus_Y25_NC_017825.1'	CGCCCAAACCGGCGTCATTTCCGGGTTCCCACGCTACGTCACCGCTCAGCGACTTTCAAA
	'Murine_adenovirus_3_NC_012584.1'	CCC---------------------------------------------------------
	'Murine_adenovirus_A_NC_000942.1'	CCCCCAGACCCTTTTCAC-----------------ACGTCATTCCCGGGAAA---ACGAA

	Human_adenovirus_7_AC_000018	GTCATTTTCCCA----------CGGCCGCCCCGCCCATTTTAGCCGTTAACCCCACAGCC
	HAdV-7-N1_consensus	------------------------------------------------------------
	'Human_adenovirus_B1_NC_011203.1'	GTCATTTTCCCA----------CGGTCGCGCCGCCCCTTTTAGCCGTTAACCCCGCAGCC
	'Chimpanzee_adenovirus_Y25_NC_017825.1'	TTCCGTCGACCGTTAAAAACGTCACTCGCCCCGCCCCTAACGGTCGCCCTTCTCTCGGCC
	'Murine_adenovirus_3_NC_012584.1'	------------------------------------------GACGCCATTT--------
	'Murine_adenovirus_A_NC_000942.1'	ACCCAACTCGGGCCAAAAACAGTTGGAACAAAGCCAAACAAAGGCGCCATTT--------

	Human_adenovirus_7_AC_000018	AATCACCACACAGCGCGCACTTTTTTAAATTACCTCATTTACATATTGGCAC-CATTCCA
	HAdV-7-N1_consensus	------------------------------------------------------------
	'Human_adenovirus_B1_NC_011203.1'	AATCACCACACAGCGCGCACTTTTTTAAATTACCTCATTTACATGTTGGCAC-CATTCCA
	'Chimpanzee_adenovirus_Y25_NC_017825.1'	AATCACCTTCCTCCCTTCCCAAATTCAAA-CGCCTCATTTGCATATTAACGCGCACAAAA
	'Murine_adenovirus_3_NC_012584.1'	------------------------------TTTTACATGTGTATATTATTGATGATG---
	'Murine_adenovirus_A_NC_000942.1'	------------------------------TTTGCTAACTGTATATTATTGATGATG---

	Human_adenovirus_7_AC_000018	TCTATAAGGTATATTATATAGAGAG-
	HAdV-7-N1_consensus	--------------------------
	'Human_adenovirus_B1_NC_011203.1'	TCTATAAGGTATATTATATAGATAG-
	'Chimpanzee_adenovirus_Y25_NC_017825.1'	AGTTTGAGGTATATATTTGAATGATG
	'Murine_adenovirus_3_NC_012584.1'	--------------------------
	'Murine_adenovirus_A_NC_000942.1'	--------------------------

;
end;
