# Supplementary material for: Reconstructing Prehistoric Viral Genomes from Neanderthal Sequencing Data
Source: Viruses. 2024 May 27;16(6):856. doi: 10.3390/v16060856 (PMC11209150; doi:10.3390/v16060856)
Supplement: Supplementary file 1 [file viruses-16-00856-s001.zip › Supplementary Data S11 - Alignment of herpesvirus HSV1-N1 and murid and non-human primates.nex]

#NEXUS
begin taxa;
	dimensions ntax=7;
	taxlabels
	'HSV1-N1_consensus_seq.'
	Human_alphaherpesvirus_1_MN136523
	'Human_herpesvirus_1_strain_17_NC_001806.2'
	'Chimpanzee_alpha_1_herpesvirus_strain_105640_NC_023677.1'
	Human_herpesvirus_2_strain_HG52_NC_001798
	'Macacine_herpesvirus_1_NC_004812.1'
	'Murid_herpesvirus_1_NC_004065.1'
;
end;

begin characters;
	dimensions nchar=239499;
	format datatype=dna missing=? gap=- interleave=yes;
	matrix
	'HSV1-N1_consensus_seq.'	-AGCCCGGGCCCCCCGCGGGCGGGGCGGCGCGCAAA------------------------
	Human_alphaherpesvirus_1_MN136523	-AGCCCGGGCCCCCCGCGGGCGGGGCGGCGCGCAAA------------------------
	'Human_herpesvirus_1_strain_17_NC_001806.2'	-AGCCCGGGCCCCCCGCGGGCGCGCGCGCGCGCAAA------------------------
	'Chimpanzee_alpha_1_herpesvirus_strain_105640_NC_023677.1'	AGTCCCAGGCCTGCCGCGCGGGGGCGGGCGCGGAAA------------------------
	Human_herpesvirus_2_strain_HG52_NC_001798	AGTCCCCGTCTTGCCGCGCGGGGGCGGGCGCGGGAA------------------------
	'Macacine_herpesvirus_1_NC_004812.1'	GACCCGGGCCCTCCCCCGGCGGCGCGCGCGCG-AAA------------------------
	'Murid_herpesvirus_1_NC_004065.1'	CCCCCCCGGCCGTCTGAGTGCGCGCGGGCCCCCGGGGGGGTATTTTGATGGGGGGGCTAT

	'HSV1-N1_consensus_seq.'	--------------------------------------AAAAGCGGGCGGCGGTCCGGGC
	Human_alphaherpesvirus_1_MN136523	--------------------------------------AAAAGCGGGCGGCGGTCCGGGC
	'Human_herpesvirus_1_strain_17_NC_001806.2'	--------------------------------------AAAGGCGGGCGGCGGTCCGGGC
	'Chimpanzee_alpha_1_herpesvirus_strain_105640_NC_023677.1'	--------------------------------------AAAGGCGCGCGCCGGTGCGCGT
	Human_herpesvirus_2_strain_HG52_NC_001798	--------------------------------------AAAAGC-CGCGCGGGGGCGCCC
	'Macacine_herpesvirus_1_NC_004812.1'	--------------------------------------ATAAACGCGCGGCGGGCCGCG-
	'Murid_herpesvirus_1_NC_004065.1'	ATTTTTGTCCTCTAGAGGGCGCTGTTGCATCGATGGTCGTGAGGGTGCTCCTGAGAGTGC

	'HSV1-N1_consensus_seq.'	GGCGTGCGCGCGCGCGGCGG-GCGTGGGGGGCGGGGCCGCGGGAGCGGGGGAGKKGCCC-
	Human_alphaherpesvirus_1_MN136523	GGCGTGCGCGCGCGCGGCGG-GCGTGGGGGGCGGGGCCGCGGGAGCGGGGGAGGAGCCC-
	'Human_herpesvirus_1_strain_17_NC_001806.2'	GGCGTGCGCGCGCGCGGCGG-GCGTGGGGGGCGGGGCCGCGGGAGCGGGGGGAGGAGC--
	'Chimpanzee_alpha_1_herpesvirus_strain_105640_NC_023677.1'	GCCGGGGCGGCGCGGCGCGGCGCGTGGGGGGAGGGGTGGCCCGCGGGGGAGGGGCGGCCG
	Human_herpesvirus_2_strain_HG52_NC_001798	GCGGGAAGGCAGCCCCGCGGCGCGCGGGGGGAGGGGCGGCGCCCGCGGGGGAG-------
	'Macacine_herpesvirus_1_NC_004812.1'	GGCGCGGCGGCGCGGCGCCACGCGCGCGCACTCGCGAGGGACGGGCCGGGGCG-------
	'Murid_herpesvirus_1_NC_004065.1'	GATGAGGTGGCTGCGCGCACGTCACCGAGGGCGTGGCACCGTGCCAAGAAGATGTTCGTG

	'HSV1-N1_consensus_seq.'	-------------------CACCCACAGACGGGRAGGAGCGGG-----------------
	Human_alphaherpesvirus_1_MN136523	-------------------CACCCACAGACGGGGAGGAGCGGG-----------------
	'Human_herpesvirus_1_strain_17_NC_001806.2'	----------------------------GGGGGGAGGAGCGGG-----------------
	'Chimpanzee_alpha_1_herpesvirus_strain_105640_NC_023677.1'	GC------------GGAACCCGCCGCCCCCGGGAAAGCCCGCGGGCCCCCGCCCCGCGCC
	Human_herpesvirus_2_strain_HG52_NC_001798	-------------------CGGCCGGCTCCGGGGGAG-----------------------
	'Macacine_herpesvirus_1_NC_004812.1'	------------------------------------------------------------
	'Murid_herpesvirus_1_NC_004065.1'	CCAAAGCGTTCCGAGAAGTTCCCCTTTTCTGGGAAGATTCTGGCGGGAACTTCCCCTTTT

	'HSV1-N1_consensus_seq.'	-TGAGCAGCCCC-------------------ACCCACAGACGGGGAGCAGCGGGGGAGGR
	Human_alphaherpesvirus_1_MN136523	-GGAGGAGCCCC-------------------ACCCACAGACGGGGAGCAGCGGGGGAGGA
	'Human_herpesvirus_1_strain_17_NC_001806.2'	-GGGAGGAGC-----------------------------GGGGGGAGGAGCGGGGGGAGG
	'Chimpanzee_alpha_1_herpesvirus_strain_105640_NC_023677.1'	CGGTCGGGCGCC-------------------TGCCGCGGGGGAGGGGCGGCCCGCGGGCC
	Human_herpesvirus_2_strain_HG52_NC_001798	-----------------------------------GGACGGGGAAGGGGGCGCGCGGGGC
	'Macacine_herpesvirus_1_NC_004812.1'	----------------------------------CGCGCGGGGCCGGGAGCCCGCCCGGG
	'Murid_herpesvirus_1_NC_004065.1'	TGGAGCGCGTTCTGCTAGTTAGGTTTCGTTTTCCCGTAAGCGCCGGGCGCGCGACGCGAA

	'HSV1-N1_consensus_seq.'	GCCCCACCCACAGACGGAA---------------GGGAGCGGG----TCGCC-----CCA
	Human_alphaherpesvirus_1_MN136523	GCCCCACCCACAGACGGGG---------------AGGAGCGGGGGAGGAGCC-----CCA
	'Human_herpesvirus_1_strain_17_NC_001806.2'	AGC----------GGGGGG---------------AGGAGCGGGGGGAGGAGC--------
	'Chimpanzee_alpha_1_herpesvirus_strain_105640_NC_023677.1'	GCCGCGGTCGCGCGC--------------------------------ACACC--------
	Human_herpesvirus_2_strain_HG52_NC_001798	TGCCCTGCCGCCCGC--------------------------------CCGCCGC-CGCCG
	'Macacine_herpesvirus_1_NC_004812.1'	AGCCCGCCCGGGAGC------------------------------------------CCG
	'Murid_herpesvirus_1_NC_004065.1'	AACGTGTTCGAAAACGCAGTTTTTGTGTCGTTTCGGGTGCGTTT---TTGCCGTAGAACG

	'HSV1-N1_consensus_seq.'	CCCACAGCTGGGG---------------AGCAGCGGGGAAGGAGCCCCACCCACAGACGR
	Human_alphaherpesvirus_1_MN136523	CCCACAGACGGGG---------------AGCAGCGGGGGAGGAGCCCCACCCACAGACGG
	'Human_herpesvirus_1_strain_17_NC_001806.2'	-------GGGGGG---------------AGGAGCGGGGGGAGGAGC----------GGGG
	'Chimpanzee_alpha_1_herpesvirus_strain_105640_NC_023677.1'	CCCACTTTCG-----------------------------------CCCCCCCCCAAA---
	Human_herpesvirus_2_strain_HG52_NC_001798	CCCGCCTTCGCG--------------------------------CCCCCCCCCAAAA---
	'Macacine_herpesvirus_1_NC_004812.1'	CCCAAACGCG----------------------------------CCCCCCCGAACGA---
	'Murid_herpesvirus_1_NC_004065.1'	CTCGTTTTCTGAGTCGTTTTTGCGCTAGAACGCATAGGTTCTAATGCTACCACGCGGCGC

	'HSV1-N1_consensus_seq.'	RGAGGA---------------------GCGGG--------TCCACCCACAKMCGGGGAGG
	Human_alphaherpesvirus_1_MN136523	GGAGGA---------------------GCGGGGGAGGAGCCCCACCCACAGACGGGGAGG
	'Human_herpesvirus_1_strain_17_NC_001806.2'	GGAGGA---------------------GCGGGGGGAGGAGC----------GGGGGGAGG
	'Chimpanzee_alpha_1_herpesvirus_strain_105640_NC_023677.1'	----------------------------------------AACACCCCCCCGGGCCAGCG
	Human_herpesvirus_2_strain_HG52_NC_001798	----------------------------------------AACACCCCCCCCGGGGGTTG
	'Macacine_herpesvirus_1_NC_004812.1'	----------------------------------------ACCCCCGCCCCCCGAAAACG
	'Murid_herpesvirus_1_NC_004065.1'	GAGAGACATGTAGTGTCACGCGCACGTGTTAGCATAGGAATCCAGACGCGCGCTCGCCTG

	'HSV1-N1_consensus_seq.'	AGC-GGGGGAGGASC-GGGVGAGGAGC-GGGGGAGADGCGG-GGGAGGAGC-GCCGGWGG
	Human_alphaherpesvirus_1_MN136523	AGC-GGGGGAGGAGC-GGGGGAGGAGC-GGGGGAGGAGCGG-GGGAGGAGC-GGGGGAGG
	'Human_herpesvirus_1_strain_17_NC_001806.2'	AGCGGGGGGAGGAGCGGGGGGAGGAGCGGGGGGAGGAGCGGGGGGAGGAGCGGGGGGAGG
	'Chimpanzee_alpha_1_herpesvirus_strain_105640_NC_023677.1'	AGCCCCCCACGGAAA-ACGCG-GGGGC---------------GGGAGTCCC---------
	Human_herpesvirus_2_strain_HG52_NC_001798	ACTCCCCGGGGGAAA-AGAGGCGGGGC---------------GGGAGTCCC---------
	'Macacine_herpesvirus_1_NC_004812.1'	CGCGCGCCCCGGAAACGCGGGGAG------------------GGGGGGCCC---------
	'Murid_herpesvirus_1_NC_004065.1'	AGTCAGCCTCCGGGCCGCGCGCCGCGTCCGCGGGAAGGCGGGGTGAGGCGCCCCGCCAGC

	'HSV1-N1_consensus_seq.'	ADY-CGGGGAGCAGCGGCCAGACCCCAAAAACGGGCCMCATCACGAAACACACSTCTTGC
	Human_alphaherpesvirus_1_MN136523	AGC-GGGGGAGGAGCGGCCAGACCCCAAAAACGGGCCCCCCCCCGAAACACACCCCCCGG
	'Human_herpesvirus_1_strain_17_NC_001806.2'	AGCGGGGGGAGGAGCGGCCAGACCCCGAAAACGGG-CCCCCCCCAAAACACACCCCCCGG
	'Chimpanzee_alpha_1_herpesvirus_strain_105640_NC_023677.1'	----AGGCCTGCCGCGGCCGCCCCCT--------GCGCCCCCTTAAGAGGCAGCTCCCTC
	Human_herpesvirus_2_strain_HG52_NC_001798	----CGTCCTGCCGCCG---------------------CCCCTTAAGAG-----------
	'Macacine_herpesvirus_1_NC_004812.1'	----AAGGCTCCCGCGG-------------------------------------------
	'Murid_herpesvirus_1_NC_004065.1'	GTGTGAAGCTTCCGCGACGAGCGGCGCCCGGCCCGGAGAGCCGTGAAGCGAGCGTTCCTC

	'HSV1-N1_consensus_seq.'	GGGTCGCGCGCGGCMCTTGMAAGC-GCGGCGGCGGGCAGCCCGGGCCCCCCGCGGCCGAG
	Human_alphaherpesvirus_1_MN136523	GGGTCGCGCGCGGCCCTTTAAAGC-GCGGCGGCGGGCAGCCCGGGCCCCCCGCGGCCGAG
	'Human_herpesvirus_1_strain_17_NC_001806.2'	GGGTCGCGCGCGGCCCTTTAAAGCGGCGGCGGCGGGCAGCCCGGGCCCCCCGCGGCCGAG
	'Chimpanzee_alpha_1_herpesvirus_strain_105640_NC_023677.1'	CACCGGCGCACA-------------CTGCGAGCCGCGGACCCCCACGCGCGCCAGCCGGG
	Human_herpesvirus_2_strain_HG52_NC_001798	----GGCCCGCA-------------ACACGGCCCGGG-----CTGCGCACGCCAGCCGGG
	'Macacine_herpesvirus_1_NC_004812.1'	----GGCCCAAG--------------------------------GCTCCCGCGCGGGAGG
	'Murid_herpesvirus_1_NC_004065.1'	GAGCGCCGCCGTATGTTTCGAGGCAACAGTCGCTTCACCGCTCTTCGGACCCCGGGGTGG

	'HSV1-N1_consensus_seq.'	ACMAKCGAGTTAGACAGGCAAGCAC-----------TACTCGCCTCTGCACGCACATGCT
	Human_alphaherpesvirus_1_MN136523	ACTAGCGAGTTAGACAGGCAAGCAC-----------TACTCGCCTCTGCACGCACATGCT
	'Human_herpesvirus_1_strain_17_NC_001806.2'	ACTAGCGAGTTAGACAGGCAAGCAC-----------TACTCGCCTCTGCACGCACATGCT
	'Chimpanzee_alpha_1_herpesvirus_strain_105640_NC_023677.1'	ACGGGTGAGTTCGCTAGGCAAGCAC----------GGGCTGCCGGTCACACGTGCATGCG
	Human_herpesvirus_2_strain_HG52_NC_001798	ACGGGTGAGTTCGCTAGGCAAGCAC----------GGACTGGCGGTTACACGTGCATGCG
	'Macacine_herpesvirus_1_NC_004812.1'	AGGGGGGGGTCTCCCGCGCGCGCTC-----------CGCCGCCGTCCGGCCGCGCCCGAG
	'Murid_herpesvirus_1_NC_004065.1'	GGGGGCGGGTATAATACCCGGGGAGTATTGGCGGGGCACCCCCCCCCGCGGGGTTTTGGG

	'HSV1-N1_consensus_seq.'	TGCCTGTCAAA-------------------------------------------------
	Human_alphaherpesvirus_1_MN136523	TGCCTGTCAAA-------------------------------------------------
	'Human_herpesvirus_1_strain_17_NC_001806.2'	TGCCTGTCAAA-------------------------------------------------
	'Chimpanzee_alpha_1_herpesvirus_strain_105640_NC_023677.1'	TGCCGAGTGAA-------------------------------------------------
	Human_herpesvirus_2_strain_HG52_NC_001798	TGCCGAGTGAA-------------------------------------------------
	'Macacine_herpesvirus_1_NC_004812.1'	AGCGCGGGCAA-------------------------------------------------
	'Murid_herpesvirus_1_NC_004065.1'	TCGGGGGTAAAGAATGTCGAGCGTCTCTCAGCGGTGAGTCTGGGTAGCGCAGTCGAAGGA

	'HSV1-N1_consensus_seq.'	---------------------------------------------------CTCTACCAC
	Human_alphaherpesvirus_1_MN136523	---------------------------------------------------CTCTACCAC
	'Human_herpesvirus_1_strain_17_NC_001806.2'	---------------------------------------------------CTCTACCAC
	'Chimpanzee_alpha_1_herpesvirus_strain_105640_NC_023677.1'	---------------------------------------------------CTCTCCCGC
	Human_herpesvirus_2_strain_HG52_NC_001798	---------------------------------------------------CTCTCCCGC
	'Macacine_herpesvirus_1_NC_004812.1'	---------------------------------------------------CCAGCACGT
	'Murid_herpesvirus_1_NC_004065.1'	AACCGTGTCGAACGGTAGCTCGTACTTAAGAAACACCGTTCCAACCCGATTCTCTTCATC

	'HSV1-N1_consensus_seq.'	CCCGGCACGCTCTC-NTCN-----------------------------------------
	Human_alphaherpesvirus_1_MN136523	CCCGGCACGCTCTCTGTCT-----------------------------------------
	'Human_herpesvirus_1_strain_17_NC_001806.2'	CCCGGCACGCTCTCTGTCT-----------------------------------------
	'Chimpanzee_alpha_1_herpesvirus_strain_105640_NC_023677.1'	CCCGACACGCTCCGGGCCC-----------------------------------------
	Human_herpesvirus_2_strain_HG52_NC_001798	CCCGACGCGCTCCGGCTCCGG-----------------------------------GCCT
	'Macacine_herpesvirus_1_NC_004812.1'	CGGGAGGTGCGTCCACGCG-----------------------------------------
	'Murid_herpesvirus_1_NC_004065.1'	CGCAACGTACCCGCAAGTCGATCTCGAGCGTGTGAGCTATCCTCCCCGAGGATCCCACCC

	'HSV1-N1_consensus_seq.'	--------------------CCAKRGCCCGCCGC------------CGCCGCCGYCGCSG
	Human_alphaherpesvirus_1_MN136523	--------------------CCATGGCCCGCCGC------------CGCCGCCATCGCGG
	'Human_herpesvirus_1_strain_17_NC_001806.2'	--------------------CCATGGCCCGCCGC------------CGCCGCCATCGCGG
	'Chimpanzee_alpha_1_herpesvirus_strain_105640_NC_023677.1'	-CGCCGCCGCGCGCCGCCCGCCATGTCCCGCCGC---------GGTCCCCGCCGCCGA--
	Human_herpesvirus_2_strain_HG52_NC_001798	ACGCCGAGCCCAGCCGCCCGCCATGTCCCGCCGCCG------GGGTCCCCGCCGCCGGGG
	'Macacine_herpesvirus_1_NC_004812.1'	----------------CTCGCCACCCTCACTCTC---------GGCCGCCGCCGGCGCAT
	'Murid_herpesvirus_1_NC_004065.1'	AAGTAGGCTGTTGTCACTCGTAATTCCCTCCCTCCGTCCGGTCTGACCTTACCGCTTGAT

	'HSV1-N1_consensus_seq.'	CCCCCGCCGC---------------------CCCCGGCCGCCCGGGCCC-----------
	Human_alphaherpesvirus_1_MN136523	CCCCCGCCGC---------------------CCCCGGCCGCCCGGGCCC-----------
	'Human_herpesvirus_1_strain_17_NC_001806.2'	CCCCCGCCGC---------------------CCCCGGCCGCCCGGGCCC-----------
	'Chimpanzee_alpha_1_herpesvirus_strain_105640_NC_023677.1'	-CCCCGCCACCGCCCCCA-------TCGGCGCCTCCGCCGCCCGGCGCCCGCCGCC--GA
	Human_herpesvirus_2_strain_HG52_NC_001798	TCCCCGGCGCCGGCCGCGC-----CCCGGCGCTCCAGCCGTGCCGCGCC--CCGGC--GC
	'Macacine_herpesvirus_1_NC_004812.1'	CCCGCGGCGC---------------CCCGCCCCCCACGCGCGCAGGCCTT----------
	'Murid_herpesvirus_1_NC_004065.1'	TCCCCCTAGCTGACAGAGGTGATAAATTACACCACGGTGCCATGGCAGCCGCTGTCGGGA

	'HSV1-N1_consensus_seq.'	----------------ACGGGCGCGGTCSMMRCCGCACAGTCCCAGG-------NNACCT
	Human_alphaherpesvirus_1_MN136523	----------------ACGGGCGCGGTCCCAACCGCACAGTCCCAGG-------TAACCT
	'Human_herpesvirus_1_strain_17_NC_001806.2'	----------------ACGGGCGCCGTCCCAACCGCACAGTCCCAGG-------TAACCT
	'Chimpanzee_alpha_1_herpesvirus_strain_105640_NC_023677.1'	CCTCGCGGTGCCGCGGCCCGGCGCGCACCCAACCGCGAACTCCCAAA-------TGGTCC
	Human_herpesvirus_2_strain_HG52_NC_001798	TCCAGCCGTGCCGCGCCCCGGCGCGCTCCCAACCGCAGACTCCCAAA-------TGGTCC
	'Macacine_herpesvirus_1_NC_004812.1'	----------------CCGCGCGCGGCGCT---------------------------CTC
	'Murid_herpesvirus_1_NC_004065.1'	GACGAGCGTGCC----CCGCAGGCAGGCGCAGCGACGCAGTCATAAGGGTCGCTCGATCT

	'HSV1-N1_consensus_seq.'	CCACGCCCAACTCGGMAYCCGTKGTCAGGAGCGCGCCCGCGGCCGCCCCGCCGCCGCCCC
	Human_alphaherpesvirus_1_MN136523	CCACGCCCAACTCGGAACCCGTGGTCAGGAGCGCGCCCGCGGCCGCCCCGCCGCCGCCCC
	'Human_herpesvirus_1_strain_17_NC_001806.2'	CCACGCCCAACTCGGAACCCGCGGTCAGGAGCGCGCCCGCGGCCGCCCCGCCGCCGCCCC
	'Chimpanzee_alpha_1_herpesvirus_strain_105640_NC_023677.1'	CTGCGCACAACTCGGGAACCGCGGTCAAGAGCGCGCCGGCCTCGTCCTCGCTCCTGCGGC
	Human_herpesvirus_2_strain_HG52_NC_001798	CTGCGTACGACTCGGGAACCGCGGTCGAGAGCGCGCCGGCCGCGTCCTCGCTCCTGCGGC
	'Macacine_herpesvirus_1_NC_004812.1'	GCGCGCGCCCGCCGCGAGCCCGGGCCGCCGGCGCGCCTGC-GTGCGCACGCGCCTGCTGC
	'Murid_herpesvirus_1_NC_004065.1'	GAGCGTCTCGAGATGAGGCACAGGTCGAGTTGGTACGCGTCTCGTCCCCGTGGTGTCTGT

	'HSV1-N1_consensus_seq.'	CSGC---------------------------CASYGGGCCCC---------------CGC
	Human_alphaherpesvirus_1_MN136523	CCGC---------------------------CAGTGGGCCCC---------------CGC
	'Human_herpesvirus_1_strain_17_NC_001806.2'	CCGC---------------------------CGGTGGGCCCC---------------CGC
	'Chimpanzee_alpha_1_herpesvirus_strain_105640_NC_023677.1'	------------------------------------------------------------
	Human_herpesvirus_2_strain_HG52_NC_001798	------------------------------------------------------------
	'Macacine_herpesvirus_1_NC_004812.1'	CCG---------------------------------------------------------
	'Murid_herpesvirus_1_NC_004065.1'	CGGCTGCGAGTGTTGTTGCTCGTGTGCGCCGCGGTGGTCCCCATTGTGTCGTCGGCGCCG

	'HSV1-N1_consensus_seq.'	CTTCTTGTTCGCTGCTGCTGCGCCAGTGGCWMCACG-NCCCGAGTCCGCGTC--------
	Human_alphaherpesvirus_1_MN136523	CTTCTTGTTCGCTGCTGCTGCGCCAGTGGCTCCACGTTCCCGAGTCCGCGTC--------
	'Human_herpesvirus_1_strain_17_NC_001806.2'	CTTCTTGTTCGCTGCTGCTGCGCCAGTGGCTCCACGTTCCCGAGTCCGCGTC--------
	'Chimpanzee_alpha_1_herpesvirus_strain_105640_NC_023677.1'	------ACTGGCTGCTCGTACCCGAGGCGGACGACGAGGATGACGCCGACTA--------
	Human_herpesvirus_2_strain_HG52_NC_001798	------GCTGGCTGCTGGTGCCCCAGGCGGACGACAGCGACGACGCGGACTA--------
	'Macacine_herpesvirus_1_NC_004812.1'	--AACTCACGGCCGCCGCGGCCGGGGCGGGCCCGCGCGCCCG------------------
	'Murid_herpesvirus_1_NC_004065.1'	CTGCCGGGGTACTACTGCTACGCGAAGAACGCGACGGAGCGCAGGACGCCTAACATCGAT

	'HSV1-N1_consensus_seq.'	------------------------------------------------------------
	Human_alphaherpesvirus_1_MN136523	------------------------------------------------------------
	'Human_herpesvirus_1_strain_17_NC_001806.2'	------------------------------------------------------------
	'Chimpanzee_alpha_1_herpesvirus_strain_105640_NC_023677.1'	------------------------------------------------------------
	Human_herpesvirus_2_strain_HG52_NC_001798	------------------------------------------------------------
	'Macacine_herpesvirus_1_NC_004812.1'	------------------------------------------------------------
	'Murid_herpesvirus_1_NC_004065.1'	CGCGATTACTGGAGGCCGGGCGTGTCGGTGTTCGGTTGTCGCATGCCCAAAGGAGTGTGT

	'HSV1-N1_consensus_seq.'	------------------------------------------------------------
	Human_alphaherpesvirus_1_MN136523	------------------------------------------------------------
	'Human_herpesvirus_1_strain_17_NC_001806.2'	------------------------------------------------------------
	'Chimpanzee_alpha_1_herpesvirus_strain_105640_NC_023677.1'	------------------------------------------------------------
	Human_herpesvirus_2_strain_HG52_NC_001798	------------------------------------------------------------
	'Macacine_herpesvirus_1_NC_004812.1'	------------------------------------------------------------
	'Murid_herpesvirus_1_NC_004065.1'	ATCGAGGGCGAATGGACGATCGAGTGGTACATCCCCAGCCTACAGGCGTCCGTGATCAAC

	'HSV1-N1_consensus_seq.'	------------------------------------------------------------
	Human_alphaherpesvirus_1_MN136523	------------------------------------------------------------
	'Human_herpesvirus_1_strain_17_NC_001806.2'	------------------------------------------------------------
	'Chimpanzee_alpha_1_herpesvirus_strain_105640_NC_023677.1'	------------------------------------------------------------
	Human_herpesvirus_2_strain_HG52_NC_001798	------------------------------------------------------------
	'Macacine_herpesvirus_1_NC_004812.1'	------------------------------------------------------------
	'Murid_herpesvirus_1_NC_004065.1'	CAGGTCTTCTTTAAGTCACAGACGTGGCTGGGACCGTCGATGCAGTACATCATACCGTCG

	'HSV1-N1_consensus_seq.'	------------------------------------------------------------
	Human_alphaherpesvirus_1_MN136523	------------------------------------------------------------
	'Human_herpesvirus_1_strain_17_NC_001806.2'	------------------------------------------------------------
	'Chimpanzee_alpha_1_herpesvirus_strain_105640_NC_023677.1'	------------------------------------------------------------
	Human_herpesvirus_2_strain_HG52_NC_001798	------------------------------------------------------------
	'Macacine_herpesvirus_1_NC_004812.1'	------------------------------------------------------------
	'Murid_herpesvirus_1_NC_004065.1'	TACGAGCGTGGTAAGGAAGTGACCTGTAGGCAAGGTTTCTGCGTCGACAGAGCAGAAGGC

	'HSV1-N1_consensus_seq.'	-----------CGACGACGACGAC------GACGACGACTGGCCGGACAGCCCCCCGCCC
	Human_alphaherpesvirus_1_MN136523	-----------CGACGACGACGAC------GACGACGACTGGCCGGACAGCCCCCCGCCC
	'Human_herpesvirus_1_strain_17_NC_001806.2'	-----------CGACGACGACGAT------GACGACGACTGGCCGGACAGCCCCCCGCCC
	'Chimpanzee_alpha_1_herpesvirus_strain_105640_NC_023677.1'	-----------CGC---CAGCGAC------GACGCCGAATGGGCAGACAGCCCCCCGAGC
	Human_herpesvirus_2_strain_HG52_NC_001798	-----------CGCCGGCAACGAC------GACGCAGAGTGGGCGAACAGCCCCCCGAGC
	'Macacine_herpesvirus_1_NC_004812.1'	----------------------------------------GGCCCTCCCGCCTCCCGCCC
	'Murid_herpesvirus_1_NC_004065.1'	AACCTCATCATCACCGACAACAACACACGGAAAGAAGAGTGGGCACGCAAGCCTACACGC

	'HSV1-N1_consensus_seq.'	GA---------GCCGGCGCCAGMSGCCMSSCCCACCGCCGCCGCCSCCYGCCCCCGGTCC
	Human_alphaherpesvirus_1_MN136523	GA---------GCCGGCGCCAGAGGCCCGGCCCACCGCCGCCGCCCCCCGCCCCCGGTCC
	'Human_herpesvirus_1_strain_17_NC_001806.2'	GA---------GCCGGCGCCAGAGGCCCGGCCCACCGCCGCCGCCCCCCGGCCCCGGCCC
	'Chimpanzee_alpha_1_herpesvirus_strain_105640_NC_023677.1'	GAAGGCGCGGGGAAGGCGCCGGAGACCCCGAACACCGCGCCTGCCGCCGCCTCCCCCCCG
	Human_herpesvirus_2_strain_HG52_NC_001798	GAGGGCGGGGGGAAGGCGCCGGAGGCCCCGCACGCCGCGCCTGCCGCCGCCTGCCCCCCG
	'Macacine_herpesvirus_1_NC_004812.1'	CGGCGCGC---GCGGCCGCGTGGAGCCGCGGGCGCGGCTCCGGTAGCGCGGACCCGATCC
	'Murid_herpesvirus_1_NC_004065.1'	GACGTGGTGTGTAAGCTGACGGCGTGCCTGCGAGCGACCTCCGTCTCGCCGTATTCTCGC

	'HSV1-N1_consensus_seq.'	CCACCGCCCGGCGCGGGCCCGGGGGG----------------------------------
	Human_alphaherpesvirus_1_MN136523	CCACCGCCCGGCGCGGGCCCGGGGGG----------------------------------
	'Human_herpesvirus_1_strain_17_NC_001806.2'	CCACCGCCCGGCGTGGGCCCGGGGGG----------------------------------
	'Chimpanzee_alpha_1_herpesvirus_strain_105640_NC_023677.1'	CCACCGCC--------CCGCGAGGAG----------------------------------
	Human_herpesvirus_2_strain_HG52_NC_001798	CCGCCGCC--------GCGCAAGGAG----------------------------------
	'Macacine_herpesvirus_1_NC_004812.1'	GCCGCGCG-----AGGGGAGGACAGC----------------------------------
	'Murid_herpesvirus_1_NC_004065.1'	ACAACATACGA--GGAATGTAACGGGACTCTGGAGGATTATCTAAGTTTACCGGACTTCG

	'HSV1-N1_consensus_seq.'	------------------CGGGGCYNACCCCTCCCACCCCCCCTCNNRCCCCTTCCGCCT
	Human_alphaherpesvirus_1_MN136523	------------------CGGGGCTAACCCCTCCCACCCCCCCTCACGCCCCTTCCGCCT
	'Human_herpesvirus_1_strain_17_NC_001806.2'	------------------CGGGGCTGACCCCTCCCACCCCCCCTCGCGCCCCTTCCGCCT
	'Chimpanzee_alpha_1_herpesvirus_strain_105640_NC_023677.1'	------------------CGTCGGCCGCCGCGCCC----------------------CCT
	Human_herpesvirus_2_strain_HG52_NC_001798	------------------CGCGGGCCGCAGCGCCC----------------------CCT
	'Macacine_herpesvirus_1_NC_004812.1'	------------------CGGGATCGAGTGCGCCC----------------------ACC
	'Murid_herpesvirus_1_NC_004065.1'	AGAACATATACGACATCTCGAAGGTCGTTCCGTACGTCCCACC----GCCCAAAGCACCC

	'HSV1-N1_consensus_seq.'	TCCGCCGCGCC----------------------------------------TCGCCCTCC
	Human_alphaherpesvirus_1_MN136523	TCCGCCGCGCC----------------------------------------TCGCCCTCC
	'Human_herpesvirus_1_strain_17_NC_001806.2'	TCCGCCGCGCC----------------------------------------TCGCCCTCC
	'Chimpanzee_alpha_1_herpesvirus_strain_105640_NC_023677.1'	TCCGCCCCACC----------------------------------------TGGCACTGC
	Human_herpesvirus_2_strain_HG52_NC_001798	TCCGCCCCACC----------------------------------------TGGCGCTAC
	'Macacine_herpesvirus_1_NC_004812.1'	AACGCCGCGCCC------------------------------------GGGCGGCGCGAG
	'Murid_herpesvirus_1_NC_004065.1'	GCCGTCCCACCCAAAGTACCTGGAAAGGCCGAGGACGCTCCGCCAGACGAGTCGTGTATC

	'HSV1-N1_consensus_seq.'	GCCTGCG----------------CGTCACCG----CAGAGCACCTGGCGCGCCTGCGCCT
	Human_alphaherpesvirus_1_MN136523	GCCTGCG----------------CGTCACCG----CAGAGCACCTGGCGCGCCTGCGCCT
	'Human_herpesvirus_1_strain_17_NC_001806.2'	GCCTGCG----------------CGTCACCG----CGGAGCACCTGGCGCGCCTGCGCCT
	'Chimpanzee_alpha_1_herpesvirus_strain_105640_NC_023677.1'	GGTTGCG----------------CGCCACGA----CGGAGCACCTGGCGCGCCTGCGCCT
	Human_herpesvirus_2_strain_HG52_NC_001798	GGCTGCG----------------CACCACGA----CGGAGTACCTGGCGCGCCTGAGCCT
	'Macacine_herpesvirus_1_NC_004812.1'	GGGAGCG----------------CGTCCCCGGGTCCGGAGCTCCGTCGGCGTCGGCGCCG
	'Murid_herpesvirus_1_NC_004065.1'	GGATGCGACAATCCCGGTCTGAACGCGGCGGCGATCGCGGTTCCCGTGGTGACGGTGATC

	'HSV1-N1_consensus_seq.'	GCGA--------------------------------------------------------
	Human_alphaherpesvirus_1_MN136523	GCGA--------------------------------------------------------
	'Human_herpesvirus_1_strain_17_NC_001806.2'	GCGA--------------------------------------------------------
	'Chimpanzee_alpha_1_herpesvirus_strain_105640_NC_023677.1'	GCGC-----------------------------------------CGGCAGCCCCCGCCG
	Human_herpesvirus_2_strain_HG52_NC_001798	GCGCCG--------------------------------------GCGGCGGCCCCCCGCG
	'Macacine_herpesvirus_1_NC_004812.1'	GCGC--------------------------------------------------------
	'Murid_herpesvirus_1_NC_004065.1'	GTGTTGGTGTCCGGAATTGGGTATCTGTGCCGTTCCACGGAGTCTCGGCAGCGGACGTTG

	'HSV1-N1_consensus_seq.'	--------------CGCGCGGGCGGGGAGGGGGCGCCG----------------------
	Human_alphaherpesvirus_1_MN136523	--------------CGCGCGGGCGGGGAGGGGGCGCCG----------------------
	'Human_herpesvirus_1_strain_17_NC_001806.2'	--------------CGCGCGGGCGGGGAGGGGGCGCCG----------------------
	'Chimpanzee_alpha_1_herpesvirus_strain_105640_NC_023677.1'	TCCCCGCCCGCGGACGCCCCGCCGAGGAAGGTACGCCTCCCTCCCCCTCCGACCCTGC-C
	Human_herpesvirus_2_strain_HG52_NC_001798	TCCCCGCCCGCGGACGCGCCGCGCGGGAAGGTACGCCT----------------------
	'Macacine_herpesvirus_1_NC_004812.1'	------------GGTCGCCGGCGGGGGTGGGGGCGGCG----------------------
	'Murid_herpesvirus_1_NC_004065.1'	GAGTTGTATCGAGATCTCTGGTCCAGTCTGCGGCGTCG-TCTCCACCGCGGAGACTACGC

	'HSV1-N1_consensus_seq.'	-----------------------------GAGCC--------------------------
	Human_alphaherpesvirus_1_MN136523	-----------------------------GAGCC--------------------------
	'Human_herpesvirus_1_strain_17_NC_001806.2'	-----------------------------GAGC---------------------------
	'Chimpanzee_alpha_1_herpesvirus_strain_105640_NC_023677.1'	TCCCCCTGCCCGCCTGACCCTCCCCCTCCGACCCTGCCTC---------------CCCCT
	Human_herpesvirus_2_strain_HG52_NC_001798	----------------------CCCCTCCGACCC--------------------------
	'Macacine_herpesvirus_1_NC_004812.1'	----------------------------CGACCC--------------------------
	'Murid_herpesvirus_1_NC_004065.1'	TCGAGACGGTTGAAGGGTGGTAAGCGCCTGAGCCTACCTCGAGAGAAGAGAATAAAGTCT

	'HSV1-N1_consensus_seq.'	------------------------CCCCGCGACCCCCGCGACGCCCGCGACCCCCGCGAC
	Human_alphaherpesvirus_1_MN136523	------------------------CCCCGCGACCCCCGCGACCCCCGCGACCCCCGCGAC
	'Human_herpesvirus_1_strain_17_NC_001806.2'	--------------------------------------------------CCCCCGCGAC
	'Chimpanzee_alpha_1_herpesvirus_strain_105640_NC_023677.1'	GCCCGCCTGACCCTCCCCCTCCGACCCTGCCTCCCCCTGCCCGCCTGACCCTCCCCCTCC
	Human_herpesvirus_2_strain_HG52_NC_001798	------------------------CCTGACGCCCCTCCGACCCCCTGACGCCCCTCCGAC
	'Macacine_herpesvirus_1_NC_004812.1'	----------------------------------TCTTCCCCGTCTGAGGGCCCCGCGGG
	'Murid_herpesvirus_1_NC_004065.1'	GACAGAACTATGATTAATCACCG-TTCGACGTTATTCTCCTCTTGCGAGGCAGCTCCTGT

	'HSV1-N1_consensus_seq.'	CCCCGCGACCCCCGCGACCCCCGCG-----------------------------------
	Human_alphaherpesvirus_1_MN136523	CCCCGCGACCCCCGCGACCCCCGCG-----------------------------------
	'Human_herpesvirus_1_strain_17_NC_001806.2'	CCCCGCGACCCCCGCGACCCCCGCG-----------------------------------
	'Chimpanzee_alpha_1_herpesvirus_strain_105640_NC_023677.1'	GACCCTGCCTCCCCCTGCCCGCCTGACCCTCCCCCTCCGACCCTGCCTCCCCCTGC----
	Human_herpesvirus_2_strain_HG52_NC_001798	CCCCTGACGCCCCTCCGACCCCCTGACGCCCCTCCGACCCCCTGACGCCCCTCCGA----
	'Macacine_herpesvirus_1_NC_004812.1'	AGATGGGCCGCC------------------------------------------------
	'Murid_herpesvirus_1_NC_004065.1'	TCGTTTCACGCGCTGCGCGCGTATGCCGAGCGTGGGAAGATGATGTCGGCCTTTATAGGG

	'HSV1-N1_consensus_seq.'	----------------------ACCCCCGCGAC---------------------------
	Human_alphaherpesvirus_1_MN136523	----------------------ACCCCCGCGAC---------------------------
	'Human_herpesvirus_1_strain_17_NC_001806.2'	----------------------ACCCCCGCGAC---------------------------
	'Chimpanzee_alpha_1_herpesvirus_strain_105640_NC_023677.1'	----------CCGCCTGACCCTCCCCCTCCGACCCTGCCTCCCCCTGCCCGCCTGACCCT
	Human_herpesvirus_2_strain_HG52_NC_001798	----------CCCCCTGAC---GCCCCTCCGAC---------------------------
	'Macacine_herpesvirus_1_NC_004812.1'	----------------------GCCCCCGCCGCC--------------------------
	'Murid_herpesvirus_1_NC_004065.1'	ACTCATCGCTCCAAATGATACTACTCATTCACTC--ATCGCACGGTGATTGACAATCATC

	'HSV1-N1_consensus_seq.'	-----------CCCCGCG------------------------------------------
	Human_alphaherpesvirus_1_MN136523	-----------CCCCGCG------------------------------------------
	'Human_herpesvirus_1_strain_17_NC_001806.2'	-----------CCCCGCG------------------------------------------
	'Chimpanzee_alpha_1_herpesvirus_strain_105640_NC_023677.1'	CCCCCTCCG-ACCCTGCCT---------------------------------CCCCCTGC
	Human_herpesvirus_2_strain_HG52_NC_001798	-----------CCCCGTGT---------------------------------CTCCCCGC
	'Macacine_herpesvirus_1_NC_004812.1'	-----------GCCCGGC------------------------------------------
	'Murid_herpesvirus_1_NC_004065.1'	AGCTCTCAGTGCTCCGGTCATAGAGAAGAAACATGACGATCGGTCGTGTAAGTTATCCGT

	'HSV1-N1_consensus_seq.'	----------------------------CGGGTGCGCTTCTCGCCCCACRTCCGGG----
	Human_alphaherpesvirus_1_MN136523	----------------------------CGGGTGCGCTTCTCGCCCCACGTCCGGG----
	'Human_herpesvirus_1_strain_17_NC_001806.2'	----------------------------CGGGTGCGCTTCTCGCCCCACGTCCGGG----
	'Chimpanzee_alpha_1_herpesvirus_strain_105640_NC_023677.1'	CCGCCTGACCCTGCCTCCCCCTGCCCAACAGGTGTGCTTCTCGCCACGCGTGCGGG----
	Human_herpesvirus_2_strain_HG52_NC_001798	CCG-------------------------CAGGTGTGCTTCTCGCCGCGCGTGCAGG----
	'Macacine_herpesvirus_1_NC_004812.1'	----------------------------CGGGGGTCCTGGGGGTCCGGGGTGGCCG----
	'Murid_herpesvirus_1_NC_004065.1'	CCGCACATGTACGTCTCCGTTTGACA--CGGTTGCTTTTGTTGTTCGTCTTCTGTGTCGT

	'HSV1-N1_consensus_seq.'	------------------------------------------------------------
	Human_alphaherpesvirus_1_MN136523	------------------------------------------------------------
	'Human_herpesvirus_1_strain_17_NC_001806.2'	------------------------------------------------------------
	'Chimpanzee_alpha_1_herpesvirus_strain_105640_NC_023677.1'	------------------------------------------------------------
	Human_herpesvirus_2_strain_HG52_NC_001798	------------------------------------------------------------
	'Macacine_herpesvirus_1_NC_004812.1'	------------------------------------------------------------
	'Murid_herpesvirus_1_NC_004065.1'	GATATCATACGCTCAAGAATGTCCCAATTACGGTGGAAAAAAGACAGATGACAGCGTTTG

	'HSV1-N1_consensus_seq.'	------------------------------------------------------------
	Human_alphaherpesvirus_1_MN136523	------------------------------------------------------------
	'Human_herpesvirus_1_strain_17_NC_001806.2'	------------------------------------------------------------
	'Chimpanzee_alpha_1_herpesvirus_strain_105640_NC_023677.1'	------------------------------------------------------------
	Human_herpesvirus_2_strain_HG52_NC_001798	------------------------------------------------------------
	'Macacine_herpesvirus_1_NC_004812.1'	------------------------------------------------------------
	'Murid_herpesvirus_1_NC_004065.1'	GAAGTACCGTAAAGACCTCGGTTGTCTGTTTAGACGCATCATTAACATCACCTTGTACGA

	'HSV1-N1_consensus_seq.'	------------------------------------------------------------
	Human_alphaherpesvirus_1_MN136523	------------------------------------------------------------
	'Human_herpesvirus_1_strain_17_NC_001806.2'	------------------------------------------------------------
	'Chimpanzee_alpha_1_herpesvirus_strain_105640_NC_023677.1'	------------------------------------------------------------
	Human_herpesvirus_2_strain_HG52_NC_001798	------------------------------------------------------------
	'Macacine_herpesvirus_1_NC_004812.1'	------------------------------------------------------------
	'Murid_herpesvirus_1_NC_004065.1'	AAATAAGGGTATTAAGACGGCATATTTCATTCTTCCCGGTCCCGCAGCAGTCTATGTCAA

	'HSV1-N1_consensus_seq.'	-------TGCGCCACCTGGTGGWYTGGGCCTCGGCCGCCCGCCTGGCGCGCCGCGGCTSC
	Human_alphaherpesvirus_1_MN136523	-------TGCGCCACCTGGTGGTCTGGGCCTCGGCCGCCCGCCTGGCGCGCCGCGGCTCG
	'Human_herpesvirus_1_strain_17_NC_001806.2'	-------TGCGCCACCTGGTGGTCTGGGCCTCGGCCGCCCGCCTGGCGCGCCGCGGCTCG
	'Chimpanzee_alpha_1_herpesvirus_strain_105640_NC_023677.1'	-------TGCGCCATCTGGTGGCCTGGGAGACGGCCGCGCGCCTGGCCCGGCGGGGCACC
	Human_herpesvirus_2_strain_HG52_NC_001798	-------TGCGCCATCTGGTGGCCTGGGAGACGGCCGCGCGCCTGGCCCGACGGGGGTCC
	'Macacine_herpesvirus_1_NC_004812.1'	-------GGGGTCCTGGGGTCCTGGGGGTCCTGGGGGTCCG---GGGTCGCCGGGGGTCC
	'Murid_herpesvirus_1_NC_004065.1'	CGCTTCATGGACCTTTGAATGGTTCATCAAACCGCTCTTCGCCTCGGTAGACGCAGCCTC

	'HSV1-N1_consensus_seq.'	------------------------------------------------------------
	Human_alphaherpesvirus_1_MN136523	------------------------------------------------------------
	'Human_herpesvirus_1_strain_17_NC_001806.2'	------------------------------------------------------------
	'Chimpanzee_alpha_1_herpesvirus_strain_105640_NC_023677.1'	------------------------------------------------------------
	Human_herpesvirus_2_strain_HG52_NC_001798	------------------------------------------------------------
	'Macacine_herpesvirus_1_NC_004812.1'	------------------------------------------------------------
	'Murid_herpesvirus_1_NC_004065.1'	TTATTTTACCTCGACGACCACTTCGGCAGCTAAATCTGCCACAGATACCGTACCCATCTT

	'HSV1-N1_consensus_seq.'	------------AGGGCSCGCGAGCGGGCCGA---------------CCGGGCTCGGTTC
	Human_alphaherpesvirus_1_MN136523	------------TGGGCCCGCGAGCGGGCCGA---------------CCGGGCTCGGTTC
	'Human_herpesvirus_1_strain_17_NC_001806.2'	------------TGGGCCCGCGAGCGGGCCGA---------------CCGGGCTCGGTTC
	'Chimpanzee_alpha_1_herpesvirus_strain_105640_NC_023677.1'	------------TGGGCCCGCGAGCGGGCCGA---------------CCGCGACCGGTTC
	Human_herpesvirus_2_strain_HG52_NC_001798	------------TGGGCGCGCGAGCGGGCCGA---------------CCGCGACCGGTTC
	'Macacine_herpesvirus_1_NC_004812.1'	------------TGGGGGTCCGGGGTCGCCGGGG--GTCCTGGGGGTCCGGGGTCGCCGG
	'Murid_herpesvirus_1_NC_004065.1'	TTCTTACTATGATATGCATTCGGGTAGACTGAAGAAGACCGTGGGATTAAAAGACGGTTT

	'HSV1-N1_consensus_seq.'	CGGCGCC-------------------------------------GGGTGGCGGAGGCCGA
	Human_alphaherpesvirus_1_MN136523	CGGCGCC-------------------------------------GGGTGGCGGAGGCCGA
	'Human_herpesvirus_1_strain_17_NC_001806.2'	CGGCGCC-------------------------------------GGGTGGCGGAGGCCGA
	'Chimpanzee_alpha_1_herpesvirus_strain_105640_NC_023677.1'	CGGCGCC-------------------------------------GCGTGGCGGCGGCCGA
	Human_herpesvirus_2_strain_HG52_NC_001798	CGGCGCC-------------------------------------GCGTGGCGGCGGCCGA
	'Macacine_herpesvirus_1_NC_004812.1'	GGGTCCT-------------------------------------GGGGGTCCGGGGTCGC
	'Murid_herpesvirus_1_NC_004065.1'	CAAAGCCGATCATTCAGGCAAGCTTTACATCTTTCAGAACGCGAGCGTGGCAGGAAACAT

	'HSV1-N1_consensus_seq.'	GGCGGTCATCG------------------GGCCGTG---CCTGGGGCCCGAGGCC-----
	Human_alphaherpesvirus_1_MN136523	GGCGGTCATCG------------------GGCCGTG---CCTGGGGCCCGAGGCC-----
	'Human_herpesvirus_1_strain_17_NC_001806.2'	GGCGGTCATCG------------------GGCCGTG---CCTGGGGCCCGAGGCC-----
	'Chimpanzee_alpha_1_herpesvirus_strain_105640_NC_023677.1'	GGCGGTCATCG------------------GACCGTG---CCTGGAGCCGGAGGCC-----
	Human_herpesvirus_2_strain_HG52_NC_001798	GGCGGTCATCG------------------GACCGTG---CCTGGAGCCCGAGGCCC----
	'Macacine_herpesvirus_1_NC_004812.1'	CGGGG----------------------------GTC---CTGGGGGTCCGGGGTC-----
	'Murid_herpesvirus_1_NC_004065.1'	CACGGTGAACGATACCATATGTGTACTAAGGCTGTGTCTCTGGACGACTAAGGACAGCAC

	'HSV1-N1_consensus_seq.'	------------------CGTGCCC-----------GGGCCCTGGCCCG-----------
	Human_alphaherpesvirus_1_MN136523	------------------CGTGCCC-----------GGGCCCTGGCCCG-----------
	'Human_herpesvirus_1_strain_17_NC_001806.2'	------------------CGTGCCC-----------GGGCCCTGGCCCG-----------
	'Chimpanzee_alpha_1_herpesvirus_strain_105640_NC_023677.1'	------------------CGCGCCC-----------GAGCCCGAGCCCGGATCCACGGAC
	Human_herpesvirus_2_strain_HG52_NC_001798	-------------GAGCTCGGGCCC-----------GAGCCCGAGCCCGGGCCCACGAAG
	'Macacine_herpesvirus_1_NC_004812.1'	--------------GCCGGGGGTCCTG--------GGGGTCCGGGGTCGCCCCCATTGAC
	'Murid_herpesvirus_1_NC_004065.1'	GATAAGCATAGATGATGCCGGACTCAAGAATAATTTGAGTTCGATCCTTTCGCTTCCAAC

	'HSV1-N1_consensus_seq.'	------------------------------------------------------------
	Human_alphaherpesvirus_1_MN136523	------------------------------------------------------------
	'Human_herpesvirus_1_strain_17_NC_001806.2'	------------------------------------------------------------
	'Chimpanzee_alpha_1_herpesvirus_strain_105640_NC_023677.1'	CC----------------------------------------------------------
	Human_herpesvirus_2_strain_HG52_NC_001798	AC----------------------------------------------------------
	'Macacine_herpesvirus_1_NC_004812.1'	GT----------------------------------------------------------
	'Murid_herpesvirus_1_NC_004065.1'	ATACGACGAGATTCGTGGCGTGTTGTATATGTATCCTCAGTACAACTACAGTATCCCAAT

	'HSV1-N1_consensus_seq.'	------------------------------------------------------------
	Human_alphaherpesvirus_1_MN136523	------------------------------------------------------------
	'Human_herpesvirus_1_strain_17_NC_001806.2'	------------------------------------------------------------
	'Chimpanzee_alpha_1_herpesvirus_strain_105640_NC_023677.1'	--GGCGGACCCGCGGAGGA------------GGCGGCGGACAGCGGGTCCGC--------
	Human_herpesvirus_2_strain_HG52_NC_001798	--GGCGGACCCGCGGAGGAGGAGGAGGCGGCGGCGGCGGCGCGCGGGTCCTCCGCCGCCG
	'Macacine_herpesvirus_1_NC_004812.1'	--CACG------------------------CGGCTACAACCCCGCGGTCTCCTCCTGCCC
	'Murid_herpesvirus_1_NC_004065.1'	CAAACGTATCGTCCAGAGATCGAATGACGCTGGTCTGGTCGCGGCAATATTGTTCTTTAT

	'HSV1-N1_consensus_seq.'	CGGAGCCGGCCCGGCGAACTCGGTCNB---MCATTRCACC--CGA-GGCGGCCTGGGTC-
	Human_alphaherpesvirus_1_MN136523	CGGAGCCGGCCCGGCGAACTCGGTCTA---ACGTTACACC--CGA-GGCGGCCTGGGTC-
	'Human_herpesvirus_1_strain_17_NC_001806.2'	CGGAGCCGGCCCGGCGAACTCGGTCTA---ACGTTACACC--CGA-GGCGGCCTGGGTC-
	'Chimpanzee_alpha_1_herpesvirus_strain_105640_NC_023677.1'	CGGGTCCGGGCCGTCGGG--CGGTCTA---GGGTTGAACCAGCGA-GGCGGCCTCAC---
	Human_herpesvirus_2_strain_HG52_NC_001798	CGGGCCCGGGCCGTCGGG--CGGTCTA---GGGTTGAACCGGCGAGGGCGGCCTCGG---
	'Macacine_herpesvirus_1_NC_004812.1'	GGCCGCGGTCTCCTCCTGCCCGGCCGC---GGTCTCCTCCTGCCC-GGCGGCCCGGGTCG
	'Murid_herpesvirus_1_NC_004065.1'	CGCATCGGTCTTCGTCGCCGCGCTCTTGTTGGGTTACTCTTACAA-ACCCACACTGTTC-

	'HSV1-N1_consensus_seq.'	-----------TTCSGC---------------GGAGCTCCCGGG------AGCWCCGCA-
	Human_alphaherpesvirus_1_MN136523	-----------TTCCGC---------------GGAGCTCCCGGG------AGCTCCGCA-
	'Human_herpesvirus_1_strain_17_NC_001806.2'	-----------TTCCGC---------------GGAGCTCCCGGG------AGCTCCGCA-
	'Chimpanzee_alpha_1_herpesvirus_strain_105640_NC_023677.1'	------------CCGGC---------------GGAGCTCCGGAGAACCGAAGGTCCGCG-
	Human_herpesvirus_2_strain_HG52_NC_001798	------------CCGGC---------------GGAGCCCCGGAGCTCCGAAGGTCTGCG-
	'Macacine_herpesvirus_1_NC_004812.1'	CTTCGCCGGGGCCCATC---------------GCATCTCCGGAGCTCCTTGCGTCCTC--
	'Murid_herpesvirus_1_NC_004065.1'	---CGTCGTCTCTCCACTCTCATTAACGGTCAACAACTCCGGCAGTCTGATCGTCAGCCG

	'HSV1-N1_consensus_seq.'	------------------------------------------------------------
	Human_alphaherpesvirus_1_MN136523	------------------------------------------------------------
	'Human_herpesvirus_1_strain_17_NC_001806.2'	------------------------------------------------------------
	'Chimpanzee_alpha_1_herpesvirus_strain_105640_NC_023677.1'	------------------------------------------------------------
	Human_herpesvirus_2_strain_HG52_NC_001798	------------------------------------------------------------
	'Macacine_herpesvirus_1_NC_004812.1'	------------------------------------------------------------
	'Murid_herpesvirus_1_NC_004065.1'	CTCTGATCGTAATTTGTAGATGAATAAATGTGTGATAAGTTAACGACCGTGTCTCTTGTT

	'HSV1-N1_consensus_seq.'	------------------------------------------------------------
	Human_alphaherpesvirus_1_MN136523	------------------------------------------------------------
	'Human_herpesvirus_1_strain_17_NC_001806.2'	------------------------------------------------------------
	'Chimpanzee_alpha_1_herpesvirus_strain_105640_NC_023677.1'	------------------------------------------------------------
	Human_herpesvirus_2_strain_HG52_NC_001798	------------------------------------------------------------
	'Macacine_herpesvirus_1_NC_004812.1'	------------------------------------------------------------
	'Murid_herpesvirus_1_NC_004065.1'	ATTCGTCCATTAATTGCGCGTCCCATTCACCCCACCCATTATCCTTACGTATATAATGAT

	'HSV1-N1_consensus_seq.'	--CCAAGCCGCTCTCCG---------------------GAGAGACGAAGGCAGGAGCCGC
	Human_alphaherpesvirus_1_MN136523	--CCAAGCCGCTCTCCG---------------------GAGAGACGATGGCAGGAGCCGC
	'Human_herpesvirus_1_strain_17_NC_001806.2'	--CCAAGCCGCTCTCCG---------------------GAGAGACGATGGCAGGAGCCGC
	'Chimpanzee_alpha_1_herpesvirus_strain_105640_NC_023677.1'	--CGAGGCCGCTCTCGG---------------------AAGAGACGATGGAGGGCCCCGC
	Human_herpesvirus_2_strain_HG52_NC_001798	--CGAGGCCGCTCTCCG---------------------AAGAGACGATGG-GAGCCCCGC
	'Macacine_herpesvirus_1_NC_004812.1'	------GCCGTCTCCCG---------------------GAAGGACGATGCGCTGCACTCC
	'Murid_herpesvirus_1_NC_004065.1'	CTAGACGGCAATTTCTGTCTCATTCGTTGTTCCAGAGCGACGGATGGTACAAGATGTCTC

	'HSV1-N1_consensus_seq.'	GCATGSRNNCGCTKGGAGCCGGCCCGCCCCCGAGGCGGGCCCGCCCTCTGAGGGTGGSAC
	Human_alphaherpesvirus_1_MN136523	GCATATATACGCTGGGAGCCGGCCCGCCCCCGAGGCGGGCCCGCCCTCTGAGGGTGGGAC
	'Human_herpesvirus_1_strain_17_NC_001806.2'	GCATATATACGCTTGGAGCCAGCCCGCCCTCACAGGGCGGGCCCGCCTCGGGGGCGGGAC
	'Chimpanzee_alpha_1_herpesvirus_strain_105640_NC_023677.1'	GTATATATCTGCGAGGGGCCGGCTCCGCCCCGCCGCTGCGCCCGCCCCAGGAGGCGGCGC
	Human_herpesvirus_2_strain_HG52_NC_001798	GTATATATCCGCGAGGGCCCGGCGCCGCCCCGCCGCTCCGCCCGCCCCAGGGGGCGGCGC
	'Macacine_herpesvirus_1_NC_004812.1'	G-GTATATGTAGCTCGGCCGGGGGCGGCGCCGCGGGGGCTCCTCCCCGCCCGGGCGGCGC
	'Murid_herpesvirus_1_NC_004065.1'	TCGTATGTCGGCTGGTGTTGGTGACGGTTGTACTGTCGAGCCTCTTCACGTTCGCTATTT

	'HSV1-N1_consensus_seq.'	TG----------------------------------------------------------
	Human_alphaherpesvirus_1_MN136523	TG----------------------------------------------------------
	'Human_herpesvirus_1_strain_17_NC_001806.2'	TG----------------------------------------------------------
	'Chimpanzee_alpha_1_herpesvirus_strain_105640_NC_023677.1'	CG----------------------------------------------------------
	Human_herpesvirus_2_strain_HG52_NC_001798	CG----------------------------------------------------------
	'Macacine_herpesvirus_1_NC_004812.1'	CGCG--------------------------------------------------------
	'Murid_herpesvirus_1_NC_004065.1'	CTCGTAATGACAATGAATGTGAAAAGATGCAGAAAGAATATAAAGAAAAAATGAAGTATC

	'HSV1-N1_consensus_seq.'	---------------GCCAATCGGCGGCCGCCAGCGCGGCGGGGGCCGGCCAACCAGCGT
	Human_alphaherpesvirus_1_MN136523	---------------GCCAATCGGCGGCCGCCAGCGCGGCGGGGCCCGGCCAACCAGCGT
	'Human_herpesvirus_1_strain_17_NC_001806.2'	---------------GCCAATCGGCGGCCGCCAGCGCGGCGGGGCCCGGCCAACCAGCGT
	'Chimpanzee_alpha_1_herpesvirus_strain_105640_NC_023677.1'	---------------ACCAACCGGGGGCCGCCGCGCCGGCGCGGAC-------------T
	Human_herpesvirus_2_strain_HG52_NC_001798	---------------GCCAACCGCGCGCCGCCGCGCGGGCCCGGAC-------------T
	'Macacine_herpesvirus_1_NC_004812.1'	GCCGCCCGTTGGTCCGCCGGCCGCGGGCGGGCGGTCCGAGGGCGGT---CCGAGGGCGGT
	'Murid_herpesvirus_1_NC_004065.1'	GACACTCCCTCGGTTGCTATTTCAAAGGCATCAACCCGACTAAGGT-------------C

	'HSV1-N1_consensus_seq.'	CCGCCGAGTCGTCGGGGCCCGGCSCACTGGGCGGTAACTCCCGCCCAGTGGGCCGGGC--
	Human_alphaherpesvirus_1_MN136523	CCGCCGAGTCGTCGGGGCCCGGCCCACTGGGCGGTAACTCCCGCCCAGTGGGCCGGGC--
	'Human_herpesvirus_1_strain_17_NC_001806.2'	CCGCCGAGTCTTCGGGGCCCGGCCCATTGGGCGGGAGTTACCGCCCAATGGGCCGGGC--
	'Chimpanzee_alpha_1_herpesvirus_strain_105640_NC_023677.1'	CCGCC------CTCGCGACCGCCCCGCACGGCG-----------CCTATTGGCCGGGCAC
	Human_herpesvirus_2_strain_HG52_NC_001798	CCGCC------CCGGCGACCGCCCCG----------------------------------
	'Macacine_herpesvirus_1_NC_004812.1'	CCGCG-GGCGGTCCGCGGGCGGTCCGCGGGCGG-------TCCGCCGGAAGGCCGGCTAT
	'Murid_herpesvirus_1_NC_004065.1'	CCGTCATCGGATCCGCGTACGATATTGAAGTGC-----ACGCTTCCTGATGTCAAAGT--

	'HSV1-N1_consensus_seq.'	---------------------------------CGCCCACTTCCCGGTATRGTA------
	Human_alphaherpesvirus_1_MN136523	---------------------------------CGCCCACTTCCCGGTATGGTA------
	'Human_herpesvirus_1_strain_17_NC_001806.2'	---------------------------------CGCCCACTTCCCGGTATGGTA------
	'Chimpanzee_alpha_1_herpesvirus_strain_105640_NC_023677.1'	-------CCGCGTG---------------CGTTCGCCGGCTTCCCGGTATGGTA------
	Human_herpesvirus_2_strain_HG52_NC_001798	---------------------------------CGCCGGCTTCCCGGTATGGTA------
	'Macacine_herpesvirus_1_NC_004812.1'	GCAAACGCCGTGCG---------------CGACGGCCCGCCCCGCGCCGCGCC-------
	'Murid_herpesvirus_1_NC_004065.1'	--AAATGCTTCATGGACTTTAGAATGGGTCGTCGTCAATCTCCATACTTCGGTAGATGTA

	'HSV1-N1_consensus_seq.'	-------ATTAAAAACTTGVA-----------------------HGTGGTTTTCTT----
	Human_alphaherpesvirus_1_MN136523	-------ATTAAAAACTTGCA-----------------------AGAGGCCTTGTT----
	'Human_herpesvirus_1_strain_17_NC_001806.2'	-------ATTAAAAACTTGCA-----------------------AGAGGCCTTGTT----
	'Chimpanzee_alpha_1_herpesvirus_strain_105640_NC_023677.1'	-------ATTAAAAACTTTTA-----------------------ATGGGCGGTCTGGGCC
	Human_herpesvirus_2_strain_HG52_NC_001798	-------ATTAGAAACTTTTA-----------------------ATAGGCGGTCCCGGCC
	'Macacine_herpesvirus_1_NC_004812.1'	-------------------------------------------------CCCTCTC-GCC
	'Murid_herpesvirus_1_NC_004065.1'	ACGAGTTATTATGAATCTTCACCAAATTCCGAACCGAGATTCCTACGTGCTATTTTGAAT

	'HSV1-N1_consensus_seq.'	-CCGCTTCCCGGWATGG-----TAATTAGAAACT--------------------------
	Human_alphaherpesvirus_1_MN136523	-CCGCTTCCCGGTATGG-----TAATTAGAAACT--------------------------
	'Human_herpesvirus_1_strain_17_NC_001806.2'	-CCGCTTCCCGGTATGG-----TAATTAGAAACT--------------------------
	'Chimpanzee_alpha_1_herpesvirus_strain_105640_NC_023677.1'	GCCATCCCCGCTCATGG-----TAATTAGCAACT--------------------------
	Human_herpesvirus_2_strain_HG52_NC_001798	GCCATCCCCGCGCATGG-----TAATTAGCAACTTTTAATGGGCCGGCGTTCCCGCTCGC
	'Macacine_herpesvirus_1_NC_004812.1'	GCCATCGCGGATTATGC-----TGATGCGGGGCC-----------------CCGGTCCCC
	'Murid_herpesvirus_1_NC_004065.1'	TTCACTCCCATGCACGGATTACGTACGAAGAACCTGTTGAAAGTCAAGGA-CGGATTCCA

	'HSV1-N1_consensus_seq.'	------------------------------------CATTAATGGGCGGCCCCGGCCGCC
	Human_alphaherpesvirus_1_MN136523	------------------------------------CATTAATGGGCGGCCCCGGCCGCC
	'Human_herpesvirus_1_strain_17_NC_001806.2'	------------------------------------CATTAATGGGCGGCCCCGGCCGCC
	'Chimpanzee_alpha_1_herpesvirus_strain_105640_NC_023677.1'	------------------------------------TTTTAATG---------GGCCGCC
	Human_herpesvirus_2_strain_HG52_NC_001798	GGTAATTAGCAG-----------------------CTTTTAACG---------GGCCGCC
	'Macacine_herpesvirus_1_NC_004812.1'	G-----------------------------------CCCCCACGACCGCCCTCGACCCGG
	'Murid_herpesvirus_1_NC_004065.1'	AGTCGATAACAGCACTGATAACGGCAACGGTGGTAATCTTTATGTCTATCC--GAACGCC

	'HSV1-N1_consensus_seq.'	CTTCCCGCTTCCGGCAATTCCCGCGGCCSGTCKT-------KGGCAACCCCGGTAT----
	Human_alphaherpesvirus_1_MN136523	CTTCCCGCTTCCGGCAATTCCCGCGGCCCTTAAT-------GGGCAACCCCGGTAT----
	'Human_herpesvirus_1_strain_17_NC_001806.2'	CTTCCCGCTTCCGGCAATTCCCGCGGCCCTTAAT-------GGGCAACCCCGGTAT----
	'Chimpanzee_alpha_1_herpesvirus_strain_105640_NC_023677.1'	ATTCCCGCTTATGGTAATT-----------------------AAAAACGTTAGGA-----
	Human_herpesvirus_2_strain_HG52_NC_001798	ATTCCCGCTTATGGTAATT-----------------------AAAAACGTTCGGA-----
	'Macacine_herpesvirus_1_NC_004812.1'	CCCCCCGCCGCCGCGGAGCCAACCGTCGTGAATTATTCACGGGGCCGTCCCCGGGC----
	'Murid_herpesvirus_1_NC_004065.1'	ACCACAGGCAGCGCTGATA---GTGTCAGATGTCGTTTGCGGATGTGTCCGTGGACATCT

	'HSV1-N1_consensus_seq.'	-----------------------------------------------------TCSCCGC
	Human_alphaherpesvirus_1_MN136523	-----------------------------------------------------TCCCCGC
	'Human_herpesvirus_1_strain_17_NC_001806.2'	-----------------------------------------------------TCCCCGC
	'Chimpanzee_alpha_1_herpesvirus_strain_105640_NC_023677.1'	--------------------------------------------------------CAAC
	Human_herpesvirus_2_strain_HG52_NC_001798	--------------------------------------------------------CGGC
	'Macacine_herpesvirus_1_NC_004812.1'	-----------------------------------------------------GCCCGCC
	'Murid_herpesvirus_1_NC_004065.1'	AACAGCAAAATGACAGCTCCGGATGAGGAGATGCTGCGGAAGATGAGCGAGGTACTCAAC

	'HSV1-N1_consensus_seq.'	CTCCCGCGCCGCG-----------------------------------------------
	Human_alphaherpesvirus_1_MN136523	CTCCCGCGCCGCG-----------------------------------------------
	'Human_herpesvirus_1_strain_17_NC_001806.2'	CTCCCGCGCCGCG-----------------------------------------------
	'Chimpanzee_alpha_1_herpesvirus_strain_105640_NC_023677.1'	CCCTCGGTCCTCG-----------------------------------------------
	Human_herpesvirus_2_strain_HG52_NC_001798	CCCTCGCTCCCCG-----------------------------------------------
	'Macacine_herpesvirus_1_NC_004812.1'	CTCTTTAATTATT-----------------------------------------------
	'Murid_herpesvirus_1_NC_004065.1'	CTCCCAAACTACGGTGTTCCAGATCTGACCCCTCCAAGACGGGATGAATTTTACACCAAG

	'HSV1-N1_consensus_seq.'	--------------------CGTAMMCACTCCCCTGGGGTTSSGGG--------------
	Human_alphaherpesvirus_1_MN136523	--------------------CGTAACCACTCCCCTGGGGTTCCGGG--------------
	'Human_herpesvirus_1_strain_17_NC_001806.2'	--------------------CGTAACCACTCCCCTGGGGTTCCGGG--------------
	'Chimpanzee_alpha_1_herpesvirus_strain_105640_NC_023677.1'	--------------------CGTAATTACTCCCTCGGGGTTCCGGG--------------
	Human_herpesvirus_2_strain_HG52_NC_001798	--------------------CGTAATTACTCCCTCGGGGTTCCGGG--------------
	'Macacine_herpesvirus_1_NC_004812.1'	--------------------CACCGCGGTGCTCCCCGGGTTCCCGGA-------------
	'Murid_herpesvirus_1_NC_004065.1'	AATGAGTCACCAAACACGATCGTGACCACGCTCACCGTGATAGTGACTCTTCTTTTTGTC

	'HSV1-N1_consensus_seq.'	------------------------------------------------------------
	Human_alphaherpesvirus_1_MN136523	------------------------------------------------------------
	'Human_herpesvirus_1_strain_17_NC_001806.2'	------------------------------------------------------------
	'Chimpanzee_alpha_1_herpesvirus_strain_105640_NC_023677.1'	------------------------------------------------------------
	Human_herpesvirus_2_strain_HG52_NC_001798	------------------------------------------------------------
	'Macacine_herpesvirus_1_NC_004812.1'	------------------------------------------------------------
	'Murid_herpesvirus_1_NC_004065.1'	GGACTCCTTCTCGTACTGATTTACTTGTACGGACCCTCATTATACCGTCGTTTCTTCAGT

	'HSV1-N1_consensus_seq.'	------------------------------------------------------------
	Human_alphaherpesvirus_1_MN136523	------------------------------------------------------------
	'Human_herpesvirus_1_strain_17_NC_001806.2'	------------------------------------------------------------
	'Chimpanzee_alpha_1_herpesvirus_strain_105640_NC_023677.1'	------------------------------------------------------------
	Human_herpesvirus_2_strain_HG52_NC_001798	------------------------------------------------------------
	'Macacine_herpesvirus_1_NC_004812.1'	------------------------------------------------------AGAGCC
	'Murid_herpesvirus_1_NC_004065.1'	AATGATTGTTGCTCGAACTTCAAACCGCTTAAGAGTAACTAACCCCCTAAATAAAAATCC

	'HSV1-N1_consensus_seq.'	--TTRATYTAATTGCTTTT------------------------TTGRYGGAACATACTGC
	Human_alphaherpesvirus_1_MN136523	--TTATGCTAATTGCTTTT------------------------TTGGCGGAACACACGGC
	'Human_herpesvirus_1_strain_17_NC_001806.2'	--TTATGCTAATTGCTTTT------------------------TTGGCGGAACACACGGC
	'Chimpanzee_alpha_1_herpesvirus_strain_105640_NC_023677.1'	--TTATGTTAATTACTTTC------------------------TTGGCAGAACACGCAGA
	Human_herpesvirus_2_strain_HG52_NC_001798	--TTATGCTGATTACTTTC------------------------TTGGCAGAACACGCAGA
	'Macacine_herpesvirus_1_NC_004812.1'	CTCTATGCTAATCAATAAT------------------------TCAGGGGGACAC-----
	'Murid_herpesvirus_1_NC_004065.1'	CCTTGAGTAAACCATTTTCCGGTGTTCTGAGTATTTCTTTCCGTCCGTCAAACGTAGATA

	'HSV1-N1_consensus_seq.'	CCTTCGCGCAWKSGCCCGCGGGTCGCTCAATGAACCCG----------------------
	Human_alphaherpesvirus_1_MN136523	CCCTCGCGCATTGGCCCGCGGGTCGCTCAATGAACCCG----------------------
	'Human_herpesvirus_1_strain_17_NC_001806.2'	CCCTCGCGCATTGGCCCGCGGGTCGCTCAATGAACCCG----------------------
	'Chimpanzee_alpha_1_herpesvirus_strain_105640_NC_023677.1'	GCCTCGCGCGTCGCCGGGTGGGTGGGCTGATTGGCCCC----------------------
	Human_herpesvirus_2_strain_HG52_NC_001798	GCCTCGCGCGCCGCCGGGTGGGTGGGCTGATCGGCCCC----------------------
	'Macacine_herpesvirus_1_NC_004812.1'	-CCCCGGAAACTTCCCGGTAGGCGGATCGATGACG-------------------------
	'Murid_herpesvirus_1_NC_004065.1'	TCCTCATACATGGTCTAGAATCAGGAGTTATCAGTCATGTGGCTTAGCGTGTGTCCATGT

	'HSV1-N1_consensus_seq.'	------------CATTGGTCWRCTGGGGTT-----------------GCCGGGTATGGTA
	Human_alphaherpesvirus_1_MN136523	------------CATTGGTCCCCTGGGGTT------------------CCGGGTATGGTA
	'Human_herpesvirus_1_strain_17_NC_001806.2'	------------CATTGGTCCCCTGGGGTT------------------CCGGGTATGGTA
	'Chimpanzee_alpha_1_herpesvirus_strain_105640_NC_023677.1'	-----------GGATTGGTCCCTGGGGCTT------------------CCTAGTATGCTA
	Human_herpesvirus_2_strain_HG52_NC_001798	------------TATTGGTCCCCTGGGCTT------------------CCTAGTATGCTA
	'Macacine_herpesvirus_1_NC_004812.1'	------------CGCCGCTCCCCCG-----------------------TTGGCCGCGGCG
	'Murid_herpesvirus_1_NC_004065.1'	ACCGTCATGTGGCGCTCGGTTCTAGTGTTTTTACTGTTCTCATCGTGGCTAACGACGTCC

	'HSV1-N1_consensus_seq.'	ATGAGTTGCTTCGGGAAGGCGGGAAGCC---------------------CCGGGGCGCCG
	Human_alphaherpesvirus_1_MN136523	ATGAGTTTCTTCGGGAAGGCGGGAAGCC---------------------CCGGGGCGCCG
	'Human_herpesvirus_1_strain_17_NC_001806.2'	ATGAGTTTCTTCGGGAAGGCGGGAAGCC---------------------CCGGGGCACCG
	'Chimpanzee_alpha_1_herpesvirus_strain_105640_NC_023677.1'	ATGAGTTTCTCCCTGGGGGCGGGCGG-C---------------------CGGGGACGCTG
	Human_herpesvirus_2_strain_HG52_NC_001798	ATGAATTTCTCCCCGGGGGCGGGC------------------------------------
	'Macacine_herpesvirus_1_NC_004812.1'	CCGCGGCCCGCCCGCGGCGGGGGATGCC---------------------CTATGCTGATT
	'Murid_herpesvirus_1_NC_004065.1'	GGAGATTCATCGCACAGATCCAGACGACCACCACTACAATCACCCAAGTCCGGAATAACA

	'HSV1-N1_consensus_seq.'	ACGC-------------------AGGCCAAGCCCCTGTTGCGTCGGCGGGAGGG------
	Human_alphaherpesvirus_1_MN136523	ACGC-------------------AGGCCAAGCCCCTGTTGCGTCGGCGGGAGGG------
	'Human_herpesvirus_1_strain_17_NC_001806.2'	ACGC-------------------AGGCCAAGCCCCTGTTGCGTCGGCGGGAGGG------
	'Chimpanzee_alpha_1_herpesvirus_strain_105640_NC_023677.1'	ACGA-------------------GGAACCACTCAGGGCCGCGCCAGCGGGGCG-------
	Human_herpesvirus_2_strain_HG52_NC_001798	--------------------------ACCACTCAGGGCCGCGCCGGCGGGGCG-------
	'Macacine_herpesvirus_1_NC_004812.1'	A------------------------AAAATTTATGGGGCCTCCCATCGGGGAAGT-----
	'Murid_herpesvirus_1_NC_004065.1'	ACATGGATAGGAGGATCATCCAGAACACGGTTTCCATCTGCATCATTCGATAAATATAAA

	'HSV1-N1_consensus_seq.'	------------------------------------------GCATGCTAATGGGGTTCT
	Human_alphaherpesvirus_1_MN136523	------------------------------------------GCATGCTAATGGGGTTCT
	'Human_herpesvirus_1_strain_17_NC_001806.2'	------------------------------------------GCATGCTAATGGGGTTCT
	'Chimpanzee_alpha_1_herpesvirus_strain_105640_NC_023677.1'	-----------------------------------------------------------C
	Human_herpesvirus_2_strain_HG52_NC_001798	-----------------------------------------------------------C
	'Macacine_herpesvirus_1_NC_004812.1'	-------------------------------CCGGGATCTCCGCATGCTAATGCGTCCCT
	'Murid_herpesvirus_1_NC_004065.1'	ACCATAGCTTTAGGTGGCGACAAATTTTCACCCTGGAAGTCTATAAGCAAGTGCTTCAAC

	'HSV1-N1_consensus_seq.'	DTGGGGGACACCGGGTTGNTCCC-----------------------CCAAATCGGAGGCC
	Human_alphaherpesvirus_1_MN136523	TTGGGGGACACCGGGTTGGTCCC-----------------------CCAAATCGGGGGCC
	'Human_herpesvirus_1_strain_17_NC_001806.2'	TTGGGGGACACCGGGTTGGGCCC-----------------------CCAAATCGGGGGCC
	'Chimpanzee_alpha_1_herpesvirus_strain_105640_NC_023677.1'	C-GGGGGACTCCCATCTGCGTC--------------------------------GGCGGG
	Human_herpesvirus_2_strain_HG52_NC_001798	CGGGGGGACTCCCATCTGCGTC--------------------------------GGCGGG
	'Macacine_herpesvirus_1_NC_004812.1'	CGGGGGGCCGGCCGCTCCGCCCCGCCGCAGCATGGCGGACGTCGGGGCCGCCCCGTCGGG
	'Murid_herpesvirus_1_NC_004065.1'	TCAAAGGACGCCACGCCGTTTCTTAAGAAGTCTGTGAATC------AAAAGACTGGCGAT

	'HSV1-N1_consensus_seq.'	GGGCCGTGCATGCTAATG---------------------ATWTTCTTTGGGGGCGCCGGG
	Human_alphaherpesvirus_1_MN136523	GGGCCGTGCATGCTAATG---------------------ATATTCTTTGGGGGCGCCGGG
	'Human_herpesvirus_1_strain_17_NC_001806.2'	GGGCCGTGCATGCTAATG---------------------ATATTCTTTGGGGGCGCCGGG
	'Chimpanzee_alpha_1_herpesvirus_strain_105640_NC_023677.1'	GGGCGGCGCATGCTAATG---------------------GGGTTCTTCGAGGACACCCGG
	Human_herpesvirus_2_strain_HG52_NC_001798	GGGCGGCGCATGCTAATG---------------------GGGTTCTTGGAGTACACCCGG
	'Macacine_herpesvirus_1_NC_004812.1'	GGAGGGGACATGCTGATG---------------------AGAGCCCGCCGGGGGCCTCCA
	'Murid_herpesvirus_1_NC_004065.1'	AAGACGTTCACGTGCATGCCTGCGGAGAACGTCTACGCAAACGCTTCATGGCGCATAGAA

	'HSV1-N1_consensus_seq.'	TTGGTCCCCGGGGACGGGGC----------------------CGCCCCGCGGTGGG----
	Human_alphaherpesvirus_1_MN136523	TTGGTCCCCGGGGACGGGGC----------------------CGCCCCGCGGTGGG----
	'Human_herpesvirus_1_strain_17_NC_001806.2'	TTGGTCCCCGGGGACGGGGC----------------------CGCCCCGCGGTGGG----
	'Chimpanzee_alpha_1_herpesvirus_strain_105640_NC_023677.1'	TTGGTCCCCGGGGACGGGGC----------------------CGCCCCCAAA--GGGGGA
	Human_herpesvirus_2_strain_HG52_NC_001798	TTGGTCCCCGGGGACGGGGC----------------------CGCCCCGAGAGGGGGGGA
	'Macacine_herpesvirus_1_NC_004812.1'	TTGGCCCGGGCGCCCGGGCC----------------------CCGCCCGCGGCACCCCGT
	'Murid_herpesvirus_1_NC_004065.1'	TGGGTCCTGGGAAATGGGACAACTTGGTTAACACCGGCCATTCGATTCGTGTCGACCGAC

	'HSV1-N1_consensus_seq.'	---------CCTGCCTCCCCTGGGACGCGCGGC---------------------------
	Human_alphaherpesvirus_1_MN136523	---------CCTGCCTCCCCTGGGACGCGCGGC---------------------------
	'Human_herpesvirus_1_strain_17_NC_001806.2'	---------CCTGCCTCCCCTGGGACGCGCGGC---------------------------
	'Chimpanzee_alpha_1_herpesvirus_strain_105640_NC_023677.1'	TTCCCTCCCGCCGCCCCCGTCGGGGCGCTCGGC---------------------------
	Human_herpesvirus_2_strain_HG52_NC_001798	TTCCCTCCCTCCGCCCCCGCCGGGGCGCGCGGC---------------------------
	'Macacine_herpesvirus_1_NC_004812.1'	ATATGGGCCGAGGCTCCGGCCGGGGCGCTCCGCCC------GTCGGGGGGACGGGTGCAT
	'Murid_herpesvirus_1_NC_004065.1'	CGTTCGCCACCAACATTCAACGGCACGTTATCCGTCGCTTACTCGACTAGATTGCTGTA-

	'HSV1-N1_consensus_seq.'	---CATTGGGGGAA----------------------------------------------
	Human_alphaherpesvirus_1_MN136523	---CATTGGGGGAA----------------------------------------------
	'Human_herpesvirus_1_strain_17_NC_001806.2'	---CATTGGGGGAA----------------------------------------------
	'Chimpanzee_alpha_1_herpesvirus_strain_105640_NC_023677.1'	---TATTGGGGGAA----------------------------------------------
	Human_herpesvirus_2_strain_HG52_NC_001798	---TATTGGGGGAA----------------------------------------------
	'Macacine_herpesvirus_1_NC_004812.1'	CGTCACTGAGGGGC----------------------------------------------
	'Murid_herpesvirus_1_NC_004065.1'	---TACTGATGAAAAAGATAATCAGAACGCAAATAACACAGGATTGTACGTCGATAAGTC

	'HSV1-N1_consensus_seq.'	--------------------TCGKCACTGCCGCCCCNTNGGSRWGG-GGAAAGGCGTGGG
	Human_alphaherpesvirus_1_MN136523	--------------------TCGTCACTGCCGCCCCTTTGGGGAGG-GGAAAGGCGTGGG
	'Human_herpesvirus_1_strain_17_NC_001806.2'	--------------------TCGTCACTGCCGCCCCTTTGGGGAGG-GGAAAGGCGTGGG
	'Chimpanzee_alpha_1_herpesvirus_strain_105640_NC_023677.1'	--------------------TCGTAAATGCCGCCCCTTTGGGGGAGTGGATAGGCGCCGG
	Human_herpesvirus_2_strain_HG52_NC_001798	--------------------TCGTAAATGCCGCCCCTTTGGGGGAGTGGATAGGCGCCGG
	'Macacine_herpesvirus_1_NC_004812.1'	--------------------TGGTATCGACCGCCCATTTGGGGGAGTGGACCCGCGGCGA
	'Murid_herpesvirus_1_NC_004065.1'	CGGTCTTCATATTTCTTCAGCCGTACGAGCCGATCTCGTGAAGGACGTGCACGACGTGAA

	'HSV1-N1_consensus_seq.'	A-------NTGCCCTKKSCCGACCGTCTGGTC--GNA--TGCACCTCGGCNCKCSGAGCG
	Human_alphaherpesvirus_1_MN136523	GTATAAGTTAGCCCTGGCCCGACCGTCTGGTC--GCATTTGCACCTCGGCACTCGGAGCG
	'Human_herpesvirus_1_strain_17_NC_001806.2'	GTATAAGTTAGCCCTGGCCCGACAGTCTGGTC--GCATTTGCACCTCGGCACTCGGAGCG
	'Chimpanzee_alpha_1_herpesvirus_strain_105640_NC_023677.1'	GTATAAGGCAGCCCC-GTCTGACGGTCGGGCC--GCATTCGCACCCCGGCACTGCGAGCG
	Human_herpesvirus_2_strain_HG52_NC_001798	GTATAAGGCAGCCCC-GTGTGACGGTCGGGCC--GCATTCGCACCCCGGCACTGCGAGCG
	'Macacine_herpesvirus_1_NC_004812.1'	ATA-----AAGCTCCGGTCGCACCATCGGGGCCAGCCACTTCACGTCGGACCGCCGTCCG
	'Murid_herpesvirus_1_NC_004065.1'	ATGTACATTGTCAGTATGCTTGTGGACAGACAAGATTTCTTTATATAACACCTCCGACGG

	'HSV1-N1_consensus_seq.'	A---GACGC----------------------------------------AGCAGCCAGGC
	Human_alphaherpesvirus_1_MN136523	A---GACGC----------------------------------------AGCAGCCAGGC
	'Human_herpesvirus_1_strain_17_NC_001806.2'	A---GACGC----------------------------------------AGCAGCCAGGC
	'Chimpanzee_alpha_1_herpesvirus_strain_105640_NC_023677.1'	ACGGAGCGG----------------------------------------AGCGGCCCGGC
	Human_herpesvirus_2_strain_HG52_NC_001798	ACGGAGCG------------------------------------------GCGGCCCGGC
	'Macacine_herpesvirus_1_NC_004812.1'	GACCGCCGC----------------------------------------CGCGTCCTGCC
	'Murid_herpesvirus_1_NC_004065.1'	TTATGTCGAAACTCATGTTGAAGTAGATCCCATAGCCGTTGCCAATCTAAGCATCATAGC

	'HSV1-N1_consensus_seq.'	AGACTCGGGCCGCCGCGGCTCCGCAT-------------------CACCACAKAWGCBCC
	Human_alphaherpesvirus_1_MN136523	AGACTCGGGCCGCCCCCTCTCCGCAT-------------------CACCACAGAAGCCCC
	'Human_herpesvirus_1_strain_17_NC_001806.2'	AGACTCGGGCCGCCCCCTCTCCGCAT-------------------CACCACAGAAGCCCC
	'Chimpanzee_alpha_1_herpesvirus_strain_105640_NC_023677.1'	AGGAGAAG--------------------------------------ACCCGAAGAGACCC
	Human_herpesvirus_2_strain_HG52_NC_001798	GGGAG---------------------------------------------GAGGAGACCC
	'Macacine_herpesvirus_1_NC_004812.1'	------------------------------------------------------------
	'Murid_herpesvirus_1_NC_004065.1'	GACACTCGATGACTTCGTCTATCCACTCGGATATCCAATGGAATACACAAAGAAGAGCGC

	'HSV1-N1_consensus_seq.'	GCMTWHTTTTCGACC---------------------------------------------
	Human_alphaherpesvirus_1_MN136523	GCCTACGTTGCGACC---------------------------------------------
	'Human_herpesvirus_1_strain_17_NC_001806.2'	GCCTACGTTGCGACC---------------------------------------------
	'Chimpanzee_alpha_1_herpesvirus_strain_105640_NC_023677.1'	GGAGGGAC----------------------------------------------------
	Human_herpesvirus_2_strain_HG52_NC_001798	GGAGAGACAGAGACTAAAACC-----------------CGGCAAGAG-------------
	'Macacine_herpesvirus_1_NC_004812.1'	------------------------------------------------------------
	'Murid_herpesvirus_1_NC_004065.1'	GTATAGTTGGCCGTCTGAAACATCACAGCCACAAATGTCGATGAGTGTATTTTTTGGAAT

	'HSV1-N1_consensus_seq.'	------------------------------------------------------------
	Human_alphaherpesvirus_1_MN136523	------------------------------------------------------------
	'Human_herpesvirus_1_strain_17_NC_001806.2'	------------------------------------------------------------
	'Chimpanzee_alpha_1_herpesvirus_strain_105640_NC_023677.1'	------------------------------------------------------------
	Human_herpesvirus_2_strain_HG52_NC_001798	------------------------------------------------------------
	'Macacine_herpesvirus_1_NC_004812.1'	------------------------------------------------------------
	'Murid_herpesvirus_1_NC_004065.1'	ATTGAGTGTATATATCGTGCTAATCATCGGTGAAGTCTATATTTGTCTGAAGTGCCATTA

	'HSV1-N1_consensus_seq.'	---------CCCAGGGAVSCTCCGTCCGCGACCCTCCAGCCGCATACGACCCCCATGGAG
	Human_alphaherpesvirus_1_MN136523	---------CCCAGGGACCCTCCGTCCGCGACCCTCCAGCCGCATACGACCCCCATGGAG
	'Human_herpesvirus_1_strain_17_NC_001806.2'	---------CCCAGGGACCCTCCGTCCGCGACCCTCCAGCCGCATACGACCCCCATGGAG
	'Chimpanzee_alpha_1_herpesvirus_strain_105640_NC_023677.1'	-------------CGGACCGGCGGC---GGTTCGCTCTTCCTCGC---GACCTCATGGAA
	Human_herpesvirus_2_strain_HG52_NC_001798	-----AGAGACCGCGGGCCGCCGTCTCGAGTCTACCCTACCCCG------GCTCATGGAA
	'Macacine_herpesvirus_1_NC_004812.1'	--------TCCAGCGGACCTCCGCCGCCCGCCCGCCCGACGACGGACGACTCGAGCCCGG
	'Murid_herpesvirus_1_NC_004065.1'	CAATCACAAACACGAGTCCGCCGCTGACGTTGCTGTCGAATACAGAGGGACTGAATCTGA

	'HSV1-N1_consensus_seq.'	CCC--------------------------------------------------CGCCCCG
	Human_alphaherpesvirus_1_MN136523	CCC--------------------------------------------------CGCCCCG
	'Human_herpesvirus_1_strain_17_NC_001806.2'	CCC--------------------------------------------------CGCCCCG
	'Chimpanzee_alpha_1_herpesvirus_strain_105640_NC_023677.1'	CCC--------------------------------------------------CGGCCCG
	Human_herpesvirus_2_strain_HG52_NC_001798	CCC--------------------------------------------------CGGCCCG
	'Macacine_herpesvirus_1_NC_004812.1'	CCG--------------------------------------------------CGCCGCC
	'Murid_herpesvirus_1_NC_004065.1'	TCCATCTGTAGTTGTTTCTTCCGATCTGGAGAGCATCGAGATCTTAGACTAAGCGGCTCA

	'HSV1-N1_consensus_seq.'	GAGCGAGTACCCGCCGGC------------------------------------------
	Human_alphaherpesvirus_1_MN136523	GAGCGAGTACCCGCCGGC------------------------------------------
	'Human_herpesvirus_1_strain_17_NC_001806.2'	GAGCGAGTACCCGCCGGC------------------------------------------
	'Chimpanzee_alpha_1_herpesvirus_strain_105640_NC_023677.1'	GCGCGAGCTCCC------------------------------------------------
	Human_herpesvirus_2_strain_HG52_NC_001798	GCACGAGCTCCC------------------------------------------------
	'Macacine_herpesvirus_1_NC_004812.1'	TCGCTCGCCCCGG-----------------------------------------------
	'Murid_herpesvirus_1_NC_004065.1'	TAAATCGCGGCGACCGGTGATGATGAAGATAACACGCCCAAAATCACGCAATCATATATA

	'HSV1-N1_consensus_seq.'	------------------------------------------CTGAGCGCCGCCGCTMAC
	Human_alphaherpesvirus_1_MN136523	------------------------------------------CTGAGGGCCGCCCCCAAC
	'Human_herpesvirus_1_strain_17_NC_001806.2'	------------------------------------------CTGAGGGCCGCCCCCAGC
	'Chimpanzee_alpha_1_herpesvirus_strain_105640_NC_023677.1'	----------------------------------------------GGGCGGACCCCGGT
	Human_herpesvirus_2_strain_HG52_NC_001798	----------------------------------------------GGGCGGACCCCGGC
	'Macacine_herpesvirus_1_NC_004812.1'	--------------------------------------------GACGCCCGGCCCGAAC
	'Murid_herpesvirus_1_NC_004065.1'	AATGGACAATGAAGCCAATCTATGCCCAGTTGGAGCGATACGTTGACAATGGACACAACT

	'HSV1-N1_consensus_seq.'	GCGAGGKGAGGGGCCG-GGCGCCATGWCTGGGGCGCC-----------------------
	Human_alphaherpesvirus_1_MN136523	GCGAGGTGAGGGGCCG-GGCGCCATGTCTGGGGCGCC-----------------------
	'Human_herpesvirus_1_strain_17_NC_001806.2'	GCGAGGTGAGGGGCCG-GGCGCCATGTCTGGGGCGCC-----------------------
	'Chimpanzee_alpha_1_herpesvirus_strain_105640_NC_023677.1'	GC----CGAGCGGCCGCGGCGGGAGACCCCCGACACT-----------------------
	Human_herpesvirus_2_strain_HG52_NC_001798	CC----CGAGCGGCCGCCGCGGCAGACCCCCGGCAC------------------------
	'Macacine_herpesvirus_1_NC_004812.1'	CCATGGAGCCCTCTCGCGGCCTTGGAGCCCCGGCCC------------------------
	'Murid_herpesvirus_1_NC_004065.1'	GCGAGAGGATCTACCCGGTCGCGTCCGGTACAGCTCTTGGCGCTCGTAACTGTGCTAGCC

	'HSV1-N1_consensus_seq.'	------------MTATTGGGGGG-------------------------------------
	Human_alphaherpesvirus_1_MN136523	------------ATATTGGGGGG-------------------------------------
	'Human_herpesvirus_1_strain_17_NC_001806.2'	------------ATATTGGGGGGCGCCATATTGGGGGGCGCCATGTTGGGGGACCCCCG-
	'Chimpanzee_alpha_1_herpesvirus_strain_105640_NC_023677.1'	------------CAGGTGAGAGG-------------------------------------
	Human_herpesvirus_2_strain_HG52_NC_001798	--------------GGTGAGAGG-------------------------------------
	'Macacine_herpesvirus_1_NC_004812.1'	------------------------------------------------------------
	'Murid_herpesvirus_1_NC_004065.1'	TCGATGACTTTCCAGATGGGAGA------ATCGCTAATACCAATAATACCAGATTTTAGC

	'HSV1-N1_consensus_seq.'	--------------------CGCCATGTWGGCGG----CCGCTCAW-----------WCA
	Human_alphaherpesvirus_1_MN136523	--------------------CGCCATGTTGGGGGACCCCCGCTCAT-----------ACA
	'Human_herpesvirus_1_strain_17_NC_001806.2'	ACCCTTACACTGGAACCGGCCGCCATGTTGGGGGACCCCCACTCAT-----------ACA
	'Chimpanzee_alpha_1_herpesvirus_strain_105640_NC_023677.1'	---------------GCGACCACC------------------------------------
	Human_herpesvirus_2_strain_HG52_NC_001798	---------------GCGACCCCCGGGTCTCAGGCCCCCCCTTTTC-----------CCC
	'Macacine_herpesvirus_1_NC_004812.1'	-------------GGCCCGCCGCCGA----------------------------------
	'Murid_herpesvirus_1_NC_004065.1'	AGTTTCATGATGAATCCGCTCCCTATGCCTCAGATTATGCCTCCGTCGACTAACGAAACG

	'HSV1-N1_consensus_seq.'	CGGGAGCCGGGCGCCATGTTGGGGCGCGATCTGAGGTSGCGTGGAACCCCGTGACAC--T
	Human_alphaherpesvirus_1_MN136523	CGGGAGCCGGGCGCCATGTTGGGGCGCCATGTTAGGGGGCGTGGAACCCCGTGACACTAT
	'Human_herpesvirus_1_strain_17_NC_001806.2'	CGGGAGCCGGGCGCCATGTTGGGGCGCCATGTTAGGGGGCGTGGAACCCCGTGACACTAT
	'Chimpanzee_alpha_1_herpesvirus_strain_105640_NC_023677.1'	----------------------GGGGTGGTCGCGGGCGGT--------------------
	Human_herpesvirus_2_strain_HG52_NC_001798	GGACCACCCGGCTGCGGGTT-GGGGGTGGTCGCGGGCGGT--------------------
	'Macacine_herpesvirus_1_NC_004812.1'	---------------------GGTGGGGGTCTCGGGGGTCTCGGG---------------
	'Murid_herpesvirus_1_NC_004065.1'	AAAGAGTCTTACGTTAAGACAGAGGAACCTATCGTGGGGTGCAACGTTTCGCGTACCGAG

	'HSV1-N1_consensus_seq.'	ATTGWYMGGGACCGGGGGCGCCATGCCAGGGGGCGCGGAACCCCCTGACCCTATATATAC
	Human_alphaherpesvirus_1_MN136523	ATATACAGGGACCGGGGGCGCCATGTTAGGGGGCGCGGAACCCCCTGACCCTATATATAC
	'Human_herpesvirus_1_strain_17_NC_001806.2'	ATATACAGGGACCGGGGGCGCCATGTTAGGGGGTGCGGAACCCCCTGACCCTATATATAC
	'Chimpanzee_alpha_1_herpesvirus_strain_105640_NC_023677.1'	-------GGGTTCGGGGGACCCGCGGCGGGGGGCGCTGA---------------------
	Human_herpesvirus_2_strain_HG52_NC_001798	-------GGGCTCGGGGG---------CGGGGACGCTTG---------------------
	'Macacine_herpesvirus_1_NC_004812.1'	-------GGTCTCGGGGGTCTC-----GGGGGTCTCGGGGGTCT----------------
	'Murid_herpesvirus_1_NC_004065.1'	ATAAA--CCGACTGAAAAACCAAATGAAGAAGATACCGAACACATTCAAATGTTTCAAGA

	'HSV1-N1_consensus_seq.'	AG---------CCGGGGTCGCCCTGTTGGGGGTCGCCATGTGGCCYCCTGACTTTATATA
	Human_alphaherpesvirus_1_MN136523	AGGG------ACCGGGGTCGCCCTGTTGGGGGTCGCCATGTGACCCCCTGACTTTATATA
	'Human_herpesvirus_1_strain_17_NC_001806.2'	AGGG------ACCGGGGTCGCCCTGTTGGGGGTCGCCATGTGACCCCCTGACTTTATATA
	'Chimpanzee_alpha_1_herpesvirus_strain_105640_NC_023677.1'	-----------CTAGGGTCGACCCCCATGGCGCTGTCG-------CCCTGGCTTGGCTTA
	Human_herpesvirus_2_strain_HG52_NC_001798	-----------ACGGGGCCGACCCCC------------------------GGCCCGCTTA
	'Macacine_herpesvirus_1_NC_004812.1'	-----------CGGGGGTC-----------------------------------------
	'Murid_herpesvirus_1_NC_004065.1'	AGGACGGTGTTCGAACGTCACTCGATATGCAGACGACCGGTGA--GAAGAGATTCGCCTG

	'HSV1-N1_consensus_seq.'	TACAGACCCCCCCAACACATACACATGGCCCAAKKGACTCAGACGCAGGGCCCGGGGTCG
	Human_alphaherpesvirus_1_MN136523	TACAGACCCCCCCAACACATACACATGGCCCCTTTGACTCAGACGCAGGGCCCGGGGTCG
	'Human_herpesvirus_1_strain_17_NC_001806.2'	TACAGA--CCCCCAACACATACACATGGCCCCTTTGACTCAGACGCAGGGCCCGGGGTCG
	'Chimpanzee_alpha_1_herpesvirus_strain_105640_NC_023677.1'	AGCAGT------------------------------------------------------
	Human_herpesvirus_2_strain_HG52_NC_001798	AGCGGT------------------------------------------------------
	'Macacine_herpesvirus_1_NC_004812.1'	------------------------------------------------------------
	'Murid_herpesvirus_1_NC_004065.1'	TGAGATACCCAACAACGTTTACGTGAATGCCACGTGGTACGTACA-------CTGGGTCG

	'HSV1-N1_consensus_seq.'	CCGTGGGACCCCC----------TGACAGMYACACAGAGACACGCCCCCACAACAAACAC
	Human_alphaherpesvirus_1_MN136523	CCGTGGGACCCCC----------TGACTCATACACAGAGACACGCCCCCACAACAAACAC
	'Human_herpesvirus_1_strain_17_NC_001806.2'	CCGTGGGACCCCC----------TGACTCATACACAGAGACACGCCCCCACAACAAACAC
	'Chimpanzee_alpha_1_herpesvirus_strain_105640_NC_023677.1'	-CGGGAGACCCCCCACGGGACAACACCCCCTCCCCAGCGGCTGCGCTCGTTGACGGGCTA
	Human_herpesvirus_2_strain_HG52_NC_001798	-CGGGGGACCCCC-----------------------------------------------
	'Macacine_herpesvirus_1_NC_004812.1'	TCGGGGGTCTCCG-----------------------------------------------
	'Murid_herpesvirus_1_NC_004065.1'	TCGGGAAGATCGC--AGCCTCGGTATCGCCGATCGTCTACTTTACCTCGACAACGAGCTC

	'HSV1-N1_consensus_seq.'	ACAG----------------------------------------GGACCGGGGTCGCCGT
	Human_alphaherpesvirus_1_MN136523	ACAG----------------------------------------GGACCGGGGTCGCCGT
	'Human_herpesvirus_1_strain_17_NC_001806.2'	ACAG----------------------------------------GGACCGGGGTCGCCGT
	'Chimpanzee_alpha_1_herpesvirus_strain_105640_NC_023677.1'	AGCC----------------------------------------GGACGCGGGTTGCCGT
	Human_herpesvirus_2_strain_HG52_NC_001798	---------------------------------------------------GTGGGCCGT
	'Macacine_herpesvirus_1_NC_004812.1'	------------------------------------------------------------
	'Murid_herpesvirus_1_NC_004065.1'	ACCGCCTACGTTGGATGGTAACATGCACCCTTTTTATCGACGGAAAATCGTAACCGCCGC

	'HSV1-N1_consensus_seq.'	GTT------------------------AGGGGGCGTGGTCCCCACTGACTCAKGCSCAGG
	Human_alphaherpesvirus_1_MN136523	GTT------------------------AGGGGGCGTGGTCCCCACTGACTCATGCGCAGG
	'Human_herpesvirus_1_strain_17_NC_001806.2'	GTT-------------------------GGGGGCGTGGTCCCCACTGACTCATACGCAGG
	'Chimpanzee_alpha_1_herpesvirus_strain_105640_NC_023677.1'	GT-----------------------------------GCCGCCCCTGACCCTTCTGGGGG
	Human_herpesvirus_2_strain_HG52_NC_001798	GC-----------------------------------GCCGCCCCCCGACCCTCTGGGGG
	'Macacine_herpesvirus_1_NC_004812.1'	------------------------------------------------------CGGAGG
	'Murid_herpesvirus_1_NC_004065.1'	GAACGGTTTCAAAGTCGACGAGAAGACTGGAGATATCACAGTCGCCCGATCTAACGCGAG

	'HSV1-N1_consensus_seq.'	GCCCCCTTACTCACACGCATCKR-GGGGGTGGGGAGGAGCC-----------GCCCGCCG
	Human_alphaherpesvirus_1_MN136523	GCCCCCTTACTCACACGCATCTA-GGGGGTGGGGAGGAGCC-----------GCCCGCCA
	'Human_herpesvirus_1_strain_17_NC_001806.2'	CCCCCCTTACTCACACGCATCTAGGGGGGTGGGGAGGAGCC-----------GCCCGCCA
	'Chimpanzee_alpha_1_herpesvirus_strain_105640_NC_023677.1'	G----------------------------------GGGGC-----------------CCG
	Human_herpesvirus_2_strain_HG52_NC_001798	GG------------------CGAGGGAGGCAGGGAGGAGC-----------------CCG
	'Macacine_herpesvirus_1_NC_004812.1'	AC----------------------GGGGGCATCGGGGGTC-------------TCCGCGG
	'Murid_herpesvirus_1_NC_004065.1'	CC-----------------TCGCAGACAGCGTCCGGTGTCGCCTGATAGTGTGTCTATGG

	'HSV1-N1_consensus_seq.'	GGTTTGRGGGACGCCGTGGSGMMCCCGACTCCGGTGCGTCACAAGGGCGGGAGAAGAGGG
	Human_alphaherpesvirus_1_MN136523	TATTTGGGGGACGCCGTGGGACCCCCGACTCCGGTGCGTCTGGAGGGCGGGAGAAGAGGG
	'Human_herpesvirus_1_strain_17_NC_001806.2'	TATTTGGGGGACGCCGTGGGACCCCCGACTCCGGTGCGTCTGGAGGGCGGGAGAAGAGGG
	'Chimpanzee_alpha_1_herpesvirus_strain_105640_NC_023677.1'	ATAACGGGGGGCG-----------------------------------GGGAAAGGGGGG
	Human_herpesvirus_2_strain_HG52_NC_001798	AGAGCGGGGGAC-----------------------------------------AGGGGGG
	'Macacine_herpesvirus_1_NC_004812.1'	AGGACGGGGGGCGC------GTCCCCGC-------------------------CGGAGAG
	'Murid_herpesvirus_1_NC_004065.1'	ACGAAAAATGACAGCATCAGCGACCTGCC---------------GGACGACGACCCGCAG

	'HSV1-N1_consensus_seq.'	AAGAAGAGGGGTCGGGATCCAAAGGACGGAMCCAGACCACCTTTGNTTGCAGACCCCTTK
	Human_alphaherpesvirus_1_MN136523	AAGAAGAGGGGTCGGGATCCAAAGGACGGACCCAGACCACCTTTGGTTGCAGACCCCTTT
	'Human_herpesvirus_1_strain_17_NC_001806.2'	AAGAAGAGGGGTCGGGATCCAAAGGACGGACCCAGACCACCTTTGGTTGCAGACCCCTTT
	'Chimpanzee_alpha_1_herpesvirus_strain_105640_NC_023677.1'	AAGACGAGGGGTCGGAATCCAAAGGAC----CCAGACCACCTTTGGTTACGGACCCCTTT
	Human_herpesvirus_2_strain_HG52_NC_001798	GAGACGAGGGGTCGGAATCCAAAGGAC----GCAGACCACCTTTGGTTACGGACCCCTTT
	'Macacine_herpesvirus_1_NC_004812.1'	AGGCGGGACGGGTGTGGTGTGTTGGCC---CGCGACTCACCTACACCCGTCCCCCCCGCC
	'Murid_herpesvirus_1_NC_004065.1'	ATGAAGAACATGAGCGGTGTGATCAAA-CTCCCAGATTACAGCGGTCCGGACACGTTGCT

	'HSV1-N1_consensus_seq.'	CTCCCCCCTCTTCCGAGGCCAGCAGCGRGGCAGGACTTTGTGRGGCGGGGRGG--GGGAG
	Human_alphaherpesvirus_1_MN136523	CTCCCCCCTCTTCCGAGGCCAGCAGGGGGGCAGGACTTTGTGAGGCGGGGGGG--GGGAG
	'Human_herpesvirus_1_strain_17_NC_001806.2'	CTCCCCCCTCTTCCGAGGCCAGCAGGGGGGCAGGACTTTGTGAGGC-GGGGGG--GGGAG
	'Chimpanzee_alpha_1_herpesvirus_strain_105640_NC_023677.1'	CTCCCCCGCTTCCGAACAAAAAGCAGCGGGCGGG---------------------ATGGG
	Human_herpesvirus_2_strain_HG52_NC_001798	CTCCCCCCCTTCCGAACAAAAAGCAGCGGGCGGGGGGCCGGGGTGAGGGAGGGACACGGG
	'Macacine_herpesvirus_1_NC_004812.1'	CCCCTGCGGTTTCTCATCC------------------------------------CCGAT
	'Murid_herpesvirus_1_NC_004065.1'	CACAGACGGTGTACCATTCGACT--------------------------------ACGCC

	'HSV1-N1_consensus_seq.'	AGGGGGAACTCGTGGGCGCTGATTGACGMGCGAAATC-----CSCCCCYCCAGTCTTAYC
	Human_alphaherpesvirus_1_MN136523	AGGGGGAACTCGTGGGCGCTGATTGACGCGGGAAATC-----CCCCCCCCCAGTCTTACC
	'Human_herpesvirus_1_strain_17_NC_001806.2'	AGGGGGAACTCGTGGGTGCTGATTGACGCGGGAAAT-------CCCCCCCCATTCTTACC
	'Chimpanzee_alpha_1_herpesvirus_strain_105640_NC_023677.1'	GGGGACGACACGGCGGTCCCGCCTGACGA--------------CCCGCCC--------TC
	Human_herpesvirus_2_strain_HG52_NC_001798	GGACACGGCGCGGGGGTCCCGCCTCACGC--------------CCCGCGCCCTCTAAATC
	'Macacine_herpesvirus_1_NC_004812.1'	AGGCGCCGGCCGAGGACGCCCTCGAAGACG-------------ACGACCTCGTGCTGCTC
	'Murid_herpesvirus_1_NC_004065.1'	GCGTGGCGTCAGAGAATGCGGACGGAGATGGAGGAACCATCACGCCGCCGCCGCCAGCTC

	'HSV1-N1_consensus_seq.'	CGCCCCCCCTTTTTTCCCCTTAGC---CCGCCCCGGATGYCTGGGTGTTTCCCTGCGACC
	Human_alphaherpesvirus_1_MN136523	CGCCCCCCCTTTTTTCCCCTTAGC---CCGCCCCGGATGTCTGGGTGTTTCCCTGCGACC
	'Human_herpesvirus_1_strain_17_NC_001806.2'	CG-CCCCCCTTTTTTCCCCTTAGC---CCGCCCCGGATGTCTGGGTGTTTCCCTGCGACC
	'Chimpanzee_alpha_1_herpesvirus_strain_105640_NC_023677.1'	CCTTTTGTTTTTTTGT--AGCAGCCCACCGCCCCGAACGCCTGGGGGCTATTGACCGACC
	Human_herpesvirus_2_strain_HG52_NC_001798	CCCCCCGTTGCTTTGTCAAGCAGCCCGCCGCCCCGCACGCCTGGGGGATGCTCAACGACA
	'Macacine_herpesvirus_1_NC_004812.1'	TCCCGCTACTTCTTCCCGGACA-----CCGACTCGGACGAC-------------------
	'Murid_herpesvirus_1_NC_004065.1'	CTACTCGTCATCTCCGTGATCGCCTCGCTACTCTGGCTCGCTG-----------TCGGTG

	'HSV1-N1_consensus_seq.'	GAGACCTGCCGGACAGCAGCGACTCTGAGGCGGAGACCGAAGGGGGGGGGCGGGGGGACG
	Human_alphaherpesvirus_1_MN136523	GAGACCTGCCGGACAGCAGCGACTCTGAGGCGGAGACCGAAGTGGGGGGGCGGGGGGACG
	'Human_herpesvirus_1_strain_17_NC_001806.2'	GAGACCTGCCGGACAGCAGCGACTCTGAGGCGGAGACCGAAGTGGGGGGGCGGGGGGACG
	'Chimpanzee_alpha_1_herpesvirus_strain_105640_NC_023677.1'	TGCAGTGGCTCGCCAGCAGCGACTCGGAGGTGGAGACCGAGGTGGGAATCT------CTG
	Human_herpesvirus_2_strain_HG52_NC_001798	TGCAGTGGCTCGCCAGCAGCGACTCGGAGGAGGAGACCGAGGTGGGAATCT------CTG
	'Macacine_herpesvirus_1_NC_004812.1'	-----------GACGACAACGACGACGACG---------------------------CCG
	'Murid_herpesvirus_1_NC_004065.1'	CTATGTTGTTCTACACCTACGGCCGCGAGCCGCTAGCTAGACTGCTCAAGCGAT---ACG

	'HSV1-N1_consensus_seq.'	CCGACCACCATGACGACGACKCCGCCTCCGAGGCGGACAGCACGGA--------------
	Human_alphaherpesvirus_1_MN136523	CCGACCACCATGACGACGACTCCGCCTCCGAGGCGGACAGCACGGA--------------
	'Human_herpesvirus_1_strain_17_NC_001806.2'	CCGACCACCATGACGACGACTCCGCCTCCGAGGCGGACAGCACGGA--------------
	'Chimpanzee_alpha_1_herpesvirus_strain_105640_NC_023677.1'	ACGACGACCTTCACCGCGACTCCACCTCCGAGGCGGGCAGCACGGA--------------
	Human_herpesvirus_2_strain_HG52_NC_001798	ACGACGACCTTCACCGCGACTCCACCTCCGAGGCGGGCAGCACGGA--------------
	'Macacine_herpesvirus_1_NC_004812.1'	CCGCCGTCGTCGACGACGACCCCGCCTCCGACGCCGCCGCCGCCGACG------------
	'Murid_herpesvirus_1_NC_004065.1'	GCAAGCAGCTCGCGGCCGTCCGCATCCCC---GCGGACGGTAAAGATCAATCACTCACTT

	'HSV1-N1_consensus_seq.'	--------------------------------------------CACGGAACTGTTCG--
	Human_alphaherpesvirus_1_MN136523	--------------------------------------------CACGGAACTGTTCG--
	'Human_herpesvirus_1_strain_17_NC_001806.2'	--------------------------------------------CACGGAACTGTTCG--
	'Chimpanzee_alpha_1_herpesvirus_strain_105640_NC_023677.1'	--------------------------------------------CACGGAGATGTTCG--
	Human_herpesvirus_2_strain_HG52_NC_001798	--------------------------------------------CACGGAGATGTTCG--
	'Macacine_herpesvirus_1_NC_004812.1'	-------------------------------------------GCACCGGACTCTCCG--
	'Murid_herpesvirus_1_NC_004065.1'	CCCCCTTGCTTACCAAATAAAAATGGAAACTGTTTTAGTACCTACACCAAACGGTCTGTC

	'HSV1-N1_consensus_seq.'	------------------------------------------------------------
	Human_alphaherpesvirus_1_MN136523	------------------------------------------------------------
	'Human_herpesvirus_1_strain_17_NC_001806.2'	------------------------------------------------------------
	'Chimpanzee_alpha_1_herpesvirus_strain_105640_NC_023677.1'	------------------------------------------------------------
	Human_herpesvirus_2_strain_HG52_NC_001798	------------------------------------------------------------
	'Macacine_herpesvirus_1_NC_004812.1'	------------------------------------------------------------
	'Murid_herpesvirus_1_NC_004065.1'	GTGTCTGTTCTGTCTGCGTCGTCCGTGGTCCTCTTGACACTCTTGTCTGAGTCTTTTGGC

	'HSV1-N1_consensus_seq.'	--AGACGGGGCTGCTGGG------------------------------------------
	Human_alphaherpesvirus_1_MN136523	--AGACGGGGCTGCTGGG------------------------------------------
	'Human_herpesvirus_1_strain_17_NC_001806.2'	--AGACGGGGCTGCTGGG------------------------------------------
	'Chimpanzee_alpha_1_herpesvirus_strain_105640_NC_023677.1'	--AGACCGGCCTGATGG-------------------------------------------
	Human_herpesvirus_2_strain_HG52_NC_001798	--AGGCGGGCCTGATGG-------------------------------------------
	'Macacine_herpesvirus_1_NC_004812.1'	--CGCCGGCCCCGCCCC-------------------------------------------
	'Murid_herpesvirus_1_NC_004065.1'	GTCGTCGGGTCTATCGAGTGAGAGAATGAGGGGATATACGGGCGATACGATGGTGTTAAT

	'HSV1-N1_consensus_seq.'	--------------GCCGCAGGGCGTGGATGGGGGGGCGGTCTCGGG----------GGG
	Human_alphaherpesvirus_1_MN136523	--------------GCCGCAGGGCGTGGATGGGGGGGCGGTCTCGGG----------GGG
	'Human_herpesvirus_1_strain_17_NC_001806.2'	--------------GCCGCAGGGCGTGGATGGGGGGGCGGTCTCGGG----------GGG
	'Chimpanzee_alpha_1_herpesvirus_strain_105640_NC_023677.1'	-----------------ACATGACCACGCCCCCGGCCCGGCCCACGGCCGAGCGCCAGGG
	Human_herpesvirus_2_strain_HG52_NC_001798	-----------------ACGCGGCCACGCCCCCGGCCCGGCCCCCGGCCGAGCGCCAGGG
	'Macacine_herpesvirus_1_NC_004812.1'	------------------------------------------------------------
	'Murid_herpesvirus_1_NC_004065.1'	GGTGTTCTGCGTATGGCTCGCGTACGTGTTCTCGGTGGAATCTAAGGCTAA---CGGATG

	'HSV1-N1_consensus_seq.'	GAGTCCCCCCCGCGAGGAAGACCCCGGCAGTT---------GCGGGGGCGCCGCC-----
	Human_alphaherpesvirus_1_MN136523	GAGTCCCCCCCGCGAGGAAGACCCCGGCAGTT---------GCGGGGGCGCCCCC-----
	'Human_herpesvirus_1_strain_17_NC_001806.2'	GAGCCCCCCCCGCGAGGAAGACCCCGGCAGTT---------GCGGGGGCGCCCCC-----
	'Chimpanzee_alpha_1_herpesvirus_strain_105640_NC_023677.1'	CAGCCCCCCGCCCGACGACGCGCCGCGACCCT---------GCGGGGGCGGGCCC-----
	Human_herpesvirus_2_strain_HG52_NC_001798	CAGCCCCACGCCCGCCGACGCGCAGGGATCCT---------GCGGGGGTGGGCCCGTGGG
	'Macacine_herpesvirus_1_NC_004812.1'	------------------------------------------------------------
	'Murid_herpesvirus_1_NC_004065.1'	CGACCCGTCACTCGCTACTAACTACAGTAACTTAACACAAGGTCAATGTGTGACAAGAAA

	'HSV1-N1_consensus_seq.'	-CCTCGAGAGGACGGGGRCAGCGACGAG--------------------------------
	Human_alphaherpesvirus_1_MN136523	-CCTCGAGAGGACGGGGGGAGCGACGAG--------------------------------
	'Human_herpesvirus_1_strain_17_NC_001806.2'	-CCTCGAGAGGACGGGGGGAGCGACGAG--------------------------------
	'Chimpanzee_alpha_1_herpesvirus_strain_105640_NC_023677.1'	-GAGGGGGAAGGAGGGGCGGGCGGGGAG--------------------------------
	Human_herpesvirus_2_strain_HG52_NC_001798	TGAGGAGGAAGCGGAAGCGGGAGGGGGG--------------------------------
	'Macacine_herpesvirus_1_NC_004812.1'	------------------------------------------------------------
	'Murid_herpesvirus_1_NC_004065.1'	GGGTGTCAAGAACGATACGGAAGAAGGATCGTACAGTTGTCTAACGGATGCCATCTGTAT

	'HSV1-N1_consensus_seq.'	-----------GGCGACGTGTGCGCCGTGNGAACGG------------------------
	Human_alphaherpesvirus_1_MN136523	-----------GGCGACGTGTGCGCCGTGTGCACGG------------------------
	'Human_herpesvirus_1_strain_17_NC_001806.2'	-----------GGCGACGTGTGCGCCGTGTGCACGG------------------------
	'Chimpanzee_alpha_1_herpesvirus_strain_105640_NC_023677.1'	-----------GGCGACGTGTGCGCCGTGTGCACGG------------------------
	Human_herpesvirus_2_strain_HG52_NC_001798	-----------GGCGACGTGTGCGCCGTGTGCACGG------------------------
	'Macacine_herpesvirus_1_NC_004812.1'	------------GCGAGACCTGCGCCGTCTGCACGG------------------------
	'Murid_herpesvirus_1_NC_004065.1'	TCCCGCATCGTGGGAAGGTACGTGGCTGGTGGACGGGTGGCCGTTACCGTTCGGAGTCTA

	'HSV1-N1_consensus_seq.'	------------------------------------------------------------
	Human_alphaherpesvirus_1_MN136523	------------------------------------------------------------
	'Human_herpesvirus_1_strain_17_NC_001806.2'	------------------------------------------------------------
	'Chimpanzee_alpha_1_herpesvirus_strain_105640_NC_023677.1'	------------------------------------------------------------
	Human_herpesvirus_2_strain_HG52_NC_001798	------------------------------------------------------------
	'Macacine_herpesvirus_1_NC_004812.1'	------------------------------------------------------------
	'Murid_herpesvirus_1_NC_004065.1'	TTTCAAGTCCTCGAACAGCAGTCCGCCTTTGTTTAGCATGACTTTTAACCAAACGCAGCC

	'HSV1-N1_consensus_seq.'	----ATGAGATCGCGCCCCACCTGCGCTGCG-----------------------------
	Human_alphaherpesvirus_1_MN136523	----ATGAGATCGCGCCCCACCTGCGCTGCG-----------------------------
	'Human_herpesvirus_1_strain_17_NC_001806.2'	----ATGAGATCGCGCCCCACCTGCGCTGCG-----------------------------
	'Chimpanzee_alpha_1_herpesvirus_strain_105640_NC_023677.1'	----ATGAGATCCCCCCGCCCCTGCGCTGCC-----------------------------
	Human_herpesvirus_2_strain_HG52_NC_001798	----ACGAGATCGCCCCGCCCCTGCGCTGCC-----------------------------
	'Macacine_herpesvirus_1_NC_004812.1'	----AGCGCATCGACGAGGCGCAGCTCTGCA-----------------------------
	'Murid_herpesvirus_1_NC_004065.1'	GACTACCACACCGCCTACCATCAACGCTACAGATTATACACTAGATCCCACGTCAGGGCG

	'HSV1-N1_consensus_seq.'	----ACACCTTCCCGTGCATGCACCGCTTCTGCATCCCGTSCATGAAAACC---------
	Human_alphaherpesvirus_1_MN136523	----ACACCTTCCCGTGCATGCACCGCTTCTGCATCCCGTGCATGAAAACC---------
	'Human_herpesvirus_1_strain_17_NC_001806.2'	----ACACCTTCCCGTGCATGCACCGCTTCTGCATCCCGTGCATGAAAACC---------
	'Chimpanzee_alpha_1_herpesvirus_strain_105640_NC_023677.1'	----AGAGTTTTCCCTGCCTGCACCCTTTCTGCATCCCGTGCATGAAGACC---------
	Human_herpesvirus_2_strain_HG52_NC_001798	----AGAGTTTTCCCTGCCTGCACCCCTTCTGCATCCCGTGCATGAAGACC---------
	'Macacine_herpesvirus_1_NC_004812.1'	----ACACCTTCCCCTGCCTGCACCGCTTCTGCATCCCCTGCCTGAAGACG---------
	'Murid_herpesvirus_1_NC_004065.1'	CCTTATCGTCTCTTCCAACCTAACTAGATCAGTGTCCGTCACGTGTAAACTGACGATTTG

	'HSV1-N1_consensus_seq.'	------------TGGATGC------------------------------MATTGCGCAAC
	Human_alphaherpesvirus_1_MN136523	------------TGGATGC------------------------------AATTGCGCAAC
	'Human_herpesvirus_1_strain_17_NC_001806.2'	------------TGGATGC------------------------------AATTGCGCAAC
	'Chimpanzee_alpha_1_herpesvirus_strain_105640_NC_023677.1'	------------TGGATTC------------------------------AGTTGCGCAAC
	Human_herpesvirus_2_strain_HG52_NC_001798	------------TGGATTC------------------------------CGTTGCGCAAC
	'Macacine_herpesvirus_1_NC_004812.1'	------------TGGCTGC------------------------------CCATGCGCAAC
	'Murid_herpesvirus_1_NC_004065.1'	TCGACAGACCGACGGCTACGGACCTAAACCTCCACCAAGACGGCCCAAGAAACGCACGAC

	'HSV1-N1_consensus_seq.'	ACCTGCCCGCTGTGCAACGCCAAGCTGGTGYACCTGA----TAGTGGGCGTCACGCCCAG
	Human_alphaherpesvirus_1_MN136523	ACCTGCCCGCTGTGCAACGCCAAGCTGGTGTACCTGA----TAGTGGGCGTCACGCCCAG
	'Human_herpesvirus_1_strain_17_NC_001806.2'	ACCTGCCCGCTGTGCAACGCCAAGCTGGTGTACCTGA----TAGTGGGCGTGACGCCCAG
	'Chimpanzee_alpha_1_herpesvirus_strain_105640_NC_023677.1'	ACCTGTCCCCTGTGCAACACCAGACTGGCGTACCTGA----TAGTGGGCGTGACTCCCAG
	Human_herpesvirus_2_strain_HG52_NC_001798	ACGTGTCCCCTGTGCAACACCCCGGTGGCGTACCTGA----TAGTGGGCGTGACCGCCAG
	'Macacine_herpesvirus_1_NC_004812.1'	AGCTGCCCGCTCTGCAACGCCGCCGTGTCCTATCTCA----TCGTGGGCGTGCAGGCCAA
	'Murid_herpesvirus_1_NC_004065.1'	GACGGTTCTCCCTACAACCACGAGTTATACAACCTTATCTGTAACTCATACTTCTACCAT

	'HSV1-N1_consensus_seq.'	CGGGTCGTTCAGCACCGTCCCGATCGTGAACGACCCCCAGACC-----------------
	Human_alphaherpesvirus_1_MN136523	CGGGTCGTTCAGCACCGTCCCGATCGTGAACGACCCCCAGACC-----------------
	'Human_herpesvirus_1_strain_17_NC_001806.2'	CGGGTCGTTCAGCACCATCCCGATCGTGAACGACCCCCAGACC-----------------
	'Chimpanzee_alpha_1_herpesvirus_strain_105640_NC_023677.1'	GGGGTCGTTCAGCACCATCCCGATAGTGAACGACCCCCAGACC-----------------
	Human_herpesvirus_2_strain_HG52_NC_001798	CGGGTCGTTCAGCACCATCCCGATAGTGAACGACCCCCGGACC-----------------
	'Macacine_herpesvirus_1_NC_004812.1'	CGGCTCGTACAGCACCATCCCCGTGGTCAACGACCCCCGCACG-----------------
	'Murid_herpesvirus_1_NC_004065.1'	CAGAAAACTCATCACCACACGCCGGGCGACCGAATCCCCAACCGTCAACCACACATCGCC

	'HSV1-N1_consensus_seq.'	----------------------------------------CGCVTGGAGGCCGAGGAGGC
	Human_alphaherpesvirus_1_MN136523	----------------------------------------CGCATGGAGGCCGAGGAGGC
	'Human_herpesvirus_1_strain_17_NC_001806.2'	----------------------------------------CGCATGGAGGCCGAGGAGGC
	'Chimpanzee_alpha_1_herpesvirus_strain_105640_NC_023677.1'	----------------------------------------CGCGTGGAGGCCGAGGCGGC
	Human_herpesvirus_2_strain_HG52_NC_001798	----------------------------------------CGCGTGGAGGCCGAGGCGGC
	'Macacine_herpesvirus_1_NC_004812.1'	----------------------------------------CGGCGCGACGCCGAGGACGC
	'Murid_herpesvirus_1_NC_004065.1'	GATACCGACGTCCAGCCGCGTTAACGTTTCTGTCGATTCCAACACCGACGACGAGACGAC

	'HSV1-N1_consensus_seq.'	CGTCG------------------GGGCGGGCACGGCCGGGGGCKTTATCTGGACKGGCAA
	Human_alphaherpesvirus_1_MN136523	CGTCA------------------GGGCGGGCACGGCCGTGGACTTTATCTGGACGGGCAA
	'Human_herpesvirus_1_strain_17_NC_001806.2'	CGTCA------------------GGGCGGGCACGGCCGTGGACTTTATCTGGACGGGCAA
	'Chimpanzee_alpha_1_herpesvirus_strain_105640_NC_023677.1'	CGTCC------------------GGGCCGGCACGGCCGTGGACTTTATCTGGACGGGCAA
	Human_herpesvirus_2_strain_HG52_NC_001798	CGTGC------------------GGGCCGGCACGGCCGTGGACTTTATCTGGACGGGCAA
	'Macacine_herpesvirus_1_NC_004812.1'	CGTGC------------------GCGCCGGCACCGCCGTGGACTTCATCTGGGTGGACCG
	'Murid_herpesvirus_1_NC_004065.1'	CGGGTCTATGGAACGGCAGAAGAGATCGAACATGATCGCGATCGTCATGCTCGTCTGCTT

	'HSV1-N1_consensus_seq.'	TC-------------------------------AGCGGTTCGCCSCGCTCGACCTGACCC
	Human_alphaherpesvirus_1_MN136523	TC-------------------------------AGCGGTTCGCCCCGCGGTACCTGACCC
	'Human_herpesvirus_1_strain_17_NC_001806.2'	TC-------------------------------AGCGGTTCGCCCCGCGGTACCTGACCC
	'Chimpanzee_alpha_1_herpesvirus_strain_105640_NC_023677.1'	CC-------------------------------AGCAGACGGCCCCGCGCTCCGTGACGC
	Human_herpesvirus_2_strain_HG52_NC_001798	CC-------------------------------AGCGGACGGCCCCGCGCTCCCTGTCGC
	'Macacine_herpesvirus_1_NC_004812.1'	CCCG----------------------------GGGGAGCCCGCCCCGTCCTCGGTCACCC
	'Murid_herpesvirus_1_NC_004065.1'	CTCGTTCGGTGCGTGCGTGCTGCTAGTAGGCTTGGCGTATTATTACGGCTTCTTTGACGA

	'HSV1-N1_consensus_seq.'	TGGGGGGGCACACGGTGAGGGC--------------------------------------
	Human_alphaherpesvirus_1_MN136523	TGGGGGGGCACACGGTGAGGGC--------------------------------------
	'Human_herpesvirus_1_strain_17_NC_001806.2'	TGGGGGGGCACACGGTGAGGGC--------------------------------------
	'Chimpanzee_alpha_1_herpesvirus_strain_105640_NC_023677.1'	TGGGGGGGCACACGGTCCGCGC--------------------------------------
	Human_herpesvirus_2_strain_HG52_NC_001798	TGGGGGGACACACGGTCCGCGC--------------------------------------
	'Macacine_herpesvirus_1_NC_004812.1'	TCGGCGGGCGCACCGTGCGCGC--------------------------------------
	'Murid_herpesvirus_1_NC_004065.1'	CACGCAGTCACACGCTCCCGGTCACGGATCCGAACCACGTTCCGGTGAATCTGAACCTCT

	'HSV1-N1_consensus_seq.'	---------------------------------------CCTGTCGCCCACCCACGGCG-
	Human_alphaherpesvirus_1_MN136523	---------------------------------------CCTGTCGCCCACCCACCCTG-
	'Human_herpesvirus_1_strain_17_NC_001806.2'	---------------------------------------CCTGTCGCCCACCCACCCGG-
	'Chimpanzee_alpha_1_herpesvirus_strain_105640_NC_023677.1'	---------------------------------------CCTGTCGCCCGCCCCCCCGT-
	Human_herpesvirus_2_strain_HG52_NC_001798	---------------------------------------CCTGTCGCCCACCCCCCCGT-
	'Macacine_herpesvirus_1_NC_004812.1'	---------------------------------------CCTCTC-CCCGCCCGCCCGCA
	'Murid_herpesvirus_1_NC_004065.1'	ACGTCCGCCGGCTGATGTATCTGCCAACAATTCTACGTACCTGTC-ACCGCCCACACCTG

	'HSV1-N1_consensus_seq.'	-------------------AGCCCACCACGGACG--------------------------
	Human_alphaherpesvirus_1_MN136523	-------------------AGCCCACCACGGACG--------------------------
	'Human_herpesvirus_1_strain_17_NC_001806.2'	-------------------AGCCCACCACGGACG--------------------------
	'Chimpanzee_alpha_1_herpesvirus_strain_105640_NC_023677.1'	-------------------GGCCCGGCACGGACG--------------------------
	Human_herpesvirus_2_strain_HG52_NC_001798	-------------------GGCCCGGCACGGACG--------------------------
	'Macacine_herpesvirus_1_NC_004812.1'	TG-------------GGCCGGCCCGTCACCGACA--------------------------
	'Murid_herpesvirus_1_NC_004065.1'	CGGTGAGTATGTAAAGGGCCGACCGCCGCAGGTGCGACGGTACGTATCAGATACACCTGG

	'HSV1-N1_consensus_seq.'	------------------------------------------------------------
	Human_alphaherpesvirus_1_MN136523	------------------------------------------------------------
	'Human_herpesvirus_1_strain_17_NC_001806.2'	------------------------------------------------------------
	'Chimpanzee_alpha_1_herpesvirus_strain_105640_NC_023677.1'	------------------------------------------------------------
	Human_herpesvirus_2_strain_HG52_NC_001798	------------------------------------------------------------
	'Macacine_herpesvirus_1_NC_004812.1'	------------------------------------------------------------
	'Murid_herpesvirus_1_NC_004065.1'	ACACGATGCGTCTCTATCTTGATCTATCACAGTTTCTGCTTTTAGCAGTCATCGTAACAG

	'HSV1-N1_consensus_seq.'	------------------------------------------------------------
	Human_alphaherpesvirus_1_MN136523	------------------------------------------------------------
	'Human_herpesvirus_1_strain_17_NC_001806.2'	------------------------------------------------------------
	'Chimpanzee_alpha_1_herpesvirus_strain_105640_NC_023677.1'	------------------------------------------------------------
	Human_herpesvirus_2_strain_HG52_NC_001798	------------------------------------------------------------
	'Macacine_herpesvirus_1_NC_004812.1'	------------------------------------------------------------
	'Murid_herpesvirus_1_NC_004065.1'	ATTCCGTGGTTTTATCGATGATCTGCGATACGAATGCACATTCCAATCTACCACAAGGAA

	'HSV1-N1_consensus_seq.'	------------------------------AGGATGACGACGACCTGGAC---GACGGTG
	Human_alphaherpesvirus_1_MN136523	------------------------------AGGATGACGACGACCTGGAC---GACGGTG
	'Human_herpesvirus_1_strain_17_NC_001806.2'	------------------------------AGGATGACGACGACCTGGAC---GACGGTG
	'Chimpanzee_alpha_1_herpesvirus_strain_105640_NC_023677.1'	------------------------------ACGAGGACGACGACCTGGCC---GATGGTG
	Human_herpesvirus_2_strain_HG52_NC_001798	------------------------------ACGAGGACGATGACCTGGCC---GACGGTG
	'Macacine_herpesvirus_1_NC_004812.1'	------------------------------GCGAGGACAGCGACGATGACGCGGACAGCG
	'Murid_herpesvirus_1_NC_004065.1'	GTTGTACGATTCTGAGTAAAACTCCCGTACGTAACGACAGTAACCTAGGTGTGGACGGTT

	'HSV1-N1_consensus_seq.'	AGGCGGGGG---------------------------------------------------
	Human_alphaherpesvirus_1_MN136523	AGGCGGGGG---------------------------------------------------
	'Human_herpesvirus_1_strain_17_NC_001806.2'	AGGCGGGGG---------------------------------------------------
	'Chimpanzee_alpha_1_herpesvirus_strain_105640_NC_023677.1'	AGGGCGGGG---------------------------------------------------
	Human_herpesvirus_2_strain_HG52_NC_001798	AGGGCGGGC---------------------------------------------------
	'Macacine_herpesvirus_1_NC_004812.1'	ACGAGGACA---------------------------------------------------
	'Murid_herpesvirus_1_NC_004065.1'	GGGGATACGAATGTCCACTCGGTGATATCTGCATTCCGGCATCGTGGCAGGTTAAATGGT

	'HSV1-N1_consensus_seq.'	------------------------------------------------------------
	Human_alphaherpesvirus_1_MN136523	------------------------------------------------------------
	'Human_herpesvirus_1_strain_17_NC_001806.2'	------------------------------------------------------------
	'Chimpanzee_alpha_1_herpesvirus_strain_105640_NC_023677.1'	------------------------------------------------------------
	Human_herpesvirus_2_strain_HG52_NC_001798	------------------------------------------------------------
	'Macacine_herpesvirus_1_NC_004812.1'	------------------------------------------------------------
	'Murid_herpesvirus_1_NC_004065.1'	ATATCGGGCTTTACCAAATGGATACGGGCGGTTTTTTCAGATCATCCCTGACAAAACCAC

	'HSV1-N1_consensus_seq.'	------------------------GCGGCGAGGACCNWGGRGGAGGAGGAGGAGGAGGG-
	Human_alphaherpesvirus_1_MN136523	------------------------GCGGCGAGGACCCTGGGGGAGGAGGAGGAGGAGGG-
	'Human_herpesvirus_1_strain_17_NC_001806.2'	------------------------GCGGCAAGGACCCTGGGGGAGGAGGAGGAGGAGGG-
	'Chimpanzee_alpha_1_herpesvirus_strain_105640_NC_023677.1'	------------------------GCGG---AGGC--GGAGGGGCGGGGAGGGAGGGGC-
	Human_herpesvirus_2_strain_HG52_NC_001798	------------------------GGGGGTCGGGC--GGGGGTCGGGCGGGGGTCGGGC-
	'Macacine_herpesvirus_1_NC_004812.1'	------------------------GCGACGAGGACGAGGACGACAGCCTCGCCGGTGGG-
	'Murid_herpesvirus_1_NC_004065.1'	CTACGTTTCAAGGACTCAGTATGTACGTGAAAGATAAAAACAACGCACGGCCAGATGGGT

	'HSV1-N1_consensus_seq.'	----------------------------------------GGGAGGGAGGAAKAGGCGGG
	Human_alphaherpesvirus_1_MN136523	----------------------------------------GGGAGGGAGGAATAGGCGGG
	'Human_herpesvirus_1_strain_17_NC_001806.2'	----------------------------------------GGG-GGGAGGGAGGAATAGG
	'Chimpanzee_alpha_1_herpesvirus_strain_105640_NC_023677.1'	----------------------------------------GGGCCGCGCGTACCCGCCCA
	Human_herpesvirus_2_strain_HG52_NC_001798	----------------------------------------GGGGGTCGGGCGGGGGTCGG
	'Macacine_herpesvirus_1_NC_004812.1'	----------------------------------------CGGCGGGACGACGGCGTGGG
	'Murid_herpesvirus_1_NC_004065.1'	TCGATATAAAACACGAAGACGGTCGTCTCATCGTTACTGTGGATGCAGGTCGGCCATTCA

	'HSV1-N1_consensus_seq.'	CGGGGGGGCGAGGAAAGGGCGGGCCGGGGAGGGGGCGTAACCT-----------------
	Human_alphaherpesvirus_1_MN136523	CGGGGGGGCGAGGAAAGGGCGGGCCGGGGAGGGGGCGTAACCT-----------------
	'Human_herpesvirus_1_strain_17_NC_001806.2'	CGGGCGGGCGAGGAAAGGGCGGGCCGGGGAGGGGGCGTAACCT-----------------
	'Chimpanzee_alpha_1_herpesvirus_strain_105640_NC_023677.1'	ACGGGCGCTGACCGGGGGTC----------------------------------------
	Human_herpesvirus_2_strain_HG52_NC_001798	GCGGGGGTCGGGCGGGGGTCGGGCGGGGGTCGGGCGGGGGTCGGGCGGGGGTCGGGCGGG
	'Macacine_herpesvirus_1_NC_004812.1'	GGGGAGGGGAGGGGGAGGGAGTGGTGGGGAGGG---------------------------
	'Murid_herpesvirus_1_NC_004065.1'	CTGTGGGCTGTAAGGTGACTGTATGTAAGAGAGAACCCGATTA--------TGGTCCAGC

	'HSV1-N1_consensus_seq.'	------------------------------GATCGCGCCCCMCGTTGTCTCTTGCAGCAG
	Human_alphaherpesvirus_1_MN136523	------------------------------GATCGCGCCCCCCGTTGTCTCTTGCAGCAG
	'Human_herpesvirus_1_strain_17_NC_001806.2'	------------------------------GATCGCGCCCCCCGTTGTCTCTTGCAGCAG
	'Chimpanzee_alpha_1_herpesvirus_strain_105640_NC_023677.1'	------------------------------TCCCTCGTCTCTTGTCTCCCTCTGCAGTGG
	Human_herpesvirus_2_strain_HG52_NC_001798	GGTCGGGCGGGGGTCGGGCACTAACCGGGGGCTCCCGTCTC-TGTCTCCCTCTGCAGTGG
	'Macacine_herpesvirus_1_NC_004812.1'	------------------------------TGTCGCGGCCGCCGCGCTCCCCT-------
	'Murid_herpesvirus_1_NC_004065.1'	GACTGAGGAACCTACGACGAAAGAACGTAGTACCACGAAACCCGTGCCGATTCCCACCAC

	'HSV1-N1_consensus_seq.'	ACKACG--------TACCGCCCGCCCCCCGCCGGACGCCCCGC---GCCCCCSCMCGCAS
	Human_alphaherpesvirus_1_MN136523	ACTACG--------TACCGCCCGCCCCCCGCCGGACGCCCCGC---GCCCCCCCACGCAG
	'Human_herpesvirus_1_strain_17_NC_001806.2'	ACTACG--------TACCGCCCGCCCCCCGCCGGACGCCCCGC---GCCCCCCCACGCAG
	'Chimpanzee_alpha_1_herpesvirus_strain_105640_NC_023677.1'	ACTACG--------TCCCGCCCGCCCCCCGAAGAGCGCCCCG------------ACGCGG
	Human_herpesvirus_2_strain_HG52_NC_001798	ACTACG--------TCCCGCCCGCCCCCCGAAGAGCGCCCCG------------GCGCGG
	'Macacine_herpesvirus_1_NC_004812.1'	--------------------CCGCCCCCCCCCGCGCCCCCCG------CCCCCGACTCAC
	'Murid_herpesvirus_1_NC_004065.1'	ACAACGGAGAACCACACGATCCGAACCCCAGACCACAGTCCGTCCTACTACCAGACCCAC

	'HSV1-N1_consensus_seq.'	AGGCGCCGCCGCGCCCSCCG------WGACGGGCGGGGCGTCTCACGCAGCCCCCCAGCC
	Human_alphaherpesvirus_1_MN136523	AGGCGCCGCCGCGCCCCCCG------TGACGGGCGGGGCGTCTCACGCAGCCCCCCAGCC
	'Human_herpesvirus_1_strain_17_NC_001806.2'	AGGCGCCGCCGCGCCCCCCG------TGACGGGCGGGGCGTCTCACGCAGCCCCCCAGCC
	'Chimpanzee_alpha_1_herpesvirus_strain_105640_NC_023677.1'	GGGGGGTGGCTCG---------------------GGGTCGACCCGCGGAGCCTCCCAGCC
	Human_herpesvirus_2_strain_HG52_NC_001798	GGGCGGCGGTGCG---------------------GGGGCGACCCGCGGAACCTCCCAGCC
	'Macacine_herpesvirus_1_NC_004812.1'	CGCCGGCTTCTCT----------------------------CTCTCTCCGCCCCTCCGCA
	'Murid_herpesvirus_1_NC_004065.1'	GACCACGGTCCGCCCGACTACCAGACCAACGACCACGGTCAGTCCTACTACCAGACCAAC

	'HSV1-N1_consensus_seq.'	GGCCGCGGCTCGGACAGCGCCMCCCTCGGCGCCCATCGNNCCN--CACGGCAGCASKAAC
	Human_alphaherpesvirus_1_MN136523	GGCCGCGGCTCGGACAGCGCCCCCCTCGGCGCCCATCGGGCCA--CACGGCAGCAGTAAC
	'Human_herpesvirus_1_strain_17_NC_001806.2'	GGCCGCGGCTCGGACAGCGCCCCCCTCGGCGCCCATCGGGCCA--CACGGCAGCAGTAAC
	'Chimpanzee_alpha_1_herpesvirus_strain_105640_NC_023677.1'	CGCCGCGGCCCGACCGGCGCCCCC--TGGCGTCCCGCGGAGCAGTAACAGCAGCAGCAGC
	Human_herpesvirus_2_strain_HG52_NC_001798	CGCCGCGACCCGACCGGCGCCCCC--TGGCGCCCCGCGGAG------CAGCAGCAGCGGC
	'Macacine_herpesvirus_1_NC_004812.1'	GACCCCACCTT--------CCACC--CGGCGCC--------------CGCCAGGGGCGCC
	'Murid_herpesvirus_1_NC_004065.1'	GACCACGGTCCGCCCGACTACAAAACCCATACCCCATCCTACCCAGAAACCAGTCCCACC

	'HSV1-N1_consensus_seq.'	AYCWC-------CACCACCACCAACAGCAGCGGCGGTGGCGGCGGCKCCCGCCAGTCGCG
	Human_alphaherpesvirus_1_MN136523	ACCAA-------CACCACCACCAACAGCAGCGGCGGTGGCGGCGGCTCCCGCCAGTCGCG
	'Human_herpesvirus_1_strain_17_NC_001806.2'	ACCAA-------CACCACCACCAACAGCAGCGGC---GGCGGCGGCTCCCGCCAGTCGCG
	'Chimpanzee_alpha_1_herpesvirus_strain_105640_NC_023677.1'	AGCG--------CACCGTCGCGGGCGGGGATGGGGTCGGGGTCGGGGTCGGGGGGTGGCA
	Human_herpesvirus_2_strain_HG52_NC_001798	GGCG--------CCCCGTTGCGGGCGGGGGT------GGGATCTGGGTCTGGGGGCGGCC
	'Macacine_herpesvirus_1_NC_004812.1'	CGCGC-------CCCCGCCGCCCGAGGAGACGC---------------------------
	'Murid_herpesvirus_1_NC_004065.1'	GGCGCGACCCAAGCCCATCACCCGAAAACATAC---------CTCGATCACCCAGGCGCT

	'HSV1-N1_consensus_seq.'	----------AGCCGCGGCGCCGCGGGGRGCGTCTGCCCCCTCCGKGGGGGTTGGGGTTG
	Human_alphaherpesvirus_1_MN136523	----------AGCCGCGGCGCCGCGGGGGGCGTCTGGCCCCTCCGGGGGGGTTGGGGTTG
	'Human_herpesvirus_1_strain_17_NC_001806.2'	----------AGCCGCGGCGCCGCGGGGGGCGTCTGGCCCCTCCGGGGGGGTTGGGGTTG
	'Chimpanzee_alpha_1_herpesvirus_strain_105640_NC_023677.1'	GTGCCGCCGCGGTCGTCGCGGCGAGGGCAGCCGCTCTTCCTCCTGCGGCCGGCGG----G
	Human_herpesvirus_2_strain_HG52_NC_001798	CTGCCGTCGCGGCCGTCGTGCCGAGAGTGGCCTCTCTTCCCCCTGCGGCCGGCGG----G
	'Macacine_herpesvirus_1_NC_004812.1'	------------------CGCCCGGGCCCACCGCGCGTCCACCCGAGGAGGAGCC-----
	'Murid_herpesvirus_1_NC_004065.1'	----CGTTAAGTTTTCTACATCTAGCCCCACAACTCTTTTTCCCGGCCCCGACAA---CG

	'HSV1-N1_consensus_seq.'	GGGTTGGGGTTGKTGAAGCGG--AGGCGGGGCGGCCGAGGGGCCGGACGG--------GC
	Human_alphaherpesvirus_1_MN136523	GGGTTGGGGTTGTTGAAGCGG--AGGCGGGGCGGCCGAGGGGCCGGACGG--------GC
	'Human_herpesvirus_1_strain_17_NC_001806.2'	GGGTTGGGGTTGTTGAAGCGG--AGGCGGGGCGGCCGAGGGGCCGGACGG--------GC
	'Chimpanzee_alpha_1_herpesvirus_strain_105640_NC_023677.1'	GGGCGGGCGCCGTCGAGACGGGTAGGCGGAGACTCTGAGGCGGCGCAGGGC--AGGGCAC
	Human_herpesvirus_2_strain_HG52_NC_001798	GGGCGCGCGCAGGCGCGGCGGGTGGGCGAAGACGCCGCGGCGGCGGAGGGC--AGGACGC
	'Macacine_herpesvirus_1_NC_004812.1'	-----------------------AGGGGAGGGGCCCGAGGGGCCG---------------
	'Murid_herpesvirus_1_NC_004065.1'	CAGACGATACCGTCGCCGCAA--CCGCAGAGATGCAGACTTCGCATACGGTTACGATCAC

	'HSV1-N1_consensus_seq.'	CCCYCGATCAACAGACCCGCCCMCCTTGCAAACAACAG----------------------
	Human_alphaherpesvirus_1_MN136523	CCCCTTGTCAACAGACCCGCCCCCCTTGCAAACAACAG----------------------
	'Human_herpesvirus_1_strain_17_NC_001806.2'	CCCCTTGTCAACAGACCCGCCCCCCTTGCAAACAACAG----------------------
	'Chimpanzee_alpha_1_herpesvirus_strain_105640_NC_023677.1'	CCCCTCCGAGACAGCCCCGCGCGGCCCAAGAGC---------------------------
	Human_herpesvirus_2_strain_HG52_NC_001798	CCCCCGCGGGACAGCCCCGCGCGGCCCAGGAGC---------------------------
	'Macacine_herpesvirus_1_NC_004812.1'	-CCGCGCCCCGCGCCCCGGCCCCCGCCGGGAACCCCG-----------------------
	'Murid_herpesvirus_1_NC_004065.1'	CGTGTCGGTAGCGGTGACGATCTTTATAGTGACTCTGATCGCGTTAGCTGTGTTGTATCA

	'HSV1-N1_consensus_seq.'	-----AGACCCCATAGTGATCAGCGACTCB---------CYCCCGGCCTCTCCCCACAG-
	Human_alphaherpesvirus_1_MN136523	-----AGACCCCATAGTGATCAGCGACTCC---------CCCCCGGCCTCTCCCCACAG-
	'Human_herpesvirus_1_strain_17_NC_001806.2'	-----AGACCCCATAGTGATCAGCGACTCC---------CCCCCGGCCTCTCCCCACAG-
	'Chimpanzee_alpha_1_herpesvirus_strain_105640_NC_023677.1'	-------CCCCCATAGTCATCAGCGACTCC---------CCCCCACCCTCTCCGCGC---
	Human_herpesvirus_2_strain_HG52_NC_001798	-------CCCCCATAGTCATCAGCGACTCT---------CCCCCGCCGTCTCCGCGC---
	'Macacine_herpesvirus_1_NC_004812.1'	-------CGCCCATCGTGATAGGCGACTCG---------CCGCCCGCCTCCCCCCGGCGG
	'Murid_herpesvirus_1_NC_004065.1'	CTACGGCTTTCTGGGGAGATCGGCTATCCTCGATTTGTACGCCGAACGTCTCCGTGCTCG

	'HSV1-N1_consensus_seq.'	------------------------------GCCCCCCGCGGCGCCCATGCCAGGCTCC--
	Human_alphaherpesvirus_1_MN136523	------------------------------GCCCCCCGCGGCGCCCATGCCAGGCTCC--
	'Human_herpesvirus_1_strain_17_NC_001806.2'	------------------------------GCCCCCCGCGGCGCCCATGCCAGGCTCC--
	'Chimpanzee_alpha_1_herpesvirus_strain_105640_NC_023677.1'	-------------------------------CGGCCCGCGGGCCCCGGGCCACTCCCC--
	Human_herpesvirus_2_strain_HG52_NC_001798	-------------------------------CGCCCCGCGGGCCCCGGGCCGCTCTCCTT
	'Macacine_herpesvirus_1_NC_004812.1'	CC-------------CTCCGGCGCCGCCGCGCCCCCCGTGGTCCCCGTGGCCCCCCGCCC
	'Murid_herpesvirus_1_NC_004065.1'	TTTCAGTTCTCGCGATCCAGAGACTTTTAGACCAACCGATGAATCCGAGCCTCTCCGTAC

	'HSV1-N1_consensus_seq.'	-GCCCCCCGCCCCGGG---------------------------CCCMCCGCGTCCTC---
	Human_alphaherpesvirus_1_MN136523	-GCCCCCCGCCCCGGG---------------------------CCCCCCGCGTCCTC---
	'Human_herpesvirus_1_strain_17_NC_001806.2'	-GCCCCCCGCCCCGGG---------------------------CCCCCCGCGTCCGC---
	'Chimpanzee_alpha_1_herpesvirus_strain_105640_NC_023677.1'	-TTCTCCTCCTCCTCC---------------------------GCACACGTGTCCTC---
	Human_herpesvirus_2_strain_HG52_NC_001798	TTTCTCCTCCTCCTCC---------------------------GCGCAGGTGTCCTC---
	'Macacine_herpesvirus_1_NC_004812.1'	GCGCCCCGCCGCCGAG---------------------------CCCCCCGCGCCCGCCCC
	'Murid_herpesvirus_1_NC_004065.1'	AACATCCTCTCCTGCGTCTTAATCTGCTTACGTACACCTGGAACCGCCCACACCTGTCCT

	'HSV1-N1_consensus_seq.'	--------GGCCGC----------------------------------------------
	Human_alphaherpesvirus_1_MN136523	--------GGCCGC----------------------------------------------
	'Human_herpesvirus_1_strain_17_NC_001806.2'	--------GGCCGC----------------------------------------------
	'Chimpanzee_alpha_1_herpesvirus_strain_105640_NC_023677.1'	--------GGGCCCCG---CGGGAAGTTTGTCAGA-------------------------
	Human_herpesvirus_2_strain_HG52_NC_001798	--------GGGCCCCGGGGGGGGAGGTCTGCCACAG------------------------
	'Macacine_herpesvirus_1_NC_004812.1'	CGG---GGCGGCGCCCAGACAGCCCGCCCACCAGA-------------------------
	'Murid_herpesvirus_1_NC_004065.1'	GAGTATGTAAATACCGGCGCACCTGTTGCGCCGGTATCCATTTGTTCACATTAAATGATA

	'HSV1-N1_consensus_seq.'	------------------GTCGGGRCCC---GCGCGCCCCCGCGCGGCCGTGGCCCCGTG
	Human_alphaherpesvirus_1_MN136523	------------------GTCGGGACCC---GCGCGCCCCCGCGCGGCCGTGGCCCCGTG
	'Human_herpesvirus_1_strain_17_NC_001806.2'	------------------GTCGGGACCC---GCGCGCCCCCGCGCGGCCGTGGCCCCGTG
	'Chimpanzee_alpha_1_herpesvirus_strain_105640_NC_023677.1'	------------------GCCGGGGCCCGCGGCGCGCCCGCACGCGGCCGTCGCCCCGCG
	Human_herpesvirus_2_strain_HG52_NC_001798	----------------TCGTCGGGGCGCGCGGCGCGCCCCCGCGCGGCCGTCGCCCCGCG
	'Macacine_herpesvirus_1_NC_004812.1'	------------------CCCAGGCCCAGGCCCGCGCCCAGGCCCGAACTCAGGCCCGCG
	'Murid_herpesvirus_1_NC_004065.1'	CATAATGAAACTCTTTTTCTCGAGTCGTCTGTTGTTACATTTTCTGATCTTCGCAGTGAT

	'HSV1-N1_consensus_seq.'	CGTGCGAGCGCCGCCTCCGGGGCCCGGGC---------------CCCGCGCCCCG-----
	Human_alphaherpesvirus_1_MN136523	CGTGCGAGCGCCGCCTCCGGGGCCCGGCC---------------CCCGCGCCCCG-----
	'Human_herpesvirus_1_strain_17_NC_001806.2'	CGTGCGAGCGCCGCCTCCGGGGCCCGGCC---------------CCCGCGCCCCG-----
	'Chimpanzee_alpha_1_herpesvirus_strain_105640_NC_023677.1'	CGTACGCAGCCCGCCCCGCGCCGCCGCGCC------------CACCCCCGCCCCCGTGTT
	Human_herpesvirus_2_strain_HG52_NC_001798	CGTCCGGAGTCCGCCCCGCGCCGCCG------------------CCGCCCCCGTGGTGTC
	'Macacine_herpesvirus_1_NC_004812.1'	CCCAGGCCGTCCTCGCCCAGGCCCTGG-----------------CCCAGGCCCTG-----
	'Murid_herpesvirus_1_NC_004065.1'	CGCAGCGAAATCGCTGATCACTTCTGCGGCGACGTGCAATTCAGTTCGGGATCTGGCTTT

	'HSV1-N1_consensus_seq.'	-------------GCCCCCGGGGC------------------------------------
	Human_alphaherpesvirus_1_MN136523	-------------GCCCCCGGGGC------------------------------------
	'Human_herpesvirus_1_strain_17_NC_001806.2'	-------------GCCCCCGGGGC------------------------------------
	'Chimpanzee_alpha_1_herpesvirus_strain_105640_NC_023677.1'	TGCGAGCGCGGACGCTGCCGGGCCC---------------------------------GG
	Human_herpesvirus_2_strain_HG52_NC_001798	TGCGAGCGCGGACGCGGCCGGGCC------------------------------------
	'Macacine_herpesvirus_1_NC_004812.1'	---------------ACCCAGGCC------------------------------------
	'Murid_herpesvirus_1_NC_004065.1'	TTCTGGCACCGTCACACCAGGGCAATGTAGAACTATAAGTGTCACTCTCAAAGATATGTA

	'HSV1-N1_consensus_seq.'	GGAGCCGGCCGCCCGCCCCGC---------------------------------------
	Human_alphaherpesvirus_1_MN136523	GGAGCCGGCCGCCCGCCCCGC---------------------------------------
	'Human_herpesvirus_1_strain_17_NC_001806.2'	GGAGCCGGCCGCCCGCCCCGC---------------------------------------
	'Chimpanzee_alpha_1_herpesvirus_strain_105640_NC_023677.1'	CGCGCCGCCCGCCGTGTCCGT---------------------------------------
	Human_herpesvirus_2_strain_HG52_NC_001798	CGCGCCGCCCGCCGTGCCGGT---------------------------------------
	'Macacine_herpesvirus_1_NC_004812.1'	CGCCCCGGCGCTCAGGCCC-----------------------------------------
	'Murid_herpesvirus_1_NC_004065.1'	TGGATTTGGGACTAGTTCCGTTTGGGTCTATACATGTGAGTTTCCTGCATTTTGTATTAA

	'HSV1-N1_consensus_seq.'	---------------------------------GGACGCGCGCCGTGTGCCMSWGTCGCA
	Human_alphaherpesvirus_1_MN136523	---------------------------------GGACGCGCGCCGTGTGCCCCAGTCGCA
	'Human_herpesvirus_1_strain_17_NC_001806.2'	---------------------------------GGACGCGCGCCGTGTGCCCCAGTCGCA
	'Chimpanzee_alpha_1_herpesvirus_strain_105640_NC_023677.1'	---------------------------------GGACGCGCGCCGCGCGCCCCGGTCGCG
	Human_herpesvirus_2_strain_HG52_NC_001798	---------------------------------GGACGCGCACCGCGCGCCCCGGTCGCG
	'Macacine_herpesvirus_1_NC_004812.1'	----------------------------------AGCCCAGGCCCGGCGCCCAAGTCCCG
	'Murid_herpesvirus_1_NC_004065.1'	TGCAACATGGAGGTTAGAATGGTTGCTGAACAAGAGCCCGATTAACGTGAGCGTGTTGTA

	'HSV1-N1_consensus_seq.'	CTCGT-----------------CCCTGGCTCAGGCCGCGAACCAAGAACAG---------
	Human_alphaherpesvirus_1_MN136523	CTCGT-----------------CCCTGGCTCAGGCCGCGAACCAAGAACAG---------
	'Human_herpesvirus_1_strain_17_NC_001806.2'	CTCGT-----------------CCCTGGCTCAGGCCGCGAACCAAGAACAG---------
	'Chimpanzee_alpha_1_herpesvirus_strain_105640_NC_023677.1'	CATGA-----------------CCCAGGCTCAGACCGACACCCAACCACAG---------
	Human_herpesvirus_2_strain_HG52_NC_001798	CATGA-----------------CCCAGGCTCAGACCGACACCCAAGCACAG---------
	'Macacine_herpesvirus_1_NC_004812.1'	CCCGGC---------------GCCCAAGTCCCGCCCGGCGCCCAAGTCC-----------
	'Murid_herpesvirus_1_NC_004065.1'	CGAATCAACGAGCTCATCACCGCCTACGTTTAAAAAACTCATCACGAACAACGCGACTAC

	'HSV1-N1_consensus_seq.'	------------------------------------------------------------
	Human_alphaherpesvirus_1_MN136523	------------------------------------------------------------
	'Human_herpesvirus_1_strain_17_NC_001806.2'	------------------------------------------------------------
	'Chimpanzee_alpha_1_herpesvirus_strain_105640_NC_023677.1'	------------------------------------------------------------
	Human_herpesvirus_2_strain_HG52_NC_001798	------------------------------------------------------------
	'Macacine_herpesvirus_1_NC_004812.1'	------------------------------------------------------------
	'Murid_herpesvirus_1_NC_004065.1'	CAGACCACCTCCGACGGGTTTCGAATTAAATTCCGGTAACGGTTACCTCTACATCTATCC

	'HSV1-N1_consensus_seq.'	-------------AGTCTGTGCCGGGCGCGTGCGACGGTGGCGCGCGGCTCGGGGR----
	Human_alphaherpesvirus_1_MN136523	-------------AGTCTGTGCCGGGCGCGTGCGACGGTGGCGCGCGGCTCGGGGG----
	'Human_herpesvirus_1_strain_17_NC_001806.2'	-------------AGTCTGTGCCGGGCGCGTGCGACGGTGGCGCGCGGCTCGGGGG----
	'Chimpanzee_alpha_1_herpesvirus_strain_105640_NC_023677.1'	-------------AGTCTGGGCCGGGCAGGCGCGACCGACGCGCGCGGGTCGGGAG----
	Human_herpesvirus_2_strain_HG52_NC_001798	-------------AGTCTGGGCCGGGCAGGCGCGACCGACGCGCGCGGGTCGGGAG----
	'Macacine_herpesvirus_1_NC_004812.1'	--------------------------------CGCCCGGCGCCCAAGTCCC---------
	'Murid_herpesvirus_1_NC_004065.1'	TAGCGCCGGTAACAGTTTCGATCTATCATGTACGGGGTTTGTATGTGTACCGCCGAAACC

	'HSV1-N1_consensus_seq.'	--------------------------------GGCCGGGCGTGGAGGCTGGGCACGGGC-
	Human_alphaherpesvirus_1_MN136523	--------------------------------GGCCGGGCGTGGAGGGTGGGCACGGGC-
	'Human_herpesvirus_1_strain_17_NC_001806.2'	--------------------------------GGCCGGGCGTGGAGGGTGGGCACGGGC-
	'Chimpanzee_alpha_1_herpesvirus_strain_105640_NC_023677.1'	--------------------------------GGCCGGGTGCGGAGGGAGGCCCCGGGG-
	Human_herpesvirus_2_strain_HG52_NC_001798	--------------------------------GGCCGGGCGCGGAGGGAGGACCCGGGG-
	'Macacine_herpesvirus_1_NC_004812.1'	---------------------------------GCCCGGCGCTCAGGCCCAGCCCAGG--
	'Murid_herpesvirus_1_NC_004065.1'	TATAACCACGACACCTTCGACCACAAGATCGCGATCGAGCACCGAGACACGGACCACACG

	'HSV1-N1_consensus_seq.'	------------------------------------------------------CCTCCC
	Human_alphaherpesvirus_1_MN136523	------------------------------------------------------CCTCCC
	'Human_herpesvirus_1_strain_17_NC_001806.2'	------------------------------------------------------CCTCCC
	'Chimpanzee_alpha_1_herpesvirus_strain_105640_NC_023677.1'	------------------------------------------------------TCCCCC
	Human_herpesvirus_2_strain_HG52_NC_001798	------------------------------------------------------TCCCCC
	'Macacine_herpesvirus_1_NC_004812.1'	---------------------------------------------------------CCC
	'Murid_herpesvirus_1_NC_004065.1'	AAGCGGTACAAAATTTATTACACATAAGATAACTCCATCACGATCCCAGTCCGTCACCCC

	'HSV1-N1_consensus_seq.'	GCGG--------------------------------------------------------
	Human_alphaherpesvirus_1_MN136523	GCGG--------------------------------------------------------
	'Human_herpesvirus_1_strain_17_NC_001806.2'	GCGG--------------------------------------------------------
	'Chimpanzee_alpha_1_herpesvirus_strain_105640_NC_023677.1'	GTGG--------------------------------------------------------
	Human_herpesvirus_2_strain_HG52_NC_001798	GCGG--------------------------------------------------------
	'Macacine_herpesvirus_1_NC_004812.1'	GCCG--------------------------------------------------------
	'Murid_herpesvirus_1_NC_004065.1'	GCAGGTCGATGATACTACCCAACTCGAAATCGATAACGCTATCATCGTCGCGAGTGCAGA

	'HSV1-N1_consensus_seq.'	--CGCCGCCCCCTCCGGCGCCGCCCCGCTCCCCTCCGCCGTCTCTG-----TCGAGCAG-
	Human_alphaherpesvirus_1_MN136523	--CGCCGCCCCCTCCGGCGCCGCCCCGCTCCCCTCCGCCGTCTCTG-----TCGAGCAG-
	'Human_herpesvirus_1_strain_17_NC_001806.2'	--CGCCGCCCCCTCCGGCGCCGCCCCGCTCCCCTCCGCCGCCTCTG-----TCGAGCAG-
	'Chimpanzee_alpha_1_herpesvirus_strain_105640_NC_023677.1'	--CACCAACACTCCCGCCACCAC------CACCGCCGCCGCCTGCT-----TGGTGGAG-
	Human_herpesvirus_2_strain_HG52_NC_001798	--CACCAACACCCCCGGTGCCGC------CCCCCACGCCGC--------------GGAG-
	'Macacine_herpesvirus_1_NC_004812.1'	--CTCAGGCCCAGCC--CGCCGCCCAAGTCCCCCCCGGCGCTCA----------------
	'Murid_herpesvirus_1_NC_004065.1'	GATGCAGACGTCGCACACGCCGACCGCGATCGCCGTGTCGCTAGTGGTCATCGTAGTAGT

	'HSV1-N1_consensus_seq.'	------------------------------------------GAGGCGGCGGTGCGTCCG
	Human_alphaherpesvirus_1_MN136523	------------------------------------------GAGGCGGCGGTGCGTCCG
	'Human_herpesvirus_1_strain_17_NC_001806.2'	------------------------------------------GAGGCGGCGGTGCGTCCG
	'Chimpanzee_alpha_1_herpesvirus_strain_105640_NC_023677.1'	------------------------------------------GGGGCGGCGGCCCGCTCC
	Human_herpesvirus_2_strain_HG52_NC_001798	------------------------------------------GGGGCGGCGGCCCGCCCC
	'Macacine_herpesvirus_1_NC_004812.1'	--------------------------------------------------GGCCCGACCT
	'Murid_herpesvirus_1_NC_004065.1'	TACCGTGATAGTGCTGGGTTTATTGTATCACTACGGCTTTTTGGGGAAATGGGCTCTCCT

	'HSV1-N1_consensus_seq.'	AGGAAGAGGCGCGGGTCGGGCCAGGG----------------------------------
	Human_alphaherpesvirus_1_MN136523	AGGAAGAGGCGCGGGTCGGGCCAGGA----------------------------------
	'Human_herpesvirus_1_strain_17_NC_001806.2'	AGGAAGAGGCGCGGGTCGGGCCAGGA----------------------------------
	'Chimpanzee_alpha_1_herpesvirus_strain_105640_NC_023677.1'	CGGAAGAGGCGCGGGTCGGGCTCGGGCTCGGG----------------------------
	Human_herpesvirus_2_strain_HG52_NC_001798	CGGAAGAGGCGCGGGTCGGACTCGGGCCCTG-----------------------------
	'Macacine_herpesvirus_1_NC_004812.1'	C-----AGGCCCGCGCCCGGCCTGCGGCCCCGCC--------------------------
	'Murid_herpesvirus_1_NC_004065.1'	CGATTCATACGTAGACCGTTTCCGCGTCCGTTTCATGGGCAACAGTCCAGACAGACCAAC

	'HSV1-N1_consensus_seq.'	----------TMMYCCCNCCCNCCAGT-------------------------------CC
	Human_alphaherpesvirus_1_MN136523	----------AAACCCCTCCCCCCAGT-------------------------------CC
	'Human_herpesvirus_1_strain_17_NC_001806.2'	----------AAACCCCTCCCCCCAGT-------------------------------CC
	'Chimpanzee_alpha_1_herpesvirus_strain_105640_NC_023677.1'	--------CCCCGCCGCGTCCTCCGCCGGCTCCGCCGCCGCCTCTTCCTCCGCCGCCGCA
	Human_herpesvirus_2_strain_HG52_NC_001798	----------CGGCCTCGTCCTCCGCC------------------TCTTCCTCCGCCGCC
	'Macacine_herpesvirus_1_NC_004812.1'	--------CCAGGCCCCGCCCCTCTGC---GCCGTGGTCGCCGCGGCCGCCGCGGCCCGC
	'Murid_herpesvirus_1_NC_004065.1'	CGTTGAAACCGAGCCTCTCCGTTCAAC---------GGCATCTCGTGCGTCTTAATTTGC

	'HSV1-N1_consensus_seq.'	ACGCGT-NSYCMCTCGCGCC-----------------------------------GGCAG
	Human_alphaherpesvirus_1_MN136523	ACGCGTCCCCCCCTCGCGCC-----------------------------------GGCAG
	'Human_herpesvirus_1_strain_17_NC_001806.2'	ACGCGTCCCCCCCTCGCGCC-----------------------------------GGCAG
	'Chimpanzee_alpha_1_herpesvirus_strain_105640_NC_023677.1'	CCGCGCTCGCCCCTCGCCCCTCAGG-----------------------------GGGTCG
	Human_herpesvirus_2_strain_HG52_NC_001798	CCGCGCTCGCCCCTCGCCCCCCAGG-----------------------------GGGTGG
	'Macacine_herpesvirus_1_NC_004812.1'	AAGCGCCCGGCCTCCGCCTCCGAGGCCGCCCCCGCC-----------------ACGCGAG
	'Murid_herpesvirus_1_NC_004065.1'	CCACATTTTCTACGTACACCTGGAACCGCCCACACCTGTCCGAGTCTGTAAATATCATCG

	'HSV1-N1_consensus_seq.'	GGSSSAAGAGG--GCGGCGACGCACCCCGCCTCCGACTCAGGGCSGGGGGGGCGCGGCCA
	Human_alphaherpesvirus_1_MN136523	GGGCCAAGAGG--GCGGCGACGCACCCCCCCTCCGACTCAGGGCCGGGGGGGCGCGGCCA
	'Human_herpesvirus_1_strain_17_NC_001806.2'	GGGCCAAGAGG--GCGGCGACGCACCCCCCCTCCGACTCAGGGCCGGGGGGGCGCGGCCA
	'Chimpanzee_alpha_1_herpesvirus_strain_105640_NC_023677.1'	GGGCCAAGAGG--GCGGCGCCGCGCCGGCCCCCGGACTCTGAGTCGGGCGGGCGTGGCCA
	Human_herpesvirus_2_strain_HG52_NC_001798	GGGCCAAGAGG--GCGGCGCCGCGCCGGGCCCCGGACTCGGACTCGGGCGACCGCGGCCA
	'Macacine_herpesvirus_1_NC_004812.1'	GGCCCAAGCGG--CCCTCGCTGCCCCCGCCTCCCGG------------------------
	'Murid_herpesvirus_1_NC_004065.1'	TGACAAAGACGACGCGACGTATTCACTAACACCGGGTGATACATCATGAAAGTCTCTCCA

	'HSV1-N1_consensus_seq.'	GGGTGGGCCCGKGACCCCSYTGACGTCCTCGGCGGCCTCCGCCTCTTCCTCCTCTGCCTC
	Human_alphaherpesvirus_1_MN136523	GGGTGGGCCCGGGACCCCCCTGACGTCCTCGGCGGCCTCCGCCTCTTCCTCCTCTGCCTC
	'Human_herpesvirus_1_strain_17_NC_001806.2'	GGGTGGGCCCGGGACCCCCCTGACGTCCTCGGCGGCCTCCGCCTCTTCCTCCTCTGCCTC
	'Chimpanzee_alpha_1_herpesvirus_strain_105640_NC_023677.1'	CGG---GCTCG------CCCCGGCGTCC---TCGGACGCCGCGCCCCCGTCGGCGTCCCC
	Human_herpesvirus_2_strain_HG52_NC_001798	CGGGCCGCTCG------CCCCGGCGTCC---GCGGGCGCCGCGCCCCCGTCGGCGTCTCC
	'Macacine_herpesvirus_1_NC_004812.1'	----AGGCCCGGCGCCCCCCCGCCGCGC--GCCGGCCCGGGCACCTGCTCTCGCCGCCGC
	'Murid_herpesvirus_1_NC_004065.1'	GATCGTCTGTTGCAACTCTCTCTGGTCTT-AGCCGTTTTCGCACCCCACTTAGTGATCTT

	'HSV1-N1_consensus_seq.'	TTCCTCCTCGGCCCCGACTCCCGCGGSGGCCGCCTCTTCCGCCGCCGGGG----------
	Human_alphaherpesvirus_1_MN136523	TTCCTCCTCGGCCCCGACTCCCGCGGGGGCCGCCTCTTCCGCCGCCGGGG----------
	'Human_herpesvirus_1_strain_17_NC_001806.2'	TTCCTCCTCGGCCCCGACCCCCGCGGGGGCCGCCTCTTCCGCCGCCGGGG----------
	'Chimpanzee_alpha_1_herpesvirus_strain_105640_NC_023677.1'	GTCGTCCCAGGCCGCGGT------CGCCACCTCCTCTTGCCGC-----------------
	Human_herpesvirus_2_strain_HG52_NC_001798	GTCGTCCCAGGCCGCGGTCGCCGCCGCCGCCTCCTCTTCCTCCTCCGCCGCCTCCTCTTC
	'Macacine_herpesvirus_1_NC_004812.1'	TCCGCCTC----------------CTCCGCGTCCTCTCGCGCCGCCCGCCGC--------
	'Murid_herpesvirus_1_NC_004065.1'	CGCGTCGCGAAAATGTGATCCGGTTATCTCGAAATCTTACTCCTCCAGGACACCGCCAGG

	'HSV1-N1_consensus_seq.'	------------------------------------------------------------
	Human_alphaherpesvirus_1_MN136523	------------------------------------------------------------
	'Human_herpesvirus_1_strain_17_NC_001806.2'	------------------------------------------------------------
	'Chimpanzee_alpha_1_herpesvirus_strain_105640_NC_023677.1'	------------------------------------------------------------
	Human_herpesvirus_2_strain_HG52_NC_001798	CTCCTCCGCCGCCTCCTCTTCCTCCTCCGCCGCCTCCTCTTCCTCCTCCGCCGCCTCTTC
	'Macacine_herpesvirus_1_NC_004812.1'	------------------------------------------------------------
	'Murid_herpesvirus_1_NC_004065.1'	TACCTGTACAGGCGCATCTGTATATCTTGAAATTATATCT----------AAAAGTCACA

	'HSV1-N1_consensus_seq.'	-----------------------CCGCGTCCTCCTCCGCTTCCGCCTCCTCGGGCGGGGC
	Human_alphaherpesvirus_1_MN136523	-----------------------CCGCGTCCTCCTCCGCTTCCGCCTCCTCGGGCGGGGC
	'Human_herpesvirus_1_strain_17_NC_001806.2'	-----------------------CCGCGTCCTCCTCCGCTTCCGCCTCCTCGGGCGGGGC
	'Chimpanzee_alpha_1_herpesvirus_strain_105640_NC_023677.1'	-------------------TCCTCCTCCTCCTCCTCCTCCTGTTCCTCCGCGGGCGGGGC
	Human_herpesvirus_2_strain_HG52_NC_001798	CTCCTCCGCCGCCTCCTCTTCCTCCTCCTCCTCCTCCGCCTCTTCCTCTGCGGGCGGGGC
	'Macacine_herpesvirus_1_NC_004812.1'	-------------------TCCGCCTCCGCCGCAGGCCGCTCCTCCTCCGCCGGCCGCGC
	'Murid_herpesvirus_1_NC_004065.1'	GTACTCAAACTTGGAAATACGAATGTCAGTTGCCTGAGGCCTGTATTGAAGCAACATGGC

	'HSV1-N1_consensus_seq.'	------------------------------------------------------------
	Human_alphaherpesvirus_1_MN136523	------------------------------------------------------------
	'Human_herpesvirus_1_strain_17_NC_001806.2'	------------------------------------------------------------
	'Chimpanzee_alpha_1_herpesvirus_strain_105640_NC_023677.1'	TGGTGG-------------------------------------------------GAGTG
	Human_herpesvirus_2_strain_HG52_NC_001798	TGGTGG-------------------------------------------------GAGCG
	'Macacine_herpesvirus_1_NC_004812.1'	------------------------------------------------------------
	'Murid_herpesvirus_1_NC_004065.1'	AGGTAAAATGGACCGTTAATCGGATCCCAATGAATGCGACCGCTTTATACAATTCGACAG

	'HSV1-N1_consensus_seq.'	---CGTCGGTGCCCTG----GGAGGGAGACAAG--------------AGGAAGCCKTCCT
	Human_alphaherpesvirus_1_MN136523	---CGTCGGTGCCCTG----GGAGGGAGACAAG--------------AGGAAACCTCCCT
	'Human_herpesvirus_1_strain_17_NC_001806.2'	---CGTCGGTGCCCTG----GGAGGGAGACAAG--------------AGGAAACCTCCCT
	'Chimpanzee_alpha_1_herpesvirus_strain_105640_NC_023677.1'	TCGCGTCTGCGCCCGGCGCTGGGGAGAGACGA-----------------GAAACCTCCCT
	Human_herpesvirus_2_strain_HG52_NC_001798	TCGCGTCCGCGTCCGGCGCTGGGGAGAGACGA-----------------GAAACCTCCCT
	'Macacine_herpesvirus_1_NC_004812.1'	---CGCCTCCGCCCCC---TGTCGAGACACGAG--------------ACAGATCCTCCCT
	'Murid_herpesvirus_1_NC_004065.1'	ACTCGTCGTTACCAAAGTTTGATAAAATTCTAGTAATCAACGCGACGACGAAACCACCTC

	'HSV1-N1_consensus_seq.'	C---GGCCCCCGCGCTGCTTCTGGGCCGCGGGGGCC--------------------GAGG
	Human_alphaherpesvirus_1_MN136523	C---GGCCCCCGCGCTGCTTCTGGGCCGCGGGGGCC--------------------GAGG
	'Human_herpesvirus_1_strain_17_NC_001806.2'	C---GGCCCCCGCGCTGCTTCTGGGCCGCGGGGGCC--------------------GAGG
	'Chimpanzee_alpha_1_herpesvirus_strain_105640_NC_023677.1'	C---GGCCCCCGCGCTG---CTGCGCCGCGGGGGCC--------------------GAGG
	Human_herpesvirus_2_strain_HG52_NC_001798	C---GGCCCCCGCGCTG---CTGCGCCGCGGGGGCC--------------------GAGG
	'Macacine_herpesvirus_1_NC_004812.1'	C---GGCCCCCGCCCCG---CCGA---GCAGGGGCC--------------------GAGG
	'Murid_herpesvirus_1_NC_004065.1'	CAAAGGGGTTCACGGTGAATCCGCATGACGGTTACCTGTATCTCGTTTCGTCCCCAGAGG

	'HSV1-N1_consensus_seq.'	AAGTGTGCCCGGAAGACGMGCCACGCGGAGACT---------TCCGGGGC----------
	Human_alphaherpesvirus_1_MN136523	AAGTGTGCCCGGAAGACGCGCCACGCGGAGACT---------TCCGGGGC----------
	'Human_herpesvirus_1_strain_17_NC_001806.2'	AAGTGTGCCCGGAAGACGCGCCACGCGGAGACT---------TCCGGGGC----------
	'Chimpanzee_alpha_1_herpesvirus_strain_105640_NC_023677.1'	AAGTGTGCCAGGAAGACGCGCCACGCGGAAGGCGGGCCCGAGCCCGGGGC----------
	Human_herpesvirus_2_strain_HG52_NC_001798	AAGTGTGCCAGGAAGACGCGCCACGCGGAGGGCGGCCCCGAGCCCGGGGCCC--------
	'Macacine_herpesvirus_1_NC_004812.1'	AAGTGCGTGCGCAAGACCCGCCACGTGGACG-----------CCGAGGGCGC--------
	'Murid_herpesvirus_1_NC_004065.1'	AAACTGTTTCTGTACATCTACAGTGTGAGGGGTTTGTATGTCTACCGAATAAAACCATAC

	'HSV1-N1_consensus_seq.'	------------CGTCCCCGCGGGCGGCCTCACGCGCT---------------------A
	Human_alphaherpesvirus_1_MN136523	------------CGTCCCCGCGGGCGGCCTCACGCGCT---------------------A
	'Human_herpesvirus_1_strain_17_NC_001806.2'	------------CGTCCCCGCGGGCGGCCTCACGCGCT---------------------A
	'Chimpanzee_alpha_1_herpesvirus_strain_105640_NC_023677.1'	------------CGGCCCGGCGGCCGGCCTCACGCGCT---------------------A
	Human_herpesvirus_2_strain_HG52_NC_001798	-----------GCGACCCGGCGCCCGGCCTCACGCGCT---------------------A
	'Macacine_herpesvirus_1_NC_004812.1'	------------CCCCGCGGCGCCCGGCCCCACGCGCT---------------------A
	'Murid_herpesvirus_1_NC_004065.1'	ATGTAACTACAAATCCTCCGACCACGATCTCACGAACTAAACGAGACACTACAAAGTTTA

	'HSV1-N1_consensus_seq.'	CCTGCCCATCTCGGGGGTSY----------------------------CTARTRWCCTCG
	Human_alphaherpesvirus_1_MN136523	CCTGCCCATCTCGGGGGTCT----------------------------CTAGCGTGGTCG
	'Human_herpesvirus_1_strain_17_NC_001806.2'	CCTGCCCATCTCGGGGGTCT----------------------------CTAGCGTGGTCG
	'Chimpanzee_alpha_1_herpesvirus_strain_105640_NC_023677.1'	CCTGCCCATCTCGGGGGTCT----------------------------CCAGCGTCGTGG
	Human_herpesvirus_2_strain_HG52_NC_001798	CCTGCCCATCGCGGGGGTCT----------------------------CGAGCGTCGTGG
	'Macacine_herpesvirus_1_NC_004812.1'	CCTCCCCATCTCGGGGGTCT----------------------------CGAGCGTGGTGG
	'Murid_herpesvirus_1_NC_004065.1'	TATCCCTATCATCACGATCCCAGCCCGTCACCCGACAGGCCACCGATACCACCGTTTCGA

	'HSV1-N1_consensus_seq.'	CCCTGTCGCCTTACGTCTTYAA------GACGATCACGGGGGACKTCCTGCCCATCCTGG
	Human_alphaherpesvirus_1_MN136523	CCCTGTCGCCTTACGTGAACAA------GACGATCACGGGGGACTGCCTGCCCATCCTGG
	'Human_herpesvirus_1_strain_17_NC_001806.2'	CCCTGTCGCCTTACGTGAACAA------GACTATCACGGGGGACTGCCTGCCCATCCTGG
	'Chimpanzee_alpha_1_herpesvirus_strain_105640_NC_023677.1'	CCCTGGCGCCTTACGTGAACAA------GACAGTCACGGGGGACTGCCTGCCCGTCCTGG
	Human_herpesvirus_2_strain_HG52_NC_001798	CCCTGGCGCCTTACGTGAACAA------GACGGTCACGGGGGACTGCCTGCCCGTCCTGG
	'Macacine_herpesvirus_1_NC_004812.1'	CCATGGCGCCCTACCTCAACAA------GACCGTCACGGGGGACTGCCTGCCGGTCCTCG
	'Murid_herpesvirus_1_NC_004065.1'	ACACCGCGTCAAGCACCGATAACGCTGTTATCGTCGCGAACGCAGAAATGCAGACCTCGA

	'HSV1-N1_consensus_seq.'	ACATGGAGACGGRGRACATCGGGGCGTGCGTGGTCCTGGTGGASCAGACGGGAAACATGG
	Human_alphaherpesvirus_1_MN136523	ACATGGAGACGGGGAACATCGGGGCGTACGTGGTCCTGGTGGACCAGACGGGAAACATGG
	'Human_herpesvirus_1_strain_17_NC_001806.2'	ACATGGAGACGGGGAACATCGGGGCGTACGTGGTCCTGGTGGACCAGACGGGAAACATGG
	'Chimpanzee_alpha_1_herpesvirus_strain_105640_NC_023677.1'	ACATGGAGACGGGCCACATAGGGGCCTACTTGGTCCTCGTGGACCAGACGGGGAACGTGG
	Human_herpesvirus_2_strain_HG52_NC_001798	ACATGGAGACGGGCCACATAGGGGCCTACGTGGTCCTCGTGGACCAGACGGGGAACGTGG
	'Macacine_herpesvirus_1_NC_004812.1'	ACATGGAGACGGGCGACATCGGGGCCTACGTGGTGCTCGTGGGGCGCGCGTGCAACATGG
	'Murid_herpesvirus_1_NC_004065.1'	ATACGACGGTCGCGATCGTCGTGCCGTTAATGGTCATCTTAGTAGCGACTGTGATCGTAC

	'HSV1-N1_consensus_seq.'	CGACCCGGCTGCG-GGCCGCGGTCCCC-----GGCTGGAGCCGCCGCACCCTGCTCCCCG
	Human_alphaherpesvirus_1_MN136523	CGACCCGGCTGCG-GGCCGCGGTCCCC-----GGCTGGAGCCGCCGCACCCTGCTCCCCG
	'Human_herpesvirus_1_strain_17_NC_001806.2'	CGACCCGGCTGCG-GGCCGCGGTCCCC-----GGCTGGAGCCGCCGCACCCTGCTCCCCG
	'Chimpanzee_alpha_1_herpesvirus_strain_105640_NC_023677.1'	CGGACCGGCTGCG-GGACGCGGCCCCC-----ACGTGGGGGCGCCGCACCCTGCTCCCCG
	Human_herpesvirus_2_strain_HG52_NC_001798	CGGACCTGCTGCG-GGCCGCGGCCCCC-----GCGTGGAGCCGCCGCACCCTGCTCCCCG
	'Macacine_herpesvirus_1_NC_004812.1'	CGCGCGCCCTGGC-CGAGGCGTCGCCC-----GGGTGGTCCCGCCGCACTCGCCTGCCCG
	'Murid_herpesvirus_1_NC_004065.1'	TGGGTTTCTTGTATCACTACGGTTTCCTGAGAAAATGGGCTCTCCTCGACTCGTACCTCG

	'HSV1-N1_consensus_seq.'	AGACCGCGGGK----ACGTGACGCCCCCCGAGTACCCGTCGGCCCCCGCGTCGGAGTGGA
	Human_alphaherpesvirus_1_MN136523	AGACCGCGGGTAACCACGTGACGCCCCCCGAGTACCCGACGGCCCCCGCGTCGGAGTGGA
	'Human_herpesvirus_1_strain_17_NC_001806.2'	AGACCGCGGGTAACCACGTGATGCCCCCCGAGTACCCGACGGCCCCCGCGTCGGAGTGGA
	'Chimpanzee_alpha_1_herpesvirus_strain_105640_NC_023677.1'	AGCACGCGCGCAACTGCGTGAGGCCCCCCGATTACCCGACGCCCCCCGCGTCGGAGTGGA
	Human_herpesvirus_2_strain_HG52_NC_001798	AGCACGCGCGCAACTGCGTGAGGCCCCCCGACTACCCGACGCCCCCCGCGTCGGAGTGGA
	'Macacine_herpesvirus_1_NC_004812.1'	AGGCGGCCCCGGGCCGCGTGTCCCCGCCCGAGTACCCCGGCGACCCCGCCC---------
	'Murid_herpesvirus_1_NC_004065.1'	CGCGTGTGCGCGGT--CATTTTACCACCAGCGATCCCGAGAGTTCCAGACCTGAATCCG-

	'HSV1-N1_consensus_seq.'	ACAGCCTCTGGATGACCC-----------------------------CCBTGGGCRACAT
	Human_alphaherpesvirus_1_MN136523	ACAGCCTCTGGATGACCC-----------------------------CCGTGGGGAACAT
	'Human_herpesvirus_1_strain_17_NC_001806.2'	ACAGCCTCTGGATGACCC-----------------------------CCGTGGGGAACAT
	'Chimpanzee_alpha_1_herpesvirus_strain_105640_NC_023677.1'	ACAGCCTCTGGATGACCC-----------------------------CGGTGGGCAACAT
	Human_herpesvirus_2_strain_HG52_NC_001798	ACAGCCTCTGGATGACCC-----------------------------CGGTGGGCAACAT
	'Macacine_herpesvirus_1_NC_004812.1'	ACGGCCTCTGGATGACCC-----------------------------CGGTGGGCGGCAT
	'Murid_herpesvirus_1_NC_004065.1'	--ATCCGCTGAATTCCCCACCAACCAGTGTGTTGTGATATGACTCAACAGTGAATAAAAC

	'HSV1-N1_consensus_seq.'	GCTG-TTCGACCAGGRCACCCTSGTGGGCGC-----------------------------
	Human_alphaherpesvirus_1_MN136523	GCTG-TTCGACCAGGGCACCCTAGTGGGCGC-----------------------------
	'Human_herpesvirus_1_strain_17_NC_001806.2'	GCTG-TTCGACCAGGGCACCCTAGTGGGCGC-----------------------------
	'Chimpanzee_alpha_1_herpesvirus_strain_105640_NC_023677.1'	GCTC-TTTGACCAGGGCACCCTGGTGGGCGC-----------------------------
	Human_herpesvirus_2_strain_HG52_NC_001798	GCTC-TTTGACCAGGGCACCCTGGTGGGCGC-----------------------------
	'Macacine_herpesvirus_1_NC_004812.1'	GCTG-TTCGACCAGGGCGCGCTGCTGGGCGG-----------------------------
	'Murid_herpesvirus_1_NC_004065.1'	GCTGTTTCGGACAAAATAATTTGTTTAGTACGTGTTTTATTTTTCCGCCTCCGTTTACCT

	'HSV1-N1_consensus_seq.'	-----------------CCTGGACTTCCGCAGCCTGCGGTCWCGGCACBCGTGGTCCGGG
	Human_alphaherpesvirus_1_MN136523	-----------------CCTGGACTTCCGCAGCCTGCGGTCTCGGCACCCGTGGTCCGGG
	'Human_herpesvirus_1_strain_17_NC_001806.2'	-----------------CCTGGACTTCCGCAGCCTGCGGTCTCGGCACCCGTGGTCCGGG
	'Chimpanzee_alpha_1_herpesvirus_strain_105640_NC_023677.1'	-----------------GCTGGACTTTCACAGCCTCAGGTCGCGACACCCGTGGTCTCTG
	Human_herpesvirus_2_strain_HG52_NC_001798	-----------------GCTGGACTTCCACGGCCTCCGGTCGCGCCACCCGTGGTCTCGG
	'Macacine_herpesvirus_1_NC_004812.1'	-----------------CCGCAGCTTCCACAGTCTGGACTCGCGCCACCCTTGGACCCCC
	'Murid_herpesvirus_1_NC_004065.1'	AGGTGATTTCCCCGTCACCTGAGTTCCCGTAGATCCCGCCCACG-TACCTGGCGTATATG

	'HSV1-N1_consensus_seq.'	GAGCAGGGGGCGTCGACCCGGGACGAGGGAAAACAAT-----------------------
	Human_alphaherpesvirus_1_MN136523	GAGCAGGGGGCGTCGACCCGGGACGAGGGAAAACAAT-----------------------
	'Human_herpesvirus_1_strain_17_NC_001806.2'	GAGCAGGGGGCGTCGACCCGGGACGAGGGAAAACAAT-----------------------
	'Chimpanzee_alpha_1_herpesvirus_strain_105640_NC_023677.1'	GAGCAGGGCGCACCCGCGCCGGCCG-----------------------------------
	Human_herpesvirus_2_strain_HG52_NC_001798	GAGCAGGGCGCGCCCGCGCCGGCCG-----------------------------------
	'Macacine_herpesvirus_1_NC_004812.1'	GGGCCCGCCGACCCGCCCCCGACCCGGGGCT-----------------------------
	'Murid_herpesvirus_1_NC_004065.1'	TAGCTGCGGAAAACACACCTGTACGGTAGATCACACTCTGCTCAAGGCAGGTAAGATCCC

	'HSV1-N1_consensus_seq.'	--------AAGGGACGCCCCMCBTGTTTGTGGGGA-------------------------
	Human_alphaherpesvirus_1_MN136523	--------AAGGGACGCCCCCCGTGTTTGTGGGGA-------------------------
	'Human_herpesvirus_1_strain_17_NC_001806.2'	--------AAGGGACGCCCCCCGTGTTTGTGGGGAG------------------------
	'Chimpanzee_alpha_1_herpesvirus_strain_105640_NC_023677.1'	----------GGGACGCCCCCGTGGGGCACAGGGAGT-----------------------
	Human_herpesvirus_2_strain_HG52_NC_001798	----------GCGACGCCCCCGCGGGCCACGGGGAGTA----------------------
	'Macacine_herpesvirus_1_NC_004812.1'	----------CGGGTGGCCCTTAGGGGCGGGGGGGC------------------------
	'Murid_herpesvirus_1_NC_004065.1'	GTACAGCACCGAGATGGCTCACCGCTACCTGGGGAGATCGCTTTTCATCCTTGTAATCTA

	'HSV1-N1_consensus_seq.'	-----------------------GGGGRGKTCGGGCGCTGGGTGSWCTCTGG--------
	Human_alphaherpesvirus_1_MN136523	-----------------------GGGGGGGTCGGGCGCTGGGTGGTCTCTGG--------
	'Human_herpesvirus_1_strain_17_NC_001806.2'	-----------------------GGGGGGGTCGGGCGCTGGGTGGTCTCTGG--------
	'Chimpanzee_alpha_1_herpesvirus_strain_105640_NC_023677.1'	---------------------------AGCTAACGCTTTGCTT-TTGCCAGAAGGGAAG-
	Human_herpesvirus_2_strain_HG52_NC_001798	----------------------GGGGGAGCTAACACTCGGCTTGCTGCCCAAAGGGAAGC
	'Macacine_herpesvirus_1_NC_004812.1'	-----------------------GGGACGCCCGCGCG----------------GGGAGG-
	'Murid_herpesvirus_1_NC_004065.1'	CTTCGTAGCTCTGTCGATATCGCGAGTTACACCGGCGGCGCGTGCTCCAGCTCCGAAAAC

	'HSV1-N1_consensus_seq.'	-------------------CCGCGCCCACAMCACCAGCCAATCCGWGTCGGGGAGGTG--
	Human_alphaherpesvirus_1_MN136523	-------------------CCGCGCCCACTACACCAGCCAATCCGTGTCGGGGAGGTG--
	'Human_herpesvirus_1_strain_17_NC_001806.2'	-------------------CCGCGCCCACTACACCAGCCAATCCGTGTCGGGGAGGGG--
	'Chimpanzee_alpha_1_herpesvirus_strain_105640_NC_023677.1'	--------------------CCCCCCGGGACCACCAGCCGAGCCGCGCCGGGGGGAGGGG
	Human_herpesvirus_2_strain_HG52_NC_001798	CG----------------CCCCCCACCGGACCACCGGCCGAGGCGCCTCGGGGGCAGGGG
	'Macacine_herpesvirus_1_NC_004812.1'	---------------------------GGCTCGCCGGCCGTCGCGCGCCGGCG-------
	'Murid_herpesvirus_1_NC_004065.1'	CAATAACTGTACGAAGTTTTCATATCCGGGCGTCAGTCCGGGATACTGTACAGAAAGACG

	'HSV1-N1_consensus_seq.'	------------------------------------------------------------
	Human_alphaherpesvirus_1_MN136523	------------------------------------------------------------
	'Human_herpesvirus_1_strain_17_NC_001806.2'	------------------------------------------------------------
	'Chimpanzee_alpha_1_herpesvirus_strain_105640_NC_023677.1'	GGAGGGGGGAGGGG--GGGAAGTGGGAAGACGGGGAGGAACAA-----------------
	Human_herpesvirus_2_strain_HG52_NC_001798	GAGGTGGGGG-------------GGAAAGACGGGGAGGAGACA-----------------
	'Macacine_herpesvirus_1_NC_004812.1'	------------------------------------------------------------
	'Murid_herpesvirus_1_NC_004065.1'	GGACATGAAGTTGATCACTAAGTTTAAAAACGGCACGAAGGTATTCTCGTGCCCTTTACT

	'HSV1-N1_consensus_seq.'	---------------------------------------------GAAAGTGAAAGACAC
	Human_alphaherpesvirus_1_MN136523	---------------------------------------------GAAAGTGAAAGACAC
	'Human_herpesvirus_1_strain_17_NC_001806.2'	---------------------------------------------AAAAGTGAAAGACAC
	'Chimpanzee_alpha_1_herpesvirus_strain_105640_NC_023677.1'	---GGAAGTGAAGGTGGGCGGGCG--------------GGCGGGTGGGTGGAAAGGACAC
	Human_herpesvirus_2_strain_HG52_NC_001798	---GGAAGTGGGGGTGGGAGTG-----------------------GGGGGGGACGGACAC
	'Macacine_herpesvirus_1_NC_004812.1'	--------------------------------------------CCGAGGGGAGCGCCCC
	'Murid_herpesvirus_1_NC_004065.1'	TACAGACATATGTGTCAACGCGCGAATGTCCGGTGTCTGGTGCGTAAATAATAGCGCCAT

	'HSV1-N1_consensus_seq.'	GGSCACCA----------------------------------------------CACACC
	Human_alphaherpesvirus_1_MN136523	GGGCACCA----------------------------------------------CACACC
	'Human_herpesvirus_1_strain_17_NC_001806.2'	GGGCACCA----------------------------------------------CACACC
	'Chimpanzee_alpha_1_herpesvirus_strain_105640_NC_023677.1'	GGAACCGAA-------------------------------------CAG-----CACACC
	Human_herpesvirus_2_strain_HG52_NC_001798	GGCCCCGAA-------------------------------------CAGCAACACACACC
	'Macacine_herpesvirus_1_NC_004812.1'	CGGCCCGC----------------------------------------------CGCGCG
	'Murid_herpesvirus_1_NC_004065.1'	CGGTAGTCTGTTCTTTACTTCGACAAGTCATACTCCTCCTATGTTTCATGGTTTCACCCC

	'HSV1-N1_consensus_seq.'	AGCGGGTCTTT-----TGTGTTGGCCCTAATAAAAAAAAACTCAGKGGATT-TTTGCTGT
	Human_alphaherpesvirus_1_MN136523	AGCGGGTCTTT-----TGTGTTGGCCCTAATAAAAAAAAACTCAGGGGATT-TTTGCTGT
	'Human_herpesvirus_1_strain_17_NC_001806.2'	AGCGGGTCTTT-----TGTGTTGGCCCTAATAAAAAAAAACTCAGGGGATT-TTTGCTGT
	'Chimpanzee_alpha_1_herpesvirus_strain_105640_NC_023677.1'	AGCATTTTGGTATTGACTTTTTGGCCTTG-TGGAAACACAAGAAAATTATA-CTTTATAT
	Human_herpesvirus_2_strain_HG52_NC_001798	AGCATTTTGTTATGGACTTTCTGGCCTTGTTGAAAACTTGAGGAAAAAAAA-CTTTATAT
	'Macacine_herpesvirus_1_NC_004812.1'	AGGACGGGGCG-TGTGCCCGCTCGCCCGGGAGGAGACAGAGAGAGAGG------------
	'Murid_herpesvirus_1_NC_004065.1'	TACACATCACCGCCGATTATCTGGTTTATGGGTCGATTATCAAACCGGCTATCTTTACGT

	'HSV1-N1_consensus_seq.'	CT-------------------GTTGSGAAATCAASGTTT-----------ACTTTTGTAT
	Human_alphaherpesvirus_1_MN136523	CT-------------------GTTGGGAAATAAAGGTTT-----------ACTTTTGTAT
	'Human_herpesvirus_1_strain_17_NC_001806.2'	CT-------------------GTTGGGAAATAAAGGTTT-----------ACTTTTGTAT
	'Chimpanzee_alpha_1_herpesvirus_strain_105640_NC_023677.1'	TTT-----------CTTAAGAACTTTGTAATAAAAGTTGTTG--------TATTTTTATA
	Human_herpesvirus_2_strain_HG52_NC_001798	TT-------------ATAAAAATTTTACAATAAAGTTTTGTGA------TGCTTTTGACA
	'Macacine_herpesvirus_1_NC_004812.1'	------------------------------------------------------------
	'Murid_herpesvirus_1_NC_004065.1'	CTACCCTAACGCCACGAAGAAACCGGAGAAAGAAATCTATTGTACTCTGACTATTTGTAT

	'HSV1-N1_consensus_seq.'	CTTTTCCCTGTCTGTGTTGGATGTATCGCGGGGGTGCGCG-GGAGTGGGGRTGCGTGGGA
	Human_alphaherpesvirus_1_MN136523	CTTTTCCCTGTCTGTGTTGGATGTATCGCGGGGGTGCGTG-GGAGTGGGGGTGCGTGGGA
	'Human_herpesvirus_1_strain_17_NC_001806.2'	CTTTTCCCTGTCTGTGTTGGATGTATCGCGGGGATGCGTG-GGAGTGGGGGTGCGTGGGA
	'Chimpanzee_alpha_1_herpesvirus_strain_105640_NC_023677.1'	CACCTCGTTGTTGGCCTTTGATATAGTCCCC---CGAGCG-GGCGCCGGGGAGGGGGGGA
	Human_herpesvirus_2_strain_HG52_NC_001798	CACTTTGTTGTTGGCCTTTGATGCAGCTCCCCCGCGCAGG-GGGGCCGGGGATGGGGGGG
	'Macacine_herpesvirus_1_NC_004812.1'	----------------------------CGGAGACGGGCG-CGGTGGGGGAGGGGGCGGG
	'Murid_herpesvirus_1_NC_004065.1'	CACCGCGATTACGACACGACGACCGACTACTACACGATCGTCGAGAGGAGTATCGACGGG

	'HSV1-N1_consensus_seq.'	GTGGGGGTAGCTGGGAGTGGGGGTG-GGGGGAGTGGGGGTG-----------CGTGGGAG
	Human_alphaherpesvirus_1_MN136523	GTGGGGGTGCGTGGGAGTGGGGGTGCGTGGGAGTGGGGGTG-----------CGTGGGAG
	'Human_herpesvirus_1_strain_17_NC_001806.2'	GTGGGGGTGCGTGGGAGTGGGGGTGCGTGGGAGTGGGGGTG-----------CGTGGGAG
	'Chimpanzee_alpha_1_herpesvirus_strain_105640_NC_023677.1'	AAGAGAAGGAGGAGGAGAAGGGGGC--GGGGAGCAG------------------------
	Human_herpesvirus_2_strain_HG52_NC_001798	GGGAAAGGGAGGAGGAGGAGGGGG------------------------------------
	'Macacine_herpesvirus_1_NC_004812.1'	GCGAGGGCTGGTGCGGGCGCGGGGT-CGGCACGCGGCCCCGACCCAGCCCCCTGCGGGGC
	'Murid_herpesvirus_1_NC_004065.1'	GATTTCGACGACAGGACTATGGACA-GACGAAACAAGTGTCGTCTTTCCTTTTGTATCCG

	'HSV1-N1_consensus_seq.'	TGGGGGTTG-------------CGCGTGGGAGTGG--------GAGAGTGGGRGTG----
	Human_alphaherpesvirus_1_MN136523	TGGGGGT----------------GCGTGGGAGTGGGGGTGCGTGGGAGTGGGGGTGCGTG
	'Human_herpesvirus_1_strain_17_NC_001806.2'	TGGGGGT----------------GCGTGGGAGTGGGGGTGCGTGGGAGTGGGGGTGCGTG
	'Chimpanzee_alpha_1_herpesvirus_strain_105640_NC_023677.1'	-----------------------GCGCCGCGGCGG--------GCGCGCGAAGGC-----
	Human_herpesvirus_2_strain_HG52_NC_001798	------------------------------GGCGG--------GCACGAGAAGCCGCCC-
	'Macacine_herpesvirus_1_NC_004812.1'	CGGG-------------------GAGGGGCCGCGG-----CCCGCGCGAGAAACAACGAG
	'Murid_herpesvirus_1_NC_004065.1'	CGGGTGAAAACTTCGGGGTATCAGCGTCGCCACAG-----ACAGCAAGTAGCGGCACGAT

	'HSV1-N1_consensus_seq.'	------------------------------------------------------------
	Human_alphaherpesvirus_1_MN136523	G-----------------------------------------------------------
	'Human_herpesvirus_1_strain_17_NC_001806.2'	G-----------------------------------------------------------
	'Chimpanzee_alpha_1_herpesvirus_strain_105640_NC_023677.1'	------------------------------------------------------------
	Human_herpesvirus_2_strain_HG52_NC_001798	------------------------------------------------------------
	'Macacine_herpesvirus_1_NC_004812.1'	GCC---------------------------------------------------------
	'Murid_herpesvirus_1_NC_004065.1'	AGCCGCGATCGTGATCGTAATAGTCATCTGCGTCGGATTAGTCGTTCTGGCGGTGTTGTA

	'HSV1-N1_consensus_seq.'	-----------------------NGGGGTGCGTGGGAGTGGG--------GKTRCCATGT
	Human_alphaherpesvirus_1_MN136523	-------------------GAGTGGGGGTGCGTGGGAGTGGG--------GGTGCCATGT
	'Human_herpesvirus_1_strain_17_NC_001806.2'	-------------------GAGTGGGGGTGCGTGGGAGTGGG--------GGTGCCATGT
	'Chimpanzee_alpha_1_herpesvirus_strain_105640_NC_023677.1'	---------------------------------------------------------CCC
	Human_herpesvirus_2_strain_HG52_NC_001798	------------------------------------------------------CCACCC
	'Macacine_herpesvirus_1_NC_004812.1'	------------------TCACTCCCGGTGCGTGTGCGCCAGC---GAATAAACCCGCGC
	'Murid_herpesvirus_1_NC_004065.1'	TTATCGCGGTTACATCGGTCACTCCAGACGACTGAATCTGTATAGAGAGCGCCTCCGCGC

	'HSV1-N1_consensus_seq.'	TGGGCAGGCTCTGGTGTTAACGR-----GMGAGCCGCGGCCCGGGCTGC---CTGACCAC
	Human_alphaherpesvirus_1_MN136523	TGGGCAGGCTCTGGTGTTAACCA-----CAGAGCCGCGGCCCGGGCTGC---CTGACCAC
	'Human_herpesvirus_1_strain_17_NC_001806.2'	TGGGCAGGCTCTGGTGTTAACCA-----CAGAGCCGCGGCCCGGGCTGC---CTGACCAC
	'Chimpanzee_alpha_1_herpesvirus_strain_105640_NC_023677.1'	CCGATGCCTGTTGATCTTTTTCA---GACAGAGCCGGGGCCTGGCCTGCGTTCTGGCTCA
	Human_herpesvirus_2_strain_HG52_NC_001798	CCGAGGCCTGTTGGTCTTTATGATAGAACAGAGCCGGGGCCCGGCCTGCGTTCTGGCTCC
	'Macacine_herpesvirus_1_NC_004812.1'	GGGGTCTTTATTATTGTCAATCG---ATCACAGCCGCGGTCCTGTGTTC--TCTGCGCGC
	'Murid_herpesvirus_1_NC_004065.1'	CCGTTTTCTAGTGTCCCATAGCAGTTATCCAACCAGCTATTCGACCAGATATCCGAGCAC

	'HSV1-N1_consensus_seq.'	CGATCCCCGAAAGCATCCTG----------------------CMMCTGGCATGGAGCCAG
	Human_alphaherpesvirus_1_MN136523	CGATCCCCGAAAGCATCCTG----------------------CCACTGGCATGGAGCCAG
	'Human_herpesvirus_1_strain_17_NC_001806.2'	CGATCCCCGAAAGCATCCTG----------------------CCACTGGCATGGAGCCAG
	'Chimpanzee_alpha_1_herpesvirus_strain_105640_NC_023677.1'	CTA-------------------------------------------GGCGGGGGTGGTGG
	Human_herpesvirus_2_strain_HG52_NC_001798	CTGTC----------------------------------------TTGGTGGGTGGGCGG
	'Macacine_herpesvirus_1_NC_004812.1'	CGG--------GGGGCCGTG----------------------CGCCGCAGGGCGGGCGGG
	'Murid_herpesvirus_1_NC_004065.1'	ATATATCGATAGACACCACGACCCTTCCGATCCTACGTATTTTCTTCCACCGTTACACAT

	'HSV1-N1_consensus_seq.'	AACCACTGTGGGTGTGGGTGTGGGTGKCGAGTTTCCGCGA--------------GCGCCT
	Human_alphaherpesvirus_1_MN136523	AACCACAGTGGGT-TGGGTGTGGGTGTTAAGTTTCCGCGA--------------GCGCCT
	'Human_herpesvirus_1_strain_17_NC_001806.2'	AACCACAGTGGGT-TGGGTGTGGGTGTTAAGTTTCCGCGA--------------GCGCCT
	'Chimpanzee_alpha_1_herpesvirus_strain_105640_NC_023677.1'	GTCGGGTGGTGGGTCGGGTGTTTGTTTTTTGCCCGTGTCGACAAACAAGGGGTGGGGCCT
	Human_herpesvirus_2_strain_HG52_NC_001798	GCTGGCTGGCGGGTAAAAAAAGAG---TGTGTCCGTGTTG----ACAGGGAGGGGGGCCC
	'Macacine_herpesvirus_1_NC_004812.1'	GGCGGCAGGTGGGGCGGCAGGCGGGGCAGCGCCGCGGTCA-----------CGGGGGCCC
	'Murid_herpesvirus_1_NC_004065.1'	ATCAACCAGTGCTGCATAAGCAGTATTTGTATCCCCGGTT-----CAACAAATAAAAATT

	'HSV1-N1_consensus_seq.'	GCCCGCCCGGACTGACCTGKCCTCTGGC---------CGCCAGCAAGKGCGGGGGGGG--
	Human_alphaherpesvirus_1_MN136523	GCCCGCCCGGACTGACCTGGCCTCTGGC---------CGCCACAAAGGGCGGGGGGGGTT
	'Human_herpesvirus_1_strain_17_NC_001806.2'	GCCCGCCCGGACTGACCTGGCCTCTGGC---------CGCCACAAAGGGCGGGGGGGGTT
	'Chimpanzee_alpha_1_herpesvirus_strain_105640_NC_023677.1'	GATCATGCAGAGCA--CGCACGTCTGGC---------CGTCCAGACCCCCGGGGGCGGGG
	Human_herpesvirus_2_strain_HG52_NC_001798	GATCGTGCAGAGCA--CGCACGTCTGGC---------CGGCCAGACCCTGGGGGTGGTG-
	'Macacine_herpesvirus_1_NC_004812.1'	GGGCGGGAGACTCGG-GGGGCCGGGGTC---------CGGCCGGGGAGGCGGGGGAGTCT
	'Murid_herpesvirus_1_NC_004065.1'	GTACGCTCATTTTAT-CGCGTCTCTGTCATGTGTTCATGTCCACTTTTAGATGGTCGTCG

	'HSV1-N1_consensus_seq.'	-----------------------------------------CAGGGCRAGCAAGGACGGG
	Human_alphaherpesvirus_1_MN136523	A-------------------------------ACTACACTATAGGGCAACAAAGGACGGG
	'Human_herpesvirus_1_strain_17_NC_001806.2'	A-------------------------------ACTACACTATAGGGCAACAAAGGATGGG
	'Chimpanzee_alpha_1_herpesvirus_strain_105640_NC_023677.1'	--------------------------------TCTGGGTGTTAGGCGTAGGGAGGGTGGG
	Human_herpesvirus_2_strain_HG52_NC_001798	---------------------------------------------------------GGC
	'Macacine_herpesvirus_1_NC_004812.1'	-------------------------------------------GGGGTCCGGGGGGCGGG
	'Murid_herpesvirus_1_NC_004065.1'	TACAAATTTATTTACATTCGCATCATCCTCACATTACACTCAACTCGGATAGAAGACATT

	'HSV1-N1_consensus_seq.'	AGGGGTGGCGGGGCG-----------------GGACGGGGCGCC----------------
	Human_alphaherpesvirus_1_MN136523	AGGGGTGGCGGGGCG-----------------GGACGGGGCGCC----------------
	'Human_herpesvirus_1_strain_17_NC_001806.2'	AGGGGTGGCGGGGCG-----------------GGACGGGGCGCC----------------
	'Chimpanzee_alpha_1_herpesvirus_strain_105640_NC_023677.1'	GGGAGCGGGAGGGCGCCTGGCTCGG-------GGAAGGG---------------------
	Human_herpesvirus_2_strain_HG52_NC_001798	AGGAGTGGGAGGGCGCCTGGCTCGGGGAGGGAGGAGGGG---------------------
	'Macacine_herpesvirus_1_NC_004812.1'	CGCGGAGGCGGGAGGGCCGC------------GGGCCAGAAGC-----------------
	'Murid_herpesvirus_1_NC_004065.1'	ATACGCGCCGAAATGTTCCGTC---------ACCACCTGACGTCGTTTATCACCGTCACA

	'HSV1-N1_consensus_seq.'	-----------CAAANGGGGGTCGATCACACCACAGACGTKGGT----------------
	Human_alphaherpesvirus_1_MN136523	-----------CAAAAGGGGGTCGGCCACACCACAGACGTGGGT----------------
	'Human_herpesvirus_1_strain_17_NC_001806.2'	-----------CAAAAGGGGGTCGGCCACACCACAGACGTGGGT----------------
	'Chimpanzee_alpha_1_herpesvirus_strain_105640_NC_023677.1'	----------------GGGGGTCAGCCGCACCACCGGCGCGAACA---------------
	Human_herpesvirus_2_strain_HG52_NC_001798	----------------GGGGGTCAGCCGCACCACCGGCGCGAA-----------------
	'Macacine_herpesvirus_1_NC_004812.1'	-------------AGAGAGGGGCGGGGGCTCCCCAGAAGCAGAG----------------
	'Murid_herpesvirus_1_NC_004065.1'	TTCTCGCTCGCATCGATATCGATAACGTTACCGCTAGCACAGGCAACGAATGTTCTTGCT

	'HSV1-N1_consensus_seq.'	--------------GTTGGGGGGKGGGGCG------------------------------
	Human_alphaherpesvirus_1_MN136523	--------------GTTGGGGGGTGGGGCG------------------------------
	'Human_herpesvirus_1_strain_17_NC_001806.2'	--------------GTTGGGGGGTGGGGCG------------------------------
	'Chimpanzee_alpha_1_herpesvirus_strain_105640_NC_023677.1'	---------CAGGGGGCAGGGGGTAGGGAACTTTGAGACCACGCGTGCGAGGCGAGGCGA
	Human_herpesvirus_2_strain_HG52_NC_001798	--------------GCCAGGGGCCAGGGAACTTT--------------------------
	'Macacine_herpesvirus_1_NC_004812.1'	-----------------AGGGGCGGGGGCTCCCCA-------------------------
	'Murid_herpesvirus_1_NC_004065.1'	GCACCAAAAAATACGTCGTGTGTTAAGAAGTTTACCGTCTCC------------------

	'HSV1-N1_consensus_seq.'	GAGGGGGTGGGGGGGGGGGGGAGACAGAAACAGGAACA---BAGTTAGAAAACAAGAATG
	Human_alphaherpesvirus_1_MN136523	GAGGGGGTGGGGGGGGGGGGGAGACAGAAACAGGAACA---TAGTTAGAAAACAAGAATG
	'Human_herpesvirus_1_strain_17_NC_001806.2'	GAGGG---GTGGGGGGGGGGGAGACAGAAACAGGAACA---TAGTTAGAAAACAAGAATG
	'Chimpanzee_alpha_1_herpesvirus_strain_105640_NC_023677.1'	GAGAGAAGGGGGGAAGGGGAGGGGGGGGAGCGAGGGCGGTTGAATCACAACACATGCACG
	Human_herpesvirus_2_strain_HG52_NC_001798	GATAGAGAGGGGGGGAAAGTGGGGCGGGGGCGAGGGCGGTTGAATCACAACGCATGCACG
	'Macacine_herpesvirus_1_NC_004812.1'	GAAGCAGAGAGGGGCGGGGGCTCCCGGGA------------GAAGCACAAGACCCACACA
	'Murid_herpesvirus_1_NC_004065.1'	--------GAAAGACGTCCTCCTCCCGAACCAGG-------AAAATGCATGTCGCTGTTA

	'HSV1-N1_consensus_seq.'	CGGTGCA---GCCAGAGAATCACAGGAGACGAAGGGATGKG-------------------
	Human_alphaherpesvirus_1_MN136523	CGGTGCA---GCCAGAGAATCACAGGAGACGAGGGGATGGG-------------------
	'Human_herpesvirus_1_strain_17_NC_001806.2'	CGGTGCA---GCCAGAGAATCACAGGAGACGAGGGGATGGG-------------------
	'Chimpanzee_alpha_1_herpesvirus_strain_105640_NC_023677.1'	CCCTCTGCCCCCCGGGGATGGGTGGGAGAAAGGAGAAGGAGGAAGAGAAGACCCGAGGCA
	Human_herpesvirus_2_strain_HG52_NC_001798	CCCTCTG-CCCCCGGGGACGGGTGGGAGGAAGGAGGAGGGAGAAGAGAAGACCCGAGGCA
	'Macacine_herpesvirus_1_NC_004812.1'	CGCGCGG-----CAGGGGCACGGAGGCGGGGGGAGGCCCGGGAGGAGAA-----------
	'Murid_herpesvirus_1_NC_004065.1'	GGATCGA-CACTCGTGAATAAACAAGCCGCGAATAAACAAGTGGATAAA-----------

	'HSV1-N1_consensus_seq.'	------------------CGTG-------------TTGGTTACCAACCCACACCCAGGCA
	Human_alphaherpesvirus_1_MN136523	------------------CGTG-------------TTGGTTACCAACCCACACCCAGGCA
	'Human_herpesvirus_1_strain_17_NC_001806.2'	------------------CGTG-------------TTGGTTACCAACCCACACCCAGGCA
	'Chimpanzee_alpha_1_herpesvirus_strain_105640_NC_023677.1'	TGCACCTGCACTTACGCTCGTG-----CCCCCAGCCCGGC-CCCGCCCCGCCCACACACC
	Human_herpesvirus_2_strain_HG52_NC_001798	TGCACCCGCACTTACGCCCGTGCC-CACCCCCGCCCCGGCGCCCACCCCGCCCGCACACC
	'Macacine_herpesvirus_1_NC_004812.1'	---------------GCCCGAG---------------------------ACCCACACACG
	'Murid_herpesvirus_1_NC_004065.1'	----CCAGTTACTATCCTCAAAATATTTAGATGTCCCGTCGAAGAATACCTTTGCATGAA

	'HSV1-N1_consensus_seq.'	TGC-------------------------KCGGTGGTATGAAGGAGGGGGGGCGGTGCTTC
	Human_alphaherpesvirus_1_MN136523	TGC-------------------------TCGGTGGTATGAAGGAGGGGGGGCGGTGCTTC
	'Human_herpesvirus_1_strain_17_NC_001806.2'	TGC-------------------------TCGGTGGTATGAAGGAGGGGGGGCGGTGCTTC
	'Chimpanzee_alpha_1_herpesvirus_strain_105640_NC_023677.1'	CGC---------------------------------------------------------
	Human_herpesvirus_2_strain_HG52_NC_001798	TGCCCGCCACGCCCGCCCCTCCTCACCCTGGCTGGGAGAAAGGAGGAGGAGCAG------
	'Macacine_herpesvirus_1_NC_004812.1'	CGC------------------------GGCAGGGGCACGGAGGCGGGGGGAGGC------
	'Murid_herpesvirus_1_NC_004065.1'	CGC-AACTTGGTCCGGTCG--------ATTGTTTGTACGCACACAGGACAACAGAG----

	'HSV1-N1_consensus_seq.'	TTAGCBGCCGCCGGGGGACGTGGGGKTGGTGTGCATCASCACGCGCAC------CCGCGT
	Human_alphaherpesvirus_1_MN136523	TTAGAGACCGCCGGGGGACGTGGGGTTGGTGTGCAGAGGCACGCGCAC------CCGCGT
	'Human_herpesvirus_1_strain_17_NC_001806.2'	TTAGAGACCGCCGGGGGACGTGGGGTTGGTGTGCAAAGGCACGCGCAC------CCGCGC
	'Chimpanzee_alpha_1_herpesvirus_strain_105640_NC_023677.1'	------------------------------------------------------------
	Human_herpesvirus_2_strain_HG52_NC_001798	--------GAAGAGGAGACCCGA----GGCATGCAACCGCACTCACCCC----ACCCCGC
	'Macacine_herpesvirus_1_NC_004812.1'	----------CCGGGAGAGGCGG----------CAGACTCGGGCTCTC------CCGCGG
	'Murid_herpesvirus_1_NC_004065.1'	--AAATAATATTCGGAAATATTT----CGTTTACATCAACAGATTCTTCTCCTACCACGT

	'HSV1-N1_consensus_seq.'	CGGCCAGGTGGGCCGGT----ACTSCWTCCCCCCCTCCCCCGACCC---------TTCCC
	Human_alphaherpesvirus_1_MN136523	CGGCCAGGTGGGCCGGT----ACCCCATCCCCCCCTCCCCCGACCC---------TTCCC
	'Human_herpesvirus_1_strain_17_NC_001806.2'	CGGCCAGGTGGGCCGGT----ACTCCATCCCCCCCTCCCCCGACCC---------TTCCC
	'Chimpanzee_alpha_1_herpesvirus_strain_105640_NC_023677.1'	-----------CCCGGC----ACGCCCACCCCTCCTTACCCTAGCTGCGGTGAG--TCCC
	Human_herpesvirus_2_strain_HG52_NC_001798	CCGCACACCTGCCCGCC----ACGCCCGCCCCTCCTTACCCTGGCTGCGGGGAGACTCCC
	'Macacine_herpesvirus_1_NC_004812.1'	CGGGAGGGGGGTCGGG----------GTCTCCCAGGGACGCGGCGGGCCGGGGGCCCCCC
	'Murid_herpesvirus_1_NC_004065.1'	TAACCGGAATATCTACCTTAAAACCATGGCCTTTATCATCAGACTTGTGGATCCATTCAG

	'HSV1-N1_consensus_seq.'	A-----------------------------------------------------------
	Human_alphaherpesvirus_1_MN136523	A-----------------------------------------------------------
	'Human_herpesvirus_1_strain_17_NC_001806.2'	A-----------------------------------------------------------
	'Chimpanzee_alpha_1_herpesvirus_strain_105640_NC_023677.1'	ATCGGGGT----------------------------------------------------
	Human_herpesvirus_2_strain_HG52_NC_001798	ATCGGGGC----------------------------------------------------
	'Macacine_herpesvirus_1_NC_004812.1'	AGAGGGGCG---------------------------------------------------
	'Murid_herpesvirus_1_NC_004065.1'	GTACTGGTGATATATACATGTTTTCTAACGCTAGCTTTTCCGACCCAAAATGTTATATTA

	'HSV1-N1_consensus_seq.'	------------------------------------------------------------
	Human_alphaherpesvirus_1_MN136523	------------------------------------------------------------
	'Human_herpesvirus_1_strain_17_NC_001806.2'	------------------------------------------------------------
	'Chimpanzee_alpha_1_herpesvirus_strain_105640_NC_023677.1'	------------------------------------------------------------
	Human_herpesvirus_2_strain_HG52_NC_001798	------------------------------------------------------------
	'Macacine_herpesvirus_1_NC_004812.1'	------------------------------------------------------------
	'Murid_herpesvirus_1_NC_004065.1'	CGCTTTGTGTCCTCAGAAAAAATGCGCATATCCCGGTTCAACGTGCTAACTTTGCTTTCG

	'HSV1-N1_consensus_seq.'	---------------CCCCCGCGTGCCAGAGATCACCCC-----------CGTCCCCCGG
	Human_alphaherpesvirus_1_MN136523	---------------CCCCCGCGTGCCAGAGATCACCCC-----------CGTCCCCCGG
	'Human_herpesvirus_1_strain_17_NC_001806.2'	---------------CCCCCGCGTGCCAGAGATCACCCC-----------GGTCCCCCGG
	'Chimpanzee_alpha_1_herpesvirus_strain_105640_NC_023677.1'	--------AAGGGGTCTCGCGCGTTCACAACACCACACC--------------------A
	Human_herpesvirus_2_strain_HG52_NC_001798	--------GAGGGGGCTCGCGCGTTCGCAACACCACACCACACCACACGGCCCACCACAA
	'Macacine_herpesvirus_1_NC_004812.1'	-------GAAGAGGACTCGCGCCCGCCCACCAGGGCCAC---------------------
	'Murid_herpesvirus_1_NC_004065.1'	GAGTCACGGACGAAAATCTCGTAACACCAACATCGACAC--------------------G

	'HSV1-N1_consensus_seq.'	CACCCGCCACTCCTCCATRTC-------------CTCGCTTTAGGAATC-------TGAT
	Human_alphaherpesvirus_1_MN136523	CACCCGCCACTCCTCCATATC-------------CTCGCTTTAGGAACAACTTTAGGGGG
	'Human_herpesvirus_1_strain_17_NC_001806.2'	CACCCGCCACTCCTCCGTATC-------------CTCGCTTTAGGAACAACTTTA-GGGG
	'Chimpanzee_alpha_1_herpesvirus_strain_105640_NC_023677.1'	CACGGCCCACCACAACACGACA----CGACTC--CGCGTTTCGCGGGGCATGCACGTCAA
	Human_herpesvirus_2_strain_HG52_NC_001798	CACGGCCCACCACGACACAACA----CGACACGACGCGTTTTGCGGGGCATGCAAGTCGA
	'Macacine_herpesvirus_1_NC_004812.1'	----------------------------------GGGGGGGCGAGGGTCACCCACGGGAG
	'Murid_herpesvirus_1_NC_004065.1'	AACAGTAGATAACGGCACGATAGCCGCGATCGTGCTCGTATCTGCTATCGTCGTAGGTTT

	'HSV1-N1_consensus_seq.'	CGGTACACACGCGC-CGTGCATTTCCTTCCGGRSCCCCCCTCCCCCGCA-----------
	Human_alphaherpesvirus_1_MN136523	GGGTACACACGCGC-CGTGCATTTCCTTCCACACCCCCCCTCCCCCGCA-----------
	'Human_herpesvirus_1_strain_17_NC_001806.2'	GGGTACACACGCGC-CGTGCATTTCCTTCCACACCCCCCCTCCCCCGCAC----------
	'Chimpanzee_alpha_1_herpesvirus_strain_105640_NC_023677.1'	CACACCGCGCGCGTGCCTACCTTTCCCTAGCGGCCCCGGCCCCCCGGCCCGTTTCTTTT-
	Human_herpesvirus_2_strain_HG52_NC_001798	CACACCGCGCGCGTGCCTACCTTTCCCTAGCGGCCCCGG-CCCCCGGCCCGTTTCCTTCC
	'Macacine_herpesvirus_1_NC_004812.1'	GAGGACG-----------------------------------------------------
	'Murid_herpesvirus_1_NC_004065.1'	GATCATACTCGCAGCGTTGTATCGCCGCAGAGGTTTCGACCGCTTCAAATGATTGGGTTC

	'HSV1-N1_consensus_seq.'	---------------CCCCCCCCCCAGGCAGTAAKACDCAAGCATAGAGAGCCAGGCA-C
	Human_alphaherpesvirus_1_MN136523	---------------CCCCCCCCCCAGGCAGTAAGACCCAAGCATAGAGAGCCAGGCA-C
	'Human_herpesvirus_1_strain_17_NC_001806.2'	--------------TCCCCCCCCCCAGGCAGTAAGACCCAAGCATAGAGAGCCAGGCA-C
	'Chimpanzee_alpha_1_herpesvirus_strain_105640_NC_023677.1'	----------------CCCCCCCACCCCCGCCAAAGCGCTAGAGGAAGGGGACGGGCACC
	Human_herpesvirus_2_strain_HG52_NC_001798	GCCACCACTACCACCACCCCCCCGCCCGCGCCCACGCGGTAGAGGAAGGGGACGGGCGCC
	'Macacine_herpesvirus_1_NC_004812.1'	---------------------CCGGGCGCCGCGCAGCAGGGACACGGCGGGCCGGGGGCC
	'Murid_herpesvirus_1_NC_004065.1'	GT--ACATCTGTATCGCCCGCCCGTATCCCCTTTTAC-TTAGAACAATATGTAAACCATC

	'HSV1-N1_consensus_seq.'	AAAAACACAGGCGGGGTGGGACGYATGCCTTCTT----GGAGYTCGTTG-----STCGTT
	Human_alphaherpesvirus_1_MN136523	AAAAACACAGGCGGGGTGGGACACATGCCTTCTT----GGAGTACGTGG-----GTCATT
	'Human_herpesvirus_1_strain_17_NC_001806.2'	AAAAACACAGGCGGGGTGGGACACATGCCTTCTT----GGAGTACGTGG-----GTCATT
	'Chimpanzee_alpha_1_herpesvirus_strain_105640_NC_023677.1'	ACACCCACGGGTGTGGCGGGGCACATGACTGTGT----TCCGGGGGGGGGGGGTGTGACC
	Human_herpesvirus_2_strain_HG52_NC_001798	ACACCCACGGCTGTGGCTGGGCACGCGCCTTTGG----GGTTGTTGGGGGGGG-GTGACC
	'Macacine_herpesvirus_1_NC_004812.1'	CCCCAGAGGGGCGGAGGAGGACTCGCGCCCGCCCACCAGGGCCACGGGGGGGGCGGGGTC
	'Murid_herpesvirus_1_NC_004065.1'	TCTCATTCAGCTACATACAGACA--------------AGGGACATGCGGACGATGTCTTT

	'HSV1-N1_consensus_seq.'	GGCGTG-----------GGGGGTTACAGCGACAC--CGGCCGACC--------CCCTGGC
	Human_alphaherpesvirus_1_MN136523	GGCGTG-----------GGGGGTTACAGCGACAC--CGGCCGACC--------CCCTGGC
	'Human_herpesvirus_1_strain_17_NC_001806.2'	GGCGTG-----------GGGGGTTACAGCGACAC--CGGCCGACC--------CCCTGGC
	'Chimpanzee_alpha_1_herpesvirus_strain_105640_NC_023677.1'	GGCGCGT---------GGGGGGCGGTGGGCGTAT--GGGCCCGAC--------CCGCGCC
	Human_herpesvirus_2_strain_HG52_NC_001798	GGCGCGT----------GGGGGCGGTGGGCGTAT--GGGCCCGAC--------CCGCGCC
	'Macacine_herpesvirus_1_NC_004812.1'	CCCCAG-----------GGGGCCGGAGGCGGCTCGGGGGCCGGGC--------CCGGGGT
	'Murid_herpesvirus_1_NC_004065.1'	GTCGAAGTCAACGGCGCAGAGCGCGTCGAGACGTCGCGGTTCGACACGGCGAACCGCACC

	'HSV1-N1_consensus_seq.'	GGTCTTCC--------------------------AGCCGGCCCTTAGATAAGSGGGCAGT
	Human_alphaherpesvirus_1_MN136523	GGTCTTCC--------------------------AGCCGGCCCTTAGATAAGGGGGCAGT
	'Human_herpesvirus_1_strain_17_NC_001806.2'	GGTCTTCC--------------------------AGCCGGCCCTTAGATAAGGGGGCAGT
	'Chimpanzee_alpha_1_herpesvirus_strain_105640_NC_023677.1'	TG--ACCCCTGGGAACGA--CGCCCCCCGG---CAGCAACGCTCCCGGGGGGGGGGGGGG
	Human_herpesvirus_2_strain_HG52_NC_001798	TGCCCCCCCTGGGAACGA--CGCCCCCGG------ACGACACCACGGGGGGGGGAAACGG
	'Macacine_herpesvirus_1_NC_004812.1'	CGCCGGGCGCGA----------------------GGGGAGCCCGCAGGGGCACGGGGGGC
	'Murid_herpesvirus_1_NC_004065.1'	AGCCGGAGATATGAACAAATCACTCTCTGCATCGACGACGAACGTCGGCAAGAGATGCGG

	'HSV1-N1_consensus_seq.'	TGGTGGTCGGACGBGT------CAGRGTCTG---------------ACKAAGGGTGGGAG
	Human_alphaherpesvirus_1_MN136523	TGGTGGTCGGACGGGTAAGTAACAGAGTCTG---------------ACTAAGGGTGGGAG
	'Human_herpesvirus_1_strain_17_NC_001806.2'	TGGTGGTCGGACGGGTAAGTAACAGAGTCTG---------------ACTAAGGGTGGGA-
	'Chimpanzee_alpha_1_herpesvirus_strain_105640_NC_023677.1'	GGGTGGGTGAAAGGGAAGAGGAAGGAAAAAGGGAGGTGGAAGGGAAGAGCAAGGAGAAAG
	Human_herpesvirus_2_strain_HG52_NC_001798	GGGTGGGTGGAAGGGAAGAGGAAGGAGAAAG----------------------------G
	'Macacine_herpesvirus_1_NC_004812.1'	CGGGGGTCTCCCAGGGCCACGGGGGGGCGGGG--------------GTCTGCCGCGGGAG
	'Murid_herpesvirus_1_NC_004065.1'	CGATAAACGGCCACGTAAGAGCACGGACACG---------------AAAAGAATCAAGAG

	'HSV1-N1_consensus_seq.'	GGGGGGGGAAAAGAACGGGCTGGTGTGCTGC-----------------------------
	Human_alphaherpesvirus_1_MN136523	GGGGGGGGAAAAGAACGGGCTGGTGTGCTGT-----------------------------
	'Human_herpesvirus_1_strain_17_NC_001806.2'	-GGGGGGGAAAAGAACGGGCTGGTGTGCTGT-----------------------------
	'Chimpanzee_alpha_1_herpesvirus_strain_105640_NC_023677.1'	GGAGGCGGATCCGAAAACACCGGATCCGTTA-----------------------------
	Human_herpesvirus_2_strain_HG52_NC_001798	GGGGGTGGATCCGAACACGCCGGATCCGCGAAAAT-------------------------
	'Macacine_herpesvirus_1_NC_004812.1'	GAGGGCGCCGGGCGCCGCCCAGGCCCACAGG-----------------------------
	'Murid_herpesvirus_1_NC_004065.1'	AGATCCAAACAGCGATACGCCAACGACCATTTATTTGAATGGTGACGGTGTACGTTCTCC

	'HSV1-N1_consensus_seq.'	------------------------------------------------------AGGACG
	Human_alphaherpesvirus_1_MN136523	------------------------------------------------------AACACG
	'Human_herpesvirus_1_strain_17_NC_001806.2'	------------------------------------------------------AACACG
	'Chimpanzee_alpha_1_herpesvirus_strain_105640_NC_023677.1'	----AACAAAACAAACCAAAACAAAAACA-----------------AAAAAAAAGACACG
	Human_herpesvirus_2_strain_HG52_NC_001798	-AATAACAAAACAAACAAAAACAGAAACAAAAACAAAAACACCTAGAAAAAAAGGATACG
	'Macacine_herpesvirus_1_NC_004812.1'	-------------------GACAGCGTCA-----------------GCAGCGCGGGGTCG
	'Murid_herpesvirus_1_NC_004065.1'	AATTGTCGCGCCTAACGATCGCCCAACCA-----------CCTCGACGAGAGCACACACG

	'HSV1-N1_consensus_seq.'	ASBSCACCCGCGAGTGGCGTGGCCGACCT-----TAGCCTCTGGGGCGCCCCC------T
	Human_alphaherpesvirus_1_MN136523	AGCCCACCCGCGAGTGGCGTGGCCGACCT-----TAGCCTCTGGGGCGCCCCC------T
	'Human_herpesvirus_1_strain_17_NC_001806.2'	AGCCCACCCGCGAGTGGCGTGGCCGACCT-----TAGCCTCTGGGGCGCCCCC------T
	'Chimpanzee_alpha_1_herpesvirus_strain_105640_NC_023677.1'	GGTTTGCTCGCAGGTGGTGCGGCTGACCTG--CCTG-CCTTTCTGGTACCCTCGCCTTGT
	Human_herpesvirus_2_strain_HG52_NC_001798	GGTTGGCTCGCGGGCGGTGCGGCTGACCTG--CCTGCCCTTTCTGGGACCCCCGCCTCGT
	'Macacine_herpesvirus_1_NC_004812.1'	GCGCCCGCCTCGGGCTGCGGGGCTG----------------CGGGGCGCGGCGGGCTC-T
	'Murid_herpesvirus_1_NC_004065.1'	AGAACGAGCGCGGAGACTACCTCTATCATCGTCCTGACGATAGGGCTCCTGCTGGGTC-T

	'HSV1-N1_consensus_seq.'	GTCGTTTR----------------------------------------------------
	Human_alphaherpesvirus_1_MN136523	GTCGTTTG----------------------------------------------------
	'Human_herpesvirus_1_strain_17_NC_001806.2'	GTCGTTTG----------------------------------------------------
	'Chimpanzee_alpha_1_herpesvirus_strain_105640_NC_023677.1'	GTTTTTT--TTTGTCGTCTCTGGTTTGTTCTTTC----------TCCCCCGCTGTTTTCT
	Human_herpesvirus_2_strain_HG52_NC_001798	GTTTCTTGAAAGGGGGAGGAAGAACAGTTCTCCC----------CCAACCCCTGCTCTCT
	'Macacine_herpesvirus_1_NC_004812.1'	GCGGGCCG----------------------------------------------------
	'Murid_herpesvirus_1_NC_004065.1'	GCTGTTCG------CCGCGACGATCTATTCTTTCGGTGCCGCAATCCGCAACCGCTAGAG

	'HSV1-N1_consensus_seq.'	-------------KGMCCCCTTCCTCTATT------------------------------
	Human_alphaherpesvirus_1_MN136523	-------------GGTCCCCCCCCTCTATT------------------------------
	'Human_herpesvirus_1_strain_17_NC_001806.2'	-------------GGTCCCCCCCCTCTATT------------------------------
	'Chimpanzee_alpha_1_herpesvirus_strain_105640_NC_023677.1'	TTTTT-----------TCCCCCCCCCCTCCC-----------------------------
	Human_herpesvirus_2_strain_HG52_NC_001798	TCTCTCTTCCGCCCGCCCCCCCCCCCTCTCC-----------------------------
	'Macacine_herpesvirus_1_NC_004812.1'	------------------------------------------------------------
	'Murid_herpesvirus_1_NC_004065.1'	TTTATCGTGTTCTAGAACGTGTCCCCCATTAAAGTATAATTCTTATCAATTATACCAGAG

	'HSV1-N1_consensus_seq.'	------------------------------------------------------------
	Human_alphaherpesvirus_1_MN136523	------------------------------------------------------------
	'Human_herpesvirus_1_strain_17_NC_001806.2'	------------------------------------------------------------
	'Chimpanzee_alpha_1_herpesvirus_strain_105640_NC_023677.1'	-------------------------CCCGGCCTCAGCA--------------GAAGCTCA
	Human_herpesvirus_2_strain_HG52_NC_001798	-------------------------CGCCGCCTCAGCA--------------GAAGCTCA
	'Macacine_herpesvirus_1_NC_004812.1'	------------------------------------------------------------
	'Murid_herpesvirus_1_NC_004065.1'	TTTGGTATTTTTTTAATCTGAGATGCGTCGTCTGGGTATAGTTATTGTCATCGCGTCTCT

	'HSV1-N1_consensus_seq.'	------------------------------------------------------------
	Human_alphaherpesvirus_1_MN136523	------------------------------------------------------------
	'Human_herpesvirus_1_strain_17_NC_001806.2'	------------------------------------------------------------
	'Chimpanzee_alpha_1_herpesvirus_strain_105640_NC_023677.1'	CCTGTACGACCCTAAACCTAC-------------------------------------CT
	Human_herpesvirus_2_strain_HG52_NC_001798	CCTGTACGACCCTAAACCTAC-------------------------------------CT
	'Macacine_herpesvirus_1_NC_004812.1'	------------------------------------------------------------
	'Murid_herpesvirus_1_NC_004065.1'	CCTGAGCGCTGTTGAATCTACAGAGACAGAGTGTGATACGTATAATGTCACAATCAAACC

	'HSV1-N1_consensus_seq.'	--------------------------------------------------------GGGG
	Human_alphaherpesvirus_1_MN136523	--------------------------------------------------------GGGG
	'Human_herpesvirus_1_strain_17_NC_001806.2'	--------------------------------------------------------GGGG
	'Chimpanzee_alpha_1_herpesvirus_strain_105640_NC_023677.1'	GCAAAAATGCGCAGCGCTCGGACGGCGGCAACGGGGGGGGGGCCTCTCTCGCACACAGAA
	Human_herpesvirus_2_strain_HG52_NC_001798	GCGAGAACGCGCGGCGTTC--------------GAGGGGCGCGCTCTCTCACACG-AGAC
	'Macacine_herpesvirus_1_NC_004812.1'	--------GCGGCGCGCTCGGGAG---------GCGGGGGGAACATGGGCGCGGGCCGGG
	'Murid_herpesvirus_1_NC_004065.1'	AGAAACGTGTGATTTTTTCGATAATCTTTAC--GAGGTCCGCGTACGTGTCGACG-AGAA

	'HSV1-N1_consensus_seq.'	AGAAGCAG---------------------------------------GTGTCTNNNYYAC
	Human_alphaherpesvirus_1_MN136523	AGAAGCAG---------------------------------------GTGTCTAACCTAC
	'Human_herpesvirus_1_strain_17_NC_001806.2'	AGAAGCAG---------------------------------------GTGTCTAACCTAC
	'Chimpanzee_alpha_1_herpesvirus_strain_105640_NC_023677.1'	ACACGCAG--------CCGCGCCCCAGTAGTTTC----GGTCCCACGGCGGACGGCTCAC
	Human_herpesvirus_2_strain_HG52_NC_001798	ACACGCAGGC---GCCCCCCCCCCCCGGAGCCTG----GGTCCCCCGGCGGACGGCTCAC
	'Macacine_herpesvirus_1_NC_004812.1'	GGGCGCGGG-------CGCGGGCTCAGGGGCC-------GCCGGGCGGCAGGCAGACCCC
	'Murid_herpesvirus_1_NC_004065.1'	AGATACCAACAGGGTCCACTACTCATGTCAATTCAAATGGAACATCTGTACCCAGGCAAC

	'HSV1-N1_consensus_seq.'	STG--------------------------------------GAACCGCGGCGTCTTYGAG
	Human_alphaherpesvirus_1_MN136523	CTG--------------------------------------GAACCGCGGCGTCTTTGTT
	'Human_herpesvirus_1_strain_17_NC_001806.2'	CTG--------------------------------------GAAACGCGGCGTCTTTGTT
	'Chimpanzee_alpha_1_herpesvirus_strain_105640_NC_023677.1'	GTGG----------------------------GGGGGGGGGGAAGGGGGGGGTCTTGGTG
	Human_herpesvirus_2_strain_HG52_NC_001798	GCG-----------------------------------------GCGCGGCGTCTCGGTG
	'Macacine_herpesvirus_1_NC_004812.1'	GGGGCA-GGCCCCCGGGCA-----------CAGGGGGCAGGGCCCGGGGAGGCCGCGGGG
	'Murid_herpesvirus_1_NC_004065.1'	GTGGTACGGGACGTGGATACGAATGTCATTCGATGAGGAGATGAACCCGTCACCTCGAGT

	'HSV1-N1_consensus_seq.'	GAWCSMCACCGGGGCGCCCTTGACGA-----------------------KKSKGAN-ASG
	Human_alphaherpesvirus_1_MN136523	GAACCACACCGGGGCGCCCTTGACGA-----------------------GTGGGATAACG
	'Human_herpesvirus_1_strain_17_NC_001806.2'	GAACGACACCGGGGCGCCCTCGACGA-----------------------GTGGGATAACG
	'Chimpanzee_alpha_1_herpesvirus_strain_105640_NC_023677.1'	AGACACGGGCAGAGGACGG-------------------------------------GGTG
	Human_herpesvirus_2_strain_HG52_NC_001798	GGACGCGGGCAGAGGGCGGC---------------------------------GGCGGCG
	'Macacine_herpesvirus_1_NC_004812.1'	GGGCGAGTACGCGGGGTGGTAGGCG-------------------------CCGGGGGGCG
	'Murid_herpesvirus_1_NC_004065.1'	ACTCGCCCACGTTCAGTTGATGTCTACACCTACATCTCCACCAACATTAGTCGGCTTCTG

	'HSV1-N1_consensus_seq.'	GGGGAG-------------------------------------------GAAGGGA----
	Human_alphaherpesvirus_1_MN136523	GGGGAG-------------------------------------------GAAGGGA----
	'Human_herpesvirus_1_strain_17_NC_001806.2'	GGGGAG-------------------------------------------GAAGGGA----
	'Chimpanzee_alpha_1_herpesvirus_strain_105640_NC_023677.1'	GGGTGG-------------------------------------------GAAGAGA----
	Human_herpesvirus_2_strain_HG52_NC_001798	GGGGGG-------------------------------------------GGGGGGAAATG
	'Macacine_herpesvirus_1_NC_004812.1'	AGGGGA-------------------------------------------AGGGGGACGCG
	'Murid_herpesvirus_1_NC_004065.1'	GAATGACTCATCGTCTGATAAGCAGTACGTCCTTTCACATAACAGTTCTGCGGAGATATG

	'HSV1-N1_consensus_seq.'	--------------------------------------------------GGGAGGAWGG
	Human_alphaherpesvirus_1_MN136523	--------------------------------------------------GGGAGGAGGG
	'Human_herpesvirus_1_strain_17_NC_001806.2'	--------------------------------------------------GGGAGGAGGG
	'Chimpanzee_alpha_1_herpesvirus_strain_105640_NC_023677.1'	----------------------------------------------------GAGAGGGG
	Human_herpesvirus_2_strain_HG52_NC_001798	------------------------------------------------TGAGGAGAGCGA
	'Macacine_herpesvirus_1_NC_004812.1'	G----------------GCAGCGACTGCGCGCCG-------------TAGGGCGGCGAGG
	'Murid_herpesvirus_1_NC_004065.1'	GCATGATCCCGTTACCGACAACATCTATATCTCATCACAAGTATCATCAAACCAATTGGG

	'HSV1-N1_consensus_seq.'	GASTGGGGGTGAAG--------------------AAGGGGGG------------------
	Human_alphaherpesvirus_1_MN136523	TACTGGGGGTGAAG--------------------AAGGGGGG------------------
	'Human_herpesvirus_1_strain_17_NC_001806.2'	TACTGGGGGTGAAG--------------------AAGGGGGG------------------
	'Chimpanzee_alpha_1_herpesvirus_strain_105640_NC_023677.1'	AACAAAAAGAGAAA--------------------AAGGGGAGCGGCG-------------
	Human_herpesvirus_2_strain_HG52_NC_001798	GACAGAGAGAGAGAAGG----------AAGAGGGAAGGGGCGCGGCG-------------
	'Macacine_herpesvirus_1_NC_004812.1'	GGAAGGCGGCGGAG-----------------GCGAAGGGGGGCGAGG-------------
	'Murid_herpesvirus_1_NC_004065.1'	ACTAATCTGTCAACTGACCGGCTGTCTAAACTCGAAGATGGACGAAACCTATCCAGCGTT

	'HSV1-N1_consensus_seq.'	-----GGGGAGAAGCGAGAACAGGAAAGGCGACGGAGCCCGA----------------CA
	Human_alphaherpesvirus_1_MN136523	-----GGGGAGAAGCGAGAACAGGAAAGGCGACGGAGCCCGA----------------CA
	'Human_herpesvirus_1_strain_17_NC_001806.2'	-----GGGGAGAAGCGAGAACAGGAAAGGCGATGGAGCCCGG----------------CA
	'Chimpanzee_alpha_1_herpesvirus_strain_105640_NC_023677.1'	-GGACGGGGGAAGACGAGGAGAAGGGAACGGATGAGAGGCGGG-------CCGAGGAGCG
	Human_herpesvirus_2_strain_HG52_NC_001798	-GGACGGGGGAAGACGAGGAGAAGGGAAGGGGCGAGGGTCGGG-------CCCGGGAGCG
	'Macacine_herpesvirus_1_NC_004812.1'	-GGAAGGGGGTCGGCGGGAACGGGGGCGACGGCGGCGGGCTGC-------CGGGGAAGGC
	'Murid_herpesvirus_1_NC_004065.1'	CGCCCGCGAGAAAATCGAGACCCAGACGGCAATTGCGATCGGTAAACCCGCGGATAAACA

	'HSV1-N1_consensus_seq.'	AAACAAARAAAGAAAAA--AAAAAACCWCAKCGCATGCGCCGGGCCGYKKTG--------
	Human_alphaherpesvirus_1_MN136523	AAACAAACCGAGAAAAA--AAAAAACCACAGCGCATGCGCCGGGCCGTTGTG--------
	'Human_herpesvirus_1_strain_17_NC_001806.2'	GAACA---CCGAGGAAA--AAAAAACCACAGCGCATGCGCCGGGCCGTTGTG--------
	'Chimpanzee_alpha_1_herpesvirus_strain_105640_NC_023677.1'	AGGCGCCCGGGAGGAAG--AAGAAACGGAACGGAGAAAACGCCGCCGTTGCG--------
	Human_herpesvirus_2_strain_HG52_NC_001798	GGGCGGCCGGGAGGGAG--AAGAAACGGAAC-GCGGAAACGCCGCCGGCGCG--------
	'Macacine_herpesvirus_1_NC_004812.1'	GGGCGAGGGGAAGGGGGTCGGGGGCCTGGGCGGCGGGGGTTGGGTCGCGGAG--------
	'Murid_herpesvirus_1_NC_004065.1'	AAGTGAGTTGGCGAGTC--AAAGTCTGTCCAAACCGACGTCGAGTCGTCGTATCGATATA

	'HSV1-N1_consensus_seq.'	--GGGCCCCGGGCCSGG-------------------------------------------
	Human_alphaherpesvirus_1_MN136523	--GGGCCCCGGGCCGGG-------------------------------------------
	'Human_herpesvirus_1_strain_17_NC_001806.2'	--GGGCCCCGGGCCGGG-------------------------------------------
	'Chimpanzee_alpha_1_herpesvirus_strain_105640_NC_023677.1'	--GCCCGGGGCCCCGGG-------------------------------------------
	Human_herpesvirus_2_strain_HG52_NC_001798	--GCCCGGGGCCCCGGG-------------------------------------------
	'Macacine_herpesvirus_1_NC_004812.1'	--GCCCGGGGCGCCCGGCGGCCCGCGGACG-CCGCCCCTGCCGCCGCGGCCCCGCGGCCG
	'Murid_herpesvirus_1_NC_004065.1'	CCGTCACCGACGCCGAAAAGTCTACAGATGATCAGACCTACAACAAGAG-----------

	'HSV1-N1_consensus_seq.'	----GCAAGATGGGTCCGCCGGGGCCCCGGGCCGGGCCGCCACGGGGGCCGGCCGTTGGC
	Human_alphaherpesvirus_1_MN136523	----GCCCCTTGGGTCCGCCGGGGCCCCGGGCCGGGCCGCCACGGGGGCCGGCCGTTGGC
	'Human_herpesvirus_1_strain_17_NC_001806.2'	----GCCCCTTGGGTCCGCCGGGGCCCCGGGCCGGGCCGCCACGGGGGCCGGCCGTTGGC
	'Chimpanzee_alpha_1_herpesvirus_strain_105640_NC_023677.1'	----GCCCCCGCGCTCCGCCGGGGCCCCGGGCCGGACCGCCGTGCGCGGGACGCTTTCCG
	Human_herpesvirus_2_strain_HG52_NC_001798	----GCCCCCGCGCTCCGCCGGGGGCCCGGGCCGGACCGCCGGGCGGGGGACGCCTTCCG
	'Macacine_herpesvirus_1_NC_004812.1'	TCTCGCGCCCGCGGTCGGGGGGGAGCTAGGGCCAGGGGCACGGCCAGGGGGAGCGGCGCC
	'Murid_herpesvirus_1_NC_004065.1'	----GAACATCGGTTTCGAGGAAGCCCGAGATCACCGTGTCGTCGGCTCAGAATCCTACT

	'HSV1-N1_consensus_seq.'	GGTWMCCCCGAGTCTTCATCTCAG------------------------------------
	Human_alphaherpesvirus_1_MN136523	GGTAACCCCGAGTGTTCATCTCAG------------------------------------
	'Human_herpesvirus_1_strain_17_NC_001806.2'	GGTAACCCCGAGTGTTCATCTCAG------------------------------------
	'Chimpanzee_alpha_1_herpesvirus_strain_105640_NC_023677.1'	ACCGTCGCCGGGCGTCGACCTGGG------------------------------------
	Human_herpesvirus_2_strain_HG52_NC_001798	CCCGGCGCCGGGCGGCTACCCGGG------------------------------------
	'Macacine_herpesvirus_1_NC_004812.1'	CCCGGGCACGCGGGGGGCCCCGGGCAGGAGGGGCAGCAGGGGGCGGCAG-----------
	'Murid_herpesvirus_1_NC_004065.1'	AGTAGCGCCGCGCCTTTACGTCACGCGGCACAAGCGTACGTAACGGTCGTCTTAGGGGTA

	'HSV1-N1_consensus_seq.'	-------GCCCCGGGCCGGGAACCCGGAAAAGCCTCCN----------------------
	Human_alphaherpesvirus_1_MN136523	-------GCCCCGGGCCGGGAACCCGGAAAAGCCTCCG----------------------
	'Human_herpesvirus_1_strain_17_NC_001806.2'	-------GCCCCGGGCCGGGAACCCGGAAAAGCCTCCG----------------------
	'Chimpanzee_alpha_1_herpesvirus_strain_105640_NC_023677.1'	-------ACCCCCAGCCGGGAATCGAAAAAAGCCTCC-----------------------
	Human_herpesvirus_2_strain_HG52_NC_001798	-------ACCCCCGGCCGGGAATCGAAAAAAGCCTCC-----------------------
	'Macacine_herpesvirus_1_NC_004812.1'	---GCGCGCCGCCCGCCAGGGACGCGGGCAGCGTTCC-----------------------
	'Murid_herpesvirus_1_NC_004065.1'	ATCGCGGGTCTCTTCTTGTGGACCTTGACAGATTTTCGCTATGTGATCGCCGATCCCCGT

	'HSV1-N1_consensus_seq.'	----------------------GSKGGCCTTTTTYGCGTC--------GCGTGCCGGCGA
	Human_alphaherpesvirus_1_MN136523	----------------------GGGGGCCTTTTTCGCGTC--------GCGTGCCGGCGA
	'Human_herpesvirus_1_strain_17_NC_001806.2'	----------------------GGGGGCCTTTTTCGCGTC--------GCGTGCCGGCGA
	'Chimpanzee_alpha_1_herpesvirus_strain_105640_NC_023677.1'	----------------------GGGGGCCCCTTTCGCGCC--------TCTCACAAAAGC
	Human_herpesvirus_2_strain_HG52_NC_001798	----------------------GGGGGCCCCTTTCGCGCC--------TTTCGCGAACGC
	'Macacine_herpesvirus_1_NC_004812.1'	----------------------GGGGGTCAGGGCGACGCCGGGGTACGGCGCGCCGTACA
	'Murid_herpesvirus_1_NC_004065.1'	CAGGATCAGCGCACGATCGACCGGAAAATGTGTCAGCATT----CGTCATAAGCTGTGGA

	'HSV1-N1_consensus_seq.'	GCGGGCCCGGACGGKGAC------------------------------------------
	Human_alphaherpesvirus_1_MN136523	GCGGGCCCGGACGGGGCC------------------------------------------
	'Human_herpesvirus_1_strain_17_NC_001806.2'	GCGGGTCCGGACGGGGCC------------------------------------------
	'Chimpanzee_alpha_1_herpesvirus_strain_105640_NC_023677.1'	GCGGGGCCGGAGGGGGC-------------------------------------------
	Human_herpesvirus_2_strain_HG52_NC_001798	GCGGCGCCGGAGGGGGC-------------------------------------------
	'Macacine_herpesvirus_1_NC_004812.1'	GCCCGCCCGGCGGGGG--------------------------------------------
	'Murid_herpesvirus_1_NC_004065.1'	GCACGAATGAAAAGACGCGCCAGTTTCCCCATTTCACACTCGCTATCCTTCGACCACACT

	'HSV1-N1_consensus_seq.'	------------------------------------------------------------
	Human_alphaherpesvirus_1_MN136523	------------------------------------------------------------
	'Human_herpesvirus_1_strain_17_NC_001806.2'	------------------------------------------------------------
	'Chimpanzee_alpha_1_herpesvirus_strain_105640_NC_023677.1'	------------------------------------------------------------
	Human_herpesvirus_2_strain_HG52_NC_001798	------------------------------------------------------------
	'Macacine_herpesvirus_1_NC_004812.1'	------------------------------------------------------------
	'Murid_herpesvirus_1_NC_004065.1'	TTCGAGTCTTTTACCGTATCAAGAAGATGTACCGTCACGTCGGATATATCTTACTATCTG

	'HSV1-N1_consensus_seq.'	------------------------------------CGGACCGCCGCGGT----------
	Human_alphaherpesvirus_1_MN136523	------------------------------------CGGACCGCCGCGGT----------
	'Human_herpesvirus_1_strain_17_NC_001806.2'	------------------------------------CGGACCGCCGCGGT----------
	'Chimpanzee_alpha_1_herpesvirus_strain_105640_NC_023677.1'	--------------------------------------GGCCGCCGAGGT----------
	Human_herpesvirus_2_strain_HG52_NC_001798	--------------------------------------GGCCGCCGAGGT----------
	'Macacine_herpesvirus_1_NC_004812.1'	--------------------------------------GACCGCCGGGACG---------
	'Murid_herpesvirus_1_NC_004065.1'	CGTTCACAGTCTCGCTGAATAAAAATGCATTCGCGACGAACTGCCAAAGCCCGTCTTCCG

	'HSV1-N1_consensus_seq.'	-------------------------------------------------CGGGGKSSCCT
	Human_alphaherpesvirus_1_MN136523	-------------------------------------------------CGGGGGCCCCT
	'Human_herpesvirus_1_strain_17_NC_001806.2'	-------------------------------------------------CGGGGGCCCCT
	'Chimpanzee_alpha_1_herpesvirus_strain_105640_NC_023677.1'	------------------------------------------------GCGCAGGTCCCT
	Human_herpesvirus_2_strain_HG52_NC_001798	------------------------------------------------GCGGGGGCCCCT
	'Macacine_herpesvirus_1_NC_004812.1'	----------------------------------ACCGCGGGCCCGGGGAGCGGGCCCTG
	'Murid_herpesvirus_1_NC_004065.1'	GTATGGATTTTACTCCAGGTATGTGTGTACGGGTACCATTCGCCAGCGTTGCAAGCGCAT

	'HSV1-N1_consensus_seq.'	CGTCCCGGGCCGTA----------------------------------------------
	Human_alphaherpesvirus_1_MN136523	CGTCCCGGGCCGTA----------------------------------------------
	'Human_herpesvirus_1_strain_17_NC_001806.2'	CGTCCCGGGCCGTA----------------------------------------------
	'Chimpanzee_alpha_1_herpesvirus_strain_105640_NC_023677.1'	CCGGCCAAGGCGCG----------------------------------------------
	Human_herpesvirus_2_strain_HG52_NC_001798	CCGGCCGGGGCGC-----------------------------------------------
	'Macacine_herpesvirus_1_NC_004812.1'	CGGGTACAGGCAAGGG--------------------------------------------
	'Murid_herpesvirus_1_NC_004065.1'	CACGCAACGGTGTACAATTATTAACTTGTCAACTGCTTCCTGTATGTATTCCTGCCATAT

	'HSV1-N1_consensus_seq.'	------------------------------------------------------------
	Human_alphaherpesvirus_1_MN136523	------------------------------------------------------------
	'Human_herpesvirus_1_strain_17_NC_001806.2'	------------------------------------------------------------
	'Chimpanzee_alpha_1_herpesvirus_strain_105640_NC_023677.1'	------------------------------------------------------------
	Human_herpesvirus_2_strain_HG52_NC_001798	------------------------------------------------------------
	'Macacine_herpesvirus_1_NC_004812.1'	------------------------------------------------------------
	'Murid_herpesvirus_1_NC_004065.1'	GGTACGCAACATGGACCGTAAGAACTTCTACATCTGTTCCGGACATCACTTCGATTTCTG

	'HSV1-N1_consensus_seq.'	------------------------CGCGGCCTTCGCCCCGTGTCCAGCCG----------
	Human_alphaherpesvirus_1_MN136523	------------------------CGCGGCCTTCGCCCCGTGAGGGGCCG----------
	'Human_herpesvirus_1_strain_17_NC_001806.2'	------------------------CGCGGCCTTCGCCCCGTGAGGGGACA----------
	'Chimpanzee_alpha_1_herpesvirus_strain_105640_NC_023677.1'	------------------------GCCGGGGAGCTCCCGGGGCTCGGCC-----------
	Human_herpesvirus_2_strain_HG52_NC_001798	--------------------------------ACCTCGGCGGCCAAGCC-----------
	'Macacine_herpesvirus_1_NC_004812.1'	-------------------GGGGCCGCGGACACCACCAGGAGCAGGGGG-----------
	'Murid_herpesvirus_1_NC_004065.1'	ATACGGAGGATGAGTATTCGGGATCGGGCGCACCACCAAAACATCGGCAACCAAGATCGT

	'HSV1-N1_consensus_seq.'	------------------------------------------------------------
	Human_alphaherpesvirus_1_MN136523	------------------------------------------------------------
	'Human_herpesvirus_1_strain_17_NC_001806.2'	------------------------------------------------------------
	'Chimpanzee_alpha_1_herpesvirus_strain_105640_NC_023677.1'	------------------------------------------------------------
	Human_herpesvirus_2_strain_HG52_NC_001798	------------------------------------------------------------
	'Macacine_herpesvirus_1_NC_004812.1'	------------------------------------------------------------
	'Murid_herpesvirus_1_NC_004065.1'	ATGGCGCATATTTGGATACATCCAATATCATGATTATAGATTTTATTACATTCAATTCTA

	'HSV1-N1_consensus_seq.'	------------------------------------------------------------
	Human_alphaherpesvirus_1_MN136523	------------------------------------------------------------
	'Human_herpesvirus_1_strain_17_NC_001806.2'	------------------------------------------------------------
	'Chimpanzee_alpha_1_herpesvirus_strain_105640_NC_023677.1'	------------------------------------------------------------
	Human_herpesvirus_2_strain_HG52_NC_001798	------------------------------------------------------------
	'Macacine_herpesvirus_1_NC_004812.1'	------------------------------------------------------------
	'Murid_herpesvirus_1_NC_004065.1'	CGAGCACCTCAATACCGTATTACACTGGCACTTGGAATAACGATTCGGATACGAGAGTCC

	'HSV1-N1_consensus_seq.'	--AACGAACGAAACATCCCGGCGAC--------------------GGAA-----------
	Human_alphaherpesvirus_1_MN136523	--AACGAACGAAACATCCCGGCGAC--------------------GGAA-----------
	'Human_herpesvirus_1_strain_17_NC_001806.2'	--GACGAACGAAACATTCCGGCGAC--------------------GGAA-----------
	'Chimpanzee_alpha_1_herpesvirus_strain_105640_NC_023677.1'	-------CCAACACGCCCCGGGGGCCCCCA-------------CAGCAG-----------
	Human_herpesvirus_2_strain_HG52_NC_001798	-------CCGGCCCG-CCCGGGGGTCCCCG-------------AGGCAG-----------
	'Macacine_herpesvirus_1_NC_004812.1'	-----GGGCGGGGGGCCGAGGGGGCTGCCGCGAGTCGCTTAGGCAAGAA-----------
	'Murid_herpesvirus_1_NC_004065.1'	ATGTGAATCAGAGCCTCCTAGGGATACACTTCAATCAACAAAATGGAAGTATCACACTTC

	'HSV1-N1_consensus_seq.'	------------------------------------------------------------
	Human_alphaherpesvirus_1_MN136523	------------------------------------------------------------
	'Human_herpesvirus_1_strain_17_NC_001806.2'	------------------------------------------------------------
	'Chimpanzee_alpha_1_herpesvirus_strain_105640_NC_023677.1'	------------------------------------------------------------
	Human_herpesvirus_2_strain_HG52_NC_001798	------------------------------------------------------------
	'Macacine_herpesvirus_1_NC_004812.1'	------------------------------------------------------------
	'Murid_herpesvirus_1_NC_004065.1'	CCCACAATTCGTTACTCAAATATCATAATTTTGAATGTGAGGTCATTGCTTGTATTGATC

	'HSV1-N1_consensus_seq.'	------------------------------------------------------------
	Human_alphaherpesvirus_1_MN136523	------------------------------------------------------------
	'Human_herpesvirus_1_strain_17_NC_001806.2'	------------------------------------------------------------
	'Chimpanzee_alpha_1_herpesvirus_strain_105640_NC_023677.1'	------------------------------------------------------------
	Human_herpesvirus_2_strain_HG52_NC_001798	------------------------------------------------------------
	'Macacine_herpesvirus_1_NC_004812.1'	------------------------------------------------------------
	'Murid_herpesvirus_1_NC_004065.1'	CCACAACAACGACATCGTCACAGACACACGTTCCGTCGACTCCACCACCCAACGGATCCA

	'HSV1-N1_consensus_seq.'	-------------------------------SSAAAAACACCCCAGACGGAATTAAAAAA
	Human_alphaherpesvirus_1_MN136523	-------------------------------CGAAAAACACCCCAGACGGGTTTAAAAAA
	'Human_herpesvirus_1_strain_17_NC_001806.2'	-------------------------------CGAAAAACACCCCAGACGGGTTAAAGAAA
	'Chimpanzee_alpha_1_herpesvirus_strain_105640_NC_023677.1'	-------------------------------CGGCGGGCCCCTGGAAGCGCGGAAGAAGA
	Human_herpesvirus_2_strain_HG52_NC_001798	-------------------------------AGGCGGACCCTCGGAGGCGCGGAAGAAGA
	'Macacine_herpesvirus_1_NC_004812.1'	-------------------------------CGGCGGGCGTCTGCGGGCGAAACAGAGGC
	'Murid_herpesvirus_1_NC_004065.1'	CACCGCCACCCATCAGATCCACGCCGTCACCCAGCAAATCCACAGAATCGCAAACGACAT

	'HSV1-N1_consensus_seq.'	CAGAAACCNWAACCCC--------------------------------------------
	Human_alphaherpesvirus_1_MN136523	CAGAAACCGTAACCCC--------------------------------------------
	'Human_herpesvirus_1_strain_17_NC_001806.2'	CAGAAACCGCAACCCCC-------------------------------------------
	'Chimpanzee_alpha_1_herpesvirus_strain_105640_NC_023677.1'	CGG---------------------------------------------------------
	Human_herpesvirus_2_strain_HG52_NC_001798	CGGGA-------------------------------------------------------
	'Macacine_herpesvirus_1_NC_004812.1'	GGGGGTGGGTGGGTGG--------------------------------------------
	'Murid_herpesvirus_1_NC_004065.1'	CAAAGGTCACAACGCGCAAAGACGTCATGATTTCCAAGATATATTCGAATACAACGGCAG

	'HSV1-N1_consensus_seq.'	------------------------------------------------------------
	Human_alphaherpesvirus_1_MN136523	------------------------------------------------------------
	'Human_herpesvirus_1_strain_17_NC_001806.2'	------------------------------------------------------------
	'Chimpanzee_alpha_1_herpesvirus_strain_105640_NC_023677.1'	------------------------------------------------------------
	Human_herpesvirus_2_strain_HG52_NC_001798	------------------------------------------------------------
	'Macacine_herpesvirus_1_NC_004812.1'	------------------------------------------------------------
	'Murid_herpesvirus_1_NC_004065.1'	CTTCGATTATATCAAGCATCACAAGCTCCCATGTTGTCACATCGCGCACTACGAATCGCG

	'HSV1-N1_consensus_seq.'	--------CCACCCCCS--------------------------------------WAACG
	Human_alphaherpesvirus_1_MN136523	--------CCACCCCCG--------------------------------------AAACG
	'Human_herpesvirus_1_strain_17_NC_001806.2'	-------ACCACCCCCG--------------------------------------AAACG
	'Chimpanzee_alpha_1_herpesvirus_strain_105640_NC_023677.1'	------------------------------------------------------------
	Human_herpesvirus_2_strain_HG52_NC_001798	--------------------------------------------------------GGCG
	'Macacine_herpesvirus_1_NC_004812.1'	--------------------------------------------------------GGTG
	'Murid_herpesvirus_1_NC_004065.1'	CCATTGCTCCATCTACTACAAGCCACACAGAAGACGAAATTATACACACTGCGATAGACG

	'HSV1-N1_consensus_seq.'	GSMAAAAC----------------------------------------------------
	Human_alphaherpesvirus_1_MN136523	GGGAAAAC----------------------------------------------------
	'Human_herpesvirus_1_strain_17_NC_001806.2'	GGGAAAAC----------------------------------------------------
	'Chimpanzee_alpha_1_herpesvirus_strain_105640_NC_023677.1'	-GGAAAAA----------------------------------------------------
	Human_herpesvirus_2_strain_HG52_NC_001798	GGGGAAAA----------------------------------------------------
	'Macacine_herpesvirus_1_NC_004812.1'	GGGGGGAA----------------------------------------------------
	'Murid_herpesvirus_1_NC_004065.1'	AAGAAGAATTCGTTTTTTTACATTCTGGACATATATCGATAAATTCAGATTCAAATGTTC

	'HSV1-N1_consensus_seq.'	------------------------------------------------------------
	Human_alphaherpesvirus_1_MN136523	------------------------------------------------------------
	'Human_herpesvirus_1_strain_17_NC_001806.2'	------------------------------------------------------------
	'Chimpanzee_alpha_1_herpesvirus_strain_105640_NC_023677.1'	------------------------------------------------------------
	Human_herpesvirus_2_strain_HG52_NC_001798	------------------------------------------------------------
	'Macacine_herpesvirus_1_NC_004812.1'	------------------------------------------------------------
	'Murid_herpesvirus_1_NC_004065.1'	TGCTCATCGTCGCAATGAGCCTCCTATGGATCTATATATTCATCTAAAAATAATGACTAT

	'HSV1-N1_consensus_seq.'	------------------------------------------------------------
	Human_alphaherpesvirus_1_MN136523	------------------------------------------------------------
	'Human_herpesvirus_1_strain_17_NC_001806.2'	------------------------------------------------------------
	'Chimpanzee_alpha_1_herpesvirus_strain_105640_NC_023677.1'	------------------------------------------------------------
	Human_herpesvirus_2_strain_HG52_NC_001798	------------------------------------------------------------
	'Macacine_herpesvirus_1_NC_004812.1'	------------------------------------------------------------
	'Murid_herpesvirus_1_NC_004065.1'	CCCTCGACCTTACAAGATGACAGTGAATATTCTGTTTTTCGCTTTGTTTTTACAGAGATT

	'HSV1-N1_consensus_seq.'	---------------------------------------------------------AAA
	Human_alphaherpesvirus_1_MN136523	---------------------------------------------------------AAA
	'Human_herpesvirus_1_strain_17_NC_001806.2'	--------------------------------------------------------GAAA
	'Chimpanzee_alpha_1_herpesvirus_strain_105640_NC_023677.1'	---------------------------------------------------------AAA
	Human_herpesvirus_2_strain_HG52_NC_001798	---------------------------------------------------------AAG
	'Macacine_herpesvirus_1_NC_004812.1'	---------------------------------------------------------AAG
	'Murid_herpesvirus_1_NC_004065.1'	TTTATGTACGGCAGCGAAATGTAGAGAATACGACCTTGATATCGCACTGGACGCTTGTAA

	'HSV1-N1_consensus_seq.'	AAACAGACCAGCGGCCGGCCGGCGSKYAGGGGG-----------------------AGGA
	Human_alphaherpesvirus_1_MN136523	AAACAGACCAGCGGCCGGCCGGCGCTTAGGGGG-----------------------AGGA
	'Human_herpesvirus_1_strain_17_NC_001806.2'	AAACAGACCAGCGGCCGGCCGGCGCTTAGGGGG-----------------------AGGA
	'Chimpanzee_alpha_1_herpesvirus_strain_105640_NC_023677.1'	GAGGGGGGGGGGGGAGTGCTGGCGGGAGAAAAA-----------------------GAAA
	Human_herpesvirus_2_strain_HG52_NC_001798	GGGGAAGAGAGGGGGAGGTAGGGAGGGGAGAGG-----------------------AGAA
	'Macacine_herpesvirus_1_NC_004812.1'	AGAGAGGGGAGGGGGTGGGGGAGATGGGGGAGA-----------------------GCGG
	'Murid_herpesvirus_1_NC_004065.1'	AGAACAGGATGGAGGTACTTTACAAAAACAAGACACCGATAAGTGTATATTCAGCTGTAA

	'HSV1-N1_consensus_seq.'	TGTCGCCGACGCCCCTTGGCCGCCCCGGCTGCAGGSGGGCCCGGAGA-------------
	Human_alphaherpesvirus_1_MN136523	TGTCGCCGACGCCCCTTGGCCGCCCCGGCTGCAGGGGGGCCCGGAGA-------------
	'Human_herpesvirus_1_strain_17_NC_001806.2'	TGTCGCCGACGCCCCTTGGCCGCCCCGGCTGCAGGGGGGCCCGGAGA-------------
	'Chimpanzee_alpha_1_herpesvirus_strain_105640_NC_023677.1'	AGGCACGCTTGTGTGCGGAGAAGCCTTCTTTCTCTGGAGTCCGTTTT-------------
	Human_herpesvirus_2_strain_HG52_NC_001798	GGGCGCGCCGGTGCGCGGAGCAGCCTTCCTTCTCCGGAGTCCCTCTCG------------
	'Macacine_herpesvirus_1_NC_004812.1'	GGTTGGGATGGACGACAGGGGGCGTGTGTGTTGGGGGGGAGAGAAGG-------------
	'Murid_herpesvirus_1_NC_004065.1'	CATTGACACAGCTGTTTGCGCATCTGCATCGTGGTACGCAACGTGGGTTGCATCTTCATC

	'HSV1-N1_consensus_seq.'	----------------------------------------------------GCCGCGGC
	Human_alphaherpesvirus_1_MN136523	----------------------------------------------------GCCGCGGC
	'Human_herpesvirus_1_strain_17_NC_001806.2'	----------------------------------------------------GCCGCGGC
	'Chimpanzee_alpha_1_herpesvirus_strain_105640_NC_023677.1'	----------------------------------------------------TCGGCGGC
	Human_herpesvirus_2_strain_HG52_NC_001798	---------------------------------------------------ATCGGCGGC
	'Macacine_herpesvirus_1_NC_004812.1'	----------------------------------------------------AGAAAGGA
	'Murid_herpesvirus_1_NC_004065.1'	TGGCACACAATACGTTATCGGTTTTGTTTCGTATACTTCTTCGTCAACATCCGGCGCGAC

	'HSV1-N1_consensus_seq.'	ACC---------------------------------------------------------
	Human_alphaherpesvirus_1_MN136523	ACC---------------------------------------------------------
	'Human_herpesvirus_1_strain_17_NC_001806.2'	ACC---------------------------------------------------------
	'Chimpanzee_alpha_1_herpesvirus_strain_105640_NC_023677.1'	A-----------------------------------------------------------
	Human_herpesvirus_2_strain_HG52_NC_001798	G-----------------------------------------------------------
	'Macacine_herpesvirus_1_NC_004812.1'	A-----------------------------------------------------------
	'Murid_herpesvirus_1_NC_004065.1'	ATTCACCGACCTGTGGACAAATTCTTCGGACACAAGACCGCGTCTAACCATCGATAAACT

	'HSV1-N1_consensus_seq.'	--------CGGACGCGCCCGGAAAGTCTTTCG----------------------------
	Human_alphaherpesvirus_1_MN136523	--------CGGACGCGCCCGGAAAGTCTTTCG----------------------------
	'Human_herpesvirus_1_strain_17_NC_001806.2'	--------CGGACGCGCCCGGAAAGTCTTTCG----------------------------
	'Chimpanzee_alpha_1_herpesvirus_strain_105640_NC_023677.1'	------------------------------------------------------------
	Human_herpesvirus_2_strain_HG52_NC_001798	------------------------------------------------------------
	'Macacine_herpesvirus_1_NC_004812.1'	---------AGACAGAACAAGAGAGG----------------------------------
	'Murid_herpesvirus_1_NC_004065.1'	CAAACTCGACAACAAAACCGGAGAAGTCCATGTATCTCCTTCATGTTCGAGCAGTGGATA

	'HSV1-N1_consensus_seq.'	--------------------------------------------CACCACCCGCGATCGG
	Human_alphaherpesvirus_1_MN136523	--------------------------------------------CACCACCCGCGATCGG
	'Human_herpesvirus_1_strain_17_NC_001806.2'	--------------------------------------------CACCACCCGCGATCGG
	'Chimpanzee_alpha_1_herpesvirus_strain_105640_NC_023677.1'	---------------------------------------------GGTCCCTGTGGCTGT
	Human_herpesvirus_2_strain_HG52_NC_001798	---------------------------------------------GGCCCCTGCGTTCGT
	'Macacine_herpesvirus_1_NC_004812.1'	------------------------------------------------------------
	'Murid_herpesvirus_1_NC_004065.1'	TGTTATCGAATGTCACGTGACTGCCTGTCGATCCTCAACAACACCGTTTCCACCGACCGT

	'HSV1-N1_consensus_seq.'	CACGGCCGCGCCCMCGMKTTT---------------------------------------
	Human_alphaherpesvirus_1_MN136523	CACGGCCGCGCCCCCGCTTTT---------------------------------------
	'Human_herpesvirus_1_strain_17_NC_001806.2'	CACGGCCGCGCCCCCGCTTTT---------------------------------------
	'Chimpanzee_alpha_1_herpesvirus_strain_105640_NC_023677.1'	TGTTGCCGCGCCCCCGGTTTT---------------------------------------
	Human_herpesvirus_2_strain_HG52_NC_001798	TGCTGCCGCGCCCCCGGTTTT---------------------------------------
	'Macacine_herpesvirus_1_NC_004812.1'	---------------GAGTTA---------------------------------------
	'Murid_herpesvirus_1_NC_004065.1'	CCCGCACCCGCCTACGCTATTAAGATCGAGTGCCACGATTCCGAAGTTATCTAATCCGAT

	'HSV1-N1_consensus_seq.'	------------------------------------------------------------
	Human_alphaherpesvirus_1_MN136523	------------------------------------------------------------
	'Human_herpesvirus_1_strain_17_NC_001806.2'	------------------------------------------------------------
	'Chimpanzee_alpha_1_herpesvirus_strain_105640_NC_023677.1'	------------------------------------------------------------
	Human_herpesvirus_2_strain_HG52_NC_001798	------------------------------------------------------------
	'Macacine_herpesvirus_1_NC_004812.1'	------------------------------------------------------------
	'Murid_herpesvirus_1_NC_004065.1'	AATATCCCTCTTAATCATGACAATTATAAGTGTCTTATACGCAATACTTTTATCATAATT

	'HSV1-N1_consensus_seq.'	-----------------------------------------------------------R
	Human_alphaherpesvirus_1_MN136523	-----------------------------------------------------------A
	'Human_herpesvirus_1_strain_17_NC_001806.2'	-----------------------------------------------------------A
	'Chimpanzee_alpha_1_herpesvirus_strain_105640_NC_023677.1'	-----------------------------------------------------------A
	Human_herpesvirus_2_strain_HG52_NC_001798	-----------------------------------------------------------A
	'Macacine_herpesvirus_1_NC_004812.1'	-----------------------------------------------------------G
	'Murid_herpesvirus_1_NC_004065.1'	TAATAAATTATCACACAATCCATACTTTTTGTCTGAAATCTTTATTGTACGCCATCGAAA

	'HSV1-N1_consensus_seq.'	TAAAGGCTCAGATGACGCAGCAAAAACAS------------------------GCCACAG
	Human_alphaherpesvirus_1_MN136523	TAAAGGCTCAGATGACGCAGCAAAAACAG------------------------GCCACAG
	'Human_herpesvirus_1_strain_17_NC_001806.2'	TAAAGGCTGAGATGACGCAGCAAAAACAG------------------------GCCACAG
	'Chimpanzee_alpha_1_herpesvirus_strain_105640_NC_023677.1'	TAAAGACACGGATGACGCAGCAAAAACA-------------------------GCCACAA
	Human_herpesvirus_2_strain_HG52_NC_001798	TAAAGACAGGGATGACGCAGCAGAAATG-------------------------CCCACAG
	'Macacine_herpesvirus_1_NC_004812.1'	TGGGGGGTGAAAGGACA-AAAAAAGATG--------------------------------
	'Murid_herpesvirus_1_NC_004065.1'	TAAGGGGAGCTCAGACTTGGGGCAGACGCTGAAATCGGTGGTGAGTTATTCCTATTCCTC

	'HSV1-N1_consensus_seq.'	CACCACGCCGGTCGKTRATGTAATTTTATT---------------------TTCCTCGTC
	Human_alphaherpesvirus_1_MN136523	CACCACGTGGGTAGGTGATGTAATTTTATT---------------------TTCCTCGTC
	'Human_herpesvirus_1_strain_17_NC_001806.2'	CACCACGTGGGTAGGTGATGTAATTTTATT---------------------TTCCTCGTC
	'Chimpanzee_alpha_1_herpesvirus_strain_105640_NC_023677.1'	CAACACGTGGGCGGATTCCAGCGGGGGGGT---------------------TGCCTCTCC
	Human_herpesvirus_2_strain_HG52_NC_001798	CAACACGCGGGCGGGGCTCG--------------------------------GGCTCTCC
	'Macacine_herpesvirus_1_NC_004812.1'	---CGCGCGGGCGAGCCGTGCCTCGGGG------------------------GGCGCGCC
	'Murid_herpesvirus_1_NC_004065.1'	TGTAACGTGAGCGGGATATCCCTTCCTTGTGATACATCAATCTGTCACAGATAGCGCGTC

	'HSV1-N1_consensus_seq.'	TGCGGCCTA--------------------------------------ATGGATTTCCGGG
	Human_alphaherpesvirus_1_MN136523	TGCGGCCTA--------------------------------------ATGGATTTCCGGG
	'Human_herpesvirus_1_strain_17_NC_001806.2'	TGCGGCCTA--------------------------------------ATGGATTTCCGGG
	'Chimpanzee_alpha_1_herpesvirus_strain_105640_NC_023677.1'	GGCGTTTTA--------------------------------------ATGGATCTCTGGG
	Human_herpesvirus_2_strain_HG52_NC_001798	GGCGGCTTA--------------------------------------ATGGATCTCCGGG
	'Macacine_herpesvirus_1_NC_004812.1'	GGGCGTCTG--------------------------------------GGGCTGGGTGGGG
	'Murid_herpesvirus_1_NC_004065.1'	TGTTGCCTATGCATAAGTTCAGGATCAAACAGATAGCAAAAATGGGTAAGAATATCAGCG

	'HSV1-N1_consensus_seq.'	CGCGG---------TGCCSCT-------------------GTCTGCAGAGCACTTWACG-
	Human_alphaherpesvirus_1_MN136523	CGCGG---------TGCCCCT-------------------GTCTGCAGAGCACTTAACG-
	'Human_herpesvirus_1_strain_17_NC_001806.2'	CGCGG---------TGCCCCT-------------------GTCTGCAGAGCACTTAACG-
	'Chimpanzee_alpha_1_herpesvirus_strain_105640_NC_023677.1'	CACGG---------CGCCCAA-------------------GCCTGCGGAGCACTTAACT-
	Human_herpesvirus_2_strain_HG52_NC_001798	CACGG---------CGCCCGC-------------------AACCGCAGAGCACTCAGCT-
	'Macacine_herpesvirus_1_NC_004812.1'	GGCGG---------CGGCCCTCG---------------CGGTCGGCGAGGCGGCCCGCC-
	'Murid_herpesvirus_1_NC_004065.1'	CGAGGTTTAGAATTTGTCCGAGGTGCACACACAACTGTCCGCTCGCGCAGCGTTTTGTTT

	'HSV1-N1_consensus_seq.'	----------------GACCGATATCTCGCGGGCACGCGCGCCCTTAMTG-----GACCG
	Human_alphaherpesvirus_1_MN136523	----------------GATTGATATCTCGCGGGCACGCGCGCCCTTAATG-----GACCG
	'Human_herpesvirus_1_strain_17_NC_001806.2'	----------------GATTGATATCTCGCGGGCACGCGCGCCCTTAATG-----GACCG
	'Chimpanzee_alpha_1_herpesvirus_strain_105640_NC_023677.1'	----------------AATGCATGGCACGCGGACGCGCGAGTGCTTAATG-----GAAGG
	Human_herpesvirus_2_strain_HG52_NC_001798	----------------GGCGCGCCCCCCCCCAACGTGGGAGTGTTTAATG-----GAAGG
	'Macacine_herpesvirus_1_NC_004812.1'	----------------GG---GGGCGGAGCTGAGGTAGACGTGTTGTGTGT----GGTGG
	'Murid_herpesvirus_1_NC_004065.1'	TTGACTTCGTGTCGAAGAACCTTCGGACGTCGATCTCGACGTGCTTGAACTCGCAGCCAC

	'HSV1-N1_consensus_seq.'	GCGCGGGGCGGGGGRTYGG------ATACCCACACGGGC---------------------
	Human_alphaherpesvirus_1_MN136523	GCGCGGGGCGGGGGGCCGG------ATACCCACACGGGC---------------------
	'Human_herpesvirus_1_strain_17_NC_001806.2'	GCGCGGGGCGGGGGGCCGG------ATACCCACACGGGC---------------------
	'Chimpanzee_alpha_1_herpesvirus_strain_105640_NC_023677.1'	GCGTGGGGCGGGCTGCCGG------ATGCCCGCGGGGGCCTAATGCAGCGGGA-------
	Human_herpesvirus_2_strain_HG52_NC_001798	GCGTGGGGCCGGCCGCCGG------ATGCCCGCGGGGGCCTAATGCGGCGGGA-------
	'Macacine_herpesvirus_1_NC_004812.1'	TCTCGGGGCGCGCTGC-----------GCCCGCGGGGCC---------------------
	'Murid_herpesvirus_1_NC_004065.1'	GCACATGGCCGGGTGTTGGCAGTTCATAGCTCCAGCGGCCGAACAGGGTCTGAAAATCGC

	'HSV1-N1_consensus_seq.'	------------------------------------------------------------
	Human_alphaherpesvirus_1_MN136523	------------------------------------------------------------
	'Human_herpesvirus_1_strain_17_NC_001806.2'	------------------------------------------------------------
	'Chimpanzee_alpha_1_herpesvirus_strain_105640_NC_023677.1'	------------------------------------------------------------
	Human_herpesvirus_2_strain_HG52_NC_001798	------------------------------------------------------------
	'Macacine_herpesvirus_1_NC_004812.1'	------------------------------------------------------------
	'Murid_herpesvirus_1_NC_004065.1'	AGGTCGAGTTCGTTTCGTTGGTCTCTTCCACGTTGACCGTGCTCGACACGCCGGTGGTGT

	'HSV1-N1_consensus_seq.'	----------------------------------------------------------GA
	Human_alphaherpesvirus_1_MN136523	----------------------------------------------------------GG
	'Human_herpesvirus_1_strain_17_NC_001806.2'	---------------------------------------------------------GGG
	'Chimpanzee_alpha_1_herpesvirus_strain_105640_NC_023677.1'	----------------------------------------------------GGCGTGTG
	Human_herpesvirus_2_strain_HG52_NC_001798	----------------------------------------------------GGCGTGGG
	'Macacine_herpesvirus_1_NC_004812.1'	------------------------------------------------------GGGGTG
	'Murid_herpesvirus_1_NC_004065.1'	AGTTGTATCTGGTATACATTCCGTAAGGGGTATTCATACCCGCCATGAATCTAGCGGGTG

	'HSV1-N1_consensus_seq.'	GBVGGGGTGTCGCGGGCCGTCTGCTGGCCCGC-------------------GGCCACWKA
	Human_alphaherpesvirus_1_MN136523	GGGGGGGTGTCGCGGGCCGTCTGCTGGCCCGC-------------------GGCCACATA
	'Human_herpesvirus_1_strain_17_NC_001806.2'	GGGGGGGTGTCGCGGGCCGTCTGCTGGCCCGC-------------------GGCCACATA
	'Chimpanzee_alpha_1_herpesvirus_strain_105640_NC_023677.1'	TCGGTGGCGCCGCGGGCCGTCTGCTGGCCCGC-------------------GGCCACGTA
	Human_herpesvirus_2_strain_HG52_NC_001798	CCGCTGGCGCCGCGGCCCGTCTGCTGGCCCGCGGCCCGTCTGCTGGCCCGCGGCCACGTA
	'Macacine_herpesvirus_1_NC_004812.1'	GGGGGGAAGCGGGGAAAAGACAGTGGGCAAGGGG-----------------GGGGGGGGG
	'Murid_herpesvirus_1_NC_004065.1'	ATGGTGACTCAATCCGACATCTGACGGTACCGTTC----------------GATCTCTCG

	'HSV1-N1_consensus_seq.'	R--------NNTGNGCCTTTCTG---------------------------------CCTC
	Human_alphaherpesvirus_1_MN136523	AACAATGACTCTGGGCCTTTCTG---------------------------------CCTC
	'Human_herpesvirus_1_strain_17_NC_001806.2'	AACAATGACTCTGGGCCTTTCTG---------------------------------CCTC
	'Chimpanzee_alpha_1_herpesvirus_strain_105640_NC_023677.1'	AACAATGACACAGGGGTTTTCT----------------------------------TCGC
	Human_herpesvirus_2_strain_HG52_NC_001798	AACAATGACACAGGGGTTCTCT----------------------------------CCGC
	'Macacine_herpesvirus_1_NC_004812.1'	GGGGAAAGGGGTGTGTGTTTCT----------------------------------CCTC
	'Murid_herpesvirus_1_NC_004065.1'	TATGAGAAGTTAGCATATCTCCGCATCGAGGCGTGCGCCACCCTCACACAGACCTCCTTC

	'HSV1-N1_consensus_seq.'	TGCCGCTTGTGTGTGCGCGCGCCGGCTCTG-----------------CGGTG----TCGG
	Human_alphaherpesvirus_1_MN136523	TGCCGCTTGTGTGTGCGCGCGCCGGCTCTG-----------------CGGTG----TCGG
	'Human_herpesvirus_1_strain_17_NC_001806.2'	TGCCGCTTGTGAGTGCGCGCGCCGGCTCTG-----------------CGGTG----TCGG
	'Chimpanzee_alpha_1_herpesvirus_strain_105640_NC_023677.1'	CTCGGCTGACACGGGGCGGTGCCGGCCCGG-------CCGCGGGCTGCGGCGCTCCTCAG
	Human_herpesvirus_2_strain_HG52_NC_001798	CGCGGCCGGCGCGGGGCGTTGCCGGCCCGGCCCGGCCCCGGAGCCCGCGGCGCTGCTCGG
	'Macacine_herpesvirus_1_NC_004812.1'	CTCCCCTCGCGC-------TGCGGGTTCCT-----------------CGATAGCTGCGCG
	'Murid_herpesvirus_1_NC_004065.1'	CACCGTTGGTATATGTGGCTGTTATCATTA------TCTAGATAC--TGAACGCCTACCC

	'HSV1-N1_consensus_seq.'	CGGCGGCTGCGG------------------------------------------------
	Human_alphaherpesvirus_1_MN136523	CGGCGGCTGCGG------------------------------------------------
	'Human_herpesvirus_1_strain_17_NC_001806.2'	CGGCGGCTGCGG------------------------------------------------
	'Chimpanzee_alpha_1_herpesvirus_strain_105640_NC_023677.1'	CTGCGGCCGCGGGCTCC-GGGGCTCCACACTCTCCCTGGCTGTCTCTGTCTTCTCTTTTT
	Human_herpesvirus_2_strain_HG52_NC_001798	CTGCGGCCGCGGGCTCCGGGGGCTCCGCACTCTGCCCGGCTCGCCCCGTCCCCCCTCTTG
	'Macacine_herpesvirus_1_NC_004812.1'	CCGCGACTGTGGACCGC----------------GCCAGGGCCGCTCCAGGCGCCCTCTCC
	'Murid_herpesvirus_1_NC_004065.1'	CACGGGCCACGGACTCGAACAGTTTTCCAACGTCTCCCACCGGGTACGTATGGTTTCTGT

	'HSV1-N1_consensus_seq.'	------------------------------------------------------------
	Human_alphaherpesvirus_1_MN136523	------------------------------------------------------------
	'Human_herpesvirus_1_strain_17_NC_001806.2'	------------------------------------------------------------
	'Chimpanzee_alpha_1_herpesvirus_strain_105640_NC_023677.1'	--------TTCTTTTCCGTGTGTT-------TTCTTTCTCTCTTTTCCCCCCCCCTCCCC
	Human_herpesvirus_2_strain_HG52_NC_001798	--------CTGCTTTTC-------------------------------------------
	'Macacine_herpesvirus_1_NC_004812.1'	--------CTTTTTTTC-------------------------------------------
	'Murid_herpesvirus_1_NC_004065.1'	AATTACGGTTATATTGCACCAACTGAAGAAAGTTTCGCTCGTGTTTAACACGACATCTGA

	'HSV1-N1_consensus_seq.'	------------------------------------------------------------
	Human_alphaherpesvirus_1_MN136523	------------------------------------------------------------
	'Human_herpesvirus_1_strain_17_NC_001806.2'	------------------------------------------------------------
	'Chimpanzee_alpha_1_herpesvirus_strain_105640_NC_023677.1'	CCGCCACCCAACCCACCCAAC---------------------------------CCACCC
	Human_herpesvirus_2_strain_HG52_NC_001798	------------------------------------------------------------
	'Macacine_herpesvirus_1_NC_004812.1'	------------------------------------------------------------
	'Murid_herpesvirus_1_NC_004065.1'	CCGTCACGTGGCTCACGCGGCAGTTGTATCTGACTCCGATGTGAGTAAAATCTTGCGGTC

	'HSV1-N1_consensus_seq.'	------------------------------------------------------------
	Human_alphaherpesvirus_1_MN136523	------------------------------------------------------------
	'Human_herpesvirus_1_strain_17_NC_001806.2'	------------------------------------------------------------
	'Chimpanzee_alpha_1_herpesvirus_strain_105640_NC_023677.1'	AACCCACCCAACCCACCCAACCC-----------ACTCCCCTGCTCCCCTGCT-------
	Human_herpesvirus_2_strain_HG52_NC_001798	---------------------------------------------CGCGCGCC-------
	'Macacine_herpesvirus_1_NC_004812.1'	--------------------------------------CTCTCTGTCTCTCCC-------
	'Murid_herpesvirus_1_NC_004065.1'	GAGTAACGTTACCCGCCCGTTTCCACACCTCATGAAACTTCTTTACATGTTCCGTCTGGG

	'HSV1-N1_consensus_seq.'	------------------------------------------------------------
	Human_alphaherpesvirus_1_MN136523	------------------------------------------------------------
	'Human_herpesvirus_1_strain_17_NC_001806.2'	------------------------------------------------------------
	'Chimpanzee_alpha_1_herpesvirus_strain_105640_NC_023677.1'	-----------------CCCCTGCTCCCCTGCTCCCCTGCTCCCCTGC------------
	Human_herpesvirus_2_strain_HG52_NC_001798	-----------------TCTCTTTCCCGTTGCTTTCCCTCTCCCCCCC------------
	'Macacine_herpesvirus_1_NC_004812.1'	-----------------CCTCGGACCCCCACCGCCCCTCTCACCCACC------------
	'Murid_herpesvirus_1_NC_004065.1'	ACATCAAAAATTTATATTCCCCGTCACGCTCCGTGATATTCACCCATCTAACGTCGTTGT

	'HSV1-N1_consensus_seq.'	------------------------------------------------------------
	Human_alphaherpesvirus_1_MN136523	------------------------------------------------------------
	'Human_herpesvirus_1_strain_17_NC_001806.2'	------------------------------------------------------------
	'Chimpanzee_alpha_1_herpesvirus_strain_105640_NC_023677.1'	--------------------------------------------------TCCCCTGCTC
	Human_herpesvirus_2_strain_HG52_NC_001798	--------------------------------------------------CCCCCCTCTC
	'Macacine_herpesvirus_1_NC_004812.1'	--------------------------------------------------CACCCCCCCC
	'Murid_herpesvirus_1_NC_004065.1'	TGATGGTACCGTTCGGCAAGACTTCGAACAGAGCGGCGGTGGTATCGAAGCCTCCCATCA

	'HSV1-N1_consensus_seq.'	------------------------------------------------------------
	Human_alphaherpesvirus_1_MN136523	------------------------------------------------------------
	'Human_herpesvirus_1_strain_17_NC_001806.2'	------------------------------------------------------------
	'Chimpanzee_alpha_1_herpesvirus_strain_105640_NC_023677.1'	CCCTGCTCCCCTGCTCCCCTGCTCCCCTGCTCCCCTGCTCCCCTGCTC------CCCGCT
	Human_herpesvirus_2_strain_HG52_NC_001798	TCTCTCTCTCTCTCTCTCTCCGCCATCCTCCCGCCCGGCCGCCCACTC------CCCGCT
	'Macacine_herpesvirus_1_NC_004812.1'	CCCCCCTTCTGTTCTCGTCTGGGACGTGTCCCCTCTCGCCCCCTTTCT------TCCCTC
	'Murid_herpesvirus_1_NC_004065.1'	TCCAAACCTCGCTCGTGTTGAGAACCATGCCGGCGTAGAACTCTATGTTGATAATCGTTC

	'HSV1-N1_consensus_seq.'	CGGCTGCGGCGGCCGCCGTG-TTCGGTCTCGGTRGCCGGCCGGCGGG-----------TG
	Human_alphaherpesvirus_1_MN136523	CGGCTGCGGCGGCCGCCGTG-TTCGGTCTCGGTAGCCGGCCGGCGGG-----------TG
	'Human_herpesvirus_1_strain_17_NC_001806.2'	CGGCTGCGGCGGCCGCCGTG-TTCGGTCTCGGTAGCCGGCCGGCGGG-----------TG
	'Chimpanzee_alpha_1_herpesvirus_strain_105640_NC_023677.1'	TGCCCTCTCTGGCTTTGGTGCTTTGGTCTC---GATCGGGCGGC-----AGGGGCGTCTG
	Human_herpesvirus_2_strain_HG52_NC_001798	CGGCCTCTCCGGCTGCGGTGCTTGGGTCTCCTTCGTCGGGCGGCGGGGGGGGGGCGTCGG
	'Macacine_herpesvirus_1_NC_004812.1'	CTCCCCCTCCCCTCGCCTCGCCTGGGGGTTTGGGGGAGGAAGGGGAAAAAGAG-------
	'Murid_herpesvirus_1_NC_004065.1'	CGCACTCGCTCCGCACCGTGGCGGTGAGATATTCATCAGCTAACAGATCATCGGGTCCGA

	'HSV1-N1_consensus_seq.'	GACT--CGCGGGGGGCCGGAGGGTGGAAGGCAGGGGGG-----------------KTGGT
	Human_alphaherpesvirus_1_MN136523	GACT--CGCGGGGGGCCGGAGGGTGGAAGGCAGGGGGGTGTAGG----------ATGGGT
	'Human_herpesvirus_1_strain_17_NC_001806.2'	GACT--CGCGGGGGGCCGGAGGGTGGAAGGCAGGGGGGTGTAGG----------ATGGGT
	'Chimpanzee_alpha_1_herpesvirus_strain_105640_NC_023677.1'	GACT--CGCGGAGGGCCGGAGAATGGAAGGCAAGGGGATGCAGG----------AGGAGG
	Human_herpesvirus_2_strain_HG52_NC_001798	GACT--CGCGGAGGGCCGGAGAATGGAAGGCGAGGGGATGCAGG----------AGGAGG
	'Macacine_herpesvirus_1_NC_004812.1'	---------GGAAAGACGGGGAGGGGGCGGCGGCCGCGTGT--------------GAGGC
	'Murid_herpesvirus_1_NC_004065.1'	AACTGACGCCGCAGTTCTGCGCACGCACGGCGAGGGCGAGCCAGAACAGCAGATAGAAAC

	'HSV1-N1_consensus_seq.'	TCCAGGACT-TCCACTTCCCGTKCTTCCATCCCCCGWTYCC-------------------
	Human_alphaherpesvirus_1_MN136523	ATCAGGACT-TCCACTTCCCGTCCTTCCATCCCCCGTTCCC-------------------
	'Human_herpesvirus_1_strain_17_NC_001806.2'	ATCAGGACT-TCCACTTCCCGTCCTTCCATCCCCCGTTCCC-------------------
	'Chimpanzee_alpha_1_herpesvirus_strain_105640_NC_023677.1'	ATCGGGACT-CCCATCTCCTGCCCTTCCATCCTCTGTTTTT-------------------
	Human_herpesvirus_2_strain_HG52_NC_001798	ATCGGGACTCCCCATCTTCTGCCCTTCCATCCTCCGTTTTT-------------------
	'Macacine_herpesvirus_1_NC_004812.1'	CGCCTGTCG-CCCGTCGCCCGGCCCTC--TCCTCGGTTTGC-------------------
	'Murid_herpesvirus_1_NC_004065.1'	CCGAGAACGTACCGTCCGCCTTTCCTCCCGTCCCCATTCTCGAAGGCGGACGTTCTGATC

	'HSV1-N1_consensus_seq.'	---------------------------------------CTCGGTTGT------------
	Human_alphaherpesvirus_1_MN136523	---------------------------------------CTCGGTTGT------------
	'Human_herpesvirus_1_strain_17_NC_001806.2'	---------------------------------------CTCGGTTGT------------
	'Chimpanzee_alpha_1_herpesvirus_strain_105640_NC_023677.1'	---------------------------------------CTGGGTTTT------------
	Human_herpesvirus_2_strain_HG52_NC_001798	---------------------------------------CCGCTTTCCA----------C
	'Macacine_herpesvirus_1_NC_004812.1'	---------------------------------------CTGTTTTTTT----------T
	'Murid_herpesvirus_1_NC_004065.1'	GGTCGTCCGATTTCAAAGAAAGCAGACAGGAGAGTGTAATTTCTTTTTGAATACGATTGT

	'HSV1-N1_consensus_seq.'	----------------------------TCCTCGCCTCCCCCAACACCCCG---------
	Human_alphaherpesvirus_1_MN136523	----------------------------TCCTCGCCTCCCCCAACACCCCG---------
	'Human_herpesvirus_1_strain_17_NC_001806.2'	----------------------------TCCTCGCCTCCCCCAACACCCCG---------
	'Chimpanzee_alpha_1_herpesvirus_strain_105640_NC_023677.1'	----------------------CCCCCCCCCCCCCCTCCTTCGGCCGCCCGTCTCGTTCC
	Human_herpesvirus_2_strain_HG52_NC_001798	CGCCGC--------------CGCCACCACCCCCCCTTCCTTCGCCCGCCCGCCTCGCCCC
	'Macacine_herpesvirus_1_NC_004812.1'	TTTTGTGGGGGGGGGTCCTGCCACACACCCTCTGCGTTCTTTCCCCCTCCG---------
	'Murid_herpesvirus_1_NC_004065.1'	TTTTATTGGCAGCACTGAGCACACGTCCCCCCCACCTCAATCATCCCACCAGAGAGGTCC

	'HSV1-N1_consensus_seq.'	-----CCGSTTT-----------------------CCGTTGKTGTTGTTATTGTT-----
	Human_alphaherpesvirus_1_MN136523	-----CCGCTTT-----------------------CCGTTGGGGTTGTTATTGTT-----
	'Human_herpesvirus_1_strain_17_NC_001806.2'	-----CCGCTTT-----------------------CCGTTGGGGTTGTTATTGTT-----
	'Chimpanzee_alpha_1_herpesvirus_strain_105640_NC_023677.1'	GGA--CCTCCTC-----------------------CTTGTGTTTTCCCCATTATTCAC--
	Human_herpesvirus_2_strain_HG52_NC_001798	GGACCCCTCCCC-----------------------CCCGTGTTCCCCCCATCGTTCACCA
	'Macacine_herpesvirus_1_NC_004812.1'	-----CCGCTCT-----------------------CTCACGGACTC--------------
	'Murid_herpesvirus_1_NC_004065.1'	A----CCGATCTCGTCGTTAAGTATTTCTGCAAAGCATTCGACGTCGTAATCGCTAACGA

	'HSV1-N1_consensus_seq.'	------------------------------------------------------------
	Human_alphaherpesvirus_1_MN136523	------------------------------------------------------------
	'Human_herpesvirus_1_strain_17_NC_001806.2'	------------------------------------------------------------
	'Chimpanzee_alpha_1_herpesvirus_strain_105640_NC_023677.1'	------------------------------------------------------------
	Human_herpesvirus_2_strain_HG52_NC_001798	CCACGCC-----------------------------------------------------
	'Macacine_herpesvirus_1_NC_004812.1'	------------------------------------------------------------
	'Murid_herpesvirus_1_NC_004065.1'	CCTCGACGACCCTGGCAACTCCCGTCATGCCATCAGGTACGACGGCATCCCCCAAAGGAT

	'HSV1-N1_consensus_seq.'	---------GTCGGGATCGTGCGGG-----------------------------------
	Human_alphaherpesvirus_1_MN136523	---------GTCGGGATCGTGCGGG-----------------------------------
	'Human_herpesvirus_1_strain_17_NC_001806.2'	---------GTCGGGATCGTGCGGG-----------------------------------
	'Chimpanzee_alpha_1_herpesvirus_strain_105640_NC_023677.1'	-----CCCCGCCTTGGCTGTCCGGG-----------------------------------
	Human_herpesvirus_2_strain_HG52_NC_001798	CCCCACCGCGCCTTGGCTGTTTGGGGGGTGGCGGCG------------------------
	'Macacine_herpesvirus_1_NC_004812.1'	-----CCCTACTGTGGTGATGGAAGAGGAGG-----------------------------
	'Murid_herpesvirus_1_NC_004065.1'	CGTCCTCGTCCCCAGGTCCCTTGAGCAGCGCCAAAGCGTCCGAAAGGGCCTCAGCTGCCT

	'HSV1-N1_consensus_seq.'	-----------------------------CCGGGGGTCG---CCGGGGCAGGGGCG----
	Human_alphaherpesvirus_1_MN136523	-----------------------------CCGGGGGTCG---CCGGGGCAGGGGCG----
	'Human_herpesvirus_1_strain_17_NC_001806.2'	-----------------------------CCGGGGGTCG---CCGGGGCAGGGGCG----
	'Chimpanzee_alpha_1_herpesvirus_strain_105640_NC_023677.1'	------GGTCGGCGT----------GCTGTCGCAGGCTG---CGGGTGCGGGGTGG----
	Human_herpesvirus_2_strain_HG52_NC_001798	----GTGGTCGGCGT----------GCTGCCGGAGGCTG---CGGGCGCGGGGTAGGTGG
	'Macacine_herpesvirus_1_NC_004812.1'	------GGT--------------------CTGGGAGAGA---AGGGCGGGGGGAAACTCG
	'Murid_herpesvirus_1_NC_004065.1'	CGATCTCGTCGACCTCCTCTTCTTCACCGCCGGAGGTGGTGTCGGGTGCGGCGGAGACAA

	'HSV1-N1_consensus_seq.'	--------------------------------------------------GGGGCGTGGG
	Human_alphaherpesvirus_1_MN136523	--------------------------------------------------GGGGCGTGGG
	'Human_herpesvirus_1_strain_17_NC_001806.2'	--------------------------------------------------GGGGCGTGGG
	'Chimpanzee_alpha_1_herpesvirus_strain_105640_NC_023677.1'	--------------------------------------------------GGGTGGT-GG
	Human_herpesvirus_2_strain_HG52_NC_001798	GT------GGG--------------------------------------CGGGTGGTGGG
	'Macacine_herpesvirus_1_NC_004812.1'	CCGTTTCGGCG--------------------------------------AGGGGGATGGG
	'Murid_herpesvirus_1_NC_004065.1'	CGGCCTCGGAGCCGCCTTCGAGTCCGGTGTCCTCGGTCTGATGCCGCGAGAGACTGTTGT

	'HSV1-N1_consensus_seq.'	CGGGGGTG---------CTCGTCG-------ATCGACCGGGCTCACTGGGGGCGTGGGGT
	Human_alphaherpesvirus_1_MN136523	CGGGGGTG---------CTCGTCG-------ATCGACCGGGCTCAGTGGGGGCGTGGGGT
	'Human_herpesvirus_1_strain_17_NC_001806.2'	CGGGGGTG---------CTCGTCG-------ATCGACCGGGCTCAGTGGGGGCGTGGGGT
	'Chimpanzee_alpha_1_herpesvirus_strain_105640_NC_023677.1'	GGGGAGCGCGTCTGTTTCTTGCCG-------ATCCGCCGG-------TGGGGCGCGGCGC
	Human_herpesvirus_2_strain_HG52_NC_001798	GGGGGGCCCGGCTGCGTCTCGCCGC----GATCCCGCCGG-------TGGGGCGCGGCGG
	'Macacine_herpesvirus_1_NC_004812.1'	GGGGGGAC----------------------GGTGGGCCGGAGCGA--AAGGAGGGAGGGG
	'Murid_herpesvirus_1_NC_004065.1'	TGGGGTTG--ACGAGCTGTTGCTGTGGTGTCGAGGGTCGGAGAGGCGAAGGAGGCAAGAG

	'HSV1-N1_consensus_seq.'	GGG-----------------TGGGAAAAGGCGAGGA------------------------
	Human_alphaherpesvirus_1_MN136523	GGG-----------------TGGGAAAAGGCGAGGA------------------------
	'Human_herpesvirus_1_strain_17_NC_001806.2'	GGG-----------------TGGGAGAAGGCGAGGA------------------------
	'Chimpanzee_alpha_1_herpesvirus_strain_105640_NC_023677.1'	GGG-----------------TGGGG-----------------------------------
	Human_herpesvirus_2_strain_HG52_NC_001798	CGG-----------------TCGGG-----------------------------------
	'Macacine_herpesvirus_1_NC_004812.1'	GGG-----------------CGGCGATGCGCGGGGAC-----------------------
	'Murid_herpesvirus_1_NC_004065.1'	CGGTCGTTTGGCGGCCTCTCTGGCGACACGTGAAGCCACCCTCCTCAAGTTTCTCTGCAC

	'HSV1-N1_consensus_seq.'	--GACTGGGGTGGGGGGTGTCGGGGGTGGCTGTTTTTTTTGT----------GGTTGTTT
	Human_alphaherpesvirus_1_MN136523	--GACTGGGGTGGGGGGTGTCGGGGGTGGCTGTTTTTTTTGT----------GGTTGTTT
	'Human_herpesvirus_1_strain_17_NC_001806.2'	--GACTGGGGTGGGGGTGTCGGTGGGTGGTTG--TTTTTTGT----------GGTTG-TT
	'Chimpanzee_alpha_1_herpesvirus_strain_105640_NC_023677.1'	-----TGGGGGAGCGAGTGTTGTGGGTTTTTTTTTTTCCT--------------------
	Human_herpesvirus_2_strain_HG52_NC_001798	-----GTGGGGGGAGAGTGTCGTGGGTGTGTTTTCGT-----------------------
	'Macacine_herpesvirus_1_NC_004812.1'	-GGGGGAGCGCGGGGAGACTCTGGGGTCGGGTTCGCTGTGGC----------GGGGA---
	'Murid_herpesvirus_1_NC_004065.1'	AAAACCGGGTCCGCGAGTATCTTTGGGTTCGTCTTCGGCCGTCATCGCAGCGGGCGATTT

	'HSV1-N1_consensus_seq.'	TTTGTGTYTGTTTCCGTCCCCCGTCACCMCC----------CTCCCTCCGTCCCCCCGTC
	Human_alphaherpesvirus_1_MN136523	TTTGTGTCTGTTTCCGTCCCCCGTCACCCCC----------CTCCCTCCGTCCCCCCGTC
	'Human_herpesvirus_1_strain_17_NC_001806.2'	TTTGTGTCTGTTCCCGTCCCCCGTCACCCCCTCCC--TCCGTCCCCTCCGTCCCCCCGTC
	'Chimpanzee_alpha_1_herpesvirus_strain_105640_NC_023677.1'	--------------GTTTCCCCACCACCACTC---------CCACCCCGACCGCCGCCGC
	Human_herpesvirus_2_strain_HG52_NC_001798	---------------GTCCCCCACCACCACTC---------CCACCCCGACCGCCGCCGC
	'Macacine_herpesvirus_1_NC_004812.1'	-------------CGGAGGCCCGGGGTCGGAGGT-------CGCGCCGGAGACGCGCGGC
	'Murid_herpesvirus_1_NC_004065.1'	GGCGCGCTCGTTCCCCTTGCTCGGGCTCCGAGTCTTATGTTTCTTCTGAGTCCCCTCATC

	'HSV1-N1_consensus_seq.'	GCSGGTGTTTGTGTTTGTTTHTTCCGACATCGGTTTGTTTAAATAAAC------------
	Human_alphaherpesvirus_1_MN136523	GCGGGTGTTTGTGTTTGTTTATTCCGACATCGGTTTGTTTAAATAAAC------------
	'Human_herpesvirus_1_strain_17_NC_001806.2'	GCGGGTGTTTGTGTTTGTTTATTCCGACATTGGTTTATTTAAATAAAC------------
	'Chimpanzee_alpha_1_herpesvirus_strain_105640_NC_023677.1'	GCCCGCGTTTCTG-----------------------------------------------
	Human_herpesvirus_2_strain_HG52_NC_001798	GCCCGCGTTTCTG-----------------------------------------------
	'Macacine_herpesvirus_1_NC_004812.1'	GGCCGGGGTCGGG-----------------------GCGCGAAG----------------
	'Murid_herpesvirus_1_NC_004065.1'	GACCGATATTTTG-----TGGTCGCGGCG-CGTCTTGCGAGGAAGATCGGCACCGGAGTC

	'HSV1-N1_consensus_seq.'	------------ACAKCCGTTCTGCGTGTC--------------------TGTTCTTGCG
	Human_alphaherpesvirus_1_MN136523	------------ACAGCCGTTCTGCGTGTC--------------------TGTTCTTGCG
	'Human_herpesvirus_1_strain_17_NC_001806.2'	------------ACAGCCGTTCTGCGTGTC--------------------TGTTCTTGCG
	'Chimpanzee_alpha_1_herpesvirus_strain_105640_NC_023677.1'	---------------------CCGCCCGCG--------------------TGCTTCGGTG
	Human_herpesvirus_2_strain_HG52_NC_001798	---------------------CCGCCCGCG--------------------CGCTCCTGTG
	'Macacine_herpesvirus_1_NC_004812.1'	---------------------CTGCGGGCC--------------------CGC-------
	'Murid_herpesvirus_1_NC_004065.1'	GGATGACGACCGACGGTCGTCCGTCGCGCCATCGCCGTGGCCGTCGTCGTCGCTTTGTTG

	'HSV1-N1_consensus_seq.'	TGTGGCTGGGGCCTTRWWTGTGGGG-----------TCCCGGGGGCGGGATGGTGTTTC-
	Human_alphaherpesvirus_1_MN136523	TGTGGCTGGGGGCTTATATGTGGGG-----------TCCCGGGGGCGGGATGGGGTTTA-
	'Human_herpesvirus_1_strain_17_NC_001806.2'	TGTGGCTGGGGGCTTATATGTGGGG-----------TCCCGGGGGCGGGATGGGGTTTA-
	'Chimpanzee_alpha_1_herpesvirus_strain_105640_NC_023677.1'	TGGACCCCGGGGT------------------------GGCGGGGG---------------
	Human_herpesvirus_2_strain_HG52_NC_001798	TGGACCCCGGGGTG---------GG-----------CGGCGGGGGGGGGGTGCCGTGGGT
	'Macacine_herpesvirus_1_NC_004812.1'	--GGGCCGGGAGCGGGGGTGGGCGG-----------GCGCGGGGGTCGCGCCGAGTCC--
	'Murid_herpesvirus_1_NC_004065.1'	TTGCGCCTCAGGCG-ATCTGGGAGGCTTTTTCTTCCTCGGAGGAGTGTGCAGCGGCTTAG

	'HSV1-N1_consensus_seq.'	GCGKCGGG-GGGCGGCGCGCCGGAC-------GGGGCGCTGGAGATAASGGCCCCCGGGG
	Human_alphaherpesvirus_1_MN136523	GCGGCGGG-GGGCGGCGCGCCGGAC-------GGGGCGCTGGAGATAACGGCCCCCGGGG
	'Human_herpesvirus_1_strain_17_NC_001806.2'	GCGGCGGG-GGGCGGCGCGCCGGAC-------GGGGCGCTGGAGATAACGGCCCCCGGGG
	'Chimpanzee_alpha_1_herpesvirus_strain_105640_NC_023677.1'	GTGGCGGG-GGGCGGTGGGAAGGGA-------TGGGGGCTCC----GTCGTTTGTTTAAG
	Human_herpesvirus_2_strain_HG52_NC_001798	GTGGCGGC-GGGGCGCGGGCCGGGG-------CCGGGGCTCG----CTGGTCCGCCGAAG
	'Macacine_herpesvirus_1_NC_004812.1'	GCGGCGGG-GGTCTCCGCGCCGGGCGAGGCCGGGGGCGCCCGCCTCCCCCCCCGTGCGTG
	'Murid_herpesvirus_1_NC_004065.1'	ACAGCGGGTGGCCGTCGCGTTTGGCGCGATCCCGCGTGATCACCCCGTTTTCCACAGGTC

	'HSV1-N1_consensus_seq.'	A--ACGGGGGACCGGGGCTGGGTC------------------------------------
	Human_alphaherpesvirus_1_MN136523	A--ACGGGGGACCGGGGCTGGGTC------------------------------------
	'Human_herpesvirus_1_strain_17_NC_001806.2'	A--ACGGGGGACCGGGGCTGGGTA------------------------------------
	'Chimpanzee_alpha_1_herpesvirus_strain_105640_NC_023677.1'	T-----AAAGATCGCCCCCGTGTG------------------------------------
	Human_herpesvirus_2_strain_HG52_NC_001798	TAAAGAAAAGATCGCCACCGTGTG------------------------------------
	'Macacine_herpesvirus_1_NC_004812.1'	CGCGCCGTGCGGCGCGGCCGTGTAGGCCG----------CGGGAGAAGC-----------
	'Murid_herpesvirus_1_NC_004065.1'	T------GGGATTGCCGCCGAGTCGAGCAGCCGAGCTTTCAGGAAAAGTAGCGGCGGACG

	'HSV1-N1_consensus_seq.'	---------------------TCCCGCGGTGGGTGGGTGGGCGGCGGT-----------G
	Human_alphaherpesvirus_1_MN136523	---------------------TCCCGCGGTGGGTGGGTGGGCGGCGGT-----------G
	'Human_herpesvirus_1_strain_17_NC_001806.2'	---------------------TCCCGAGGTGGGTGGGTGGGCGGCGGTGGCCGGGC-CGG
	'Chimpanzee_alpha_1_herpesvirus_strain_105640_NC_023677.1'	---------------------TTCGTTTGTATGT-TCTGCGCGGCGCCGGGAGT------
	Human_herpesvirus_2_strain_HG52_NC_001798	---------------------TTCGTCTGTGTGT-TCTGCGCGGCGCCGGGGCCCC-CCT
	'Macacine_herpesvirus_1_NC_004812.1'	----------------CTACCTGTCTCGGCGGGCGTCTCGGCGGCTCTCTCGGGGCGGGG
	'Murid_herpesvirus_1_NC_004065.1'	GACGCCCGTCGAGAGACTG--TCGCCTCCTGGATATCGGGGCAGGTACGATGGGGTCGCA

	'HSV1-N1_consensus_seq.'	GCCGGGCCGGGCCGGGCCGGGTGGGCGGGGTTT------GGAAAAASGAGGAGGAGGAGG
	Human_alphaherpesvirus_1_MN136523	GCCGGGCCGGGCCGGGCCGGGTGGGCGGGGTTT------GGAAAAACGAGGAGGAGGAGG
	'Human_herpesvirus_1_strain_17_NC_001806.2'	GCCGGGCCGGGCCGGGCCGGGTGGGCGGGGTTT------GGAAAAACGAGGAGGAGGAGG
	'Chimpanzee_alpha_1_herpesvirus_strain_105640_NC_023677.1'	----GGCCGAGCGTCGGGGGGGGGGCCCGTTCG----------GGGAGGGAGGGCGGTGG
	Human_herpesvirus_2_strain_HG52_NC_001798	GCCGGGCGGGGCGGTGGGGCGGGGCCGGGGTCGCGGCGGGGAAGGAAGGAAAGACCCCGG
	'Macacine_herpesvirus_1_NC_004812.1'	GTCGGTCGTAGCGGCGCCCCGCGCGTCGCGTCGC-----GATCTCGAGGGTCGCCCGCAG
	'Murid_herpesvirus_1_NC_004065.1'	GGTCGCCGTGACGGTCGTCCGTCTGCCGCGCGACCTCT-TGGGTGTCGGGGAGCTGGAGG

	'HSV1-N1_consensus_seq.'	A--------------GGGGGGGGG----AGACGGAAGGAAAGCAAGGACACGGCCCGGGG
	Human_alphaherpesvirus_1_MN136523	A--------------GGGGGGGGG----AGACGGGGGGAAAGCAAGGACACGGCCCGGGG
	'Human_herpesvirus_1_strain_17_NC_001806.2'	AG------AAGGCGGGGGGGGGGG----AGACGGGGGGAAAGCAAGGACACGGCCC----
	'Chimpanzee_alpha_1_herpesvirus_strain_105640_NC_023677.1'	G---------GGCCTGGGGTTGTG----GTGCCGGAGGGGGGTGGGGGTGGGGGTCGAAG
	Human_herpesvirus_2_strain_HG52_NC_001798	A---------AGCGCCGGGAGGGG----GCGCCGGCGCGACGCGGGCGGCCGGGCGGGGG
	'Macacine_herpesvirus_1_NC_004812.1'	G---------TGTCGGGGGCTGCGGCGCGCGCCGGCGCGGCCGGGGGGCGCGTCCGGGGG
	'Murid_herpesvirus_1_NC_004065.1'	GTGTCGTAGTCGTAGAGGTCTGGTTCGTCGGGCTGCGCGAGGTCGAGTCTGATCTCGACG

	'HSV1-N1_consensus_seq.'	GGGGGGGGGGGSGGA-GCGCGGGCCGGGCCGCTCGYR--------------AGAGCCGCG
	Human_alphaherpesvirus_1_MN136523	GGGGGGGGGGGGGGA-GCGCGGGCCGGGCCGCTCGTA--------------AGAGCCGCG
	'Human_herpesvirus_1_strain_17_NC_001806.2'	----GGGGGGTGGGA-GCGCGGGCCGGGCCGCTCGTA--------------AGAGCCGCG
	'Chimpanzee_alpha_1_herpesvirus_strain_105640_NC_023677.1'	AAGGAAGGAGAAAAG-GGGGAGGCAGGAAAAGAAGAA--------------AAGATCCCG
	Human_herpesvirus_2_strain_HG52_NC_001798	CGCGCGGCGGCCGGGCGGGGGCGCGCGGCGGCCGGGC--------------GGGGGCGCG
	'Macacine_herpesvirus_1_NC_004812.1'	GGGCCGAGAGACGCG-GAGAGCGCGCGGGCGCCGGTC--------------AGGGGGGCG
	'Murid_herpesvirus_1_NC_004065.1'	ATGGCGGCAGCGACC-GCCGCAGCCTCGTGGCCGGCATCTCTGTCGCGGAAGAACCTCCG

	'HSV1-N1_consensus_seq.'	ACCCGGCCGCCTGGGAGCGT-----TGTCGCCGTCGGTCTGCCGGCSCCCGTCC------
	Human_alphaherpesvirus_1_MN136523	ACCCGGCCGCCTGGGAGCGT-----TGTCGCCGTCGGTCTGCCGGCCCCCGTCC------
	'Human_herpesvirus_1_strain_17_NC_001806.2'	ACCCGGCCGCCGGGGAGCGT-----TGTCGCCGTCGGTCTGCCGGCCCCCGTCC------
	'Chimpanzee_alpha_1_herpesvirus_strain_105640_NC_023677.1'	GGAACGCCGGGGGGGGG-------------------------------------------
	Human_herpesvirus_2_strain_HG52_NC_001798	CGGCGGCCGGGCGGGGGCG-----------------------------------------
	'Macacine_herpesvirus_1_NC_004812.1'	CTCCCGCGACCCCGGGGGG------------CGCGGGCCGGCCTCCGCCGGCAC------
	'Murid_herpesvirus_1_NC_004065.1'	GGCCCGCCGCGGGACGGGATGTTGGCGGTATCGTCCGCGGGGCGTTCTCGGGACGAATCT

	'HSV1-N1_consensus_seq.'	-----------CTCCCTTT-TTTGACCAACCAGCG--CCCCCMCCATCAC----------
	Human_alphaherpesvirus_1_MN136523	-----------CTCCCTTT-TTTGACCAACCAGCG--CCCCCCCCCTCAC----------
	'Human_herpesvirus_1_strain_17_NC_001806.2'	-----------CTCCCTTT-TTTGACCAACCAGCGCCCCCCCCCCCTCAC----------
	'Chimpanzee_alpha_1_herpesvirus_strain_105640_NC_023677.1'	------------------------------------------------------------
	Human_herpesvirus_2_strain_HG52_NC_001798	------------------------------------------------------------
	'Macacine_herpesvirus_1_NC_004812.1'	-----------CCCCCGGCGCCCGGCCGGCCCGCG-ACCCCGCCGCGCCC----------
	'Murid_herpesvirus_1_NC_004065.1'	GAGCTGGACGGCTCGCGACTGTCGACAAGTCGGCTCTTCCTCCCGCGCCTCTCCGGAGTC

	'HSV1-N1_consensus_seq.'	-----------------------------------------------CACCATYMCYACT
	Human_alphaherpesvirus_1_MN136523	-----------------------------------------------CACCATTCCTACT
	'Human_herpesvirus_1_strain_17_NC_001806.2'	-----------------------------------------------CACCATTCCTACT
	'Chimpanzee_alpha_1_herpesvirus_strain_105640_NC_023677.1'	------------------------------------------------------------
	Human_herpesvirus_2_strain_HG52_NC_001798	------------------------------------------------------------
	'Macacine_herpesvirus_1_NC_004812.1'	-----------------------------------------------GGCGGCCCGCGCC
	'Murid_herpesvirus_1_NC_004065.1'	GTCTCCCGACTGGAGGCGTCGCTCGGAGTAGCGCCGATAGGACGAAAGCCGACACGAGCC

	'HSV1-N1_consensus_seq.'	ACCACCACCACCACCACC------ACCACCGACMCCYYCMGCGCACCCCCACCCACACTC
	Human_alphaherpesvirus_1_MN136523	ACCACCACCACCACCACC------ACCACCGACACCTCCCGCGCACCCCCACCCACACTC
	'Human_herpesvirus_1_strain_17_NC_001806.2'	---ACCACCACCACCACC------ACCACCGACACCTCCCGCGCACCCCCGCCCACATCC
	'Chimpanzee_alpha_1_herpesvirus_strain_105640_NC_023677.1'	------------------------------------------------------------
	Human_herpesvirus_2_strain_HG52_NC_001798	------------------------------------------------------------
	'Macacine_herpesvirus_1_NC_004812.1'	GCCCCCCCTCCCCCGGCCC--GGAACCCCGAAAAGCCTCGGGGGGCCCATTTCGGCCCGC
	'Murid_herpesvirus_1_NC_004065.1'	GGACTCGCCCTCTCGATTCCAGATCTCTTCTGATCGTTCGACGGCTCCCCCTCGAACGAT

	'HSV1-N1_consensus_seq.'	CCCCCC--ACCCAACCCGCACCACGAGCACGGCNTNGNAK---------------YAGCA
	Human_alphaherpesvirus_1_MN136523	CCCCCC--ACCCAACCCGCACCACGAGCACGGGTTGGGGG---------------TAGCA
	'Human_herpesvirus_1_strain_17_NC_001806.2'	CCC------CCCAACCCGCACCACCAGCACGGGTTGGGGG---------------TAGCA
	'Chimpanzee_alpha_1_herpesvirus_strain_105640_NC_023677.1'	---------------------------------------------------------GGG
	Human_herpesvirus_2_strain_HG52_NC_001798	--------------------------------------------------------CGCG
	'Macacine_herpesvirus_1_NC_004812.1'	GCGCTC--ACCTGGGGCCCCCCATGGGTCCGGGCCGGGGTC--------------CGGCC
	'Murid_herpesvirus_1_NC_004065.1'	CCGCACGAACGAAGCGCCCATTTCGACTCCGAGTCCGTGGTGGTGGAATCTGAAGCGATG

	'HSV1-N1_consensus_seq.'	GGGGATCGACGGGGAGCAAAG---------------CCGGTGGGGC-------------G
	Human_alphaherpesvirus_1_MN136523	GGGGATCGACGGGGAGCAAAG---------------CCGGTGGGGC-------------G
	'Human_herpesvirus_1_strain_17_NC_001806.2'	GGGGATCAAAGGGGGGCAAAG---------------CCGGCGGGGCGGTTCGGGGGGGGG
	'Chimpanzee_alpha_1_herpesvirus_strain_105640_NC_023677.1'	AACGCCCAACGAGACAACGGG---------------TGGCTGGGGT--------------
	Human_herpesvirus_2_strain_HG52_NC_001798	GCGGCCGGGCGGGGGCGCGCG---------------GCGGCCGGGC--------------
	'Macacine_herpesvirus_1_NC_004812.1'	GAGAGCGGCCGGGGGCCCGCG---------------TCGGACGCGC----------CCGG
	'Murid_herpesvirus_1_NC_004065.1'	GTAGACGAGCGAGACCTCGGACAGCCGCCGGATTCCTCGAACGGGC----CAGAAGAAGG

	'HSV1-N1_consensus_seq.'	GGGCGGGGGCGGGGGWCCG-----------------------------------------
	Human_alphaherpesvirus_1_MN136523	GGGCGGGGGCGGGAGACCG-----------------------------------------
	'Human_herpesvirus_1_strain_17_NC_001806.2'	GGGGGGGGGCGGGAGACCA-----------------------------------------
	'Chimpanzee_alpha_1_herpesvirus_strain_105640_NC_023677.1'	-GGTGGTGACGGGCG---G-----------------------------------------
	Human_herpesvirus_2_strain_HG52_NC_001798	-GGGGGCGCGCGGCGGCCG-----------------------------------------
	'Macacine_herpesvirus_1_NC_004812.1'	CGGCCGGGCCGGGGGTCCGC---CCCCGGGGGCGCCGGGGGCCGG--CCGACGAATCGAA
	'Murid_herpesvirus_1_NC_004065.1'	TACCAACGACGGGGCGTCGTCGCCACCGACGACCCTCAGAGCCGAACCCGACGGTTCGGA

	'HSV1-N1_consensus_seq.'	------------------------------------------------------------
	Human_alphaherpesvirus_1_MN136523	------------------------------------------------------------
	'Human_herpesvirus_1_strain_17_NC_001806.2'	------------------------------------------------------------
	'Chimpanzee_alpha_1_herpesvirus_strain_105640_NC_023677.1'	------------------------------------------------------------
	Human_herpesvirus_2_strain_HG52_NC_001798	------------------------------------------------------------
	'Macacine_herpesvirus_1_NC_004812.1'	AGTAAAAAGCAGG------------------CCAGCGAGCGCAG----------------
	'Murid_herpesvirus_1_NC_004065.1'	CTCGACGCCGACGACCTCTCCGGCGACTCCTCCGAGGAGCGGAGGGGCCTCGTTGGTGTT

	'HSV1-N1_consensus_seq.'	----------AGTAGGCCYMCCCATCCGCGGCCCCTCCCGGCAGCCACACCCCC------
	Human_alphaherpesvirus_1_MN136523	----------AGTAGGCCCGCCCATCCGCGGCCCCTCCCGGCAGCCACACCCCC------
	'Human_herpesvirus_1_strain_17_NC_001806.2'	----------AGTAGGCCCGCCCATCCGCGGCCCCTCCCGGCAGCCACG-CCCC------
	'Chimpanzee_alpha_1_herpesvirus_strain_105640_NC_023677.1'	----------GGGGGGGGGACGCTTTCCCCTTTTCTC-------------CCCT------
	Human_herpesvirus_2_strain_HG52_NC_001798	----------GGCGGGGGCGCGCTTTCCCCGCGTCGC-------------CCCT------
	'Macacine_herpesvirus_1_NC_004812.1'	---------CAGCGGGCCGGCGCCGCCGCCGCGCTGCCGGGCGCGGCCGCCCCA------
	'Murid_herpesvirus_1_NC_004065.1'	GTCGTCACCGCCCAGGCCCACGTTTCCCCCGCCTCCGCCACCTCTGCCGTCTCTTGTAGC

	'HSV1-N1_consensus_seq.'	-----------------CAGCGTCGGGTGTCAMCGGACA---------------------
	Human_alphaherpesvirus_1_MN136523	-----------------CAGCGTCGGGTGTCACGGGGAA---------------------
	'Human_herpesvirus_1_strain_17_NC_001806.2'	-----------------CAGCGTCGGGTGTCACGGGGAA---------------------
	'Chimpanzee_alpha_1_herpesvirus_strain_105640_NC_023677.1'	-----------------TGGGGTTCGCAGACCTATAACG---------------------
	Human_herpesvirus_2_strain_HG52_NC_001798	-----------------CGGGTTCCCAAGACCTATCACG---------------------
	'Macacine_herpesvirus_1_NC_004812.1'	-----------------CCGCGTCGGCGGCCGCCGGG-----------------------
	'Murid_herpesvirus_1_NC_004065.1'	ATCTTCGCCAGCGGTCCCGGATTCGCCCACCACCGAGTCGTCGAAGGTGCCGCTGTCGAT

	'HSV1-N1_consensus_seq.'	---AGAGCAGGGGAGAGGGSAGGAGGGGGGAG----------------------------
	Human_alphaherpesvirus_1_MN136523	---AGAGCAGGGGAGAGGGGAGAGGGGGGGAGAGGGGAGAGGGGGGGAGAGGGGAGAGG-
	'Human_herpesvirus_1_strain_17_NC_001806.2'	---AGAGCAGAGGGGAGAGGGGAGAG----------------------------------
	'Chimpanzee_alpha_1_herpesvirus_strain_105640_NC_023677.1'	---TTTGCGCAGGGGAGGAGAGGAGGGGAGAGGGG-------------------------
	Human_herpesvirus_2_strain_HG52_NC_001798	---TGTGCGCAGGGGAGGGGAGGACGCGGGGGAGG-------------------------
	'Macacine_herpesvirus_1_NC_004812.1'	------GCCCGGGGTCCGGGGGCGCGGCGGGGGCTCGGCCCCGGCCGTACCGGAGGCCGC
	'Murid_herpesvirus_1_NC_004065.1'	CACAGAGTCCAGCAGCAGTGACAGTAGCGGGGACG---------ACGAAAACGAGACGTT

	'HSV1-N1_consensus_seq.'	------------------------------------------------------------
	Human_alphaherpesvirus_1_MN136523	-----------GGGGGAGAGGGGAGAGGG-GGGGAGA-----------------------
	'Human_herpesvirus_1_strain_17_NC_001806.2'	------------------------------------------------------------
	'Chimpanzee_alpha_1_herpesvirus_strain_105640_NC_023677.1'	------------------------------------------------------------
	Human_herpesvirus_2_strain_HG52_NC_001798	------------------------------------------------------------
	'Macacine_herpesvirus_1_NC_004812.1'	CGCCCCCGCCCGCCGGAGCGCTCGGCGGGCCCGGGTA-----------------------
	'Murid_herpesvirus_1_NC_004065.1'	CGTCTTGGCG-TCCGAGGAGATTGGCGAACCTAAGAAAAGATTATCGCAGGATCCGTCTT

	'HSV1-N1_consensus_seq.'	------------------------------------------------------------
	Human_alphaherpesvirus_1_MN136523	------------GGGGAGAGGGGGGGAGAGGGGAGAGGGGG-----------------GA
	'Human_herpesvirus_1_strain_17_NC_001806.2'	------------------------------------------------------------
	'Chimpanzee_alpha_1_herpesvirus_strain_105640_NC_023677.1'	------------------------------------------------------------
	Human_herpesvirus_2_strain_HG52_NC_001798	------------------------------------------------------------
	'Macacine_herpesvirus_1_NC_004812.1'	------------CGCCAGAGGTGGAGATCGAGCGGCCGGCG-----------------GC
	'Murid_herpesvirus_1_NC_004065.1'	CCCCTCCTCCCCCACCGACTGACGAGTGCGACATCCCGGCACGCCCGCTCCCCCCCGAAC

	'HSV1-N1_consensus_seq.'	------------------------------------------------------------
	Human_alphaherpesvirus_1_MN136523	GAGGGGAGAGGG--------------GGGGAGAGGGGAGAGGGGGGGAGAGGGGA-----
	'Human_herpesvirus_1_strain_17_NC_001806.2'	------------------------------------------------------------
	'Chimpanzee_alpha_1_herpesvirus_strain_105640_NC_023677.1'	------------------------------------------------------------
	Human_herpesvirus_2_strain_HG52_NC_001798	------------------------------------------------------------
	'Macacine_herpesvirus_1_NC_004812.1'	CGCCCGAGCCGGCTGCCTTTTATCCCGGTCGCCGCGGCGACCGCCCGTGATTTAT-----
	'Murid_herpesvirus_1_NC_004065.1'	GGCCAGACCCTGTTACTCGATGTCGCGTGTGCTGCTGGTACTGTTGGTCATGCATCTGTT

	'HSV1-N1_consensus_seq.'	------------------------------------------------------------
	Human_alphaherpesvirus_1_MN136523	-----------------------------GAGGGGGGGAGAGGGGAGAGGGGGGGAGAGG
	'Human_herpesvirus_1_strain_17_NC_001806.2'	------------------------------------------------------------
	'Chimpanzee_alpha_1_herpesvirus_strain_105640_NC_023677.1'	------------------------------------------------------------
	Human_herpesvirus_2_strain_HG52_NC_001798	------------------------------------------------------------
	'Macacine_herpesvirus_1_NC_004812.1'	-----------------------------AGCCGCATCACCCGATGCCTTAATGGAACCG
	'Murid_herpesvirus_1_NC_004065.1'	GCTGCTGCACCTGGGTGTGGTGGCTGTGCTGCTGCTGTCCCTGCTGTCCCGGCGCAAACT

	'HSV1-N1_consensus_seq.'	------------------------------------------------AGGGGAGAGGAG
	Human_alphaherpesvirus_1_MN136523	G-----------GAGAGGGGGGAGAGGGGAGAGGGGGGAGAGGGGAGAGGGGGGAGAGGG
	'Human_herpesvirus_1_strain_17_NC_001806.2'	------------------------------------------------GGGGGGAGAGGG
	'Chimpanzee_alpha_1_herpesvirus_strain_105640_NC_023677.1'	------------------------------------------------AGGGGAGGAGAG
	Human_herpesvirus_2_strain_HG52_NC_001798	------------------------------------------------GGAGGACGCGGG
	'Macacine_herpesvirus_1_NC_004812.1'	G-----------TGGCGCGCCGCCCGGAGGCCGCGCCTCCCGGT----AATGGACGCGAG
	'Murid_herpesvirus_1_NC_004065.1'	GATCGACGACTCCGAAGGGTTGGACGACGGCGGCGGTGGCCCAC----ATCTGTGACGAC

	'HSV1-N1_consensus_seq.'	GGGAGGGGGAGAGGGGGGAGAGGGGGGGAGAGGGGAGA-GGGG----GGAGAGGGGAGGG
	Human_alphaherpesvirus_1_MN136523	GAGAGGGGGGGAGAGGGGAGAGGGGGGGAGAGGGGAGAGGGGG----GGAGAGGGGAGAG
	'Human_herpesvirus_1_strain_17_NC_001806.2'	GAGAGGGGGGGAGAGGGGAGAGGGGGGGAGAGGGGAGAGGGGG----GGAGAGGGGAGAG
	'Chimpanzee_alpha_1_herpesvirus_strain_105640_NC_023677.1'	GGGAGGGGAGGAGAGGGGAGGGGAGGAGGAGAGGAGGAGAGGA----GGAGAGGAGAGGA
	Human_herpesvirus_2_strain_HG52_NC_001798	GGAGGGGAGGACGCGGGG------------------------------------------
	'Macacine_herpesvirus_1_NC_004812.1'	GGGCGGGGGAGCGGGCGGCCATTAGAGGCTTATGCAACCGGCGGCCCGGTGCCAGGCCGG
	'Murid_herpesvirus_1_NC_004065.1'	GAGGAGGAGACCGCGCCCAGGTTCGGGTCACTGACCGAGATGATCCGGCCACGAGACGGT

	'HSV1-N1_consensus_seq.'	GGGGGGAGGTGGGGGGGGGGYSGAGWGGGGAGAGGGGGGAGAG--------------GGG
	Human_alphaherpesvirus_1_MN136523	GGGGGGAGAGGGGAGAGGGGGGGAGAGGGGAGAGGGGGGGAGA--------------GGG
	'Human_herpesvirus_1_strain_17_NC_001806.2'	GGGGGGAGAGGGGAGAGGGGGGGAGAGGGGAGAGGGGGGGAGA--------------GGG
	'Chimpanzee_alpha_1_herpesvirus_strain_105640_NC_023677.1'	GGGGAGAGGAGGAGAGGAGGAGAGGAGGAGAGGAGGGGAGAGG--------------G--
	Human_herpesvirus_2_strain_HG52_NC_001798	------------------------------------------------------------
	'Macacine_herpesvirus_1_NC_004812.1'	GCGGGGAAGAGCACTCAGCTTGTTTACGCCAGGCCGGCTGCCG--------------GGA
	'Murid_herpesvirus_1_NC_004065.1'	CCGGAAGAAGATGCCGAGGACGACGACGATGCTGCCGATGCCGCTTTCTGCCGAGGCGGG

	'HSV1-N1_consensus_seq.'	------------------------------------------------------------
	Human_alphaherpesvirus_1_MN136523	GAG-----AGGGG-----------------------------------------------
	'Human_herpesvirus_1_strain_17_NC_001806.2'	GA----------------------------------------------------------
	'Chimpanzee_alpha_1_herpesvirus_strain_105640_NC_023677.1'	------------------------------------------------------------
	Human_herpesvirus_2_strain_HG52_NC_001798	------------------------------------------------------------
	'Macacine_herpesvirus_1_NC_004812.1'	AATCTCCCGGGCGCGCCGCACA----------CACCACCACCGCCACCCCCCCCACT---
	'Murid_herpesvirus_1_NC_004065.1'	ACACCTCCGGCCGCTCTGCGCGAGCCGGTGGTCGTCTCCACAGGCCCTCCGTTCAATAAA

	'HSV1-N1_consensus_seq.'	------------------------------------------------------------
	Human_alphaherpesvirus_1_MN136523	------------------------------------------------------------
	'Human_herpesvirus_1_strain_17_NC_001806.2'	------------------------------------------------------------
	'Chimpanzee_alpha_1_herpesvirus_strain_105640_NC_023677.1'	------------------------------------------------------------
	Human_herpesvirus_2_strain_HG52_NC_001798	------------------------------------------------------------
	'Macacine_herpesvirus_1_NC_004812.1'	---------CCGGCCTCCTCCCCCTCCCGCC-----------------------------
	'Murid_herpesvirus_1_NC_004065.1'	TTGTTGTTACTAGCCGCCTTTTTCTTTCCTCGCGCGACGGGGGATCTGGACCGTCCGGCG

	'HSV1-N1_consensus_seq.'	------------------------------------------------------------
	Human_alphaherpesvirus_1_MN136523	------------------------------------------------------------
	'Human_herpesvirus_1_strain_17_NC_001806.2'	------------------------------------------------------------
	'Chimpanzee_alpha_1_herpesvirus_strain_105640_NC_023677.1'	------------------------------------------------------------
	Human_herpesvirus_2_strain_HG52_NC_001798	------------------------------------------------------------
	'Macacine_herpesvirus_1_NC_004812.1'	--------------------------------------CGGGCTACTCTCGGG-------
	'Murid_herpesvirus_1_NC_004065.1'	ACGGGCGTCATCCTACCCGGAGGACGCACGCTACATCGCGGAGGTCTCTCGGGAGGCGTC

	'HSV1-N1_consensus_seq.'	----------------------------RGAGG---------------------------
	Human_alphaherpesvirus_1_MN136523	---------------------------GGGAGA---------------------------
	'Human_herpesvirus_1_strain_17_NC_001806.2'	----------------------------GAGGG---------------------------
	'Chimpanzee_alpha_1_herpesvirus_strain_105640_NC_023677.1'	----------------------------GAGGG---------------------------
	Human_herpesvirus_2_strain_HG52_NC_001798	------------------------------------------------------------
	'Macacine_herpesvirus_1_NC_004812.1'	------------CTACACCGAGCTACTACGGGGTTGT----------------------T
	'Murid_herpesvirus_1_NC_004065.1'	TCGGTCTCGCGCTCGGGCCTGGGTAGTATGGGGACGTTACCCGCCGGCGTCGGCGGAGGT

	'HSV1-N1_consensus_seq.'	---GGGGAGAGGGNGAGAGGGGGGAGAGGGRTCGAGGGGGGGAGAGGKGGTATATAAACC
	Human_alphaherpesvirus_1_MN136523	---GGGGAGAGGGGGGGAGAGGGGAGAGGGG-GGGAGAGGGGAGAGGGGGTATATAAACC
	'Human_herpesvirus_1_strain_17_NC_001806.2'	---GGGGAGAGGGGAGAGGGGGGGAGAGGGG-AGAGGGGGGGAGAGGGGGTATATAAACC
	'Chimpanzee_alpha_1_herpesvirus_strain_105640_NC_023677.1'	---GAGGAGAGGGGAGGGGAGGAGAGGGGAGGGGAGGGGAGGAGAGGAGATATATAAAGC
	Human_herpesvirus_2_strain_HG52_NC_001798	------------------------------------------------GATATATAAAGC
	'Macacine_herpesvirus_1_NC_004812.1'	CCCGGGCGGGGGGTGGGGCGGGGGAAAGGGAGGAGGCGGAGGAGGGATGGAGGATGGCAC
	'Murid_herpesvirus_1_NC_004065.1'	GCCGGAGGCACCGCGCTGCTGGCGATGAGCGTGGTGGGGACGGGAGTCGGTGGAGCGCCC

	'HSV1-N1_consensus_seq.'	AACGAAAAGCGCGGGAAC------------------GGAGATACGGGGCTTGTGTGGCAC
	Human_alphaherpesvirus_1_MN136523	AACGAAAAGCGCGGGAAC------------------GGGGATACGGGGCTTGTGTGGCAC
	'Human_herpesvirus_1_strain_17_NC_001806.2'	AACGAAAAGCGCGGGAAC------------------GGGGATACGGGGCTTGTGTGGCAC
	'Chimpanzee_alpha_1_herpesvirus_strain_105640_NC_023677.1'	GGTGGAACGCGCGGGAAT------------------GGGAATATTGGACCCGCGTCATTT
	Human_herpesvirus_2_strain_HG52_NC_001798	GGTAGAAAGCGCGGGAAT------------------GGGCATATTGGACCCGCGTGATTC
	'Macacine_herpesvirus_1_NC_004812.1'	GGTGCCCTGCTTGGGGCCG----------GTTGCCAGGAGATAAAAGCCCCTGGCGGCAA
	'Murid_herpesvirus_1_NC_004065.1'	ATCGTCGCGATGGGGACGGCGGAACCGCTGCCGAACGGCGATAC-GATTCCGAACGGCAG

	'HSV1-N1_consensus_seq.'	GAC--GTCGTGGTTGTGKTACT---------------------------------GGGCA
	Human_alphaherpesvirus_1_MN136523	GAC--GTCGTGGTTGTGTTACT---------------------------------GGGCA
	'Human_herpesvirus_1_strain_17_NC_001806.2'	GAC--GTCGTGGTTGTGTTACT---------------------------------GGGCA
	'Chimpanzee_alpha_1_herpesvirus_strain_105640_NC_023677.1'	GGTTGTTTGCGCTTGTATTGTTTGC-------GCATTTTTTA------------CGCGGG
	Human_herpesvirus_2_strain_HG52_NC_001798	GGTTGCTCGCGGTTGTCTTGTTTGG-------ACGTTTTTTA------------TGCGGG
	'Macacine_herpesvirus_1_NC_004812.1'	CTCCGTGTGCTTTTTTCTTAATGGCC-TAAAAGTGCTTGCTGTTGTGGG-CGCTTGGGGC
	'Murid_herpesvirus_1_NC_004065.1'	GATGAACTGCGTGGGTGTCGGTGGCGGCGGTAGCGTCGGCTGCGAAAAATCGTAGACGGA

	'HSV1-N1_consensus_seq.'	AACAS-TTGGGGCCTGCAGGTTTCTGTGGGTACCGACCC-AGGTGTTATGGGGATTTTGT
	Human_alphaherpesvirus_1_MN136523	AACAC-TTGGGGCCTGCAGGTTTCTGTGGGTACCGACCCTAGGTGTTATGGGGATTTTGT
	'Human_herpesvirus_1_strain_17_NC_001806.2'	AACAC-TTGGGGACTGTAGGTTTCTGTGGGTGCCGACCCTAGGCGCTATGGGGATTTTGG
	'Chimpanzee_alpha_1_herpesvirus_strain_105640_NC_023677.1'	AACAAGGGGGGGCTTACCGGTTACCCTG---------CCCGCTCATTATGGGGTTTGTCT
	Human_herpesvirus_2_strain_HG52_NC_001798	AACAA--GGGGGCTTACCGGTTACACTG---------TCCGCTCGCTATGGGGTTCGTCT
	'Macacine_herpesvirus_1_NC_004812.1'	CGTAT-CTGCGGCCCGTTGCCTTTGGCTGGCTCTCTTCCATGTGTTCCTGCGGAGTGTTT
	'Murid_herpesvirus_1_NC_004065.1'	CGTATCGAGGGGTAAAGGATTGATCGTGGGATAGGCTGCGGGCAGCCAAGGGAAGGGTTG

	'HSV1-N1_consensus_seq.'	GTTGG--------GTCGGGCTTAWGGCCATTGGGGTTTTGTGTGTAAGRGGGGGTTTGTC
	Human_alphaherpesvirus_1_MN136523	GTTGG--------GTCGGGCTTATGGCCATTGGGGTTTTGTGTGTAAGGGGGGGTTTGTC
	'Human_herpesvirus_1_strain_17_NC_001806.2'	GTTGG--------GTCGGGCTTATTGCCGTTGGGGTTTTGTGTGTGCGGGGGGGCTTGCC
	'Chimpanzee_alpha_1_herpesvirus_strain_105640_NC_023677.1'	GTCTG--------CTTGGGCTTGTCATTATGGGAGCATGGGGGGTGTGGGGTGGGTCACA
	Human_herpesvirus_2_strain_HG52_NC_001798	GTCTG--------TTTGGGCTTGTCGTTATGGGAGCCTGGGGGGCGTGGGGTGGGTCACA
	'Macacine_herpesvirus_1_NC_004812.1'	CTGCG--------GCTCCGTCGGTCGTTTCGCCGGCC---GCCTCGCCGTCCCCCTCGCC
	'Murid_herpesvirus_1_NC_004065.1'	GAAGGTGGCGTATGCCGGGCCGGGTAACGGCTGAAACGCGGAGGCGTGCGGCCATCCGAG

	'HSV1-N1_consensus_seq.'	TTCCACCGAAWATGGTATTCGGAGTCGGGTGGCTCGAGAAGTGGGGGATATA-------T
	Human_alphaherpesvirus_1_MN136523	TTCCACCGAATATGTTATTCGGAGTCGGGTGGCTCGAGAAGTGGGGGATATA-------T
	'Human_herpesvirus_1_strain_17_NC_001806.2'	TTCAACCGAATATGTTATTCGGAGTCGGGTGGCTCGAGAGGTGGGGGATATA-------T
	'Chimpanzee_alpha_1_herpesvirus_strain_105640_NC_023677.1'	GGCAACCGAATATGTTATTCGTAGTGTTGTTGCTAAAGAGGTGGGGGACATA-------C
	Human_herpesvirus_2_strain_HG52_NC_001798	GGCAACCGAATATGTTCTTCGTAGTGTTATTGCCAAAGAGGTGGGGGACATA-------C
	'Macacine_herpesvirus_1_NC_004812.1'	GCCCGTCGAGTACGTTATCCGGAGCGTCGCGGCGCGGACCGTGGGGGACATT-------T
	'Murid_herpesvirus_1_NC_004065.1'	ATGGGGCGCGTATCCCAGGAAGACGGGGGCGTGCGGGGGTGTGGGCGACGGAGCCGGAGT

	'HSV1-N1_consensus_seq.'	TAAAGGTGCCTTGTGT----------------------------------GCCACTTCCG
	Human_alphaherpesvirus_1_MN136523	TAAAGGTGCCTTGTGT----------------------------------GCCGCTTCCG
	'Human_herpesvirus_1_strain_17_NC_001806.2'	TAAAGGTGCCTTGTGT----------------------------------GCCGCTCCCG
	'Chimpanzee_alpha_1_herpesvirus_strain_105640_NC_023677.1'	TAAGAGTGCCTTGCAC----------------------------------GCGGACCCCC
	Human_herpesvirus_2_strain_HG52_NC_001798	TAAGAGTGCCTTGCAT----------------------------------GCGGACCCCC
	'Macacine_herpesvirus_1_NC_004812.1'	TAAAGTTCGCCTGTCT----------------------------------CGAGCTCCCC
	'Murid_herpesvirus_1_NC_004065.1'	CAAAAGAGTCGTCCACGAGGTAGGAGCAGGTGATTGTATCTGTGGGAGCGGCGGTGTCGG

	'HSV1-N1_consensus_seq.'	TCTGACGATCTTGATTGGCGTTACGMGACCCC------------------CTCGGCTCCC
	Human_alphaherpesvirus_1_MN136523	TCTGACGATCTTGATTGGCGTTACGAGACCCC------------------CTCGGCTATA
	'Human_herpesvirus_1_strain_17_NC_001806.2'	TCTGACGATCTTGATTGGCGTTACGAGACCCC------------------CTCGGCTATA
	'Chimpanzee_alpha_1_herpesvirus_strain_105640_NC_023677.1'	GCGGACGATGTTTCTTGGCGCTACGAGGCCCC------------------GTCCGTTATT
	Human_herpesvirus_2_strain_HG52_NC_001798	GCGGACGATGTTTCTTGGCGCTACGAGGCCCC------------------GTCCGTTATT
	'Macacine_herpesvirus_1_NC_004812.1'	GCCGGTGGCGTCACCTGGCGATACGAGGCCCC------------------GCGTTCCATC
	'Murid_herpesvirus_1_NC_004065.1'	GACGAAGCTGCCGAATGGCGTGCTAGAGACCCTGATCCACCCCGTCGCCGCCGAGGAATC

	'HSV1-N1_consensus_seq.'	CACAGTSCTTTGATAGACGGAAGATTTTTGCGTTWTCACCGTCCCGGATTGGAGTCGGTC
	Human_alphaherpesvirus_1_MN136523	AACTATGCTTTGATAGACGGTATATTTTTGCGTTATCACTGTCCCGGATTGGACACGGTC
	'Human_herpesvirus_1_strain_17_NC_001806.2'	AACTATGCTTTGATAGACGGTATATTTTTGCGTTATCACTGTCCCGGATTGGACACGGTC
	'Chimpanzee_alpha_1_herpesvirus_strain_105640_NC_023677.1'	GACTATGCCCGCATAGACGGAATATTTCTTCGCTATCACTGCCCGGGGTTGGACACATTT
	Human_herpesvirus_2_strain_HG52_NC_001798	GACTATGCCCGCATAGACGGAATATTTCTTCGCTATCACTGCCCGGGGTTGGACACGTTT
	'Macacine_herpesvirus_1_NC_004812.1'	GACTACGCGCGCATCGATGGCATCTTTCTGCGATACCACTGCCCAGGCCTGGATACCGTC
	'Murid_herpesvirus_1_NC_004065.1'	GAAGACGGTAGCGGTGGTGGCGGTGGTTACGACGGACACCGTCGGCACTTGTTGCTGCTC

	'HSV1-N1_consensus_seq.'	TTGTGG--------------GATAGGCACGCCCAGAGGGCGTATTGGTTTAGACCCTTTT
	Human_alphaherpesvirus_1_MN136523	TTGTGG--------------GATAGGCACGCCCAGAGGGCGTATTGGGTTAACCCCTTTT
	'Human_herpesvirus_1_strain_17_NC_001806.2'	TTGTGG--------------GATAGGCATGCCCAGAAGGCATATTGGGTTAACCCCTTTT
	'Chimpanzee_alpha_1_herpesvirus_strain_105640_NC_023677.1'	TTATGG--------------GATAGGCACGCCCAGAGGGCGTATTTGGTTAACCCCTTTC
	Human_herpesvirus_2_strain_HG52_NC_001798	TTGTGG--------------GATAGGCACGCCCAGAGGGCGTATCTGGTTAACCCCTTTC
	'Macacine_herpesvirus_1_NC_004812.1'	GTCTGG--------------GACGGCAAAGCACAGAGGGCGTACTGGGTGAATCCCTTCC
	'Murid_herpesvirus_1_NC_004065.1'	TTGCTGCTGTTGCTGTTGCTGCTGCGTGTGCGTCCGCGACTGCTGTTGCTGACGCTGTTG

	'HSV1-N1_consensus_seq.'	TGTTTGGGGCGGGTTTTTTGGAGGACTTGWMTY-----------ATCCCGCGTTTCCAAC
	Human_alphaherpesvirus_1_MN136523	TGTTTGGGGCGGGTTTTTTGGAGGACTTGAGTC-----------ATCCCGCGTTTCCTGC
	'Human_herpesvirus_1_strain_17_NC_001806.2'	TATTTGTGGCGGGTTTTTTGGAGGACTTGAGTT-----------ACCCCGCGTTTCCTGC
	'Chimpanzee_alpha_1_herpesvirus_strain_105640_NC_023677.1'	TTTTTGCGGCGGGATTTTTAGAGGATTTGAGTC-----------ACCTTGTGTTTCCGGT
	Human_herpesvirus_2_strain_HG52_NC_001798	TCTTTGCGGCGGGATTTTTGGAGGACTTGAGTC-----------ACTCTGTGTTTCCGGC
	'Macacine_herpesvirus_1_NC_004812.1'	TCTTCGCCGCCGGTTTCCTCGAAGACCTCGGCC-----------ACGCCCTATTTCCGGC
	'Murid_herpesvirus_1_NC_004065.1'	CCTTTGAGATCGGGCGGTTGAATTATTCCCACCTACCGGCTCTGCCGCGGCACTGCCGTC

	'HSV1-N1_consensus_seq.'	CGACATGCAGGAAACAGAAACGCGCTTGGCCCTTTAYAAAGAGAKACGCCAGGCGCTGGA
	Human_alphaherpesvirus_1_MN136523	CGACACCCAGGAAACAGAAACGCGCTTGGCCCTTTATAAAGAGATACGCCAGGCGCTGGA
	'Human_herpesvirus_1_strain_17_NC_001806.2'	CAACACCCAGGAAACAGAAACGCGCTTGGCCCTTTATAAAGAGATACGCCAGGCGCTGGA
	'Chimpanzee_alpha_1_herpesvirus_strain_105640_NC_023677.1'	CAACACCCAGGAAACAACAACGCGCCGGGCCCTTTATAAAGAGATACGCGATGCGTTGGA
	Human_herpesvirus_2_strain_HG52_NC_001798	CGACACCCAGGAAACAACGACGCGCCGGGCCCTTTATAAAGAGATACGCGATGCGTTGGG
	'Macacine_herpesvirus_1_NC_004812.1'	CAACGCCCTGGAAACGACAACGCGCTTTGCTCTCTATAAAGAGGTGCGACTCGCCCTTGC
	'Murid_herpesvirus_1_NC_004065.1'	TGACGGCATATCGACGGGAA--CGACGGGCGCTCTGACGACCCTCGAACCTCTCGTTCGG

	'HSV1-N1_consensus_seq.'	CAGKCGCAAGCAGGCCGCCAGCCACASMCCTKTGAAGGCTGGGTGTGTGAACTTTGACTA
	Human_alphaherpesvirus_1_MN136523	CAGTCGCAAGCAGGCCGCCAGCCACACACCTGTGAAGGCTGGGTGTGTGAACTTTGACTA
	'Human_herpesvirus_1_strain_17_NC_001806.2'	CAGTCGCAAGCAGGCCGCCAGCCACACACCTGTGAAGGCTGGGTGTGTGAACTTTGACTA
	'Chimpanzee_alpha_1_herpesvirus_strain_105640_NC_023677.1'	CAGTCGAAAACAGGCCGTGAGCCACGCACCCGTCAGGGCCGGGTGTGTAAATTTTGACTA
	Human_herpesvirus_2_strain_HG52_NC_001798	CAGTCGAAAACAGGCCGTCAGCCACGCACCCGTCAGGGCCGGGTGTGTAAACTTTGACTA
	'Macacine_herpesvirus_1_NC_004812.1'	GAGTCGCAGCGACGCTGCGAGCAGCACGCCCGTCCCCCCGGGTTGCGTCGACGCCGAGTA
	'Murid_herpesvirus_1_NC_004065.1'	GTACCGTGCCCAG--TGTCAGCCATGCGGCGGACGTCTCGGACTACCAAAATCGCTCGAA

	'HSV1-N1_consensus_seq.'	WTCGCGCACCCGCCGCTGTGKAGGGCGCCAGGATTTGRCRCTTACCAACAGAACGTCTGG
	Human_alphaherpesvirus_1_MN136523	TTCGCGCACCCGCCGCTGTGTAGGGCGCCAGGATTTGGGACTTACCAACAGAACGTCTGG
	'Human_herpesvirus_1_strain_17_NC_001806.2'	TTCGCGCACCCGCCGCTGTGTAGGGCGACAGGATTTGGGACCTACCAACGGAACGTCTGG
	'Chimpanzee_alpha_1_herpesvirus_strain_105640_NC_023677.1'	CTCACGCGCTCGCCGCTGCGTAGGACGACACGATTTACGGCCCGCCAACACCACGTCTAC
	Human_herpesvirus_2_strain_HG52_NC_001798	CTCACGCACTCGCCGCTGCGTCGGGCGACGCGATTTACGGCCTGCCAACACCACGTCAAC
	'Macacine_herpesvirus_1_NC_004812.1'	CTCTCGCACACGGGACTGTCCGGACGGACGAACGCCGGGTATTTGGAACGAACCTCGCAT
	'Murid_herpesvirus_1_NC_004065.1'	CCGTACCAACCCCTCGTGTATGTCGCTCTGAAACTCAGGACCGACAGCAGTGGTGCTTGC

	'HSV1-N1_consensus_seq.'	ACGGACSCCGGTYCTGC-----CGCCGGACGATGAAGCGGGCCTGCAGCCGAMGC-CCMT
	Human_alphaherpesvirus_1_MN136523	ACGGACCCCGGTTCTGC-----CGCCGGACGATGAAGCGGGCCTGCAGCCGAAGC-CCCT
	'Human_herpesvirus_1_strain_17_NC_001806.2'	ACGGACCCCGGTTCTGC-----CGCCGGACGATGAAGCGGGCCTGCAGCCGAAGC-CCCT
	'Chimpanzee_alpha_1_herpesvirus_strain_105640_NC_023677.1'	GTGGGAATCGCCCGTGT-----CGCCGGACAATGAAGCGAGCTCGCAGCCGAAGC-CCCT
	Human_herpesvirus_2_strain_HG52_NC_001798	GTGGGAACCGCCTGTGT-----CGTCGGACGATGAAGCGAGCTCGCAGTCGAAGC-CCCT
	'Macacine_herpesvirus_1_NC_004812.1'	TCGACGCCCTTTCTCAG-----CGCCCAACGATGAAGCGAGCCCGCAGCCGCAGT-CCCT
	'Murid_herpesvirus_1_NC_004065.1'	CAAGACGCTCGTCTTATAACACCGACTGACGTTTACTCCGACTCAGGATATGAGTATCAT

	'HSV1-N1_consensus_seq.'	CACCAC-GCCGTCGCCCATCATCGCCACGTCGGA-------CCCCACCCCGCGACGGGAC
	Human_alphaherpesvirus_1_MN136523	CACCAC-GCCGTCGCCCATCATCGCCACGTCGGA-------CCCCACCCCGCGACGGGAC
	'Human_herpesvirus_1_strain_17_NC_001806.2'	CACCAC-GCCGCCGCCCATCATCGCCACGTCGGA-------CCCCACCCCGCGACGGGAC
	'Chimpanzee_alpha_1_herpesvirus_strain_105640_NC_023677.1'	CGCCAC-CCAGCCGCCCGTCCTCGCCCTTTCGAA-------CGCCCCCCCCCAGCGGGTC
	Human_herpesvirus_2_strain_HG52_NC_001798	CGCCAC-CCAGCCGCCCGTCCTCGCCCTTTCGAA-------CGCCCCCCCACGGCGGGTC
	'Macacine_herpesvirus_1_NC_004812.1'	CGCC----CCAGCGCCCACTCCCACCCCGCCCGGACGGACCCACGAGCCCGCGAGGAAAC
	'Murid_herpesvirus_1_NC_004065.1'	CGCCACACCCATCCCCTACCATTATGTTTCCCCGGTTCATCTCGAGATCCTCAAAGAAAC

	'HSV1-N1_consensus_seq.'	G-----------------------------------------CCGCCACAAAAAGCAGAC
	Human_alphaherpesvirus_1_MN136523	G-----------------------------------------CCGCCACAAAAAGCAGAC
	'Human_herpesvirus_1_strain_17_NC_001806.2'	G-----------------------------------------CCGCCACAAAAAGCAGAC
	'Chimpanzee_alpha_1_herpesvirus_strain_105640_NC_023677.1'	G-----------------------------------------CCCCGACGCGAGGTCGAC
	Human_herpesvirus_2_strain_HG52_NC_001798	T-----------------------------------------CCCCGACGCGAGGTCGGC
	'Macacine_herpesvirus_1_NC_004812.1'	---------------------------------------------CCAGAGGAAACGCGA
	'Murid_herpesvirus_1_NC_004065.1'	CAGAAGTGAGACACGGACATCGGACTCGAATGGTATGATTTTTTATTACAAAAGGCTGAT

	'HSV1-N1_consensus_seq.'	GCCGACGACCCCATTCCCGGC-----------GCCTCTAACGATGCCTCGACGGAAACCC
	Human_alphaherpesvirus_1_MN136523	GCCGACGACCCCATTCCCGGC-----------GCCTCTAACGATGCCTCGACGGAAACCC
	'Human_herpesvirus_1_strain_17_NC_001806.2'	GCCGACGACCCCACTCCCGGC-----------GCCTCTAACGATGCCTCGACGGAAACCC
	'Chimpanzee_alpha_1_herpesvirus_strain_105640_NC_023677.1'	GCCGGAGTACTCGCCTCCGAC-----------GCAACTAGCGATGTCTTCATCGCAAGCC
	Human_herpesvirus_2_strain_HG52_NC_001798	GCCGGCATACTCGCCTCCGAC-----------GCAACTAGCCACGTCTGCATCGCAAGCC
	'Macacine_herpesvirus_1_NC_004812.1'	CCCGGACCGCCCGCCCCCG------------------------------CGCATGAATCT
	'Murid_herpesvirus_1_NC_004065.1'	CCTGACCGCACGCCCGCCAGCCAGCCGGCCGGGCCTCCTTCAGTCCCGCGGTCGGGATGT

	'HSV1-N1_consensus_seq.'	GTCCG------GGTTCGGGGGGCGAACCGGCCGCCTGTCGCTCGTCAGGGCCGGCGGG--
	Human_alphaherpesvirus_1_MN136523	GTCCG------GGTTCGGGGGGCGAACCGGCCGCCTGTCGCTCGTCAGGGCCGGCGGG--
	'Human_herpesvirus_1_strain_17_NC_001806.2'	GTCCG------GGTTCGGGGGGCGAACCGGCCGCCTGTCGCTCGTCAGGGCCGGCGGG--
	'Chimpanzee_alpha_1_herpesvirus_strain_105640_NC_023677.1'	ATTTG------GGGACGGGAGCCGGATCGCCGACCCGTCTGTTGTCCGAGTCGGCTGT--
	Human_herpesvirus_2_strain_HG52_NC_001798	ACCCT------GGGTCGGGAGCAGGACAGCCGACCCGTCTAGCGGCCGGGTCGGCTGT--
	'Macacine_herpesvirus_1_NC_004812.1'	CCCC-------------GGGAGGGGACCGCCA-------------CCAGGCCCGCGG---
	'Murid_herpesvirus_1_NC_004065.1'	TCTAGTTAGAGGAGAAAGGGAAGAGAAAGCAAGCAGAAAGGGAGGAAGGGTCAGTCGCGT

	'HSV1-N1_consensus_seq.'	--CGCTCCTCGCCGCCCTHGAGGCTGTCCCGCTGGTGTGACGTTTTCCTC----------
	Human_alphaherpesvirus_1_MN136523	--CGCTCCTCGCCGCCCTAGAGGCTGTCCCGCTGGTGTGACGTTTTCCTC----------
	'Human_herpesvirus_1_strain_17_NC_001806.2'	--CGCTCCTCGCCGCCCTAGAGGCTGTCCCGCTGGTGTGACGTTTTCCTC----------
	'Chimpanzee_alpha_1_herpesvirus_strain_105640_NC_023677.1'	--TCCGCGTCGTCGCCCTAGAGGCTGTCCACCGGGCGTGACGTTTTCAGC----------
	Human_herpesvirus_2_strain_HG52_NC_001798	--CCAGCGTCGTCGCCCTAGAGGCTGTCCGCCGGGCGTGATGTTTTCCGC----------
	'Macacine_herpesvirus_1_NC_004812.1'	----CGCGCCGGCGGCCGCGCGGGTGTCCCGCGGGAGTGACCTTCGATTC----------
	'Murid_herpesvirus_1_NC_004065.1'	AACTCTTGTTGGTCCTTGGGCGACTGCTCCTCGACGGCCATCTGTTCCTCTTCCAGGACG

	'HSV1-N1_consensus_seq.'	--------------GTCCGCGCCCCCCGACCCTCCCATGGATTTAACAATCGGSGGGGTG
	Human_alphaherpesvirus_1_MN136523	--------------GTCCGCGCCCCCCGACCCTCCCATGGATTTAACAAACGGGGGGGTG
	'Human_herpesvirus_1_strain_17_NC_001806.2'	--------------GTCCGCGCCCCCCGACCCTCCCATGGATTTAACAAACGGGGGGGTG
	'Chimpanzee_alpha_1_herpesvirus_strain_105640_NC_023677.1'	--------------ATCTACGACCCCCGATCAGCCCCTGGGGTTGGCGGGCGACGCGACG
	Human_herpesvirus_2_strain_HG52_NC_001798	--------------ATCTACGACCCCCGAACAGCCCCTGGGGCTGTCGGGCGATGCGACG
	'Macacine_herpesvirus_1_NC_004812.1'	--------------CCAGCCGCCCTCGCGGCCCTCGTTGGGCCT-----------CGACG
	'Murid_herpesvirus_1_NC_004065.1'	AGTTCCGCGACCGTATCGCCGTCTCCGTCGCAGGCCTCGGAGTACGCGTCTTCCACCACG

	'HSV1-N1_consensus_seq.'	TCGCCTGCGGCGAC-----CTCGGCGTCWCYGGACTGGACCACGTTTCGGCGTGTGTWTC
	Human_alphaherpesvirus_1_MN136523	TCGCCTGCGGCGAC-----CTCGGCGTCTCTGGACTGGACCACGTTTCGGCGTGTGTTTC
	'Human_herpesvirus_1_strain_17_NC_001806.2'	TCGCCTGCGGCGAC-----CTCGGCGCCTCTGGACTGGACCACGTTTCGGCGTGTGTTTC
	'Chimpanzee_alpha_1_herpesvirus_strain_105640_NC_023677.1'	CCGCCCCTGCCAAC-----TTCCGTGCCCCTGGACTGGGCCGCGTTTCGACGCGCGTTTC
	Human_herpesvirus_2_strain_HG52_NC_001798	CCGCCCCTGCCGAC-----TTCCGTGCCCCTGGACTGGGCCGCGTTTCGGCGCGCGTTTC
	'Macacine_herpesvirus_1_NC_004812.1'	ACGCTCACGCCGACC---GTCCGCCCGCCTTGGACTGGACGGGGTTTCGCCGCCGCTTTC
	'Murid_herpesvirus_1_NC_004065.1'	CCGCTGGCACCGGGCAGTCCCCAGTAGCACACGACGGCACCGACGGCGACGACGGCGATC

	'HSV1-N1_consensus_seq.'	TGATCGACGACG--------CGKGGCGGCCCCTGTTGGAGCCTGAGCTGGCGAACCCCTT
	Human_alphaherpesvirus_1_MN136523	TGATCGACGACG--------CGTGGCGGCCCCTGTTGGAGCCTGAGCTGGCGAACCCCTT
	'Human_herpesvirus_1_strain_17_NC_001806.2'	TGATCGACGACG--------CGTGGCGGCCCCTGATGGAGCCTGAGCTGGCGAACCCCTT
	'Chimpanzee_alpha_1_herpesvirus_strain_105640_NC_023677.1'	TGATCGACGACG--------CCTGGCGGCCCCTGTTGGAGCCAGAGCTTGCGAACCCCCT
	Human_herpesvirus_2_strain_HG52_NC_001798	TGATCGACGACG--------CCTGGCGGCCCCTGTTGGAGCCGGAGCTCGCGAACCCCCT
	'Macacine_herpesvirus_1_NC_004812.1'	TGGTCGGCGAGG--------CGTGGCGCCCGGTCTTGGAACCGGAGCTCTCGAACCCGCT
	'Murid_herpesvirus_1_NC_004065.1'	ACGGCGAGGGTGAAGAGGGTGATGGCGATCGCCCTAGCGTACAGCTCCGAAGACTCGCCT

	'HSV1-N1_consensus_seq.'	NACCGCCCA-------CCTCCTGGTCGAATATAATCGKMGGTGCCAGACCG---------
	Human_alphaherpesvirus_1_MN136523	AACCGCCCA-------CCTCCTGGTCGAATATAATCGTCGGTGCCAGACCG---------
	'Human_herpesvirus_1_strain_17_NC_001806.2'	AACCGCCCA-------CCTCCTGGCCGAATATAATCGTCGGTGCCAGACCG---------
	'Chimpanzee_alpha_1_herpesvirus_strain_105640_NC_023677.1'	AACCGCGCG-------CCTCCTCGCGGAATACGATCGTCGGTGCCAAACCG---------
	Human_herpesvirus_2_strain_HG52_NC_001798	AACCGCGCG-------CCTCCTCGCGGAGTATGACCGTCGGTGCCAGACCG---------
	'Macacine_herpesvirus_1_NC_004812.1'	CACGGCCCA-------GCTGATGGCCGAGTACGAACGCCGCTGTCGCGTGG---------
	'Murid_herpesvirus_1_NC_004065.1'	CGAGTTCCAACATCGTCCTTCTCGAGGGTCGTCGAGGAAAGCGCCGGTCCGCGAGCGGTA

	'HSV1-N1_consensus_seq.'	-----------AAGAGGTGCTGCCGCCGCGGGAGRRTGTGTTTTCGTGGACTCGTTATTG
	Human_alphaherpesvirus_1_MN136523	-----------AAGAGGTGCTGCCGCCGCGGGAGGATGTGTTTTCGTGGACTCGTTATTG
	'Human_herpesvirus_1_strain_17_NC_001806.2'	-----------AAGAGGTGCTGCCGCCGCGGGAGGATGTGTTTTCGTGGACTCGTTATTG
	'Chimpanzee_alpha_1_herpesvirus_strain_105640_NC_023677.1'	-----------AAGAGGTGCTGCCGCCGCGGGAGGATGTGTTCTCCTGGACGCGTTATTG
	Human_herpesvirus_2_strain_HG52_NC_001798	-----------AAGAGGTGCTGCCGCCGCGGGAGGATGTGTTCTCCTGGACGCGGTATTG
	'Macacine_herpesvirus_1_NC_004812.1'	-----------AGGAGGTGCTGCCGCCCCGCGAGGACGTCTTCTCCTGGACGCGATTCTG
	'Murid_herpesvirus_1_NC_004065.1'	GGTAGAGAGGCGAGCGACACGGCCGCGGCGCTGGGGAATCCGCTCGCTTTCGCCTCGTTG

	'HSV1-N1_consensus_seq.'	T-----------------------------------------------------------
	Human_alphaherpesvirus_1_MN136523	T-----------------------------------------------------------
	'Human_herpesvirus_1_strain_17_NC_001806.2'	C-----------------------------------------------------------
	'Chimpanzee_alpha_1_herpesvirus_strain_105640_NC_023677.1'	T-----------------------------------------------------------
	Human_herpesvirus_2_strain_HG52_NC_001798	T-----------------------------------------------------------
	'Macacine_herpesvirus_1_NC_004812.1'	C-----------------------------------------------------------
	'Murid_herpesvirus_1_NC_004065.1'	TCCGCTTTGGAGGCGGGCGCACTGGTCCTCGACCACTGTGAAGACGCAGGAGTAGCGGCG

	'HSV1-N1_consensus_seq.'	ACCCCCGACGA---------------GGTGCGCGTGGYKATCATCGGCCAGGA-------
	Human_alphaherpesvirus_1_MN136523	ACCCCCGACGA---------------GGTGCGCGTGGTTATCATCGGCCAGGA-------
	'Human_herpesvirus_1_strain_17_NC_001806.2'	ACCCCCGACGA---------------GGTGCGCGTGGTTATCATCGGCCAGGA-------
	'Chimpanzee_alpha_1_herpesvirus_strain_105640_NC_023677.1'	ACCCCCGACGA---------------TGTGCGCGTGGTTATTATTGGGCAGGA-------
	Human_herpesvirus_2_strain_HG52_NC_001798	ACCCCCGACGA---------------CGTGCGCGTGGTTATCATCGGGCAGGA-------
	'Macacine_herpesvirus_1_NC_004812.1'	ACCCCCGACGA---------------GGTACGCGTCGTCATCATCGGCCAGGA-------
	'Murid_herpesvirus_1_NC_004065.1'	AACCCCGTCGATGGTGAGGAGACCTCGGTATACGCCGGCCTTTCTAACCACGAATCTGAA

	'HSV1-N1_consensus_seq.'	---------------CCCATATCACCACCCCGGCCAGGCGCACGGRCTTGCKGTTA----
	Human_alphaherpesvirus_1_MN136523	---------------CCCATATCACCACCCCGGCCAGGCGCACGGACTTGCGTTTA----
	'Human_herpesvirus_1_strain_17_NC_001806.2'	---------------CCCATATCACCACCCCGGCCAGGCGCACGGACTTGCGTTTA----
	'Chimpanzee_alpha_1_herpesvirus_strain_105640_NC_023677.1'	---------------CCCGTACCACCATCCCGGCCAGGCACACGGCCTGGCGTTTA----
	Human_herpesvirus_2_strain_HG52_NC_001798	---------------CCCGTACCACCATCCCGGCCAGGCGCACGGCCTGGCGTTTA----
	'Macacine_herpesvirus_1_NC_004812.1'	---------------CCCCTATCACCAGCCCGGCCAGGCCCACGGCCTGGCGTTCA----
	'Murid_herpesvirus_1_NC_004065.1'	GGTGAGGTTGCCTCCCCCGTCTCGCCACACCGTGTCCGTAGGGGACATGACGTACGCTCG

	'HSV1-N1_consensus_seq.'	----------------GCGTGCGCGCGAACGTGCCGCCTCCCCCGAGTCTTCGGAATGTC
	Human_alphaherpesvirus_1_MN136523	----------------GCGTGCGCGCGAACGTGCCGCCTCCCCCGAGTCTTCGGAATGTC
	'Human_herpesvirus_1_strain_17_NC_001806.2'	----------------GCGTGCGCGCGAACGTGCCGCCTCCCCCGAGTCTTCGGAATGTC
	'Chimpanzee_alpha_1_herpesvirus_strain_105640_NC_023677.1'	----------------GCGTGCGCGCGGATGTGCCGGTCCCTCCGAGTCTACGGAACGTG
	Human_herpesvirus_2_strain_HG52_NC_001798	----------------GCGTGCGTGCGGATGTGCCGGTGCCTCCGAGTCTACGGAACGTG
	'Macacine_herpesvirus_1_NC_004812.1'	----------------GCGTGAGGCCCGGTACGCCCACCCCCCCCAGCCTGCGCAACATC
	'Murid_herpesvirus_1_NC_004065.1'	ATCGGCACCCTCCGTTCCGTGTATGAGGTCGTACATGTCCCTGTTAAACAACACAGC--C

	'HSV1-N1_consensus_seq.'	TTGGCGGCCGTCAARMACTGTT--------------------------------------
	Human_alphaherpesvirus_1_MN136523	TTGGCGGCCGTCAAGAACTGTT--------------------------------------
	'Human_herpesvirus_1_strain_17_NC_001806.2'	TTGGCGGCCGTCAAGAACTGTT--------------------------------------
	'Chimpanzee_alpha_1_herpesvirus_strain_105640_NC_023677.1'	TTGGCGGCCGTTAAAAACTGTT--------------------------------------
	Human_herpesvirus_2_strain_HG52_NC_001798	CTGGCGGCGGTTAAAAATTGTT--------------------------------------
	'Macacine_herpesvirus_1_NC_004812.1'	CTCGCCGCGGTTCGCAACTGCT--------------------------------------
	'Murid_herpesvirus_1_NC_004065.1'	CCGGCGAGGATCCGCAACGGCTCTCCATTATCTCCCGTGCGATCGGGGGAATCGAAGGTC

	'HSV1-N1_consensus_seq.'	---------ATCCCRAGGCACGGATGAGC-------------------------------
	Human_alphaherpesvirus_1_MN136523	---------ATCCCGAGGCACGGATGAGC-------------------------------
	'Human_herpesvirus_1_strain_17_NC_001806.2'	---------ATCCCGAGGCACGGATGAGC-------------------------------
	'Chimpanzee_alpha_1_herpesvirus_strain_105640_NC_023677.1'	---------ACCCCCACGCGCGGATGAGC-------------------------------
	Human_herpesvirus_2_strain_HG52_NC_001798	---------ACCCCGACGCGCGCATGAGC-------------------------------
	'Macacine_herpesvirus_1_NC_004812.1'	---------GCCCCGACGCGGAGCTGGCC-------------------------------
	'Murid_herpesvirus_1_NC_004065.1'	CAGTTGAAAATCCCGATGCGGTAATAGACCAGAGGAATGTCGATGATGGACTCGGTGTAC

	'HSV1-N1_consensus_seq.'	--GGCCACGGTTGCCTGGAAAAGTGGGCGCGGGACGGC----------------------
	Human_alphaherpesvirus_1_MN136523	--GGCCACGGTTGCCTGGAAAAGTGGGCGCGGGACGGC----------------------
	'Human_herpesvirus_1_strain_17_NC_001806.2'	--GGCCACGGTTGCCTGGAAAAGTGGGCGCGGGACGGC----------------------
	'Chimpanzee_alpha_1_herpesvirus_strain_105640_NC_023677.1'	--GGCCGCGGCTGTCTGGAAAAGTGGGCTCGCGACGGC----------------------
	Human_herpesvirus_2_strain_HG52_NC_001798	--GGCCGCGGCTGCCTGGAAAAGTGGGCTCGCGACGGC----------------------
	'Macacine_herpesvirus_1_NC_004812.1'	--GCGCACGGCTGTCTGGAAAAGTGGGCCCGCGGCGGG----------------------
	'Murid_herpesvirus_1_NC_004065.1'	GGCGTCATGGTCGATTCCGAACATCCGTGCACGACCGCCTCGGCGTGCGCGGCGGTCAAC

	'HSV1-N1_consensus_seq.'	---------------GTCCTGTTKCTRAACACGACCC-----------------------
	Human_alphaherpesvirus_1_MN136523	---------------GTCCTGTTACTAAACACGACCC-----------------------
	'Human_herpesvirus_1_strain_17_NC_001806.2'	---------------GTCCTGTTACTAAACACGACCC-----------------------
	'Chimpanzee_alpha_1_herpesvirus_strain_105640_NC_023677.1'	---------------GTGTTGTTGTTGAACACGACCC-----------------------
	Human_herpesvirus_2_strain_HG52_NC_001798	---------------GTGCTGTTGTTGAACACGACCC-----------------------
	'Macacine_herpesvirus_1_NC_004812.1'	---------------GTGCTGCTCCTCAACACCACCC-----------------------
	'Murid_herpesvirus_1_NC_004065.1'	ATCTTTTCTTTGGTATTGCTGTAGTCGACCAACACCTGGCCTATACTCACGTTGCCGTTG

	'HSV1-N1_consensus_seq.'	----------------TGACCGTCAAGCGCGGGGCG-----------------------G
	Human_alphaherpesvirus_1_MN136523	----------------TGACCGTCAAGCGCGGGGCG-----------------------G
	'Human_herpesvirus_1_strain_17_NC_001806.2'	----------------TGACCGTCAAGCGCGGGGCG-----------------------G
	'Chimpanzee_alpha_1_herpesvirus_strain_105640_NC_023677.1'	----------------TGACCGTCAAGCGCGGGGCG-----------------------G
	Human_herpesvirus_2_strain_HG52_NC_001798	----------------TGACCGTCAAGCGCGGGGCG-----------------------G
	'Macacine_herpesvirus_1_NC_004812.1'	----------------TCACGGTTCGGCGCGGAGAG-----------------------C
	'Murid_herpesvirus_1_NC_004065.1'	TGCAGGTCCGAGAACATGGCGGTGAAGTAGACGGCGCAGCGATACATTCCGGCCAGATCG

	'HSV1-N1_consensus_seq.'	CGGCGTCCCACTCTAGAATTGGTNYGGWCSGCTTCGTGGGCGGRGTTATCCGCYGGTTGG
	Human_alphaherpesvirus_1_MN136523	CGGCGTCCCACTCTAGAATTGGTTGGGACCGCTTCGTGGGCGGAGTTATCCGCCGGTTGG
	'Human_herpesvirus_1_strain_17_NC_001806.2'	CGGCGTCCCACTCTAGAATCGGTTGGGACCGCTTCGTGGGCGGAGTTATCCGCCGGTTGG
	'Chimpanzee_alpha_1_herpesvirus_strain_105640_NC_023677.1'	CGGCGTCCCACTCCAAGCTTGGATGGGACCGCTTTGTGGGCGGGGTGGTCCGCCGCCTGG
	Human_herpesvirus_2_strain_HG52_NC_001798	CGGCGTCCCACTCCAAGCTTGGATGGGACCGTTTTGTGGGCGGGGTGGTCCGACGGCTGG
	'Macacine_herpesvirus_1_NC_004812.1'	CCGCCTCCCATGCCAAGATGGGCTGGGATCGCTTCGTGGCCAGCGCGGTTCGCCGCCTCG
	'Murid_herpesvirus_1_NC_004065.1'	TTGGCCCATTTTCCGAAGTTCCACACGCAGGTGCCGCTGTTGCCGCACATGATCCTCTTG

	'HSV1-N1_consensus_seq.'	CCGCGCGCCGCCCCGGCCTGGTGKKTATGCTCTGGGGCGCACACGCCCAGAATGCCATCA
	Human_alphaherpesvirus_1_MN136523	CCGCGCGCCGCCCCGGCCTGGTGTTTATGCTCTGGGGCGCACACGCCCAGAATGCCATCA
	'Human_herpesvirus_1_strain_17_NC_001806.2'	CCGCGCGCCGCCCCGGCCTGGTGTTTATGCTCTGGGGCACACACGCCCAGAATGCCATCA
	'Chimpanzee_alpha_1_herpesvirus_strain_105640_NC_023677.1'	CCGCGCACCGCCCGGGCCTGGTCTTTATGCTCTGGGGCGCCCATGCCCAGAACGCGATCA
	Human_herpesvirus_2_strain_HG52_NC_001798	CCGCGCGCCGCCCGGGCCTGGTCTTTATGCTCTGGGGCGCCCATGCCCAGAACGCGATCA
	'Macacine_herpesvirus_1_NC_004812.1'	CCGCGTCGCGCCCCGGGCTGGTTTTTATGCTCTGGGGCGCCCATGCCCAGAACGCGATCC
	'Murid_herpesvirus_1_NC_004065.1'	TCGCGCTGTCCGTAGGGGTTGATGTAGTGTTCGATCTCGCACACCCTGCGTATGTTGCAA

	'HSV1-N1_consensus_seq.'	GACCGGACCCTCGGGTCCATTGCGTCCTGAAGTTTTCGCACCCGTCGCCCCTCTCCAWGG
	Human_alphaherpesvirus_1_MN136523	GACCGGACCCTCGGGTCCATTGCGTCCTGAAGTTTTCGCACCCGTCGCCCCTCTCCAAGG
	'Human_herpesvirus_1_strain_17_NC_001806.2'	GGCCGGACCCTCGGGTCCATTGCGTCCTCAAGTTTTCGCACCCGTCGCCCCTCTCCAAGG
	'Chimpanzee_alpha_1_herpesvirus_strain_105640_NC_023677.1'	GGCCCGATCCTCGCCAACACTACGTCCTGAAGTTTTCTCACCCGTCGCCTCTCTCCAAGG
	Human_herpesvirus_2_strain_HG52_NC_001798	GGCCCGACCCTCGCCAACACTACGTCCTCAAGTTTTCTCACCCGTCGCCCCTCTCCAAGG
	'Macacine_herpesvirus_1_NC_004812.1'	GCCCCGACCCCCGCGTCCACCGCGTCCTCACCTACTCGCACCCGTCGCCGCTCTCGAAGG
	'Murid_herpesvirus_1_NC_004065.1'	CGCTGGTCGTTC-----CATTCCCTGTGCAGGTCCTGCAACTCGTAGCCGCTCTGGGAGG

	'HSV1-N1_consensus_seq.'	TTC------------CGTTCGGAACCTGCCAGCATTTCCTCGTGGCGAACCGATACGTGG
	Human_alphaherpesvirus_1_MN136523	TTC------------CGTTCGGAACCTGCCAGCATTTCCTCGTGGCGAACCGATACCTGG
	'Human_herpesvirus_1_strain_17_NC_001806.2'	TTC------------CGTTCGGAACCTGCCAGCATTTCCTCGTGGCGAACCGATACCTCG
	'Chimpanzee_alpha_1_herpesvirus_strain_105640_NC_023677.1'	TCC------------CGTTTGGGACGTGCCAACATTTCCTCGCCGCGAATCGCTACCTCG
	Human_herpesvirus_2_strain_HG52_NC_001798	TCC------------CGTTTGGGACGTGCCAGCATTTCCTCGCCGCGAATCGCTACCTCG
	'Macacine_herpesvirus_1_NC_004812.1'	TGC------------CGTTCTCTTCCTGCCGCCACTTCTGCCTCGCGAACCAGTACCTCC
	'Murid_herpesvirus_1_NC_004065.1'	CCCAGCCGATAATCACGTCCAAGACCTGTCCGCGGGTCTT------GAAACGGCAGGTAG

	'HSV1-N1_consensus_seq.'	AAACCCGGTCGATTTC------ACCCATCGACTGGTCGGTTTGA-------------AAG
	Human_alphaherpesvirus_1_MN136523	AAACCCGGTCGATTTC------ACCCATCGACTGGTCGGTTTGA-------------AAG
	'Human_herpesvirus_1_strain_17_NC_001806.2'	AGACCCGGTCGATTTC------ACCCATCGACTGGTCGGTTTGA-------------AAG
	'Chimpanzee_alpha_1_herpesvirus_strain_105640_NC_023677.1'	AAACCCGGGCCCTTGT------GCCTATCGACTGGTCGGTATGA-------------GAC
	Human_herpesvirus_2_strain_HG52_NC_001798	AAACCCGGGACATTAT------GCCGATCGACTGGTCGGTATAA-------------GAT
	'Macacine_herpesvirus_1_NC_004812.1'	GGGAGCGCTCGCTCGC------GCCCGTCGACTGGTCCACGTAGC-GCCGCGACCCTGGC
	'Murid_herpesvirus_1_NC_004065.1'	CGACGCAGTCGCCGTCCGGACAATCGAAGGTCAGGAAGGTTTCGCTGCCGCTATCTTGGT

	'HSV1-N1_consensus_seq.'	GCATCGACG-------TCCGGGGTC------------------TTCGTCTGTGGGGGYKY
	Human_alphaherpesvirus_1_MN136523	GCATCGACG-------TCCGGGGTT------------------TTCGTCTGTGGGGGCTT
	'Human_herpesvirus_1_strain_17_NC_001806.2'	GCATCGACG-------TCCGGGGTT------------------TTTGTCGGTGGGGGCTT
	'Chimpanzee_alpha_1_herpesvirus_strain_105640_NC_023677.1'	GC--CGACA-------TCCGGGGGC------------------TTAATTTATGAGGGGG-
	Human_herpesvirus_2_strain_HG52_NC_001798	GC--CGACA-------TCCGGGGTC------------------TTGATTTACGA-GGGG-
	'Macacine_herpesvirus_1_NC_004812.1'	GTCCCAACAC----GCCCCCGCCTC------------------TTCCTCCCCGTCGTTAG
	'Murid_herpesvirus_1_NC_004065.1'	ACGTCGTCAGCGCCTCCTCGGCGTCGTAGAAAGAAGCGTTGGGTTCATCCGGCGTGGTCG

	'HSV1-N1_consensus_seq.'	TTCGGTATT-TCCGATG------------AATAAWGACGGTTAATGGATAAACCT-----
	Human_alphaherpesvirus_1_MN136523	TTGGGTATT-TCCGATG------------AATAAAGACGGTTAATGGTTAAACCT-----
	'Human_herpesvirus_1_strain_17_NC_001806.2'	TTGGGTATT-TCCGATG------------AATAAAGACGGTTAATGGTTAAACCT-----
	'Chimpanzee_alpha_1_herpesvirus_strain_105640_NC_023677.1'	-----------GCAATT------------AATAAAGACTGTTGATGTTTGAATCT-----
	Human_herpesvirus_2_strain_HG52_NC_001798	-----------GCAATT------------AATAAAGACTGTTGATGGTTAAATCT-----
	'Macacine_herpesvirus_1_NC_004812.1'	AGCCGCACC-CCCGGTTTTGCGGCCGTGCAATAAAAGGGGCGGCTTTTCGCGGCCG----
	'Murid_herpesvirus_1_NC_004065.1'	ACGTGCACCTCTTGAATCCTCGCCCGCCCGGGGGATACCGCGGCTTATCGAACTCGGAAG

	'HSV1-N1_consensus_seq.'	--------------------------------CTGGTCTCATACGGGT------------
	Human_alphaherpesvirus_1_MN136523	--------------------------------CTGGTCTCATACGGGT------------
	'Human_herpesvirus_1_strain_17_NC_001806.2'	--------------------------------CTGGTCTCATACGGGT------------
	'Chimpanzee_alpha_1_herpesvirus_strain_105640_NC_023677.1'	--------------------------------CGGGTCTCATACGGGT------------
	Human_herpesvirus_2_strain_HG52_NC_001798	--------------------------------CGGGTCTCATACCGGT------------
	'Macacine_herpesvirus_1_NC_004812.1'	--------------------------CCCCGACAGACCAGACTCGCTC------------
	'Murid_herpesvirus_1_NC_004065.1'	GGACGTGACCCATTCCCCCACTCCACCACTTGGAGGTTTCGTGCGAATAGCCGCTGTGCT

	'HSV1-N1_consensus_seq.'	------------------------CGGTGATGTCGGGCGTCGG------GGGAGAGGGAG
	Human_alphaherpesvirus_1_MN136523	------------------------CGGTGATGTCGGGCGTCGG------GGGAGAGGGAG
	'Human_herpesvirus_1_strain_17_NC_001806.2'	------------------------CGGTGATGTCGGGCGTCGG------GGGAGAGGGAG
	'Chimpanzee_alpha_1_herpesvirus_strain_105640_NC_023677.1'	------------------------CCGTGATGTCGGGTGTGGG------GGAAGAGAGGG
	Human_herpesvirus_2_strain_HG52_NC_001798	------------------------CCGTGATGTCGGGCGTGGG------GGAAGAGAGGG
	'Macacine_herpesvirus_1_NC_004812.1'	------------------------GTGTCATGTCTTCGCTCGA------GGCGGCCGCCG
	'Murid_herpesvirus_1_NC_004065.1'	GATGCTGATGCTGATGCTGATGCGCGGCCAGGGCCGTCGTCGGCAGGACGGTGAGGGCCG

	'HSV1-N1_consensus_seq.'	TTCCCYCTGCGCTTGCGATTCTSGCACCGTGGGGCTGGACGTTCGACACGCCAAACC---
	Human_alphaherpesvirus_1_MN136523	TTCCCTCTGCGCTTGCGATTCTAGCCTCGTGGGGCTGGACGTTCGACACGCCAAACC---
	'Human_herpesvirus_1_strain_17_NC_001806.2'	TTCCCTCTGCGCTTGCGATTCTAGCCTCGTGGGGCTGGACGTTCGACACGCCAAACC---
	'Chimpanzee_alpha_1_herpesvirus_strain_105640_NC_023677.1'	TCCCCTCTGCGTTTACTGTCCTGGCCTCGTGGGGCTGGACATTTGCCTCCCCGAAAC---
	Human_herpesvirus_2_strain_HG52_NC_001798	TCCCCTCTGCGTTTACTATCCTTGCCTCGTGGGGCTGGACGTTTGCACCCCAGAACC---
	'Macacine_herpesvirus_1_NC_004812.1'	TTCCCTCCACGCTCGCGGTCCTCGCCTCCTGGGGATGGGCGTTCGCGCCGCAAGACA---
	'Murid_herpesvirus_1_NC_004065.1'	CCACGGCCACGCCGACGGTCATCGCCGCCGGCACTAACCCGGCCACGGCCCCGGGCAGGC

	'HSV1-N1_consensus_seq.'	-----------------------------------------------ACGAGTCAG-GGA
	Human_alphaherpesvirus_1_MN136523	-----------------------------------------------ACGAGTCAG-GGA
	'Human_herpesvirus_1_strain_17_NC_001806.2'	-----------------------------------------------ACGAGTCGG-GGA
	'Chimpanzee_alpha_1_herpesvirus_strain_105640_NC_023677.1'	-----------------------------------------------ATGATCCTG-GCC
	Human_herpesvirus_2_strain_HG52_NC_001798	-----------------------------------------------ATGATCCTG-GCG
	'Macacine_herpesvirus_1_NC_004812.1'	-----------------------------------------------GTCCCCGGGCGTG
	'Murid_herpesvirus_1_NC_004065.1'	CGCGGTATCCCTCCGGTCGGTCGCGGCGGCCCAACCCGCGCGCTCCGAAGATCATATGCG

	'HSV1-N1_consensus_seq.'	TATCGCCA-------------------------------------------GATMCGACT
	Human_alphaherpesvirus_1_MN136523	TATCGCCA-------------------------------------------GATACGACT
	'Human_herpesvirus_1_strain_17_NC_001806.2'	TATCGCCA-------------------------------------------GATACGACT
	'Chimpanzee_alpha_1_herpesvirus_strain_105640_NC_023677.1'	TGTCGCTG-------------------------------------------AATACGACG
	Human_herpesvirus_2_strain_HG52_NC_001798	CGTCGCCG-------------------------------------------AATACGACG
	'Macacine_herpesvirus_1_NC_004812.1'	GGCCGCCG-------------------------------------------ACCCCGCCG
	'Murid_herpesvirus_1_NC_004065.1'	CGTCGACGGGGTTTTCGAACCGTTGAAAATGCCGGTTCGAATCAGAACCGTACCGCGATT

	'HSV1-N1_consensus_seq.'	CCCGCAGATTCS-----------------------------ATTCGGGGGGCCGCTGTGG
	Human_alphaherpesvirus_1_MN136523	CCCGCAGATTCC-----------------------------ATTCGGGGGGCCGCTGTGG
	'Human_herpesvirus_1_strain_17_NC_001806.2'	CCCGCAGATTCC-----------------------------ATTCGGGGTGCCGCTGTGG
	'Chimpanzee_alpha_1_herpesvirus_strain_105640_NC_023677.1'	CCCGTAGAGTCG-----------------------------ATTACGGGGACCGCACCGG
	Human_herpesvirus_2_strain_HG52_NC_001798	CCCATAGAGTCG-----------------------------ATTGCGGGGACCGCACCGG
	'Macacine_herpesvirus_1_NC_004812.1'	CCCACA---------------------------------------------CCGAGCCCG
	'Murid_herpesvirus_1_NC_004065.1'	CCCACAGGGTCGTCACGATCTTGAAAATGACGGCGAACAGAATTCCGACGGTCGCGATGA

	'HSV1-N1_consensus_seq.'	CCCCACCTGACCAACCTKYNC-NNNNSGCCCGGAACGGGA--------------------
	Human_alphaherpesvirus_1_MN136523	CCTCACCTGACCAACCTTTACACGGGGGCCCGGAACGGGA--------------------
	'Human_herpesvirus_1_strain_17_NC_001806.2'	CCTCACCTGACCAACCTTTACACGGGGGCCCGGAACGGGA--------------------
	'Chimpanzee_alpha_1_herpesvirus_strain_105640_NC_023677.1'	ACGCGCACGTGGGGCCTTTCGACGAAGCGCCGGTCCGGGA--------------------
	Human_herpesvirus_2_strain_HG52_NC_001798	ACGCGCACGTGGGGCCTCTCGACGGAGAGCCGGACCGGGA--------------------
	'Macacine_herpesvirus_1_NC_004812.1'	AGGCGCTCGCGCTGCTTCCGG---------------------------------------
	'Murid_herpesvirus_1_NC_004065.1'	CCGTCATCGTGCCGGCGCCCAACATGGTCCCGACGAGAAACCGGAACCCGGGAGAGCTCT

	'HSV1-N1_consensus_seq.'	-------GGCCACAGCGCCGTCTTTC---------TCCCSAACGCGCGCGGATGACGGCC
	Human_alphaherpesvirus_1_MN136523	-------GGCCACAGCGCCGTCTTTC---------TCCCCAACGCGCGCGGATGACGGCC
	'Human_herpesvirus_1_strain_17_NC_001806.2'	-------GGCCACAGCGCCGTCTTTC---------TCCCCAACGCGCGCGGATGACGGCC
	'Chimpanzee_alpha_1_herpesvirus_strain_105640_NC_023677.1'	-------TGCGATCCCCCCTCTT---------------ACGGCGCGCATATCTGGCGATT
	Human_herpesvirus_2_strain_HG52_NC_001798	-------TGCGATCTCCCCGCTT---------------ACGTCGAGCGTGGCCGGCGACC
	'Macacine_herpesvirus_1_NC_004812.1'	----------CACCCCCCCGCGC--------------GACGACCGACGAGCCCCCCGACC
	'Murid_herpesvirus_1_NC_004065.1'	CGAATCTCGGATCCTTTCCGTTTTTCCCAGCGACATCAGCGGGGTGAAAAGACGCCGTCC

	'HSV1-N1_consensus_seq.'	CGCCCTGTACCGACGGGCCCTACGTGACGTTYGAKACCCTGTTKATGG------------
	Human_alphaherpesvirus_1_MN136523	CGCCCTGTACCGACGGGCCCTACGTGACGTTTGATACCCTGTTTATGG------------
	'Human_herpesvirus_1_strain_17_NC_001806.2'	CGCCCTGTACCGACGGGCCCTACGTGACGTTTGATACCCTGTTTATGG------------
	'Chimpanzee_alpha_1_herpesvirus_strain_105640_NC_023677.1'	CGCCAGGTGCGGACGGCCCCTACGTCACCTTTGATACTCTGTTTATGG------------
	Human_herpesvirus_2_strain_HG52_NC_001798	CGCCGGGGGCGGACGGCCCCTACGTCACCTTTGATACTCTGTTTATGG------------
	'Macacine_herpesvirus_1_NC_004812.1'	CGCGGGCGCTGGACGCGGACCACGTCGCCTTCGACACCATGTTTATGG------------
	'Murid_herpesvirus_1_NC_004065.1'	AGTGATGTAGTCCCACCCGAGAGATGCGGTTCGACAAGATGTCCATGGGAAAGATGCCGA

	'HSV1-N1_consensus_seq.'	------------TGTCGTCGATCGACGAATTMGGGCGTCGCCAGCTCAC-GGACACCATC
	Human_alphaherpesvirus_1_MN136523	------------TGTCGTCGATCGACGAATTAGGGCGTCGCCAGCTCAC-GGACACCATC
	'Human_herpesvirus_1_strain_17_NC_001806.2'	------------TGTCGTCGATCGACGAATTAGGGCGTCGCCAGCTCAC-GGACACCATC
	'Chimpanzee_alpha_1_herpesvirus_strain_105640_NC_023677.1'	------------TATCTTCGATCGACGAACTGGGTCGCCGCCAGCTCAC-GGATACGATC
	Human_herpesvirus_2_strain_HG52_NC_001798	------------TATCTTCGATCGACGAACTGGGGCGCCGCCAGCTCAC-GGATACGATC
	'Macacine_herpesvirus_1_NC_004812.1'	------------TCTCATCCGTGGACGAGCTCGGTCGGCGCCAGCTCAC-GGACACCATC
	'Murid_herpesvirus_1_NC_004065.1'	GCGCCACGGCTTTGTCTCCAGTCG-CGTGCTCTCTCACTGTCAAACGGCAAGACAGGTCC

	'HSV1-N1_consensus_seq.'	CGCAAGGACCTGCGGTTGTCGCTG------------GCCAAGTTGATGATCSCGTGCACC
	Human_alphaherpesvirus_1_MN136523	CGCAAGGACCTGCGGTTGTCGCTG------------GCCAAGTTTAGCATTGCGTGCACC
	'Human_herpesvirus_1_strain_17_NC_001806.2'	CGCAAGGACCTGCGGTTGTCGCTG------------GCCAAGTTTAGCATTGCGTGCACC
	'Chimpanzee_alpha_1_herpesvirus_strain_105640_NC_023677.1'	CGTAAGGACTTGCGGTTGTCGTTG------------GCCAAGTTCAGCATCGCGTGTACC
	Human_herpesvirus_2_strain_HG52_NC_001798	CGTAAGGACCTGCGGCTGTCGCTG------------GCCAAGTTCAGCATCGCGTGTACC
	'Macacine_herpesvirus_1_NC_004812.1'	CGCAAAGACCTGCGTCTTTCGCTC------------GTTAACTTCGCCATCGCCTGCACC
	'Murid_herpesvirus_1_NC_004065.1'	TGGAATTTCTTGTAGTCGACGTCCTTTGGAGGGCGTGCGACTTTAAGCCCCACCCGGACA

	'HSV1-N1_consensus_seq.'	AAGAMCTCCTCGTTTTCCTGAAACGCC----CCGCGCCACCACAGACGCGKSGCGTTCCA
	Human_alphaherpesvirus_1_MN136523	AAGACCTCCTCGTTTTCGGGAAACGCC----CCGCGCCACCACAGACGCGGGGCGTTCCA
	'Human_herpesvirus_1_strain_17_NC_001806.2'	AAGACCTCCTCGTTTTCGGGAAACGCC----CCGCGCCACCACAGACGCGGGGCGTTCCA
	'Chimpanzee_alpha_1_herpesvirus_strain_105640_NC_023677.1'	AAGACCTCGTCATTTTCGGGAACGGCC----ACGCGCCATTGCAAGCGCGGAGTACCATC
	Human_herpesvirus_2_strain_HG52_NC_001798	AAGACCTCGTCGTTTTCGGGGACGGCC----GCGCGCCAGCGCAAGCGCGGAGCACCGCC
	'Macacine_herpesvirus_1_NC_004812.1'	AAGACGTCGTCGTTTTCGGGCGCCGCCGGTGGCGCCCGACCCCGGGACCAGCGCGAACCG
	'Murid_herpesvirus_1_NC_004065.1'	ACGGTATTCCCCGTTCCGGATCCCACC---TCAACCCCAGCGCA----CGGCTCACCCCA

	'HSV1-N1_consensus_seq.'	GCGCGGCACGCGGGCGCCGCGCAGCAA---------------------------------
	Human_alphaherpesvirus_1_MN136523	GCGCGGCACGCGGGCGCCGCGCAGCAA---------------------------------
	'Human_herpesvirus_1_strain_17_NC_001806.2'	GCGCGGCACGCGGGCGCCGCGCAGCAA---------------------------------
	'Chimpanzee_alpha_1_herpesvirus_strain_105640_NC_023677.1'	GCAACGCACGTGCATAGCACGCAGCAA---------------------------------
	Human_herpesvirus_2_strain_HG52_NC_001798	GCAACGCACATGCGTACCACGCAGCAA---------------------------------
	'Macacine_herpesvirus_1_NC_004812.1'	GGGCGCCGCGAG----CCGCCCAGCCA---------------------------------
	'Murid_herpesvirus_1_NC_004065.1'	ACTCGTGGTGTAATTCGTGCCCGGTAAAGGGGTTTTCATGACAGGTATCCGATACGGACC

	'HSV1-N1_consensus_seq.'	CAAAAGCCTTCAGATGTTTGTGTTGK----------------------------------
	Human_alphaherpesvirus_1_MN136523	CAAAAGCCTTCAGATGTTTGTGTTGT----------------------------------
	'Human_herpesvirus_1_strain_17_NC_001806.2'	CAAAAGCCTCCAGATGTTTGTGTTGT----------------------------------
	'Chimpanzee_alpha_1_herpesvirus_strain_105640_NC_023677.1'	CAAGAGCCTCCAGATGTTCGTTCTGT----------------------------------
	Human_herpesvirus_2_strain_HG52_NC_001798	CAAGAGCCTCCAGATGTTCGTTTTGT----------------------------------
	'Macacine_herpesvirus_1_NC_004812.1'	CAAGAGCCTGCAGATGTTCGTCCTGT----------------------------------
	'Murid_herpesvirus_1_NC_004065.1'	CAGGAGCATTCTGCTGTACGACCTGCCGGTCGCGGTATCGTTATATTCCACCTCCCAGAT

	'HSV1-N1_consensus_seq.'	-----------GCMAMCGCGCCCACGCCGCTCGAGT------------------------
	Human_alphaherpesvirus_1_MN136523	-----------GCAAACGCGCCCACGCCGCTCGAGT------------------------
	'Human_herpesvirus_1_strain_17_NC_001806.2'	-----------GCAAACGCGCCCACGCCGCTCGAGT------------------------
	'Chimpanzee_alpha_1_herpesvirus_strain_105640_NC_023677.1'	-----------GCAAGCGCGCCAATGCCGCGCAGGT------------------------
	Human_herpesvirus_2_strain_HG52_NC_001798	-----------GCAAGCGCGCCAACGCCGCGCAGGT------------------------
	'Macacine_herpesvirus_1_NC_004812.1'	-----------GCCAGCGGGCCAACGCCACTCGGGT------------------------
	'Murid_herpesvirus_1_NC_004065.1'	CAAATCCAGGGTCCACCGTCCCGAAACCGTCTGGCTCACGAATTGCTCCGTCACCCCCAA

	'HSV1-N1_consensus_seq.'	-------------------------------GCGAGAGCAGCTTCGGGTCGT--------
	Human_alphaherpesvirus_1_MN136523	-------------------------------GCGAGAGCAGCTTCGGGTCGT--------
	'Human_herpesvirus_1_strain_17_NC_001806.2'	-------------------------------GCGAGAGCAGCTTCGGGTCGT--------
	'Chimpanzee_alpha_1_herpesvirus_strain_105640_NC_023677.1'	-------------------------------GCGCGAGCAGCTGCGGGCAGT--------
	Human_herpesvirus_2_strain_HG52_NC_001798	-------------------------------GCGCGAGCAGCTGCGGGCGGT--------
	'Macacine_herpesvirus_1_NC_004812.1'	-------------------------------ACGCGAGCAGCTCCGCGCGGT--------
	'Murid_herpesvirus_1_NC_004065.1'	GACCAGAGCCAAAAATATACCATCGTCGTCCTCACGACCGGCCACCGTCGCTATCTTAGT

	'HSV1-N1_consensus_seq.'	-----------TRYTCAGTSCCGCAAGCCGCGCAMSRRTTACT-----------------
	Human_alphaherpesvirus_1_MN136523	-----------TATTCAGTCCCGCAAGCCGCGCAAGTATTACA-----------------
	'Human_herpesvirus_1_strain_17_NC_001806.2'	-----------TATTCAGTCCCGCAAGCCGCGCAAGTATTACA-----------------
	'Chimpanzee_alpha_1_herpesvirus_strain_105640_NC_023677.1'	-----------TATTCAGTCTCGTAAGCCGCGCAAGTATTACA-----------------
	Human_herpesvirus_2_strain_HG52_NC_001798	-----------TATTCGGTCGCGCAAGCCGCGCAAGTATTACA-----------------
	'Macacine_herpesvirus_1_NC_004812.1'	-----------CATCGCCTCGCGCAAGCCGCGCAAGTACTACA-----------------
	'Murid_herpesvirus_1_NC_004065.1'	GCCTTTCAACATACCCACGCTCAAAACGTGCGCGAGGTTCACGGCCGAAGCGTTTCGCAG

	'HSV1-N1_consensus_seq.'	-----------TCCGATCTTCGGACG------------------GGCGGCTCTGCCCCGC
	Human_alphaherpesvirus_1_MN136523	-----------CGCGATCTTCGGACG------------------GGCGGCTCTGCCCCGC
	'Human_herpesvirus_1_strain_17_NC_001806.2'	-----------CGCGATCTTCGGACG------------------GGCGGCTCTGCCCCGC
	'Chimpanzee_alpha_1_herpesvirus_strain_105640_NC_023677.1'	-----------CGCGGTCCTCGGATG------------------GGCGGCTCTGTCCGGC
	Human_herpesvirus_2_strain_HG52_NC_001798	-----------CGCGGTCCTCGGATG------------------GGCGGCTCTGCCCGGC
	'Macacine_herpesvirus_1_NC_004812.1'	-----------CGCGCTCCTCCGACG------------------GACGCATCTCCCCCGC
	'Murid_herpesvirus_1_NC_004065.1'	CACGCTGCTGTCGCAGCCTCCCAACGCGGTCAGTGGCGGCGGTCGGCGGTTCCGTCTCGT

	'HSV1-N1_consensus_seq.'	CGT------------------------------CCCCGTGTTCGTCC-------------
	Human_alphaherpesvirus_1_MN136523	CGT------------------------------CCCCGTGTTCGTCC-------------
	'Human_herpesvirus_1_strain_17_NC_001806.2'	CGT------------------------------CCCCGTGTTCGTCC-------------
	'Chimpanzee_alpha_1_herpesvirus_strain_105640_NC_023677.1'	CGT------------------------------CCCCGTGTTTGTGC-------------
	Human_herpesvirus_2_strain_HG52_NC_001798	CGT------------------------------CCCCGTGTTTGTAC-------------
	'Macacine_herpesvirus_1_NC_004812.1'	CGT------------------------------TCCGGTGTTCGTCC-------------
	'Murid_herpesvirus_1_NC_004065.1'	CGTCAGATTTGTCGCCGGCATCGAGGCGGAAACCCCCGAGATCGCCCCGATCGCGAACAG

	'HSV1-N1_consensus_seq.'	------------------------------------------------------------
	Human_alphaherpesvirus_1_MN136523	------------------------------------------------------------
	'Human_herpesvirus_1_strain_17_NC_001806.2'	------------------------------------------------------------
	'Chimpanzee_alpha_1_herpesvirus_strain_105640_NC_023677.1'	------------------------------------------------------------
	Human_herpesvirus_2_strain_HG52_NC_001798	------------------------------------------------------------
	'Macacine_herpesvirus_1_NC_004812.1'	------------------------------------------------------------
	'Murid_herpesvirus_1_NC_004065.1'	AAACCACACTCGAGCCATAGCGAACGGTTCGAGACGAGATACGGAGGGGTCCGGAGACCT

	'HSV1-N1_consensus_seq.'	-------------ACGAGTTCGTCTCGTCCGAGCCAAT------------GCGCCTCCAC
	Human_alphaherpesvirus_1_MN136523	-------------ACGAGTTCGTCTCGTCCGAGCCAAT------------GCGCCTCCAC
	'Human_herpesvirus_1_strain_17_NC_001806.2'	-------------ACGAGTTCGTCTCGTCCGAGCCAAT------------GCGCCTCCAC
	'Chimpanzee_alpha_1_herpesvirus_strain_105640_NC_023677.1'	-------------ACGAGTTTGTTTCGTCCGAACCCAT------------GCGCCTCCAT
	Human_herpesvirus_2_strain_HG52_NC_001798	-------------ACGAGTTTGTTTCGTCCGAACCCAT------------GCGCCTCCAT
	'Macacine_herpesvirus_1_NC_004812.1'	-------------ACGAGTTCGTCTCGGACGCCCCCGT------------TTACATTCAC
	'Murid_herpesvirus_1_NC_004065.1'	CAAAATTCTGGTGACATGTTTGTCTTGGGCGCCGCTTTTATTCCGTTTGAGCGTTGTCAG

	'HSV1-N1_consensus_seq.'	CGAGATAASGTCATGCTGGCCTCGGGGKCCGAGTAACCG---------------------
	Human_alphaherpesvirus_1_MN136523	CGAGATAACGTCATGCTGGCCTCGGGGGCCGAGTAACCG---------------------
	'Human_herpesvirus_1_strain_17_NC_001806.2'	CGAGATAACGTCATGCTGGCCTCGGGGGCCGAGTAACCGCC-------------------
	'Chimpanzee_alpha_1_herpesvirus_strain_105640_NC_023677.1'	CGAGATAACGTCATGTTGTCTACGGAATCCGACTAAACACT-------------------
	Human_herpesvirus_2_strain_HG52_NC_001798	CGAGATAACGTCATGCTGTCTACGGAACCAGACTAAGCACC-------------------
	'Macacine_herpesvirus_1_NC_004812.1'	CGCGACAACGTCAT-CGGCCCACCGGGCCCGCCACACCG---------------------
	'Murid_herpesvirus_1_NC_004065.1'	TCATCGATCGTCACGGTCCCGGGAGAATCCCACTCACCGGCGACTCGTAACCAGCGATTC

	'HSV1-N1_consensus_seq.'	------------------------------------------------------------
	Human_alphaherpesvirus_1_MN136523	------------------------------------------------------------
	'Human_herpesvirus_1_strain_17_NC_001806.2'	------------------------------------------------------------
	'Chimpanzee_alpha_1_herpesvirus_strain_105640_NC_023677.1'	--------------CCCCCCCCCTTAGCCG--------------------------TCCC
	Human_herpesvirus_2_strain_HG52_NC_001798	--------------CCCGCCGTC----CCC--------------------------TTTC
	'Macacine_herpesvirus_1_NC_004812.1'	------------------------------------------------------------
	'Murid_herpesvirus_1_NC_004065.1'	TCGAGCAGGTCGGCCCCGCCGATCCCGCCCGAATTCGCAGCAGGCGACAGAGAAGAGTCC

	'HSV1-N1_consensus_seq.'	---CCCCCCCGCGCCACCCTCAAAGCCCGTCGCGCGTGTTTGATCTTAATAAAGAACACA
	Human_alphaherpesvirus_1_MN136523	---CCCCCCCGCGCCACCCTCACTGCCCGTCGCGCGTGTTTGATGTTAATAAATAACACA
	'Human_herpesvirus_1_strain_17_NC_001806.2'	--CCCCCCCCATGCCACCCTCACTGCCCGTCGCGCGTGTTTGATGTTAATAAATAACACA
	'Chimpanzee_alpha_1_herpesvirus_strain_105640_NC_023677.1'	TTTTCTTCCT--TTTTCCCCCCCGTACCGATGTG-GTGTGTCGTTTCAATAAATAACATG
	Human_herpesvirus_2_strain_HG52_NC_001798	TTTTCCCCCTACCCTTCCCCCCGTTACTGATGTG-TTGTGACGTTTCAATAAATAACACG
	'Macacine_herpesvirus_1_NC_004812.1'	---CACACCCCCCCGATGCCCGGAGCCCACCGACAGAAACACGTGCCAATAAAGATT---
	'Murid_herpesvirus_1_NC_004065.1'	CGACACCCTCCCTCCGCCAACGGCGGTTGACAAACGAGCGAAACTCAGGCAGATGGTA--

	'HSV1-N1_consensus_seq.'	TAA---ATTTGGCTGGTTGTTG------GTTGAGTTTAATGGACCGCCCGCA--------
	Human_alphaherpesvirus_1_MN136523	TAA---ATTTGGCTGGTTGTTT------GTTGTCTTTAATGGACCGCCCGCA--------
	'Human_herpesvirus_1_strain_17_NC_001806.2'	TAA---ATTTGGCTGGTTGTTT------GTTGTCTTTAATGGACCGCCCGCAA-------
	'Chimpanzee_alpha_1_herpesvirus_strain_105640_NC_023677.1'	TCGATCATTTGGTTGGGTGACG----------GGTTTTATTGACCGTTTGTTTGTCCGCC
	Human_herpesvirus_2_strain_HG52_NC_001798	TAGCTTATTTTGTTGGATGATGGAT--TGATTGATTTTATTGACCGTTCGTTCGCCCGGC
	'Macacine_herpesvirus_1_NC_004812.1'	----TTTTTTTACAAGGCGTTT-AT--TGCTGGTTTTCTTCGGTTCGGGGTT--------
	'Murid_herpesvirus_1_NC_004065.1'	----TCGATTTAACAGAGGTCACACGACCTCATCTTTTAATAACCGTCCATTTACATGAC

	'HSV1-N1_consensus_seq.'	----------------GGGGGGGTGGCATKTCAGTGTCGGGTGACGAGCGCGATCCGGCC
	Human_alphaherpesvirus_1_MN136523	----------------GGGGGGGTGGCATTTCAGTGTCGGGTGACGAGCGCGATCCGGCC
	'Human_herpesvirus_1_strain_17_NC_001806.2'	---------------GGGGGGGGGGGCATTTCAGTGTCGGGTGACGAGCGCGATCCGGCC
	'Chimpanzee_alpha_1_herpesvirus_strain_105640_NC_023677.1'	AGTGCCGTTACCGCGCGCAGAGGGAATATGCAAGCGGGGGGGGGGGAGGGGAAAGAAAGC
	Human_herpesvirus_2_strain_HG52_NC_001798	GGTGCCGTCGCCGCGCGCAGAGGGAATATGCAAGCGGGCGGGGTGGGGAGGAAAGAAGG-
	'Macacine_herpesvirus_1_NC_004812.1'	------------ACCGCCGGCGGGAGGGTGCCGGGAGCCGGGAGGGGGAAAGGAAGAAAC
	'Murid_herpesvirus_1_NC_004065.1'	A-----------GCGGGTCAAGCGACACCACCCCTCTCCGGACAGACAAACAGACAGATA

	'HSV1-N1_consensus_seq.'	GGGMTCCTAGKAC---------------MCCAAAAGTTTGTCTG--CGTATTC-------
	Human_alphaherpesvirus_1_MN136523	GGGATCCTAGGAC---------------CCCAAAAGTTTGTCTG--CGTATTC-------
	'Human_herpesvirus_1_strain_17_NC_001806.2'	GGGATCCTAGGAC---------------CCCAAAAGTTTGTCTG--CGTATTC-------
	'Chimpanzee_alpha_1_herpesvirus_strain_105640_NC_023677.1'	AAGCTCTCATGTT---------------CCTGGGGTTTGGTCTG--CGTCGTC-------
	Human_herpesvirus_2_strain_HG52_NC_001798	----TTTCAGGTT---------------CCGGGGGTTGGGTCTG--CGTCGTC-------
	'Macacine_herpesvirus_1_NC_004812.1'	GGAACGTGGGAATA-------------AACTACGGCTCGTGCTGGCCAAAGCC-------
	'Murid_herpesvirus_1_NC_004065.1'	GACAGACAGGCTCAGTCTCATACCGTCGGCCATCCCCCCGCTTGACCGAGGCCCCCATCG

	'HSV1-N1_consensus_seq.'	---------------------CAGGGCGGGGCTCAGTTGAATCTCCCGCAGCACCTCGAC
	Human_alphaherpesvirus_1_MN136523	---------------------CAGGGCGGGGCTCAGTTGAATCTCCCGCAGCACCTCTAC
	'Human_herpesvirus_1_strain_17_NC_001806.2'	---------------------CAGGGCGGGGCTCAGTTGAATCTCCCGCAGCACCTCTAC
	'Chimpanzee_alpha_1_herpesvirus_strain_105640_NC_023677.1'	---------------------CGGGGTGGGGCTTATTTGAATCTCCCGTAGAACCTCGAC
	Human_herpesvirus_2_strain_HG52_NC_001798	---------------------CAGGGTGGGGCTGATCTGAATTTCCCGCAGAACCTCGAC
	'Macacine_herpesvirus_1_NC_004812.1'	---------------------CAGCGTGGGGCTCAGCTGGATCTCTTTCATCACCTCTAC
	'Murid_herpesvirus_1_NC_004065.1'	TGCACACGCAGTAAACTACCACCGATAGGGGACACGTTCAAGCCGGGGTAGCGCCTCGAT

	'HSV1-N1_consensus_seq.'	CAGCAGGTCA-----------GCGGKGGGCTGGAGAAACTCGGCCGTCMCGGGGCAGGCG
	Human_alphaherpesvirus_1_MN136523	CAGCAGGTCA-----------GCGGTGGGCTGGAGAAACTCGGCCGTCCCGGGGCAGGCG
	'Human_herpesvirus_1_strain_17_NC_001806.2'	CAGCAGGTCC-----------GCGGTGGGCTGGAGAAACTCGGCCGTCCCGGGGCAGGCG
	'Chimpanzee_alpha_1_herpesvirus_strain_105640_NC_023677.1'	CAGCAGGTCT-----------GTTGTGTTTGTTGGGAACTCGCCCGCCGTTGGGGGTACG
	Human_herpesvirus_2_strain_HG52_NC_001798	CAGTAGGTCT-----------GTTGTGTTTGCTGGGAACTCGCCCGCCGTTGGGGATACG
	'Macacine_herpesvirus_1_NC_004812.1'	CAGCAGGTCC-----------GCCGCCGCCCCCGCCTCCGCGCTCGCCGGGGACACGGCG
	'Murid_herpesvirus_1_NC_004065.1'	CGACGAGCGTCGGACAAAGAAACCGGGAGAAGAAGATGCGGGCGGGCGGGCAGGCAGGCG

	'HSV1-N1_consensus_seq.'	GTC--------------GTCGGGGGTGG-----AGGCGCGGCGCCCACCCCGTGTGCCGC
	Human_alphaherpesvirus_1_MN136523	GTC--------------GTCGGGGGTGG-----AGGCGCGGCGCCCACCCCGTGTGCCGC
	'Human_herpesvirus_1_strain_17_NC_001806.2'	GTT--------------GTCGGGGGTGG-----AGGCGCGGCGCCCACCCCGTGTGCCGC
	'Chimpanzee_alpha_1_herpesvirus_strain_105640_NC_023677.1'	GGG--------------GTAGGGGGTGT-----GGTTGGGCAGACGCCGAGGGGTGCGTT
	Human_herpesvirus_2_strain_HG52_NC_001798	GGG--------------GCGGGGGGTGT-----GGTCGGGCGGACGTCCAGGGGTGCGTT
	'Macacine_herpesvirus_1_NC_004812.1'	GGCGGGC---TCGGCGTGCCGGGAGCGTCCAGCGGAGGAGACGACGGGTCGGGGAGCGGC
	'Murid_herpesvirus_1_NC_004065.1'	GGCTGGTGAACAGGAAGGCAGGCGGTG------AGGCGGGCAGGCGGGTGGACGGGCGGC

	'HSV1-N1_consensus_seq.'	G------CCTGGCGTCTCCTCTGGGGGCGACCCGTAAATGGTTSCAGTGATGTAAATGGT
	Human_alphaherpesvirus_1_MN136523	G------CCTGGCGTCTCCTCTGGGGGCGACCCGTAAATGGTTGCAGTGATGTAAATGGT
	'Human_herpesvirus_1_strain_17_NC_001806.2'	G------CCTGGCGTCTCCTCTGGGGGCGACCCGTAAATGGTTGCAGTGATGTAAATGGT
	'Chimpanzee_alpha_1_herpesvirus_strain_105640_NC_023677.1'	ATCGCACCCCCACGCCGCCTCGGGGGCCGTCCCGTAGATCGTTGCGGTGATGTAGATGGT
	Human_herpesvirus_2_strain_HG52_NC_001798	ATCGCACCCCCGCGCCGCCTCGGGGGCCGTCCCGTAGATCGTTGCGGTGATGTAGATGGT
	'Macacine_herpesvirus_1_NC_004812.1'	GCC----TCGGCCTCTCCCCCCGGGGGGCTTCCGTACACGGTGACGGTGATGTAGATGGA
	'Murid_herpesvirus_1_NC_004065.1'	TGG----CCTCGGGCCGACGCAGGAGCCCGTTCACA---------------ATACACACG

	'HSV1-N1_consensus_seq.'	GTCCGCGGTYCAGACCACGGTCAAAATGCCG--------GCCGTGGCGCTCCGGGCGCTT
	Human_alphaherpesvirus_1_MN136523	GTCCGCGGTCCAGACCACGGTCAAAATGCCG--------GCCGTGGCGCTCCGGGCGCTT
	'Human_herpesvirus_1_strain_17_NC_001806.2'	GTCCGCGGTCCAGACCACGGTCAAAATGCCG--------GCCGTGGCGCTCCGGGCGCTT
	'Chimpanzee_alpha_1_herpesvirus_strain_105640_NC_023677.1'	GTCCGGGGTCCATACCACCGTCAGGATGCCG--------GCCGTCGCACTCCTGACGCTT
	Human_herpesvirus_2_strain_HG52_NC_001798	GTCCGGGGTCCACACCACCGTCAGGATGCCG--------GCCGTCGCACTCCGGACGCTT
	'Macacine_herpesvirus_1_NC_004812.1'	GTCCTCGCCCCACACCACAGTCACGATCCCG--------GCCGTGGGGCTCCGCACGCTC
	'Murid_herpesvirus_1_NC_004065.1'	GTTCCCCGTCCGTACCGAGGCCAGACACCCGCCCGACAAGCAGTCGCGGTCCGTCCGGTC

	'HSV1-N1_consensus_seq.'	------------TCGCCGCGCGAGGAGCTGACCCAGGAGTCGAAGGGATACGCGTACATA
	Human_alphaherpesvirus_1_MN136523	------------TCGCCGCGCGAGGAGCTGACCCAGGAGTCGAACGGATACGCGTACATA
	'Human_herpesvirus_1_strain_17_NC_001806.2'	------------TCGCCGCGCGAGGAGCTGACCCAGGAGTCGAACGGATACGCGTACATA
	'Chimpanzee_alpha_1_herpesvirus_strain_105640_NC_023677.1'	------------TCGCCGTGCGATGAGCTGACCCAGGAGTCAAACGGGTACGCGTACATA
	Human_herpesvirus_2_strain_HG52_NC_001798	------------TCGCCGTGCGATGAGCTGACCCAGGAGTCAAAGGGGTACGCGTACATA
	'Macacine_herpesvirus_1_NC_004812.1'	------------TCCCCGCGCGTAGAGCTGACCCACGAGTCGAAGGGATAGGCGCACAGG
	'Murid_herpesvirus_1_NC_004065.1'	CGTCCGATCCGATCACCTCCTTTTGATGGAGCGCATCAGTCTGTTGACTGC-CTTTCTCA

	'HSV1-N1_consensus_seq.'	TGGGCGTCCCACCCGCGTTCGAGCTTCTGGTTGCTGTCCCGGCCTATAAAGCGGTTCTSA
	Human_alphaherpesvirus_1_MN136523	TGGGCGTCCCACCCGCGTTCGAGCTTCTGGTTGCTGTCCCGGCCTATAAAGCGGTAGGCA
	'Human_herpesvirus_1_strain_17_NC_001806.2'	TGGGCGTCCCACCCGCGTTCGAGCTTCTGGTTGCTGTCCCGGCCTATAAAGCGGTAGGCA
	'Chimpanzee_alpha_1_herpesvirus_strain_105640_NC_023677.1'	TGGGCGTCCCACCAGCGCTCCAGCCTCTGGGTGCTAGCGCGTCCTATAAAGCGGTATGCG
	Human_herpesvirus_2_strain_HG52_NC_001798	TGGGCGTCCCACCAGCGCTCCAGCCTCTGGGTACTAGCGCGTCCTATAAAGCGGTATGCG
	'Macacine_herpesvirus_1_NC_004812.1'	TTCGTGTCCCACCAACGCTCCAGCCGCTGGCGCCCAGACCGACCCACGAACCGGTAGGCG
	'Murid_herpesvirus_1_NC_004065.1'	TGCTGTTCCTCCCGGTTTTCTTCTCCCAGGTTGGTTCGCTACCATGCGGCACCCCATTGG

	'HSV1-N1_consensus_seq.'	G--------------AAAATTCGGCGCGACAGTCG---------------ATAATCACCA
	Human_alphaherpesvirus_1_MN136523	C--------------AAAATTCGGCGCGACAGTCG---------------ATAATCACCA
	'Human_herpesvirus_1_strain_17_NC_001806.2'	C--------------AAAATTCGGCGCGACAGTCG---------------ATAATCACCA
	'Chimpanzee_alpha_1_herpesvirus_strain_105640_NC_023677.1'	C--------------AAAATTCGGCACGACAGTCG---------------ATAATCACCA
	Human_herpesvirus_2_strain_HG52_NC_001798	C--------------AAAATTCGGCACGACAGTCG---------------ATAATCACCA
	'Macacine_herpesvirus_1_NC_004812.1'	C--------------AGAAGTCCGTCCGGCAGTCG---------------ACCATCACCA
	'Murid_herpesvirus_1_NC_004065.1'	TCGCCCTGGAGTGTAAGAAGTTGTTGGGACACTCGGTCTTCTTGGTGAGCATGGCCTCGA

	'HSV1-N1_consensus_seq.'	ACAGCCCAWTGGGGGTGTGTTGG-----ATAACAASCCCT--------------------
	Human_alphaherpesvirus_1_MN136523	ACAGCCCAATGGGGGTGTGTTGG-----ATAACAACGCCT--------------------
	'Human_herpesvirus_1_strain_17_NC_001806.2'	ACAGCCCAATGGGGGTGTGCTGG-----ATAACAACGCCT--------------------
	'Chimpanzee_alpha_1_herpesvirus_strain_105640_NC_023677.1'	ACAGCCCGATGGGGGTGTGTTGT-----ATCACCACGCCT--------------------
	Human_herpesvirus_2_strain_HG52_NC_001798	GCAGCCCGATGGGGGTGTGTTGT-----ATCACCACGCCT--------------------
	'Macacine_herpesvirus_1_NC_004812.1'	GCAGGCCCACGGGGGTCTGCCGG-----ACGACGACGGCC--------------------
	'Murid_herpesvirus_1_NC_004065.1'	GCGGATCGATGATGAAGTACCTGTTCTTGTGATAGCGGCTGATCCCTCGCTCGACGAACT

	'HSV1-N1_consensus_seq.'	---------------CCGCGCGGCAGGCGGTCCTGGCGCTCCCGGCCCCG----------
	Human_alphaherpesvirus_1_MN136523	---------------CCGCGCGGCAGGCGGTCCTGGCGCTCCCGGCCCCG----------
	'Human_herpesvirus_1_strain_17_NC_001806.2'	---------------CCGCGCGGCAGGCGGTCCTGGCGCTCCCGGCCCCG----------
	'Chimpanzee_alpha_1_herpesvirus_strain_105640_NC_023677.1'	---------------CCGCGGGGCAGCCGGTCCTGGCGCTCTCGACCCCG----------
	Human_herpesvirus_2_strain_HG52_NC_001798	---------------CCGCGGGGCAGGCGGTCCTGGCGCGCTCGACCCCG----------
	'Macacine_herpesvirus_1_NC_004812.1'	---------------CCGCGAGACAGGGTGTCCTGCCGCAGACATCCCCG----------
	'Murid_herpesvirus_1_NC_004065.1'	CAAAGTAGTCCTCGGCGATGAGACAGAGCGACGAGACGCCCTGAACCACGTAGACGCGAC

	'HSV1-N1_consensus_seq.'	----------GMCCATGATCGCGCGGG---------------------TGCYGTACTCAA
	Human_alphaherpesvirus_1_MN136523	----------TACCATGATCGCGCGGG---------------------TGCCGTACTCAA
	'Human_herpesvirus_1_strain_17_NC_001806.2'	----------TACCATGATCGCGCGGG---------------------TGCCGTACTCAA
	'Chimpanzee_alpha_1_herpesvirus_strain_105640_NC_023677.1'	----------CGTCAGAACCGCGCGCG---------------------TTCCGGACTCAA
	Human_herpesvirus_2_strain_HG52_NC_001798	----------CGTCAGAACCGCGCGCG---------------------TCCCTGACTCAA
	'Macacine_herpesvirus_1_NC_004812.1'	----------GGACGCGATGGCGCGCG---------------------TCCCGCCGTCAA
	'Murid_herpesvirus_1_NC_004065.1'	AGAGGTCGTCGGTGAGGATGGTGAGCGGCGGCAGCATGAGCGGCTCGATGATGATGCCGA

	'HSV1-N1_consensus_seq.'	GCCCATKCAC--CACCTGCGCGGCGTCGGGCAGTGCGCTGGTCA---GCGAGGCCCTGGC
	Human_alphaherpesvirus_1_MN136523	AAACATGCAC--CACCTGCGCGGCGTCGGGCAGTGCGCTGGTCA---GCGAGGCCCTGGC
	'Human_herpesvirus_1_strain_17_NC_001806.2'	AAACATGCAC--CACCTGCGCGGCGTCGGGCAGTGCGCTGGTCA---GCGAGGCCCTGGC
	'Chimpanzee_alpha_1_herpesvirus_strain_105640_NC_023677.1'	AAACGTGCAC--CACCTGTGCCGCGTCCGGTAGCGCGCTTGTCA---GCGACGCCCTGGG
	Human_herpesvirus_2_strain_HG52_NC_001798	ACACGTGCAC--CACCTGTGCCGCGTCCGGCAGCGCGCTCGTTA---GCGACGCCCTGGG
	'Macacine_herpesvirus_1_NC_004812.1'	AAGCGCAGAC--GACCTGCTCGGCGTCCGGCAGCACGCACGCCG---ACGACGTCGCGGT
	'Murid_herpesvirus_1_NC_004065.1'	GGACGTCCATGGCGCCGACGTCGGCCTCGGCGGCCCATCCGTCAAGGGCGACGACGTCGT

	'HSV1-N1_consensus_seq.'	GTGGCATAGGCWTGRCGCGATGGTCGTCTGTGGATTKTCCATCTCGCGGTGGGTAGTGAG
	Human_alphaherpesvirus_1_MN136523	GTGGCATAGGCTATACGCGATGGTCGTCTGTGGATTGGACATCTCGCGGTGGGTAGTGAG
	'Human_herpesvirus_1_strain_17_NC_001806.2'	GTGGCATAGGCTATACGCGATGGTCGTCTGTGGATTGGACATCTCGCGGTGGGTAGTGAG
	'Chimpanzee_alpha_1_herpesvirus_strain_105640_NC_023677.1'	GTGATGTAGGCTGTATGCGATGGTCGTCTGGGGATTTCCCATCTCTCGGGAGGAGGGGGG
	Human_herpesvirus_2_strain_HG52_NC_001798	GTGATGTAGGCTGTACGCGATGGTCGTCTGGGGGTTCCCCATGTCTCGGGGGGGTGGGGG
	'Macacine_herpesvirus_1_NC_004812.1'	GCCGTGGAGACTGTACGCGATGGTTGCGGGAGACGCGGCCATGTTCCCG-----------
	'Murid_herpesvirus_1_NC_004065.1'	ATCCCACGAAGAACTCGTCACAGGCGCTGAGTTCGGATTTATCCCCCAAGAAGACGCGGT

	'HSV1-N1_consensus_seq.'	----------TCCSCCGGGCCGGGTTCGGTGGAACTGTAAGGGGACGG--CGGGTTAATT
	Human_alphaherpesvirus_1_MN136523	----------TCCCCCGGGCCGGGTTCGGTGGAACTGTAAGGGGACGG--CGGGTTAATA
	'Human_herpesvirus_1_strain_17_NC_001806.2'	----------TCCCCCGGGCCGGGTTCGGTGGAACTGTAAGGGGACGG--CGGGTTAATA
	'Chimpanzee_alpha_1_herpesvirus_strain_105640_NC_023677.1'	T---TAAATGATACCTGGGCCGGGTGCGGGGGGAACGCGAGGGAATGG--AGGGTTAATA
	Human_herpesvirus_2_strain_HG52_NC_001798	----TGAATGTCACCCGGCCCGGGTGCGGTGGGAACGCGAGGGAATGG--AGGGTTAATA
	'Macacine_herpesvirus_1_NC_004812.1'	----------TGTCCGGCGTCGGGGGGGTTGGGGGCGCGCGGCGCCGGGCCCGCTCAATA
	'Murid_herpesvirus_1_NC_004065.1'	TGGCGAGGTTTCGCTCGCGCCAGGACAGGATGTCGTTGTTGGTGCGGCACTCGGTGAGCT

	'HSV1-N1_consensus_seq.'	TACAATGACCACGTTCGGATC----------GCGCAGWKCCGATAGTATGTGCTCACTAA
	Human_alphaherpesvirus_1_MN136523	TACAATGACCACGTTCGGATC----------GCGCAGAGCCGATAGTATGTGCTCACTAA
	'Human_herpesvirus_1_strain_17_NC_001806.2'	GACAATGACCACGTTCGGATC----------GCGCAGAGCCGATAGTATGTGCTCACTAA
	'Chimpanzee_alpha_1_herpesvirus_strain_105640_NC_023677.1'	GACAATGACCACATTCGGATC----------GCGTAGAGCAGATAGTATGTGCTCGCTAA
	Human_herpesvirus_2_strain_HG52_NC_001798	GACAATGACCACATTCGGATC----------GCGTAGAGCAGATAGTATGTGCTCGCTAA
	'Macacine_herpesvirus_1_NC_004812.1'	CACAATGAGCACGTCCGGGTC----------ACGGAGGGCCGACAGTATATGCTCGCTGA
	'Murid_herpesvirus_1_NC_004065.1'	CACGGCTCGCGGCCCCGCGACAGATGATGGGGCGACGCACCGGCAGGTAGATATTCTTGA

	'HSV1-N1_consensus_seq.'	TGACGTC-------ATCGCGCTCGTGGCGCTCCCGGAGCGGAATKAAGT----TCATGCG
	Human_alphaherpesvirus_1_MN136523	TGACGTC-------ATCGCGCTCGTGGCGCTCCCGGAGCGGATTTAAGT----TCATGCG
	'Human_herpesvirus_1_strain_17_NC_001806.2'	TGACGTC-------ATCGCGCTCGTGGCGCTCCCGGAGCGGATTTAAGT----TCATGCG
	'Chimpanzee_alpha_1_herpesvirus_strain_105640_NC_023677.1'	TGACGTC-------ATCGCGCTCGTGGCGCTCCCGGAGCGGGTTTAGAT----TCATGCG
	Human_herpesvirus_2_strain_HG52_NC_001798	TGACGTC-------ATCGCGTTCGTGGCGCTCCCGGAGCGGGTTTAGAT----TCATGTG
	'Macacine_herpesvirus_1_NC_004812.1'	TGACATC-------ATCACGCTCGTGGCGCTCGCGCAGGGGGTTGAGGT----TCATGCG
	'Murid_herpesvirus_1_NC_004065.1'	TGCCATCCTTGACGATCTCGCGCATGCTGTCGGCGACGTGGGCAAAGGCCTCGCTGCGCG

	'HSV1-N1_consensus_seq.'	AAGGAATTCGGAGGAGGTGGTGCGGGACATGGCCACGGTCTCGATGTTGAGGCGCAGGTT
	Human_alphaherpesvirus_1_MN136523	AAGGAATTCGGAGGAGGTGGTGCGGGACATGGCCACGTACGCGCTGTTGAGGCGCAGGTT
	'Human_herpesvirus_1_strain_17_NC_001806.2'	AAGGAATTCGGAGGAGGTGGTGCGGGACATGGCCACGTACGCGCTGTTGAGGCGCAGGTT
	'Chimpanzee_alpha_1_herpesvirus_strain_105640_NC_023677.1'	CAGAAACTCGGAGGAGGTGGTGCGGGACATGGCTACGTACGCGCTGTTCAGGCGCAGGTT
	Human_herpesvirus_2_strain_HG52_NC_001798	CAGGAACTCGGATGAGGTGGTGCGGGACATGGCTACGTACGCGCTGTTTAGGCGCAGGTT
	'Macacine_herpesvirus_1_NC_004812.1'	CAGAAACTCCGACGACGTGGTCCGCGACATGGCCACGTACGCGCTGTTGAGGCGGAGGTT
	'Murid_herpesvirus_1_NC_004065.1'	TGAGAAGCAGGTAGATGTAGATCTTGCCGCTGCTGCCGACGTAGACCTCGGG---AGGCT

	'HSV1-N1_consensus_seq.'	GCCGGGCGTAAAGC-------------------AGATGGCGACCTTGTCCAGGMYAA---
	Human_alphaherpesvirus_1_MN136523	GCCGGGCGTAAAGC-------------------AGATGGCGACCTTGTCCAGGCTAA---
	'Human_herpesvirus_1_strain_17_NC_001806.2'	GCCGGGCGTAAAGC-------------------AGATGGCGACCTTGTCCAGGCTAA---
	'Chimpanzee_alpha_1_herpesvirus_strain_105640_NC_023677.1'	TCCGGGCGTGAAGC-------------------ATATGGCGACCTTGTCCAGACTGA---
	Human_herpesvirus_2_strain_HG52_NC_001798	TCCGGGCGTGAAGC-------------------ATATGGCGACCTTGTCCAGACTGA---
	'Macacine_herpesvirus_1_NC_004812.1'	GCCGGGCGTGAAGC-------------------AGATGGCCACCTTGTCGAGGCTCA---
	'Murid_herpesvirus_1_NC_004065.1'	GGCGGTAGTGGGGCAGCTCGGACATGGGCGCGTAGATGGCACCGCCGCCGGCCCTGAGCG

	'HSV1-N1_consensus_seq.'	---GGCCCTGGTGGCGCGTGATGGTCATGCCAMKMGTGGAGCTGATGCCGTAGTCGGSCT
	Human_alphaherpesvirus_1_MN136523	---GGCCCTGGGAGCGCGTGATGGTCATGGCAAGCTTGGAGCTGATGCCGTAGTCGGCGT
	'Human_herpesvirus_1_strain_17_NC_001806.2'	---GGCCCTGGGAGCGCGTGATGGTCATGGCAAGCTTGGAGCTGATGCCGTAGTCGGCGT
	'Chimpanzee_alpha_1_herpesvirus_strain_105640_NC_023677.1'	---GCCCCTGGGAGCGCGTGATAGTCATCGCGAGTTTGGAGCTGATGCCGTAGTCGGCAT
	Human_herpesvirus_2_strain_HG52_NC_001798	---GCCCCTGGGAGCGCGTGATGGTCATCGCGAGTTTGGAGCTGATGCCGTAGTCGGCGT
	'Macacine_herpesvirus_1_NC_004812.1'	---GCCCCTGCGAGCGCGTGATCGTCATGGCGAGCATCGAGCTGATGCCGTAGTCGGCGT
	'Murid_herpesvirus_1_NC_004065.1'	CCGGCCCCAAGATGGCGGCGGCAGCGACGACGGCAGCGGAGACGAGCCCCTCGTCGGGAT

	'HSV1-N1_consensus_seq.'	--------------------TTATGGCCATGGCCGGCGCCR-------------------
	Human_alphaherpesvirus_1_MN136523	--------------------TTATGGCCATGGCCAGCTCCG-------------------
	'Human_herpesvirus_1_strain_17_NC_001806.2'	--------------------TTATGGCCATGGCCAGCTCCG-------------------
	'Chimpanzee_alpha_1_herpesvirus_strain_105640_NC_023677.1'	--------------------TTATGGCCATGGCTAGCTCCG-------------------
	Human_herpesvirus_2_strain_HG52_NC_001798	--------------------TGATGGCCATGGCCAGCTCCG-------------------
	'Macacine_herpesvirus_1_NC_004812.1'	--------------------TCGTCGCCATGGCCAGCTCCC-------------------
	'Murid_herpesvirus_1_NC_004065.1'	CGCGCGGTCCGCGCGTGTCGTCGCCGCCACCGCCGCCGCCGGTGTTGCGAAAGCGCCAGT

	'HSV1-N1_consensus_seq.'	---------------------------------------TAGAGTCAATGGACTCGACAA
	Human_alphaherpesvirus_1_MN136523	---------------------------------------TAGAGTCAATGGACTCGACAA
	'Human_herpesvirus_1_strain_17_NC_001806.2'	---------------------------------------TAGAGTCAATGGACTCGACAA
	'Chimpanzee_alpha_1_herpesvirus_strain_105640_NC_023677.1'	---------------------------------------TGGAGTCGATTGACTCAACAA
	Human_herpesvirus_2_strain_HG52_NC_001798	---------------------------------------TGGAGTCGATCGACTCGACAA
	'Macacine_herpesvirus_1_NC_004812.1'	---------------------------------------GCGACTCCACGGACTCGACGA
	'Murid_herpesvirus_1_NC_004065.1'	TGAGGAGGCGCGATCTGGTGTTCTGGCGACCCTCGAGGTTAGAATCGGAGGCGACGACGC

	'HSV1-N1_consensus_seq.'	ACTCGCTGATGTTGGTGT-----TGACGACGGTGATGAA----------GCCGTGTTGGT
	Human_alphaherpesvirus_1_MN136523	ACTCGCTGATGTTGGTGT-----TGACGACGGACATGAA----------GCCGTGTTGGT
	'Human_herpesvirus_1_strain_17_NC_001806.2'	ACTCGCTGATGTTGGTGT-----TGACGACGGACATGAA----------GCCGTGTTGGT
	'Chimpanzee_alpha_1_herpesvirus_strain_105640_NC_023677.1'	ATTCACTGATGTTGGTAT-----TGACGACAGACATGAA----------GCCGTGTTGGT
	Human_herpesvirus_2_strain_HG52_NC_001798	ACTCACTGATGTTGGTAT-----TGACGACAGACATGAA----------GCCGTGCTGGT
	'Macacine_herpesvirus_1_NC_004812.1'	ACTCGCTGATGTTGGTGT-----TGACGACCGACATGAA----------GCCGTGCTGGT
	'Murid_herpesvirus_1_NC_004065.1'	TGCCGATGAACTTGATGTTCTCGTGACAGCAGAGAAGAGCGGCGAGTCTGGCGCACTCGT

	'HSV1-N1_consensus_seq.'	CCCGCAAGACCACCTAARCCAGGGGGGCCTCTAC------------------------CA
	Human_alphaherpesvirus_1_MN136523	CCCGCAAGACCACGTAAGGCAGGGGGGCCTCTTC------------------------CA
	'Human_herpesvirus_1_strain_17_NC_001806.2'	CCCGCAAGACCACGTAAGGCAGGGGGGCCTCTTC------------------------CA
	'Chimpanzee_alpha_1_herpesvirus_strain_105640_NC_023677.1'	CCCGCAGGACGATGTACGGCAGGGGGGACTCCTC------------------------CA
	Human_herpesvirus_2_strain_HG52_NC_001798	CCCGCAGGACGATGTAGGGCAGGGGGGACTCCTC------------------------CA
	'Macacine_herpesvirus_1_NC_004812.1'	CGCGCAGCACCACGTACGGCAGCGGGGACTCCTC------------------------CA
	'Murid_herpesvirus_1_NC_004065.1'	TGGGCGGCCCCCCGTTGGCCGGCGCGGGTATCTCGCGCCAGCGCATGCCGATGCAGAGCG

	'HSV1-N1_consensus_seq.'	GYAACTCGGCCACGT-----------------TGGCCGTCGCGTGCCGCCTCCGCAGCT-
	Human_alphaherpesvirus_1_MN136523	GTAACTCGGCCACGT-----------------TGGCCGTCGCGTGCCGCCTCCGCAGCT-
	'Human_herpesvirus_1_strain_17_NC_001806.2'	GTAACTCGGCCACGT-----------------TGGCCGTCGCGTGCCGCCTCCGCAGCT-
	'Chimpanzee_alpha_1_herpesvirus_strain_105640_NC_023677.1'	AGAACTCGGCCACGC-----------------TGGCCGTCGCGTGCCGCCGCCGCAGCT-
	Human_herpesvirus_2_strain_HG52_NC_001798	AGAACTCGGCCACGC-----------------CGGCCGTCGCGTGCCGCCGCCGCAGCT-
	'Macacine_herpesvirus_1_NC_004812.1'	GCAGCTCCGCCAGGC-----------------CCCCGGCGGCGTGCCGCCGCCGCACCT-
	'Murid_herpesvirus_1_NC_004065.1'	AGAGCCCTTTCGGGTGGTGGAGACGCACGCGGCGCCCGATGTTGGCGGCGACGGCGGCCT

	'HSV1-N1_consensus_seq.'	------------------------------------CGTCCGCAAAGGC-----------
	Human_alphaherpesvirus_1_MN136523	------------------------------------CGTCCGCAAAGGC-----------
	'Human_herpesvirus_1_strain_17_NC_001806.2'	------------------------------------CGTCCGCAAAGGC-----------
	'Chimpanzee_alpha_1_herpesvirus_strain_105640_NC_023677.1'	------------------------------------CCTCCGCAAACGC-----------
	Human_herpesvirus_2_strain_HG52_NC_001798	------------------------------------CCTCCGCGAACGC-----------
	'Macacine_herpesvirus_1_NC_004812.1'	------------------------------------CCTCCGCGAACGC-----------
	'Murid_herpesvirus_1_NC_004065.1'	CGACGGTGGCAAAGTCGCTGAAGATGCTCTCGAGAGCTTCCGGAGGCGCCATATCGAGCG

	'HSV1-N1_consensus_seq.'	-------------------------------AAACACCCGTGCGTACGTGTATCCCA---
	Human_alphaherpesvirus_1_MN136523	-------------------------------AAACACCCGTGCGTACGTGTATCCCA---
	'Human_herpesvirus_1_strain_17_NC_001806.2'	-------------------------------AAACACCCGTGCGTACGTGTATCCCA---
	'Chimpanzee_alpha_1_herpesvirus_strain_105640_NC_023677.1'	-------------------------------AAACACCCGGGTGTACGTGTACCCCA---
	Human_herpesvirus_2_strain_HG52_NC_001798	-------------------------------GAACACCCGGGTGTACGTGTACCCCA---
	'Macacine_herpesvirus_1_NC_004812.1'	-------------------------------GTACACCCGGGCGTAGGTGAAACCGG---
	'Murid_herpesvirus_1_NC_004065.1'	ATCGACAGCGTTTTTCGAGCTCGAGACGATGGGTCGGTCGTGGGTGGGCGTCCCTCGGCC

	'HSV1-N1_consensus_seq.'	-TGAGBGCMTMMACTTCCGTCTGCAGGGCGACGGAC-----------------ATCAGCY
	Human_alphaherpesvirus_1_MN136523	-TGAGCGTATAATTGTCCGTCTGCAGGGCGACGGAC-----------------ATCAGCC
	'Human_herpesvirus_1_strain_17_NC_001806.2'	-TGAGCGTATAATTGTCCGTCTGCAGGGCGACGGAC-----------------ATCAGCC
	'Chimpanzee_alpha_1_herpesvirus_strain_105640_NC_023677.1'	-TCAGCGTATAGTTGTCCGTCTGCAGGGCAACGGAC-----------------ATCAGCC
	Human_herpesvirus_2_strain_HG52_NC_001798	-TCAGCGTGTAGTTGTCCGTCTGCAGGGCCACGGAC-----------------ATCAGCC
	'Macacine_herpesvirus_1_NC_004812.1'	-TGAGCGTGTAGCTGTCGGTCTGCAGCGCCACCGAC-----------------ATGAGCC
	'Murid_herpesvirus_1_NC_004065.1'	TTTTGTGTGTGGGCGTCCGTGGGCGCGGCAAGGGGCCGTGTCCCGACCCTCCGACGTGTG

	'HSV1-N1_consensus_seq.'	CCCCGCGCGGCGAGCCGGTCAGCATC----TCGCAGCCCCGGAAGATAACGTTGTCCAAG
	Human_alphaherpesvirus_1_MN136523	CCCCGCGCGGCGAGCCGGTCAGCATC----TCGCAGCCCCGGAAGATAACGTTGTCCACG
	'Human_herpesvirus_1_strain_17_NC_001806.2'	CCCCGCGCGGCGAGCCGGTCAGCATC----TCGCAGCCCCGGAAGATAACGTTGTCCACG
	'Chimpanzee_alpha_1_herpesvirus_strain_105640_NC_023677.1'	CCCCGCGCGGCGAGCCGGTCAGCAGC----TCGCAGCCCCGGAAGATGACATTGTCCACG
	Human_herpesvirus_2_strain_HG52_NC_001798	CCCCGCGCGGCGAGCCGGTCAGCAGC----TCGCAGCCCCGGAAAATGACATTGTCCACG
	'Macacine_herpesvirus_1_NC_004812.1'	CGCCGCGCATGGAGCCGATCATGACC----TCGCAGCCCCGAAACGTCACGTTGTCCACG
	'Murid_herpesvirus_1_NC_004065.1'	TCCCACGTAGCCGTCTGACGATCGACCGATCGACAGAGAAAGGAGGAAAAGTGGGTCACG

	'HSV1-N1_consensus_seq.'	TACACGCCGAM----------------RKGGGCGCCTTCGAATRCCTCCCCGAAG-----
	Human_alphaherpesvirus_1_MN136523	TACGTGCTAAA----------------GGGGGCGCCTTCGAATGCCTCCCCGAAG-----
	'Human_herpesvirus_1_strain_17_NC_001806.2'	TACGTGCTAAA----------------GGGGGCGACTTCAAATGCCTCCCCGAAG-----
	'Chimpanzee_alpha_1_herpesvirus_strain_105640_NC_023677.1'	TAGGTGCTAAA----------------GGGGGCGCCCTCAAACACCTCCCCGAAG-----
	Human_herpesvirus_2_strain_HG52_NC_001798	TAGGTGCTGAA----------------GGGGGCGCTCTCAAACACCTCCCCGAAG-----
	'Macacine_herpesvirus_1_NC_004812.1'	TAGGTGCCGAA----------------CGGCGCCCCCTCGAACGCCTCCCCGAAC-----
	'Murid_herpesvirus_1_NC_004065.1'	GAAAGACTAGAACTCGCTGAGGCGCGGGGGAGGCCTCTCACAGTTCCTCCCGGAGTCCCG

	'HSV1-N1_consensus_seq.'	-----------------------AGCTCTTGGAGGACTCGGAATCAC-----CCGAGGAA
	Human_alphaherpesvirus_1_MN136523	-----------------------AGCTCTTGGAGGATTCGGAATCTC-----CCGAGGAA
	'Human_herpesvirus_1_strain_17_NC_001806.2'	-----------------------AGCTCTTGGAGGATTCGGAATCTC-----CCGAGGAA
	'Chimpanzee_alpha_1_herpesvirus_strain_105640_NC_023677.1'	-----------------------AGCTCCCGTAGGATAAGGTATCGC-----CCAAGAAA
	Human_herpesvirus_2_strain_HG52_NC_001798	-----------------------AGCTCCCGTAGGATAAGGTATCGC-----CCCAGAAA
	'Macacine_herpesvirus_1_NC_004812.1'	-----------------------AGCTCGCGCAGGATGTGGTACCGC-----CCGAGAAA
	'Murid_herpesvirus_1_NC_004065.1'	CTCGCTGATGAGGCCGAAACGTCGATTCTCAAAGTACCTGGTGGCGCCGATGCCGACGAA

	'HSV1-N1_consensus_seq.'	GGCCCGCTTCAGCAGCGCAAACAGGKYGTG-AACGGCGGCGGTGGTCTCCGGTTTCCCGG
	Human_alphaherpesvirus_1_MN136523	GGCCCGCTTCAGCAGCGCAAACTGGGTGTG-AACGGCGGCGGTGGTCTCCGGTTCCCCGG
	'Human_herpesvirus_1_strain_17_NC_001806.2'	GGCCCGCTTCAGCAGCGCAAACTGGGTGTG-AACGGCGGCGGTGGTCTCCGGTTCCCCGG
	'Chimpanzee_alpha_1_herpesvirus_strain_105640_NC_023677.1'	GGCCCTCTTCAGGAGGCCAAATTGGGCATG-GACGGCCGCGGTGGTCTCCGGTTCTTCGG
	Human_herpesvirus_2_strain_HG52_NC_001798	GGCCCTCTTCAGGAGCCCAAACTGGGCGTG-GACGGCCGCGGTGGTCTCAGGCTCTTCGA
	'Macacine_herpesvirus_1_NC_004812.1'	GGCGCGTTTCAGGAGGCCGAACTGCGCGTG-GACGGCCGCGGTGGTCTCTGGCTGCTCCA
	'Murid_herpesvirus_1_NC_004065.1'	GCCC--------GGGATCGAGTCGGCTATGAGATAGTAAGAGCTGTCCCCGGCCTGTCGG

	'HSV1-N1_consensus_seq.'	GGGTGTA---------------------------------------------GTGGCAGT
	Human_alphaherpesvirus_1_MN136523	GGGTGTA---------------------------------------------GTGGCAGT
	'Human_herpesvirus_1_strain_17_NC_001806.2'	GGGTGTA---------------------------------------------GTGGCAGT
	'Chimpanzee_alpha_1_herpesvirus_strain_105640_NC_023677.1'	GGGCGTA---------------------------------------------GTGGCAGT
	Human_herpesvirus_2_strain_HG52_NC_001798	GGGCGTA---------------------------------------------GTGGCAGT
	'Macacine_herpesvirus_1_NC_004812.1'	CGGTGTA---------------------------------------------GTGGCAGT
	'Murid_herpesvirus_1_NC_004065.1'	GCGTACACCCTACCGGAGGGCAAGCCCACGAACACAGCGATCCCAGGGTCCTGCGGCAGT

	'HSV1-N1_consensus_seq.'	---------------------NAAACACGTCGAGCTGTTGTTCGTCCAGCCCCGCGAAAT
	Human_alphaherpesvirus_1_MN136523	---------------------AAAACACGTCGAGCTGTTGTTCGTCCAGCCCCGCGAAAA
	'Human_herpesvirus_1_strain_17_NC_001806.2'	---------------------AAAACACGTCGAGCTGTTGTTCGTCCAGCCCCGCGAAAA
	'Chimpanzee_alpha_1_herpesvirus_strain_105640_NC_023677.1'	---------------------AGAACACGTCCAGCTGCTGTTCGTCCAGCCCGGCGAAGA
	Human_herpesvirus_2_strain_HG52_NC_001798	---------------------AGAACACGTCCAGCTGCTGTTCGTCCAGCCCGGCGAAGA
	'Macacine_herpesvirus_1_NC_004812.1'	---------------------AAAACAGGTCGAGTTCCTGCTCGTTTAGCCCCGCGAAGA
	'Murid_herpesvirus_1_NC_004065.1'	CCCTTTTTGACTCGACCAAGCGGAACGGTGCTATATTCTCCCAGTGGGGGCGGACAGGGC

	'HSV1-N1_consensus_seq.'	AAACGTCGAGGTCGTCGTCGGGAAAATCGTCCSGGCCCCCGTCCCGCGGCCCCAGTTGCT
	Human_alphaherpesvirus_1_MN136523	TAACGTCGAGGTCGTCGTCGGGAAAATCGTCCGGGCCCCCGTCCCGCGGCCCCAGTTGCT
	'Human_herpesvirus_1_strain_17_NC_001806.2'	TAACGTCGAGGTCGTCGTCGGGAAAATCGTCCGGGCCCCCGTCCCGCGGCCCCAGTTGCT
	'Chimpanzee_alpha_1_herpesvirus_strain_105640_NC_023677.1'	TGACGTCAAGGTCGTCGTCGGGGAAATCGTCCGGGCCCCCGTTTTGCGGTCCCAGCTGCT
	Human_herpesvirus_2_strain_HG52_NC_001798	TAACGTCAAGGTCGTCGTCGGGGAAGTCGTCCGGGCCCCCGTCCCGCGGGCCCAGGTGCT
	'Macacine_herpesvirus_1_NC_004812.1'	CCACGTCGAGGTCGTCCTCCGGAAA---CTCCGCGTCCGTCGCCCGAGCCCCCAGCGTCT
	'Murid_herpesvirus_1_NC_004065.1'	GCATATCCATGCAGACGCCCCGAAGA------GTCCCTCTTGCGCCAGCGACTACAACCC

	'HSV1-N1_consensus_seq.'	TAAAATCAAACGCACGCTC----------GCCAGGGGCGCCTGCGTCGGCCATTACCGAC
	Human_alphaherpesvirus_1_MN136523	TAAAATCAAACGCACGCTC----------GCCAGGGGCGCCTGCGTCGGCCATTACCGAC
	'Human_herpesvirus_1_strain_17_NC_001806.2'	TAAAATCAAACGCACGCTC----------GCCGGGGGCGCCTGCGTCGGCCATTACCGAC
	'Chimpanzee_alpha_1_herpesvirus_strain_105640_NC_023677.1'	TAAAATCAAACGCGCGCTC----------CCCCGGAGAGCTGTCGTCGATGTCGGTGGCC
	Human_herpesvirus_2_strain_HG52_NC_001798	TAAAATTGAACGCACGCTC----------CCCCGGAGAGCGGTCGCTGGTGTCGGCGGCC
	'Macacine_herpesvirus_1_NC_004812.1'	TGAAGTCGAACGCGCGCTCCG------CGCCCGGGGCCGCGCTCGC--GCTCTCGCCGCC
	'Murid_herpesvirus_1_NC_004065.1'	AGAGAGCAGACGCGCAGCACCTCCCGCCGCCCGACGAGGCGTCTGGCGACCACGACGGTC

	'HSV1-N1_consensus_seq.'	GCCTGCGTCGGC----GCCCCCGAAGATTTGGGG---------------CGCAGAGACAG
	Human_alphaherpesvirus_1_MN136523	GCCTGCGTCGGC----GCCCCCGAAGATTTGGGG---------------CGCAGAGACAG
	'Human_herpesvirus_1_strain_17_NC_001806.2'	GCCTGCGTCGGC----ACCCCCGAAGATTTGGGG---------------CGCAGAGACAG
	'Chimpanzee_alpha_1_herpesvirus_strain_105640_NC_023677.1'	CTTGTCGCCGAC----GCACCGGGAACGTCCCGG---------------CGTAGCGACAG
	Human_herpesvirus_2_strain_HG52_NC_001798	CTGGTTGCCGAT----GCGCCGGCGGCGTCCCGG---------------CGTAGCGACAG
	'Macacine_herpesvirus_1_NC_004812.1'	GCCGGAGGCGGCCTGATCGCCGGGGGTCGCGGGGCCGGCCCCGGTCGCCCCCAGCGACAG
	'Murid_herpesvirus_1_NC_004065.1'	----------------TCGCCGTGCGCGCGCACG--------------ACAAAGCGACAG

	'HSV1-N1_consensus_seq.'	AATCTCCGCCGTTAGTTCKCCCATGCGGGCGTAGGCGAGGGTCCTCTGGGTCGCATCCAG
	Human_alphaherpesvirus_1_MN136523	AATCTCCGCCGTTAGTTCTCCCATGCGGGCGTAGGCGAGGGTCCTCTGGGTCGCATCCAG
	'Human_herpesvirus_1_strain_17_NC_001806.2'	AATCTCCGCCGTTAGTTCTCCCATGCGGGCGTAGGCGAGGGTCCTCTGGGTCGCATCCAG
	'Chimpanzee_alpha_1_herpesvirus_strain_105640_NC_023677.1'	CAGGTCTGCCGTCAAGTCTCCTAGGCGGCCGTAGGCCAGGGTCCTCTGGGTCGCGTCCAG
	Human_herpesvirus_2_strain_HG52_NC_001798	GAGTTCTGCCGTCAGCTCCCCTAGGCGGCCGTAGGCCAGGGTCCTCTGGGTCGCGTCCAG
	'Macacine_herpesvirus_1_NC_004812.1'	GAGCTCGCGGGTCAGCGCCCCCATGCGCTCGTACGCCCGGGCCCGCCTCGCCGCGTCCAG
	'Murid_herpesvirus_1_NC_004065.1'	ACGGCGTCGGCGTCGGCCCCGCGCCTGATCATCATCCAGAGGCGGCTGAGCAGCAGGCCG

	'HSV1-N1_consensus_seq.'	GCCCGGGCGC---------TGCAGAAAGTTG--TAAAAGGAGATAAGCCCGCTAAWKMTG
	Human_alphaherpesvirus_1_MN136523	GCCCGGGCGC---------TGCAGAAAGTTG--TAAAAGGAGATAAGCCCGCTAAATATG
	'Human_herpesvirus_1_strain_17_NC_001806.2'	GCCCGGGCGC---------TGCAGAAAGTTG--TAAAAGGAGATAAGCCCGCTAAATATG
	'Chimpanzee_alpha_1_herpesvirus_strain_105640_NC_023677.1'	GCCGGGGCGT---------TGGAGAAAGTTG--TAAAAGTGAATCAGCCCGCCGAACATG
	Human_herpesvirus_2_strain_HG52_NC_001798	GCCGGGGCGC---------TGGAGAAAGTTG--TAAAAGTGAATCAGCCCGCCGAACATG
	'Macacine_herpesvirus_1_NC_004812.1'	GCCGGGGCGG---------AGCAGGAAGTTG--TAAAAGTGGATCAGCCCCCCGAATATG
	'Murid_herpesvirus_1_NC_004065.1'	ATCTCGATGGGGCCTGCCGTGCAGTGAATCGGATAAAAATATCTGAACCCGATGACGGAG

	'HSV1-N1_consensus_seq.'	AGCCGCGACAG---------GAASYTGKRGGCAAACTCCACCGCGGTCTGS---------
	Human_alphaherpesvirus_1_MN136523	AGCCGCGACAG---------GAACCTGTAGGCAAACTCCACCGAAGTCTCC---------
	'Human_herpesvirus_1_strain_17_NC_001806.2'	AGCCGCGACAG---------GAACCTGTAGGCAAACTCCACCGAAGTCTCC---------
	'Chimpanzee_alpha_1_herpesvirus_strain_105640_NC_023677.1'	AGCCGCGACAG---------GAACCGGTAGGCAAACTCCACCGAGGTCTCC---------
	Human_herpesvirus_2_strain_HG52_NC_001798	AGCCGCGACAG---------GAACCGGTAGGCGAACTCCACCGAGGTCTCC---------
	'Macacine_herpesvirus_1_NC_004812.1'	AGGCGCGACAG---------GAACTGGTAGGCGAACTCCACCAGCATCTCG---------
	'Murid_herpesvirus_1_NC_004065.1'	AACTGCTCCGGCGAGGCGGCGAGGTAGTAGATGGCGTCGTCCGGGGGCCCGCGATAACAG

	'HSV1-N1_consensus_seq.'	----------------------------------------------CCCTGAGTC-----
	Human_alphaherpesvirus_1_MN136523	----------------------------------------------CCCTGAGTC-----
	'Human_herpesvirus_1_strain_17_NC_001806.2'	----------------------------------------------CCCTGAGTC-----
	'Chimpanzee_alpha_1_herpesvirus_strain_105640_NC_023677.1'	----------------------------------------------CCCTGGGTC-----
	Human_herpesvirus_2_strain_HG52_NC_001798	----------------------------------------------CCCTGGGTC-----
	'Macacine_herpesvirus_1_NC_004812.1'	----------------------------------------------CCCTGGGTC-----
	'Murid_herpesvirus_1_NC_004065.1'	TAGAAACGGCCGAAGACGTCGACGAGGACCAGGGTGTCGTCGGCGACCTTGAGTCCGCTG

	'HSV1-N1_consensus_seq.'	---------------CCCACAAAGCTGTCGTCACGCAA----------------------
	Human_alphaherpesvirus_1_MN136523	---------------TTTACAAAGCTGTCGTCACGCAA----------------------
	'Human_herpesvirus_1_strain_17_NC_001806.2'	---------------TTTACAAAGCTGTCGTCACGCAA----------------------
	'Chimpanzee_alpha_1_herpesvirus_strain_105640_NC_023677.1'	---------------TTCACAAAGCTGTCGTCGCGCAA----------------------
	Human_herpesvirus_2_strain_HG52_NC_001798	---------------TTCACGAAGCTGTCGTCGCGCAG----------------------
	'Macacine_herpesvirus_1_NC_004812.1'	---------------TTCACGAAGCTGTCGTCGCGCAG----------------------
	'Murid_herpesvirus_1_NC_004065.1'	GCATAGCCGATGGGATACACGAAGACGTCGCAGCAAAAGTATCTGAGTACGCGGTTGCGA

	'HSV1-N1_consensus_seq.'	-----------------------------------------------CACTGCCTCGAAG
	Human_alphaherpesvirus_1_MN136523	-----------------------------------------------CACTGCCTCGAAG
	'Human_herpesvirus_1_strain_17_NC_001806.2'	-----------------------------------------------CACTGCCTCGAAG
	'Chimpanzee_alpha_1_herpesvirus_strain_105640_NC_023677.1'	-----------------------------------------------CACAGCCTCAAAG
	Human_herpesvirus_2_strain_HG52_NC_001798	-----------------------------------------------CACAGCCTCGAAG
	'Macacine_herpesvirus_1_NC_004812.1'	-----------------------------------------------CACGGCCTCGAAG
	'Murid_herpesvirus_1_NC_004065.1'	CGTCCAGACTGCGGCTCCCAACCCTGGATATCGGGGACGAAGGTTATCACGGCCCCGGCG

	'HSV1-N1_consensus_seq.'	GCCCGGAACGT------------CCSMCTAAACCCAAAAACCASTTTTCGCAG-------
	Human_alphaherpesvirus_1_MN136523	GCCCGGAACGT------------CCCACTAAACCCAAAAACCAGTTTTCGCAG-------
	'Human_herpesvirus_1_strain_17_NC_001806.2'	GCCCGGAACGT------------CCCACTAAACCCAAAAACCAGTTTTCGCAG-------
	'Chimpanzee_alpha_1_herpesvirus_strain_105640_NC_023677.1'	GCCCGAAACGT------------CCCGTTGAACCCAAACACCATCTTTCGAAG-------
	Human_herpesvirus_2_strain_HG52_NC_001798	GTCCGAAACGT------------CCCGTCGAACCCAAACACCATCTTTCGGAG-------
	'Macacine_herpesvirus_1_NC_004812.1'	GACCGGAAGGT------------CCCGCTGAAGCCGAACACCAGCTTGCGCAG-------
	'Murid_herpesvirus_1_NC_004065.1'	GGCCAGGCCATGCGCAGGTTCCCGCCGGCGAAGAGGAAGAGTTTCTCTCTGAGCTCTAGG

	'HSV1-N1_consensus_seq.'	-----GCGCGCGGTCACCGCGATCTGGCTGTTGAGGACGGYGGTGACGTCGTTGCGGGCC
	Human_alphaherpesvirus_1_MN136523	-----GCGCGCGGTCACCGCGATCTGGCTGTTGAGGACGTAAGTGACGTCGTTGCGGGCC
	'Human_herpesvirus_1_strain_17_NC_001806.2'	-----GCGCGCGGTCACCGCGATCTGGCTGTTGAGGACGTAAGTGACGTCGTTGCGGGCC
	'Chimpanzee_alpha_1_herpesvirus_strain_105640_NC_023677.1'	-----GCGCGCGGTCACCGCAATCTGGCTGTTGAGGACGTACGTGATGTCGTTGCGGGCC
	Human_herpesvirus_2_strain_HG52_NC_001798	-----GCGCGCGGTCACCGCGACCTGGCTGTTGAGGACGTACGTGATGTCGTTCCGGGCC
	'Macacine_herpesvirus_1_NC_004812.1'	-----CCTGGTGGTCACCGCGATCTGGCTGTTGAGCACGTAGGTCACGTCGTTCCGCGCC
	'Murid_herpesvirus_1_NC_004065.1'	GATCCCCGGCCGGCGGCATGAGCCAGTTCGTACAGCACGTCGCTGACCGTGGCCTCGGCG

	'HSV1-N1_consensus_seq.'	ACGACCAGCTGCTGTTTGCTGTGCACCTCGCAGCGCATGT---------------GCCCC
	Human_alphaherpesvirus_1_MN136523	ACGACCAGCTGCTGTTTGCTGTGCACCTCGCAGCGCATGT---------------GCCCC
	'Human_herpesvirus_1_strain_17_NC_001806.2'	ACGACCAGCTGCTGTTTGCTGTGCACCTCGCAGCGCATGT---------------GCCCC
	'Chimpanzee_alpha_1_herpesvirus_strain_105640_NC_023677.1'	ACGACCAGCTGCTGTTTGCTGTGAACCTCGCAGCGCATGC---------------GCCCC
	Human_herpesvirus_2_strain_HG52_NC_001798	ACGACTAGCTGTTGCTTGCTGTGCACCTCACAGCGCACGT---------------GCCCC
	'Macacine_herpesvirus_1_NC_004812.1'	ACCACCAGCTGCTGCTTGCTGTGCACCTCGAGGCGCGCGC---------------GCCCG
	'Murid_herpesvirus_1_NC_004065.1'	TCGTCCACCAGCGGCTCGCACGCGGCGTCGAACCGCGAGCCGATTTTCCCCGTCGAATCC

	'HSV1-N1_consensus_seq.'	GCGTCCTGGTCCTGGCTCKCCGAGTAGTTGGTGATGCG-----------GCTGGCGTTGG
	Human_alphaherpesvirus_1_MN136523	GCGTCCTGGTCCTGGCTCTGCGAGTAGTTGGTGATGCG-----------GCTGGCGTTGG
	'Human_herpesvirus_1_strain_17_NC_001806.2'	GCGTCCTGGTCCTGGCTCTGCGAGTAGTTGGTGATGCG-----------GCTGGCGTTGG
	'Chimpanzee_alpha_1_herpesvirus_strain_105640_NC_023677.1'	GCGTCCTGGTCCTGACTCTGTGAGTAGTTGGTGATACG-----------ACTGGCGTTGG
	Human_herpesvirus_2_strain_HG52_NC_001798	GCGTCCTGGTCCTGACTCTGGGAGTAGTTGGTGATGCG-----------ACTGGCGTTGG
	'Macacine_herpesvirus_1_NC_004812.1'	GCGTCCTGGTCCTGGCTCTGCGAGTAGTTGGTGATTCG-----------CCCGGCGTTGG
	'Murid_herpesvirus_1_NC_004065.1'	ATCTCCGCATCCGAACCCTGCCCAGAGATGGAGACGTGCAACTATATAAAATCACGAGAG

	'HSV1-N1_consensus_seq.'	CCGTGAGCAGGYGTTCAAKMGTC----AGGCCGGGCTGGTGTGTC---------------
	Human_alphaherpesvirus_1_MN136523	CCGTGAGCCACTTTTCAATAGTC----AGGCCGGGCTGGTGTGTC---------------
	'Human_herpesvirus_1_strain_17_NC_001806.2'	CCGTGAGCCACTTTTCAATCGTC----AGGCCGGGCTGGTGTGTC---------------
	'Chimpanzee_alpha_1_herpesvirus_strain_105640_NC_023677.1'	CCGTGATCCACTTTTCGATAGTC----AGTGTGGGCTGGTGTGTA---------------
	Human_herpesvirus_2_strain_HG52_NC_001798	CCGTGATCCACTTTTCCATGGTC----AGCGTGGGTTGCTGCGTG---------------
	'Macacine_herpesvirus_1_NC_004812.1'	CCGCGATCCACTTCTCCACGGTC----AGCGCGGGCTGGTGGGTC---------------
	'Murid_herpesvirus_1_NC_004065.1'	CCGGGGTCTGCGTGCCAGCCGTCCTATTCCCCGTGCCGGCGCGTCCCTTTCGACCTCGAA

	'HSV1-N1_consensus_seq.'	-----------------------------------MGTCGTCGGT---------------
	Human_alphaherpesvirus_1_MN136523	-----------------------------------AGCCGTCGGT---------------
	'Human_herpesvirus_1_strain_17_NC_001806.2'	-----------------------------------AGCCGTCGGT---------------
	'Chimpanzee_alpha_1_herpesvirus_strain_105640_NC_023677.1'	-----------------------------------AGCCGTCGAT---------------
	Human_herpesvirus_2_strain_HG52_NC_001798	-----------------------------------AGCCGTCGAT---------------
	'Macacine_herpesvirus_1_NC_004812.1'	-----------------------------------AGCTCGCGGT---------------
	'Murid_herpesvirus_1_NC_004065.1'	CGCCTGTCCGAGAACCCCCACTCACCCGAACGATGAACCGTCGATCCTCCAAGGACCGTC

	'HSV1-N1_consensus_seq.'	------------------ATTCGTCTAACTCCTTGACCGACACGAACGTAAGCACGGGGA
	Human_alphaherpesvirus_1_MN136523	------------------ATTCGTCAAACTCCTTGACCGACACGAACGTAAGCACGGGGA
	'Human_herpesvirus_1_strain_17_NC_001806.2'	------------------ATTCGTCAAACTCCTTGACCGACACGAACGTAAGCACGGGGA
	'Chimpanzee_alpha_1_herpesvirus_strain_105640_NC_023677.1'	------------------ATTCGTCAAACTCTTTAATCGACACAAACGTAAGCACGGGGA
	Human_herpesvirus_2_strain_HG52_NC_001798	------------------ACTCGTCAAACTCTTTGACCGACACAAACGTGAGCACGGGGA
	'Macacine_herpesvirus_1_NC_004812.1'	------------------ACTCGTCGAACGCCTTGGCCGACACGAAGGTGAGCACGGGCA
	'Murid_herpesvirus_1_NC_004065.1'	GTATGTTCGTCACCGACGACTCGTCGGATGATGACGACGACGATGTGATGATCATGGACC

	'HSV1-N1_consensus_seq.'	GGGTGAACACGACAAACTCCCCCTCACGGGTCACCTTCAGGTAGGCGTGGAGCTTGGCCA
	Human_alphaherpesvirus_1_MN136523	GGGTGAACACGACAAACTCCCCCTCACGGGTCACCTTCAGGTAGGCGTGGAGCTTGGCCA
	'Human_herpesvirus_1_strain_17_NC_001806.2'	GGGTGAACACGACGAACTCCCCCTCACGGGTCACCTTCAGGTAGGCGTGGAGCTTGGCCA
	'Chimpanzee_alpha_1_herpesvirus_strain_105640_NC_023677.1'	GGGTGAACACGACGAACTCCCCCTCGCGGGCCACCTTCAGGTAGGCGTGGAGCTTGGCCA
	Human_herpesvirus_2_strain_HG52_NC_001798	GGGTAAACACAACAAACTCCCCCTCGCGAGTCACCTTTAGGTAGGCGTGGAGCTTGGCCA
	'Macacine_herpesvirus_1_NC_004812.1'	GGGAGAACACGACAAACTCCCCCTCGCGCGCCACCTTGAGGTGGGCGTGCAGGCGGGCCA
	'Murid_herpesvirus_1_NC_004065.1'	CCCCGGAGACGACGTCGTCGTCGTCATCGGCGCTGGCGACGGCGGCGGGGATACGGGGCG

	'HSV1-N1_consensus_seq.'	T---GTACGCGCTCWCCTCT--TTGTGGGAGGAGAACAACCGCGT---------------
	Human_alphaherpesvirus_1_MN136523	T---GTACGCGCTCACCTCT--TTGTGGGAGGAGAACAACCGCGT---------------
	'Human_herpesvirus_1_strain_17_NC_001806.2'	T---GTACGCGCTCACCTCT--TTGTGGGAGGAGAACAGCCGCGT---------------
	'Chimpanzee_alpha_1_herpesvirus_strain_105640_NC_023677.1'	T---GTACGCGCTGACCTCT--TTGTGGGACGAGAATAGCCGCGT---------------
	Human_herpesvirus_2_strain_HG52_NC_001798	T---GTACGCGCTGACCTCC--TTGTGGGACGAGAACAGCCGCGT---------------
	'Macacine_herpesvirus_1_NC_004812.1'	T---GTAGGCGCTCACCTCC--TTGTGCGACGAAAACAGCCGCGT---------------
	'Murid_herpesvirus_1_NC_004065.1'	TTCCCCATGCCCCCGCCTCCAACTCCGCCACGGCGGCGGCGGCCTCCGAGAGCACATACA

	'HSV1-N1_consensus_seq.'	--------------CCAGCCGGGGAGGTTGGCGG--------------------------
	Human_alphaherpesvirus_1_MN136523	--------------CCAGCCGGGGAGGTTGGCGG--------------------------
	'Human_herpesvirus_1_strain_17_NC_001806.2'	--------------CCAGCCGGGGAGGTTGGCGG--------------------------
	'Chimpanzee_alpha_1_herpesvirus_strain_105640_NC_023677.1'	--------------CCACCCCGGGAGGTTGGCCG--------------------------
	Human_herpesvirus_2_strain_HG52_NC_001798	--------------CCACCCCGGAAGGTTGGCCG--------------------------
	'Macacine_herpesvirus_1_NC_004812.1'	--------------CCACCCGGGCAGGTTGGCCG--------------------------
	'Murid_herpesvirus_1_NC_004065.1'	AGCCATTGAGCATCCCGTCTGAGGAACTAAACGGCGAAGAGGAGGAGAGAGACGAAGAAG

	'HSV1-N1_consensus_seq.'	----GGTTGGTGATGTMGTTTTCCGGGACGACGAAGCGATCCAC----------------
	Human_alphaherpesvirus_1_MN136523	----GGTTGGTGATGTAGTTTTCCGGGACGACGAAGCGATCCAC----------------
	'Human_herpesvirus_1_strain_17_NC_001806.2'	----GGTTGGTGATGTAGTTTTCCGGGACGACGAAGCGATCCAC----------------
	'Chimpanzee_alpha_1_herpesvirus_strain_105640_NC_023677.1'	----GGTTGGTAATGTAGCTTTCCGGGACGACAAAGCGGTCCAC----------------
	Human_herpesvirus_2_strain_HG52_NC_001798	----GGTTGGTGATGTAACTTTCCGGGACGACAAAGCGGTCCAC----------------
	'Macacine_herpesvirus_1_NC_004812.1'	----GGTTCGTGATGAAGCTCTCGGGCACCACGAAGCGGTCGAC----------------
	'Murid_herpesvirus_1_NC_004065.1'	ACATGTCACGCGACGGACCCCGCCGGCACAGCCAGGACGACGACTTTACTTATGCGGACC

	'HSV1-N1_consensus_seq.'	-----------GAACTGCGWGTRCTCCTCGGTGATGGGCAGGCCK---------------
	Human_alphaherpesvirus_1_MN136523	-----------GAACTGCATGTGCTCCTCGGTGATGGGCAGGCCG---------------
	'Human_herpesvirus_1_strain_17_NC_001806.2'	-----------GAACTGCATGTGCTCCTCGGTGATGGGCAGGCCG---------------
	'Chimpanzee_alpha_1_herpesvirus_strain_105640_NC_023677.1'	-----------AAACTGCATGTGTTCCTCGGTGATGGGCAGGCCG---------------
	Human_herpesvirus_2_strain_HG52_NC_001798	-----------AAACTGCATGTGCTCCTCGGTGATGGGAAGGCCG---------------
	'Macacine_herpesvirus_1_NC_004812.1'	-----------GAACTGCATGTGCTCCTCGGTCAGCGGGAGGCCG---------------
	'Murid_herpesvirus_1_NC_004065.1'	CGGCCGATGTGAGACTGCGGGCGATGATGGGCAATAGGTACGGCGGACAGAGTCGGAGTG

	'HSV1-N1_consensus_seq.'	---------------------------------------------TACTCCAGCACCTTC
	Human_alphaherpesvirus_1_MN136523	---------------------------------------------TACTCCAGCACCTTC
	'Human_herpesvirus_1_strain_17_NC_001806.2'	---------------------------------------------TACTCCAGCACCTTC
	'Chimpanzee_alpha_1_herpesvirus_strain_105640_NC_023677.1'	---------------------------------------------TACTCCAGCACCTTC
	Human_herpesvirus_2_strain_HG52_NC_001798	---------------------------------------------TACTCCAGCACCTTC
	'Macacine_herpesvirus_1_NC_004812.1'	---------------------------------------------TACTCGAGCGCCTTC
	'Murid_herpesvirus_1_NC_004065.1'	CGGCGACAGCGGGAGCAGCGTCCCGGAATGATAGTGGAAGCGTGTCGCCCGTGACCCTTT

	'HSV1-N1_consensus_seq.'	ATGAGGTGACCGAACTCG-------------------TGCTCGACGCMSMGTTT------
	Human_alphaherpesvirus_1_MN136523	ATGAGGTTACCGAACTCG-------------------TGCTCGACGCACCGTTT------
	'Human_herpesvirus_1_strain_17_NC_001806.2'	ATGAGGTTACCGAACTCG-------------------TGCTCGACGCACCGTTT------
	'Chimpanzee_alpha_1_herpesvirus_strain_105640_NC_023677.1'	ATGAGGTTCCCAAACTCG-------------------TGCTCGACGCATCGTTT------
	Human_herpesvirus_2_strain_HG52_NC_001798	ATGAGGTTCCCGAACTCG-------------------TGCTCCACACATCGCTT------
	'Macacine_herpesvirus_1_NC_004812.1'	ATGAGGTTGCCGAACTCG-------------------TGCTCCACGCACCGTTT------
	'Murid_herpesvirus_1_NC_004065.1'	TTGATGAGGACGGATACGCGATAATCCCCGACCCACCTACTTCGCGCGACGATTCGCGAC

	'HSV1-N1_consensus_seq.'	-----GTTGTTAATAAAAATGGC-------------------------------------
	Human_alphaherpesvirus_1_MN136523	-----GTTGTTAATAAAAATGGC-------------------------------------
	'Human_herpesvirus_1_strain_17_NC_001806.2'	-----GTTGTTAATAAAAATGGC-------------------------------------
	'Chimpanzee_alpha_1_herpesvirus_strain_105640_NC_023677.1'	-----GTTGTTGATGAAAATGGC-------------------------------------
	Human_herpesvirus_2_strain_HG52_NC_001798	-----GTTGTTAATGAAAATGGC-------------------------------------
	'Macacine_herpesvirus_1_NC_004812.1'	-----GTTGTTGATGAAGATGGC-------------------------------------
	'Murid_herpesvirus_1_NC_004065.1'	ACGTCGTCGTGGACGACGACGACGACGGAGATTATGATTCACACTACGGCGTGATGACAG

	'HSV1-N1_consensus_seq.'	-------------------CCAGCTANNCGAGAGGCGGGCGTACTCGCGCAGCGTGCGGT
	Human_alphaherpesvirus_1_MN136523	-------------------CCAGCTATACGAGAGGCGGGCGTACTCGCGCAGCGTGCGGT
	'Human_herpesvirus_1_strain_17_NC_001806.2'	-------------------CCAGCTATACGAGAGGCGGGCGTACTCGCGCAGCGTGCGGT
	'Chimpanzee_alpha_1_herpesvirus_strain_105640_NC_023677.1'	-------------------CCAGCTATGCGAGAGGCGCACGTACTCGCGCAGTGTGCGAT
	Human_herpesvirus_2_strain_HG52_NC_001798	-------------------CCAGCTGTGCGAGAGGCGCGTGTACTCGCGTAGGGTGCGGT
	'Macacine_herpesvirus_1_NC_004812.1'	-------------------CCAGCTCCGCGGCAGCCGGGCGTACTCCCGCAGGGTCCGGT
	'Murid_herpesvirus_1_NC_004065.1'	TCGCTCCGAGCCCACCCAAACTGCCACGCAAGAGTCGACC---TTCGACCAAAAAATCGG

	'HSV1-N1_consensus_seq.'	TGCAGATGAGGTA---------CGTGAGCACGTTCTCGCTCTGGCGGACGGAASGCCGCA
	Human_alphaherpesvirus_1_MN136523	TGCAGATGAGGTA---------CGTGAGCACGTTCTCGCTCTGGCGGACGGAACACCGCA
	'Human_herpesvirus_1_strain_17_NC_001806.2'	TGCAGATGAGGTA---------CGTGAGCACGTTCTCGCTCTGGCGGACGGAACACCGCA
	'Chimpanzee_alpha_1_herpesvirus_strain_105640_NC_023677.1'	TGCAGATGAGGTA---------CGTGAGCACGTTTTCGCTCTGCCGGACGGAACACCGCA
	Human_herpesvirus_2_strain_HG52_NC_001798	TGCAGATGAGGTA---------CGTGAGCACGTTTTCGCTCTGCCGGACGGAGCATCGCA
	'Macacine_herpesvirus_1_NC_004812.1'	TGCAGATGAGGTA---------CGTCAGGACGTTCTCGCTCTGCCGGATCGAGCACCTCA
	'Murid_herpesvirus_1_NC_004065.1'	CGGAGGAAAAGCAATCTTCCACCGCCGGCCGGTCCAGAGGCCGCTCGACCGCACGCCGGA

	'HSV1-N1_consensus_seq.'	GTTTCTGG--TGCTCGAAGGTCGACTCCAGGGACKCCGTCTGCGTCGGCGAGCCCACCSA
	Human_alphaherpesvirus_1_MN136523	GTTTCTGG--TGCTCGAAGGTCGACTCCAGGGACGCCGTCTGCGTCGGCGAGCCCACACA
	'Human_herpesvirus_1_strain_17_NC_001806.2'	GTTTCTGG--TGCTCGAAGGTCGACTCCAGGGACGCCGTCTGCGTCGGCGAGCCCACACA
	'Chimpanzee_alpha_1_herpesvirus_strain_105640_NC_023677.1'	GTTTCTGG--TGCTCGAAGGTGGACTCCAGCGAGGCCGTCTGGGTGGGCGAGCCCACGCA
	Human_herpesvirus_2_strain_HG52_NC_001798	GTTTTTGG--TGTTCGAAGGTGGACTCCAGCGAGGCCGTCTGGGTCGGCGACCCCACGCA
	'Macacine_herpesvirus_1_NC_004812.1'	GCTTCTGG--TGCTCGAACGTCGACTCGAGCGACGCGGTCTGCGTGGGCGAGCCCACGCA
	'Murid_herpesvirus_1_NC_004065.1'	CCCCGAAGAAGGCTCAAGAGACCGCTCCGGCGGCCGCGGCGGGCTCCG-GAGCTCGCCAA

	'HSV1-N1_consensus_seq.'	CACCAACACGGGCCGCAGG-----CGGGCCGCGTACTGGGGGGTGTGGAGCAGGGCG-TT
	Human_alphaherpesvirus_1_MN136523	CACCAACACGGGCCGCAGG-----CGGGCCGCGTACTGGGGGGTGTGGTACAGGGCG-TT
	'Human_herpesvirus_1_strain_17_NC_001806.2'	CACCAACACGGGCCGCAGG-----CGGGCCGCGTACTGGGGGGTGTGGTACAGGGCG-TT
	'Chimpanzee_alpha_1_herpesvirus_strain_105640_NC_023677.1'	CACCAGCACGGGCCGCAGG-----CGGCCCGCGTACTGGGGGGTGTGGTACAATGCG-TT
	Human_herpesvirus_2_strain_HG52_NC_001798	CACCAGCACCGGCCGCAGG-----CGGCCCGCGTACTGGGGGGTGTGGTACAGGGCG-TT
	'Macacine_herpesvirus_1_NC_004812.1'	GACCAACACGGGGCGCAGC-----CCGGCCGCGTACTGCGGCGTGTGATACAGCGCG-TT
	'Murid_herpesvirus_1_NC_004065.1'	AAACAACGCCAGCAGCAGCAACAACAGCCTCCACGCCGCCAATCTTACCACCCTCCACCC

	'HSV1-N1_consensus_seq.'	AATCATCCACCAGCAATACACCACGGCCTTGAGGAGGTGACG--------CCCAAGGAGC
	Human_alphaherpesvirus_1_MN136523	AATCATCCACCAGCAATACACCACGGCCGTGAGGAGGTGACG--------CCCAAGGAGC
	'Human_herpesvirus_1_strain_17_NC_001806.2'	AATCATCCACCAGCAATACACCACGGCCGTGAGGAGGTGACG--------CCCAAGGAGC
	'Chimpanzee_alpha_1_herpesvirus_strain_105640_NC_023677.1'	AATCATCCACCAGCAATACACCACGGCCGTGAGTAGGTGCCG--------CCCCAGGAGC
	Human_herpesvirus_2_strain_HG52_NC_001798	AATCATCCACCAGCAATACACCACGGTCGTGAGTAGGTGCCG--------CCCCAGGAGC
	'Macacine_herpesvirus_1_NC_004812.1'	GGTCATCCACCAGCAGTACACCACGGCCGTCAGCAGGTGCCG--------GCCCAGAAGC
	'Murid_herpesvirus_1_NC_004065.1'	GATTATCCTCCCCCACCTCCGCCCGTACAGGCGACTGTGTCGCGTCCTCTCCCCAGGACC

	'HSV1-N1_consensus_seq.'	CCGGCCTCGTCGATGACGATCACGTTGCTGCGGGTAAAGGCCGGCAGCGCCMCGTAGGTG
	Human_alphaherpesvirus_1_MN136523	CCGGCCTCGTCGATGACGATCACGTTGCTGCGGGTAAAGGCCGGCAGCGCCCCGTAGGTG
	'Human_herpesvirus_1_strain_17_NC_001806.2'	CCGGCCTCGTCGATGACGATCACGTTGCTGCGGGTAAAGGCCGGCAGCGCCCCGTGGGTG
	'Chimpanzee_alpha_1_herpesvirus_strain_105640_NC_023677.1'	CCGGCCTCGTCGATGACGATAATATTGCTGCGGGTGAAGGCGGGCAGAGCCCCGTGTGTG
	Human_herpesvirus_2_strain_HG52_NC_001798	CCGGCCTCGTCGATGACGATAATGTTGCTGCGGGTGAAAGCCGGCAGCGCCCCGTGTGTG
	'Macacine_herpesvirus_1_NC_004812.1'	CCCGCCTCGTCGATCACGACGATGTTGCTGCGGGTGAACGCGGGGAGCGCGCCGTGCGTG
	'Murid_herpesvirus_1_NC_004065.1'	CCGA--ACGCCAACGACGACGATGACGACGATGACAACGACGAG-------CCGGGTCCG

	'HSV1-N1_consensus_seq.'	GCCGGGGCCAACCGCGTCAGGGCGCCC---------------------------------
	Human_alphaherpesvirus_1_MN136523	GCCGGGGCCAACCGCGTCAGGGCGCCC---------------------------------
	'Human_herpesvirus_1_strain_17_NC_001806.2'	GCCGGGGCCAACCGCGTCAGGGCGCCC---------------------------------
	'Chimpanzee_alpha_1_herpesvirus_strain_105640_NC_023677.1'	ACCGAGGCCAGCCGCGTGAGGGCGCCC---------------------------------
	Human_herpesvirus_2_strain_HG52_NC_001798	ACCGAGGCCAGGCGCGTGAGGGCACCC---------------------------------
	'Macacine_herpesvirus_1_NC_004812.1'	AACGCCGCCAGCCGCGTCAGGGCGCCC---------------------------------
	'Murid_herpesvirus_1_NC_004065.1'	AGCAACACACGCCGCGGCAAAACGCCCTGCCGTCGTGTCGATCACACGGAGAATAATCAT

	'HSV1-N1_consensus_seq.'	------------------TCGGCCAACCCCAGGGTCCGT----TCCAGGGCGGCCAGGGC
	Human_alphaherpesvirus_1_MN136523	------------------TCGGCCAACCCCAGGGTCCGT----TCCAGGGCGGCCAGGGC
	'Human_herpesvirus_1_strain_17_NC_001806.2'	------------------TCGGCCAACCCCAGGGTCCGT----TCCAGGGCGGCCAGGGC
	'Chimpanzee_alpha_1_herpesvirus_strain_105640_NC_023677.1'	------------------TTGTCTAAACCCAGGGCCTGC----TCCAGGGCGACAAGGGC
	Human_herpesvirus_2_strain_HG52_NC_001798	------------------TGGCCCAGCCCCAAAGTCTGC----TCTAGGGCGGTGAGGGC
	'Macacine_herpesvirus_1_NC_004812.1'	------------------TCGCCCAGCCCCATGGTGCTC----TCCAGCGTCGCCAGGGC
	'Murid_herpesvirus_1_NC_004065.1'	CTATACGAGACCCCGATATCCGCCACCGCCATGGTGATCGATATCGAAGATGACGAGGAC

	'HSV1-N1_consensus_seq.'	GCGAAACTCGTTCCGCGACTCCTCGCCCCCG-----------------------------
	Human_alphaherpesvirus_1_MN136523	GCGAAACTCGTTCCGCGACTCCTCGCCCCCG-----------------------------
	'Human_herpesvirus_1_strain_17_NC_001806.2'	GCGAAACTCGTTCCGCAACTCCTCGCCCCCG-----------------------------
	'Chimpanzee_alpha_1_herpesvirus_strain_105640_NC_023677.1'	GTGGAACTCGTTCCGCGCCTCCTCGCCCCCG-----------------------------
	Human_herpesvirus_2_strain_HG52_NC_001798	GTGGAACTCGTTTCGCGCGTCTTCGCCCCCG-----------------------------
	'Macacine_herpesvirus_1_NC_004812.1'	GCGGAACTCGTTCCGGCCGTCCTCGGCCCCGCC---------------------------
	'Murid_herpesvirus_1_NC_004065.1'	GAAGAGACCGGCGGCGCCGCCGACGACGCGTCTATCGTCGTCGAAGATGATGATGAAGAA

	'HSV1-N1_consensus_seq.'	----GAGGCGGCCAGGGTGCGCTTCGTGAGGYMCAAAATCACCTCCCAGTAGTA------
	Human_alphaherpesvirus_1_MN136523	----GAGGCGGCCAGGGTGCGCTTCGTGAGGTCCAAAATCACCTCCCAGTAGTA------
	'Human_herpesvirus_1_strain_17_NC_001806.2'	----GAGGCGGCCAGGGCGCGCTTCGTGAGGTCCAAAATCACCTCCCAGTAGTA------
	'Chimpanzee_alpha_1_herpesvirus_strain_105640_NC_023677.1'	----TAGGCCGCCAGGGCGCGCTTGGTGATGTCGAGAATTACCTCCCAGTAGTA------
	Human_herpesvirus_2_strain_HG52_NC_001798	----TGCGCCGCCAGGGCCCGCTTGGTGATGTCGAGGATCACCTCCCAGTAGTA------
	'Macacine_herpesvirus_1_NC_004812.1'	---CCCGGCGGCCACGGCGCGCCGGGTGATGTCGGCGATCACCTCCCAGTAGTA------
	'Murid_herpesvirus_1_NC_004065.1'	GAGGAGAACGATTGCGAGGAGATCTGCGACGGGGAAGAAGAGCCGGCAGCAGCAGCAGCA

	'HSV1-N1_consensus_seq.'	---------------------------CGTCAGATCKCGTCGCTGCAGGTCCT-------
	Human_alphaherpesvirus_1_MN136523	---------------------------CGTCAGATCTCGTCGCTGCAGGTCCT-------
	'Human_herpesvirus_1_strain_17_NC_001806.2'	---------------------------CGTCAGATCTCGTCGCTGCAGGTCCT-------
	'Chimpanzee_alpha_1_herpesvirus_strain_105640_NC_023677.1'	---------------------------CGTCAGGTCTCGCCGCTGCAGGTCTT-------
	Human_herpesvirus_2_strain_HG52_NC_001798	---------------------------CGTCAGGTCTCGCCGCTGCAGGTCTT-------
	'Macacine_herpesvirus_1_NC_004812.1'	---------------------------CGTCAGGTCCCGGCGCTGCAGGTCCT-------
	'Murid_herpesvirus_1_NC_004065.1'	GCAGCGGCGGCATCGTCGTCGACTCCTCATCGCACCCAGCCTCTGCCCGTCCCACCGTCG

	'HSV1-N1_consensus_seq.'	-------------CCAGCGAGGCGKGGTTGCTGGTCAGGGTGTTGTGGTACTGCCCCAGT
	Human_alphaherpesvirus_1_MN136523	-------------CCAGCGAGGCGGGGTTGCTGGTCAGGGTGTACGGGTACTGCCCCAGT
	'Human_herpesvirus_1_strain_17_NC_001806.2'	-------------CCAGCGAGGCGGGGTTGCTGGTCAGGGTGTACGGGTACTGTCCCAGT
	'Chimpanzee_alpha_1_herpesvirus_strain_105640_NC_023677.1'	-------------CCAACGAGGCGGGGCTGCTGGCCAGGGTGTACGGGTGCTGCCCCAGC
	Human_herpesvirus_2_strain_HG52_NC_001798	-------------CCAGCGAGGCGGGGCTGCTGGCCAGGGTGTACGGGTGCTGCCCCAGC
	'Macacine_herpesvirus_1_NC_004812.1'	-------------CCACGGAGGCGGGGTTGCTGGCCAGGGTGTAGGGGTGCTGCCCCACC
	'Murid_herpesvirus_1_NC_004065.1'	TCTCCGCGCATCACGCGCGAGCTCGGGTTCCTGCCCGGTGTAGTGAGCGGTCAGGACGCC

	'HSV1-N1_consensus_seq.'	TGGGCCTGGRCGTGATTCCCGCGAAACCCAAAATCATGAAAGATGGAGTTGATGGGTC-A
	Human_alphaherpesvirus_1_MN136523	TGGGCCTGGACGTGATTCCCGCGAAACCCAAATTCATGAAAGATGGTGTTGATGGGTC--
	'Human_herpesvirus_1_strain_17_NC_001806.2'	TGGGCCTGGACGTGATTCCCGCGAAACCCAAATTCATGAAAGATGGTGTTGATGGGTC--
	'Chimpanzee_alpha_1_herpesvirus_strain_105640_NC_023677.1'	TGGGCCTGGACGTGATTTCCGCGAAACCCAAACTCGTGAAAGATGGTGTTGATGGGTC--
	Human_herpesvirus_2_strain_HG52_NC_001798	TGGGCCTGGACGTGATTCCCGCGAAACCCGAACTCGTGAAAGATGGTGTTGATGGGTC--
	'Macacine_herpesvirus_1_NC_004812.1'	TGCGCCTGCACGTGGTTGCCGCGAAAGCCGAACTCGTGGAAGATCGTGTTGATCGGCC--
	'Murid_herpesvirus_1_NC_004065.1'	AGATTCATCGCGGCGTGCCTCCACCACTCGCACGCGCCGCAGGTCGACATCATAAACACC

	'HSV1-N1_consensus_seq.'	GGCTGAGAAAGGCGCGCGAGAGTTTRSCGTACATGTKTTGGGCC----------------
	Human_alphaherpesvirus_1_MN136523	GGCTGAGAAAGGCGCCCGAGAGTTTGGCGTACATGTTTTGGGCC----------------
	'Human_herpesvirus_1_strain_17_NC_001806.2'	GGCTGAGAAAGGCGCCCGAGAGTTTGGCGTACATGTTTTGGGCC----------------
	'Chimpanzee_alpha_1_herpesvirus_strain_105640_NC_023677.1'	GACTCAGAAACGCCCCCGAGAGCTTAACGTACATGTTCTGTGCC----------------
	Human_herpesvirus_2_strain_HG52_NC_001798	GACTCAGAAACGCCCCCGAGAGCTTAACGTACATGTTCTGCGCC----------------
	'Macacine_herpesvirus_1_NC_004812.1'	GGCTCAGAAAGGCGCCGGAGAGCTTCACGTACATGTTCTGCGCC----------------
	'Murid_herpesvirus_1_NC_004065.1'	TGCTATCCGATGCCGCCGTACACCCTAGACGCGCTATCTGAGCCGGTCCTGACCAAGAAG

	'HSV1-N1_consensus_seq.'	-----GCAATGCGCGTGG-------CGCCCGTCACTACACAGTCCA--------------
	Human_alphaherpesvirus_1_MN136523	-----GCAATGCGCGTGG-------CGCCCGTCACTACACAGTCCA--------------
	'Human_herpesvirus_1_strain_17_NC_001806.2'	-----GCAATGCGCGTGG-------CGCCCGTCACCACACAGTCCA--------------
	'Chimpanzee_alpha_1_herpesvirus_strain_105640_NC_023677.1'	-----GCGATCCGCGTGG-------CGCCCGTGACCACGCAGTCCA--------------
	Human_herpesvirus_2_strain_HG52_NC_001798	-----GCGATTCGCGTGG-------CGCCCGTGACCACGCAGTCCA--------------
	'Macacine_herpesvirus_1_NC_004812.1'	-----GCGATCCGCGTCG-------CCCCGGTCACCACGCAGTCCA--------------
	'Murid_herpesvirus_1_NC_004065.1'	GCGCTGCGCTGCGCGGGGGTGCTGCGGCCCGTCATCAAGCTAGCCATCCTGGTGAATTAC

	'HSV1-N1_consensus_seq.'	----------AGACCTCGTTGATTGTCTGCACGCACGTGCTCTTTCCGGCGCCAGCGTTG
	Human_alphaherpesvirus_1_MN136523	----------AGACCTCGTTGATTGTCTGCACGCACGTGCTCTTTCCGGAGCCAGCGTTG
	'Human_herpesvirus_1_strain_17_NC_001806.2'	----------AGACCTCGTTGATTGTCTGCACGCACGTGCTCTTTCCGGAGCCAGCGTTG
	'Chimpanzee_alpha_1_herpesvirus_strain_105640_NC_023677.1'	----------GGACCTCGTTGAGGGTCTGCACGCACGTACTCTTTCCGGATCCGGCATTG
	Human_herpesvirus_2_strain_HG52_NC_001798	----------GGACCTCGTTGAGGGTCTGCACGCACGTACTCTTTCCGGATCCGGCGTTG
	'Macacine_herpesvirus_1_NC_004812.1'	----------GCACCTCGTTGAGCGTCTGCACGCACGTGCTCTTGCCCGAGCCGGCGTTC
	'Murid_herpesvirus_1_NC_004065.1'	TACTGCGTAGGGATCGGGCGTCTGGCCCGTGCTCGCGCGCTGTCCAAAGATCTGATGACC

	'HSV1-N1_consensus_seq.'	CCGGTGATCTGATACACCGCGAACGGAAGC------TCCCTGAGGGGCAGGCCTGCGGGG
	Human_alphaherpesvirus_1_MN136523	CCGGTGATAAGATACACCGCGAACGGAAAC------TCCCTGAGGGGCAGGCCTGCGGGG
	'Human_herpesvirus_1_strain_17_NC_001806.2'	CCGGTGATAAGATACACCGCGAACGGAAAC------TCCCTGAGGGGCAGGCCTGCGGGG
	'Chimpanzee_alpha_1_herpesvirus_strain_105640_NC_023677.1'	CCGGTGATGAGATATACCGCGAACGGAAAC------TCCCTGAGCGGCAGGCCGGCCGGG
	Human_herpesvirus_2_strain_HG52_NC_001798	CCGGTGATGAGATACGCCGCGAACGGAAAC------TCCCGGAGCGGCAGGCCGGTCGGG
	'Macacine_herpesvirus_1_NC_004812.1'	CCGGTGATGAGGTAGACCGCGAAGGGAAAC------TCCCGCAGGGGCAGGCCCGCGGGC
	'Murid_herpesvirus_1_NC_004065.1'	CCG-------------CCGCGCATCGAGACGCTGCGCCGCCGTCTGGAGGGCCTCCTGCC

	'HSV1-N1_consensus_seq.'	GACTCTAWGGCCGCCACGTC--CCGGAWCCACTGCAGACG---GGGCACCTGCGCTCCGT
	Human_alphaherpesvirus_1_MN136523	GACTCTAAGGCCGCCACGTC--CCGGAACCACTGCAGACG---GGGCACTTGCGCTCCGT
	'Human_herpesvirus_1_strain_17_NC_001806.2'	GACTCTAAGGCCGCCACGTC--CCGGAACCACTGCAGATG---GGGCACTTGCGCTCCGT
	'Chimpanzee_alpha_1_herpesvirus_strain_105640_NC_023677.1'	ACCTCCAAGGCCGCCAAGTC--CCGGAACCACTGTAGGCG---CGGCACCTGCGTGACGT
	Human_herpesvirus_2_strain_HG52_NC_001798	ACCTCCAAGGCCGCCACGTC--CCGGAACCACTGCAGGCG---CGGCACCTGCGTGACGT
	'Macacine_herpesvirus_1_NC_004812.1'	GTCTCCAGCGCGGCCACGTC--CCGGAACCACTGCAGCCG---GGGCACCCGCGCGGCCT
	'Murid_herpesvirus_1_NC_004065.1'	CCAGCAGACGTCGCCCAGCCCTCCGATGTGCCTGCGGGTGCTCGGCCGCCTGAACATCAC

	'HSV1-N1_consensus_seq.'	CGAGCTGTTGKTGCGAGAGCTCTCGGATGCGCTTAAGGATTGGCTGCACCCCGTGCATAG
	Human_alphaherpesvirus_1_MN136523	CGAGCTGTTGTTGCGAGAGCTCTCGGATGCGCTTAAGGATTGGCTGCACCCCGTGCATAG
	'Human_herpesvirus_1_strain_17_NC_001806.2'	CGAGCTGTTGTTGCGAGAGCTCTCGGATGCGCTTAAGGATTGGCTGCACCCCGTGCATAG
	'Chimpanzee_alpha_1_herpesvirus_strain_105640_NC_023677.1'	CGAGCTGCTGCTGCGAGAGCTCTCGGATGCGTGCGATGATTGGTTGGACCCCGTGCATGG
	Human_herpesvirus_2_strain_HG52_NC_001798	CGAGCTGCTGCTGCGAGAGCTCTCGGATGCGTGCGATGATTGGTTGGACCCCGTGCATGG
	'Macacine_herpesvirus_1_NC_004812.1'	CCAGCCGGTGCTCCGCCAGCTCCCGGACGCGTTCGATGATTGGCTGGATCCCGTGCATGG
	'Murid_herpesvirus_1_NC_004065.1'	CGCGGCGCAGCACAAGGCCAGCTGCGATACGATCGACCAACTGATGAAACCGATGCAGGA

	'HSV1-N1_consensus_seq.'	ACGGAAAATTTAAAAAGGCCTCGGCCCTCCCTGGAACGGCTGGTCGGKCCCCGGGTTGCT
	Human_alphaherpesvirus_1_MN136523	ACGTAAAATTTAAAAAGGCCTCGGCCCTCCCTGGAACGGCTGGTCGGTCCCCGGGTTGCT
	'Human_herpesvirus_1_strain_17_NC_001806.2'	ACGTAAAATTTAAAAAGGCCTCGGCCCTCCCTGGAACGGCTGGTCGGTCCCCGGGTTGCT
	'Chimpanzee_alpha_1_herpesvirus_strain_105640_NC_023677.1'	ATGTAAAATTTAAAAACGCCTCGTCCCTGAACCGGACGGCGGGTCTGGCCCCGGGCTGCT
	Human_herpesvirus_2_strain_HG52_NC_001798	ACGTAAAATTTAAAAACGCCTCGTCCCTGAACCGCACGGCGGGTCTGGCCCCGGGCTGCT
	'Macacine_herpesvirus_1_NC_004812.1'	ACGTAAAGTTTAAGAAGGCCTCATCCCGAAACTGGACCGAGGGCT---CCCGCGGCTGCT
	'Murid_herpesvirus_1_NC_004065.1'	ACGCGA------------------------------------------GCGCCGCCGACA

	'HSV1-N1_consensus_seq.'	GAAGGTGCGGCGGGCCGGGTCTCCTTCCGTCTAGCTGGCGCTCCCCGCCGGCCGCCGCCA
	Human_alphaherpesvirus_1_MN136523	GAAGGTGCGGCGGGCCGGGTCTCTGTCCGTCTAGCTGGCGCTCCCCGCCGGCCGCCGCCA
	'Human_herpesvirus_1_strain_17_NC_001806.2'	GAAGGTGCGGCGGGCCGGGTTTCTGTCCGTCTAGCTGGCGCTCCCCGCCGGCCGCCGCCA
	'Chimpanzee_alpha_1_herpesvirus_strain_105640_NC_023677.1'	GTGGG---GGTGGACCTGGTGCCCGTACGTCCCGCGAGCCCTCCCCACCGGACGCCGCCA
	Human_herpesvirus_2_strain_HG52_NC_001798	GTGGG---GGCGGACCTGGTGCCCGGACGTCCCGCGAGCCCTCCCCGCCGGACGCCGCCA
	'Macacine_herpesvirus_1_NC_004812.1'	CCGGG---GGCG--------------ACGACACGCTCGCG-TCCCCGCCGACCCGCGCCA
	'Murid_herpesvirus_1_NC_004065.1'	GAAGACGCAGTGCGCACAGTTGTTCCGCAGCAAGAACCTGCTGTTCAGTCCCCCGCGTTT

	'HSV1-N1_consensus_seq.'	TGACCGCACCACGCTCGCGGGCGYCCACTACGCGTGCGCGGGTGGACACGGAAGCGCTGT
	Human_alphaherpesvirus_1_MN136523	TGACCGCACCACGCTCGCGGGCCCCCACTACGCGTGCGCGGGTGGACACGGAAGCGCTGT
	'Human_herpesvirus_1_strain_17_NC_001806.2'	TGACCGCACCACGCTCGCGGGCCCCCACTACGCGTGCGCGGGGGGACACGGAAGCGCTGT
	'Chimpanzee_alpha_1_herpesvirus_strain_105640_NC_023677.1'	TGGCCGCACAGCGCACGCGGGCGCCCCCGATGCGAACGCGGGGCGGCGACGCGGCGCTAT
	Human_herpesvirus_2_strain_HG52_NC_001798	TGGCCGCACAGCGCGCGCGGGCGCCGGCGATGCGGACGCGGGGCGGCGACGCGGCGCTAT
	'Macacine_herpesvirus_1_NC_004812.1'	TGGCCGAGCGGCACCCCCGCGCGGCCCGCCCCCCCGCGCGGCCGTTCGACGCCGCCCCGC
	'Murid_herpesvirus_1_NC_004065.1'	CACCCGCGAGG-------GGGCGAAGACCCTGTACATGCGGA---ACATCAAGATCCTGA

	'HSV1-N1_consensus_seq.'	GCTCCCCCGAGGACGGCTGGG---------------------TAGAGGTTCACCCCACCG
	Human_alphaherpesvirus_1_MN136523	GCTCCCCCGAGGACGGCTGGG---------------------TAAAGGTTCACCCCACCC
	'Human_herpesvirus_1_strain_17_NC_001806.2'	GCTCCCCCGAGGACGGCTGGG---------------------TAAAGGTTCACCCCACCC
	'Chimpanzee_alpha_1_herpesvirus_strain_105640_NC_023677.1'	GCGCCCCCGAGGACGGCTGGG---------------------TGAAGGTTCACCCCACCC
	Human_herpesvirus_2_strain_HG52_NC_001798	GCGCCCCCGAGGACGGCTGGG---------------------TGAAGGTTCACCCCACCC
	'Macacine_herpesvirus_1_NC_004812.1'	GGCCGCCCGACGACGGCTGGG---------------------TGCAGGTGCACCCCACCC
	'Murid_herpesvirus_1_NC_004065.1'	ACAGCGACGAGGAGGATACGACGCTGAACCTAGTGATGACCCTGAATCCGCATCCCACAC

	'HSV1-N1_consensus_seq.'	CTGKKCCGGTGCAGTTCCGCGAGATTCTCCGCAKCCAGCTGGGRTAYACCGAGGGCCAGG
	Human_alphaherpesvirus_1_MN136523	CCGGTACGATGCTGTTCCGCGAGATTCTCCACGGGCAGCTGGGGTATACCGAGGGCCAGG
	'Human_herpesvirus_1_strain_17_NC_001806.2'	CCGGTACGATGCTGTTCCGCGAGATTCTCCACGGGCAGCTGGGGTATACCGAGGGCCAGG
	'Chimpanzee_alpha_1_herpesvirus_strain_105640_NC_023677.1'	CCGGGACGATGTTGTTCCGCGAGATTCTCCTCGGGCAGATGGGGTACACTGAGGGCCAGG
	Human_herpesvirus_2_strain_HG52_NC_001798	CCGGGACGATGTTGTTCCGCGAGATTCTCCTCGGGCAGATGGGGTACACCGAGGGTCAGG
	'Macacine_herpesvirus_1_NC_004812.1'	CGACTACGATGCTGTTTCGCGAGGCGCTTCTCGGAGAGCTGGGCTACACCGAGGGTCAGG
	'Murid_herpesvirus_1_NC_004065.1'	GGGAAGATGTGCTGAACGACGCGATCTTTTGCCTGTCGCTGGGAAACTTTGTGTACAACT

	'HSV1-N1_consensus_seq.'	GGGTGTACAACGTCGTCCGGTCCAGCGAGGCGACCACCCGGCAGCTGCAGG------CTC
	Human_alphaherpesvirus_1_MN136523	GGGTGTACAACGTCGTCCGGTCCAGCGAGGCGACCACCCGGCAGCTGCAGG------CGG
	'Human_herpesvirus_1_strain_17_NC_001806.2'	GGGTGTACAACGTCGTCCGGTCCAGCGAGGCGACCACCCGGCAGCTGCAGG------CGG
	'Chimpanzee_alpha_1_herpesvirus_strain_105640_NC_023677.1'	GGGTGTACAACGTGGTCCGGTCCAGCGAGGCCGCCACCCGACAGCTGCAGG------CGG
	Human_herpesvirus_2_strain_HG52_NC_001798	GGGTGTACAACGTCGTCCGGTCCAGCGAGGCCGCCACCCGACAGCTGCAGG------CGG
	'Macacine_herpesvirus_1_NC_004812.1'	GCGTTTACAACGTCGTTCGGTCCAGCGAAGCCGTGACCCGCCAGCTGCAGG------CCG
	'Murid_herpesvirus_1_NC_004065.1'	TCTCGCGCGCGCTCGAAGAACTGCGCGGAATGATCAGATGCCAGTTCGAGGACCTGACCG

	'HSV1-N1_consensus_seq.'	CGATCTTTCACGCGCTCCTCAAC----------------------GCCACCACYKMCCGG
	Human_alphaherpesvirus_1_MN136523	CGATCTTTCACGCGCTCCTCAAC----------------------GCCACCACTTACCGG
	'Human_herpesvirus_1_strain_17_NC_001806.2'	CGATCTTTCACGCGCTCCTCAAC----------------------GCCACCACTTACCGG
	'Chimpanzee_alpha_1_herpesvirus_strain_105640_NC_023677.1'	CGATCTTTCACGCGCTCCTCAAC----------------------GCCACGACGTACCGG
	Human_herpesvirus_2_strain_HG52_NC_001798	CGATCTTCCACGCGCTCCTCAAC----------------------GCCACGACGTACCGG
	'Macacine_herpesvirus_1_NC_004812.1'	CGGTCTTCGGCGCGCTGCTCAAC----------------------GCCGCCGCTCACCGG
	'Murid_herpesvirus_1_NC_004065.1'	AGACCCTGTACGCGGCCTACTATCAGTGTCCCATAATGAGAGACGACTACCGCGTGCTGT

	'HSV1-N1_consensus_seq.'	GACCTCGAG------GCGGACTGGCTCGGCCACGTGG-------------CGGCCCGCGG
	Human_alphaherpesvirus_1_MN136523	GACCTCGAG------GCGGACTGGCTCGGCCACGTGG-------------CGGCCCGCGG
	'Human_herpesvirus_1_strain_17_NC_001806.2'	GACCTCGAG------GCGGACTGGCTCGGCCACGTGG-------------CGGCCCGCGG
	'Chimpanzee_alpha_1_herpesvirus_strain_105640_NC_023677.1'	GACCTGGAG------GAGGACTGGCGCCGCCACGTTG-------------TGGCCCGCGG
	Human_herpesvirus_2_strain_HG52_NC_001798	GACCTGGAG------GAGGACTGGCGCCGCCACGTGG-------------TGGCCCGCGG
	'Macacine_herpesvirus_1_NC_004812.1'	GACCTGGAG------GCGGACTGGCGGCGACACGTCG-------------CCGCCCGCCG
	'Murid_herpesvirus_1_NC_004065.1'	GCTCCGAGGTGGCGAACGAGATCACGTCGCCCCGTGAAGACGGACAGGGCCTGTCCGCGT

	'HSV1-N1_consensus_seq.'	TCTGCRGCCCCAACGGC----TGGTTCGCCGGKACAGGAACRCCCGGGAG--------GC
	Human_alphaherpesvirus_1_MN136523	TCTGCAGCCCCAACGGC----TGGTTCGCCGGTACAGGAACGCCCGGGAG--------GC
	'Human_herpesvirus_1_strain_17_NC_001806.2'	TCTGCAGCCCCAACGGC----TGGTTCGCCGGTACAGGAACGCCCGGGAG--------GC
	'Chimpanzee_alpha_1_herpesvirus_strain_105640_NC_023677.1'	CCTCCAGCCGCAGCGGC----TGGTTCGCAGGTACAGGAACACCCGGGAG--------GG
	Human_herpesvirus_2_strain_HG52_NC_001798	CCTCCAGCCGCAGCGGC----TGGTTCGCAGGTACCGGAACGCCCGGGAG--------GG
	'Macacine_herpesvirus_1_NC_004812.1'	GCTCGAGCCCGAGCGCC----TGGTGCGCCGGTACGGCGGCGCCCCCGAC--------GG
	'Murid_herpesvirus_1_NC_004065.1'	TGTGCCGCCGCAGCCTCGCTTTCGCGCGCCGCTGCTACAACGAAGGCGTGTTTTTCTCAC

	'HSV1-N1_consensus_seq.'	GGAKATCGCCGGGGTGGCCGAGCGGGTGTTCGACACGKGGCGGAAKACGCTYMKGACGAC
	Human_alphaherpesvirus_1_MN136523	GGATATCGCCGGGGTGGCCGAGCGGGTGTTCGACACGTGGCGGAATACGCTTAGGACGAC
	'Human_herpesvirus_1_strain_17_NC_001806.2'	GGATATCGCCGGGGTGGCCGAGCGGGTGTTCGACACGTGGCGGAACACGCTTAGGACGAC
	'Chimpanzee_alpha_1_herpesvirus_strain_105640_NC_023677.1'	CGATATCGCCGGGGTTGCCGAGCGGGTGTTCGATACGTGGCGATGCACGCTCAGGACGAC
	Human_herpesvirus_2_strain_HG52_NC_001798	CGATATCGCCGGGGTGGCCGAGCGGGTGTTCGACACGTGGCGATGCACGCTCAGGACGAC
	'Macacine_herpesvirus_1_NC_004812.1'	CGACGTCGCAGCCGTCGCCGAGCGAGTGTACGACACGTGGCGCGCCGCCCTCCGGGCCTC
	'Murid_herpesvirus_1_NC_004065.1'	CGTCGTACGTCAAGTATCTGATCAAGTGCGCGGCCATGGAAGAGGCAGGCTTCGAAGGCT

	'HSV1-N1_consensus_seq.'	GCT-GCTGGA----------------------------------CTTTGCCCACGGGTTG
	Human_alphaherpesvirus_1_MN136523	GCT-GCTGGA----------------------------------CTTTGCCCACGGGTTG
	'Human_herpesvirus_1_strain_17_NC_001806.2'	GCT-GCTGGA----------------------------------CTTTGCCCACGGGTTG
	'Chimpanzee_alpha_1_herpesvirus_strain_105640_NC_023677.1'	GCT-GCTGGA----------------------------------CTTTGCCCACGGGGTG
	Human_herpesvirus_2_strain_HG52_NC_001798	GCT-GCTGGA----------------------------------CTTTGCCCACGGGGTG
	'Macacine_herpesvirus_1_NC_004812.1'	GCT-GCTGGA----------------------------------CTTTGCGCGCGGCCTG
	'Murid_herpesvirus_1_NC_004065.1'	ACTCGCTCGAGTCGGCCGCGAGATCTCTGGCGAACCCAGACATCTTCCGCCCGCTGCCTG

	'HSV1-N1_consensus_seq.'	------------------GTCGCCYGCTTTGCGTCGGGCGGCCCGAGCGGCCCGTCAAG-
	Human_alphaherpesvirus_1_MN136523	------------------GTCGCCTGCTTTGCGTCGGGCGGCCCGAGCGGCCCGTCAAG-
	'Human_herpesvirus_1_strain_17_NC_001806.2'	------------------GTCGCCTGCTTTGCGCCGGGCGGCCCGAGCGGCCCGTCAAG-
	'Chimpanzee_alpha_1_herpesvirus_strain_105640_NC_023677.1'	------------------GTAGACTGCTTTGCGCCGGGCGGCCCAAGCGGACCGACCAG-
	Human_herpesvirus_2_strain_HG52_NC_001798	------------------GTAGACTGCTTTGCGCCGGGCGGCCCAAGCGGACCGACCAG-
	'Macacine_herpesvirus_1_NC_004812.1'	------------------GCCGACTGCTTCGCGCAGGGCGGACCCGGCGGCCCGGTGGG-
	'Murid_herpesvirus_1_NC_004065.1'	ACGAGAGTAGCGCCCGCCGCATGCTGCGCCGCACGATACACTTCGTGCGCGTCGACGGGA

	'HSV1-N1_consensus_seq.'	----------------------------------CTTCCCCAAATATMTCGACTGGCTGA
	Human_alphaherpesvirus_1_MN136523	----------------------------------CTTCCCCAAATATATCGACTGGCTGA
	'Human_herpesvirus_1_strain_17_NC_001806.2'	----------------------------------CTTCCCCAAATATATCGACTGGCTGA
	'Chimpanzee_alpha_1_herpesvirus_strain_105640_NC_023677.1'	----------------------------------CTTCCCCAAATATATCGACTGGCTGA
	Human_herpesvirus_2_strain_HG52_NC_001798	----------------------------------CTTCCCCAAATATATCGACTGGCTGA
	'Macacine_herpesvirus_1_NC_004812.1'	----------------------------------CTTCTCCAGATATATCGACTGGCTCA
	'Murid_herpesvirus_1_NC_004065.1'	CACCCTCGTCTTCCAGACAGATCCCCACGACCCACATCCCAACACACGCCAACTACGAGC

	'HSV1-N1_consensus_seq.'	CGTGCCTGGAAMTGGTCCCCATATTACGCAAGCGACAAGAAGGGGGTGTGACGCAGGGTC
	Human_alphaherpesvirus_1_MN136523	CGTGCCTGGGGCTGGTCCCCATATTACGCAAGCGACAAGAAGGGGGTGTGACGCAGGGTC
	'Human_herpesvirus_1_strain_17_NC_001806.2'	CGTGCCTGGGGCTGGTCCCCATATTACGCAAGCGACAAGAAGGGGGTGTGACGCAGGGTC
	'Chimpanzee_alpha_1_herpesvirus_strain_105640_NC_023677.1'	CGTGTCTGGGGCTGGTTCCCATATTGCGCAAGACGCGCGAGGGGGGGGTGACGCAGCGCC
	Human_herpesvirus_2_strain_HG52_NC_001798	CGTGTCTGGGGCTGGTTCCCATATTGCGCAAGACGCGCGAGGGGGAGGCGACGCAGCGCC
	'Macacine_herpesvirus_1_NC_004812.1'	TGTGCCTAGGCCTCGTGCCCGTGATGCGCAGGCCGCGCGAGGGGGAAGTGACGCAGCGCC
	'Murid_herpesvirus_1_NC_004065.1'	TGTTCCTGCAAGCGTCTCGCATGATCGTTCCGCAGCAACA----GCAGTCACGCAGAA--

	'HSV1-N1_consensus_seq.'	TTGCGGCGTTTCTCAAGGAGCACCCGCTGACCCGCCAGCTGGCCACGGTCGCGGAGGCCG
	Human_alphaherpesvirus_1_MN136523	TGAGGGCGTTTCTCAAGCAGCACCCGCTGACCCGCCAGCTGGCCACGGTCGCGGAGGCCG
	'Human_herpesvirus_1_strain_17_NC_001806.2'	TGAGGGCGTTTCTCAAGCAGCACCCGCTGACCCGCCAGCTGGCCACGGTCGCGGAGGCCG
	'Chimpanzee_alpha_1_herpesvirus_strain_105640_NC_023677.1'	TGGGGGCGTTTCTAAGGCAACACACGCTGCCCCGGCAGCTGGCCACGGTTGCCGGGGCAG
	Human_herpesvirus_2_strain_HG52_NC_001798	TGGGGGCGTTTCTCAGGCAGCACACGCTGCCCCGGCAGCTGGCCACGGTCGCCGGGGCCG
	'Macacine_herpesvirus_1_NC_004812.1'	TGGAGGCGTTCCTTAGCGACCACGCCCTCCCCAGGGACCTGGCGACCGTGGCCGGGGCCG
	'Murid_herpesvirus_1_NC_004065.1'	--GCAGCACCCCGCCACCATCATCCTCTCCTCCTC-------CCCCGGCCGCCGGAGGGC

	'HSV1-N1_consensus_seq.'	CGGAGCGCGCCGGCCCCGGGTTTTTT----------------------------------
	Human_alphaherpesvirus_1_MN136523	CGGAGCGCGCCGGCCCCGGGTTTTTT----------------------------------
	'Human_herpesvirus_1_strain_17_NC_001806.2'	CGGAGCGCGCCGGCCCCGGGTTTTTT----------------------------------
	'Chimpanzee_alpha_1_herpesvirus_strain_105640_NC_023677.1'	CGGAGCGCGCCGGTCCGGGGCTTCTG----------------------------------
	Human_herpesvirus_2_strain_HG52_NC_001798	CGGAGCGCGCCGGCCCGGGGCTTCTG----------------------------------
	'Macacine_herpesvirus_1_NC_004812.1'	TCGAGCGCGCCGCCCCGGGCCTCCGG----------------------------------
	'Murid_herpesvirus_1_NC_004065.1'	CAAAGTACTCCAAGCGTACCTTTCTGTAATCTTAGATTAATCAGCAGAATAACCAACCCC

	'HSV1-N1_consensus_seq.'	--------------------------------------GAGCTGGCGTTGGCCTTCGACT
	Human_alphaherpesvirus_1_MN136523	--------------------------------------GAGCTGGCGTTGGCCTTCGACT
	'Human_herpesvirus_1_strain_17_NC_001806.2'	--------------------------------------GAGCTGGCGCTGGCCTTCGACT
	'Chimpanzee_alpha_1_herpesvirus_strain_105640_NC_023677.1'	--------------------------------------GAGCTGGCCGTCGCGTTTGACT
	Human_herpesvirus_2_strain_HG52_NC_001798	--------------------------------------GATCTGGCCGTCGCGTTCGACT
	'Macacine_herpesvirus_1_NC_004812.1'	--------------------------------------GAGCTGGCGCGCGCCTTCGACT
	'Murid_herpesvirus_1_NC_004065.1'	AAAAGCACTTAGCACTTAGCCACACGAATCGAGTAAGTAAGTTACCAATCTCATACACCC

	'HSV1-N1_consensus_seq.'	CC----------------------------------------------------------
	Human_alphaherpesvirus_1_MN136523	CC----------------------------------------------------------
	'Human_herpesvirus_1_strain_17_NC_001806.2'	CC----------------------------------------------------------
	'Chimpanzee_alpha_1_herpesvirus_strain_105640_NC_023677.1'	CC----------------------------------------------------------
	Human_herpesvirus_2_strain_HG52_NC_001798	CC----------------------------------------------------------
	'Macacine_herpesvirus_1_NC_004812.1'	CG----------------------------------------------------------
	'Murid_herpesvirus_1_NC_004065.1'	CCCCCATGTACTTCTTTCTTCCATAATTTCACTGAATAAATAAAGATCACAGACAAAAAA

	'HSV1-N1_consensus_seq.'	------------ACGCGCGTGGCGGACTACGACCGCGTGTATATCTACTACAACCACCGC
	Human_alphaherpesvirus_1_MN136523	------------ACGCGCGTGGCGGACTACGACCGCGTGTATATCTACTACAACCACCGC
	'Human_herpesvirus_1_strain_17_NC_001806.2'	------------ACGCGCGTGGCGGACTACGACCGCGTGTATATCTACTACAACCACCGC
	'Chimpanzee_alpha_1_herpesvirus_strain_105640_NC_023677.1'	------------ACGCGCATGGCGGAATACGACCGCGTGCACATCTACTACAACCATCGC
	Human_herpesvirus_2_strain_HG52_NC_001798	------------ACGCGCATGGCGGAATACGACCGCGTGCACATCTACTACAACCATCGC
	'Macacine_herpesvirus_1_NC_004812.1'	------------GCGCGCATCGCCGACTACGACCGCGTGTGCCTCTTCTACCACCCCCGC
	'Murid_herpesvirus_1_NC_004065.1'	AGACAAGAGACATCGTGTGTTGTGTAATTCGATTTAGTGTCTGACT-TTATTGATATCGG

	'HSV1-N1_consensus_seq.'	CGGGGCGACTGGCTCGTGCGAGACC-CCATCAGCGGGCAGCGCGGAG-------------
	Human_alphaherpesvirus_1_MN136523	CGGGGCGACTGGCTCGTGCGAGACC-CCATCAGCGGGCAGCGCGGAG-------------
	'Human_herpesvirus_1_strain_17_NC_001806.2'	CGGGGCGACTGGCTCGTGCGAGACC-CCATCAGCGGGCAGCGCGGAG-------------
	'Chimpanzee_alpha_1_herpesvirus_strain_105640_NC_023677.1'	CGGGGGGAGTGGCTGGTACGCGACC-CGGTCAGCGGGCAGCGCGGTG-------------
	Human_herpesvirus_2_strain_HG52_NC_001798	CGGGGGGAGTGGCTGGTGCGCGACC-CGGTCAGCGGGCAGCGCGGCG-------------
	'Macacine_herpesvirus_1_NC_004812.1'	CGCGGGGAGTGGCGCGTGCGTGACC-CCGCCGGCGCGCAGCGCGGAG-------------
	'Murid_herpesvirus_1_NC_004065.1'	CATTGTTGTCGTCGTTTTCGGAACCTCCCTTAGCCAGCAGATTGAAGGACCGACCGAGGC

	'HSV1-N1_consensus_seq.'	AATCWCTGGTGCTGTGGCAGMAGCTG----------------------------------
	Human_alphaherpesvirus_1_MN136523	AATGTCTGGTGCTGTGGCCTCCCTTG----------------------------------
	'Human_herpesvirus_1_strain_17_NC_001806.2'	AATGTCTGGTGCTGTGGCCCCCCTTG----------------------------------
	'Chimpanzee_alpha_1_herpesvirus_strain_105640_NC_023677.1'	AGTGCCTGGTGTTGTGCCCCCCCTTG----------------------------------
	Human_herpesvirus_2_strain_HG52_NC_001798	AGTGCCTGGTGCTGTGCCCCCCCCTG----------------------------------
	'Macacine_herpesvirus_1_NC_004812.1'	AGTGCGTCGTCCTGTGGCCGCCGCTG----------------------------------
	'Murid_herpesvirus_1_NC_004065.1'	AACGTAAGGTGCTGTTCTCCCCACAGAGATCTTGTCCTGTGAAGAACACCGGACTGACGT

	'HSV1-N1_consensus_seq.'	---------TGGACCGGGGACCGTC----------------------------------T
	Human_alphaherpesvirus_1_MN136523	---------TGGACCGGGGACCGTC----------------------------------T
	'Human_herpesvirus_1_strain_17_NC_001806.2'	---------TGGACCGGGGACCGTC----------------------------------T
	'Chimpanzee_alpha_1_herpesvirus_strain_105640_NC_023677.1'	---------TGGACCGGCGATCGCC----------------------------------T
	Human_herpesvirus_2_strain_HG52_NC_001798	---------TGGACCGGCGACCGCC----------------------------------T
	'Macacine_herpesvirus_1_NC_004812.1'	---------TGGACCGGCGACCGCC----------------------------------T
	'Murid_herpesvirus_1_NC_004065.1'	GGGGACACTTGGGAGGCCGGTCGCCCAGCGCGACGGGCAGCCGAGCCCTGAATCGATAGT

	'HSV1-N1_consensus_seq.'	GWTCTTCGATTCGCCCG-------------------------------------------
	Human_alphaherpesvirus_1_MN136523	GGTCTTCGATTCGCCCG-------------------------------------------
	'Human_herpesvirus_1_strain_17_NC_001806.2'	GGTCTTCGATTCGCCCG-------------------------------------------
	'Chimpanzee_alpha_1_herpesvirus_strain_105640_NC_023677.1'	GGTGTTCGACTCGCCCG-------------------------------------------
	Human_herpesvirus_2_strain_HG52_NC_001798	GGTCTTCGATTCGCCCG-------------------------------------------
	'Macacine_herpesvirus_1_NC_004812.1'	CCTCTTCGACTCGCCGA-------------------------------------------
	'Murid_herpesvirus_1_NC_004065.1'	TCTTTTTGATTCCCCGGAGTCCCAGAGTGAATAGCTGCATGACGCCCTCGCAGATCTTGG

	'HSV1-N1_consensus_seq.'	------------TSCAGCGGCTGTTTCCCGAGA--------------TCGTCGCGTGTCG
	Human_alphaherpesvirus_1_MN136523	------------TCCAGCGGCTGTTTCCCGAGA--------------TCGTCGCGTGTCA
	'Human_herpesvirus_1_strain_17_NC_001806.2'	------------TCCAGCGGCTGTTTCCCGAGA--------------TCGTCGCGTGTCA
	'Chimpanzee_alpha_1_herpesvirus_strain_105640_NC_023677.1'	------------TTCAGCGGCTATGCCCCGAGA--------------TCGTCGCGTGTCA
	Human_herpesvirus_2_strain_HG52_NC_001798	------------TTCAGCGGCTGTGCCCCGAGA--------------TCGTCGCGTGCCA
	'Macacine_herpesvirus_1_NC_004812.1'	------------TGCAGAGACTCTCGCGCGAGA--------------TCGTCGCCTGTCG
	'Murid_herpesvirus_1_NC_004065.1'	TGATCTCGTCGTCCCAGGGGTTGTAGGAAAAGATGGCACCTTTCTCGTTGACGGCCAAGA

	'HSV1-N1_consensus_seq.'	CTGCCTCCGGGAACACG-------------------------------------------
	Human_alphaherpesvirus_1_MN136523	CTCCCTCCGGGAACACG-------------------------------------------
	'Human_herpesvirus_1_strain_17_NC_001806.2'	CTCCCTCCGGGAACACG-------------------------------------------
	'Chimpanzee_alpha_1_herpesvirus_strain_105640_NC_023677.1'	CGCCCTCCGGGAACACG-------------------------------------------
	Human_herpesvirus_2_strain_HG52_NC_001798	CGCCCTCCGGGAACACG-------------------------------------------
	'Macacine_herpesvirus_1_NC_004812.1'	CGCGCTCCGCGAGCACG-------------------------------------------
	'Murid_herpesvirus_1_NC_004065.1'	GGACCTCGCGGAAGACGGGGTCCAAGTAACGTCCGATGACGGCCGCGAAGTAGACCATGG

	'HSV1-N1_consensus_seq.'	---------------------CGCACGTCTGCCGGCTGCGCAAKACCGCGKCCTTCAAGG
	Human_alphaherpesvirus_1_MN136523	---------------------CGCACGTCTGCCGGCTGCGCAATACCGCGTCCGTCAAGG
	'Human_herpesvirus_1_strain_17_NC_001806.2'	---------------------CGCACGTCTGCCGGCTGCGCAATACCGCGTCCGTCAAGG
	'Chimpanzee_alpha_1_herpesvirus_strain_105640_NC_023677.1'	---------------------CGCATATCTGCCGTCTGCGCAATACCGCGTCCGTCAAGG
	Human_herpesvirus_2_strain_HG52_NC_001798	---------------------CGCACATCTGCCGTCTGCGCAACACCGCGTCCGTCAAGG
	'Macacine_herpesvirus_1_NC_004812.1'	---------------------CCCGCGTCTGCCGCCTTCGCAACGCCGCGTCCGTGAAGG
	'Murid_herpesvirus_1_NC_004065.1'	TGTCAGAACCGCGTCCCGTGACGAACTTGCGTCGTCTGGGTGGGATGGTTTTGATGTAGG

	'HSV1-N1_consensus_seq.'	TGCTGCTGGGGCGCA--AGAGCGACAGCGAGCGCGGGGTGGCCGGCGCCGCGC-------
	Human_alphaherpesvirus_1_MN136523	TGCTGCTGGGGCGCA--AGAGCGACAGCGAGCGCGGGGTGGCCGGCGCCGCGC-------
	'Human_herpesvirus_1_strain_17_NC_001806.2'	TGCTGCTGGGGCGCA--AGAGCGACAGCGAGCGCGGGGTGGCCGGTGCCGCGC-------
	'Chimpanzee_alpha_1_herpesvirus_strain_105640_NC_023677.1'	TGCTGCTGGGGCGCA--AGAGCGACAGCGAGCGTGGGGTGGCTGGCGCCGCGC-------
	Human_herpesvirus_2_strain_HG52_NC_001798	TGCTGTTGGGGCGCA--AGAGCGACAGCGAGCGCGGGGTGGCTGGCGCCGCGC-------
	'Macacine_herpesvirus_1_NC_004812.1'	TGCTGTTGGGCCGCA--AGAACGACGGCGATCGAGGGGCCGCGGGGGCCGCCC-------
	'Murid_herpesvirus_1_NC_004065.1'	CGCCGGTGGGCCAGGGCAGGGAGAAGACGGTGCCGGGGTAGGTGGCGGAGAACTTGGCGA

	'HSV1-N1_consensus_seq.'	-----------GGGTCGWKAACGAGGTGTTGGGGGAGGACGACGAGACCAAGGCCG-GGT
	Human_alphaherpesvirus_1_MN136523	-----------GGGTCGTTAACAAGGTGTTGGGGGAGGACGACGAGACCAAGGCCG-GGT
	'Human_herpesvirus_1_strain_17_NC_001806.2'	-----------GGGTCGTTAACAAGGTGTTGGGGGAGGACGACGAGACCAAGGCCG-GGT
	'Chimpanzee_alpha_1_herpesvirus_strain_105640_NC_023677.1'	-----------GGGTCGTCAATAAGGTGCTGGGGGAGGATGACGAGACGAAGGCCG-GCT
	Human_herpesvirus_2_strain_HG52_NC_001798	-----------GGGTCGTCAATAAGGCGCTGGGGGAGGATGACGAGACGAAGGCCG-GCT
	'Macacine_herpesvirus_1_NC_004812.1'	-----------GCGCCGTCAGCCGGGCCCTGGGCGAGGACGACGCCTCGAAGGCCG-GCT
	'Murid_herpesvirus_1_NC_004065.1'	TCGAGAGCGCGGTGCTCTTGGTCAGGCGTTCCAGGTACTCGGTGACGCCGGCGCTGCAGC

	'HSV1-N1_consensus_seq.'	CGGCCGCCTC------------------------GCGCCTCGTGCGGYWCATCATCAA--
	Human_alphaherpesvirus_1_MN136523	CGGCCGCCTC------------------------GCGCCTCGTGCGGCTTATCATCAA--
	'Human_herpesvirus_1_strain_17_NC_001806.2'	CGGCCGCCTC------------------------GCGCCTCGTGCGGCTTATCATCAA--
	'Chimpanzee_alpha_1_herpesvirus_strain_105640_NC_023677.1'	CGGCCGCCTC------------------------GCGTCTCGTGCGGCTCATCATCAA--
	Human_herpesvirus_2_strain_HG52_NC_001798	CGGCCGCCTC------------------------GCGTCTCGTGCGGCTCATCATCAA--
	'Macacine_herpesvirus_1_NC_004812.1'	CGGCCGCCTC------------------------GCGCCTCGTGCGGCTCATCATCAA--
	'Murid_herpesvirus_1_NC_004065.1'	CGTCCGTCTCTATCTCCCGATAGATGGGGTAGAAGCGCCTGAGTCCCCTCTTGATGAAGC

	'HSV1-N1_consensus_seq.'	---CATGAAGGGCATGCGCCACGACCKYGACATTAACGACACTGTCTKT-----------
	Human_alphaherpesvirus_1_MN136523	---CATGAAGGGCATGCGCCACGTAGGCGACATTAACGACACTGTGCGTG----------
	'Human_herpesvirus_1_strain_17_NC_001806.2'	---CATGAAGGGCATGCGCCACGTAGGCGACATTAACGACACCGTGCGTG----------
	'Chimpanzee_alpha_1_herpesvirus_strain_105640_NC_023677.1'	---CATGAAGGGCATGCGCCACGTGGGCGACATCAACGACACGGTACGCG----------
	Human_herpesvirus_2_strain_HG52_NC_001798	---CATGAAGGGCATGCGCCACGTGGGCGACATCAACGACACGGTACGCG----------
	'Macacine_herpesvirus_1_NC_004812.1'	---CATGAAGGGCATGCGCCACATCGGCGACATCAACGACACGGTGCGCG----------
	'Murid_herpesvirus_1_NC_004065.1'	CCTCCGGGGAGTCCCCGACCAGATAGATGGCGTCGTCGACGTCGGGCGCGTAGATGTAGA

	'HSV1-N1_consensus_seq.'	-----TCTACCTCGATGAGGCCGGCATGCACCTGATAGACGCCCCGGCCGTCGACGRTAC
	Human_alphaherpesvirus_1_MN136523	-----CCTACCTCGATGAGGCCGGGGGGCACCTGATAGACGCCCCGGCCGTCGACGGTAC
	'Human_herpesvirus_1_strain_17_NC_001806.2'	-----CCTACCTCGACGAGGCCGGGGGGCACCTGATAGACGCCCCGGCCGTCGACGGTAC
	'Chimpanzee_alpha_1_herpesvirus_strain_105640_NC_023677.1'	-----CCTACTTGGATGAGGCGGGGGGTCACCTGATCGACACCCCCACCGTCGACCACAC
	Human_herpesvirus_2_strain_HG52_NC_001798	-----CCTACTTGGACGAGGCGGGGGGGCACCTGATCGACACCCCCGCCGTCGACCACAC
	'Macacine_herpesvirus_1_NC_004812.1'	-----CCTACCTCGACGAGGCGGGGGGGCACCTCATCGACTCGGCCGCGGTCGACCCCGC
	'Murid_herpesvirus_1_NC_004065.1'	CGCGTCCCTCCTCGCCGGCGAAGAGGACGCCCAGGTCCTCGTTCTTGTCATCGCCGGTCG

	'HSV1-N1_consensus_seq.'	GCYCCCGGGRTTCGGCAAGGGCGGAAACAGCCGCG-GGTCTGCGGGCCAGGACCAGGGG-
	Human_alphaherpesvirus_1_MN136523	CCTCCCGGGATTCGGCAAGGGCGGAAACAGCCGCG-GGTCTGCGGGCCAGGACCAGGGG-
	'Human_herpesvirus_1_strain_17_NC_001806.2'	CCTCCCTGGATTCGGCAAGGGCGGAAACAGCCGCG-GGTCTGCGGGCCAGGACCAGGGG-
	'Chimpanzee_alpha_1_herpesvirus_strain_105640_NC_023677.1'	CCTCCCTGGATTTGGCAAGGGCGGCACCGGCCGCG-GGTCGGCGGCCCAGGACCCGGGG-
	Human_herpesvirus_2_strain_HG52_NC_001798	CCTCCCTGGGTTCGGCAAGGGCGGCACCGGCCGCG-GGTCGGCGCCCCAGGACCCGGGG-
	'Macacine_herpesvirus_1_NC_004812.1'	CCTGCCGGGCTTCGGCCGGGCGACCGGACGCCCCGCGGCCGGCGGCGCCGACCCCGCGGC
	'Murid_herpesvirus_1_NC_004065.1'	AGCGGCGGACGCCGCCCAGGACGATGAGATCCTCC-GGACAGCAGAGGTACTCCTGCGAG

	'HSV1-N1_consensus_seq.'	-----------------GGGCGGGCGCCGCAGCTTCGCCAGGCCTTCCGCAC--------
	Human_alphaherpesvirus_1_MN136523	-----------------GGGCGGGCGCCGCAGCTTCGCCAGGCCTTCCGCAC--------
	'Human_herpesvirus_1_strain_17_NC_001806.2'	-----------------GGGCGGGCGCCGCAGCTTCGCCAGGCCTTCCGCAC--------
	'Chimpanzee_alpha_1_herpesvirus_strain_105640_NC_023677.1'	-----------------GCGCGACCCCAGCAGCTTCGCCAGGCCTTTCAGAC--------
	Human_herpesvirus_2_strain_HG52_NC_001798	-----------------GCGCGACCGCAGCAGCTTCGCCAGGCGTTTCAGAC--------
	'Macacine_herpesvirus_1_NC_004812.1'	----------------CCCGCGCCAGCAGCAGCTCCGCCAGGCCTTCCAGAC--------
	'Murid_herpesvirus_1_NC_004065.1'	AGCCGACTGATCTCCCCGACGGGCATGCGGAGTTCGGCCTCGGTCTCCAACCAGAGTGTG

	'HSV1-N1_consensus_seq.'	--------GGCCGTGGTCAACAACATCAACGGCGTGTTGGAGGGCTATATAAATAACCTG
	Human_alphaherpesvirus_1_MN136523	--------GGCCGTGGTTAACAACATCAACGGCGTGTTGGAGGGCTATATAAATAACCTG
	'Human_herpesvirus_1_strain_17_NC_001806.2'	--------GGCCGTGGTTAACAACATCAACGGCGTGTTGGAGGGCTATATAAATAACCTG
	'Chimpanzee_alpha_1_herpesvirus_strain_105640_NC_023677.1'	--------GGCCGTGGTCAACAACATCAACGGCATGCTGGAGGGCTATATCAATAATCTC
	Human_herpesvirus_2_strain_HG52_NC_001798	--------GGCCGTGGTCAACAACATCAACGGCATGCTGGAGGGCTATATCAATAATCTC
	'Macacine_herpesvirus_1_NC_004812.1'	--------CTCGGTCGTCAACAACATCAACGGCATGCTGGAGGGCTACATCAACAACCTC
	'Murid_herpesvirus_1_NC_004065.1'	TAATTCTTGGGCCAGGTCAGCGGCATCCGCCATCCCTTGCGGATCTTGACGAACTCCCGG

	'HSV1-N1_consensus_seq.'	T-----TTGGWVYCATCGAGCGCCTGCGCGAGACCAACGCGGGCCTGGCGACCCAGTTGC
	Human_alphaherpesvirus_1_MN136523	T-----TTGGAACCATCGAGCGCCTGCGCGAGACCAACGCGGGCCTGGCGACCCAGTTGC
	'Human_herpesvirus_1_strain_17_NC_001806.2'	T-----TTGGAACCATCGAGCGCCTGCGCGAGACCAACGCGGGCCTGGCGACCCAATTGC
	'Chimpanzee_alpha_1_herpesvirus_strain_105640_NC_023677.1'	T-----TTGGCACCATAGAACGCCTGCGAGAGACTAACGCGGGTCTGGCGACCCAGCTGC
	Human_herpesvirus_2_strain_HG52_NC_001798	T-----TTGGAACCATAGAACGCCTGCGAGAGACGAACGCGGGTCTGGCGACCCAGCTGC
	'Macacine_herpesvirus_1_NC_004812.1'	T-----TCGGCACCATCGAGCGCCTGCGCGAGACGAACACGGACCTGGCGACGCAGCTGC
	'Murid_herpesvirus_1_NC_004065.1'	CAGAGATCGGGATTGTTGACGGCCCGCGCGAAGTC--CTCGGGCTCGATGATCC-GCTGA

	'HSV1-N1_consensus_seq.'	AGGAGCGCGACCGCGAGCTCCGGCGC-----GCAACAGCGGGGGC---------------
	Human_alphaherpesvirus_1_MN136523	AGGAGCGCGACCGCGAGCTCCGGCGC-----GCAACAGCGGGGGC---------------
	'Human_herpesvirus_1_strain_17_NC_001806.2'	AGGAGCGCGACCGCGAGCTCCGGCGC-----GCAACAGCGGGGGC---------------
	'Chimpanzee_alpha_1_herpesvirus_strain_105640_NC_023677.1'	AGGCGCGCGACCGCGAGCTTCGGCGC-----GCAAAGGCGGGGGC---------------
	Human_herpesvirus_2_strain_HG52_NC_001798	AGGCGCGCGACCGCGAGCTGCGGCGC-----GCCCAGGCGGGGGC---------------
	'Macacine_herpesvirus_1_NC_004812.1'	GCGACCGGGACATCGAGCTCCGGCGC-----GCCCGACTGGGGGC---------------
	'Murid_herpesvirus_1_NC_004065.1'	GGAGGAGACTTTTCGGGGACCGGTGCTGGCGGCGGCGGCGGCGGCAGTGGTATCGCCAGA

	'HSV1-N1_consensus_seq.'	----CCKGGAGCGCCAGCAGCGCGCGGCCGACCTG--------------GCGGCCGAGTC
	Human_alphaherpesvirus_1_MN136523	----CCTGGAGCGCCAGCAGCGCGCGGCCGACCTG--------------GCGGCCGAGTC
	'Human_herpesvirus_1_strain_17_NC_001806.2'	----CCTGGAGCGCCAGCAGCGCGCGGCCGACCTG--------------GCGGCCGAGTC
	'Chimpanzee_alpha_1_herpesvirus_strain_105640_NC_023677.1'	----GCTGGAGCGGGAGCAGCACGCGGCCGACCGG--------------GCGGCCGAGTC
	Human_herpesvirus_2_strain_HG52_NC_001798	----GCTGGAGCGGGAGCAGCGCGCGGCGGACCGG--------------GCGG-------
	'Macacine_herpesvirus_1_NC_004812.1'	----GCTCGATCGCCAGCAGCGCGCGGCGGACCCG--------------GGCCGCGCG--
	'Murid_herpesvirus_1_NC_004065.1'	GGCTGCGCGACCGTCACCGGCGCGGTGGTGACGGGCACGAACGAGGACAGCGGCAGCGTT

	'HSV1-N1_consensus_seq.'	-----------------------CGTGACCGGTGGATGCGGCAGCCGC----CCTGCG--
	Human_alphaherpesvirus_1_MN136523	-----------------------CGTGACCGGTGGATGCGGCAGCCGC----CCTGCG--
	'Human_herpesvirus_1_strain_17_NC_001806.2'	-----------------------CGTGACCGGTGGATGCGGCAGCCGC----CCTGCG--
	'Chimpanzee_alpha_1_herpesvirus_strain_105640_NC_023677.1'	-----------------------CGTGACCGGGGGAGGCGCGGGTCGC----CCGGCG--
	Human_herpesvirus_2_strain_HG52_NC_001798	----------------------------CCGGGGGAGGCGCGGGCCGC----CCGGCG--
	'Macacine_herpesvirus_1_NC_004812.1'	----------------------------CCGGAGGCGGAGCCGGCCGG----CCA-----
	'Murid_herpesvirus_1_NC_004065.1'	ATCGTTGATGGCGGCGGTGGAAGCGAGGCCAGCGGTAGCGAGAGCTGCAGCCCCGGCGGC

	'HSV1-N1_consensus_seq.'	--GGGGCGGRCTTGCTCCGGGCCGAC------------TATGACATTATCGACGTCAGCA
	Human_alphaherpesvirus_1_MN136523	--GGGGCGGACCTGCTCCGGGCCGAC------------TATGACATTATCGACGTCAGCA
	'Human_herpesvirus_1_strain_17_NC_001806.2'	--GGGGCGGACCTGCTCCGGGCCGAC------------TATGACATTATCGACGTCAGCA
	'Chimpanzee_alpha_1_herpesvirus_strain_105640_NC_023677.1'	--GAGGCGGATCTTCTCCGGGCCGAC------------TACGACATTATCGACGTCAGCA
	Human_herpesvirus_2_strain_HG52_NC_001798	--GAGGCGGATCTTCTCCGGGCCGAC------------TACGACATTATCGACGTCAGCA
	'Macacine_herpesvirus_1_NC_004812.1'	-------GGACGACCTCCGGACAGAC------------TATGACATCATCGACGTCAGCA
	'Murid_herpesvirus_1_NC_004065.1'	CTGGGGAGGGCGGGTGGCGGAGCGACCGGACCCAGCCGCGGGATGTAGCGGCTGTTACCA

	'HSV1-N1_consensus_seq.'	AGTCCATGGACGACGACACGTACGTCGCCAACAGCTTTC----AGCACCCGTACATCCCT
	Human_alphaherpesvirus_1_MN136523	AGTCCATGGACGACGACACGTACGTCGCCAACAGCTTTC----AGCACCCGTACATCCCT
	'Human_herpesvirus_1_strain_17_NC_001806.2'	AGTCCATGGACGACGACACGTACGTCGCCAACAGCTTTC----AGCACCCGTACATCCCT
	'Chimpanzee_alpha_1_herpesvirus_strain_105640_NC_023677.1'	AATCCATGGATGACGACACGTACGTGGCCAACAGTTTCC----AACACCAGTACATCCCC
	Human_herpesvirus_2_strain_HG52_NC_001798	AGTCCATGGACGACGACACGTACGTGGCCAACAGTTTCC----AGCACCAGTACATCCCC
	'Macacine_herpesvirus_1_NC_004812.1'	AGGCCATGGACGACGACACGTACGTCGCCAACAGCTTCC----AGCACCAGTACGTCCCC
	'Murid_herpesvirus_1_NC_004065.1'	ACATCCCCGAAGCCGTCGTA-GCGCCTCAGACCGCTTTCAAAAAGAACCTGT-CGTCCCC

	'HSV1-N1_consensus_seq.'	TCGTACGCCCAGGACC---------------------------------------TGGAG
	Human_alphaherpesvirus_1_MN136523	TCGTACGCCCAGGACC---------------------------------------TGGAG
	'Human_herpesvirus_1_strain_17_NC_001806.2'	TCGTACGCCCAGGACC---------------------------------------TGGAG
	'Chimpanzee_alpha_1_herpesvirus_strain_105640_NC_023677.1'	GCATACGGCCAGGACC---------------------------------------TTGAG
	Human_herpesvirus_2_strain_HG52_NC_001798	GCGTACGGCCAGGACC---------------------------------------TCGAG
	'Macacine_herpesvirus_1_NC_004812.1'	TCCTACGCGCAGGACC---------------------------------------TGGAG
	'Murid_herpesvirus_1_NC_004065.1'	ACATCTGCTCGGTACCACGCGATAGTTGTGAAAAAACCTCCTGATGCCTATCTTGTAGAA

	'HSV1-N1_consensus_seq.'	CGCCTGTCGCGCCTSTGGGAGCACGAGCTGGT----------------------------
	Human_alphaherpesvirus_1_MN136523	CGCCTGTCGCGCCTCTGGGAGCACGAGCTGGT----------------------------
	'Human_herpesvirus_1_strain_17_NC_001806.2'	CGCCTGTCGCGCCTCTGGGAGCACGAGCTGGT----------------------------
	'Chimpanzee_alpha_1_herpesvirus_strain_105640_NC_023677.1'	CGCCTGTCGCGCCTCTGGGAGCACGAGCTGGT----------------------------
	Human_herpesvirus_2_strain_HG52_NC_001798	CGCCTGTCGCGCCTCTGGGAGCACGAGCTGGT----------------------------
	'Macacine_herpesvirus_1_NC_004812.1'	CGCCTCTCGCGACTCTGGGAGCACGAGCTGCT----------------------------
	'Murid_herpesvirus_1_NC_004065.1'	CATATCCAGAGATTCTGCGAGTCTGAGCAGCTTTGACACGGCGTGATGAATGGCATAGAC

	'HSV1-N1_consensus_seq.'	--------------------------------------------------------GCGC
	Human_alphaherpesvirus_1_MN136523	--------------------------------------------------------GCGC
	'Human_herpesvirus_1_strain_17_NC_001806.2'	--------------------------------------------------------GCGC
	'Chimpanzee_alpha_1_herpesvirus_strain_105640_NC_023677.1'	--------------------------------------------------------GCGC
	Human_herpesvirus_2_strain_HG52_NC_001798	--------------------------------------------------------GCGC
	'Macacine_herpesvirus_1_NC_004812.1'	--------------------------------------------------------GCGC
	'Murid_herpesvirus_1_NC_004065.1'	CGCGTGATCGGCCCCAATGAAAACGGCCGTACGCGGTCTGGTAGAGTTTAAGCCTGCCGC

	'HSV1-N1_consensus_seq.'	TGKWTTAAAATTCT--------------------GTGTYACCGCAACAACC---------
	Human_alphaherpesvirus_1_MN136523	TGTTTTAAAATTCT--------------------GTGTCACCGCAACAACC---------
	'Human_herpesvirus_1_strain_17_NC_001806.2'	TGTTTTAAAATTCT--------------------GTGTCACCGCAACAACC---------
	'Chimpanzee_alpha_1_herpesvirus_strain_105640_NC_023677.1'	TGCTTCAAGATTCT--------------------TCGCCACCGCAATAACC---------
	Human_herpesvirus_2_strain_HG52_NC_001798	TGCTTCAAGATTCT--------------------GCGCCACCGCAACAACC---------
	'Macacine_herpesvirus_1_NC_004812.1'	TGCTTCAAGATCTC--------------------GCGGCACACCAACAACC---------
	'Murid_herpesvirus_1_NC_004065.1'	CGTGCCAAAATGTCCAAATGTAGACAGTCGTAAAGCGTCGATGCAGGGGCTTTGCTCTTT

	'HSV1-N1_consensus_seq.'	-----AGGGCCAWGAGACTTCGATCTCGTACTCYAGCSGGG-------------------
	Human_alphaherpesvirus_1_MN136523	-----AGGGCCAAGAGACGTCGATCTCGTACTCCAGCGGGG-------------------
	'Human_herpesvirus_1_strain_17_NC_001806.2'	-----AGGGCCAAGAGACGTCGATCTCGTACTCCAGCGGGG-------------------
	'Chimpanzee_alpha_1_herpesvirus_strain_105640_NC_023677.1'	-----AGGGCCAGGAAACGTCGATCTCGTACTCTAGCGGGG-------------------
	Human_herpesvirus_2_strain_HG52_NC_001798	-----AGGGCCAGGAAACGTCGATCTCGTACTCTAGCGGGG-------------------
	'Macacine_herpesvirus_1_NC_004812.1'	-----AGGGCCGCGAGACGGCCATCTTTTACTCCAGCGGGG-------------------
	'Murid_herpesvirus_1_NC_004065.1'	GTTTAAGGATGAGGCGACGGCGTTGGATGATTCCGGGGGCGTTCCGAAAACGAAGTCGTA

	'HSV1-N1_consensus_seq.'	--------------------------CGATCGCCGCATTCGTCGCCYCCTACTTTGAGTC
	Human_alphaherpesvirus_1_MN136523	--------------------------CGATCGCCGCATTCGTCGCCCCCTACTTTGAGTC
	'Human_herpesvirus_1_strain_17_NC_001806.2'	--------------------------CGATCGCCGCATTCGTCGCCCCCTACTTTGAGTC
	'Chimpanzee_alpha_1_herpesvirus_strain_105640_NC_023677.1'	--------------------------CAATTGCCTCCTTTGTGGCCCCGTATTTTGAGTA
	Human_herpesvirus_2_strain_HG52_NC_001798	--------------------------CGATCGCCTCCTTCGTGGCCCCGTATTTCGAGTA
	'Macacine_herpesvirus_1_NC_004812.1'	--------------------------CCATCGCCCTGTTCGTCGCCCCGTACTTCGCGTC
	'Murid_herpesvirus_1_NC_004065.1'	ATCTTCTGGCCACTGTAGGGTACATACCAGCCCCCGTTCCGCCGCGGCGAGCGCCTCGTC

	'HSV1-N1_consensus_seq.'	AGTGCTTCGGGTTSCCCGGGTAGGCGCGCCCATCACGGSCTCCGATGTCATCCTGGG-GG
	Human_alphaherpesvirus_1_MN136523	AGTGCTTCGGGCCCCCCGGGTAGGCGCGCCCATCACGGGCTCCGATGTCATCCTGGG-GG
	'Human_herpesvirus_1_strain_17_NC_001806.2'	AGTGCTTCGGGCCCCCCGGGTAGGCGCGCCCATCACGGGCTCCGATGTCATCCTGGG-GG
	'Chimpanzee_alpha_1_herpesvirus_strain_105640_NC_023677.1'	CGTGCTTCGCGCCCCCCGAACGGGCGCGCTCATCACCGGCTCCGATGTCATCCTAGG-GG
	Human_herpesvirus_2_strain_HG52_NC_001798	CGTGCTTCGCGCCCCCCGAGCGGGCGCGCTCATCACCGGCTCCGATGTCATCCTAGG-GG
	'Macacine_herpesvirus_1_NC_004812.1'	CGTGCTGCGCGCGCCCGCCATGGGCGCGCTCATCACCGGACCCAACGGCGTCCTCGG-GG
	'Murid_herpesvirus_1_NC_004065.1'	CGCGTTCCGAGGCAGCGACGCGTGTCCGTCCTTCACC----CGGATTGCATCCTCGACAC

	'HSV1-N1_consensus_seq.'	AGGAGGAGTTANGGGATGCGGTGTTTAA------GAAAACCCGCCTGCAAACGTACCTGA
	Human_alphaherpesvirus_1_MN136523	AGGAGGAGTTATGGGATGCGGTGTTTAA------GAAAACCCGCCTGCAAACGTACCTGA
	'Human_herpesvirus_1_strain_17_NC_001806.2'	AGGAGGAGTTATGGGATGCGGTGTTTAA------GAAAACCCGCCTGCAAACGTACCTGA
	'Chimpanzee_alpha_1_herpesvirus_strain_105640_NC_023677.1'	AGGAGGAGTTATGGGAGGCGGTTTTTAA------GAAAACCCGCCTGCAGACGTACCTGA
	Human_herpesvirus_2_strain_HG52_NC_001798	AGGAGGAGTTATGGGAGGCGGTCTTTAA------GAAAACCCGCCTGCAGACGTACCTGA
	'Macacine_herpesvirus_1_NC_004812.1'	AGGAGGAGCTGTGGGAGGCGATTTTTAA------GAAAACGCGCGTGCAGACCTACCTGA
	'Murid_herpesvirus_1_NC_004065.1'	AGCAGGGATCACGATATATGCTGTCGAACCTGCGCAGACCCCGTCTCACGAAGCCGATCA

	'HSV1-N1_consensus_seq.'	CAGACATCGCGGCCCTGTTC--------------------GTCGCGGACGTCCAGCACGC
	Human_alphaherpesvirus_1_MN136523	CAGACATCGCGGCCCTGTTC--------------------GTCGCGGACGTCCAGCACGC
	'Human_herpesvirus_1_strain_17_NC_001806.2'	CAGACATCGCGGCCCTGTTC--------------------GTCGCGGACGTCCAGCACGC
	'Chimpanzee_alpha_1_herpesvirus_strain_105640_NC_023677.1'	CAGACGTCGCGGCCCTGTTC--------------------GTGGCGGACGTACAGCACGC
	Human_herpesvirus_2_strain_HG52_NC_001798	CAGACGTCGCGGCCCTGTTC--------------------GTGGCGGACGTACAGCACGC
	'Macacine_herpesvirus_1_NC_004812.1'	CAGACCTGGCCGCCCTCTTC--------------------GTCGCCGACGTCCGCCACGC
	'Murid_herpesvirus_1_NC_004065.1'	TAGTGTTGGCAAGCCTATATAGTCCCCCGTAGGGCGCCGGGTCGTAGATGAAGACCGCGC

	'HSV1-N1_consensus_seq.'	---------------------------------------AGCGCTGCCCCCGCCCCSCTC
	Human_alphaherpesvirus_1_MN136523	---------------------------------------AGCGCTGCCCCCGCCCCCCTC
	'Human_herpesvirus_1_strain_17_NC_001806.2'	---------------------------------------AGCGCTGCCCCCGCCCCCCTC
	'Chimpanzee_alpha_1_herpesvirus_strain_105640_NC_023677.1'	---------------------------------------GGCTCTGCCCCAGCCCCCCTC
	Human_herpesvirus_2_strain_HG52_NC_001798	---------------------------------------GGCTCTGCCCCGGCCCCCCTC
	'Macacine_herpesvirus_1_NC_004812.1'	---------------------------------------CGCGCGCTCCCGGCCCCCCGC
	'Murid_herpesvirus_1_NC_004065.1'	TCGACGGATTGACGAGAACAATGCACCTGTCGTCACCGTCGCGGTGCGCGTCCTCGCGAC

	'HSV1-N1_consensus_seq.'	CCCGGTCGGCGCCGATTTC-----------------CGGCCCGGCGCGYCCCCGCGGGRC
	Human_alphaherpesvirus_1_MN136523	CCCGGTCGGCGCCGATTTC-----------------CGGCCCGGCGCGTCCCCGCGGGGC
	'Human_herpesvirus_1_strain_17_NC_001806.2'	CCCGGTCGGCGCCGATTTC-----------------CGGCCCGGCGCGTCCCCGCGGGGC
	'Chimpanzee_alpha_1_herpesvirus_strain_105640_NC_023677.1'	CCCAACCACCGCCGATTTC-----------------CGGGCGAGCGCGTCCCCGCGGGGC
	Human_herpesvirus_2_strain_HG52_NC_001798	CCCAACCCCCGCCGATTTC-----------------CGGGCGAGCGCGTCCCCGCGGGGC
	'Macacine_herpesvirus_1_NC_004812.1'	CCCAGAACCCGCCGACCCCGAC-----------CGGCGGGTGCGCGAGCGACCGCGGGGC
	'Murid_herpesvirus_1_NC_004065.1'	CCTCGACGAAGCCGACGACGACCAGCCTGTCGACGGCGGGTTCGAGCGCCCGCAGGGCGT

	'HSV1-N1_consensus_seq.'	CGGTCCAGAT------------------CGCGGTCGCCCGGAAGAACTGCGCGAG-----
	Human_alphaherpesvirus_1_MN136523	CGGTCCAGAT------------------CGCGGTCGCCCGGAAGAACTGCGCGAG-----
	'Human_herpesvirus_1_strain_17_NC_001806.2'	CGGTCCAGAT------------------CGCGGTCGCCCGGAAGAACTGCGCGAG-----
	'Chimpanzee_alpha_1_herpesvirus_strain_105640_NC_023677.1'	AGGTCCCGGT------CCCGGACCCGATCCCGGTCACCCGGGAGAACGCCGAGGG-----
	Human_herpesvirus_2_strain_HG52_NC_001798	GGGTCCCGGTCCCGGACCCGGACCCGATCCCGGTCGCCCGGGAGAACGCCGAGGG-----
	'Macacine_herpesvirus_1_NC_004812.1'	CGGTCCCGCTC-----------------GCCCGTCGACGCAGGGCGCCCCGGGGGC----
	'Murid_herpesvirus_1_NC_004065.1'	CGGGGTCGCACTCGTGTC----------CGTCGACATCGCCGGGAGCGCAGAGGATGAGA

	'HSV1-N1_consensus_seq.'	-------------------------------------------------GCGCGCCGGAC
	Human_alphaherpesvirus_1_MN136523	-------------------------------------------------GCGCGCCGGAC
	'Human_herpesvirus_1_strain_17_NC_001806.2'	-------------------------------------------------GCGCGCCGGAC
	'Chimpanzee_alpha_1_herpesvirus_strain_105640_NC_023677.1'	-------------------------------------------------GTGCGCCGGCC
	Human_herpesvirus_2_strain_HG52_NC_001798	-------------------------------------------------GTGCGCCGGAC
	'Macacine_herpesvirus_1_NC_004812.1'	------------------------------------------------CGCGGGCCCGAA
	'Murid_herpesvirus_1_NC_004065.1'	TACTTGGCGCACTTTTCGGGGAAGACGAGTGGGATGCGCTCGCCGCGTCGGGCGCTGAGC

	'HSV1-N1_consensus_seq.'	CAGGGCGGGGGC--------------------ATCGGGCACCGGG---------------
	Human_alphaherpesvirus_1_MN136523	CAGGGCGGGGGC--------------------ATCGGGCACCGGG---------------
	'Human_herpesvirus_1_strain_17_NC_001806.2'	CAGGGCGGGGGC--------------------ATCGGGCACCGGG---------------
	'Chimpanzee_alpha_1_herpesvirus_strain_105640_NC_023677.1'	CAGGGCTGGGGC--------------------GTCGAACGCAGGG---------------
	Human_herpesvirus_2_strain_HG52_NC_001798	CAGGGCTGGGGC--------------------GTCGAACGCAGGG---------------
	'Macacine_herpesvirus_1_NC_004812.1'	GACGCGTGGGGC--------------------GGCCGAGGCGACC---------------
	'Murid_herpesvirus_1_NC_004065.1'	CACTGTTCGAGCTTGCCCTCGGCCGCGGCCCTGCCGAGCGCCAGGAGTCTGTTGACGGCG

	'HSV1-N1_consensus_seq.'	------------ATGGCCGCCGCGACGGCCGACGATCMGGGGTCGGCAGCCR--------
	Human_alphaherpesvirus_1_MN136523	------------ATGGCCGCCGCGACGGCCGACGATGAGGGGTCGGCAGCCA--------
	'Human_herpesvirus_1_strain_17_NC_001806.2'	------------ATGGCCGCCGCGACGGCCGACGATGAGGGGTCGGCCGCCA--------
	'Chimpanzee_alpha_1_herpesvirus_strain_105640_NC_023677.1'	------------ATGGCCGACCCCACGCCCGCCGATGAGGGAACGGCCGCCGC-------
	Human_herpesvirus_2_strain_HG52_NC_001798	------------ATGGCCGACCCCACGCCCGCCGATGAGGGAACGGCCGCCG--------
	'Macacine_herpesvirus_1_NC_004812.1'	------------ATGGCCACCTCGACCCCCGCCGAGGAGGAGACGGCGGCCG--------
	'Murid_herpesvirus_1_NC_004065.1'	TACGCCTTCCTCATGGCGGCGGCCTTGGCCGCCAGGGTGGAGCGGGCAGGCACCACCGTC

	'HSV1-N1_consensus_seq.'	-------CCATCCTCAAGCAGGCCATC------------GCCGGGG--ACCGCAGCCTGG
	Human_alphaherpesvirus_1_MN136523	-------CCATCCTCAAGCAGGCCATC------------GCCGGGG--ACCGCAGCCTGG
	'Human_herpesvirus_1_strain_17_NC_001806.2'	-------CCATCCTCAAGCAGGCCATC------------GCCGGGG--ACCGCAGCCTGG
	'Chimpanzee_alpha_1_herpesvirus_strain_105640_NC_023677.1'	-----CACCATCCTCAAACAGGCCATC------------GCCGGGG--ACCGCAGTCTGG
	Human_herpesvirus_2_strain_HG52_NC_001798	-------CCATCCTCAAACAGGCCATC------------GCCGGGG--ACCGCAGTCTGG
	'Macacine_herpesvirus_1_NC_004812.1'	-------CCGCCCTTAGGCGCGCGGTC------------GCGGGGG--ACCGCGACCTGG
	'Murid_herpesvirus_1_NC_004065.1'	ACCGTCTCCGTCTCCGACTCGGGCATCGACACCGCCGCGGCCGGAGCTAGCATGGTCTGG

	'HSV1-N1_consensus_seq.'	TC----------------------------------------------------------
	Human_alphaherpesvirus_1_MN136523	TC----------------------------------------------------------
	'Human_herpesvirus_1_strain_17_NC_001806.2'	TC----------------------------------------------------------
	'Chimpanzee_alpha_1_herpesvirus_strain_105640_NC_023677.1'	TC----------------------------------------------------------
	Human_herpesvirus_2_strain_HG52_NC_001798	TC----------------------------------------------------------
	'Macacine_herpesvirus_1_NC_004812.1'	TC----------------------------------------------------------
	'Murid_herpesvirus_1_NC_004065.1'	TCCCCTTTCGCCCCGTTCCTAATTCTAGTTCTAGTCCTACTCCTCGTCCTCTTCCTCGCG

	'HSV1-N1_consensus_seq.'	-------------------------------GAGGCGGTCGAGGCGATTAGC--------
	Human_alphaherpesvirus_1_MN136523	-------------------------------GAGGCGGTCGAGGCGATTAGC--------
	'Human_herpesvirus_1_strain_17_NC_001806.2'	-------------------------------GAGGCGGCCGAGGCGATTAGC--------
	'Chimpanzee_alpha_1_herpesvirus_strain_105640_NC_023677.1'	-------------------------------GAGGTGGCGGAGGGGATCAGC--------
	Human_herpesvirus_2_strain_HG52_NC_001798	-------------------------------GAGGTGGCGGAGGGGATCAGC--------
	'Macacine_herpesvirus_1_NC_004812.1'	-------------------------------GGCGTGGCCGAGGCCATCAGC--------
	'Murid_herpesvirus_1_NC_004065.1'	ACCGTGTCCGATCGTCTCTGCGGTCGCCACGGACGGAGAGGAGGACGTCGGCGGCGTCGT

	'HSV1-N1_consensus_seq.'	-----------------CAGCAGACGCTGCTCCGCCTGGCCTG-----------------
	Human_alphaherpesvirus_1_MN136523	-----------------CAGCAGACGCTGCTCCGCCTGGCCTG-----------------
	'Human_herpesvirus_1_strain_17_NC_001806.2'	-----------------CAGCAGACGCTGCTCCGCCTGGCCTG-----------------
	'Chimpanzee_alpha_1_herpesvirus_strain_105640_NC_023677.1'	-----------------AATCAGGCGCTGCTGCGCATGGCCTG-----------------
	Human_herpesvirus_2_strain_HG52_NC_001798	-----------------AACCAGGCGCTGCTGCGCATGGCCTG-----------------
	'Macacine_herpesvirus_1_NC_004812.1'	-----------------CACCAGGCGCTGCTGCGCATGGCCTG-----------------
	'Murid_herpesvirus_1_NC_004065.1'	CGTTCACATGTGGGACAGAGCCAGGGCCGCCTTAAACACCCCGTCCGGAAAATCCGCGGG

	'HSV1-N1_consensus_seq.'	-CGAGGTGCGCCAGGTCGGCG---------------------------------ACCGCC
	Human_alphaherpesvirus_1_MN136523	-CGAGGTGCGCCAGGTCGGCG---------------------------------ACCGCC
	'Human_herpesvirus_1_strain_17_NC_001806.2'	-CGAGGTGCGCCAGGTCGGCG---------------------------------ACCGCC
	'Chimpanzee_alpha_1_herpesvirus_strain_105640_NC_023677.1'	-CGAGGTGCGCCAGGTCAGCG---------------------------------ATCGCC
	Human_herpesvirus_2_strain_HG52_NC_001798	-CGAGGTGCGCCAGGTCAGCG---------------------------------ATCGCC
	'Macacine_herpesvirus_1_NC_004812.1'	-CGAGGTGCGGCAGGCTACGC---------------------------------GCCACA
	'Murid_herpesvirus_1_NC_004065.1'	ACGGAGTCTGATCGGCCGGCGGATCCTCTCGGCCGGGACCCTGGCGCAGAGTACGCCTCC

	'HSV1-N1_consensus_seq.'	AGCCGCGGKTYACCGCCACCAGCATCGCGCGCGTCGACGTCGCGCCTGGGTGCCGGTTGC
	Human_alphaherpesvirus_1_MN136523	AGCCGCGGTTTACCGCCACCAGCATCGCGCGCGTCGACGTCGCGCCTGGGTGCCGGTTGC
	'Human_herpesvirus_1_strain_17_NC_001806.2'	AGCCGCGGTTTACCGCCACCAGCATCGCGCGCGTCGACGTCGCGCCTGGGTGCCGGTTGC
	'Chimpanzee_alpha_1_herpesvirus_strain_105640_NC_023677.1'	AGCCGCGGTTTACCGCAACCAGCGTCGTGCGCGTTGACGTCACCCCCGGGGGGCGGTTGC
	Human_herpesvirus_2_strain_HG52_NC_001798	AGCCGCGGTTTACCGCGACCAGCGTCCTGCGCGTTGACGTCACCCCCAGGGGGCGGTTGC
	'Macacine_herpesvirus_1_NC_004812.1'	CCGTTCGTTTCACCGCCACGGGCGTAGTCCGGGTCAACGTCACTCCGGACCACCGGCTGC
	'Murid_herpesvirus_1_NC_004065.1'	GAGCTCGACGGGCAGCCACTGGC----TGAAGGACGGCGGTAGCCAGGGA----GACCGC

	'HSV1-N1_consensus_seq.'	GGTTCGTTCTGGACGGGGGTCCCGAGGA------------------CGCCGGGGTGACGT
	Human_alphaherpesvirus_1_MN136523	GGTTCGTTCTGGACGGGAGTCCCGAGGA------------------CGCCTATGTGACGT
	'Human_herpesvirus_1_strain_17_NC_001806.2'	GGTTCGTTCTGGACGGGAGTCCCGAGGA------------------CGCCTATGTGACGT
	'Chimpanzee_alpha_1_herpesvirus_strain_105640_NC_023677.1'	GGTTTGTTCTGGACGGGAGTTCCGACGA------------------CGCGTACGTGGCGT
	Human_herpesvirus_2_strain_HG52_NC_001798	GGTTCGTTCTGGACGGGAGTTCCGACGA------------------CGCGTACGTGGCGT
	'Macacine_herpesvirus_1_NC_004812.1'	ACTTCGTCCTGGACGGCTGCCCCGACGA------------------CGCGCTCATCGCAT
	'Murid_herpesvirus_1_NC_004065.1'	GGCTCGTTACACTGGCAGATCTCGACGATCTGCGGTAGGACGCCCTCACGCAGGTCGCGC

	'HSV1-N1_consensus_seq.'	CGGAG--------GNTTACTYGRAGCGCTGCTGCGGCCAGTCCAGTTA------------
	Human_alphaherpesvirus_1_MN136523	CGGAG--------GATTACTTTAAGCGCTGCTGCGGCCAGTCCAGTTA------------
	'Human_herpesvirus_1_strain_17_NC_001806.2'	CGGAG--------GATTACTTTAAGCGCTGCTGCGGCCAGTCCAGTTA------------
	'Chimpanzee_alpha_1_herpesvirus_strain_105640_NC_023677.1'	CGGAG--------GATTACTTTAAGCGCTGCGGGGGCCAGCCGACGTA------------
	Human_herpesvirus_2_strain_HG52_NC_001798	CGGAG--------GATTACTTTAAGCGCTGCGGGGACCAGCCGACGTA------------
	'Macacine_herpesvirus_1_NC_004812.1'	CCGAC--------GCGTACTTTGCGCGCTGCCGCGACCAGTCCGCCCA------------
	'Murid_herpesvirus_1_NC_004065.1'	TGTACCTGGATGTACCTTCTAGAGACGCCGTCCGAGATGAGCTGCGTGAGGTTGTCCGAG

	'HSV1-N1_consensus_seq.'	----TCGCGGCTTCGCGGTGGCGGTCCTGACGGCCAACGAGGACCWCGTGCACAGCCTGG
	Human_alphaherpesvirus_1_MN136523	----TCGCGGCTTCGCGGTGGCGGTCCTGACGGCCAACGAGGACCACGTGCACAGCCTGG
	'Human_herpesvirus_1_strain_17_NC_001806.2'	----TCGCGGCTTCGCGGTGGCGGTCCTGACGGCCAACGAGGACCACGTGCACAGCCTGG
	'Chimpanzee_alpha_1_herpesvirus_strain_105640_NC_023677.1'	----TCGCGGTTTTGCGGTGGTCGTCCTTACGGCCAACGAGGACCACGTGCACAGCCTGG
	Human_herpesvirus_2_strain_HG52_NC_001798	----TCGCGGTTTTGCGGTCGTCGTCCTCACGGCCAACGAGGACCACGTGCACAGCCTGG
	'Macacine_herpesvirus_1_NC_004812.1'	----CCGGGGGTTCGCGTTCGCCGTCGTCTTGGCCAGGGAAGACCACGTGCACAGCCTGT
	'Murid_herpesvirus_1_NC_004065.1'	ACGTACATGATGAAGCAGGCATCGTTGATCTCGTAGGTGAAGACCTGGCCCACGGCGTTG

	'HSV1-N1_consensus_seq.'	CCGTGCCMACCCTCGTTCTGCTGCAC----------------------------------
	Human_alphaherpesvirus_1_MN136523	CCGTGCCCCCCCTCGTTCTGCTGCAC----------------------------------
	'Human_herpesvirus_1_strain_17_NC_001806.2'	CCGTGCCCCCCCTCGTTCTGCTGCAC----------------------------------
	'Chimpanzee_alpha_1_herpesvirus_strain_105640_NC_023677.1'	CCGTGCCCCCCCTCGTCCTGTTGCAC----------------------------------
	Human_herpesvirus_2_strain_HG52_NC_001798	CCGTGCCCCCCCTCGTTCTGCTGCAC----------------------------------
	'Macacine_herpesvirus_1_NC_004812.1'	GCGTCCCGCCCCTGGTGCTCCCCCAT----------------------------------
	'Murid_herpesvirus_1_NC_004065.1'	ACGCCGACCACCCGGCGGTCCCAAGCGAAGGTGCGTCGGTGCCCGAGCGTGCCGATGACG

	'HSV1-N1_consensus_seq.'	--CGGTTCTCCCTGTTCAACCCCAGGGACCTCCTGGACTNYGCCCTTGC-----------
	Human_alphaherpesvirus_1_MN136523	--CGGTTCTCCCTGTTCAACCCCAGGGACCTCCTGGACTTTGAGCTTGC-----------
	'Human_herpesvirus_1_strain_17_NC_001806.2'	--CGGTTCTCCCTGTTCAACCCCAGGGACCTCCTGGACTTTGAGCTTGC-----------
	'Chimpanzee_alpha_1_herpesvirus_strain_105640_NC_023677.1'	--CGGCTCTCCTTGTTTCGTCCCACGGACCTCCGGGACTTTGAGCTCGT-----------
	Human_herpesvirus_2_strain_HG52_NC_001798	--CGGCTCTCCTTGTTTCGCCCCACGGACCTCCGGGACTTCGAGCTCGT-----------
	'Macacine_herpesvirus_1_NC_004812.1'	--CGGCTGTCCGTCTTTTGGCCCGAGCACCTCGAGGACTTCGAGCTCGC-----------
	'Murid_herpesvirus_1_NC_004065.1'	GTGAGCTCCCCGCACATGAGCGGGTGCATCCGCCAGAAATGGAGATCGCACGAGGTGAGT

	'HSV1-N1_consensus_seq.'	------------------------------------------------------------
	Human_alphaherpesvirus_1_MN136523	------------------------------------------------------------
	'Human_herpesvirus_1_strain_17_NC_001806.2'	------------------------------------------------------------
	'Chimpanzee_alpha_1_herpesvirus_strain_105640_NC_023677.1'	------------------------------------------------------------
	Human_herpesvirus_2_strain_HG52_NC_001798	------------------------------------------------------------
	'Macacine_herpesvirus_1_NC_004812.1'	------------------------------------------------------------
	'Murid_herpesvirus_1_NC_004065.1'	ATGGTGTCCTCCTCGCCCCCGATGTAAAAGATGTACCCCGTGGGGAAAGGGAGCGCGACC

	'HSV1-N1_consensus_seq.'	-CTGTCTGCTGCGRTACCTGGAGAACTGCSCCCGAAGCCACGCCACCC----CGTCGACC
	Human_alphaherpesvirus_1_MN136523	-CTGTCTGCTGATGTACCTGGAGAACTGCCCCCGAAGCCACGCCACCC----CGTCGACC
	'Human_herpesvirus_1_strain_17_NC_001806.2'	-CTGTCTGCTGATGTACCTGGAGAACTGCCCCCGAAGCCACGCCACCC----CGTCGACC
	'Chimpanzee_alpha_1_herpesvirus_strain_105640_NC_023677.1'	-CTGCCTGCTGATGTACCTGGAGAACTGCCCCAAAAGCCACGCCACGC----CCTCGCTG
	Human_herpesvirus_2_strain_HG52_NC_001798	-CTGCCTGCTGATGTACCTGGAGAACTGTCCCCGGAGCCACGCCACGC----CCTCGCTG
	'Macacine_herpesvirus_1_NC_004812.1'	-GTGTCTGCTCATGTATCTGGAGAACTGCCCCCGGGCCCACGCGACCG----CCTCCGCC
	'Murid_herpesvirus_1_NC_004065.1'	TCTATTCCCCTGAGTCTCTGTACACATCCCCTCAGGCATTCGCCACCCATGGCGGCGGCG

	'HSV1-N1_consensus_seq.'	TTTGCCAAGGTTCTGGCGTGGCTCGGG-----GTCGCGGGTCGCCGCACGTCCCCA----
	Human_alphaherpesvirus_1_MN136523	TTTGCCAAGGTTCTGGCGTGGCTCGGG-----GTCGCGGGTCGCCGCACGTCCCCA----
	'Human_herpesvirus_1_strain_17_NC_001806.2'	TTTGCCAAGGTTCTGGCGTGGCTCGGG-----GTCGCGGGTCGCCGCACGTCCCCA----
	'Chimpanzee_alpha_1_herpesvirus_strain_105640_NC_023677.1'	TTCGTCAAGGTGTCGGCGTGGTTGGGG-----GTCGTGGCCCGCCGCGCGTCTCCC----
	Human_herpesvirus_2_strain_HG52_NC_001798	TTCGTCAAGGTGTCGGCGTGGTTGGGG-----GTCGTGGCCCGCCACGCGTCTCCC----
	'Macacine_herpesvirus_1_NC_004812.1'	TTCGTGAAAATCTCGGCGTGGCTCGCC-----GCCCTCGGCCGCCGCACCTCGCCC----
	'Murid_herpesvirus_1_NC_004065.1'	ATGACCAGCTCGCAGACCTCGTTCTGGGACGCGCCGTAGGCGAATCCGCCTCGATCAGAT

	'HSV1-N1_consensus_seq.'	-----TTCGAACGCGTTCGCTGCCTTTTCCTASGCAGTTGCCACTGGGTCCTAAACACAC
	Human_alphaherpesvirus_1_MN136523	-----TTCGAACGCGTTCGCTGCCTTTTCCTACGCAGTTGCCACTGGGTCCTAAACACAC
	'Human_herpesvirus_1_strain_17_NC_001806.2'	-----TTCGAACGCGTTCGCTGCCTTTTCCTCCGCAGTTGCCACTGGGTCCTAAACACAC
	'Chimpanzee_alpha_1_herpesvirus_strain_105640_NC_023677.1'	-----TTCGCGCGCGTCCGCTGCCTTCTCCTCCGCAGCTGCCACTGGATCCTAAACACGC
	Human_herpesvirus_2_strain_HG52_NC_001798	-----TTCGAGCGCGTCCGCTGCCTTCTCCTCCGCAGCTGCCACTGGATCCTGAACACGC
	'Macacine_herpesvirus_1_NC_004812.1'	-----TTCGATCGCGTCCGCTGCCTGCTCCTCAGGAGCTGCCAGTGGATGCTGAACACGC
	'Murid_herpesvirus_1_NC_004065.1'	CCAGACGCAACTGCGTCCGCAACTCCATCCCC------------------TTGGAACCGC

	'HSV1-N1_consensus_seq.'	TCATGTTCATGGTGCACGWAAAACCGTTCGACGACGAGTTCGTCCTGCCC-CACYGG---
	Human_alphaherpesvirus_1_MN136523	TCATGTTCATGGTGCACGTAAAACCGTTCGACGACGAGTTCGTCCTGCCC-CACTGG---
	'Human_herpesvirus_1_strain_17_NC_001806.2'	TCATGTTCATGGTGCACGTAAAACCGTTCGACGACGAGTTCGTCCTGCCC-CACTGG---
	'Chimpanzee_alpha_1_herpesvirus_strain_105640_NC_023677.1'	TAATGTGCATGGCGGGCATCAAACCCTTCGACGACGGGTTAGTCCTGCCC-CACTGG---
	Human_herpesvirus_2_strain_HG52_NC_001798	TAATGTGCATGGCGGGCGTGAAGCCCTTCGACGACGAGCTAGTCCTGCCC-CACTGG---
	'Macacine_herpesvirus_1_NC_004812.1'	TTATGTTCATGGTTCACGTGGAGCCCTTCGACGACCAGTACGTCCTGCCC-CACTGG---
	'Murid_herpesvirus_1_NC_004065.1'	CGGCGACCGCGACCGCCTCCGAGGCCATCGCGCAGTGTCCCGTCCTGCCCACTCTGGAAA

	'HSV1-N1_consensus_seq.'	------------------------------------------------------------
	Human_alphaherpesvirus_1_MN136523	------------------------------------------------------------
	'Human_herpesvirus_1_strain_17_NC_001806.2'	------------------------------------------------------------
	'Chimpanzee_alpha_1_herpesvirus_strain_105640_NC_023677.1'	------------------------------------------------------------
	Human_herpesvirus_2_strain_HG52_NC_001798	------------------------------------------------------------
	'Macacine_herpesvirus_1_NC_004812.1'	------------------------------------------------------------
	'Murid_herpesvirus_1_NC_004065.1'	AATGACCGACACAGACAGACCCTCACGGAAGTTATCGCCAAAACCGAAACTTTATAATAA

	'HSV1-N1_consensus_seq.'	---------TACATGGTGTGGTACCTGCT---------------GGCCAACAACCCGCCC
	Human_alphaherpesvirus_1_MN136523	---------TACATGGCCCGGTACCTGCT---------------GGCCAACAACCCGCCC
	'Human_herpesvirus_1_strain_17_NC_001806.2'	---------TACATGGCCCGGTACCTGCT---------------GGCCAACAACCCGCCC
	'Chimpanzee_alpha_1_herpesvirus_strain_105640_NC_023677.1'	---------TACATGGCCCACTACCTGCT---------------GGCCAACAATCCGCCC
	Human_herpesvirus_2_strain_HG52_NC_001798	---------TACATGGCCCACTACCTGCT---------------GGCCAACAATCCGCCC
	'Macacine_herpesvirus_1_NC_004812.1'	---------TGTATGGCCCGCTACCTCCT---------------GGCGAACAACCCGCCA
	'Murid_herpesvirus_1_NC_004065.1'	TAACCGGACTACGTGACTTAACACCGCCCACTCGGAGCGAACAGAACCAGCCATATTCCT

	'HSV1-N1_consensus_seq.'	CCCGTTCTC------TCGGCCCTGTTCTATGCCACCC-----------------------
	Human_alphaherpesvirus_1_MN136523	CCCGTTCTC------TCGGCCCTGTTCTATGCCACCC-----------------------
	'Human_herpesvirus_1_strain_17_NC_001806.2'	CCCGTTCTC------TCGGCCCTGTTCTGTGCCACCC-----------------------
	'Chimpanzee_alpha_1_herpesvirus_strain_105640_NC_023677.1'	CCCGTCCTC------TCGGCCCTGTTTTGCGCCACCC-----------------------
	Human_herpesvirus_2_strain_HG52_NC_001798	CCCGTCCTC------TCGGCCCTGTTTTGCGCCACCC-----------------------
	'Macacine_herpesvirus_1_NC_004812.1'	CCGATCCTG------ACGGCCCTCTTCCGCGCCGGCC-----------------------
	'Murid_herpesvirus_1_NC_004065.1'	CCTGTCTTCCGTGTGTCGCTCGTGTCCTGTCACACCCGCTCCACCACAAACTCGGAGCCG

	'HSV1-N1_consensus_seq.'	-------------------CGACGAGCTCCTCATTCCGGCTGCCGGGGCCGCCC------
	Human_alphaherpesvirus_1_MN136523	-------------------CGACGAGCTCCTCATTCCGGCTGCCGGGGCCGCCC------
	'Human_herpesvirus_1_strain_17_NC_001806.2'	-------------------CGACGAGCTCCTCATTCCGGCTGCCGGGGCCGCCC------
	'Chimpanzee_alpha_1_herpesvirus_strain_105640_NC_023677.1'	-------------------CGCAGAGCTCTGCGTTTCAGTTACCCGGGCCCATC------
	Human_herpesvirus_2_strain_HG52_NC_001798	-------------------CGCAGAGCTCTGCGTTGCAGTTGCCCGGGCCCGTC------
	'Macacine_herpesvirus_1_NC_004812.1'	-------------------C---CAGCCGCGTCTTTCGGCTCCCCGTGCAACCCA-----
	'Murid_herpesvirus_1_NC_004065.1'	TCGGACTCGCCGCCATCATCGGACGGCTCCGAGTGCCCGCTGTCCGCGTCCTCGGTCTCC

	'HSV1-N1_consensus_seq.'	------------------------------------------CCCCCCTCCGACTGCGTG
	Human_alphaherpesvirus_1_MN136523	------------------------------------------CCCCGCTCCGACTGCGTG
	'Human_herpesvirus_1_strain_17_NC_001806.2'	------------------------------------------CCCCGCTCCGACTGCGTG
	'Chimpanzee_alpha_1_herpesvirus_strain_105640_NC_023677.1'	------------------------------------------CCCCGCATGGACTGTGTG
	Human_herpesvirus_2_strain_HG52_NC_001798	------------------------------------------CCCCGCACGGACTGTGTG
	'Macacine_herpesvirus_1_NC_004812.1'	----------------------------------------GGGCCAGCCTCGAGTGCGTG
	'Murid_herpesvirus_1_NC_004065.1'	TCGTCGGAGCCCGACGAATCCTTGTCCGAGATGACGAGCTCGACGAGCTCCCGCTTGGGG

	'HSV1-N1_consensus_seq.'	GCWTATAACCCCGCCGGG---ATCATGGKGAGCTGCTGGGCGTCGGAGGAGGTGCGCGCG
	Human_alphaherpesvirus_1_MN136523	GCCTATAACCCCGCCGGG---ATCATGGGGAGCTGCTGGGCGTCGGAGGAGGTGCGCGCG
	'Human_herpesvirus_1_strain_17_NC_001806.2'	GCCTATAACCCCGCCGGG---ATCATGGGGAGCTGCTGGGCGTCGGAGGAGGTGCGCGCG
	'Chimpanzee_alpha_1_herpesvirus_strain_105640_NC_023677.1'	GCTTATAACCCGGCCGGC---GTCATGGGAAGCTGCTGGAAATCGAAGGACCTGCGTTCG
	Human_herpesvirus_2_strain_HG52_NC_001798	GCCTATAACCCGGCCGGC---GTCATGGGAAGCTGCTGGAATTCCAAGGACCTGCGTTCG
	'Macacine_herpesvirus_1_NC_004812.1'	GCGTATAACCCGCAGGGG---GTCCTCGCCGCCGGCTGGGCGTCGGAGGACTTCCGCGCC
	'Murid_herpesvirus_1_NC_004065.1'	ACGTATAACCTATCCAGCTCCATCATGAGCGTCTGTTTATTGACGCTGATGTTCCTCAGC

	'HSV1-N1_consensus_seq.'	CCTCTGGTCTATTGGTGGCTTTCGGAGACCCCAAAACGA---------CAGACGTCGTCG
	Human_alphaherpesvirus_1_MN136523	CCTCTGGTCTATTGGTGGCTTTCGGAGACCCCAAAACGA---------CAGACGTCGTCG
	'Human_herpesvirus_1_strain_17_NC_001806.2'	CCTCTGGTCTATTGGTGGCTTTCGGAGACCCCAAAACGA---------CAGACGTCGTCG
	'Chimpanzee_alpha_1_herpesvirus_strain_105640_NC_023677.1'	GCTCTGGTGTATTGGTGGCTTTCGGGGAACCGAAAACGA---------CGGACCTCGTCG
	Human_herpesvirus_2_strain_HG52_NC_001798	GCTCTGGTGTATTGGTGGCTTTCGGGGAGCCCCAAACGA---------CGGACCTCGTCG
	'Macacine_herpesvirus_1_NC_004812.1'	GGCCTCGTGTCCTGGTGGTCGTCGGACGCGCCCAAGACC---------CAGACGTCCGCA
	'Murid_herpesvirus_1_NC_004065.1'	ATGTCGACGTACTCGAAGGTGTCGTAGTAGCGCAGCCGCATGCCCACCAGGTCGTCGGCG

	'HSV1-N1_consensus_seq.'	C-------TGTTTTATCAGTTTTGTTG---------------------------------
	Human_alphaherpesvirus_1_MN136523	C-------TGTTTTATCAGTTTTGTTG---------------------------------
	'Human_herpesvirus_1_strain_17_NC_001806.2'	C-------TGTTTTATCAGTTTTGTTG---------------------------------
	'Chimpanzee_alpha_1_herpesvirus_strain_105640_NC_023677.1'	C-------TTTTTTATCAGTTTTGTT----------------------------------
	Human_herpesvirus_2_strain_HG52_NC_001798	C-------TTTTCTATCGGTTTTGCT----------------------------------
	'Macacine_herpesvirus_1_NC_004812.1'	C-------TCTTTTACCGCCTGGTGTGA--------------------------------
	'Murid_herpesvirus_1_NC_004065.1'	CGCCAGTGTCCCTTGACGATCTCGGTGTCACTGAGGGTGACGGCGCCCATCCTGATGACG

	'HSV1-N1_consensus_seq.'	----------------AATTTTAKTAAATAAACCCGGT-------------TTTGCATCT
	Human_alphaherpesvirus_1_MN136523	----------------AATTTTAGTAAATAAACCCGGT-------------TTTGTTTCT
	'Human_herpesvirus_1_strain_17_NC_001806.2'	----------------AATTTTAGGAAATAAACCCGGT-------------TTTGTTTCT
	'Chimpanzee_alpha_1_herpesvirus_strain_105640_NC_023677.1'	----------------AAGTCCGGAAAATAAACGTGCT-TTTATGGAACGTTCCATACCT
	Human_herpesvirus_2_strain_HG52_NC_001798	----------------AACTCCGGAAAATAAACGTGTTTTTTATGGAACGTTCCCCACCT
	'Macacine_herpesvirus_1_NC_004812.1'	-------------GGCACCCCGGTTCAATAAACGTGGC------------GCACGCTCAC
	'Murid_herpesvirus_1_NC_004065.1'	GCCCCGTCGCGCCGGCGGTATCCGCCGACAAACATGTA-GTAGGGGATGAGCCTGTCGCC

	'HSV1-N1_consensus_seq.'	AY---------------GGCSTCCTGACG-GATGCGCGTGTCCTTACTCCGTTTTG----
	Human_alphaherpesvirus_1_MN136523	AT---------------GGCCTCCTGACG-GATGCGCGTGTCCTTACTCCGTTTTG----
	'Human_herpesvirus_1_strain_17_NC_001806.2'	GT---------------GGCCTCCCGACG-GATGCGCGTGTCCTTACTCCGTCTTG----
	'Chimpanzee_alpha_1_herpesvirus_strain_105640_NC_023677.1'	GTCGTGTCATCTCTT--GGAATGGTGGTG-GAACTGTGTG----TTTTGTGTACTGGAGG
	Human_herpesvirus_2_strain_HG52_NC_001798	GTCGTGTCATCTCTCGGGGGATGGTGGTG-GGCCTGTGTGTGTGTCTTGTGCACCGAAGG
	'Macacine_herpesvirus_1_NC_004812.1'	AT---------------AATCTCCCGGTGTGGTGTCCGTTCGTTTGTTGCGCGGT-----
	'Murid_herpesvirus_1_NC_004065.1'	GTAGA------------AGCCGGCCAGCG-GGCGCTCGTCGTACATCCTCTTGATGAAGA

	'HSV1-N1_consensus_seq.'	------GTGGGTGGGTGGCT--------GTGTMTGGCYTTCCATCTGTGCGGGGA-GGGG
	Human_alphaherpesvirus_1_MN136523	------GTGGGTGGGTGGCT--------GTGTATGGCGTCCCATCTGTGCGGGGA-GGGG
	'Human_herpesvirus_1_strain_17_NC_001806.2'	------GTGGGTGGGTGGCT--------GTGTATGGCGTCCCATCTGTGCGGGGAGGGGG
	'Chimpanzee_alpha_1_herpesvirus_strain_105640_NC_023677.1'	GGGAAAGTGGGGGGGGGGGG--------G----------------AAAGTAATAGCGGGA
	Human_herpesvirus_2_strain_HG52_NC_001798	AGGAAAGTGGGGGGGTGGTG--------GTGC-TGGTGGTGGAAAGACATGATAGAGGGA
	'Macacine_herpesvirus_1_NC_004812.1'	------GTGGGCGGGCGTGG--------GGGC------------------------GAGA
	'Murid_herpesvirus_1_NC_004065.1'	AG----GTGTGCAGGAGGAGTTCCTCGCGGGCGCGGTTCTCGCGCAGCGCCTTCG-GGAC

	'HSV1-N1_consensus_seq.'	GCA--------------------AGTCGGCACGTATTCG---------------GACAGA
	Human_alphaherpesvirus_1_MN136523	GCA--------------------AGTCGGCACGTATTCG---------------GACAGA
	'Human_herpesvirus_1_strain_17_NC_001806.2'	GCA--------------------AGTCGGCACGTATTCG---------------GACAGA
	'Chimpanzee_alpha_1_herpesvirus_strain_105640_NC_023677.1'	ACAAAGAAATAAAAAAAAAACACAACCGGCGCGTGCAAGTAA-----------ATACGGA
	Human_herpesvirus_2_strain_HG52_NC_001798	ACAAAGAAATAGAAGAAAACCACAACCGGCGCGTGCCAGTAA-----------ATACGGA
	'Macacine_herpesvirus_1_NC_004812.1'	ACGG-------------------GGTGGGTGCGCGCACAT--------------CGAACA
	'Murid_herpesvirus_1_NC_004065.1'	GCGG----------AACGCATCCAAGAGGTCCATGAACTTGGCGGCGTCGCGCGAGAAGC

	'HSV1-N1_consensus_seq.'	CTCAAGCACACACGGGGGAGCGCTCGTGG---------CTCAGGGCAATGTTTTTGCTGG
	Human_alphaherpesvirus_1_MN136523	CTCAAGCACACACGGGGGAGCGCTCTTGG---------CTCAGGGCAATGTTTTTATTGG
	'Human_herpesvirus_1_strain_17_NC_001806.2'	CTCAAGCACACACGGGGGAGCGCTCTTGT---------CTCAGGGCAATGTTTTTATTGG
	'Chimpanzee_alpha_1_herpesvirus_strain_105640_NC_023677.1'	CGCTCACACACGCG-GGGGTAGGCTGGAG---------CACAGAACCCTG-GTTTATTGA
	Human_herpesvirus_2_strain_HG52_NC_001798	CGCGCGCACACGCGGGGGGTAAGTTGGAG---------CACGGGGCCCCG-GTTTATTGA
	'Macacine_herpesvirus_1_NC_004812.1'	CGCGAACGCGCTTGGGGGTCTGGCTGG-------------CATGTTTATTTTTTTACTGC
	'Murid_herpesvirus_1_NC_004065.1'	CGCCCATGCGCTCGTAGCGCTGCTCGAGGAACATGCGCTCGAGGGCCTCGTTGTCGTCGT

	'HSV1-N1_consensus_seq.'	TCAAACTC----------------------------------AGGCAAACAGAAACKWCA
	Human_alphaherpesvirus_1_MN136523	TCAAACTC----------------------------------AGGCAAACAGAAACGACA
	'Human_herpesvirus_1_strain_17_NC_001806.2'	TCAAACTC----------------------------------AGGCAAACAGAAACGACA
	'Chimpanzee_alpha_1_herpesvirus_strain_105640_NC_023677.1'	CCAAATTC----------------------------------AGGCAAACAGAAACCGCA
	Human_herpesvirus_2_strain_HG52_NC_001798	CCAAATTC----------------------------------AGGGAAACAGAAACCGCA
	'Macacine_herpesvirus_1_NC_004812.1'	TCGCTATTTGTTGTTTACACCGGCCGCGCCGTT-------GGGATCGAACATGAACAGAG
	'Murid_herpesvirus_1_NC_004065.1'	CC------------TCGTAGCCGTCGGGCCGCTCGTCCGAGAAGGTGAGCCGGTCCAGCG

	'HSV1-N1_consensus_seq.'	TCTTGTCGTCAAAGGGATACACAAACTTCCCCCCCTCGCCCCACACTCC----CGCCAGC
	Human_alphaherpesvirus_1_MN136523	TCTTGTCGTCAAAGGGATACACAAACTTCCCCCCCTCGCCCCATACTCC----CGCCAGC
	'Human_herpesvirus_1_strain_17_NC_001806.2'	TCTTGTCGTCAAAGGGATACACAAACTTCCCCCCCTCGCCCCATACTCC----CGCCAGC
	'Chimpanzee_alpha_1_herpesvirus_strain_105640_NC_023677.1'	TCTTTTCCTCGAAAGGGTACACAAAGCTCCCGCCCTCGCCCCACATGCC----TTCCAGA
	Human_herpesvirus_2_strain_HG52_NC_001798	TCTTTTCCTCGAAAGGGTACACAAAGCTCCCGCCCTCGCCCCACACGCC----TTCCAGA
	'Macacine_herpesvirus_1_NC_004812.1'	ATCGCTCCTCGAAGGGGTACGCGAACCCACACCCCTCGCCCCACAGGCC----CGTCAGC
	'Murid_herpesvirus_1_NC_004065.1'	CGTTGGCGATGGACAGGT---------CGCGCTCCTCGTCCGAGATGCCGTCCTGTCGGG

	'HSV1-N1_consensus_seq.'	ACCC-----CGGTAAACASCGGCTCAATCTCGCGCAGGATTTCGCGCAGGTGATGAGCGC
	Human_alphaherpesvirus_1_MN136523	ACCC-----CGGTAAACACCAACTCAATCTCGCGCAGGATTTCGCGCAGGTGATGAGCGC
	'Human_herpesvirus_1_strain_17_NC_001806.2'	ACCC-----CGGTAAACACCAACTCAATCTCGCGCAGGATTTCGCGCAGGTGATGAGCGC
	'Chimpanzee_alpha_1_herpesvirus_strain_105640_NC_023677.1'	AGCC-----CCGTAAACACCAGTTGAATCTCGCGCAGGATCTCGCGCAGGTGATGGGCGC
	Human_herpesvirus_2_strain_HG52_NC_001798	ACCC-----CCGTAAACACCAGTTGAATCTCGCGCAGGATCTCGCGCAGGTGATGGGCGC
[truncated: 2,434,647 more chars]
