# Supplementary material for: Reconstructing Prehistoric Viral Genomes from Neanderthal Sequencing Data
Source: Viruses. 2024 May 27;16(6):856. doi: 10.3390/v16060856 (PMC11209150; doi:10.3390/v16060856)
Supplement: Supplementary file 1 [file viruses-16-00856-s001.zip › Supplementary Data S12 - Alignment of papillomavirus HPV12-N1 and murid and non-human primates.nex]

#NEXUS
begin taxa;
	dimensions ntax=6;
	taxlabels
	'HPV12-N1_consensus_seq.'
	'Human_papillomoavirus_type_5_NC_001531.1'
	'Human_papillomavirus_type_49_NC_001591.1'
	'Mus_musculus_papillomavirus_type_1_isolate_MusPV_NC_014326.1'
	'Rattus_norvegicus_papillomavirus_3_isolate_Rat_60S_NC_028492.1'
	'Rhesus_monkey_papillomavirus_NC_001678.1'
;
end;

begin characters;
	dimensions nchar=9304;
	format datatype=dna missing=? gap=- interleave=yes;
	matrix
	'HPV12-N1_consensus_seq.'	--------------------CTGTACCAGGTGCGGTCC---------GATTTCCCAATAG
	'Human_papillomoavirus_type_5_NC_001531.1'	AACGGTAAGTTGCAATTTCCTTGTACCAGGTGCGGTATT------GGGATTTCACAATTA
	'Human_papillomavirus_type_49_NC_001591.1'	--------------CCACATTCGTTCCAGCTACATTTTGGCGCCAACTCTTTGGCAGCAA
	'Mus_musculus_papillomavirus_type_1_isolate_MusPV_NC_014326.1'	------------------------------------------------------------
	'Rattus_norvegicus_papillomavirus_3_isolate_Rat_60S_NC_028492.1'	------------------------------------------------------------
	'Rhesus_monkey_papillomavirus_NC_001678.1'	TAC----------------------TTAACTATACTCC--------TGAGTATGAAAAAG

	'HPV12-N1_consensus_seq.'	CACATTATACTAGATTGTTGTTGCCAACTACCATCATCAGTTTCAAGTTTTTGCCTGTNT
	'Human_papillomoavirus_type_5_NC_001531.1'	TA-----------ATGGTTGTTGCCAACTACCATAGGCATATTCAAGTTTTTGCCTGTAT
	'Human_papillomavirus_type_49_NC_001591.1'	CACCAGAACGATAACGGTAAGTTTCAATCGGGCGCGGTCACATTATACTTAGTCATCTCT
	'Mus_musculus_papillomavirus_type_1_isolate_MusPV_NC_014326.1'	-------------ATGGAAATCGGCAA---------------------------------
	'Rattus_norvegicus_papillomavirus_3_isolate_Rat_60S_NC_028492.1'	------------------------------------------------------------
	'Rhesus_monkey_papillomavirus_NC_001678.1'	GGTGTAACCGAAAACGGTG-----CAACC-------------------------------

	'HPV12-N1_consensus_seq.'	CGNNNNGTAWNATAMTAATTCTRTAAATAAATAAATAAATAAATAAATAAATAAATAWAT
	'Human_papillomoavirus_type_5_NC_001531.1'	CGTTTTCGTATCCTGTAATAATAT---CCAATATATGTATACATAAATAAATATATATAT
	'Human_papillomavirus_type_49_NC_001591.1'	TGTGGTTGTTAACAACAATCTT-------------------------GAAACAGATATAC
	'Mus_musculus_papillomavirus_type_1_isolate_MusPV_NC_014326.1'	------------------------------------------------------------
	'Rattus_norvegicus_papillomavirus_3_isolate_Rat_60S_NC_028492.1'	------------------------------------------------------------
	'Rhesus_monkey_papillomavirus_NC_001678.1'	-----------------------------------------------GAAAGCGGTGCAT

	'HPV12-N1_consensus_seq.'	AWATATAATRTATAANGCTNGGTTCTTTTGCAATGTGANTNNGAYAAAYSGCACAGCAGG
	'Human_papillomoavirus_type_5_NC_001531.1'	ATATA-AGTGTCTAAGATTGGGTTCTTCTGTAATCAGGC-------AATGGCTGAGGGAG
	'Human_papillomavirus_type_49_NC_001591.1'	ATGTA-ACCGCTTGCGTGCTGTACTTTCTTTATTCTTGG---------------------
	'Mus_musculus_papillomavirus_type_1_isolate_MusPV_NC_014326.1'	------------------------------------------------------------
	'Rattus_norvegicus_papillomavirus_3_isolate_Rat_60S_NC_028492.1'	------------------------------------------------------------
	'Rhesus_monkey_papillomavirus_NC_001678.1'	ATAAAAAGCTCCTGAAACTTTGGTTTTTTGTG----------------------------

	'HPV12-N1_consensus_seq.'	CCG---ATCAGCAGACAGTGACAGACAGG---ACGCCTGAGCTGCCCACAACTATTGGG-
	'Human_papillomoavirus_type_5_NC_001531.1'	CCGAACACCAACAGAAACTGACAGAAAAAGATAAGGCAGAATTACCTTTAAGTATTAGAG
	'Human_papillomavirus_type_49_NC_001591.1'	---------AAAGAATACAGACAGGACACA------------TGGCTAGACCTGTTAAGG
	'Mus_musculus_papillomavirus_type_1_isolate_MusPV_NC_014326.1'	---------AGGCTACACTCTCGAGGAGGT------------------------------
	'Rattus_norvegicus_papillomavirus_3_isolate_Rat_60S_NC_028492.1'	----------ATGGAGAGGACCATCGAAG-------------------------------
	'Rhesus_monkey_papillomavirus_NC_001678.1'	------GCAATGGTAGACTGCCCTGGCGAG--CCAAACGAATTGCCCAGGACCATTCACG

	'HPV12-N1_consensus_seq.'	--------TTATCCGACC--TTTTAGATATACCTTTACT--------TGACTGTTTGGTT
	'Human_papillomoavirus_type_5_NC_001531.1'	------ACTTAGCTGAAG--CCTTAGGCATCCCTGTGAT--------TGATTGTTTAATA
	'Human_papillomavirus_type_49_NC_001591.1'	TATGTGAGCTAGCCCACC--ACTTAAATATACCTATTTG--------GGAAGTTTTGCTT
	'Mus_musculus_papillomavirus_type_1_isolate_MusPV_NC_014326.1'	--------------------GCTTAGATATTCTAACAAAGATGTCGTGGATTTTCATTTG
	'Rattus_norvegicus_papillomavirus_3_isolate_Rat_60S_NC_028492.1'	--------CTCTCCTGAGAAGATTAGGCATTCCACGAGC--------AGATCTGCTCTTG
	'Rhesus_monkey_papillomavirus_NC_001678.1'	------AACTATGCGAGCAGCGTGAGGAGACCCTGCAC----------GAGCTTCAATTG

	'HPV12-N1_consensus_seq.'	MCTTGCAATTTTTGCGGAAAGTTCTTAGATTTTCTGGAAGTGTGTGATTTTGACAAAAAG
	'Human_papillomoavirus_type_5_NC_001531.1'	CCTTGCAATTTCTGTGGCAACTTTCTAAATTATTTGGAAGCTTGTGAATTCGACTACAAA
	'Human_papillomavirus_type_49_NC_001591.1'	CCTTGTAATTTTTGCACGGGGTTTCTAACATATCAGGAGTTGTTAGAATTTGACTATAAA
	'Mus_musculus_papillomavirus_type_1_isolate_MusPV_NC_014326.1'	TCTTGTGCTTTTTGCTCTACTACTATGGATCATAACGAGAAGGCCAGATTCATACAGGCT
	'Rattus_norvegicus_papillomavirus_3_isolate_Rat_60S_NC_028492.1'	CCCTGTACATTCTGCGCCAAGTATTTGACTCAGGACGAGCTTACAGCGTTTGACTACAGC
	'Rhesus_monkey_papillomavirus_NC_001678.1'	GAGTGCGTGTATTGCCTGAAGGAACTAACACGCATTGAGGTATATGATTTTGCACGGTGG

	'HPV12-N1_consensus_seq.'	CAGCTAACACTAATTTGGAAAGGTC------------------ATTTTGTTACTGCTTGC
	'Human_papillomoavirus_type_5_NC_001531.1'	AGGCTTAGTCTAATTTGGAAAGATT------------------ATTGTGTGTTTGCGTGC
	'Human_papillomavirus_type_49_NC_001591.1'	GACTTTAATTTGCTGTGGAAAGACG------------------GATTTGTCTTTGGTTGT
	'Mus_musculus_papillomavirus_type_1_isolate_MusPV_NC_014326.1'	AAATTGAAATGTGTTGTTAGAGATTTTG---------------CTTTTAAAGGTGCTTGT
	'Rattus_norvegicus_papillomavirus_3_isolate_Rat_60S_NC_028492.1'	AACTTCAATCTCATCTGGCGTGGGGGTAACGTATTCGGGGTTTGTATTAGCTGTGCCCGG
	'Rhesus_monkey_papillomavirus_NC_001678.1'	GATTTAAGATTGGTGCATAGACAAGGCAAGCCATACGGGGT--ATGTCCCATATGCTTGA

	'HPV12-N1_consensus_seq.'	TGTC--------------------GAAGTTGTTGCGCAGCTACTGCAATATATGAATTTA
	'Human_papillomoavirus_type_5_NC_001531.1'	TGTC--------------------GCGTATGCTGTGGCGCCACTGCAACTTATGAATTTA
	'Human_papillomavirus_type_49_NC_001591.1'	TGTG--------------------CAGCTTGTGCCTATAGATCAGCATATCACGAGTTTA
	'Mus_musculus_papillomavirus_type_1_isolate_MusPV_NC_014326.1'	ATTG-----------------------TGTGCCGCAGACAGCTTGCTTGCAAGGAA----
	'Rattus_norvegicus_papillomavirus_3_isolate_Rat_60S_NC_028492.1'	CTGTGTGCATCCCTTGACGTCCTACAGCATCTCGGCAATAGCCTGCCGGCAGTGGACGTT
	'Rhesus_monkey_papillomavirus_NC_001678.1'	GGTT-----------------------------------------TTACTCAAAAATTCG

	'HPV12-N1_consensus_seq.'	ATGAATTTTATCAAAAAACAGTGCTAGGTAGAGATA------GAGAKCTTGCTACTGGAA
	'Human_papillomoavirus_type_5_NC_001531.1'	ACCAATTTTATGAGCAGACAGTGTTAGGAAGAGATA------TTGAATTAGCTTCAGGAC
	'Human_papillomavirus_type_49_NC_001591.1'	CTAATTATCACCAAGAAATTGTCGTAGGCATCGAAA------TAGAAGGACGAGCAGCGG
	'Mus_musculus_papillomavirus_type_1_isolate_MusPV_NC_014326.1'	--AAGCTTTTGCATACTAGAGTTACAGGGGAGGCTGATTTGGTAGAGTGCATGGCTGGCA
	'Rattus_norvegicus_papillomavirus_3_isolate_Rat_60S_NC_028492.1'	ATAAGCCGCGAGGGGAAAGGGCTACAGG--------------------------------
	'Rhesus_monkey_papillomavirus_NC_001678.1'	AAAATATAGGCGATACGAGTATTCAATATATGGGTGTACT-TTAGAGCGTAGAACTAGAA

	'HPV12-N1_consensus_seq.'	AATCTATATTTGACTTAAAGATAAGGTGTCAGACGTGCTTGTCATTTTTAGATACAATTG
	'Human_papillomoavirus_type_5_NC_001531.1'	TTTCAATATTTGATATTGATATCAGGTGTCAAACTTGCTTAGCATTTCTTGACATTATAG
	'Human_papillomavirus_type_49_NC_001591.1'	CTAATATTGCTGAGATAGTAGTCAGATGTCTCATTTGCCTTAAGAGGCTAGATTTGTTGG
	'Mus_musculus_papillomavirus_type_1_isolate_MusPV_NC_014326.1'	AGAATATTGTGTTTGTTACTGTAAGATGTGTTACGTGCCTGGCACTCCTTACTGCCTCTG
	'Rattus_norvegicus_papillomavirus_3_isolate_Rat_60S_NC_028492.1'	------------AGGTGACGGTTCGGTGCCGTGTGTGTCTGCACAGACTGTCCTTTACAG
	'Rhesus_monkey_papillomavirus_NC_001678.1'	AACAGTTAGTGGAGGTATTAATAAGGTGTTATTGTTGTCAGAAGCCCCTGTGTCCCATTG

	'HPV12-N1_consensus_seq.'	AAAAGTTARTCTGCTGTGGTCGGGGCCTTCCGTTCCACAASKTTAGAGACAGGTGGACGG
	'Human_papillomoavirus_type_5_NC_001531.1'	AAAAGTTAGATTGCTGTGGCAGAGGCCTTCCCTTTCATAAGGTGAGGAACGCCTGGAAGG
	'Human_papillomavirus_type_49_NC_001591.1'	AAAAGCTTGATATTTGTGCACAGCACAGAGAGTTTCACAGAGTTAGAAATAGGTGGAAAG
	'Mus_musculus_papillomavirus_type_1_isolate_MusPV_NC_014326.1'	AAAAGCTTGATGCCAAAGCGTGCGGCTTGCCATTTCACTTGGTGCGCCACATGTGGAGAG
	'Rattus_norvegicus_papillomavirus_3_isolate_Rat_60S_NC_028492.1'	AAAAACTGCAGGCGGCAGAAAGATCGGAACTCTTTTGTCGGGTGAGAGGACGCTGGAGGG
	'Rhesus_monkey_papillomavirus_NC_001678.1'	AAAAGCAAAGACACGTGGACCAAGGACAAAGGTTCCACAGAATAGCGGGACAGTGGACCG

	'HPV12-N1_consensus_seq.'	GAATTTGCAGACASTGCAAGCATTTGTATCTG----------------------------
	'Human_papillomoavirus_type_5_NC_001531.1'	GAATCTGTAGGCAGTGTAAGCATTTTTATC------------------------------
	'Human_papillomavirus_type_49_NC_001591.1'	GGGTGTGTAGACATTGCAGAGTTATAGA--------------------------------
	'Mus_musculus_papillomavirus_type_1_isolate_MusPV_NC_014326.1'	GCTACTGCGGGTTCTGCAAACCATTACTATAATGCAGGGCCCA-----------------
	'Rattus_norvegicus_papillomavirus_3_isolate_Rat_60S_NC_028492.1'	CTAGGTGCAGAATTTGCAAATTTGTATAAA------------------------------
	'Rhesus_monkey_papillomavirus_NC_001678.1'	GAAGGTGCTTGATGTGCTGGAGACCAACAGTACCTGAGACCCAGCCAGACACTGATCAAC

	'HPV12-N1_consensus_seq.'	------------------AATAMTGATCGGTAAAGAGGTCACCGTGCAWGMTTTTACCTT
	'Human_papillomoavirus_type_5_NC_001531.1'	----------------------ATGATTGGTAAAGAGGTCACCGTGCAAGATATTATTCT
	'Human_papillomavirus_type_49_NC_001591.1'	----------------------ATGATTGGGAAAGAAGTTACAATACCAGATATAATACT
	'Mus_musculus_papillomavirus_type_1_isolate_MusPV_NC_014326.1'	-------------TTACCAACAATTGCTGACATCGAGATT------CAGAATCTCGACTC
	'Rattus_norvegicus_papillomavirus_3_isolate_Rat_60S_NC_028492.1'	----------------------ATGATTGGCCCCGAGACAAA----CAGAACCCTACCGA
	'Rhesus_monkey_papillomavirus_NC_001678.1'	AGGGCAGTAGTTTCTTGCAAGCATGATTGGGCCTAAACCTACCCTCGAGGACATTGTCCT

	'HPV12-N1_consensus_seq.'	------GGAGCTYMGTGAGCTG--CAGCCTGARGTGTTACCAGTTGACCTGMCTTGTGAA
	'Human_papillomoavirus_type_5_NC_001531.1'	------GGAGCTCAGTGAGGTG--CAGCCCGAAGTGCTACCAGTTGACCTGTTTTGTGAA
	'Human_papillomavirus_type_49_NC_001591.1'	ACAAGAAGAGTTTGGCCAGCCCATTGACCTGCAATGCTACGAG--AATCTAACAGCTGAA
	'Mus_musculus_papillomavirus_type_1_isolate_MusPV_NC_014326.1'	ACTTTTGGGTGTTGGTGAGCC---TGACCTACCCGATGTTGGGTCATCATCGTT------
	'Rattus_norvegicus_papillomavirus_3_isolate_Rat_60S_NC_028492.1'	ACGACCCAGACTTGGTCAGCC--------TGTATTGTGACGAA--------GTGCTAGAA
	'Rhesus_monkey_papillomavirus_NC_001678.1'	--------AGATTTGCAACCA---TTTCCACAACCGCAACCGGTCGACCTTATGTGTTAT

	'HPV12-N1_consensus_seq.'	GAGGAAGTACCRAACGAGCAGGAAACGGAGGAGGAGTC----------------------
	'Human_papillomoavirus_type_5_NC_001531.1'	GAGGAATTACCAAACGAGCAGGAAACGGAGGAGGAGCC----------------------
	'Human_papillomavirus_type_49_NC_001591.1'	GCGCCAGCTGAACAAGAGTTGGAGGCAGAGGAGGAGCT----------------------
	'Mus_musculus_papillomavirus_type_1_isolate_MusPV_NC_014326.1'	-----GTCACCAGACTCGTTAGGAGAAGAGGAGGAGCTGGAGCTGGA-------------
	'Rattus_norvegicus_papillomavirus_3_isolate_Rat_60S_NC_028492.1'	GATGAGCCCATAGAGGCGGAGCAGTCACAGGAGGAACC----------------------
	'Rhesus_monkey_papillomavirus_NC_001678.1'	GAGCAATTATCTGACAGCTCAGAGGATGAGGATGAAGTAGACCATCATCACAATAATCAG

	'HPV12-N1_consensus_seq.'	---AGATATC-----------------------------GACCGGACTGTATTCAAAATC
	'Human_papillomoavirus_type_5_NC_001531.1'	---TGACAAC-----------------------------GAAAGGATCTCTTACAAAGTT
	'Human_papillomavirus_type_49_NC_001591.1'	------TATC-----------------------------CAAGGCATCCCTTACAAAGTT
	'Mus_musculus_papillomavirus_type_1_isolate_MusPV_NC_014326.1'	---GACTATC-----------------------------GATGTAGATCCTTACAGGATT
	'Rattus_norvegicus_papillomavirus_3_isolate_Rat_60S_NC_028492.1'	---CAGCAT--------------------------------------CATTTATAGAGTG
	'Rhesus_monkey_papillomavirus_NC_001678.1'	CAGCAGCATCATCAGCACGCCAGACCTGAAGTACCAGAGGATGGTGATTGTTATAGAATT

	'HPV12-N1_consensus_seq.'	ATTGCACSGTGTGGCTGCAGCTCCTGTGAAATCAADCTGCGTATTTTTGTCAACGCAACT
	'Human_papillomoavirus_type_5_NC_001531.1'	ATAGCTCCGTGCGGTTGCAGGAACTGTGAGGTCAAGCTTCGCATTTTTGTCCACGCCACA
	'Human_papillomavirus_type_49_NC_001591.1'	ATTGCTACTTGTGGCGGCGGA---TGCGGTGCCAGACTGCGAGTCTTCGTGTTAGCCACT
	'Mus_musculus_papillomavirus_type_1_isolate_MusPV_NC_014326.1'	AAAACAACCTGCTTTTGC------TGCGACACTGTTCTCCGGTTCATAATTGTGACCGGA
	'Rattus_norvegicus_papillomavirus_3_isolate_Rat_60S_NC_028492.1'	CTCATCGAGTGCCCTAAG------TGTGACCGTATAATTCGGTTATTGTGCTCTGCCGAT
	'Rhesus_monkey_papillomavirus_NC_001678.1'	GTGAGCGATTGTTACAGC------TGTGGCAAGCCACTGAGGCTGGTTGTGGTTAGTAGC

	'HPV12-N1_consensus_seq.'	GATACTGGCATTAGGCCCCTACAGGACCTGCTGATCAGTGACCTGCAGCAGCTGTGCCCA
	'Human_papillomoavirus_type_5_NC_001531.1'	GAATTTGGTATTAGAGCTTTCCAACAGCTACTGACCGGAGATCTGCAGCTCCTGTGCCCT
	'Human_papillomavirus_type_49_NC_001591.1'	GACGCTGCTATTAGAAGTTTCCAAGAACTGCTTCTGGAGGAACTGCAATTCTTGTGTCCT
	'Mus_musculus_papillomavirus_type_1_isolate_MusPV_NC_014326.1'	GACGACTCGGTGAAAGCATTCGAGTCACTGCTTCTGCAGGATCTTAGCTTTGTCTGCCCG
	'Rattus_norvegicus_papillomavirus_3_isolate_Rat_60S_NC_028492.1'	ACAGCAAGTATTCGAGGACTTGAACTTCTTCTTCTAGGGGGACTACAGATAATCTGCCCG
	'Rhesus_monkey_papillomavirus_NC_001678.1'	CACGAAGAGTTACGTGTGCTAGAGGACCTGCTGATGGGCACGCTTGACATTGTGTGTCCC

	'HPV12-N1_consensus_seq.'	GAGTGCCGTG---------GTAACTGCAAAGATGGCGG------ATTCTAAAGYCARTAC
	'Human_papillomoavirus_type_5_NC_001531.1'	GACTGTCGCG---------GAAACTGCAAACATGACGGATCCTAATTCTAAAGGTAGTAC
	'Human_papillomavirus_type_49_NC_001591.1'	CAGTGTCGTG---------AAGAAATTCGGAATGGCGG------ACGATAAAGGTACTGA
	'Mus_musculus_papillomavirus_type_1_isolate_MusPV_NC_014326.1'	CACTGCGTCGCGTCGTACGTGAACCTCAGAAATGGAAA------ACGATAAAGG------
	'Rattus_norvegicus_papillomavirus_3_isolate_Rat_60S_NC_028492.1'	CGCTGTGCTGAA---------------AAACATGGACG------ACCTTGAAAGAGGTAC
	'Rhesus_monkey_papillomavirus_NC_001678.1'	AGCTGTGCCA--------GCAGAGTGTAACTGCAATGG------ACCCTGAAGGTACACC

	'HPV12-N1_consensus_seq.'	C---TCTAAAGAAGGGTKAAGTGATTGGTGTAT------TTTGGAAGCAGAAMRTAGTGA
	'Human_papillomoavirus_type_5_NC_001531.1'	A---TCTAAAGAAGGGTTTGGTGATTGGTGTTT------ATTGGAAGCTGACTGTAGTGA
	'Human_papillomavirus_type_49_NC_001591.1'	T---CCCAAAGAAGGGTGTAGCGAGTGGTTTAT---AGATAATGAAGCAGACTGTAGTGA
	'Mus_musculus_papillomavirus_type_1_isolate_MusPV_NC_014326.1'	------TACAGGGCAGTATTCTGGATGGTGTTTTATAGATAATGAGGCTGAATGTGTGGA
	'Rattus_norvegicus_papillomavirus_3_isolate_Rat_60S_NC_028492.1'	------TGAAGAAGGTTATAGTGGCTGGTTCCT------TCGAGAGGCCGAGTGTAGTGA
	'Rhesus_monkey_papillomavirus_NC_001678.1'	AGGGGAAGGGGTGGGGTGTACGGGGTGGTTTAATGTGGAGGCTATAGTAGAACGTAAAAC

	'HPV12-N1_consensus_seq.'	---------TTTAGAGAATGATTTTGAACARTTATTTGAGCAAGATAGAGMTTCCGATGT
	'Human_papillomoavirus_type_5_NC_001531.1'	---------TGTAGAAAATGATTTGGGACAATTATTTGAGAGAGATACAGACTCTGATAT
	'Human_papillomavirus_type_49_NC_001591.1'	---------TTTAGAAAATGATTTGGAACAATTATTTGATGAAAGCCCAAAGTCCAATAT
	'Mus_musculus_papillomavirus_type_1_isolate_MusPV_NC_014326.1'	TGATGTGGGTTCCTTGGATAACTTAGAGGCATTGTTTGAGCAGAG------------TAC
	'Rattus_norvegicus_papillomavirus_3_isolate_Rat_60S_NC_028492.1'	CGGGTCGAGCGATGAGGAGGAACAGAATAACTCATTTGAATC---------------TAT
	'Rhesus_monkey_papillomavirus_NC_001678.1'	GGGGGATGTGGTGTCAGAGGACGAAGACGACACAGAGGATACAGGGATAGA------TTT

	'HPV12-N1_consensus_seq.'	ATCGGACTTGCTAGATAAGGGTGAA------------CTTGAACTGGGGAATTCTCTGCC
	'Human_papillomoavirus_type_5_NC_001531.1'	ATCGGATTTGTTAGATGATACTGAA------------CTGGAGCAGGGCAATTCCCTGGA
	'Human_papillomavirus_type_49_NC_001591.1'	TTCAAATTTGTTAAATGATGAGGAGG---------ATGTGGAGCAGGGAAATTCGCGAGA
	'Mus_musculus_papillomavirus_type_1_isolate_MusPV_NC_014326.1'	CCAGGGATCATTCATTGACAATGATG---------AGGTGGATCAGGGAAATTCCTTGGC
	'Rattus_norvegicus_papillomavirus_3_isolate_Rat_60S_NC_028492.1'	TACAGACTTTATTAACGATGGTACC------------GTTACACAGGGGAATAGCCTACA
	'Rhesus_monkey_papillomavirus_NC_001678.1'	GGTAGACTTTATAGATGACACATGTGGAAGTGTGCAGACAGGGGACGAGGCACCTGGGGC

	'HPV12-N1_consensus_seq.'	AGTATTTCATCAACAAGAGTGTGAGCAAAGCGAGGAGCAATTACAAATTCTAAAACGAAA
	'Human_papillomoavirus_type_5_NC_001531.1'	ACTATTTCATCAACAGGAGTGTGAGCAGAGCGAGGAGCAATTGCAAAAACTAAAACGAAA
	'Human_papillomavirus_type_49_NC_001591.1'	TCTGCTTCGCCAGCAGGAATTTGAGGAGAGCGCGGAGCAAGTACAAAAGTTAAAACGAAA
	'Mus_musculus_papillomavirus_type_1_isolate_MusPV_NC_014326.1'	ATTGCTTTCAGAGCAGTTATTTGCAACTGATGAGCAACAGATTGCAGCCCTAAAACGAAA
	'Rattus_norvegicus_papillomavirus_3_isolate_Rat_60S_NC_028492.1'	GGCGTTTCAAAACCAATCGAAGGAGGAGACAGACAGGCAAATTCAGGCGCTAAAACGAAA
	'Rhesus_monkey_papillomavirus_NC_001678.1'	GTTGTTGCACGCACAGGAAACACAAGCGCATGCAGAGGCAGTGCAGGTTTTAAAACGAAA

	'HPV12-N1_consensus_seq.'	MAATCTTAGTCMRRA---------------------------------AGCTGTCGCGCA
	'Human_papillomoavirus_type_5_NC_001531.1'	GTATCTTAGTCCAAA---------------------------------AGCTGTCGCACA
	'Human_papillomavirus_type_49_NC_001591.1'	GTATTTCAGTCCTAA---------------------------------AGCAGTTCAACA
	'Mus_musculus_papillomavirus_type_1_isolate_MusPV_NC_014326.1'	GTATGCCGCGACACC-------------TAAGAAAAAAACGGT-----AGAAATCGAAAA
	'Rattus_norvegicus_papillomavirus_3_isolate_Rat_60S_NC_028492.1'	GTATATTCAGTCCCC---------------------------------AGAGACAGGAAA
	'Rhesus_monkey_papillomavirus_NC_001678.1'	GTTTGTAGGCAGTCCGGCAGTTAGTCCGTTGGGAAACTACAATCCCTGTGTAGACAGGGA

	'HPV12-N1_consensus_seq.'	GCKTRRTCCSCGTCTCGAGTCGAWATCGTTGTCACCWCAGC---AGAAATCGAARCGAAG
	'Human_papillomoavirus_type_5_NC_001531.1'	GCTTAGTCCGCGACTTGAGTCAATTTCATTGTCACCCCAGC---AGAAGTCTAAGCGAAG
	'Human_papillomavirus_type_49_NC_001591.1'	ACTTAGCCCACGGTTGCAGTCTATGTCAATATCTCCGCGAC---AAAAGTCTAAACGAAG
	'Mus_musculus_papillomavirus_type_1_isolate_MusPV_NC_014326.1'	TCTGAGTCCTAGATTAGAGTCCGTCAGCATTTCACCTAAAG---GAAAGAGCAGGAGACG
	'Rattus_norvegicus_papillomavirus_3_isolate_Rat_60S_NC_028492.1'	TCTTAGTCCTAGACTTAGAGCTATTACCATCACTCCAGAGAAGCAGAGGAGTAAGAGGAG
	'Rhesus_monkey_papillomavirus_NC_001678.1'	TTTAAGTCCCAGATTAAATGAAATAAGTTTAAACCAAGGCAGCGGACAGGCAAAACGGAG

	'HPV12-N1_consensus_seq.'	GCTCTTTGCAGAGCAGGACAGCGGAR---------------KCGWSCTATCTCTAAACAA
	'Human_papillomoavirus_type_5_NC_001531.1'	GCTCTTTGCAGAGCAGGACAGCGGAC---------------TCGAGCTGACTTTAAACAA
	'Human_papillomavirus_type_49_NC_001591.1'	GCTATTT---GAGGAGGACAGCGGGCTGGAATTATCGGGGCTCGAACAGTCTTTGACTAA
	'Mus_musculus_papillomavirus_type_1_isolate_MusPV_NC_014326.1'	GTTGTTT---------GACAGCGGAA---------------------------TAGGACA
	'Rattus_norvegicus_papillomavirus_3_isolate_Rat_60S_NC_028492.1'	GCTCTTT---GAGACAGACAGCGGTA------------------ACTGGTCAGACAGAAA
	'Rhesus_monkey_papillomavirus_NC_001678.1'	ACTGTTT---TTGCCGGACAGCGGTT----------------------------------

	'HPV12-N1_consensus_seq.'	TGAAGCTGAAGATGTTTCTCCTGAGGTGGAGGTACC------------------------
	'Human_papillomoavirus_type_5_NC_001531.1'	TGAAGCTGAAGATGTTACTCCTGAGGTGGAGGTACC------------------------
	'Human_papillomavirus_type_49_NC_001591.1'	TGAAATTGAAGATACTCCTGCGGAGCTGGAGGTACC------------------------
	'Mus_musculus_papillomavirus_type_1_isolate_MusPV_NC_014326.1'	TGAAACTCAAGATACTCCTTCGGGGAGCGAGGTACCTATGAGCATATCTGGGTCTAGTTC
	'Rattus_norvegicus_papillomavirus_3_isolate_Rat_60S_NC_028492.1'	TGAAACTCAAGATTCTGCTTCAACGA----------------------------CATTTG
	'Rhesus_monkey_papillomavirus_NC_001678.1'	-----------ATGGCAATACTGAAGTGGAAACGTC----------------GCTATTGC

	'HPV12-N1_consensus_seq.'	-GGCACTTGRCTTTCGGCCGGTAGATGAGGGAGGATCAGGGGCCATAGATAKTGA-----
	'Human_papillomoavirus_type_5_NC_001531.1'	-GGCTATTGACTCTCGGCCGGATGACGAGGGAGGTTCAGGGGACGTAGATATACA-----
	'Human_papillomavirus_type_49_NC_001591.1'	-GGCGGCAA------CGCCGGCAGAGCAGGGTGGTCAGGGAGAGGGCAATTTGCA-----
	'Mus_musculus_papillomavirus_type_1_isolate_MusPV_NC_014326.1'	AGCCAATTCAAGCATAGGAAGCCAGTGCGAGAGCGAGCAGGTAAATAGTAACACTT----
	'Rattus_norvegicus_papillomavirus_3_isolate_Rat_60S_NC_028492.1'	AGGTAGTAGGGGACTCTGCAGTTGCTGTTAGCGACCCAGGGCACACACT-----------
	'Rhesus_monkey_papillomavirus_NC_001678.1'	AGGTAGCAGGGGG--GGGCGGCCAGGATGTACAGGCAGGGGGGAAGGAAAACACACGGCC

	'HPV12-N1_consensus_seq.'	------------------TTATCTGTCATTGCTGCGTAGTAGCAATATTAAAGCCACGTT
	'Human_papillomoavirus_type_5_NC_001531.1'	------------------TTACACTGCATTGTTGCGTTCTAGCAACAAAAAAGCTACATT
	'Human_papillomavirus_type_49_NC_001591.1'	------------------TTATAAAGAGTTAATGCGATGCAATAATAGTCGTGCAAAATT
	'Mus_musculus_papillomavirus_type_1_isolate_MusPV_NC_014326.1'	-----------TGATTTCTTCTGAAGATTTGCTTAGAACAAGTAATAGATTGGCAGGGTG
	'Rattus_norvegicus_papillomavirus_3_isolate_Rat_60S_NC_028492.1'	------------------CAATCTAAACCTGCTGGGCTGTCACAATCGGCTTGCAAGGCT
	'Rhesus_monkey_papillomavirus_NC_001678.1'	AGATGACGGGGGGGGGGATGCCACGCAGCTGCTCCGTTGCAGCAACTTAAAAGCCACTTT

	'HPV12-N1_consensus_seq.'	AATGGCAAAATTCAAAGAGTCATTTGGGGTAGGCTTTAATGAATTGACTCGCCAGTTTAA
	'Human_papillomoavirus_type_5_NC_001531.1'	AATGGCTAAGTTTAAAGAGTCGTTTGGAGTAGGTTTTAATGAATTGACACGGCAATTCAA
	'Human_papillomavirus_type_49_NC_001591.1'	ATTAAGTAAAGTCAAGGAATATTTTGGTGTGGGTTTTTATGAGTTAGCTAGACAGTATAA
	'Mus_musculus_papillomavirus_type_1_isolate_MusPV_NC_014326.1'	CTATGCGAGGTTTAAGGAGGCATTTGGGTGCAGCTTCACCGATCTAACGCGTAGCTTTAA
	'Rattus_norvegicus_papillomavirus_3_isolate_Rat_60S_NC_028492.1'	CTATGCTGTGGTTAAGGAAGCTTATGGGGTCGGGTTCAAAGAGCTTAGCAGACAGTATAG
	'Rhesus_monkey_papillomavirus_NC_001678.1'	GCTGAGTAAATTTAAATCTGTGTATGGAGTTAGCTTTTCAGAGTTGGTGCGAAGCTTTAA

	'HPV12-N1_consensus_seq.'	AAGTTACAAAACCTGTTGTAASGATTGGGTTTTAGCTGTKTATGCAGTTCATGATGATCT
	'Human_papillomoavirus_type_5_NC_001531.1'	AAGCCACAAAACCTGCTGTAAGGACTGGGTTGTCTCTGTATATGCAGTGCATGATGATCT
	'Human_papillomavirus_type_49_NC_001591.1'	AAGTGATAAAACATGCTGTAAAGATTGGGTAATTGCAGCCTATGGCGTGCGAGAAGAGCT
	'Mus_musculus_papillomavirus_type_1_isolate_MusPV_NC_014326.1'	GAGTGATAAGACATGTAGTCCGAATTGGGTCGTAGCTGTGTTTGGGGCTAGAGAACATTT
	'Rattus_norvegicus_papillomavirus_3_isolate_Rat_60S_NC_028492.1'	AAGCGATAAGACATGTAATCCCGATTGGGTTATTGCTGCATTTTCTGTGCGGGAGGAGGT
	'Rhesus_monkey_papillomavirus_NC_001678.1'	AAGCGACAGGACCACGTGCGCTGACTGGGTGGTGGGGGCAGCGGGGGTCCATCATAGCGT

	'HPV12-N1_consensus_seq.'	ATTTGAAAGCTCAAAGCAGCTGTTGCAACAGCATTGTGACTM-TATCTGGGTCCG-----
	'Human_papillomoavirus_type_5_NC_001531.1'	ATTTGAAAGCTCAAAGCAGCTATTGCAACAGCATTGTGACTA-TATCTGGGTCCG-----
	'Human_papillomavirus_type_49_NC_001591.1'	GGTAGAAAGTGCAAAACAATTACTTTTAAATCATTGTTCCTA-TGTGTGGATAAA-----
	'Mus_musculus_papillomavirus_type_1_isolate_MusPV_NC_014326.1'	GTTGCAGGCCTTACATGATGTGTGGAAGAACACCTATGAGTACTGCCAAGATACAACAAG
	'Rattus_norvegicus_papillomavirus_3_isolate_Rat_60S_NC_028492.1'	GCTTAACGCGGCGAGAACCGCCATTTTGCAGGCCTGTGACTA-TGTGCATATACAGCATA
	'Rhesus_monkey_papillomavirus_NC_001678.1'	GGCAGAGGGGTTAAAGCAGCTCATTCAGCCTTTTTGCAGTTA-TGCACACATCCAGTGCC

	'HPV12-N1_consensus_seq.'	------TGGGATAGGAGCTATGACAC-TTTACCTAGTGTGTTTCAAAGCGGGAAAAAATC
	'Human_papillomoavirus_type_5_NC_001531.1'	------TGGGATAGGTGCAATGTCAT-TATACCTATTGTGTTTTAAGGCGGGAAAAAATC
	'Human_papillomavirus_type_49_NC_001591.1'	------TATAAATGGGATTATGACTT-TATATTTACTGTGTTTTAATCATGCAAAGAGTA
	'Mus_musculus_papillomavirus_type_1_isolate_MusPV_NC_014326.1'	TTATGCAGGGAATAGAAAGGTGAACT-TGCTGCTTATGGAGCTGAAGGTAGGTAGGAGCA
	'Rattus_norvegicus_papillomavirus_3_isolate_Rat_60S_NC_028492.1'	GAGTGACGGTGCAGACTCCGTGCACTCTAATGTTGCTCAAATTTAGGCATGGGAAAAGCC
	'Rhesus_monkey_papillomavirus_NC_001678.1'	TTACATGCGACTGGGGGGTGTACCTGCTACTGCTGGCACGGTTTAAGTGTGGCAAAAACA

	'HPV12-N1_consensus_seq.'	GCGGTACTGTGCATAAGTTAATGACATCAATGCTAAATGTGCAAGAACAGCAGATTTTGT
	'Human_papillomoavirus_type_5_NC_001531.1'	GCGGGACAGTTCATAAGTTAATTACCTCAATGTTAAATGTGCATGAACAGCAAATATTGT
	'Human_papillomavirus_type_49_NC_001591.1'	GAGAAACTGTTGGTAGATTGCTTATGTCAATACTGGATGTACAATTATTGCAATTAATTT
	'Mus_musculus_papillomavirus_type_1_isolate_MusPV_NC_014326.1'	GACTCACATTGCGGAGACAGCTTTCCGCCATGTTAGGTGTGGATGAGTTGTTAATACTCG
	'Rattus_norvegicus_papillomavirus_3_isolate_Rat_60S_NC_028492.1'	GGGATACGGTAAAAAAGTTTCTTACAGGCATATTGCATATCGATCCTCTGTTATGTTTAT
	'Rhesus_monkey_papillomavirus_NC_001678.1'	GACTAACAGTTTCTAAATGCATGAGCACGCTGTTAAATGTGCAAGAAACGCACATGCTAA

	'HPV12-N1_consensus_seq.'	CTGAGCCTCCTAAGTTAAGAAATACAGCTGCTGCATTGTTCTGGCACAAAGRTGGTATGG
	'Human_papillomoavirus_type_5_NC_001531.1'	CTGAGCCGCCAAAATTGAGAAATACAGCCGCTGCATTGTTCTGGTATAAGGGTTGTATGG
	'Human_papillomavirus_type_49_NC_001591.1'	GTGAACCACCAAAACTAAGAAGTGTGGTGTCAGCACTATACTGGTACAAAGGCAGTATGG
	'Mus_musculus_papillomavirus_type_1_isolate_MusPV_NC_014326.1'	CCGATCCGCCGAACGAGCGGAGCACGCTCGCCGCACTTTATTTTTATAATAAGGTTTTAT
	'Rattus_norvegicus_papillomavirus_3_isolate_Rat_60S_NC_028492.1'	GTGATCCGCCTAAGATACAGAGTGTTCCTGCTGCCCTCTACTGGTATAAGACTAGTATGT
	'Rhesus_monkey_papillomavirus_NC_001678.1'	TTGAACCACCGAAGCTGCGTAGCGCAGCAGCAGCTCTATACTGGTACAGGACAGGTATAT

	'HPV12-N1_consensus_seq.'	GGTCAGGCGCATTTACCC------ATGGCACATATCCTGATTGGATTGCACATCAAACAA
	'Human_papillomoavirus_type_5_NC_001531.1'	GATCGGGGGCGTTTAGCC------ATGGACCATATCCTGATTGGATTGCCCAACAAACTA
	'Human_papillomavirus_type_49_NC_001591.1'	ACTCATCTGTGTATGCTC------ATGGAGCCTATCCTGATTGGATTGTAAATCAGACCA
	'Mus_musculus_papillomavirus_type_1_isolate_MusPV_NC_014326.1'	TTAAAAGTCCTTCTACCATGTTTTACGGTAGCACCCCGCTGTGGATAGCCAGCAAGACAC
	'Rattus_norvegicus_papillomavirus_3_isolate_Rat_60S_NC_028492.1'	CAAGAGCGACCTTTCATG------AGGGTGACCTACCTGACTGGATTAAGAAGCAGACTG
	'Rhesus_monkey_papillomavirus_NC_001678.1'	CAAATGTAAGTGAAGTAA------TAGGGGAAACACCTGAGTGGATTACAAGACAGACAA

	'HPV12-N1_consensus_seq.'	TTTTGGGCCATCAAAATGCTGAAGCAAGCAC---ATTTGATTTTTCAGCCAYGGTCCAAT
	'Human_papillomoavirus_type_5_NC_001531.1'	TATTAGGTCACAAAAGTGCTGAGGCAAGTAC---TTTTGATTTTTCAGCAATGGTCCAAT
	'Human_papillomavirus_type_49_NC_001591.1'	TGATAAGTCATCAGGCAGCAGCAGATGCTATGCAATTTGACCTTTCTGAAATGATACAAT
	'Mus_musculus_papillomavirus_type_1_isolate_MusPV_NC_014326.1'	TACTAGAGCATGCTAGTGCAACAGCCGAGTC---CTTTGATTTCAGTAGTATGGTGCAGT
	'Rattus_norvegicus_papillomavirus_3_isolate_Rat_60S_NC_028492.1'	TAGTGTCCTGCTCATTAGAAGAATCCAA------ATTTGATTTATCAGAAATGGTCCAAT
	'Rhesus_monkey_papillomavirus_NC_001678.1'	TGTT---TCAACATGGCCTGGAGGACAGTAT---ATTTGATTTGTCTGAAATGGTGCAGT

	'HPV12-N1_consensus_seq.'	GGGCCTTCGATAATAATYMCTTAGAAGAACCAGATAYMGCTTATCAATATGCCAAGCTTG
	'Human_papillomoavirus_type_5_NC_001531.1'	GGGCATTTCATAATCACTTATTAGACGAAGCAGATATAGCATACCAGTATGCAAGGCTTG
	'Human_papillomavirus_type_49_NC_001591.1'	GGGCCTATGATAGCGATCTCACAGATGAAGCTGACATTGCATATCTTTATGCTAAAATGG
	'Mus_musculus_papillomavirus_type_1_isolate_MusPV_NC_014326.1'	GGGCATATGACAATAGACTAAATGAGGAGGCAGAAATAGCTTATAAATATGCCTTAGAAG
	'Rattus_norvegicus_papillomavirus_3_isolate_Rat_60S_NC_028492.1'	GGGCATATGACAATGGATTCGAAGACGAGTGCACAATTGCATATGAATATGCACGTAAAG
	'Rhesus_monkey_papillomavirus_NC_001678.1'	GGGCATACGACCACGACTTTACAGATGACAGTGTGATAGCGTACGAGTATGCACAGCTGG

	'HPV12-N1_consensus_seq.'	CACCAGAAGATAGGAATGCAGTAGGAAGGCRAGCACATAATCAACAAGCTAAATTTGTAA
	'Human_papillomoavirus_type_5_NC_001531.1'	CTCCCGAAGACGCGAATGCAGTAGCTTGGCTTGCACATAACAACCAGGCCAAATTTGTGA
	'Human_papillomavirus_type_49_NC_001591.1'	CAAATAGTGACTCTAATGCAAGAGCTTGGTTAGCACATAATAATCAGGCAAGGTACTTAA
	'Mus_musculus_papillomavirus_type_1_isolate_MusPV_NC_014326.1'	CAGACAGCAATAAGAATGCCCAAGCGTGGCTTAAGACTACAAACCAGGTAAAGCATGTCC
	'Rattus_norvegicus_papillomavirus_3_isolate_Rat_60S_NC_028492.1'	CAATGGAGGATCCAAATGCAAATGCCTTTCTTGCCTCAAACTCACAGGCTAAGCATGTTA
	'Rhesus_monkey_papillomavirus_NC_001678.1'	CAGGGATAGACAGCAACGCTGCTGCATTTTTAAAAAGTAATGCACAGGCCAAATATGTGA

	'HPV12-N1_consensus_seq.'	GAGAGTGTGCAGCAATGGTAMGWTTTTRTAAAAAAGGACAAATGAAAGAAATGAGWATGT
	'Human_papillomoavirus_type_5_NC_001531.1'	GAGAATGTGCATATATGGTACGATTTTATAAGAAGGGACAAATGAGAGACATGAGTATAT
	'Human_papillomavirus_type_49_NC_001591.1'	GAGAATGTGCTCAAATGGTTAGACATTACAGACGGGGAGAAATGAGGGATATGAGTATGT
	'Mus_musculus_papillomavirus_type_1_isolate_MusPV_NC_014326.1'	GAGACTGCTGTGCAATGGTCAGGCTATATAACAGGCAGGAAATGAAGGAAATGACAATGG
	'Rattus_norvegicus_papillomavirus_3_isolate_Rat_60S_NC_028492.1'	AGGATTGCACGGTGATGGTGAGACATTACCGGAGAGCAGAGATGAAAAATATGTCTATGT
	'Rhesus_monkey_papillomavirus_NC_001678.1'	AGGATTGTGCCACTATGTGTAGGCACTACAAAAGAGCCGAAAGGCAACAGATGACTATGT

	'HPV12-N1_consensus_seq.'	CAGAGTGGATACACACAAAAATTAATGAAGTAGAAGGTGAAGGGCATTGGTCAGATATAG
	'Human_papillomoavirus_type_5_NC_001531.1'	CTGAATGGATATACACTAAAATCAATGAAGTAGAAGGGGAAGGGCACTGGTCAGATATAG
	'Human_papillomavirus_type_49_NC_001591.1'	CTGAGTGGATACATCACAGAATACAACAAGTAGAAGGGGAAGGCCATTGGTCTGAAATAG
	'Mus_musculus_papillomavirus_type_1_isolate_MusPV_NC_014326.1'	CTCAGTGGATACGGAAGTGCTGCGATGAGACAGAGGAAGAAGGGGACTGGAAGGTTATTG
	'Rattus_norvegicus_papillomavirus_3_isolate_Rat_60S_NC_028492.1'	CCCAATGGATAAGAAAGTGTTGCACGGAAGAGTCGGGGGAGGGGGATTGGAAACCTATAT
	'Rhesus_monkey_papillomavirus_NC_001678.1'	CACAGTGGATAAAACAAAGGTGTGAAAAAACTGATGATGGAGGGGACTGGAGGCCAATAG

	'HPV12-N1_consensus_seq.'	TAAAATTTTTAAGATATCAAGATGTAAACTTTATTACCTTTTTGGCAGCATTTAAAAACT
	'Human_papillomoavirus_type_5_NC_001531.1'	TAAAGTTTATTAGATACCAAAATATAAACTTTATTGTATTCCTAACTGCATTAAAAGAAT
	'Human_papillomavirus_type_49_NC_001591.1'	TTAAGTTTATAAGATTTCAAGAAATAAACTTTATAATATTTCTGGATGCATTTAAACAGT
	'Mus_musculus_papillomavirus_type_1_isolate_MusPV_NC_014326.1'	CAAACTTCCTTAGATACCAGGAAGTCAACCTCATACTGCTGCTTACAGCACTTAGGCATA
	'Rattus_norvegicus_papillomavirus_3_isolate_Rat_60S_NC_028492.1'	CACTGTATCTTCGGAGTCAGGGGGTTGAAGTGGTACGGTTCCTAGGAGCTATGAGGTACT
	'Rhesus_monkey_papillomavirus_NC_001678.1'	TGCAGTTTTTAAGGTACCAAGGGGTGGAGTTTATAGCATTTTTAGCAGCTTTAAAGCTGT

	'HPV12-N1_consensus_seq.'	TTTTGCATGCTGTACCAAAACACAATTGTATTCTTATATATGCTATTCCKAACTCTGGCG
	'Human_papillomoavirus_type_5_NC_001531.1'	TCCTACACTCAGTGCCAAAAAAAAATTGCATTTTAATTTATGGTCCTCCAAATTCTGGAA
	'Human_papillomavirus_type_49_NC_001591.1'	TTATACATGGCAAACCTAAAAAAAGCTGTTTATTAATACATGGGCCGCCGGACTGTGGCA
	'Mus_musculus_papillomavirus_type_1_isolate_MusPV_NC_014326.1'	TGTTTAAGGGTACTCCTAAAAAACACTGCCTCGTTATCACAGGTCCCCCAGATACTGGGA
	'Rattus_norvegicus_papillomavirus_3_isolate_Rat_60S_NC_028492.1'	GGTTAAAAGGCATACCGAAAAAGAACTGCATAGCCATATGTGGGCCCCCAAATACAGGAA
	'Rhesus_monkey_papillomavirus_NC_001678.1'	TTTTGAAGGGCATTCCAAAAAAAAACTGCATAGTGTTATTTGGACCGCCAAATACAGGTA

	'HPV12-N1_consensus_seq.'	AGTCATCATTTGCAATGTCACTGATAAAAGTTTTAAAAGGTWRAGTGTTGTCATTTGTGA
	'Human_papillomoavirus_type_5_NC_001531.1'	AGTCATCATTTGCAATGTCATTAATAAGAGTGTTGAAGGGTAGAGTGTTGTCATTTGTAA
	'Human_papillomavirus_type_49_NC_001591.1'	AGTCAATGTTTGCTATGTCATTATTAAAAGTTTTAAAAGGCAAGGTAATTTCATTTGTAA
	'Mus_musculus_papillomavirus_type_1_isolate_MusPV_NC_014326.1'	AGTCATATTTCTGTAATAGTCTGAATGGGTTTCTTAAAGGTCGTGTAATTTCATTTATGA
	'Rattus_norvegicus_papillomavirus_3_isolate_Rat_60S_NC_028492.1'	AAAGTATGTTTTGTATGAGTCTGATCAAATTTCTTAGAGGGCGTGTACTATCATTTGCAA
	'Rhesus_monkey_papillomavirus_NC_001678.1'	AATCCTACTTTGGCATGAGCTTAATACATTTCTTGCAAGGGTCTATCATTTCATATGTAA

	'HPV12-N1_consensus_seq.'	ATTCCAAAAGTCAATTTTGGTTTMAACCTCTTGGAGAAAGTAAAATTGCATTGTTGGATG
	'Human_papillomoavirus_type_5_NC_001531.1'	ATTCTAAAAGTCAGTTTTGGCTGCAACCCCTTTCAGAGTGCAAGATAGCTCTATTGGATG
	'Human_papillomavirus_type_49_NC_001591.1'	ATGCAAAAAGTCAATTTTGGCTGTCTCCACTTTCAGAATGTAAAATAGGGCTGTTGGATG
	'Mus_musculus_papillomavirus_type_1_isolate_MusPV_NC_014326.1'	ACAGTAGGAGTCAGTTCTGGCTGCAGCCTTTAGCAGATGCAAAAATGGGGTTCCTAGATG
	'Rattus_norvegicus_papillomavirus_3_isolate_Rat_60S_NC_028492.1'	ATAGCAAGAGCCATTTCTGGATGCAGCCTCTAGCTGAGGCTAAGATGGTATTATTAGACG
	'Rhesus_monkey_papillomavirus_NC_001678.1'	ATTCCAACAGTCACTTTTGGTTGCAGCCTCTGGCAGATGCTAAGGTGGCCATGTTGGATG

	'HPV12-N1_consensus_seq.'	ATGTTACAGACCCTTGCTGGGTATATATAGACACATATTTAAGAAATGGCTTAGACGGMC
	'Human_papillomoavirus_type_5_NC_001531.1'	ATGTAACAGACCCTTGTTGGATATACATGGATACATATTTAAGAAATGGCTTGGATGGAC
	'Human_papillomavirus_type_49_NC_001591.1'	ATGCTACCGATCCTTGTTGGCAATATATAGATACATATTTAAGAAATGGTCTCGATGGAA
	'Mus_musculus_papillomavirus_type_1_isolate_MusPV_NC_014326.1'	ATGCTACAACCGCTTGCTGGAACTTTATGGATGTATATATGCGGAATGCATTAGATGGCA
	'Rattus_norvegicus_papillomavirus_3_isolate_Rat_60S_NC_028492.1'	ATGCAACCAGGGCCACCTGGGATTATGTCGACACCTATCTAAGAAATGCGTTGGATGGGA
	'Rhesus_monkey_papillomavirus_NC_001678.1'	ATGCAACTCCTCAGTGCTGGTCCTATATAGATAATTATTTAAGGAACGCACTGGACGGGA

	'HPV12-N1_consensus_seq.'	ATTTTGTTTCTTTAGATTGTAAATMTAAAGCGCCCGTACAAAYTAAGTTTCCTCCATTGT
	'Human_papillomoavirus_type_5_NC_001531.1'	ATTATGTTTCATTAGATTGTAAATATAGAGCCCCAACGCAAATGAAATTTCCCCCATTAT
	'Human_papillomavirus_type_49_NC_001591.1'	ATGTTGTAAGTGTGGATTGCAAACATAAAACCCCTATGCAAATTAGGTTCCCACCATTGT
	'Mus_musculus_papillomavirus_type_1_isolate_MusPV_NC_014326.1'	ATCCCATGCAGCTTGACATTAAGCATAGAGCACCTTTGCAGCTTAAGCTACCTCCGCTAC
	'Rattus_norvegicus_papillomavirus_3_isolate_Rat_60S_NC_028492.1'	ATCCCTTATCTATTGACTGTAAATATAGGGCTCCTATGCAGATTAAATGTCCTCCAATTC
	'Rhesus_monkey_papillomavirus_NC_001678.1'	ACCCCATTAGTGTTGATAGAAAACATAAAAATCTTGTACAGATGAAGTGCCCCCCATTGC

	'HPV12-N1_consensus_seq.'	TACTGRCCACTAATATTAATGTTCATGGAGAAACAAATTATAGATATTTACATAGTAGGA
	'Human_papillomoavirus_type_5_NC_001531.1'	TATTAACATCTAACATTAATGTGCATGGGGAAACTAATTATAGATATTTACACACTACAA
	'Human_papillomavirus_type_49_NC_001591.1'	TAATAACTTCAAATTATAATATTAAAGCTAATGATAAATATAAGTTTTTGTACAGTAGAA
	'Mus_musculus_papillomavirus_type_1_isolate_MusPV_NC_014326.1'	TAATTACCTCAAATGTAGATGTCATGAATAATGACAATTTCAGATATCTACATAGCAGGT
	'Rattus_norvegicus_papillomavirus_3_isolate_Rat_60S_NC_028492.1'	TCATTACAACTAATGAGGACATTAAGGTCAATGACAGGTGGCGGTACCTTCATAGCAGGG
	'Rhesus_monkey_papillomavirus_NC_001678.1'	TTATTACCTCAAACACCAATGCAGGTCAGGATGACAGGTGGATGTATTTGCACAGTAGAA

	'HPV12-N1_consensus_seq.'	TAAAGGGATTTGAATTTCCACATCCCTTTCCTATGAAACCAGACAAKATACSTCAGTTTC
	'Human_papillomoavirus_type_5_NC_001531.1'	TAAAAGGATTTGAATTTCCAAATCCTTTTCCTATGAAAGCAGATAATACACCTCAGTTCG
	'Human_papillomavirus_type_49_NC_001591.1'	TTGCAATATTTGAATTTAAACATAAGTTCCCATTCAAAGAGGATGGTACCCCTGTATTTC
	'Mus_musculus_papillomavirus_type_1_isolate_MusPV_NC_014326.1'	TGCAGGCCTTTGAGTTTCATAAGCCTATGCCTTTAACAGCTAATGGGCAGCCAGTATATC
	'Rattus_norvegicus_papillomavirus_3_isolate_Rat_60S_NC_028492.1'	TAACAATGTTCTACTTCAATAACCCACTCCAGCTTAACGGTAATGGTGACCCACAATACT
	'Rhesus_monkey_papillomavirus_NC_001678.1'	TGGTTGTGTTTACATTTGAACAGCCATTTCCATTTGATCAGAACGGTAATCCAGTTTATG

	'HPV12-N1_consensus_seq.'	AGTTAACTGACCAAAGCTGGAAATCTTTCGGWGAAAGGCTTTGGACACAATTAGACCTGA
	'Human_papillomoavirus_type_5_NC_001531.1'	AACTAACTGACCAAAGCTGGAAATCTTTTTTTACAAGGCTTTGGACACAATTAGACCTGA
	'Human_papillomavirus_type_49_NC_001591.1'	AACTTACTGACCAAAGCTGGAAATCTTTTTTTGAAAGGCTTTGGACACAATTAGAGCTCA
	'Mus_musculus_papillomavirus_type_1_isolate_MusPV_NC_014326.1'	CCCTTACTAAAGCTAATTGGAAATCTTTTTTTACAAGGCTGGCTAATCAATTAGGAATCG
	'Rattus_norvegicus_papillomavirus_3_isolate_Rat_60S_NC_028492.1'	GCTTTACAAACAGCCATTGGAAATCTTTTTTTGAAAGGTTGCAGAGGCCATTAGATCTGA
	'Rhesus_monkey_papillomavirus_NC_001678.1'	AGTTAAATGATAAAAACTGGAAATCCTTTTTCTCAAGGACATGGTCCAGATTAGATTTAC

	'HPV12-N1_consensus_seq.'	GTRACCAAGAAGAGGAGGGCCAACATGGAGAAWCTCAGCGAGCGTTTCAATGTTCTGCAA
	'Human_papillomoavirus_type_5_NC_001531.1'	GTGATCAAGAAGAGGAGGGCGAGGATGGAGAATCTCAGCGAGCGTTTCAATGCTCTGCAA
	'Human_papillomavirus_type_49_NC_001591.1'	GTGACCCAGAAGACGAGGCAGACAATGGAGGCACTCAACGCTCGTTTCAATGTACTACAA
	'Mus_musculus_papillomavirus_type_1_isolate_MusPV_NC_014326.1'	A------AGAGGAGGAGGGCGAGAATGAACAGCCTGGAAACACGTTTCGATGCAGTGCAA
	'Rattus_norvegicus_papillomavirus_3_isolate_Rat_60S_NC_028492.1'	GCGAGGACGAGGCAGAACAGGAAGATGGAGAGTCTATGCAGCCGTTTGTCTGCAGTGCAA
	'Rhesus_monkey_papillomavirus_NC_001678.1'	AAGAGGAAGAGGAGACGGAAAATGATGGAAGCACTTGCAGAGCGTTTAAGTGCGTTGCAG

	'HPV12-N1_consensus_seq.'	GATCAGAWAATGAAGATATATGAAGCTGCAGAACATACAMTTGAGACACAGATTGCCCAT
	'Human_papillomoavirus_type_5_NC_001531.1'	GATCAGCTAATGAACATTTATGAAGCTGCAGAACAAACATTGCAGGCACAAATTAAACAT
	'Human_papillomavirus_type_49_NC_001591.1'	GAGATGTTAATGGACATTTATGAATCAGGGAAAGAGGATCTTGAAACACAAATAGAACAT
	'Mus_musculus_papillomavirus_type_1_isolate_MusPV_NC_014326.1'	GACCAGATACTGAACCTTTACGAGAAAGGCAGTAAATGTTTAGCGGACCACATACTATAT
	'Rattus_norvegicus_papillomavirus_3_isolate_Rat_60S_NC_028492.1'	GAGGAACTGATGTGTATATATGAGGAGGGAGACAGGACATTGGCCACACAGGTCAGACAC
	'Rhesus_monkey_papillomavirus_NC_001678.1'	GACAGAATCTTAGAACTGTATGAAGCTGATAGCAAGGACTTAAAAGACCAAATAGAGCAC

	'HPV12-N1_consensus_seq.'	TGGACCCAYTTGCGAAGAGAAGCTGTTTTGCTTTATTATRMTAGGCATAAGGGTATTACA
	'Human_papillomoavirus_type_5_NC_001531.1'	TGGCAAACCTTACGAAAAGAACCTGTATTACTCTACTATGCTAGGGAGAAAGGTGTTACA
	'Human_papillomavirus_type_49_NC_001591.1'	TGGAAACTGTTAAGACAGGAACAAGCTTTATTATTTTTTGCACGTAAACACAGCATAATG
	'Mus_musculus_papillomavirus_type_1_isolate_MusPV_NC_014326.1'	TGGGAGCTTGTTAGGAAAGAAGGAGCATTGCAATTCTGTGCTCGTAGAGGGGGACTCAAC
	'Rattus_norvegicus_papillomavirus_3_isolate_Rat_60S_NC_028492.1'	TGGCAATTAATCAGACAGGAGCAAGTGCTGCTGCATGCAGCACGTCAGCAAGGCCATACC
	'Rhesus_monkey_papillomavirus_NC_001678.1'	TGGAAATGTGTGCGCCAAGAATGTGCAGTGTTGTATAAGGCACGGGAAGTAGGGTTTTCC

	'HPV12-N1_consensus_seq.'	AGGCTTGGATACCAACCGGTGCCTACATTGGCAGTTTCTGAAGCAAAAGCAAAAGAGGAT
	'Human_papillomoavirus_type_5_NC_001531.1'	AGGCTTGGATATCAACCTGTGCCTGTAAAGGCAGTATCAGAAACAAAGGCTAAAGAAGCC
	'Human_papillomavirus_type_49_NC_001591.1'	AGACTGGGGTATCAACCCGTACCTCCGATGGCAGTATCTGAAACCAAAGCCAAACAAGCT
	'Mus_musculus_papillomavirus_type_1_isolate_MusPV_NC_014326.1'	AAGCTCGGACTGCAACCCCTACCCAGCACCATAGGAGCTGAGAACAAGGCCAAAAGGGCA
	'Rattus_norvegicus_papillomavirus_3_isolate_Rat_60S_NC_028492.1'	CGCATAGGGATGCAAGCGGTACCATCTCTGGCCGCATCACAGGCTAATGCCAAAAACGCT
	'Rhesus_monkey_papillomavirus_NC_001678.1'	CACCTGAACCATCAGGTGGTGCCATCATTAACTGTGTCACGGGCTAAAGCCCACAAAGCA

	'HPV12-N1_consensus_seq.'	ATAGGGATAATGCTGCAATTGCAATCTCTACAGAAGTCTGAGTATGCTTCKGAGAACTGG
	'Human_papillomoavirus_type_5_NC_001531.1'	ATAGCAATGGTGCTGCAGCTTGAGTCACTACAGACATCTGATTTTGCTCATGAGCCATGG
	'Human_papillomavirus_type_49_NC_001591.1'	ATTGGCATGATGCTAACTTTGCAAAGCTTGCAAAAGTCTCCTTTTGGAAAAGAAAAGTGG
	'Mus_musculus_papillomavirus_type_1_isolate_MusPV_NC_014326.1'	ATTCAGATGCAATTGGTGCTAACATCTCTCAATGAATCACCCTTTGGCTCCGAGGAGTGG
	'Rattus_norvegicus_papillomavirus_3_isolate_Rat_60S_NC_028492.1'	ATTGAAATGCATCTATTGTTGCAATCACTTTTACAGTCTCCCTATGCTAAGGAGCCGTGG
	'Rhesus_monkey_papillomavirus_NC_001678.1'	ATTGAAGTGCAGCTGGCATTAGAGAGTTTACAAAATTCGGAGTATAACAATGAGGAGTGG

	'HPV12-N1_consensus_seq.'	ACATTAGTGGACACAAGTGCAGAAAWKT---ATAATARTGTTCCAGAACATCACTTTAAA
	'Human_papillomoavirus_type_5_NC_001531.1'	ACTCTAGTTGATACCAGCATAGAAACAT---TTAGAAGCGCTCCAGAAGGTCACTTCAAA
	'Human_papillomavirus_type_49_NC_001591.1'	ACTTTAGTAAACACAAGTCTTGAAACAT---ACAATGCACCACCAGCACAGTGCTTTAAA
	'Mus_musculus_papillomavirus_type_1_isolate_MusPV_NC_014326.1'	ACAATGGCTGAAACTAGCCGTGAGATGTATGACAGCACTGAGCCGTATGGGACTTTTAAA
	'Rattus_norvegicus_papillomavirus_3_isolate_Rat_60S_NC_028492.1'	ACATTGAGCGAAACAAGCAGAGATCTGT---ACCTTGCACCTCCCAGCCATACTCTTAAG
	'Rhesus_monkey_papillomavirus_NC_001678.1'	ACGCTGCAAGATGCCAGCTTGGAGATGT---GGCACACAGAACCTAAGGGATGCTTCAAA

	'HPV12-N1_consensus_seq.'	AAGGGTCCAGTGCCTGTGGAGGTCATTTATGAWMAGGAGCCAGAAAATGCACATGTGTAT
	'Human_papillomoavirus_type_5_NC_001531.1'	AAAGGCCCCCTCCCTGTAGAAGTTATTTATGACAATGATCCAGATAATGCCAATTTGTAT
	'Human_papillomavirus_type_49_NC_001591.1'	AAAGGTCCTTATAATATAGAAGTTATATTTGATGGAGATCCTGAAAATCTAATGGTATAT
	'Mus_musculus_papillomavirus_type_1_isolate_MusPV_NC_014326.1'	AAAAGTGGCGAGGAGGTGGAAGTCTATTATGGAGGAGATGAAGATAATAATGTGTCTTAT
	'Rattus_norvegicus_papillomavirus_3_isolate_Rat_60S_NC_028492.1'	AAGAGCGGACAGACTATAGAGGTGCTATTTGATGGTGACGAGAACAATAGCATGCAGTAC
	'Rhesus_monkey_papillomavirus_NC_001678.1'	AAAACAGGTGTTCCAGTAACAGTTTTGTTTGACTGTGACAAAGACAATACCATGGAGTAT

	'HPV12-N1_consensus_seq.'	ACAATGTGGAAGTATGTGTATTATSTGGACCCAGAGGATGTATGGCATAAAACCACAAGT
	'Human_papillomoavirus_type_5_NC_001531.1'	ACAATGTGGACCTATGTGTATTATATGGATGCGGATGATAAGTGGCATAAGGCAAGAAGT
	'Human_papillomavirus_type_49_NC_001591.1'	ACTGCTTGGAAAGAGATTTATTTTGTAGACTCAGATGATATGTGGCAAAAGGTGCAAGGT
	'Mus_musculus_papillomavirus_type_1_isolate_MusPV_NC_014326.1'	ATGCTCTGGAAGTATGTCTATGCCCAGGATGAGAACGGCAACTGGCATAAGTATCAGAGC
	'Rattus_norvegicus_papillomavirus_3_isolate_Rat_60S_NC_028492.1'	ACCAAGTGGTTGCAGGTGTTTTATACAGATGACAGGGGTATGTGGAAGAGAGTCCCCTCA
	'Rhesus_monkey_papillomavirus_NC_001678.1'	GTGCTGTGGGGACACATATAT---GTGTGGGGGGACAATGGATGGGTGAAGACATTCGGT

	'HPV12-N1_consensus_seq.'	GGWGTAAATCAGACGGGCATTTCCTATTTACATGGAGACTTTAAACACTATTATKYACTT
	'Human_papillomoavirus_type_5_NC_001531.1'	GGGGTGAATCACATTGGCATTTATTATTTACAAGGAACTTTTAAAAACTATTATGTACTG
	'Human_papillomavirus_type_49_NC_001591.1'	GAGGTGGATTATGCAGGTGCATATTATAAGGATGGAACTATCAAACAGTATTATGTTACC
	'Mus_musculus_papillomavirus_type_1_isolate_MusPV_NC_014326.1'	GATTGTGACTATTATGGTGTACATTACACTGAC---------------------------
	'Rattus_norvegicus_papillomavirus_3_isolate_Rat_60S_NC_028492.1'	GTCTGTGATGCCACGGGGATCTTCTTTGACAGAAACGGACACCGTGAATACTATGTCCGG
	'Rhesus_monkey_papillomavirus_NC_001678.1'	GAGGCGGACAACTGGGGTCTGCACTATACCGTTGCTGGGGAAAAGGTGTACTATGTGCAG

	'HPV12-N1_consensus_seq.'	TTTGCTGATGGTGCACGAMCGYATAGT---------AAAACTGGA---------CAATGG
	'Human_papillomoavirus_type_5_NC_001531.1'	TTTGCTGACGATGCGAAAAGATATGGT---------ACAACTGGA---------GAATGG
	'Human_papillomavirus_type_49_NC_001591.1'	TTCGCTGATGATGCTGTTAGATATGGG---------ACATCTGGA---------CAATAT
	'Mus_musculus_papillomavirus_type_1_isolate_MusPV_NC_014326.1'	-----------------------------------CACAGTGGGAC--------------
	'Rattus_norvegicus_papillomavirus_3_isolate_Rat_60S_NC_028492.1'	TTTGAGAAAGAAGCAATGCGATTCTCA---------GTAACCGGA---------ACATGG
	'Rhesus_monkey_papillomavirus_NC_001678.1'	TTTTATGAGGATGCTAAAAAATATGGACATGGAAATGGAAATGGAGATGGCTATGAGTGG

	'HPV12-N1_consensus_seq.'	GAAGTTAAGGTTAATAAGGAAACTGTGT------TTGCTCCTGTCACCAGCTCCACACCA
	'Human_papillomoavirus_type_5_NC_001531.1'	GAAGTAAAAGTTAATAAGGAAACTGTGT------TTGCTCCTGTCACCAGCTCCACGCCT
	'Human_papillomavirus_type_49_NC_001591.1'	GAAGTCCGCATTAACAACGAAACTGTGT------TTGCTCCTGTTACTAGCTCCACCCCA
	'Mus_musculus_papillomavirus_type_1_isolate_MusPV_NC_014326.1'	----------------------------------CCGTATCTATTATCA-----------
	'Rattus_norvegicus_papillomavirus_3_isolate_Rat_60S_NC_028492.1'	CAAGCGGTGGACGAGGGGAAAATTTACTCTAGTGTTGTCCCTGTTGCTAGCTCTACGCC-
	'Rhesus_monkey_papillomavirus_NC_001678.1'	GAGGTGCATGTTGGTGGGACGGTAATGCATTATTCTGACTCTGTGTCTAGCGCTACCCAC

	'HPV12-N1_consensus_seq.'	CCCG----------GGTCACCAGG---ACAAAGAGAC--CCAGACGCCACCAGCAT----
	'Human_papillomoavirus_type_5_NC_001531.1'	CCAG----------GGTCGCCAGGAGGACAAGCAGAC--ACAAACACCACCCCCGC----
	'Human_papillomavirus_type_49_NC_001591.1'	CC-------------ATCCACGGGGCTACGAGAATCC--TCCAACGCCAGCCCCGTTCAC
	'Mus_musculus_papillomavirus_type_1_isolate_MusPV_NC_014326.1'	----------------------------------------------TGATTTTGAC----
	'Rattus_norvegicus_papillomavirus_3_isolate_Rat_60S_NC_028492.1'	--------------GACGACCGGACCTCCTCGAGGGC--CTGCGGTACATCCTGAC----
	'Rhesus_monkey_papillomavirus_NC_001678.1'	TGCGACAAACTACCCACTGTTGAAATTGTTAGCGGACTGCAACACATCAACCCATC----

	'HPV12-N1_consensus_seq.'	--------------GACCCCCGCCACCTCCTCC-----------------------GACT
	'Human_papillomoavirus_type_5_NC_001531.1'	--------------GACCCCCACCACCTCCACA--------------ACCGCCGTTGACT
	'Human_papillomavirus_type_49_NC_001591.1'	GACACCGTCGACGAGACACCCACCAGCACCACAGC--AACCACCACCACCTTCAGCACCA
	'Mus_musculus_papillomavirus_type_1_isolate_MusPV_NC_014326.1'	-----------AGTGATTCTCGCAGATATGGGGA--------------------------
	'Rattus_norvegicus_papillomavirus_3_isolate_Rat_60S_NC_028492.1'	---------GGGGTATCCGCCACAGGACATACC----AGTCCGAATTGGGACTGCAGCCG
	'Rhesus_monkey_papillomavirus_NC_001678.1'	-----------ACCCCCCCCCGCCAACCCCAGCGCCAAGGAAAACGTGTGGTCATCGCCT

	'HPV12-N1_consensus_seq.'	CCACGACCAGAT------CCAGTGACAAACAS------------TCACAACAAGCCGACC
	'Human_papillomoavirus_type_5_NC_001531.1'	CCACGTCCAGACAGCTCACCACATCAAAACAG------------CCACAACAAACCGAAA
	'Human_papillomavirus_type_49_NC_001591.1'	CCACAGCCACAG------CCACAGCCACAGGAGCACCTGAACTCTCATCCAAAACCGGTA
	'Mus_musculus_papillomavirus_type_1_isolate_MusPV_NC_014326.1'	------------------TTATTCTCACTGGA--------------------CTGTGAAT
	'Rattus_norvegicus_papillomavirus_3_isolate_Rat_60S_NC_028492.1'	GCACAGC-----------CCACTTCCATCGGGAGG---------------AGGAGAAGAT
	'Rhesus_monkey_papillomavirus_NC_001678.1'	GCAAAGCGAGTGCGTCGGTCAGACTCAGGTGGAGATC-------------CAGTGCGGGC

	'HPV12-N1_consensus_seq.'	CCAGGAGGAAAGGATMCGGACGACGACCATCTAGCAGA---------------------A
	'Human_papillomoavirus_type_5_NC_001531.1'	CCAGAGGAAGAAGGTACGGACGGAGGCCCTCCAGCAAG---------------------T
	'Human_papillomavirus_type_49_NC_001591.1'	CCAGGAAAGGAAGGTACGGGCGAAAAGACTCTAGTCCT---------------------A
	'Mus_musculus_papillomavirus_type_1_isolate_MusPV_NC_014326.1'	TATAAACACAAAACTTTTG-----AATCTTCTCCTGAT----------------------
	'Rattus_norvegicus_papillomavirus_3_isolate_Rat_60S_NC_028492.1'	TCTGGAGAAGAAGAGAAAGTCCACACGCGACCAGAGTACACAGACCACAGCTACAATCGA
	'Rhesus_monkey_papillomavirus_NC_001678.1'	CTTGGACGGTAAAAGCCGGTC---AGTCCTTTGTGGATC------------TGCACACAA

	'HPV12-N1_consensus_seq.'	CAAGGCGACAGGAAACGCAGCAAAGGCGATCAAGGTCGCGATACCGCTCCCAGTCTAAST
	'Human_papillomoavirus_type_5_NC_001531.1'	CAAGGAGATCGCAAACGCAGCAAAGGCGATCAAGGTCCCGACACCGGTCCCGGTCTCGGT
	'Human_papillomavirus_type_49_NC_001591.1'	CA--GCAGCCTCCAACTCCAGGAAAGAGGTC----TCGCGACGACGATCCAGGTCTAGAA
	'Mus_musculus_papillomavirus_type_1_isolate_MusPV_NC_014326.1'	------------------------------------------------------------
	'Rattus_norvegicus_papillomavirus_3_isolate_Rat_60S_NC_028492.1'	CAAACGAGCCCTCCATCCTTCAGAGGAGAGCAATCCGTCGGAGGTGAGCAGCACCGAGAA
	'Rhesus_monkey_papillomavirus_NC_001678.1'	CAACGCTACAGGGAGTTCCGGTGACAGTGACTATACGCCTATAGTGCACCT---------

	'HPV12-N1_consensus_seq.'	CCCGGTCGCG------------------CTCCCAGTCCCAAACCMGGGCCCTTGGCGCCA
	'Human_papillomoavirus_type_5_NC_001531.1'	CCCGGTCGCG------------------GTCCAAGTCCCAAACCCACACCACTCGGTCCA
	'Human_papillomavirus_type_49_NC_001591.1'	CCAGGACCCGCAGACGGGAAGCGAGCACCTCAAGGTCCCAAA---AAGCCAGCCGTTCCA
	'Mus_musculus_papillomavirus_type_1_isolate_MusPV_NC_014326.1'	------------------------------------------------------------
	'Rattus_norvegicus_papillomavirus_3_isolate_Rat_60S_NC_028492.1'	CGAGCCCGAGGATTGGGAGTACCCGCA-GGAGACGTCCCCGAGGTACCACGGGCGGCCGA
	'Rhesus_monkey_papillomavirus_NC_001678.1'	-----------------AAAAGGTGAATCTAACTGTTTGAAGTGTTTGCGGTTCAGACTG

	'HPV12-N1_consensus_seq.'	CCTCCGTRTCCAGGTCCTCCAGGTCCCCGTCGGTMACACAGATTAGGAACCGGAGGTCGC
	'Human_papillomoavirus_type_5_NC_001531.1'	CCACCAGG---------TCCCGGTCCACGTCGCTCACCAAGACTCGGGCCCTTACAAGCA
	'Human_papillomavirus_type_49_NC_001591.1'	GATCCAGA---------TCCAGATCCAC--------------------------------
	'Mus_musculus_papillomavirus_type_1_isolate_MusPV_NC_014326.1'	-----------AGCTCCTCCTCAGCCAA--------------------------------
	'Rattus_norvegicus_papillomavirus_3_isolate_Rat_60S_NC_028492.1'	TAAGGAGAC-AAAGAGCCCCGAGCCCAT--------------------------------
	'Rhesus_monkey_papillomavirus_NC_001678.1'	GGAAAGCAT-AAGCACCTGTATATTAAT-------------------------------A

	'HPV12-N1_consensus_seq.'	GATCGCAATCCAGAGGA---------------------AGGGGGGGTCGAGGGTCATCCA
	'Human_papillomoavirus_type_5_NC_001531.1'	GATCGCGATCCAGAGGAAGGTCCCCAACCACCTGCAGAAGGGGAGGTGGAAGGTCACCCA
	'Human_papillomavirus_type_49_NC_001591.1'	-------TTCCAGAGGAT--CC----------------AGAGGGTCCGGAGGATCTGTCA
	'Mus_musculus_papillomavirus_type_1_isolate_MusPV_NC_014326.1'	AGAAGGGCATCAAAAAACAACC----------------AGACGGCCCGAAGACAACACCG
	'Rattus_norvegicus_papillomavirus_3_isolate_Rat_60S_NC_028492.1'	-------ATCCAAGAGAGGGCC----------------AGGGAGACCGAGAAAAGGACCG
	'Rhesus_monkey_papillomavirus_NC_001678.1'	TATCGTCCACCTGGAGGTGGGC----------------AAACCATGCAAGTGAGAAAGCA

	'HPV12-N1_consensus_seq.'	CCGACA----------CCACCAMCAAGCGGCGGAGATCGGAAT---------CATCCTCC
	'Human_papillomoavirus_type_5_NC_001531.1'	----------------------------GGCGGCGATCAAGGTCACCCTCCACCTCCTCC
	'Human_papillomavirus_type_49_NC_001591.1'	-----------------------CAACCTCCAGAGAT-----------------------
	'Mus_musculus_papillomavirus_type_1_isolate_MusPV_NC_014326.1'	---------------------------CCACGAAGAGA-A------------CTCTTCCC
	'Rattus_norvegicus_papillomavirus_3_isolate_Rat_60S_NC_028492.1'	TCCGCGGCCGGA----GAGACAACTACCGACGGGGAA---------------CCACGCTC
	'Rhesus_monkey_papillomavirus_NC_001678.1'	ATTGTAACTGTGACATTTGCAAATGAGCTTCAAAGAC---------------AACAGTTT

	'HPV12-N1_consensus_seq.'	TCCAACACCAGAAAACGSWSMCAACGGGGAGAA---------------------------
	'Human_papillomoavirus_type_5_NC_001531.1'	TCCTGCACCACACAACGGTCACAGCGGGCACGAGCCGAAAGTTCAACAACCAGAGGGGCC
	'Human_papillomavirus_type_49_NC_001591.1'	TCCAGCCCCA--------------------------------------------------
	'Mus_musculus_papillomavirus_type_1_isolate_MusPV_NC_014326.1'	ACCGACACCACT------------------------------------------------
	'Rattus_norvegicus_papillomavirus_3_isolate_Rat_60S_NC_028492.1'	CAAAAAACGACC------------------------------------------------
	'Rhesus_monkey_papillomavirus_NC_001678.1'	TTAAACACTGTA------------------------------------------------

	'HPV12-N1_consensus_seq.'	---------AGAGGACGGGG----AGAAAGGGGCGGTAGGGGGAAGCGACG---------
	'Human_papillomoavirus_type_5_NC_001531.1'	CGAGGGTCGAGAGGGTCACG----AGGAGGGAGCCGTGGGGGGAGAGGGCGGCGACGAGG
	'Human_papillomavirus_type_49_NC_001591.1'	---------AGAGAACCCGC----AGGG-------GCAGAGGGAGGGGAGGGAGAAGTAG
	'Mus_musculus_papillomavirus_type_1_isolate_MusPV_NC_014326.1'	--------GACACAGCCGCCCCCGCCGGAGACACCATTTGGGGACGAGGCGGAGGAGTA-
	'Rattus_norvegicus_papillomavirus_3_isolate_Rat_60S_NC_028492.1'	---------CCGAGACCGGAC---AGGGGGGTATCGAACGAGGAAAAGACGAAGGACCAA
	'Rhesus_monkey_papillomavirus_NC_001678.1'	---------AAAATACCTTCTACTGTAACTCTGTCACAAGGAGTAATGACTGTGTAGTGT

	'HPV12-N1_consensus_seq.'	-AGACCGATCAT--------------------------------CCTCCACCTCCCCCAC
	'Human_papillomoavirus_type_5_NC_001531.1'	AAGGTCATCCTC---------------------------------CTCCTCCTCCCCCGC
	'Human_papillomavirus_type_49_NC_001591.1'	AAGGTCACCCAC---------------------------------CCCCACCTCCACCAG
	'Mus_musculus_papillomavirus_type_1_isolate_MusPV_NC_014326.1'	------------------------------------------------CGACTCGGACAA
	'Rattus_norvegicus_papillomavirus_3_isolate_Rat_60S_NC_028492.1'	GAGGTGGGCCACACCTCCCCGTGAGCGAGGGCCCGACCACGTCGACCTCAACGCCACCAA
	'Rhesus_monkey_papillomavirus_NC_001678.1'	GCATTGGCACACAGGGTTTTGTA----------------------TTTTTTTTTTTACAA

	'HPV12-N1_consensus_seq.'	------------------------------------------------------------
	'Human_papillomoavirus_type_5_NC_001531.1'	------------------------------------------------------------
	'Human_papillomavirus_type_49_NC_001591.1'	TAAACGGGAAAGAA----------------------------------------------
	'Mus_musculus_papillomavirus_type_1_isolate_MusPV_NC_014326.1'	GGAGAACGA---------------------------------------------------
	'Rattus_norvegicus_papillomavirus_3_isolate_Rat_60S_NC_028492.1'	CAAGAACGAGGGAAGGCCAAACGGGCCCGTTAACTG------------------------
	'Rhesus_monkey_papillomavirus_NC_001678.1'	GTACTGTTTGTAATT---AATTTTGTATATTGACTGTATATTGAATTGTGGTGTGCATTG

	'HPV12-N1_consensus_seq.'	----------------CCCAAAACGATCCCGA----------------------------
	'Human_papillomoavirus_type_5_NC_001531.1'	----------------CCACAAACGGTCACGA----------------------------
	'Human_papillomavirus_type_49_NC_001591.1'	---------------GGCGCAGCCGGTCAAGG----------------------------
	'Mus_musculus_papillomavirus_type_1_isolate_MusPV_NC_014326.1'	-------------------CAAACCT----------------------------------
	'Rattus_norvegicus_papillomavirus_3_isolate_Rat_60S_NC_028492.1'	-----CAGTCCTCCTACTCCAAACCCCCCCGACCTCTCCGCCATACCCCCTACCCCCGGG
	'Rhesus_monkey_papillomavirus_NC_001678.1'	GCACACAGTGGTCTCATTTCAAGCCTGTACATACATTGAAC-------------------

	'HPV12-N1_consensus_seq.'	---------------------------------------------------------GCA
	'Human_papillomoavirus_type_5_NC_001531.1'	---------------------------------------------------------GGG
	'Human_papillomavirus_type_49_NC_001591.1'	---------------------------------------------------------GGG
	'Mus_musculus_papillomavirus_type_1_isolate_MusPV_NC_014326.1'	---------------------------------GCATCCGG----------------AAA
	'Rattus_norvegicus_papillomavirus_3_isolate_Rat_60S_NC_028492.1'	GTACGCGTGGCAGGACAGAGCACGCCTGCTGGGACATCCAGAGCGCCCCCCACTCTCGTG
	'Rhesus_monkey_papillomavirus_NC_001678.1'	--------------------------------AGTATCCAGG------------TACTGT

	'HPV12-N1_consensus_seq.'	GGGTCGCGAKCTAGTACGCAACGTGGCGTGWCTCCTG---------AGCAAGTGGGACGA
	'Human_papillomoavirus_type_5_NC_001531.1'	GGGT------CTGCTAAGCTCCGTGGCGTCTCTCCTG---------GTGAAGTGGGAGGG
	'Human_papillomavirus_type_49_NC_001591.1'	GGAGAGCCTGTTTCTGGAGGGGTTGGCATCTCGCCTG---------ACAAGGTGGGATCA
	'Mus_musculus_papillomavirus_type_1_isolate_MusPV_NC_014326.1'	GCTTGGTCAAGCGCTGCAGAGACTCCAGCAGGACCTG---------AGGGATCTGCAGGA
	'Rattus_norvegicus_papillomavirus_3_isolate_Rat_60S_NC_028492.1'	GCAGAGCCGGACGCTGGAAGGACTCCTGCAGCAGCTGCAGCGGGACTTCGATCAGCAACG
	'Rhesus_monkey_papillomavirus_NC_001678.1'	GTAAAGCCAATTGTTGCTGCTACGCTTGTAAACCGCC---------ACCATTCTGCTGTT

	'HPV12-N1_consensus_seq.'	TCTCTTCA---------ATCTGTTAGTTCAAAACATAGAGTCC----GACTTGGGAGATT
	'Human_papillomoavirus_type_5_NC_001531.1'	TCACTTCG---------ATCAGTTAGTTCAAAGCATACAGGAC----GACTTGGAAGATT
	'Human_papillomavirus_type_49_NC_001591.1'	AGAGTACA---------AACAGTTAGTGGACGACATCTTGGAC----GACTTGGAAGGTT
	'Mus_musculus_papillomavirus_type_1_isolate_MusPV_NC_014326.1'	CCTTGTCA---------ACCAAACAACAGCCGGCATCACC--------------------
	'Rattus_norvegicus_papillomavirus_3_isolate_Rat_60S_NC_028492.1'	CCAGGCAG---------CACAGCTCGTATACGACGTCCTCGGGT-CGGCCCTGGG-----
	'Rhesus_monkey_papillomavirus_NC_001678.1'	TCTGGTTGTGTTTTTGCTGCTGTTTTTGCTTGGCCTTGTGTTTTGTGCACTTGTTGAGTC

	'HPV12-N1_consensus_seq.'	ATTGGAAGAA--------------------------GCTCTCGACCCCCCAGTGATCATT
	'Human_papillomoavirus_type_5_NC_001531.1'	ACTGGAAGAA--------------------------GCTCGCGACCCCCCAGTAATCATT
	'Human_papillomavirus_type_49_NC_001591.1'	ACTGGAGGAG--------------------------GCTAGCGATCCTCCAGTAATACTT
	'Mus_musculus_papillomavirus_type_1_isolate_MusPV_NC_014326.1'	-------------------------------------ATACTCATAGGCCAATAATCTCT
	'Rattus_norvegicus_papillomavirus_3_isolate_Rat_60S_NC_028492.1'	------------------------------------CCTCCCTGCCTTCTAATAAT----
	'Rhesus_monkey_papillomavirus_NC_001678.1'	GCTGCTTCTGTGTTTTTCCGTGTATGCCTCAGTGTTGCTGCTTATGCTGTTGTTCTGGGT

	'HPV12-N1_consensus_seq.'	TGCAAAGGGVYGGCAAACACGCTAACATGCTTTCGCAACAGAGCTAGACACAAATATACA
	'Human_papillomoavirus_type_5_NC_001531.1'	GTCAAAGGGGCGGCTAACACACTGAAAAATGTCCGCAACAGAGCTAAAATTAAATACATG
	'Human_papillomavirus_type_49_NC_001591.1'	TTGCGAGGAGACCCAAATATTTTAAAATGTTACAGATACAGAGATAAGAAGCGTAAATTA
	'Mus_musculus_papillomavirus_type_1_isolate_MusPV_NC_014326.1'	GTCAAAGGTCCGACTAACTCTTTAAAATGCTGGCGGAATAGGTTGCGTCGGAGAACATAT
	'Rattus_norvegicus_papillomavirus_3_isolate_Rat_60S_NC_028492.1'	--TAAAGGTACACCTAACGGGGTCAAGTGCCTGAGATACAGACTTAAGACTCAGCATCCC
	'Rhesus_monkey_papillomavirus_NC_001678.1'	GTCCATAGTGAACCCG----TTTGCAGCTTTTGGTCTGTGTTTGTTTTGTTTTTTAACCC

	'HPV12-N1_consensus_seq.'	GAACTGGCTAAGGCTTTTAGCACAACATGGTCATGGSTGGCTGGAG--------------
	'Human_papillomoavirus_type_5_NC_001531.1'	GGACTGTTTAGGTCATTTAGTACTACCTGGTCATGGGTGGCAGGAG--------------
	'Human_papillomavirus_type_49_NC_001591.1'	GGTTTAGTAAAACATTATAGTACCACCTGGTCATGGGTTGGTGTAG--------------
	'Mus_musculus_papillomavirus_type_1_isolate_MusPV_NC_014326.1'	AAGCCATATAGCCGTGTATCTACTGCCTTTCAGTGGGTTGAGGACAGG------GCGGAC
	'Rattus_norvegicus_papillomavirus_3_isolate_Rat_60S_NC_028492.1'	TCTACCTTTCAATTTGTGAGCACCACCTGGCAGTGGGTGCCGGCCA--------------
	'Rhesus_monkey_papillomavirus_NC_001678.1'	CGTTGCTTTTGATACACCTGCATGCCCTCAGTGTGGTTTACAGCAGAATGATGTAAATAC

	'HPV12-N1_consensus_seq.'	-----ATAGGAMKGAGCGTCTAGGCAGGCCC--------AGAATGCTCATTAGCTTTACT
	'Human_papillomoavirus_type_5_NC_001531.1'	-----ATGGCACTGAGCGTCTAGGCAGGCCC--------AGAATGCTCATTAGCTTTTCT
	'Human_papillomavirus_type_49_NC_001591.1'	-----ATGGCAATGAAAGAATAGGTAGATCA--------CGTATGCTTTTAAGTTTTACT
	'Mus_musculus_papillomavirus_type_1_isolate_MusPV_NC_014326.1'	GGGGTAGAGGTGGGGGATAGGTGGCAGGTTAGCTTTAGCAATGTACTTGTAGCTTTTGCA
	'Rattus_norvegicus_papillomavirus_3_isolate_Rat_60S_NC_028492.1'	-----CTGGGTCGTCTAGAGTTGGCAGAGCA--------CGCATCCTTGTTATGTGCAGT
	'Rhesus_monkey_papillomavirus_NC_001678.1'	TGCACATAGACATGTTATTATCAGTTATTTT--------GCTATTGTTGCTGTTAATATT

	'HPV12-N1_consensus_seq.'	TCAACTAATCAGAGAAAGGATTTTGATGAGACTGTGAAATATCRGA-AGGGAGTTGAAAC
	'Human_papillomoavirus_type_5_NC_001531.1'	TCCTATACTCAAAGGAGAGATTTTGATGAAGCGGTGCGATACCCCA-AAGGAGTTGATAA
	'Human_papillomavirus_type_49_NC_001591.1'	TCAAACAGCACTAGATCACAGTATGTTAAAATTATGAAGCTCCCTA-AAGGTGTGGAATG
	'Mus_musculus_papillomavirus_type_1_isolate_MusPV_NC_014326.1'	GACACGTATCAAAAAGAAGTGTTTCTAAAGACTGTGACACTGCCCA-AGGGCTGCTCATA
	'Rattus_norvegicus_papillomavirus_3_isolate_Rat_60S_NC_028492.1'	GACCAGACACAGAGGAACATATTTTTGGACACAGTTAAAATCCCTGCAGGAATGACTGTT
	'Rhesus_monkey_papillomavirus_NC_001678.1'	TACTTTGTTTTGGCACTACTTGTTGGTGCTGCGTTTAAAGCCACCAGCAGGGCGCGCACG

	'HPV12-N1_consensus_seq.'	TGCATATG----------GCAACTTAGACAG---YTAACAT----------AACTAACTT
	'Human_papillomoavirus_type_5_NC_001531.1'	GGCCTATG----------GCAACCTGGACAGTCTTTAACAT---------TTACTAATGC
	'Human_papillomavirus_type_49_NC_001591.1'	GTCTTTTG----------GTAATTTTGATAAGCTTTAACATTTTGCTAACATACTAACGG
	'Mus_musculus_papillomavirus_type_1_isolate_MusPV_NC_014326.1'	CACCAGTG----------GCTTCTTAGACGG-------------------ACTCTGATAG
	'Rattus_norvegicus_papillomavirus_3_isolate_Rat_60S_NC_028492.1'	GAGCAGTGCAGCATGCTTGCTATCTAGGAGG------------TCGTACATTTCTGGTGG
	'Rhesus_monkey_papillomavirus_NC_001678.1'	TAAATGTA---------AACAGCTGAGACGG-----------------CGGCGCAGATAA

	'HPV12-N1_consensus_seq.'	TGC-TTTGCTACTAACCACACTAACA------ATTTTTTTACATTTATTTTTACGT----
	'Human_papillomoavirus_type_5_NC_001531.1'	TGCTTTTGCTACTAA-CATACTAACATACCCTAGCATTTTATATTTTTTTTTACA-----
	'Human_papillomavirus_type_49_NC_001591.1'	TGCTTGCACTACTAA-CACATTAATCTTTTA-ACATTTTTATATTGCTTTT---------
	'Mus_musculus_papillomavirus_type_1_isolate_MusPV_NC_014326.1'	TG--GATTCTATACACCATCCAGAATTACTG-TACCTGTTAGATT---------------
	'Rattus_norvegicus_papillomavirus_3_isolate_Rat_60S_NC_028492.1'	TG--GGTACTAACGCACACAAATAAATATTT-CATCATTTACACTCTTCCTAACTAACAC
	'Rhesus_monkey_papillomavirus_NC_001678.1'	TA--AACGTCACACAATAAAGCGTCATG----AAGCATGCACACTTGTCGCGGCGCAAGC

	'HPV12-N1_consensus_seq.'	-----TTTTATTATTGCTATGGCGCGTGCTAAGC---------GGGTCAAGCGAGACTCT
	'Human_papillomoavirus_type_5_NC_001531.1'	-----TTTTGTATTTGCTATGGCGCGTGCAAAAA---------CGGTCAAGCGAGACTCT
	'Human_papillomavirus_type_49_NC_001591.1'	-----TTATTTTTATATAATGGTGCGTGCTCGCA---------GAACAAAGCGAGATTCT
	'Mus_musculus_papillomavirus_type_1_isolate_MusPV_NC_014326.1'	----ATTTTTGTACCATTATGGTGTCTGCTGACAGAAGCAGGCGCGTCAAGAGGGACTCT
	'Rattus_norvegicus_papillomavirus_3_isolate_Rat_60S_NC_028492.1'	TCCCCTCCCTGAACTAACATGGCGCGGCATAAGCGCTCTACCCGGGTCCCACGGGACTCG
	'Rhesus_monkey_papillomavirus_NC_001678.1'	GAGCAGCCCCGCGCCCACCTGGTGGGCGGCAAAA----------------GCGTGCATCT

	'HPV12-N1_consensus_seq.'	GTTWCTCATATATATCAAACCTGCAAACAGGCAGGCACTTGCCCCCCTGATGTTCTCAAT
	'Human_papillomoavirus_type_5_NC_001531.1'	GTAACTCATATTTACCAAACCTGCAAACAGGCAGGCACTTGCCCCCCTGATGTTATTAAT
	'Human_papillomavirus_type_49_NC_001591.1'	GTAACAAACATTTACAGAACCTGCAAACAGGCAGGAAACTGTCCTCCGGATGTTGTTAAT
	'Mus_musculus_papillomavirus_type_1_isolate_MusPV_NC_014326.1'	GCGTCAAACCTATACAGACAATGTCAAGTAACCGGGAATTGTCCACCTGATGTAGTCAAT
	'Rattus_norvegicus_papillomavirus_3_isolate_Rat_60S_NC_028492.1'	GCCACTAACATTTATAGAACTTGTAAGCAGGCTGGGACATGCCCACCTGATGTAGTCAAT
	'Rhesus_monkey_papillomavirus_NC_001678.1'	GCCACGCAGCTGTACCAAACCTGCAAGGCGGCAGGCACATGCCCCCCCGATGTTATCCCT

	'HPV12-N1_consensus_seq.'	AAAGTGGAGCAAACAACAGTTGCTGACAATATTTTGAAATATGGTAGTGGTGGTGTCTTT
	'Human_papillomoavirus_type_5_NC_001531.1'	AAAGTGGAACAAACAACAGTTGCTGACAATATTTTAAAATATGGCAGTGCTGGTGTATTT
	'Human_papillomavirus_type_49_NC_001591.1'	AAAGTGGAACAAACTACAATTGCTGACCAAATATTAAAATTTGGCAGCACTGGTGTGTTT
	'Mus_musculus_papillomavirus_type_1_isolate_MusPV_NC_014326.1'	AAAGTCGAAGGAAACACACTTGCTGACAGGATTCTTAAAGTTATTAGTAGCATTGTATAC
	'Rattus_norvegicus_papillomavirus_3_isolate_Rat_60S_NC_028492.1'	AAAATCGAACACACCACCACAGCCGACAAGATTCTTCAATATGGCAGTGCGGGAGTTTTT
	'Rhesus_monkey_papillomavirus_NC_001678.1'	AAGGTGGAAGGCACAACCGTAGCAGATCAAATTTTAAAGTATGGCAGCATGGGTGTATAC

	'HPV12-N1_consensus_seq.'	TTTGGAGGCCTCGGCCGTGGTACCGGTCGCGGTACTGGAGGTGTCACTGGATACAGACCT
	'Human_papillomoavirus_type_5_NC_001531.1'	TTTGGTGGCCTTGGTATTAGTACAGGCCGAGGAACTGGGGGTGCTACAGGGTACGTGCCA
	'Human_papillomavirus_type_49_NC_001591.1'	TTTGGTGGTTTGGGAATAGGTACAGGCCGTGGTACCGGTGGCAGTACTGGCTATGTACCT
	'Mus_musculus_papillomavirus_type_1_isolate_MusPV_NC_014326.1'	TTGGGGGGGCTGGGCATTGGAACTGGCAGAGGCTCCGGGGGCACCACTGGCTATGGGCCC
	'Rattus_norvegicus_papillomavirus_3_isolate_Rat_60S_NC_028492.1'	CTGGGGGGTCTGGGCATAGGCACAGGCCGGGGCAGTGGAGGTTCCACTGGGTATGTCCCC
	'Rhesus_monkey_papillomavirus_NC_001678.1'	TTTGGGGGTTTGGGCATTGGCTCTGGTGCTGGCACGGGCGGAAGAAGCGGCTACGTGCCC

	'HPV12-N1_consensus_seq.'	CTACCTGAAGGGCCCGGTATCCGTGTTGGTCGGAGTCCCACGGTTGTAAGGACTTCACTT
	'Human_papillomoavirus_type_5_NC_001531.1'	CTTGGGGAAGGTCCTGGTGTCCGTGTCGGAGGAACCCCCACGGTTGTAAGGCCTTCCTTG
	'Human_papillomavirus_type_49_NC_001591.1'	ATAGGTGAAGGCCCAGCAATACGTGTTGGGGGCACTCCAAGTGTTGTTCGTCCAGGTATA
	'Mus_musculus_papillomavirus_type_1_isolate_MusPV_NC_014326.1'	ATAAACTCTGCTGGTGGAAGG---GTAACAGGCACAGGCACGGTCATGAGGCCTGGTGTC
	'Rattus_norvegicus_papillomavirus_3_isolate_Rat_60S_NC_028492.1'	TTAGGGGAGACTCCCGGTATA---AATGTGGGTGTCCGTCCCGTTCCTCGTCCTAACATT
	'Rhesus_monkey_papillomavirus_NC_001678.1'	CTAGGTTCACGTCCCG----------------------------CATCCATTCCCGAGCC

	'HPV12-N1_consensus_seq.'	GTTCCTGAATCTGTGGGTCCAGCAGATAGAWTACCAATTCAGACACCTTCGATCCTGTGG
	'Human_papillomoavirus_type_5_NC_001531.1'	GTTCCTGAAACAATCGGGCCCGTTGATATTTTGCCCATT--GATACAGTTAACCCCGTGG
	'Human_papillomavirus_type_49_NC_001591.1'	CTCCCTGAGGCTATTGGTCCGGCGGATATCATTCCTATT--GATACTGTCAATCCAATTG
	'Mus_musculus_papillomavirus_type_1_isolate_MusPV_NC_014326.1'	ACTGTTGAGCCCATTGGCCCAGGGGACATAGTCACTGTA-----------GACTCTGTGG
	'Rattus_norvegicus_papillomavirus_3_isolate_Rat_60S_NC_028492.1'	CCGGTGGAAACCGTGGGCCCTCAGGACCTGTTTCCCATA-----------GACGCCATAC
	'Rhesus_monkey_papillomavirus_NC_001678.1'	GTTGCCACGACCACCAG--------------TAACAATT-----------GAGCCTGTGG

	'HPV12-N1_consensus_seq.'	ATCCCACTGCTTCCTCGGTACTTCCATTAACTGAAT------------------------
	'Human_papillomoavirus_type_5_NC_001531.1'	AACCTACAGCATCATCCGTGGTCCCTCTAACTGAGT------------------------
	'Human_papillomavirus_type_49_NC_001591.1'	ATCCAAATGCATCATCTGTGGTCCCACTCACTGACA------------------------
	'Mus_musculus_papillomavirus_type_1_isolate_MusPV_NC_014326.1'	GCCCTGGAGATTCGAGCCTTATTCCTCTACTTGAGG------------------------
	'Rattus_norvegicus_papillomavirus_3_isolate_Rat_60S_NC_028492.1'	GACCCACTGACCCTTCTATTATTGATCTATCAACGC------------------------
	'Rhesus_monkey_papillomavirus_NC_001678.1'	GCCCTTCCGATCCCTCCATTGTGTCATTGCTGGAAGAGTCCAGACTAATAGAGGCAGGTG

	'HPV12-N1_consensus_seq.'	CYTCAGCAACTGATCTACTTCCAGGA---------GAAGTTGAGACAATAG---CTGAGA
	'Human_papillomoavirus_type_5_NC_001531.1'	CCACAGGCGCTGATTTACTTCCAGGT---------GAAGTAGAAACAATTG---CTGAAA
	'Human_papillomavirus_type_49_NC_001591.1'	---CAGGACCTGATTTGCTACCTGGG---------ACAATTGAGACTATTG---CAGAAG
	'Mus_musculus_papillomavirus_type_1_isolate_MusPV_NC_014326.1'	---TGACCCCCGATGTCCCTATAAATGGGGGACCCGAGGTTCCTTCTAGTGGGCCAGACA
	'Rattus_norvegicus_papillomavirus_3_isolate_Rat_60S_NC_028492.1'	CTGCTACCACTACTGATCCTACTATTAACGTGTCCGAGGTTGAAGTGATTG---CAGAGA
	'Rhesus_monkey_papillomavirus_NC_001678.1'	TTCCAGCCCCCACATTCCCCACTCATGGGGGGTTTGAAATTAGCACATCTGAAGTTAGCA

	'HPV12-N1_consensus_seq.'	TTAATCCTGTTTCAGASGGMBCTTCGCTTGATTCA---------CCTGTTGTGRCAACAA
	'Human_papillomoavirus_type_5_NC_001531.1'	TCCATCCTGTACCTGAGGGGCCATCAGTGGATACC---------CCTGTAGTTACCACTA
	'Human_papillomavirus_type_49_NC_001591.1'	TGAACCCTGCCCCAGATATTCCTAGAGTTGACACA---------TCTGTTGTCACAACAA
	'Mus_musculus_papillomavirus_type_1_isolate_MusPV_NC_014326.1'	TAAGCACAGTGGACGTGACATCTAGCATAGACCCAATATCAGACCTGTCTGTGACTGGCA
	'Rattus_norvegicus_papillomavirus_3_isolate_Rat_60S_NC_028492.1'	TACATCCAGTTCCCCCGGAGGGTCCCATAAATACA------------CCAACCACTACCC
	'Rhesus_monkey_papillomavirus_NC_001678.1'	CACCCGCTGTCCTGGATGTGTCTAGCGGTGGCTCT------------GATGTGCACGTTA

	'HPV12-N1_consensus_seq.'	GCAGMTGCTCCAGTGCA------------------ATATTGGAAGTTGCACGAGACTGTA
	'Human_papillomoavirus_type_5_NC_001531.1'	GCACAGGTTCCAGTGCT------------------GTTTTAGAGGTTGCCCCAGAGCCTA
	'Human_papillomavirus_type_49_NC_001591.1'	GCAGAGGCTCCAGTGCT------------------GTATTGGAGGTTGCCTCTGAACCCA
	'Mus_musculus_papillomavirus_type_1_isolate_MusPV_NC_014326.1'	CCACAATCTCCAACACA------------------GACTCTGCTGTCATTGATGTTCAGC
	'Rattus_norvegicus_papillomavirus_3_isolate_Rat_60S_NC_028492.1'	TGACAACCTCAAGCACATCAGGAGGGGATATCGCGGTTTTGGAGGTGGCTCCTGAGCCTT
	'Rhesus_monkey_papillomavirus_NC_001678.1'	GTGTGACCTCCTTTACA------------------------------------AACCCTA

	'HPV12-N1_consensus_seq.'	TACCTCCAACACGTAGCGGA------GTGGCACGCACACAGTACCATAATCCT-GCTTTT
	'Human_papillomoavirus_type_5_NC_001531.1'	TTCCTCCAACACGGGTCAGG------GTTTCACGCACACAGTATCACAATCCA-TCTTTT
	'Human_papillomavirus_type_49_NC_001591.1'	CACCACCCACTCGCACCAGA------ATTTCCAGAACACAGTACCATAATCCC-TCTTTT
	'Mus_musculus_papillomavirus_type_1_isolate_MusPV_NC_014326.1'	CATCCCCGGGCCCTCGTAGAGTCATAATCACTAGAAGTGACTTTAATAACCCC-TCCTAT
	'Rattus_norvegicus_papillomavirus_3_isolate_Rat_60S_NC_028492.1'	CCCCCCCCGTGCGCACTAGGTTGCGCGCCTCCAAGACAACTCACTATAACCCCGCCTTCC
	'Rhesus_monkey_papillomavirus_NC_001678.1'	CCTTTACTGAGC------------------------------------------------

	'HPV12-N1_consensus_seq.'	CAAATTATAACAGAGTCCACACCTGCTCAAGGTGATYC-------ATCTTTGGC------
	'Human_papillomoavirus_type_5_NC_001531.1'	CAAATAATAACTGAGTCTACTCCAGCACAAGGGGAATC-------GTCTCTTGC------
	'Human_papillomavirus_type_49_NC_001591.1'	CAAATATTAACTGAATCTACACCCTCTTTGGGAGAATC-------TGCATTAAC------
	'Mus_musculus_papillomavirus_type_1_isolate_MusPV_NC_014326.1'	GTGTCTGTTGTGCACCCCACACAGGGGTTGGGGGAGTCTGGGGGTGTCATTAGTGGAGAA
	'Rattus_norvegicus_papillomavirus_3_isolate_Rat_60S_NC_028492.1'	ATGGCATTTCCACCACTTCCTCATTTGTCGGAGAAGCT----------------------
	'Rhesus_monkey_papillomavirus_NC_001678.1'	-CATCTGTGCTGCGACCCCCGCCCCCCGTAGAGGCGTC----------------------

	'HPV12-N1_consensus_seq.'	--------------------------------AGACCACATCCTGGTCRCATCTGGCT--
	'Human_papillomoavirus_type_5_NC_001531.1'	--------------------------------AGATCACGTTTTGGTGACATCGGGTT--
	'Human_papillomavirus_type_49_NC_001591.1'	--------------------------------TGATCATGTTGTTGTTACTAGTGGTT--
	'Mus_musculus_papillomavirus_type_1_isolate_MusPV_NC_014326.1'	AGTGGAGGCATAATATCCAGCATACATGAGCTGGATAACACCACAGTCATAGGTGCTAGG
	'Rattus_norvegicus_papillomavirus_3_isolate_Rat_60S_NC_028492.1'	---------------TCCGGCAT---------GGAGAATATCCGGGTTTTAAGTGGTA--
	'Rhesus_monkey_papillomavirus_NC_001678.1'	------------------------------------------------------------

	'HPV12-N1_consensus_seq.'	-------CAGGCAGTCAAACTATAGGTA-----GTGCNAACANACATTATTGAATTRCAG
	'Human_papillomoavirus_type_5_NC_001531.1'	-------CTGGGGGGCAACGAATAGGGG---GTGATATAACTGACATAATTGAGTTAGAG
	'Human_papillomavirus_type_49_NC_001591.1'	-------CTGGTGGTCAACCAATAGGTG---GAGTTACACCAGTTGAAATAGAATTACAA
	'Mus_musculus_papillomavirus_type_1_isolate_MusPV_NC_014326.1'	CCACCACCTGAAAGGATATTGGATGAGGTACCAGGACCCTTTGAGGACATTGTGCTTGAC
	'Rattus_norvegicus_papillomavirus_3_isolate_Rat_60S_NC_028492.1'	-------GTGGAGGCCGGATTGTTGGGG------------GTGAGAGCATAGAGCTCT--
	'Rhesus_monkey_papillomavirus_NC_001678.1'	--------TGGACGCCTGGTAATCTCTG----CATCCTCTGTCAGCACGCATAGCTACGA

	'HPV12-N1_consensus_seq.'	GAAATACCC---------AGTAGATAGGAMTTTGAAATAGAAGAGCCAACCCCCCCCCGG
	'Human_papillomoavirus_type_5_NC_001531.1'	GAAATTCCT---------AGTAGGTATACATTTGAAATTGAAGAACCAACTCCTCCACGC
	'Human_papillomavirus_type_49_NC_001591.1'	GAACTTCCT---------AGCAGATATACTTTTGAAATAGAGGAACCTACACCACCAAGA
	'Mus_musculus_papillomavirus_type_1_isolate_MusPV_NC_014326.1'	ACATTTGTTGAGTCTAGTGGTCTTAGTGAGTTTGACATAGAGCAGCC---CCTCACTAGC
	'Rattus_norvegicus_papillomavirus_3_isolate_Rat_60S_NC_028492.1'	----------T-------GTCGTTAGGGACCCCCTCACGGAGCAGTCTATCCACTTCAGT
	'Rhesus_monkey_papillomavirus_NC_001678.1'	AGAAATACC---------CATGGACACATTTGTAATAACTGGAGACC--ACAACTATAAC

	'HPV12-N1_consensus_seq.'	CAAAGCAGCMCTCCACTTCAGAG----GACACAAACCACTGGCCGACGTAGAGGAGTGTC
	'Human_papillomoavirus_type_5_NC_001531.1'	CGCAGCAGTACTCCATTGCCACG----CAATCAATCTGTAGGCCGTAGGAGGGGTTTCTC
	'Human_papillomavirus_type_49_NC_001591.1'	CGCTCTAGTACCCCACTACGCAACA-TCACACAAGCTGTAGGAAATTTAAGAAGAT---C
	'Mus_musculus_papillomavirus_type_1_isolate_MusPV_NC_014326.1'	ACACCTGAAGGCCCGTTGCAAAGGGCGGCCACTAGATTCAGAGACCTGTATAATAG----
	'Rattus_norvegicus_papillomavirus_3_isolate_Rat_60S_NC_028492.1'	GGTGGATGAGACCGTTTTCGGTGGACGCACAAGCACTCCAGTAACACAGAGAATAGCGCC
	'Rhesus_monkey_papillomavirus_NC_001678.1'	ACAACCAGCACACCCATTCCTGG----TTCACGTGCCCCTGCACGACTTGGTCTAT----

	'HPV12-N1_consensus_seq.'	MCTAACAAATAGAAGGCWAGYMCACCAAGTGCAAGTTGATAATCCTTTA---TTTATAGA
	'Human_papillomoavirus_type_5_NC_001531.1'	TTTGACTAATAGACGTTTAGTACAGCAGGTACAAGTGGACAATCCATTG---TTTCTAAC
	'Human_papillomavirus_type_49_NC_001591.1'	ACTATATAATAGGCGACTTACTCAACAAGTAAATGTCCAGGATCCATTA---TTCTTACA
	'Mus_musculus_papillomavirus_type_1_isolate_MusPV_NC_014326.1'	---------------GCGGGTGCAGCAGGTGCGTGTATCCAATCCAGAAGCTTTTCTAAC
	'Rattus_norvegicus_papillomavirus_3_isolate_Rat_60S_NC_028492.1'	TGCCCCTTCTCGGCGGTACTTTCAGTACACGGAAACA------CCACTAGAGGACTTATA
	'Rhesus_monkey_papillomavirus_NC_001678.1'	--------ATGGACGTGCTACCCAGCAAGTGCGGGTGGTGGATCCTGCA---TTTATAAC

	'HPV12-N1_consensus_seq.'	TWWTCCTTCTAAGTTAGTGTGCTTTTCATTTGATAACMCTGTATTTGAGGAGGAWATAAY
	'Human_papillomoavirus_type_5_NC_001531.1'	TCAACCATCTAAGTTAGTTCGTTTTGCATTTGATAATCCTGTTTTTGAGGAAGAAGTGAC
	'Human_papillomavirus_type_49_NC_001591.1'	ACAGCCCTCACGTTTAGTTCGCTTTGCCTTTGATAATCCTGTGTTTGAAGAAGAAGTTAC
	'Mus_musculus_papillomavirus_type_1_isolate_MusPV_NC_014326.1'	TGGTCCCAGACAGGCGGTAGTATTTGA------AAATCCCGCCTTTGAGCCTGGGAGCCT
	'Rattus_norvegicus_papillomavirus_3_isolate_Rat_60S_NC_028492.1'	TTCTCCGCGACGAGCGGTTGGAATGGATTATATAAATCCTGTTTATGA---TGGGGCTTT
	'Rhesus_monkey_papillomavirus_NC_001678.1'	CACCCCTGCGCGACTGGTGACATATGA------CAACCCTGCATATGAGGGTGTGGACGA

	'HPV12-N1_consensus_seq.'	AAATATTTTTGAACAGGAMTTAGAAACATTTGAGGAGCCACCTGATGGGGATTTCCTTGA
	'Human_papillomoavirus_type_5_NC_001531.1'	TAATATATTTGAAAATGATCTGGATGTCTTTGAAGAACCTCCAGACAGAGATTTTCTTGA
	'Human_papillomavirus_type_49_NC_001591.1'	ACAAATATTTGAAAGGGACGTAGCAGCTGTAGAAGAACCTCCAGACAGAGACTTTTTAGA
	'Mus_musculus_papillomavirus_type_1_isolate_MusPV_NC_014326.1'	GGAT---TTTGAACTTCCCGCCAGTCCTCCTGTAGCTGCACCTGACCCTGAGTACACTGA
	'Rattus_norvegicus_papillomavirus_3_isolate_Rat_60S_NC_028492.1'	AGATTCCTCGGTGCGTTTTCCTGAGGGTCTTGGACCAGCCCCAAATAGAGACTTCACAGG
	'Rhesus_monkey_papillomavirus_NC_001678.1'	TGCCACCCTGCAATTTTCCCACTCTGACATTCACCAGCCGCCAGATCCTGACTTCCTTGA

	'HPV12-N1_consensus_seq.'	TATTAAAAAGCTAAGTCGAAS-SAATACTCTACAACAC-CTGCTGGATA-TGTTAGGGTC
	'Human_papillomoavirus_type_5_NC_001531.1'	TGTTAGGGAATTGGGACGTCCACAATATTCTACAACAC-CAGCGGGATA-TGTTAGAGTA
	'Human_papillomavirus_type_49_NC_001591.1'	TATAGCAAAATTAAGCCGCCCTCTTTACTCTGAAACAC-CACAGGGATA-TGTCAGGGTA
	'Mus_musculus_papillomavirus_type_1_isolate_MusPV_NC_014326.1'	TGTGGTCCACCTAGGGCGTCAGAGGTTCTCTGAGGTGAACAGAGTAA-----TTAGAGTG
	'Rattus_norvegicus_papillomavirus_3_isolate_Rat_60S_NC_028492.1'	CGTGACACGCCTCGGCCCAC-----TATTTGGCCGCATGCAGGGGGATACCCTCCGTGTT
	'Rhesus_monkey_papillomavirus_NC_001678.1'	CATTGTGGCATTGCACAGGCC----CGCCTTGACCTCA-CGTAAGGGCACCGTGCGCTTT

	'HPV12-N1_consensus_seq.'	AGTAGGAWAAGTACKCGSSSTCCAATTCGCACACGTTCAGGAGCTCAAATAGGAAGMCAG
	'Human_papillomoavirus_type_5_NC_001531.1'	AGCAGGTTGGGGACTCGAGCCACTATTCGCACTCGCTCTGGTGCACAGATAGGGTCGCAA
	'Human_papillomavirus_type_49_NC_001591.1'	AGCCGCTTAGGTAATAGGGCTTCTATTAGAACACGTAGTGGAGCTACAGTAGGGGCTCAA
	'Mus_musculus_papillomavirus_type_1_isolate_MusPV_NC_014326.1'	AGCAGGTTGGGGCAACGTGCATCTATGAAGACTAGGAGTGGTCTTATAATTGGTGGGAAA
	'Rattus_norvegicus_papillomavirus_3_isolate_Rat_60S_NC_028492.1'	GGTCGGCTCGGGCAAAAGCTGTCTCTCCGCACCCGTAGTGGAATAGCCATAGGTCCCAGG
	'Rhesus_monkey_papillomavirus_NC_001678.1'	AGCCGATTAGGCCAGCGGGCAACACTAACCACGCGCAGTGGTAAGCGTATTGGGGCCAAG

	'HPV12-N1_consensus_seq.'	GTTCATTTTTATAGAGACWTAAGTTCTATTGATTCA---GAAGACGCTRYTGAGCTACAA
	'Human_papillomoavirus_type_5_NC_001531.1'	GTCCATTTTTACAGAGATCTTAGCTCTATTAATACT---GAAGATCCTATTGAATTACAA
	'Human_papillomavirus_type_49_NC_001591.1'	GTGCATTTTTATACAGATCTTAGCACAATCGATGCA---GAGGAGTCTATAGAGTTATCA
	'Mus_musculus_papillomavirus_type_1_isolate_MusPV_NC_014326.1'	GTGCACTTCTATACAGATTTATCCCCTGTTGCTAC---------GGACATTGAAATGCAC
	'Rattus_norvegicus_papillomavirus_3_isolate_Rat_60S_NC_028492.1'	AATTATTTCTATAGGGATATTTCAAATATAGAGCCGGTTGCCGAGTCTATTGAGCTCTCT
	'Rhesus_monkey_papillomavirus_NC_001678.1'	GTGCATTTCTATCATGACCTCAGTCCCATTGCCCCT---GCAGAAAGCATCGAGTTGCA-

	'HPV12-N1_consensus_seq.'	TTATTAGGCCAACATTCAGGTGATGCAACTRWGCTGCAAGGCACTGTTG-AAAGTACATT
	'Human_papillomoavirus_type_5_NC_001531.1'	TTATTAGGCCAACATTCAGGTGATGCTACTATAGTCCACGGACCTGTTG-AAAGCACATT
	'Human_papillomavirus_type_49_NC_001591.1'	CTATTAGGGGAACATTCTGGTGATGCTACTATTGTCCAAGGCCCAGTAG-AAAGCTCATT
	'Mus_musculus_papillomavirus_type_1_isolate_MusPV_NC_014326.1'	ACATTAGGTGAGATCAGTGGTACTGAAGAGCTGATTGATGGTCTTGGAA-GCTCTTCAGT
	'Rattus_norvegicus_papillomavirus_3_isolate_Rat_60S_NC_028492.1'	ACATACTCTGTTCAGTCATTGGAAGACCCCGTGGTGTTTGGCCCCGATA-GCGGGGAAAT
	'Rhesus_monkey_papillomavirus_NC_001678.1'	------------------------GCCCCTGTCATCTCAGGGAGAGCTGTATGACATATA

	'HPV12-N1_consensus_seq.'	TGTAGA------TAYKGACATAGCGGAAGATCGGAAGTCTGAAAGTATTGAGGCT-----
	'Human_papillomoavirus_type_5_NC_001531.1'	TATAGA------TATGGATATTTCTGAAAATCCATTATCTGAAAGCATTGAAGCA-----
	'Human_papillomavirus_type_49_NC_001591.1'	TGTAGA------TTTAAATGTTCAGGAA------CTGCCTCAAGTAATAGAAGTAGACCC
	'Mus_musculus_papillomavirus_type_1_isolate_MusPV_NC_014326.1'	AATTGAG---TTCCCAAGGGGGGTTGAG---------TCTGTAGAGCTTCCAGATGGCTC
	'Rattus_norvegicus_papillomavirus_3_isolate_Rat_60S_NC_028492.1'	TATTGAGCAGTCTGTAGACAGTTTTGAA---------TCCATCAGCTTGGGATCCTGGTC
	'Rhesus_monkey_papillomavirus_NC_001678.1'	TGCAGA------TGTAGACGGGCAAGAG---------------GACGCTGCAGCTG----

	'HPV12-N1_consensus_seq.'	-------------CATTCTGATGACCWRCKACTTGATGAAGCTGTGGAGGATTTTAGCGG
	'Human_papillomoavirus_type_5_NC_001531.1'	-------------TATTCACATGATTTATTATTAGATGAAACGGTGGAAGATTTCAGTGG
	'Human_papillomavirus_type_49_NC_001591.1'	AGAACCTACTTTCCACTCTGATGATTTGCTACTGGATGAGCAAAATGAAGATTTTTCTGG
	'Mus_musculus_papillomavirus_type_1_isolate_MusPV_NC_014326.1'	T------------GACTCAGTGAATGAGCTACTTGACACCGATAGTGCTGATTTTTCTTC
	'Rattus_norvegicus_papillomavirus_3_isolate_Rat_60S_NC_028492.1'	CGAG---------GCTAGTGAAGGTCAACTCATAGACGATGACAGTTATGATTTCCACGG
	'Rhesus_monkey_papillomavirus_NC_001678.1'	-----------------TGGCTAACACCCCATTAAACAGCAACAGCAGTGGCATTGCAAG

	'HPV12-N1_consensus_seq.'	GTCACAAWWAKTTATTGGAAACAGACGCAGCACAACATCATSCTCTGTGCCCCG---TTT
	'Human_papillomoavirus_type_5_NC_001531.1'	GTCTCAGCTGGTTATAGGTAATCGAAGGAGCACAAACTCTTACACTGTTCCTAG---GTT
	'Human_papillomavirus_type_49_NC_001591.1'	CTCCCAGTTAGTTTATGGTAGTGGCAGGCGTTCTACCACATTTACTGTACCCCG---CTT
	'Mus_musculus_papillomavirus_type_1_isolate_MusPV_NC_014326.1'	CTCTAGGCTTGAACTACTTATAGGTAATGGGACAAGCCGTTTTGTGATGCCTGACTTGGT
	'Rattus_norvegicus_papillomavirus_3_isolate_Rat_60S_NC_028492.1'	ACATC---TTGTCCTAGGCACCCGTAGGGGAACCAAACAAATTAGCATGCCTTT--TACT
	'Rhesus_monkey_papillomavirus_NC_001678.1'	CCCCTGG------------------------------AACACCACAGTGCCACT------

	'HPV12-N1_consensus_seq.'	TGAAACTACAAGGAGCAGTTCTTATTATGTGCAAGATAGACAAGGTTATTATGTGGCTTA
	'Human_papillomoavirus_type_5_NC_001531.1'	TGAAACTACAAGAAATGGTTCATACTATACACAAGACACAAAGGGATATTATGTTGCATA
	'Human_papillomavirus_type_49_NC_001591.1'	CTCTACTCCCAGATCTGATACCTTTTATGTACAAGATTTGGAAGGTTATGCTGTGTCATA
	'Mus_musculus_papillomavirus_type_1_isolate_MusPV_NC_014326.1'	CGAAACTCTAGGCCCAGACATGTTTTTTCC-CAGTATCGACTCAGGCACG--GTTATACA
	'Rattus_norvegicus_papillomavirus_3_isolate_Rat_60S_NC_028492.1'	CGT----------------------------CGGGGTTTGCCGGAGGTTGCTGTAACCGT
	'Rhesus_monkey_papillomavirus_NC_001678.1'	-------------------------------CAGTGCAGGGGCGGACGTGACGCTGCAGT

	'HPV12-N1_consensus_seq.'	TCCTGAAAATAGAAATACTGCAGAAATCATTTATCCAACACCAGATAGGACTGTGG----
	'Human_papillomoavirus_type_5_NC_001531.1'	TCCAGAGTCACGTAATAATGCAGAAATCATTTATCCTACACCTGATATTCCTGTAG----
	'Human_papillomavirus_type_49_NC_001591.1'	TCCTGAACGAAGGAATTATCCAGAAATTATTTATCCTCAACCCGATTTGCCAACTG----
	'Mus_musculus_papillomavirus_type_1_isolate_MusPV_NC_014326.1'	CCACCCTCAAGATAATTATGTTCCTATTATTCTGCCAGCTGCGGATCTATTCCCAGCTT-
	'Rattus_norvegicus_papillomavirus_3_isolate_Rat_60S_NC_028492.1'	AGATTACGGTGGTGGTCCAGGGTCGGACGCCCCCTCCCCTACTTATGTAGATGTACACC-
	'Rhesus_monkey_papillomavirus_NC_001678.1'	CCGGCCCCGACGTGTCCCTGGATGCACCAGTGGCTGAATCGCCTGTGCACCCTGGAGTGC

	'HPV12-N1_consensus_seq.'	---TAGTTATACATACACATGATAATAG------TRGTGACTTTTATTTACATCCTAGCC
	'Human_papillomoavirus_type_5_NC_001531.1'	---TCATTATACACCCTCATGACAGTAC------AGGGGACTTTTATTTACATCCCAGTC
	'Human_papillomavirus_type_49_NC_001591.1'	---TAATAATTCATACTGCAGATACCTC------TGGGGACTTCTATTTACATCCAAGCC
	'Mus_musculus_papillomavirus_type_1_isolate_MusPV_NC_014326.1'	CTACTGTTATAAGTGTGGATGATGACTT------TGCTGATTTTTATTTGCACCCCAGTC
	'Rattus_norvegicus_papillomavirus_3_isolate_Rat_60S_NC_028492.1'	---CCCCTATATATGTAGGTAGTGTTCC---GGGCGTTGATTATTATTTGCACCCATCGT
	'Rhesus_monkey_papillomavirus_NC_001678.1'	CTCTAAGGCCTTCTGCACATATTATTCTGTACGGGGGAGACTTTTATTTGCACCCTAGCT

	'HPV12-N1_consensus_seq.'	TGCGGAGGCGCAMGCGTAAAAG------AAAATATTTGTGATTTAC-TTGCAGATGG---
	'Human_papillomoavirus_type_5_NC_001531.1'	TTCACAGGCGCAAACGTAAAAG------AAAATATTTGTGATTTGCATTCGAGATGG---
	'Human_papillomavirus_type_49_NC_001591.1'	TTCGCAGGCGAAAACGTAAACG------CACTTATTTATGATATTTCTTTCAGATGACCT
	'Mus_musculus_papillomavirus_type_1_isolate_MusPV_NC_014326.1'	TCCGTAAACGCAAACGAAAATA-------TCGTATTTATTGATATT-TTTCAGATGG---
	'Rattus_norvegicus_papillomavirus_3_isolate_Rat_60S_NC_028492.1'	TGTCAAGGCGCAAGCGCCGGCGGCGGCACTCATACCTTTAATTTTT-TGCAGGATGG---
	'Rhesus_monkey_papillomavirus_NC_001678.1'	ACCTCGGTATTCGCAGGAAACG----TAAACGCATGCACAATTTCT-TTTCAGATGT---

	'HPV12-N1_consensus_seq.'	AWGTGTGGCAAGCGGCCCATGGTAAYTTCTATCTACCACCATCAACACCAGTGGCCAGGG
	'Human_papillomoavirus_type_5_NC_001531.1'	CAGTGTGGCACTCGGCTAATGGTAAAGTATATCTTCCACCATCGACACCGGTGGCCAGAG
	'Human_papillomavirus_type_49_NC_001591.1'	CGCTATGGTTACCTGCAACTGGTAAGGTATATCTACCACCTTCAACACCTGTGGCAAGGG
	'Mus_musculus_papillomavirus_type_1_isolate_MusPV_NC_014326.1'	CAATGTGGACACCCCAGACCGGGAAGCTTTACCTCCCACCTACAACTCCAGTGGCAAAAG
	'Rattus_norvegicus_papillomavirus_3_isolate_Rat_60S_NC_028492.1'	CGTACTGGCTGCCTAATAACCAGAAACTTTATCT---GCCCCCGACCCCCGTTCAACGTA
	'Rhesus_monkey_papillomavirus_NC_001678.1'	CTATGTGGCGGCCTAGTGACTCCAAGGTCTACCT---ACCACCTGTCCCTGTGTCTAAGG

	'HPV12-N1_consensus_seq.'	TGCAAAGCACGGATGAATACATTCAAAGGACTAACAYCTACTATCACGCCAATACTGACW
	'Human_papillomoavirus_type_5_NC_001531.1'	TCCAAAGCACCGATGAATACATTCAAAGAACAAATATCTACTATCATGCATTTAGTGACA
	'Human_papillomavirus_type_49_NC_001591.1'	TACAAAGCACGGATGAATACATTCAGAGGACAGACATCTACTATCATGCTAATAGTGATC
	'Mus_musculus_papillomavirus_type_1_isolate_MusPV_NC_014326.1'	TGCAGAGCACAGACGAATATGTGTACCCTACGTCTCTCTTCTGTCATGCACACACGGACC
	'Rattus_norvegicus_papillomavirus_3_isolate_Rat_60S_NC_028492.1'	TCCTGAGCACGGATGAATTTGTGGCCCGGACCAATATATTCTACTATGCTAGTAGTGACC
	'Rhesus_monkey_papillomavirus_NC_001678.1'	TGGTCAGCACGGATGAATATGTCTCTCGCACAAGCATATACTATCACGCTGGCAGTTCCA

	'HPV12-N1_consensus_seq.'	GACTACTCACTGTAGGACATCCATATTTCAATGTTTATGATAACACTGGTAA---AAAAT
	'Human_papillomoavirus_type_5_NC_001531.1'	GATTGTTAACTGTAGGTCATCCTTATTTCAATGTATACAATATTAATGGTGA---TAAGC
	'Human_papillomavirus_type_49_NC_001591.1'	GATTGTTAACTGTAGGACATCCATATTTTGATGTGAGAGATACAGCAGACAATTCTAAAA
	'Mus_musculus_papillomavirus_type_1_isolate_MusPV_NC_014326.1'	GTTTGCTAACAGTGGGCCACCCTTTTTTTTCTGT------CATTGACAATGA---CAAGG
	'Rattus_norvegicus_papillomavirus_3_isolate_Rat_60S_NC_028492.1'	GCTTACTTACTGTGGGTAACCCGTATTATCCTGT------TGTTGATGGTGA---CACTG
	'Rhesus_monkey_papillomavirus_NC_001678.1'	GACTTCTGGCTGTTGGACATCCCTACTATGCTGT---AAAGAAGGGCAACAA---CAAAG

	'HPV12-N1_consensus_seq.'	TGGAGKTTCCNAAANTGTCAGGAAATCAACAMAGAGTATTTCGCCTCAAATTGCCAGATC
	'Human_papillomoavirus_type_5_NC_001531.1'	TTGAGGTTCCTAAGGTTTCAGGAAATCAACACAGAGTATTTCGCCTAAAATTACCAGATC
	'Human_papillomavirus_type_49_NC_001591.1'	TTTTAGTACCAAAGGTTTCAGGTAATCAATATCGAGCCTTTAGATTACTATTACCAGATC
	'Mus_musculus_papillomavirus_type_1_isolate_MusPV_NC_014326.1'	TCACTGTGCCTAAAGTGTCTGGCAACCAATATAGGGTTTTCAGACTTAAATTCCCAGATC
	'Rattus_norvegicus_papillomavirus_3_isolate_Rat_60S_NC_028492.1'	TGAAGGTTCCTAAAGTCTCCCCTAATCAGTATAGAGTTTTCAGGTGTAAGCTGCCAGACC
	'Rhesus_monkey_papillomavirus_NC_001678.1'	TGTCAGTGCCCAAGGTTTCTGGTTTACAATACCGAGTGTTTCGAGTGCGTTTGCCTGACC

	'HPV12-N1_consensus_seq.'	CAAACAGATTGGCTTTAGCTGACATGTCTGTATATATTCCTGATAGGGAAAGGATGGTCT
	'Human_papillomoavirus_type_5_NC_001531.1'	CTAACAGATTTGCATTACCTGATATGTCTGTTTACAACCCTGACAAAGAACGTTTGGTTT
	'Human_papillomavirus_type_49_NC_001591.1'	CCAACAGATTTGCACTAGTAGATATGAATATATATAACCCAGAAAAGGAAAGATTAGTAT
	'Mus_musculus_papillomavirus_type_1_isolate_MusPV_NC_014326.1'	CAAATAAATTTGCATTGCCCCAAAAGGATTTCTATGATCCTGAGAAAGAACGGTTAGTGT
	'Rattus_norvegicus_papillomavirus_3_isolate_Rat_60S_NC_028492.1'	CTAACCGATTCGCCTTTGGGGATAAATCCGTATTTGATCCTGAAAAGGAGCGGCTTGCAT
	'Rhesus_monkey_papillomavirus_NC_001678.1'	CCAATAAGTTTGGCCTTCCAGATGCTAACTTTTATGACCCTAACACACAGCGCCTTGTGT

	'HPV12-N1_consensus_seq.'	GGGCCTGCAGAGGATTGGAAATAAGTAGSGGCAGCCNAC---GCGTTGGAAGTACTCGAC
	'Human_papillomoavirus_type_5_NC_001531.1'	GGGCCTGTAGAGGCTTAGAAATAGGTAGGGGCCAGCCATTAGGTGTACGGAGTACTGGTC
	'Human_papillomavirus_type_49_NC_001591.1'	GGGCCTGTAGAGGCTTAGAAATTGGTCGTGGCCAGCCTTTAGGTGTTGGTACAACAGGAC
	'Mus_musculus_papillomavirus_type_1_isolate_MusPV_NC_014326.1'	GGAGGTTAAGGGGTCTGGAAATTGGAAGAGGTGGCCCATTAGGGATTGGCACTACCGGGC
	'Rattus_norvegicus_papillomavirus_3_isolate_Rat_60S_NC_028492.1'	GGGCCGTCAGGGGAATTGAGATAGGACGTGGACAACCATTAGGGATTGGGGTTACTGGAC
	'Rhesus_monkey_papillomavirus_NC_001678.1'	GGGCCTGTTTAGGCGTGGAGGTGGGGCGTGGACAGCCACTGGGAGTGGGCACCAGTGGTC

	'HPV12-N1_consensus_seq.'	ATCCCTATTTTAACAAAATTAAAGACAHGGAAAACTCAAATAAATATGCCACAGGCAGTA
	'Human_papillomoavirus_type_5_NC_001531.1'	ACCCTTATTTCAATAAAGTAAAAGATACAGAAAACAGTAATGCATACATAACATTTTCTA
	'Human_papillomavirus_type_49_NC_001591.1'	ATCCATTGTTTAACAAAGTCAAAGATACTGAAAATGCTAATAACTATATAGTAACTTCTA
	'Mus_musculus_papillomavirus_type_1_isolate_MusPV_NC_014326.1'	ACCCCCTTTTTAACAAGCTTGGAGACACGGAAAATCCAAATAAATATCAGCAAGGCTCTA
	'Rattus_norvegicus_papillomavirus_3_isolate_Rat_60S_NC_028492.1'	ATCCCCTCTTTAACAGATATGAAGATGTAGAGAACCCTTCCAAGTACAACCCTTCACCTA
	'Rhesus_monkey_papillomavirus_NC_001678.1'	ATCCACTGCTGAACAAACTAGATGACACGGAAAATGGCCCTAAAGTGGCCGGGGGACAAG

	'HPV12-N1_consensus_seq.'	A---GGATGATAGACAGAACACATCATTTGATCCTAAACAAATCCAAATGTTTATAGTGG
	'Human_papillomoavirus_type_5_NC_001531.1'	A---AGATGACAGACAGGATACATCTTTTGATCCTAAACAGATCCAAATGTTTATTGTAG
	'Human_papillomavirus_type_49_NC_001591.1'	A---AGATGATAGACAGGATACTTCATTTGACCCTAAACAGGTACAAATGTTTATCATAG
	'Mus_musculus_papillomavirus_type_1_isolate_MusPV_NC_014326.1'	A---GGATAATAGGCAGAACACTTCCATGGACCCCAAACAAACACAGCTGTTTATTGTTG
	'Rattus_norvegicus_papillomavirus_3_isolate_Rat_60S_NC_028492.1'	GCACTGATAACAGACAGAATGTTGGCTTTGATCCCAAGCAAACACAGATGTTTATTATTG
	'Rhesus_monkey_papillomavirus_NC_001678.1'	GAGCAGATAACAGGGAATGCGTGTCAATGGACTACAAGCAAACACAGCTGTGCATGCTAG

	'HPV12-N1_consensus_seq.'	GCTGTACACCTTGTGTGGGAGAACACTGGGAGAAAGCCTTACCCTGCGGGGATGCACCAG
	'Human_papillomoavirus_type_5_NC_001531.1'	GATGCACACCTTGCATAGGAGAGCATTGGGATAAAGCTGTTCCATGTGCAGAAAATGATC
	'Human_papillomavirus_type_49_NC_001591.1'	GTTGTACTCCTTGTATGGGTGAGTACTGGGACGCTGCTAAACCTTGTGATGCAGATGCTG
	'Mus_musculus_papillomavirus_type_1_isolate_MusPV_NC_014326.1'	GCTGTGAACCCCCTACAGGGGAACACTGGGATGTAGCTAAGCCCTGTGGAGCTCTGG---
	'Rattus_norvegicus_papillomavirus_3_isolate_Rat_60S_NC_028492.1'	GGTGCACCCCTGTCATGGGTCAGTACTGGACCAAGGCCTCGGTATGTGTCAACCAGGTAG
	'Rhesus_monkey_papillomavirus_NC_001678.1'	GATGCAAGCCCCCTGTGGGTGAGCATTGGGGAAAAGGAAATCCTTGCACCACTGGCGCTG

	'HPV12-N1_consensus_seq.'	CTGAAAATGGTGTTTGCCSKCCCKCARAKTTWWAGAACACTTTCATTGAAGATGGAGACA
	'Human_papillomoavirus_type_5_NC_001531.1'	AGCAAACTGGCCTTTGTCCTCCTATTGAACTAAAAAACACATATATACAAGATGGTGATA
	'Human_papillomavirus_type_49_NC_001591.1'	GTCA---GGGTAAATGCCCTCCATTAGAATTAATCAATTCAGTTATACAAGATGGTGATA
	'Mus_musculus_papillomavirus_type_1_isolate_MusPV_NC_014326.1'	---AGAAGGGTGACTGCCCTCCTATCCAACTTGTAAATAGTGTAATTGAGGATGGGGATA
	'Rattus_norvegicus_papillomavirus_3_isolate_Rat_60S_NC_028492.1'	TTAAGAAGGGTGACTGTCCTCCTATTCAACGCATGAGCTCTCCTATTGAGGACGGTGACA
	'Rhesus_monkey_papillomavirus_NC_001678.1'	C------AGGTGACTGCCCTGCACTTGAGCTTGTTAACTCAGTTATACAGGATGGGGACA

	'HPV12-N1_consensus_seq.'	TGGCAGATATTGGTTTTGGCAACATGAATTTTAAAACATTGCAMCAAAACCGATCTGATG
	'Human_papillomoavirus_type_5_NC_001531.1'	TGGCAGACATAGGTTTTGGGAACATGAATTTTAAGGCACTTCAAGATAGTAGATCAGATG
	'Human_papillomavirus_type_49_NC_001591.1'	TGATTGATATAGGTTTTGGTAATATCAATAATAAGACATTATCTGTTAACAGATCTGATG
	'Mus_musculus_papillomavirus_type_1_isolate_MusPV_NC_014326.1'	TGTGTGACATTGGCTTTGGGAATATGAACTTCAAAGAGCTGCAGCAGGATAGGAGTGGTG
	'Rattus_norvegicus_papillomavirus_3_isolate_Rat_60S_NC_028492.1'	TGGGTGACATAGGGTTCGGCAATATGGACTTCAGGTACCTGCAGGAAAACAGGTCGGAGG
	'Rhesus_monkey_papillomavirus_NC_001678.1'	TGGTTGATACAGGGTATGGCGCTATGGACTTTAATGCACTGCAGGCCAACAAATCAGATG

	'HPV12-N1_consensus_seq.'	TCAGCCTTGACATAGTGAATGAAACTTGCAAATATCCAGATTTTTTGAAAATGCAAAACG
	'Human_papillomoavirus_type_5_NC_001531.1'	TCAGTTTAGACATCGTCAATGAAACTTGCAAGTATCCAGATTTTTTAAAGATGCAAAACG
	'Human_papillomavirus_type_49_NC_001591.1'	TCAGTTTGGATATAGTAAATGACATTTGCAAGTATCCTGATTTTTTAAAGATGGCAAATG
	'Mus_musculus_papillomavirus_type_1_isolate_MusPV_NC_014326.1'	TGCCTCTTGATATTGTATCTACCCGGTGCAAATGGCCCGACTTTCTGAAAATGACCAATG
	'Rattus_norvegicus_papillomavirus_3_isolate_Rat_60S_NC_028492.1'	TGCCATTAGAGGTGGTTGACTCTGTGTGCAAATACCCTGACTATCTAGGCATGACAAAGG
	'Rhesus_monkey_papillomavirus_NC_001678.1'	TTCCTATAGACATATGCACTAGCGTGTGCAAATACCCTGACTATTTAAAAATGGCATCAG

	'HPV12-N1_consensus_seq.'	AWGTATATGGAGATGCTTGCTTTTTTTATGCTCGTAGAGAGCAGTGTTATGCCAGACATT
	'Human_papillomoavirus_type_5_NC_001531.1'	ATATTTATGGCGATGCGTGCTTTTTTTATGCTCGTAGGGAGCAATGTTATGCCAGACACT
	'Human_papillomavirus_type_49_NC_001591.1'	ACATATATGGGGATGCTTGTTTCTTCTATGCTAGACGTGAACAATGTTATGCCAGGCACT
	'Mus_musculus_papillomavirus_type_1_isolate_MusPV_NC_014326.1'	AGGCATATGGGGATAAGATGTTCTTCTTTGGAAGGAGAGAGCAAGTGTATGCAAGACACT
	'Rattus_norvegicus_papillomavirus_3_isolate_Rat_60S_NC_028492.1'	AAACACACGGCAACTCATGCTTCTTCTATGCAAGGAGGGAGCAGCTCTACAGTAGGCATT
	'Rhesus_monkey_papillomavirus_NC_001678.1'	ATCCCTATGGCGACAGCTTGTTTTTTTACCTGCGAAGGGAGCAAATGTTTGTCAGACACC

	'HPV12-N1_consensus_seq.'	TCTTTGTGAGAGGAGGTAAAACAGGTGATGACATTCCTGACGCACAARTTGATGATGGCA
	'Human_papillomoavirus_type_5_NC_001531.1'	TTTTTGTTAGAGGGGGAAAAACTGGTGATGACATTCCACGTGCACAAATTGACAATGGTA
	'Human_papillomavirus_type_49_NC_001591.1'	TCTTTGTTAGAGGTGGTAATGTAGGGGATGCGATACCCAATAC----------TGCTGTA
	'Mus_musculus_papillomavirus_type_1_isolate_MusPV_NC_014326.1'	TTTTCACCAGGAATGGCTCTGTGGGGGAGCCCATACCAAACTC------------TGTGA
	'Rattus_norvegicus_papillomavirus_3_isolate_Rat_60S_NC_028492.1'	TCTTTAATAGAGCTGGACAACAGGGCGAGGGTGTTCC-----------------------
	'Rhesus_monkey_papillomavirus_NC_001678.1'	TGTTTAACAGAGCTGGCACAATGGGTGACAGTGTCCC-----------------------

	'HPV12-N1_consensus_seq.'	ATATGAAAAATCAGTATYRCATTCCTGGAGCTCAGG-ATCAATCTCAAAAGGATAYAGGT
	'Human_papillomoavirus_type_5_NC_001531.1'	CATACAAAAATCAGTTTTACATTCCAGGGGCTGATG-GCCAAGCTCAAAAGACTATAGGA
	'Human_papillomavirus_type_49_NC_001591.1'	GGTCAGGATAACAATTACATATTACCTGCAGCAAGTCAACAGGCCCAAAATACTCTTGGC
	'Mus_musculus_papillomavirus_type_1_isolate_MusPV_NC_014326.1'	GTCCCAGTGACTTTTACTACGCACCCGACAGCACA----CAGGACCAGAAGACACTCGCA
	'Rattus_norvegicus_papillomavirus_3_isolate_Rat_60S_NC_028492.1'	-------TGAATCATTATACAAGAAGGGCAAAGCAG-GCCAAACGCAGGAAACACTAGGC
	'Rhesus_monkey_papillomavirus_NC_001678.1'	-------TGATGACTTGTATATTAAAGGCAGTGGA--AGCAATGTCAAG-----CTTGCC

	'HPV12-N1_consensus_seq.'	AAKTCGATGTATTTCCCAACTGTMAGTGGCACATTAGTTTCTAGTGATGCTCAGTTGTTT
	'Human_papillomoavirus_type_5_NC_001531.1'	AATTCCATGTATTTCCCAACTGTTAGTGGCTCATTAGTATCCAGTGATGCTCAATTGTTT
	'Human_papillomavirus_type_49_NC_001591.1'	AGCTCCATCTATTTCCCTACCGTCAGTGGCTCTTTGGTATCTACTGATGCGCAGCTATTC
	'Mus_musculus_papillomavirus_type_1_isolate_MusPV_NC_014326.1'	CCCTCCGTGTACTTTGGAACTCCTAGTGGGTCACTTGTGTCGAGTGATGGTCAGCTGTTT
	'Rattus_norvegicus_papillomavirus_3_isolate_Rat_60S_NC_028492.1'	CTCGCCACATATTCTACTACACCCAGCGGGTCACTTGTCTCATCGGATGCAGTGCTTTTT
	'Rhesus_monkey_papillomavirus_NC_001678.1'	AGCCACGTGTTTTACCCCACACCTAGTGGCTCAATGGTGACATCTGATGCCCAATTATTT

	'HPV12-N1_consensus_seq.'	AATASKYCCTTCTGGCTTCAAAGAGYCCAGGGTCATAATAATGGCATCCTGTGGGCTAAT
	'Human_papillomoavirus_type_5_NC_001531.1'	AACAGGCCCTTCTGGCTCCAAAGAGCCCAAGGTCATAATAATGGCATCCTGTGGGCTAAT
	'Human_papillomavirus_type_49_NC_001591.1'	AATAGACCTTTTTGGTTACAAAGAGCACAGGGTCACAACAATGGAATTTGCTGGGAGAAT
	'Mus_musculus_papillomavirus_type_1_isolate_MusPV_NC_014326.1'	AACAGGCCATTTTGGCTTCAAAGGGCTCAGGGAAACAATAATGGTGTGTGCTGGCACAAT
	'Rattus_norvegicus_papillomavirus_3_isolate_Rat_60S_NC_028492.1'	AATAGGCCCTACTGGCTCGAACGTGCGCAAGGCCAGAACAACGGAATCCTATGGAATAAT
	'Rhesus_monkey_papillomavirus_NC_001678.1'	AACAAGCCATACTGGTTACAGAAAGCCCAGGGCCATAACAATGGCATCTGTTGGGGCAAC

	'HPV12-N1_consensus_seq.'	CAGATGWTTGTCACAGTTGTAGACAATACACGAAACACCAATTTCAGTAYTTCTATTTAC
	'Human_papillomoavirus_type_5_NC_001531.1'	CAAATGTTTATCACAGTGGTTGACAACACAAGAAATACTAATTTCAGTATTTCTGTATAT
	'Human_papillomavirus_type_49_NC_001591.1'	CAGCTTTTTATAACAGTGGCTGATAATACCAGAAATACCAATTTTACTATTAGTGTAAGT
	'Mus_musculus_papillomavirus_type_1_isolate_MusPV_NC_014326.1'	GAGCTCTTTGTTACTGTTGTCGACAACACAAGGAATACAAACTTTACTATCTCCCAGCAA
	'Rattus_norvegicus_papillomavirus_3_isolate_Rat_60S_NC_028492.1'	GATCTATTTGTCACCGTGCTGGACAACACCAGGGGCACCCACTTTTCCATTGCTGTGGA-
	'Rhesus_monkey_papillomavirus_NC_001678.1'	CAAGTGTTCCTTACTGTAGTTGACACCACTAGGAGCACAAACATGACACTGTGTGCATCC

	'HPV12-N1_consensus_seq.'	AGTGATAATCAAAATGTACACGACATTCCAAATTATGATTCTCAAAAATTTAGAGAATAT
	'Human_papillomoavirus_type_5_NC_001531.1'	AATCAGGCTGGAGCACTAAAAGATGTTGCAGACTATAATGCAGATCAATTTAGAGAATAT
	'Human_papillomavirus_type_49_NC_001591.1'	ACGGATGGCCAGACAC---------CTACAGAATATGACAGTACCAAGGTTAGAGAATTT
	'Mus_musculus_papillomavirus_type_1_isolate_MusPV_NC_014326.1'	ACCAACACACCAAACCCAG------ATACA---TATGACTCTACTAATTTTAAAAACTAT
	'Rattus_norvegicus_papillomavirus_3_isolate_Rat_60S_NC_028492.1'	AGCAACACAAGAAACTGAG--------------TATGGCGCTTCTAACTACAAGCAGTAT
	'Rhesus_monkey_papillomavirus_NC_001678.1'	ACTGCCTCCACAGTTA---------CTACACCATATAATAATGAGAGTTTTAAAGAGTAC

	'HPV12-N1_consensus_seq.'	TTAAKACATGTAGAGGAAGATGAAATTTCTCTTATTTTACAATTATGTAAAGTTCCTTTA
	'Human_papillomoavirus_type_5_NC_001531.1'	CAAAGACATGTAGAAGAATATGAAATATCTTTAATTCTACAACTCTGTAAGGTTCCTTTA
	'Human_papillomavirus_type_49_NC_001591.1'	TTAAGACATGTAGAGGAATATGAAATTTCAATTATATTACAATTGTGTAAGGTACCTTTA
	'Mus_musculus_papillomavirus_type_1_isolate_MusPV_NC_014326.1'	TTAAGACATGTGGAACAATTTGAGCTGTCCCTTATTGCTCAACTGTGTAAGGTTCCACTT
	'Rattus_norvegicus_papillomavirus_3_isolate_Rat_60S_NC_028492.1'	ACCCGGCATGTGGAGGAGTTCGAATTAGAGTTTATATTTCAACTTGTAAAGGTCAAGCTA
	'Rhesus_monkey_papillomavirus_NC_001678.1'	CTGCGACATGTGGAGGAGTTTGATTTGCAATTTATATTTCAGCTGTGCAAGGTAACCCTG

	'HPV12-N1_consensus_seq.'	AAGGCAGAAGTGTTAGCACAGATAAATGCAATGAACTGTTCTTTGCTGGAGGACTGGCAR
	'Human_papillomoavirus_type_5_NC_001531.1'	AAGGCACAGGTATTGGCACAGATCAATGCAATGAACTCTTCGTTATTGGAGGATTGGCAG
	'Human_papillomavirus_type_49_NC_001591.1'	GAACCGGAAGTCCTGGCACAAATCAATGCTATGAATTCTTCTATATTGGAAAATTGGCAA
	'Mus_musculus_papillomavirus_type_1_isolate_MusPV_NC_014326.1'	GACCCGGGTGTGCTTGCCCATATAAACACTATGAACCCAACCATCTTGGAGAACTGGAAC
	'Rattus_norvegicus_papillomavirus_3_isolate_Rat_60S_NC_028492.1'	ACAACCGAGGTGCTACAATATCTGCACACAATGGACTCTAGTATTCTCCAGAATTGGGAC
	'Rhesus_monkey_papillomavirus_NC_001678.1'	AACACTGAAGTAATGGCCTACATACACAGCATGGATGCCAGCATACTGGAGGACTGGAAC

	'HPV12-N1_consensus_seq.'	TTAGRCTTCGTGCCAACTCCTGACAATCCTATTCATGACACATACAGATAGRWCGAATCT
	'Human_papillomoavirus_type_5_NC_001531.1'	TTAGGATTTGTTCCCACTCCTGATAATCCAATTCAGGACACCTACAGATATATTGACTCT
	'Human_papillomavirus_type_49_NC_001591.1'	TTGGGATTTGTTCCTACCCCTGATAATCCTATACATGACACATATAGGTATCTTACATCA
	'Mus_musculus_papillomavirus_type_1_isolate_MusPV_NC_014326.1'	TTGGGTTTTGTACCTCCCCCACAGCAGTCCATCTCTGATGACTATAGGTATATAACATCA
	'Rattus_norvegicus_papillomavirus_3_isolate_Rat_60S_NC_028492.1'	CTCACCGTTGGGCCGCCAAACGATGGATCTCTTGCTGACCGCTACAGATTTATTGAATCT
	'Rhesus_monkey_papillomavirus_NC_001678.1'	TTTGGTTTGCAGCCTCCTCCGTCTGGCTCCTTGCAGGACACCTATAGGTTTGTGACGTCT

	'HPV12-N1_consensus_seq.'	CTGGCTRCTAGGTGCYCTGATAAAAATCCTCCAAAAGAAAAGCCGGACCCTTATGATGGC
	'Human_papillomoavirus_type_5_NC_001531.1'	TTGGCTACACGGTGTCCAGATAAGAATCCTCCGAAAGAAAAGGAAGACCCTTATAAGGGC
	'Human_papillomavirus_type_49_NC_001591.1'	CAGGCAACACGATGCCCTGACAAACAACCTGCTCCAGAAAGGAAAGATCCATATGAGCAG
	'Mus_musculus_papillomavirus_type_1_isolate_MusPV_NC_014326.1'	TCGGCAACTCGCTGTCCAGATCAGAATCCGCCCAAGGAAAGAGAGGATCCTTACAAGGGT
	'Rattus_norvegicus_papillomavirus_3_isolate_Rat_60S_NC_028492.1'	CTAGCTACAAAATGTCCATCTGCAGTGGAGCCGTCGAAGCCCAAAGACCCCTATGAGGGG
	'Rhesus_monkey_papillomavirus_NC_001678.1'	GCCGCCATCACCTGTCAAAAACCTGCACCCCCCAAAGAAAAGGAAGACCCGTTGGCTAAG

	'HPV12-N1_consensus_seq.'	TTAAGTTTTTGGACTGTAGATATGACTGAGAGACTTTCTTTAGACCTGGATCAGTATTCC
	'Human_papillomoavirus_type_5_NC_001531.1'	TTACATTTTTGGGATGTAGATTTAACTGAAAGATTGTCATTAGATTTAGATCAATATTCC
	'Human_papillomavirus_type_49_NC_001591.1'	TATAACTTTTGGACTGTAGATTTAACAGAAAAACTGTCTTTGGATTTGGATCAATATTCT
	'Mus_musculus_papillomavirus_type_1_isolate_MusPV_NC_014326.1'	CTTATATTTTGGGAAGTTGATCTTACTGAGAGGTTTTCTCAGGACCTTGATCAGTTTGCT
	'Rattus_norvegicus_papillomavirus_3_isolate_Rat_60S_NC_028492.1'	CATATTTTCTGGAACGTTGATTTAACTGAACGCCTGACTGCTGACTTAGACCAATTTTCA
	'Rhesus_monkey_papillomavirus_NC_001678.1'	TATACCTTTTGGGAGGTGGATTTAAAGGAAAAGTTTTCTGCAGATTTAGACCAATTTCCC

	'HPV12-N1_consensus_seq.'	TTAGGGCGCACGCGCTTATTCCAGGCTGGCCTCCAACAATCGACCGTTAACGGGT-----
	'Human_papillomoavirus_type_5_NC_001531.1'	TTAGGCAGAAAATTTTTATTCCAAGCTGGGTTACAACAAACGACCGTTAACGG-------
	'Human_papillomavirus_type_49_NC_001591.1'	TTAGGAAGAAAGTTTTTATTTCAAGCTGGGCTACAACG---GGCTTCTAGAGT-------
	'Mus_musculus_papillomavirus_type_1_isolate_MusPV_NC_014326.1'	CTGGGACGAAAGTTTCTGTATCAAGCTGGTATACGT---ACTGCTGTTACGGGCCGCGG-
	'Rattus_norvegicus_papillomavirus_3_isolate_Rat_60S_NC_028492.1'	CTTGGTCGCAAATTTCTGTTTCAACACGTCCT---------TACCTCTTCAAACCGTAAA
	'Rhesus_monkey_papillomavirus_NC_001678.1'	TTAGGCCGCAAATTTTTGCTGCAAGCTGGCATGCGT---GCACGCCCTACCCTGCGCGC-

	'HPV12-N1_consensus_seq.'	-CAACAAA--------ATCATCAAGCTATAGAAGTTCCATAAKGGGGACCAAAAGAAAAC
	'Human_papillomoavirus_type_5_NC_001531.1'	--TACAAA--------AGCAGTGTCTTATAAAGGGTCTAATAGAGGAACAAAACGCAAAC
	'Human_papillomavirus_type_49_NC_001591.1'	--GTCTAA--------ATCCTCTGCTGCTAGAGCTTCCACACGGGGTATTAAACGAAAAC
	'Mus_musculus_papillomavirus_type_1_isolate_MusPV_NC_014326.1'	-GGTCAAAAGGGCAGCGTCTACAACCTCTGCGTCTTCTAGACGAGTTGTAAAACGGAAGA
	'Rattus_norvegicus_papillomavirus_3_isolate_Rat_60S_NC_028492.1'	CGGTCCAA-----------CCCCAGCCTTAAGACATCTGGCACAGGTGCGAAACGACGGA
	'Rhesus_monkey_papillomavirus_NC_001678.1'	-CCCCAAACGCAC---AGCCTCATCTACCTCATCTTCCAGCCCCCGC---AAACGCAAAC

	'HPV12-N1_consensus_seq.'	GCAAAAACTAAA------------------------------------------------
	'Human_papillomoavirus_type_5_NC_001531.1'	GTAAAAATTGAGG-----------------------------------------------
	'Human_papillomavirus_type_49_NC_001591.1'	GGAG--------------------------------------------------------
	'Mus_musculus_papillomavirus_type_1_isolate_MusPV_NC_014326.1'	GGGGAAGCAAATAACTGAACTGGTGCTACTAACTGAATGACTCCGGTATTATGAAGTTCT
	'Rattus_norvegicus_papillomavirus_3_isolate_Rat_60S_NC_028492.1'	AAACAAGCAAATAAAGAATTCG------------------------------------CT
	'Rhesus_monkey_papillomavirus_NC_001678.1'	GCACCAAACGCTAACGTTGCTTATA---------------------------------TT

	'HPV12-N1_consensus_seq.'	---------------------TGTACCGAATTTGGT------------------ACMATT
	'Human_papillomoavirus_type_5_NC_001531.1'	--------------------TCTGACCGAAAGTGGT------------------ACATTT
	'Human_papillomavirus_type_49_NC_001591.1'	---------------------ATGACCGTTTTCGGTTGCTGGGTCTTATAATAAAATATT
	'Mus_musculus_papillomavirus_type_1_isolate_MusPV_NC_014326.1'	TGTATTGTATAACTGTTTACTGGGGGCTTACTGTGTATAGGGGGCT----TGAGTTGTTT
	'Rattus_norvegicus_papillomavirus_3_isolate_Rat_60S_NC_028492.1'	GACATTGTATTTCTGTGTGTTCGCACCGCCTCGGGTGTGGGGGGGT----GGAGAGTATT
	'Rhesus_monkey_papillomavirus_NC_001678.1'	TATGTTGT---TGTACCCAGTGTGCATGATTTATGTATGTGTGCAT-GTTGTACGTGATT

	'HPV12-N1_consensus_seq.'	------------------------------------------------------------
	'Human_papillomoavirus_type_5_NC_001531.1'	------------------------------------------------------------
	'Human_papillomavirus_type_49_NC_001591.1'	------------------------------------------------------------
	'Mus_musculus_papillomavirus_type_1_isolate_MusPV_NC_014326.1'	GTCTGTTC------TTGTCCATGTCCTTGTGATGTACTTTTGCAACTTAAATAAATGACT
	'Rattus_norvegicus_papillomavirus_3_isolate_Rat_60S_NC_028492.1'	------------------------------------------------------------
	'Rhesus_monkey_papillomavirus_NC_001678.1'	TTGTATTTCCTGTGTTGTGCGTGTCACTGTTTTGTGTTGTTGC-----------------

	'HPV12-N1_consensus_seq.'	------------------------------RCCTCAACTTTTGCACAG------------
	'Human_papillomoavirus_type_5_NC_001531.1'	------------------------------TTATAAACTTTTACACAG------------
	'Human_papillomavirus_type_49_NC_001591.1'	------------------------------TTATAAACTGTT--TTGG------------
	'Mus_musculus_papillomavirus_type_1_isolate_MusPV_NC_014326.1'	AATGCTGACCAGTGTGCCTCGCCT---CATTCTTTAGCTCGCACCTGGGCTCAC------
	'Rattus_norvegicus_papillomavirus_3_isolate_Rat_60S_NC_028492.1'	--TGTTGGCAGGAGGAGCTGGC--------TCTTGGACTCGCACGCAA------------
	'Rhesus_monkey_papillomavirus_NC_001678.1'	-------GTGAGTGTGTTGCACTTATGTGTTTATTAAAGTATGCGTGGTCGCACCCGAGT

	'HPV12-N1_consensus_seq.'	-----------TATTCAAGGA-----------------------------ATGTTT----
	'Human_papillomoavirus_type_5_NC_001531.1'	-----------TATTCAAGGA-----------------------------ATGTTT----
	'Human_papillomavirus_type_49_NC_001591.1'	-----------TATGTGAGGC-----------------------------ATGTTTTAAC
	'Mus_musculus_papillomavirus_type_1_isolate_MusPV_NC_014326.1'	---------TTTGTGCCAGACTGTCATAACAAACAGTCTCTGTTGGCTGTGTGCTC---T
	'Rattus_norvegicus_papillomavirus_3_isolate_Rat_60S_NC_028492.1'	-----------TGTACTAGGC------------------------------TGCGC---T
	'Rhesus_monkey_papillomavirus_NC_001678.1'	GAGTAACTGTGTGTGTCCGGC---------GTGTAGTTTCTGTCACATGCATGCAT----

	'HPV12-N1_consensus_seq.'	---GTTTACTCTGACTAAGTCTAACTCTACCAAGGAAAC---------------------
	'Human_papillomoavirus_type_5_NC_001531.1'	---GTTTACTCTGACTAAGTATAAGTCTTCCAAGGATAC---------------------
	'Human_papillomavirus_type_49_NC_001591.1'	CGAGTTCG---TGACTAAGATTGATTAACCCACCTGCA----------------------
	'Mus_musculus_papillomavirus_type_1_isolate_MusPV_NC_014326.1'	CTAATTTC--TCGAAAAGACGTGTTTTGACGAAGGACCGT-------------------T
	'Rattus_norvegicus_papillomavirus_3_isolate_Rat_60S_NC_028492.1'	CCAGCTTA--CTCATTAATCCAGAGCTAGCAAGCAAGTA---------------------
	'Rhesus_monkey_papillomavirus_NC_001678.1'	---GCACAC-CCAAACACTGTTGCCACTGCCTTTAACAGCTTGCCTGCTGCACTTCCATT

	'HPV12-N1_consensus_seq.'	----------------------------------------------AGACCGCGCCCGGT
	'Human_papillomoavirus_type_5_NC_001531.1'	----------------------------------------------CGACCGCACCCGGT
	'Human_papillomavirus_type_49_NC_001591.1'	------------------------------------------------ACCGCACCCGGT
	'Mus_musculus_papillomavirus_type_1_isolate_MusPV_NC_014326.1'	TTCGGTCGGGCGCCAGTATCAGCATAAA----------------CTCCAGCCAATTTGGC
	'Rattus_norvegicus_papillomavirus_3_isolate_Rat_60S_NC_028492.1'	--CGCACCTACTTCGGTTTCGGTGCCAG----------------CTCCACCGAATTCGGT
	'Rhesus_monkey_papillomavirus_NC_001678.1'	TTGAACCCTTCTCCATTTTCCCTGCAAACCCTCCATTTTATGGTCTCGACCGGTTTCGGT

	'HPV12-N1_consensus_seq.'	ACWKCAAGGTGAGTTGGTGCKKAMWGAGTCTCACTTTGTTGC------------------
	'Human_papillomoavirus_type_5_NC_001531.1'	ACACTCAGTCAAGTTGTTGCCAATATAGAATCAGATCAGTGCCAAA-----------CAC
	'Human_papillomavirus_type_49_NC_001591.1'	TAATCAGATTATAAAGGTGC----------------------------------------
	'Mus_musculus_papillomavirus_type_1_isolate_MusPV_NC_014326.1'	CAAGGTAAGGAAATGACTAACTGTCTTGGAACAGATGCGTGTCCTGGCAATTATCCGCGT
	'Rattus_norvegicus_papillomavirus_3_isolate_Rat_60S_NC_028492.1'	ACGGGT-AGGAATTGACT--CTTTTATGATTCTATTGAATTCTCGGAGATTTATCATCCT
	'Rhesus_monkey_papillomavirus_NC_001678.1'	CGCGCTTGGCACGCATTTTGGGCAAACAAAACCACAACACTGCTAATCCTCTGGCTTCCT

	'HPV12-N1_consensus_seq.'	-------------CAGAACASGCCGTGTTCGTCCTAACATGCTCGG----ATTAG-----
	'Human_papillomoavirus_type_5_NC_001531.1'	ACCGTCTTGGACTCAGAACAGACCGTGTTCGTTATAACATGCTCGG----ATTAG-----
	'Human_papillomavirus_type_49_NC_001591.1'	--------------------GCCGGTGTTCACCTCTGGCTACTTGGCAGTTACAA-----
	'Mus_musculus_papillomavirus_type_1_isolate_MusPV_NC_014326.1'	ACCGTTTTCGGTCGGGTAAAAAAGGCGCCAAGCTAAGCATGATTCAGAGTTCCAT-----
	'Rattus_norvegicus_papillomavirus_3_isolate_Rat_60S_NC_028492.1'	ATC--------TGGGGCATGCCTCGGACCGTTACGAGCATGTTTTGTTGATCCCTGCGGC
	'Rhesus_monkey_papillomavirus_NC_001678.1'	GCCTCTCCTACTGCTGCATACCTGTGGTT---------GTGCTTTGGCGCTCCCT--GGT

	'HPV12-N1_consensus_seq.'	----GTCGACCGCCAAAGG-----------CCATGTGGTTTGCC----------------
	'Human_papillomoavirus_type_5_NC_001531.1'	----GGACCTCCCCAAAGA-----------AGATTTAATCTAC-----------------
	'Human_papillomavirus_type_49_NC_001591.1'	----GTTCACCTCTGCCAG-----------AAGTGTGTTTTTGC----------------
	'Mus_musculus_papillomavirus_type_1_isolate_MusPV_NC_014326.1'	----TGTGTTCTGCCAAGT-----------ACAGGTGTGGTGTTCTGGAACGGTCGTACA
	'Rattus_norvegicus_papillomavirus_3_isolate_Rat_60S_NC_028492.1'	TGTGGATAGTTTCTCACGA-----------CCATATATCCTATTCGGTCGCGATAGAACA
	'Rhesus_monkey_papillomavirus_NC_001678.1'	GACTCACTGTCTCTGCAAACAAAAATTTGCACACACACTTAATCCAACCCTCTTTGTACA

	'HPV12-N1_consensus_seq.'	--------------------------------------------AAATAGCTTACAGCAG
	'Human_papillomoavirus_type_5_NC_001531.1'	---------------------------------------------AATCGCTTTTGGCAA
	'Human_papillomavirus_type_49_NC_001591.1'	---------------------------------------------CAAGACATTTGCCAA
	'Mus_musculus_papillomavirus_type_1_isolate_MusPV_NC_014326.1'	ATTAATCTTTG------------------------------AGCTGATGGTTGGCAACAA
	'Rattus_norvegicus_papillomavirus_3_isolate_Rat_60S_NC_028492.1'	AACCGATATGG------------------------------GTGTGAATGTTGGCAACAA
	'Rhesus_monkey_papillomavirus_NC_001678.1'	AAATGCTTTTGGCAGTACATTTCTAAGAGTTACTCATGCTAATTGCATAGTTGGCCACAA

	'HPV12-N1_consensus_seq.'	CTCAGT-------------------------------TCTGGCACATTAGTGGACCGATA
	'Human_papillomoavirus_type_5_NC_001531.1'	TCGCAT-------------------------------TTGGCACTGCTAAAAGACCGTT-
	'Human_papillomavirus_type_49_NC_001591.1'	GTA---------------------------------------------------------
	'Mus_musculus_papillomavirus_type_1_isolate_MusPV_NC_014326.1'	TTATTT--------------------------------------CCCTCTGAAAAAATTT
	'Rattus_norvegicus_papillomavirus_3_isolate_Rat_60S_NC_028492.1'	TCCTTTGA---------GGATACTTTCTGATCTCGAACCGGTACCGGTCAGGGACTATTT
	'Rhesus_monkey_papillomavirus_NC_001678.1'	TTTCAGGGTTGGATTGCCAATACTATGTCCTTTTAAATGTGATTAATTTTCAAAATGTTC

	'HPV12-N1_consensus_seq.'	ACGGTAAGT---------------------------------------------------
	'Human_papillomoavirus_type_5_NC_001531.1'	------------------------------------------------------------
	'Human_papillomavirus_type_49_NC_001591.1'	------------------------------------------------------------
	'Mus_musculus_papillomavirus_type_1_isolate_MusPV_NC_014326.1'	AGGTGGAGCGGGAACGGTCGC-----ATATAAGTATCAGTGTGCCCCCATAACCGTATTC
	'Rattus_norvegicus_papillomavirus_3_isolate_Rat_60S_NC_028492.1'	AAGT-AAGCGGTGGTGGTTATGGTTAACATACGAATCACTA-------------------
	'Rhesus_monkey_papillomavirus_NC_001678.1'	TTGC-AGGTGTGTGTGACCGGGATCGGTCAAACTTTCACAA-GCATTTTTTATAGTAA--

	'HPV12-N1_consensus_seq.'	----
	'Human_papillomoavirus_type_5_NC_001531.1'	----
	'Human_papillomavirus_type_49_NC_001591.1'	----
	'Mus_musculus_papillomavirus_type_1_isolate_MusPV_NC_014326.1'	GTTC
	'Rattus_norvegicus_papillomavirus_3_isolate_Rat_60S_NC_028492.1'	----
	'Rhesus_monkey_papillomavirus_NC_001678.1'	----

;
end;
