# Supplementary material for: Reconstructing Prehistoric Viral Genomes from Neanderthal Sequencing Data
Source: Viruses. 2024 May 27;16(6):856. doi: 10.3390/v16060856 (PMC11209150; doi:10.3390/v16060856)
Supplement: Supplementary file 1 [file viruses-16-00856-s001.zip › Supplementary Data S13 - Alignment of adenovirus HAdV-7-N1 for Bayesian tree.nex]

#NEXUS
begin taxa;
	dimensions ntax=17;
	taxlabels
	'Chimpanzee_adenovirus_Y25__gb_NC017825.1_'
	'HAdV-7-N1__Query_39669_'
	'HumaHAdV-7-N1_E__gb_NC003266.2_'
	'HumaHAdV-7-N1_B2__gb_NC011202.1_'
	'HumaHAdV-7-N1_type_35__gb_AC000019.1_'
	'HumaHAdV-7-N1_type_7__gb_AC000018.1_'
	'HumaHAdV-7-N1_7__gb_JF800905.1_'
	'HumaHAdV-7-N1_7__gb_KP670857.1_'
	'HumaHAdV-7-N1_7__gb_KP670860.1_'
	'HumaHAdV-7-N1_7__gb_KP670856.2_'
	'HumaHAdV-7-N1_7__gb_KP670855.2_'
	'HumaHAdV-7-N1_7__gb_MK492255.1_'
	'Human_mastadenovirus_B__gb_MK836313.1_'
	'HumaHAdV-7-N1_7__gb_KC857700.1_'
	'HumaHAdV-7-N1_7__gb_KP670858.1_'
	'HumaHAdV-7-N1_B1__gb_NC011203.1_'
	'HumaHAdV-7-N1_B2__gb_NC010956.1_'
;
end;

begin characters;
	dimensions nchar=38674;
	format datatype=dna missing=? gap=- interleave=yes;
	matrix
	'Chimpanzee_adenovirus_Y25__gb_NC017825.1_'	CCATCATCAATAATATACCTCAAACTTTTTGTGCGCGTTAATATGCAAATGAGGCG-TTT
	'HAdV-7-N1__Query_39669_'	------------------------------------------------------------
	'HumaHAdV-7-N1_E__gb_NC003266.2_'	-CATCATCAATAATATACCTTATTTTTTTTGTGTGAGTTAATATGCAAATAAGGCG-TGA
	'HumaHAdV-7-N1_B2__gb_NC011202.1_'	-CATCATCAATAATATACCTTATAGATGGAATG-GTGCCAATATGTAAATGAGGTGATTT
	'HumaHAdV-7-N1_type_35__gb_AC000019.1_'	-CATCATCAATAATATACCTTATAGATGGAATG-GTGCCAATATGTAAATGAGGTGATTT
	'HumaHAdV-7-N1_type_7__gb_AC000018.1_'	-CTCTCTATTTAATATACCTTATAGATGGAATG-GTGCCAATATGTAAATGAGGTAATTT
	'HumaHAdV-7-N1_7__gb_JF800905.1_'	------------------------------------------------------------
	'HumaHAdV-7-N1_7__gb_KP670857.1_'	------------------------------------------------------------
	'HumaHAdV-7-N1_7__gb_KP670860.1_'	------------------------------------------------------------
	'HumaHAdV-7-N1_7__gb_KP670856.2_'	------------------------------------------------------------
	'HumaHAdV-7-N1_7__gb_KP670855.2_'	------------------------------------------------------------
	'HumaHAdV-7-N1_7__gb_MK492255.1_'	------------------------------------------------------------
	'Human_mastadenovirus_B__gb_MK836313.1_'	------------------------------------------------------------
	'HumaHAdV-7-N1_7__gb_KC857700.1_'	------------------------------------------------------------
	'HumaHAdV-7-N1_7__gb_KP670858.1_'	------------------------------------------------------------
	'HumaHAdV-7-N1_B1__gb_NC011203.1_'	-CTATCTATATAATATACCTTATAGATGGAATG-GTGCCAACATGTAAATGAGGTAATTT
	'HumaHAdV-7-N1_B2__gb_NC010956.1_'	-CTATCTATATAATATACCCCACAAAGTAAACAAAAGTTAATATGCAAATGAGCT--TTT

	'Chimpanzee_adenovirus_Y25__gb_NC017825.1_'	GAATTT-----------GGGAAGGGAGGAAGGTGATTGGCCGAGAGAAGGGCGACCGTTA
	'HAdV-7-N1__Query_39669_'	------------------------------------------------------------
	'HumaHAdV-7-N1_E__gb_NC003266.2_'	AAATTT-----------GGGGATGGGGCGCGCTGATTGGCTGTGACAGCGGCGTTCGTTA
	'HumaHAdV-7-N1_B2__gb_NC011202.1_'	TAAAAA-----------GTGTGGATCGTGTGGTGATTGGCTGTGGGGTTAACGGCTAAAA
	'HumaHAdV-7-N1_type_35__gb_AC000019.1_'	TAAAAA-----------GTGTGGGCCGTGTGGTGATTGGCTGTGGGGTTAACGGTTAAAA
	'HumaHAdV-7-N1_type_7__gb_AC000018.1_'	AAAAAA-----------GTGCGCGCTGTGTGGTGATTGGCTGTGGGGTTAACGGCTAAAA
	'HumaHAdV-7-N1_7__gb_JF800905.1_'	------------------------------------------------------------
	'HumaHAdV-7-N1_7__gb_KP670857.1_'	------------------------------------------------------------
	'HumaHAdV-7-N1_7__gb_KP670860.1_'	------------------------------------------------------------
	'HumaHAdV-7-N1_7__gb_KP670856.2_'	------------------------------------------------------------
	'HumaHAdV-7-N1_7__gb_KP670855.2_'	------------------------------------------------------------
	'HumaHAdV-7-N1_7__gb_MK492255.1_'	------------------------------------------------------------
	'Human_mastadenovirus_B__gb_MK836313.1_'	------------------------------------------------------------
	'HumaHAdV-7-N1_7__gb_KC857700.1_'	------------------------------------------------------------
	'HumaHAdV-7-N1_7__gb_KP670858.1_'	------------------------------------------------------------
	'HumaHAdV-7-N1_B1__gb_NC011203.1_'	AAAAAA-----------GTGCGCGCTGTGTGGTGATTGGCTGCGGGGTTAACGGCTAAAA
	'HumaHAdV-7-N1_B2__gb_NC010956.1_'	GAATTTTAACGGTTTCGGGGCGGAGCCAACGCTGATTGGACGAGAGA-------------

	'Chimpanzee_adenovirus_Y25__gb_NC017825.1_'	GGGGCGGGGC----------GAGTGACGT-TTTGATGA---------------CGTGACC
	'HAdV-7-N1__Query_39669_'	------------------------------------------------------------
	'HumaHAdV-7-N1_E__gb_NC003266.2_'	GGGGCGGGGC----------AGGTGACGT-TTTGATGA---------------CGCGACT
	'HumaHAdV-7-N1_B2__gb_NC011202.1_'	GGGGCGGTGCGACCGTGGGAAAATGACGT--TTTGTG-----------------------
	'HumaHAdV-7-N1_type_35__gb_AC000019.1_'	GGGGCGGCGCGGCCGTGGGAAAATGACGT--TTTATG-----------------------
	'HumaHAdV-7-N1_type_7__gb_AC000018.1_'	TGGGCGGGGCGGCCGTGGGAAAATGACGTGACTTATG-----------------------
	'HumaHAdV-7-N1_7__gb_JF800905.1_'	------------------------------------------------------------
	'HumaHAdV-7-N1_7__gb_KP670857.1_'	------------------------------------------------------------
	'HumaHAdV-7-N1_7__gb_KP670860.1_'	------------------------------------------------------------
	'HumaHAdV-7-N1_7__gb_KP670856.2_'	------------------------------------------------------------
	'HumaHAdV-7-N1_7__gb_KP670855.2_'	------------------------------------------------------------
	'HumaHAdV-7-N1_7__gb_MK492255.1_'	------------------------------------------------------------
	'Human_mastadenovirus_B__gb_MK836313.1_'	------------------------------------------------------------
	'HumaHAdV-7-N1_7__gb_KC857700.1_'	------------------------------------------------------------
	'HumaHAdV-7-N1_7__gb_KP670858.1_'	------------------------------------------------------------
	'HumaHAdV-7-N1_B1__gb_NC011203.1_'	GGGGCGGCGCGACCGTGGGAAAATGACGTGACTTATG-----------------------
	'HumaHAdV-7-N1_B2__gb_NC010956.1_'	-AGACGATGC----------AAATGACGT-CACGACGCACGGCTAACGGTCGCCGCGGAG

	'Chimpanzee_adenovirus_Y25__gb_NC017825.1_'	GCGAGGAGGAGCCAGTTTGCAAGTTCTCGT-GGGAAAAGTGACGTCAAACGAGGTGTGGT
	'HAdV-7-N1__Query_39669_'	------------------------------------------------------------
	'HumaHAdV-7-N1_E__gb_NC003266.2_'	ATGAGGAGGAGTTAGTTTGCAAGTTCTGGTGGGGAAAAGTGACGTCAAACGAGGTGTGGT
	'HumaHAdV-7-N1_B2__gb_NC011202.1_'	--GGGGTGGAGTTTTTTTGCAAGTTGTCGC-GGGAAATGTGACGCATAAAAAGGCTT--T
	'HumaHAdV-7-N1_type_35__gb_AC000019.1_'	--GGGGTGGAGTTTTTTTGCAAGTTGTCGC-GGGAAATGTTACGCATAAAAAGGCTT-CT
	'HumaHAdV-7-N1_type_7__gb_AC000018.1_'	--TGGGAGGAGCTATGTTGCAAGTTATTGC-GGTAAATGTGACGTAAAACGAGGTGTGGT
	'HumaHAdV-7-N1_7__gb_JF800905.1_'	------------------------------------------------------------
	'HumaHAdV-7-N1_7__gb_KP670857.1_'	------------------------------------------------------------
	'HumaHAdV-7-N1_7__gb_KP670860.1_'	------------------------------------------------------------
	'HumaHAdV-7-N1_7__gb_KP670856.2_'	------------------------------------------------------------
	'HumaHAdV-7-N1_7__gb_KP670855.2_'	------------------------------------------------------------
	'HumaHAdV-7-N1_7__gb_MK492255.1_'	------------------------------------------------------------
	'Human_mastadenovirus_B__gb_MK836313.1_'	------------------------------------------------------------
	'HumaHAdV-7-N1_7__gb_KC857700.1_'	------------------------------------------------------------
	'HumaHAdV-7-N1_7__gb_KP670858.1_'	------------------------------------------------------------
	'HumaHAdV-7-N1_B1__gb_NC011203.1_'	--TGGGAGGAGTTATGTTGCAAGTTATTAC-GGTAAATGTGACGTAAAACGAGGTGTGGT
	'HumaHAdV-7-N1_B2__gb_NC010956.1_'	GCGTGGCCTAGCCCGGAAGCAAGTCGC----GGGGCTGATGACGTATAAAAAAGCGGACT

	'Chimpanzee_adenovirus_Y25__gb_NC017825.1_'	TTGAACACGGAAATACTCAATTTTCCCGCGCTCTCTGACAGGAAATGAGGTGTTTCTAGG
	'HAdV-7-N1__Query_39669_'	----------------------------CGCTTACTGAMAGGATATGAGGTAGTTTTGGG
	'HumaHAdV-7-N1_E__gb_NC003266.2_'	TTAAACACGGAAATACTCAATTTTCCCACGCTGTCTAACAGGAAATGAGGTGTTTTTGGG
	'HumaHAdV-7-N1_B2__gb_NC011202.1_'	TTTCTCACGGAACTACTTAGTTTTCCCACGGTATTTAACAGGAAATGAGGTAGTTTTGAC
	'HumaHAdV-7-N1_type_35__gb_AC000019.1_'	TTTCTCACGGAACTACTTAGTTTTCCCACGGTATTTAACAGGAAATGAGGTAGTTTTGAC
	'HumaHAdV-7-N1_type_7__gb_AC000018.1_'	TTGAACACGGAAGTAGACAGTTTTCCCACGCTTACTGACAGGATATGAGGTAGTTTTGGG
	'HumaHAdV-7-N1_7__gb_JF800905.1_'	----------------------------CGCTTACTGACAGGATATGAGGTAGTTTTGGG
	'HumaHAdV-7-N1_7__gb_KP670857.1_'	----------------------------CGCTTACTGACAGGATATGAGGTAGTTTTGGG
	'HumaHAdV-7-N1_7__gb_KP670860.1_'	----------------------------CGCTTACTGACAGGATATGAGGTAGTTTTGGG
	'HumaHAdV-7-N1_7__gb_KP670856.2_'	----------------------------CGCTTACTGACAGGATATGAGGTAGTTTTGGG
	'HumaHAdV-7-N1_7__gb_KP670855.2_'	----------------------------CGCTTACTGACAGGATATGAGGTAGTTTTGGG
	'HumaHAdV-7-N1_7__gb_MK492255.1_'	----------------------------CGCTTACTGACAGGATATGAGGTAGTTTTGGG
	'Human_mastadenovirus_B__gb_MK836313.1_'	----------------------------CGCTTACTGACAGGATATGAGGTAGTTTTGGG
	'HumaHAdV-7-N1_7__gb_KC857700.1_'	----------------------------CGCTTACTGACAGGATATGAGGTAGTTTTGGG
	'HumaHAdV-7-N1_7__gb_KP670858.1_'	----------------------------CGCTTACTGACAGGATATGAGGTAGTTTTGGG
	'HumaHAdV-7-N1_B1__gb_NC011203.1_'	TTGAACACGGAAGTAGACAGTTTTCCCACGCTTACTGACAGGATATGAGGTAGTTTTGGG
	'HumaHAdV-7-N1_B2__gb_NC010956.1_'	TTAGACCCGGAAACGGCCGATTTTCCCGCGGCCAC-GCCCGGATATGAGGTAATTCTGGG

	'Chimpanzee_adenovirus_Y25__gb_NC017825.1_'	CGGATGCAAGTGAAAACGGGCCATTTTCGCGCGAAAACTGAATGAGGAAGTGAAAATCTG
	'HAdV-7-N1__Query_39669_'	CGGATGCAAGTAAAAATTCTCCATTTTCGCGCGAAAACTGAATGAGGAAGTGAAYACCTG
	'HumaHAdV-7-N1_E__gb_NC003266.2_'	CGGATGCAAGTGAAAACGGACCATTTTCGCGCGAAAACTGAATGAGGAAGTG-AAATCTG
	'HumaHAdV-7-N1_B2__gb_NC011202.1_'	CGGATGCAAGTGAAAATTGTTGATTTTCGCGCGAAAACTGAATGAGGAAGTGTTTTTCTG
	'HumaHAdV-7-N1_type_35__gb_AC000019.1_'	CGGATGCAAGTGAAAATTGCTGATTTTCGCGCGAAAACTGAATGAGGAAGTGTTTTTCTG
	'HumaHAdV-7-N1_type_7__gb_AC000018.1_'	CGGATGCAAGTAAAAATTCTCCATTTTCGCGCGAAAACTGAATGAGGAAGTGAATTTCTG
	'HumaHAdV-7-N1_7__gb_JF800905.1_'	CGGATGCAAGTAAAAATTCTCCATTTTCGCGCGAAAACTGAATGAGGAAGTGAATTTCTG
	'HumaHAdV-7-N1_7__gb_KP670857.1_'	CGGATGCAAGTAAAAATTCTCCATTTTCGCGCGAAAACTGAATGAGGAAGTGAATTTCTG
	'HumaHAdV-7-N1_7__gb_KP670860.1_'	CGGATGCAAGTAAAAATTCTCCATTTTCGCGCGAAAACTGAATGAGGAAGTGAATTTCTG
	'HumaHAdV-7-N1_7__gb_KP670856.2_'	CGGATGCAAGTAAAAATTCTCCATTTTCGCGCGAAAACTGAATGAGGAAGTGAATTTCTG
	'HumaHAdV-7-N1_7__gb_KP670855.2_'	CGGATGCAAGTAAAAATTCTCCATTTTCGCGCGAAAACTGAATGAGGAAGTGAATTTCTG
	'HumaHAdV-7-N1_7__gb_MK492255.1_'	CGGATGCAAGTAAAAATTCTCCATTTTCGCGCGAAAACTGAATGAGGAAGTGAATTTCTG
	'Human_mastadenovirus_B__gb_MK836313.1_'	CGGATGCAAGTAAAAATTCTCCATTTTCGCGCGAAAACTGAATGAGGAAGTGAATTTCTG
	'HumaHAdV-7-N1_7__gb_KC857700.1_'	CGGATGCAAGTAAAAATTCTCCATTTTCGCGCGAAAACTGAATGAGGAAGTGAATTTCTG
	'HumaHAdV-7-N1_7__gb_KP670858.1_'	CGGATGCAAGTAAAAATTCTCCATTTTCGCGCGAAAACTGAATGAGGAAGTGAATTTCTG
	'HumaHAdV-7-N1_B1__gb_NC011203.1_'	CGGATGCAAGTGAAAATTCTCCATTTTCGCGCGAAAACTAAATGAGGAAGTGAATTTCTG
	'HumaHAdV-7-N1_B2__gb_NC010956.1_'	CGGATGCAAGTGAAATTAGGTCATTTTGGCGCGAAAACTGAATGAGGAAGTGAAAAGC-G

	'Chimpanzee_adenovirus_Y25__gb_NC017825.1_'	AGTAATTTCGCGTTTATGACAGGGAGGAGTATTTGCCGAGGGCCGAGTAGACTTTGACCG
	'HAdV-7-N1__Query_39669_'	AGTCATTTCGCGGACGCGACAGGGTGGAGTCCTTGCCGAGGGCCGRGTAGACTTTGACCG
	'HumaHAdV-7-N1_E__gb_NC003266.2_'	AGTAATTTAGTGTTTATGACAGGGAGGAGTATTTGCCGAGGGCCGAGTAGACTTTGACCG
	'HumaHAdV-7-N1_B2__gb_NC011202.1_'	AATAATGTGGTATTTATGGCAGGGTGGAGTATTTGTTCAGGGCCAGGTAGACTTTGACCC
	'HumaHAdV-7-N1_type_35__gb_AC000019.1_'	AATAATGTGGTATTTATGGCAGGGTGGAGTATTTGTTCAGGGCCAGGTAGACTTTGACCC
	'HumaHAdV-7-N1_type_7__gb_AC000018.1_'	AGTCATTTCGCGGTTATGACAGGGTGGAGTATTTGCCGAGGGCCGAGTAGACTTTGACCG
	'HumaHAdV-7-N1_7__gb_JF800905.1_'	AGTCATTTCGCGGTTATGACAGGGTGGAGTATTTGCCGAGGGCCGAGTAGACTTTGACCG
	'HumaHAdV-7-N1_7__gb_KP670857.1_'	AGTCATTTCGCGGTTATGACAGGGTGGAGTATTTGCCGAGGGCCGAGTAGACTTTGACCG
	'HumaHAdV-7-N1_7__gb_KP670860.1_'	AGTCATTTCGCGGTTATGACAGGGTGGAGTATTTGCCGAGGGCCGAGTAGACTTTGACCG
	'HumaHAdV-7-N1_7__gb_KP670856.2_'	AGTCATTTCGCGGTTATGACAGGGTGGAGTATTTGCCGAGGGCCGAGTAGACTTTGACCG
	'HumaHAdV-7-N1_7__gb_KP670855.2_'	AGTCATTTCGCGGTTATGACAGGGTGGAGTATTTGCCGAGGGCCGAGTAGACTTTGACCG
	'HumaHAdV-7-N1_7__gb_MK492255.1_'	AGTCATTTCGCGGTTATGACAGGGTGGAGTATTTGCCGAGGGCCGAGTAGACTTTGACCG
	'Human_mastadenovirus_B__gb_MK836313.1_'	AGTCATTTCGCGGTTATGACAGGGTGGAGTATTTGCCGAGGGCCGAGTAGACTTTGACCG
	'HumaHAdV-7-N1_7__gb_KC857700.1_'	AGTCATTTCGCGGTTATGACAGGGTGGAGTATTTGCCGAGGGCCGAGTAGACTTTGACCG
	'HumaHAdV-7-N1_7__gb_KP670858.1_'	AGTCATTTCGCGGTTATGACAGGGTGGAGTATTTGCCGAGGGCCGAGTAGACTTTGACCG
	'HumaHAdV-7-N1_B1__gb_NC011203.1_'	AGTCATTTCGCGGTTATGCCAGGGTGGAGTATTTGCCGAGGGCCGAGTAGACTTTGACCG
	'HumaHAdV-7-N1_B2__gb_NC010956.1_'	AAAAATACCG-GTCCCTCCCAGGGCGGAATATTTACCGAGGGCCGAG-AGACTTTGACCG

	'Chimpanzee_adenovirus_Y25__gb_NC017825.1_'	ATTACGTGGGGGTTTCGATTACCGTGTTTTTCACCTAAATTTCCGCGTACGGTGTCAAAG
	'HAdV-7-N1__Query_39669_'	TTTACGTGGAGGCTTCGATTACCGTGTTTTTCACCTAAATTTCCGCGTACGGAGTCAAAG
	'HumaHAdV-7-N1_E__gb_NC003266.2_'	TTTACGTGGGGGTTTCGATTACCGTGTTTTTCACCTAAAGTTCCGCGTACGGTGTCAAAG
	'HumaHAdV-7-N1_B2__gb_NC011202.1_'	ATTACGTGGAGGTTTCGATTACCGTGTTTTTTACCTGAATTTCCGCGTACCGTGTCAAAG
	'HumaHAdV-7-N1_type_35__gb_AC000019.1_'	ATTACGTGGAGGTTTCGATTACCGTGTTTTTTACCTGAATTTCCGCGTACCGTGTCAAAG
	'HumaHAdV-7-N1_type_7__gb_AC000018.1_'	TTTACGTGGAGGTTTCGATTACCGTGTTTTTCACCTAAATTTCCGCGTACGGTGTCAAAG
	'HumaHAdV-7-N1_7__gb_JF800905.1_'	TTTACGTGGAGGTTTCGATTACCGTGTTTTTCACCTAAATTTCCGCGTACGGTGTCAAAG
	'HumaHAdV-7-N1_7__gb_KP670857.1_'	TTTACGTGGAGGTTTCGATTACCGTGTTTTTCACCTAAATTTCCGCGTACGGTGTCAAAG
	'HumaHAdV-7-N1_7__gb_KP670860.1_'	TTTACGTGGAGGTTTCGATTACCGTGTTTTTCACCTAAATTTCCGCGTACGGTGTCAAAG
	'HumaHAdV-7-N1_7__gb_KP670856.2_'	TTTACGTGGAGGTTTCGATTACCGTGTTTTTCACCTAAATTTCCGCGTACGGTGTCAAAG
	'HumaHAdV-7-N1_7__gb_KP670855.2_'	TTTACGTGGAGGTTTCGATTACCGTGTTTTTCACCTAAATTTCCGCGTACGGTGTCAAAG
	'HumaHAdV-7-N1_7__gb_MK492255.1_'	TTTACGTGGAGGTTTCGATTACCGTGTTTTTCACCTAAATTTCCGCGTACGGTGTCAAAG
	'Human_mastadenovirus_B__gb_MK836313.1_'	TTTACGTGGAGGTTTCGATTACCGTGTTTTTCACCTAAATTTCCGCGTACGGTGTCAAAG
	'HumaHAdV-7-N1_7__gb_KC857700.1_'	TTTACGTGGAGGTTTCGATTACCGTGTTTTTCACCTAAATTTCCGCGTACGGTGTCAAAG
	'HumaHAdV-7-N1_7__gb_KP670858.1_'	TTTACGTGGAGGTTTCGATTACCGTGTTTTTCACCTAAATTTCCGCGTACGGTGTCAAAG
	'HumaHAdV-7-N1_B1__gb_NC011203.1_'	TTTACGTGGAGGTTTCGATTACCGTGTTTTTCACCTAAATTTCCGCGTACGGTGTCAAAG
	'HumaHAdV-7-N1_B2__gb_NC010956.1_'	ATTACGTGGGGGTTTCGATTGCGGTGTTTTTTTCGCGAATTTCCGCGT-CCGTGTCAAAG

	'Chimpanzee_adenovirus_Y25__gb_NC017825.1_'	TCCGGTGTTTTTACGTAGGTGTCAGCTGATCGCCAGGGTATTTAAACCTGCGCTCTCCAG
	'HAdV-7-N1__Query_39669_'	TCCTGTGTTTTTGACWAGGTGTCAGCTGATCGMAGGGGTWTTTAAWCATGACGAGTTCCG
	'HumaHAdV-7-N1_E__gb_NC003266.2_'	TCCGGTGTTTTTACGTAGGTGTCAGCTGATCGTCAGGGTATTTAAACCTGCGCTCTGCAG
	'HumaHAdV-7-N1_B2__gb_NC011202.1_'	TCTTCTGTTTTTACGTAGGTGTCAGCTGATCGCTAGGGTATTTATACCTCAGGGTTTGTG
	'HumaHAdV-7-N1_type_35__gb_AC000019.1_'	TCTTCTGTTTTTACGTAGGTGTCAGCTGATCGCTAGGGTATTTATACCTCAGGGTTTGTG
	'HumaHAdV-7-N1_type_7__gb_AC000018.1_'	TCCTGTGTTTTTACGTAGGTGTCAGCTGATCGCTAGGGTATTTAAACCTGACGAGTTCCG
	'HumaHAdV-7-N1_7__gb_JF800905.1_'	TCCTGTGTTTTTAC-TAGGTGTCAGCTGATCGCTAGGGTATTTAAACCTGACGAGTTCCG
	'HumaHAdV-7-N1_7__gb_KP670857.1_'	TCCTGTGTTTTTAC-TAGGTGTCAGCTGATCGCTAGGGTATTTAAACCTGACGAGTTCCG
	'HumaHAdV-7-N1_7__gb_KP670860.1_'	TCCTGTGTTTTTAC-TAGGTGTCAGCTGATCGCTAGGGTATTTAAACCTGACGAGTTCCG
	'HumaHAdV-7-N1_7__gb_KP670856.2_'	TCCTGTGTTTTTAC-TAGGTGTCAGCTGATCGCTAGGGTATTTAAACCTGACGAGTTCCG
	'HumaHAdV-7-N1_7__gb_KP670855.2_'	TCCTGTGTTTTTAC-TAGGTGTCAGCTGATCGCTAGGGTATTTAAACCTGACGAGTTCCG
	'HumaHAdV-7-N1_7__gb_MK492255.1_'	TCCTGTGTTTTTAC-TAGGTGTCAGCTGATCGCTAGGGTATTTAAACCTGACGAGTTCCG
	'Human_mastadenovirus_B__gb_MK836313.1_'	TCCTGTGTTTTTAC-TAGGTGTCAGCTGATCGCTAGGGTATTTAAACCTGACGAGTTCCG
	'HumaHAdV-7-N1_7__gb_KC857700.1_'	TCCTGTGTTTTTAC-TAGGTGTCAGCTGATCGCTAGGGTATTTAAACCTGACGAGTTCCG
	'HumaHAdV-7-N1_7__gb_KP670858.1_'	TCCTGTGTTTTTAC-TAGGTGTCAGCTGATCGCTAGGGTATTTAAACCTGACGAGTTCCG
	'HumaHAdV-7-N1_B1__gb_NC011203.1_'	TTCTGTGTTTTTACGTAGGTGTCAGCTGATCGCTAGGGTATTTAAACCTGACGAGTTCCG
	'HumaHAdV-7-N1_B2__gb_NC010956.1_'	TCCGGTGTTTATGT-CACAGATCAGCTGATCCGCAGGGTATTTAAACCAGTCGAGTCC-G

	'Chimpanzee_adenovirus_Y25__gb_NC017825.1_'	TCAAGAGGCCACTCTTGAGTGCCAGCGAGAAGAGTTTTCTC----CTCCGCGCCGCGAGT
	'HAdV-7-N1__Query_39669_'	TCAAGAGGCAACTCTTGAGTGCCAGCGAGAAGAGTTTTCTC----CTCCGCGCCGCAAGT
	'HumaHAdV-7-N1_E__gb_NC003266.2_'	TCAAGAGGCCACTCTTGAGTGCCAGCGAGAAGAGTTTTCTC----CTCCGCGCCGCGAGT
	'HumaHAdV-7-N1_B2__gb_NC011202.1_'	TCAAGAGGCCACTCTTGAGTGCCAGCGAGAAGAGTTTTCTC----CTCTGCGCC----GG
	'HumaHAdV-7-N1_type_35__gb_AC000019.1_'	TCAAGAGGCCACTCTTGAGTGCCAGCGAGAAGAGTTTTCTC----CTCTGCGCC----GG
	'HumaHAdV-7-N1_type_7__gb_AC000018.1_'	TCAAGAGGCCACTCTTGAGTGCCAGCGAGAAGAGTTTTCTC----CTTCGCGCCGCAAGT
	'HumaHAdV-7-N1_7__gb_JF800905.1_'	TCAAGAGGCCACTCTTGAGTGCCAGCGAGAAGAGTTTTCTC----CTCCGCGCCGCAAGT
	'HumaHAdV-7-N1_7__gb_KP670857.1_'	TCAAGAGGCCACTCTTGAGTGCCAGCGAGAAGAGTTTTCTC----CTCCGCGCCGCAAGT
	'HumaHAdV-7-N1_7__gb_KP670860.1_'	TCAAGAGGCCACTCTTGAGTGCCAGCGAGAAGAGTTTTCTC----CTCCGCGCCGCAAGT
	'HumaHAdV-7-N1_7__gb_KP670856.2_'	TCAAGAGGCCACTCTTGAGTGCCAGCGAGAAGAGTTTTCTC----CTCCGCGCCGCAAGT
	'HumaHAdV-7-N1_7__gb_KP670855.2_'	TCAAGAGGCCACTCTTGAGTGCCAGCGAGAAGAGTTTTCTC----CTCCGCGCCGCAAGT
	'HumaHAdV-7-N1_7__gb_MK492255.1_'	TCAAGAGGCCACTCTTGAGTGCCAGCGAGAAGAGTTTTCTC----CTCCGCGCCGCAAGT
	'Human_mastadenovirus_B__gb_MK836313.1_'	TCAAGAGGCCACTCTTGAGTGCCAGCGAGAAGAGTTTTCTC----CTCCGCGCCGCAAGT
	'HumaHAdV-7-N1_7__gb_KC857700.1_'	TCAAGAGGCCACTCTTGAGTGCCAGCGAGAAGAGTTTTCTC----CTCCGCGCCGCAAGT
	'HumaHAdV-7-N1_7__gb_KP670858.1_'	TCAAGAGGCCACTCTTGAGTGCCAGCGAGAAGAGTTTTCTC----CTCCGCGCCGCAAGT
	'HumaHAdV-7-N1_B1__gb_NC011203.1_'	TCAAGAGGCCACTCTTGAGTGCCAGCGAGAAGAGTTTTCTC----CTCCGCGCCGCAAGT
	'HumaHAdV-7-N1_B2__gb_NC010956.1_'	TCAAGAGGCCACTCTTGAGTGCCAGCGAGTAGAGATTTCTCTGAGCTCCGCTCCCAGAGA

	'Chimpanzee_adenovirus_Y25__gb_NC017825.1_'	CAGATCTACACTTTGAAAGATGAGGCACCTGAGAGACCTGCCCGATGAGAAAATCATCAT
	'HAdV-7-N1__Query_39669_'	CAGTTCTGCGCTTTGAAA-ATGAGRTRCCTGCGTTTCCTGCCACAGGAGCTTATCTCCAG
	'HumaHAdV-7-N1_E__gb_NC003266.2_'	CAGATCTACACTTTGAAATATGAGGCACCTAAGAGACCTGCCCGATGAGGAAATTATCAT
	'HumaHAdV-7-N1_B2__gb_NC011202.1_'	CAGTTTAATAATAAAAAA-ATGAGAGATTTGCGATTTCTGCCTCAGGAAATAATCTCTGC
	'HumaHAdV-7-N1_type_35__gb_AC000019.1_'	CAGTTTAATAATAAAAAA-ATGAGAGATTTGCGATTTCTGCCTCAGGAAATAATCTCTGC
	'HumaHAdV-7-N1_type_7__gb_AC000018.1_'	CAGTTCTGCGCTTTGAAA-ATGAGACACCTGCGTTTCCTGCCACAGGAGATTATCTTCAG
	'HumaHAdV-7-N1_7__gb_JF800905.1_'	CAGTTCTGCGCTTTGAAA-ATGAGACACCTGCGTTTCCTGCCACAGGAGATTATCTCCAG
	'HumaHAdV-7-N1_7__gb_KP670857.1_'	CAGTTCTGCGCTTTGAAA-ATGAGACACCTGCGTTTCCTGCCACAGGAGATTATCTCCAG
	'HumaHAdV-7-N1_7__gb_KP670860.1_'	CAGTTCTGCGCTTTGAAA-ATGAGACACCTGCGTTTCCTGCCACAGGAGATTATCTCCAG
	'HumaHAdV-7-N1_7__gb_KP670856.2_'	CAGTTCTGCGCTTTGAAA-ATGAGACACCTGCGTTTCCTGCCACAGGAGATTATCTCCAG
	'HumaHAdV-7-N1_7__gb_KP670855.2_'	CAGTTCTGCGCTTTGAAA-ATGAGACACCTGCGTTTCCTGCCACAGGAGATTATCTCCAG
	'HumaHAdV-7-N1_7__gb_MK492255.1_'	CAGTTCTGCGCTTTGAAA-ATGAGACACCTGCGTTTCCTGCCACAGGAGATTATCTCCAG
	'Human_mastadenovirus_B__gb_MK836313.1_'	CAGTTCTGCGCTTTGAAA-ATGAGACACCTGCGTTTCCTGCCACAGGAGATTATCTCCAG
	'HumaHAdV-7-N1_7__gb_KC857700.1_'	CAGTTCTGCGCTTTGAAA-ATGAGACACCTGCGTTTCCTGCCACAGGAGATTATCTCCAG
	'HumaHAdV-7-N1_7__gb_KP670858.1_'	CAGTTCTGCGCTTTGAAA-ATGAGACACCTGCGTTTCCTGCCACAGGAGATTATCTCCAG
	'HumaHAdV-7-N1_B1__gb_NC011203.1_'	CAGTTCTGCGCTTTGAAA-ATGAGACACCTGCGCTTCCTGCCACAGGAGGTTATCTCCAG
	'HumaHAdV-7-N1_B2__gb_NC010956.1_'	CCGA----------GAAAAATGAGACACCTGCGCCTCCTGCCTT---CAACTGTGCCCGG

	'Chimpanzee_adenovirus_Y25__gb_NC017825.1_'	CGCTTCCGGGAACGAGATTCTGGAACTGGTGGTAAATGCCATGATGGGCGACGACCCTCC
	'HAdV-7-N1__Query_39669_'	TGAGACCGGGATCGAAATACTSGAGTTTGTGGTAAA-NNNNTAATGGGAGACGAC---CC
	'HumaHAdV-7-N1_E__gb_NC003266.2_'	CGCTTCCGGGAGCGAGATTCTGGAACTGGTGGTAAATGCTATGATGGGCGACGACCATCC
	'HumaHAdV-7-N1_B2__gb_NC011202.1_'	TGAGACTGGAAATGAAATATTGGAGCTTGTGGTGCACGCCCTGATGGGAGACGAT---CC
	'HumaHAdV-7-N1_type_35__gb_AC000019.1_'	TGAGACTGGAAATGAAATATTGGAGCTTGTGGTGCACGCCCTGATGGGAGACGAT---CC
	'HumaHAdV-7-N1_type_7__gb_AC000018.1_'	TGAGACCGGGATCGAAATACTGGAGTTTGTGGTAAATACCCTAATGGGAGACGAC---CC
	'HumaHAdV-7-N1_7__gb_JF800905.1_'	TGAGACCGGGATCGAAATACTGGAGTTTGTGGTAAA-ACCCTAATGGGAGACGAC---CC
	'HumaHAdV-7-N1_7__gb_KP670857.1_'	TGAGACCGGGATCGAAATACTGGAGTTTGTGGTAAA-ACCCTAATGGGAGACGAC---CC
	'HumaHAdV-7-N1_7__gb_KP670860.1_'	TGAGACCGGGATCGAAATACTGGAGTTTGTGGTAAA-ACCCTAATGGGAGACGAC---CC
	'HumaHAdV-7-N1_7__gb_KP670856.2_'	TGAGACCGGGATCGAAATACTGGAGTTTGTGGTAAA-ACCCTAATGGGAGACGAC---CC
	'HumaHAdV-7-N1_7__gb_KP670855.2_'	TGAGACCGGGATCGAAATACTGGAGTTTGTGGTAAA-ACCCTAATGGGAGACGAC---CC
	'HumaHAdV-7-N1_7__gb_MK492255.1_'	TGAGACCGGGATCGAAATACTGGAGTTTGTGGTAAA-ACCCTAATGGGAGACGAC---CC
	'Human_mastadenovirus_B__gb_MK836313.1_'	TGAGACCGGGATCGAAATACTGGAGTTTGTGGTAAA-ACCCTAATGGGAGACGAC---CC
	'HumaHAdV-7-N1_7__gb_KC857700.1_'	TGAGACCGGGATCGAAATACTGGAGTTTGTGGTAAA-ACCCTAATGGGAGACGAC---CC
	'HumaHAdV-7-N1_7__gb_KP670858.1_'	TGAGACCGGGATCGAAATACTGGAGTTTGTGGTAAA-ACCCTAATGGGAGACGAC---CC
	'HumaHAdV-7-N1_B1__gb_NC011203.1_'	TGAGACCGGGATCGAAATACTGGAGTTTGTGGTAAATACCCTAATGGGAGACGAC---CC
	'HumaHAdV-7-N1_B2__gb_NC010956.1_'	TGAGCTGGCTGTGCTTATGCTGGAGGACTTTGTGGATACAGTATTGGAGGACGAA---CT

	'Chimpanzee_adenovirus_Y25__gb_NC017825.1_'	GGAGCCCCCCAC---CCCATTTGAGGC---ACCTTCGCTACACGATTTGTATGATCTGGA
	'HAdV-7-N1__Query_39669_'	GGAACCGCCAGTGCAGCCTTTCGATCC---ACCTACGCCTTCCGATCTGTATGATTTAGA
	'HumaHAdV-7-N1_E__gb_NC003266.2_'	GGAACCCCCCAC---CCCATTTGAGAC---ACCTTCGCTGCACGATTTGTATGATCTGGA
	'HumaHAdV-7-N1_B2__gb_NC011202.1_'	GGAGCCACCTGTGCAGCTTTTTGAGCC---TCCTACGCTTCAGGAACTGTATGATTTAGA
	'HumaHAdV-7-N1_type_35__gb_AC000019.1_'	GGAGCCACCTGTGCAGCTTTTTGAGCC---TCCTACGCTTCAGGAACTGTATGATTTAGA
	'HumaHAdV-7-N1_type_7__gb_AC000018.1_'	GGAACCGCCAGTGCAGCCTTTCGATCC---ACCTACGCTGCACGATCTGTATGATTTAGA
	'HumaHAdV-7-N1_7__gb_JF800905.1_'	GGAACCGCCAGTGCAGCCTTTCGATCC---ACCTACGCTGC-CGATCTGTATGATTTAGA
	'HumaHAdV-7-N1_7__gb_KP670857.1_'	GGAACCGCCAGTGCAGCCTTTCGATCC---ACCTACGCTGC-CGATCTGTATGATTTAGA
	'HumaHAdV-7-N1_7__gb_KP670860.1_'	GGAACCGCCAGTGCAGCCTTTCGATCC---ACCTACGCTGC-CGATCTGTATGATTTAGA
	'HumaHAdV-7-N1_7__gb_KP670856.2_'	GGAACCGCCAGTGCAGCCTTTCGATCC---ACCTACGCTGC-CGATCTGTATGATTTAGA
	'HumaHAdV-7-N1_7__gb_KP670855.2_'	GGAACCGCCAGTGCAGCCTTTCGATCC---ACCTACGCTGC-CGATCTGTATGATTTAGA
	'HumaHAdV-7-N1_7__gb_MK492255.1_'	GGAACCGCCAGTGCAGCCTTTCGATCC---ACCTACGCTGC-CGATCTGTATGATTTAGA
	'Human_mastadenovirus_B__gb_MK836313.1_'	GGAACCGCCAGTGCAGCCTTTCGATCC---ACCTACGCTGC-CGATCTGTATGATTTAGA
	'HumaHAdV-7-N1_7__gb_KC857700.1_'	GGAACCGCCAGTGCAGCCTTTCGATCC---ACCTACGCTGC-CGATCTGTATGATTTAGA
	'HumaHAdV-7-N1_7__gb_KP670858.1_'	GGAACCGCCAGTGCAGCCTTTCGATCC---ACCTACGCTGC-CGATCTGTATGATTTAGA
	'HumaHAdV-7-N1_B1__gb_NC011203.1_'	GGAACCGCCAGTGCAGCCTTTCGATCC---ACCTACGCTGCACGATCTGTATGATTTAGA
	'HumaHAdV-7-N1_B2__gb_NC010956.1_'	GCATCCA------AGTCCGTTCGAGCTGGGACCCACACTTCAGGATCTCTATGATCTGGA

	'Chimpanzee_adenovirus_Y25__gb_NC017825.1_'	GGTGGATGTGCCCGAGGACGACCCCAACGAGGAGGCGGTAAATGATTTATTTAGCGATGC
	'HAdV-7-N1__Query_39669_'	GGTAGACGGGCCTGAG---GATCCCAATGAGGAAGCTGTGAATGGGTTTTTTACTGATTC
	'HumaHAdV-7-N1_E__gb_NC003266.2_'	GGTGGATGTGCCCGAGGACGACCCCAACGAGAAGGCGGTAAATGATTTATTTAGCGATGC
	'HumaHAdV-7-N1_B2__gb_NC011202.1_'	GGTAGAGGGATCGGAG---GATTCTAATGAGGAAGCTGTAAATGGCTTTTTTACCGATTC
	'HumaHAdV-7-N1_type_35__gb_AC000019.1_'	GGTAGAGGGATCGGAG---GATTCTAATGAGGAAGCTGTGAATGGCTTTTTTACCGATTC
	'HumaHAdV-7-N1_type_7__gb_AC000018.1_'	GGTAGACGGGCCTCAG---GATCCCAATGAGGAAGCTGTGAATGGGTTTTTTACTGATTC
	'HumaHAdV-7-N1_7__gb_JF800905.1_'	GGTAGACGGGCCTGAG---GATCCCAATGAGGAAGCTGTGAATGGGTTTTTTACTGATTC
	'HumaHAdV-7-N1_7__gb_KP670857.1_'	GGTAGACGGGCCTGAG---GATCCCAATGAGGAAGCTGTGAATGGGTTTTTTACTGATTC
	'HumaHAdV-7-N1_7__gb_KP670860.1_'	GGTAGACGGGCCTGAG---GATCCCAATGAGGAAGCTGTGAATGGGTTTTTTACTGATTC
	'HumaHAdV-7-N1_7__gb_KP670856.2_'	GGTAGACGGGCCTGAG---GATCCCAATGAGGAAGCTGTGAATGGGTTTTTTACTGATTC
	'HumaHAdV-7-N1_7__gb_KP670855.2_'	GGTAGACGGGCCTGAG---GATCCCAATGAGGAAGCTGTGAATGGGTTTTTTACTGATTC
	'HumaHAdV-7-N1_7__gb_MK492255.1_'	GGTAGACGGGCCTGAG---GATCCCAATGAGGAAGCTGTGAATGGGTTTTTTACTGATTC
	'Human_mastadenovirus_B__gb_MK836313.1_'	GGTAGACGGGCCTGAG---GATCCCAATGAGGAAGCTGTGAATGGGTTTTTTACTGATTC
	'HumaHAdV-7-N1_7__gb_KC857700.1_'	GGTAGACGGGCCTGAG---GATCCCAATGAGGAAGCTGTGAATGGGTTTTTTACTGATTC
	'HumaHAdV-7-N1_7__gb_KP670858.1_'	GGTAGACGGGCCTGAG---GATCCCAATGAGGAAGCTGTGAATGGGTTTTTTACTGATTC
	'HumaHAdV-7-N1_B1__gb_NC011203.1_'	GATAGACGGGCCGGAG---GATCCCAATGAGGAAGCTGTGAATGGGTTTTTTACTGATTC
	'HumaHAdV-7-N1_B2__gb_NC010956.1_'	GGTAGATGCCCATGATGACGACCCTAACGAGGAGGCTGTGAATTTAATATTTCCAGAATC

	'Chimpanzee_adenovirus_Y25__gb_NC017825.1_'	CGCGCTGCTAGCTGCCGAGGAGGCT-----TCGAGCCCTAGCTCAGACAGCGACTCTTCA
	'HAdV-7-N1__Query_39669_'	TATGCTGSTAGCTGCCGATGAAG-----------------GATTGGACATAAACCCTCCT
	'HumaHAdV-7-N1_E__gb_NC003266.2_'	CGCGCTGCTAGCTGCCGAGGAGGCT-----TCAAGCCCTAGCTCAGACAGCGACTCTTCA
	'HumaHAdV-7-N1_B2__gb_NC011202.1_'	TATGCTTTTAGCTGCTAATGAAG-----------------GGTTAGAATTAGATCCGCCT
	'HumaHAdV-7-N1_type_35__gb_AC000019.1_'	TATGCTTTTAGCTGCTAATGAAG-----------------GATTAGAATTAGATCCGCCT
	'HumaHAdV-7-N1_type_7__gb_AC000018.1_'	TATGCTGCTAGCTGCCGATGAAG-----------------GATTGGACATAAACCCTCCT
	'HumaHAdV-7-N1_7__gb_JF800905.1_'	TATGCTGCTAGCTGCCGATGAAG-----------------GATTGGACATAAACCCTCCT
	'HumaHAdV-7-N1_7__gb_KP670857.1_'	TATGCTGCTAGCTGCCGATGAAG-----------------GATTGGACATAAACCCTCCT
	'HumaHAdV-7-N1_7__gb_KP670860.1_'	TATGCTGCTAGCTGCCGATGAAG-----------------GATTGGACATAAACCCTCCT
	'HumaHAdV-7-N1_7__gb_KP670856.2_'	TATGCTGCTAGCTGCCGATGAAG-----------------GATTGGACATAAACCCTCCT
	'HumaHAdV-7-N1_7__gb_KP670855.2_'	TATGCTGCTAGCTGCCGATGAAG-----------------GATTGGACATAAACCCTCCT
	'HumaHAdV-7-N1_7__gb_MK492255.1_'	TATGCTGCTAGCTGCCGATGAAG-----------------GATTGGACATAAACCCTCCT
	'Human_mastadenovirus_B__gb_MK836313.1_'	TATGCTGCTAGCTGCCGATGAAG-----------------GATTGGACATAAACCCTCCT
	'HumaHAdV-7-N1_7__gb_KC857700.1_'	TATGCTGCTAGCTGCCGATGAAG-----------------GATTGGACATAAACCCTCCT
	'HumaHAdV-7-N1_7__gb_KP670858.1_'	TATGCTGCTAGCTGCCGATGAAG-----------------GATTGGACATAAACCCTCCT
	'HumaHAdV-7-N1_B1__gb_NC011203.1_'	TATGCTGCTAGCTGCTGATGAAG-----------------GATTGGACATAAACCCTCCT
	'HumaHAdV-7-N1_B2__gb_NC010956.1_'	TATGATTCTTCAGGCTGACATAGCCAACGAATCTACTCCACTTCATACACCGACTCTGTC

	'Chimpanzee_adenovirus_Y25__gb_NC017825.1_'	CTGCATACCCCTA---------------------GACCCGGCAGAGGTGAGAAAAAGATC
	'HAdV-7-N1__Query_39669_'	CCTGAGACCCTTGTTACCGCATGGGTGGTTGTGGAAAGCGGCAGAGGTGGGAAAAAATTK
	'HumaHAdV-7-N1_E__gb_NC003266.2_'	CTGCATACCCCTA---------------------GACACGACAGAGGTGAGAAAGAGATC
	'HumaHAdV-7-N1_B2__gb_NC011202.1_'	TTGGACACTTTTGATACTCCAGGGGTAATTGTGGAAAGCGGTACAGGTGTAAGAAAATTA
	'HumaHAdV-7-N1_type_35__gb_AC000019.1_'	TTGGACACTTTCAATACTCCAGGGGTGATTGTGGAAAGCGGTACAGGTGTAAGAAAATTA
	'HumaHAdV-7-N1_type_7__gb_AC000018.1_'	CCTGAGACCCTTGTTACCCCAGGGGTGGTTGTGGAAAGCGGCAGAGGTGGGAAAAAATTG
	'HumaHAdV-7-N1_7__gb_JF800905.1_'	CCTGAGACCCTTGTTACCCCAGGGGTGGTTGTGGAAAGCGGCAGAGGTGGGAAAAAATTG
	'HumaHAdV-7-N1_7__gb_KP670857.1_'	CCTGAGACCCTTGTTACCCCAGGGGTGGTTGTGGAAAGCGGCAGAGGTGGGAAAAAATTG
	'HumaHAdV-7-N1_7__gb_KP670860.1_'	CCTGAGACCCTTGTTACCCCAGGGGTGGTTGTGGAAAGCGGCAGAGGTGGGAAAAAATTG
	'HumaHAdV-7-N1_7__gb_KP670856.2_'	CCTGAGACCCTTGTTACCCCAGGGGTGGTTGTGGAAAGCGGCAGAGGTGGGAAAAAATTG
	'HumaHAdV-7-N1_7__gb_KP670855.2_'	CCTGAGACCCTTGTTACCCCAGGGGTGGTTGTGGAAAGCGGCAGAGGTGGGAAAAAATTG
	'HumaHAdV-7-N1_7__gb_MK492255.1_'	CCTGAGACCCTTGTTACCCCAGGGGTGGTTGTGGAAAGCGGCAGAGGTGGGAAAAAATTG
	'Human_mastadenovirus_B__gb_MK836313.1_'	CCTGAGACCCTTGTTACCCCAGGGGTGGTTGTGGAAAGCGGCAGAGGTGGGAAAAAATTG
	'HumaHAdV-7-N1_7__gb_KC857700.1_'	CCTGAGACCCTTGTTACCCCAGGGGTGGTTGTGGAAAGCGGCAGAGGTGGGAAAAAATTG
	'HumaHAdV-7-N1_7__gb_KP670858.1_'	CCTGAGACCCTTGTTACCCCAGGGGTGGTTGTGGAAAGCGGCAGAGGTGGGAAAAAATTG
	'HumaHAdV-7-N1_B1__gb_NC011203.1_'	CCTGAGACACTTGTTACCCCAGGGGTGGTTGTGGAAAGCGGCATAGGTGGGAAAAAATTG
	'HumaHAdV-7-N1_B2__gb_NC010956.1_'	ACCCATACCT------------------------GAATTGGAAGAGGAG-----------

	'Chimpanzee_adenovirus_Y25__gb_NC017825.1_'	CCCGAGCTTAAAGGGGAAGAGATGGACTTGCGCTGCTATGAGGAATGCTTGCCCCCGAGC
	'HAdV-7-N1__Query_39669_'	YCTGATCTGGGAGCAGYTGAAATGGACTTGCGTTGTGATGAAGAGGGTTTTYCTCCKVDT
	'HumaHAdV-7-N1_E__gb_NC003266.2_'	CCCGGGCTTAAATGGGAAAAGATGGACTTGCGTTGCTATGAGGAATGCCTGCCCCCAAGC
	'HumaHAdV-7-N1_B2__gb_NC011202.1_'	CCTGATTTGAGTTCCGTGGACTGTGATTTGCACTGCTATGAAGACGGGTTTCCTCCGAGT
	'HumaHAdV-7-N1_type_35__gb_AC000019.1_'	CCTGATTTGAGTTCCGTGGACTGTGATTTGCACTGCTATGAAGACGGGTTTCCTCCGAGT
	'HumaHAdV-7-N1_type_7__gb_AC000018.1_'	CCTGATCTGGGAGCAGCTGAAATGGACTTGCGTTGTTATGAAGAGGGTTTTCCTCCGAGT
	'HumaHAdV-7-N1_7__gb_JF800905.1_'	CCTGATCTGGGAGCAGCTGAAATGGACTTGCGTTGTTATGAAGAGGGTTTTCCTCCGAGT
	'HumaHAdV-7-N1_7__gb_KP670857.1_'	CCTGATCTGGGAGCAGCTGAAATGGACTTGCGTTGTTATGAAGAGGGTTTTCCTCCGAGT
	'HumaHAdV-7-N1_7__gb_KP670860.1_'	CCTGATCTGGGAGCAGCTGAAATGGACTTGCGTTGTTATGAAGAGGGTTTTCCTCCGAGT
	'HumaHAdV-7-N1_7__gb_KP670856.2_'	CCTGATCTGGGAGCAGCTGAAATGGACTTGCGTTGTTATGAAGAGGGTTTTCCTCCGAGT
	'HumaHAdV-7-N1_7__gb_KP670855.2_'	CCTGATCTGGGAGCAGCTGAAATGGACTTGCGTTGTTATGAAGAGGGTTTTCCTCCGAGT
	'HumaHAdV-7-N1_7__gb_MK492255.1_'	CCTGATCTGGGAGCAGCTGAAATGGACTTGCGTTGTTATGAAGAGGGTTTTCCTCCGAGT
	'Human_mastadenovirus_B__gb_MK836313.1_'	CCTGATCTGGGAGCAGCTGAAATGGACTTGCGTTGTTATGAAGAGGGTTTTCCTCCGAGT
	'HumaHAdV-7-N1_7__gb_KC857700.1_'	CCTGATCTGGGAGCAGCTGAAATGGACTTGCGTTGTTATGAAGAGGGTTTTCCTCCGAGT
	'HumaHAdV-7-N1_7__gb_KP670858.1_'	CCTGATCTGGGAGCAGCTGAAATGGACTTGCGTTGTTATGAAGAGGGTTTTCCTCCGAGT
	'HumaHAdV-7-N1_B1__gb_NC011203.1_'	CCTGATCTGGGAGCAGCTGAAATGGACTTGCGTTGTTATGAAGAGGGTTTTCCTCCCAGT
	'HumaHAdV-7-N1_B2__gb_NC010956.1_'	---------------GACGAACTAGACCTCCGGTGTTATGAGGAAGGTTTTCCTCCCAGC

	'Chimpanzee_adenovirus_Y25__gb_NC017825.1_'	GATGATGAGGAC---------GAGCAGGCGAT---------------CCAGAACGCAGCG
	'HAdV-7-N1__Query_39669_'	GATGATGAAGATGGGGAAACTGAGCAGTCCAT---------------CCATRCCGCAGTG
	'HumaHAdV-7-N1_E__gb_NC003266.2_'	GATGATGAGGAC---------GAGCAGGCGAT---------------TCAGAACGCAGCG
	'HumaHAdV-7-N1_B2__gb_NC011202.1_'	GATGAGGAGGACCATGAAAAGGAGCAGTCCAT---------------GCAGACTGCAGCG
	'HumaHAdV-7-N1_type_35__gb_AC000019.1_'	GATGAGGAGGACCATGAAAAGGAGCAGTCCAT---------------GCAGACTGCAGCG
	'HumaHAdV-7-N1_type_7__gb_AC000018.1_'	GATGATGAAGATGGGGAAACTGAGCAGTCCAT---------------CCATACCGCAGTG
	'HumaHAdV-7-N1_7__gb_JF800905.1_'	GATGATGAAGATGGGGAAACTGAGCAGTCCAT---------------CCATACCGCAGTG
	'HumaHAdV-7-N1_7__gb_KP670857.1_'	GATGATGAAGATGGGGAAACTGAGCAGTCCAT---------------CCATACCGCAGTG
	'HumaHAdV-7-N1_7__gb_KP670860.1_'	GATGATGAAGATGGGGAAACTGAGCAGTCCAT---------------CCATACCGCAGTG
	'HumaHAdV-7-N1_7__gb_KP670856.2_'	GATGATGAAGATGGGGAAACTGAGCAGTCCAT---------------CCATACCGCAGTG
	'HumaHAdV-7-N1_7__gb_KP670855.2_'	GATGATGAAGATGGGGAAACTGAGCAGTCCAT---------------CCATACCGCAGTG
	'HumaHAdV-7-N1_7__gb_MK492255.1_'	GATGATGAAGATGGGGAAACTGAGCAGTCCAT---------------CCATACCGCAGTG
	'Human_mastadenovirus_B__gb_MK836313.1_'	GATGATGAAGATGGGGAAACTGAGCAGTCCAT---------------CCATACCGCAGTG
	'HumaHAdV-7-N1_7__gb_KC857700.1_'	GATGATGAAGATGGGGAAACTGAGCAGTCCAT---------------CCATACCGCAGTG
	'HumaHAdV-7-N1_7__gb_KP670858.1_'	GATGATGAAGATGGGGAAACTGAGCAGTCCAT---------------CCATACCGCAGTG
	'HumaHAdV-7-N1_B1__gb_NC011203.1_'	GATGATGAAGATGGGGAAACTGAGCAGTCCAT---------------CCATACCGCAGTA
	'HumaHAdV-7-N1_B2__gb_NC010956.1_'	GATTCAGAGGATGAACGGGGTGAGCAGACCATGGCTCTGATCTCAGACTATGCTTGTGTG

	'Chimpanzee_adenovirus_Y25__gb_NC017825.1_'	AGCCAGGGAATGCAAGCCGCCAGCGAGAGTTTTGCGCTGGACTGCCCGCCTCTGCCCGGA
	'HAdV-7-N1__Query_39669_'	AATGAGGGAGTAAWTVCTGCCAGCGATGTTTTTAAGTTGGRCTGTCCGGAGCTGCCTGGW
	'HumaHAdV-7-N1_E__gb_NC003266.2_'	AGCCATGGAGTGCAAGCCGTCAGCGAGAGCTTTGCACTGGACTGCCCGCCTTTGCCCGGA
	'HumaHAdV-7-N1_B2__gb_NC011202.1_'	GGTGAGGGAGTGAAGGCTGCCAATGTTGGTTTTCAGTTGGATTGCCCGGAGCTTCCTGGA
	'HumaHAdV-7-N1_type_35__gb_AC000019.1_'	GGTGAGGGAGTGAAGGCTGCCAATGTTGGTTTTCAGTTGGATTGCCCGGAGCTTCCTGGA
	'HumaHAdV-7-N1_type_7__gb_AC000018.1_'	AATGAGGGAGTAAAAGCTGCCAGCGATGTTTTTAAGTTGGACTGTCCGGAGCTGCCTGGA
	'HumaHAdV-7-N1_7__gb_JF800905.1_'	AATGAGGGAGTAAAAGCTGCCAGCGATGTTTTTAAGTTGGACTGTCCGGAGCTGCCTGGA
	'HumaHAdV-7-N1_7__gb_KP670857.1_'	AATGAGGGAGTAAAAGCTGCCAGCGATGTTTTTAAGTTGGACTGTCCGGAGCTGCCTGGA
	'HumaHAdV-7-N1_7__gb_KP670860.1_'	AATGAGGGAGTAAAAGCTGCCAGCGATGTTTTTAAGTTGGACTGTCCGGAGCTGCCTGGA
	'HumaHAdV-7-N1_7__gb_KP670856.2_'	AATGAGGGAGTAAAAGCTGCCAGCGATGTTTTTAAGTTGGACTGTCCGGAGCTGCCTGGA
	'HumaHAdV-7-N1_7__gb_KP670855.2_'	AATGAGGGAGTAAAAGCTGCCAGCGATGTTTTTAAGTTGGACTGTCCGGAGCTGCCTGGA
	'HumaHAdV-7-N1_7__gb_MK492255.1_'	AATGAGGGAGTAAAAGCTGCCAGCGATGTTTTTAAGTTGGACTGTCCGGAGCTGCCTGGA
	'Human_mastadenovirus_B__gb_MK836313.1_'	AATGAGGGAGTAAAAGCTGCCAGCGATGTTTTTAAGTTGGACTGTCCGGAGCTGCCTGGA
	'HumaHAdV-7-N1_7__gb_KC857700.1_'	AATGAGGGAGTAAAAGCTGCCAGCGATGTTTTTAAGTTGGACTGTCCGGAGCTGCCTGGA
	'HumaHAdV-7-N1_7__gb_KP670858.1_'	AATGAGGGAGTAAAAGCTGCCAGCGATGTTTTTAAGTTGGACTGTCCGGAGCTGCCTGGA
	'HumaHAdV-7-N1_B1__gb_NC011203.1_'	AATGAGGGAGTAAAAGCTGCCAGCGATGTTTTTAAGTTGGACTGTCCGGAGCTGCCTGGA
	'HumaHAdV-7-N1_B2__gb_NC010956.1_'	ATTGTGGAGGAGCAAGATGTGATTGAAAAATCTA---------------CTGAGCCAGTA

	'Chimpanzee_adenovirus_Y25__gb_NC017825.1_'	CACGGCTGTAAGTCTTGTGAATTTCATCGCTTGAATACTGGAGATAAAGCTGTGTTATGT
	'HAdV-7-N1__Query_39669_'	CATGGCTGTAAGTCTTGTGAATTTCACAGGAANNACACTGGAATGAAAGAACTATTGTGC
	'HumaHAdV-7-N1_E__gb_NC003266.2_'	CACGGCTGTAAGTCTTGTGAATTTCATCGCATCAATACTGGAGATAAAGCTGTGTTATGT
	'HumaHAdV-7-N1_B2__gb_NC011202.1_'	CATGGCTGTAAGTCTTGTGAATTTCACAGGAAAAATACTGGAGTAAAGGAACTGTTATGT
	'HumaHAdV-7-N1_type_35__gb_AC000019.1_'	CATGGCTGTAAGTCTTGTGAATTTCACAGGAAAAATACTGGAGTAAAGGAACTGTTATGT
	'HumaHAdV-7-N1_type_7__gb_AC000018.1_'	CATGGCTGTAAGTCTTGTGAATTTCACAGGAATAACACTGGAATGAAAGAACTATTGTGC
	'HumaHAdV-7-N1_7__gb_JF800905.1_'	CATGGCTGTAAGTCTTGTGAATTTCACAGGAATAACACTGGAATGAAAGAACTATTGTGC
	'HumaHAdV-7-N1_7__gb_KP670857.1_'	CATGGCTGTAAGTCTTGTGAATTTCACAGGAATAACACTGGAATGAAAGAACTATTGTGC
	'HumaHAdV-7-N1_7__gb_KP670860.1_'	CATGGCTGTAAGTCTTGTGAATTTCACAGGAATAACACTGGAATGAAAGAACTATTGTGC
	'HumaHAdV-7-N1_7__gb_KP670856.2_'	CATGGCTGTAAGTCTTGTGAATTTCACAGGAATAACACTGGAATGAAAGAACTATTGTGC
	'HumaHAdV-7-N1_7__gb_KP670855.2_'	CATGGCTGTAAGTCTTGTGAATTTCACAGGAATAACACTGGAATGAAAGAACTATTGTGC
	'HumaHAdV-7-N1_7__gb_MK492255.1_'	CATGGCTGTAAGTCTTGTGAATTTCACAGGAATAACACTGGAATGAAAGAACTATTGTGC
	'Human_mastadenovirus_B__gb_MK836313.1_'	CATGGCTGTAAGTCTTGTGAATTTCACAGGAATAACACTGGAATGAAAGAACTATTGTGC
	'HumaHAdV-7-N1_7__gb_KC857700.1_'	CATGGCTGTAAGTCTTGTGAATTTCACAGGAATAACACTGGAATGAAAGAACTATTGTGC
	'HumaHAdV-7-N1_7__gb_KP670858.1_'	CATGGCTGTAAGTCTTGTGAATTTCACAGGAATAACACTGGAATGAAAGAACTATTGTGC
	'HumaHAdV-7-N1_B1__gb_NC011203.1_'	CATGGCTGTAAGTCTTGTGAATTTCACAGGAATAACACTGGAATGAAAGAACTATTGTGC
	'HumaHAdV-7-N1_B2__gb_NC010956.1_'	CAAGGCTGTAGGAACTGCCAGTACCACCGGGATAAGTCCGGAGATGTGAACGCCTCCTGC

	'Chimpanzee_adenovirus_Y25__gb_NC017825.1_'	GCACTTTGCTATATGAGAGCTTACAACCATTGTGTTTACAGTAAGTGTGATTAAGTTGAA
	'HAdV-7-N1__Query_39669_'	TCGCTTTGCTATAKGAGAATGCACTGCCACTTTATTTACAGTAAGTGTATTTAAG-TGAA
	'HumaHAdV-7-N1_E__gb_NC003266.2_'	GCACTTTGCTATATGAGAGCGTACAACCATTGTGTTTACAGTAAGTGTGATTAAG-TGAA
	'HumaHAdV-7-N1_B2__gb_NC011202.1_'	TCGCTTTGTTATATGAGAACGCACTGCCACTTTATTTACAGTAAGTGTGTTTAAGTTAAA
	'HumaHAdV-7-N1_type_35__gb_AC000019.1_'	TCGCTTTGTTATATGAGAACGCACTGCCACTTTATTTACAGTAAGTGTGTTTAAGTTAAA
	'HumaHAdV-7-N1_type_7__gb_AC000018.1_'	TCGCTTTGCTATATGAGAATGCACTGCCACTTTATTTACAGTAAGTGTATTTAAG-TGAA
	'HumaHAdV-7-N1_7__gb_JF800905.1_'	TCGCTTTGCTATATGAGAATGCACTGCCACTTTATTTACAGTAAGTGTATTTAAG-TGAA
	'HumaHAdV-7-N1_7__gb_KP670857.1_'	TCGCTTTGCTATATGAGAATGCACTGCCACTTTATTTACAGTAAGTGTATTTAAG-TGAA
	'HumaHAdV-7-N1_7__gb_KP670860.1_'	TCGCTTTGCTATATGAGAATGCACTGCCACTTTATTTACAGTAAGTGTATTTAAG-TGAA
	'HumaHAdV-7-N1_7__gb_KP670856.2_'	TCGCTTTGCTATATGAGAATGCACTGCCACTTTATTTACAGTAAGTGTATTTAAG-TGAA
	'HumaHAdV-7-N1_7__gb_KP670855.2_'	TCGCTTTGCTATATGAGAATGCACTGCCACTTTATTTACAGTAAGTGTATTTAAG-TGAA
	'HumaHAdV-7-N1_7__gb_MK492255.1_'	TCGCTTTGCTATATGAGAATGCACTGCCACTTTATTTACAGTAAGTGTATTTAAG-TGAA
	'Human_mastadenovirus_B__gb_MK836313.1_'	TCGCTTTGCTATATGAGAATGCACTGCCACTTTATTTACAGTAAGTGTATTTAAG-TGAA
	'HumaHAdV-7-N1_7__gb_KC857700.1_'	TCGCTTTGCTATATGAGAATGCACTGCCACTTTATTTACAGTAAGTGTATTTAAG-TGAA
	'HumaHAdV-7-N1_7__gb_KP670858.1_'	TCGCTTTGCTATATGAGAATGCACTGCCACTTTATTTACAGTAAGTGTATTTAAG-TGAA
	'HumaHAdV-7-N1_B1__gb_NC011203.1_'	TCGCTTTGCTATATGAGAATGCACTGCCACTTTATTTACAGTAAGTGTATTTAAG-TGAA
	'HumaHAdV-7-N1_B2__gb_NC010956.1_'	GCTTTGTGCTATATGAAACAGACTTTCAGCTTTATTTACAGTAAGTGGAG------TGAA

	'Chimpanzee_adenovirus_Y25__gb_NC017825.1_'	CTTTAGAGGGAGGCAGAGAGCAGGGTGACTGGGCGATGACTGGTTTATTTATGTATATAT
	'HAdV-7-N1__Query_39669_'	ATTTAAAG---------GAATAGTSTAACTGTTTAATAACTG-TYCAATGGTAGATTTAT
	'HumaHAdV-7-N1_E__gb_NC003266.2_'	CTTTAAAGGGAGGCAAAGAGTAGGGTGACTGGGTGATGACTGGTTTATTTATGTATATCT
	'HumaHAdV-7-N1_B2__gb_NC011202.1_'	ATTTAAAG---------GAATATGCTGTTTTTCACATGTATA-TTGAGTGTGAGTTTTGT
	'HumaHAdV-7-N1_type_35__gb_AC000019.1_'	ATTTAAAG---------GAATATGCTGTTTTTCACATGTATA-TTGAGTGTGAGTTTTGT
	'HumaHAdV-7-N1_type_7__gb_AC000018.1_'	ATTTAAAG---------GAATAGTGTAGCTGTTTAATAACTG-TTGAATGGTAGATTTAT
	'HumaHAdV-7-N1_7__gb_JF800905.1_'	ATTTAAAG---------GAATAGTGTAGCTGTTTAATAACTG-TTGAATGGTAGATTTAT
	'HumaHAdV-7-N1_7__gb_KP670857.1_'	ATTTAAAG---------GAATAGTGTAGCTGTTTAATAACTG-TTGAATGGTAGATTTAT
	'HumaHAdV-7-N1_7__gb_KP670860.1_'	ATTTAAAG---------GAATAGTGTAGCTGTTTAATAACTG-TTGAATGGTAGATTTAT
	'HumaHAdV-7-N1_7__gb_KP670856.2_'	ATTTAAAG---------GAATAGTGTAGCTGTTTAATAACTG-TTGAATGGTAGATTTAT
	'HumaHAdV-7-N1_7__gb_KP670855.2_'	ATTTAAAG---------GAATAGTGTAGCTGTTTAATAACTG-TTGAATGGTAGATTTAT
	'HumaHAdV-7-N1_7__gb_MK492255.1_'	ATTTAAAG---------GAATAGTGTAGCTGTTTAATAACTG-TTGAATGGTAGATTTAT
	'Human_mastadenovirus_B__gb_MK836313.1_'	ATTTAAAG---------GAATAGTGTAGCTGTTTAATAACTG-TTGAATGGTAGATTTAT
	'HumaHAdV-7-N1_7__gb_KC857700.1_'	ATTTAAAG---------GAATAGTGTAGCTGTTTAATAACTG-TTGAATGGTAGATTTAT
	'HumaHAdV-7-N1_7__gb_KP670858.1_'	ATTTAAAG---------GAATAGTGTAGCTGTTTAATAACTG-TTGAATGGTAGATTTAT
	'HumaHAdV-7-N1_B1__gb_NC011203.1_'	ATTTAAAG---------GAATAGTGTAGCTATTTAATAACTG-TTGAATGGTAGATTTAT
	'HumaHAdV-7-N1_B2__gb_NC010956.1_'	TGTGAGAG---------AGGCTGAGTGCTTAACACATAACTGTAATGCTTGAACAGCTGT

	'Chimpanzee_adenovirus_Y25__gb_NC017825.1_'	GTTCTTTA--------------TATAGGTCCCGTCTCTGACGCAGATGATGAGACCCCCA
	'HAdV-7-N1__Query_39669_'	GTTTTTTACTTGTGATTT--TTTGTAGGTCCTGTGTCTGA------TGATGAGTCACCTT
	'HumaHAdV-7-N1_E__gb_NC003266.2_'	GTTTTTTA--------------TATAGGTCCCGTTTCTGACGCAGATGATGAGACCCCCA
	'HumaHAdV-7-N1_B2__gb_NC011202.1_'	GCTTCTTA-------------TTATAGGTCCTGTGTCTGAT---GCTGATGAATCACCAT
	'HumaHAdV-7-N1_type_35__gb_AC000019.1_'	GCTTCTTA-------------TTATAGGTCCTGTGTCTGAT---GCTGATGAATCACCAT
	'HumaHAdV-7-N1_type_7__gb_AC000018.1_'	GTTTTTTACTTGTGATTT--TTTGTAGGTCCTGTGTCTGA------TGATGAGTCACCTT
	'HumaHAdV-7-N1_7__gb_JF800905.1_'	GTTTTTTACTTGTGATTT--TTTGTAGGTCCTGTGTCTGA------TGATGAGTCACCTT
	'HumaHAdV-7-N1_7__gb_KP670857.1_'	GTTTTTTACTTGTGATTT--TTTGTAGGTCCTGTGTCTGA------TGATGAGTCACCTT
	'HumaHAdV-7-N1_7__gb_KP670860.1_'	GTTTTTTACTTGTGATTT--TTTGTAGGTCCTGTGTCTGA------TGATGAGTCACCTT
	'HumaHAdV-7-N1_7__gb_KP670856.2_'	GTTTTTTACTTGTGATTT--TTTGTAGGTCCTGTGTCTGA------TGATGAGTCACCTT
	'HumaHAdV-7-N1_7__gb_KP670855.2_'	GTTTTTTACTTGTGATTT--TTTGTAGGTCCTGTGTCTGA------TGATGAGTCACCTT
	'HumaHAdV-7-N1_7__gb_MK492255.1_'	GTTTTTTACTTGTGATTT--TTTGTAGGTCCTGTGTCTGA------TGATGAGTCACCTT
	'Human_mastadenovirus_B__gb_MK836313.1_'	GTTTTTTACTTGTGATTT--TTTGTAGGTCCTGTGTCTGA------TGATGAGTCACCTT
	'HumaHAdV-7-N1_7__gb_KC857700.1_'	GTTTTTTACTTGTGATTT--TTTGTAGGTCCTGTGTCTGA------TGATGAGTCACCTT
	'HumaHAdV-7-N1_7__gb_KP670858.1_'	GTTTTTTACTTGTGATTT--TTTGTAGGTCCTGTGTCTGA------TGATGAGTCACCTT
	'HumaHAdV-7-N1_B1__gb_NC011203.1_'	GTTTTTTTCTTGCGATTT--TTTGTAGGTCCTGTGTCTGA------TGATGAGTCACCTT
	'HumaHAdV-7-N1_B2__gb_NC010956.1_'	GCTAAGTGTGGTTTATTTTGTTACTAGGTCCGGTGTCAGAG---GATGAGTTATCACCCT

	'Chimpanzee_adenovirus_Y25__gb_NC017825.1_'	CTACAGAGTCCACTTCGTCACCCCCAGAAATTGGCACATCTCCACCTGAGAATATTGTTA
	'HAdV-7-N1__Query_39669_'	CTCCTGATTCAACTACCTCACCTCCTGAAATTCRKGCGCCCGCACCTGCAWWCGTATGCA
	'HumaHAdV-7-N1_E__gb_NC003266.2_'	CTACAGAGTCCACTTTGTCACCCCCTGAAATTGGCACGTCTCCATCTGACAATATTGTTA
	'HumaHAdV-7-N1_B2__gb_NC011202.1_'	CTCCTGATTCTACTACCTCACCTCCTGAGATTCAAGCACCTGTTCCTGTGGACGTGCGCA
	'HumaHAdV-7-N1_type_35__gb_AC000019.1_'	CTCCTGATTCTACTACCTCACCTCCTGATATTCAAGCACCTGTTCCTGTGGACGTGCGCA
	'HumaHAdV-7-N1_type_7__gb_AC000018.1_'	CTCCTGATTCAACTACCTCACCTCCTGAAATTCAGGCGCCCGCACCTGCAAACGTATGCA
	'HumaHAdV-7-N1_7__gb_JF800905.1_'	CTCCTGATTCAACTACCTCACCTCCTGAAATTCAGGCGCCCGCACCTGCAAACGTATGCA
	'HumaHAdV-7-N1_7__gb_KP670857.1_'	CTCCTGATTCAACTACCTCACCTCCTGAAATTCAGGCGCCCGCACCTGCAAACGTATGCA
	'HumaHAdV-7-N1_7__gb_KP670860.1_'	CTCCTGATTCAACTACCTCACCTCCTGAAATTCAGGCGCCCGCACCTGCAAACGTATGCA
	'HumaHAdV-7-N1_7__gb_KP670856.2_'	CTCCTGATTCAACTACCTCACCTCCTGAAATTCAGGCGCCCGCACCTGCAAACGTATGCA
	'HumaHAdV-7-N1_7__gb_KP670855.2_'	CTCCTGATTCAACTACCTCACCTCCTGAAATTCAGGCGCCCGCACCTGCAAACGTATGCA
	'HumaHAdV-7-N1_7__gb_MK492255.1_'	CTCCTGATTCAACTACCTCACCTCCTGAAATTCAGGCGCCCGCACCTGCAAACGTATGCA
	'Human_mastadenovirus_B__gb_MK836313.1_'	CTCCTGATTCAACTACCTCACCTCCTGAAATTCAGGCGCCCGCACCTGCAAACGTATGCA
	'HumaHAdV-7-N1_7__gb_KC857700.1_'	CTCCTGATTCAACTACCTCACCTCCTGAAATTCAGGCGCCCGCACCTGCAAACGTATGCA
	'HumaHAdV-7-N1_7__gb_KP670858.1_'	CTCCTGATTCAACTACCTCACCTCCTGAAATTCAGGCGCCCGCACCTGCAAACGTATGCA
	'HumaHAdV-7-N1_B1__gb_NC011203.1_'	CTCCTGATTCAACTACCTCACCTCCTGAAATTCAGGCGCCCGCACCTGCAAACGTATGCA
	'HumaHAdV-7-N1_B2__gb_NC010956.1_'	CAGAAGAAGACCACCCGTCTCCCCCTGAGCTGTCAGGCGAAACGCCCCTGCAAGTGTTCA

	'Chimpanzee_adenovirus_Y25__gb_NC017825.1_'	GACCAGTTCCTGTTAGAGCCA---CTGGGAGGAGAGCAGCTGTGGAATGTTTGGATGACT
	'HAdV-7-N1__Query_39669_'	AGCCCATTCCTGTAAAGCSTCGGCCTGGGAAACGCCCTGCTGTGGATAAGCTTGAGGACT
	'HumaHAdV-7-N1_E__gb_NC003266.2_'	GACCAGTTCCTGTAAGAGCCA---CTGGGAGGAGAGCAGCTGTAGAATGTTTGGATGATT
	'HumaHAdV-7-N1_B2__gb_NC011202.1_'	AGCCCATTCCTGTGAAGCTTAAGCCTGGGAAACGTCCAGCAGTGGAAAAACTTGAGGACT
	'HumaHAdV-7-N1_type_35__gb_AC000019.1_'	AGCCCATTCCTGTGAAGCTTAAGCCTGGGAAACGTCCAGCAGTGGAGAAACTTGAGGACT
	'HumaHAdV-7-N1_type_7__gb_AC000018.1_'	AGCCCATTCCTGTAAAGCCTAAGCCTGGGAAACGCCCTGCTGTGGATAAGCTTGAGGACT
	'HumaHAdV-7-N1_7__gb_JF800905.1_'	AGCCCATTCCTGTAAAGCCTAAGCCTGGGAAACGCCCTGCTGTGGATAAGCTTGAGGACT
	'HumaHAdV-7-N1_7__gb_KP670857.1_'	AGCCCATTCCTGTAAAGCCTAAGCCTGGGAAACGCCCTGCTGTGGATAAGCTTGAGGACT
	'HumaHAdV-7-N1_7__gb_KP670860.1_'	AGCCCATTCCTGTAAAGCCTAAGCCTGGGAAACGCCCTGCTGTGGATAAGCTTGAGGACT
	'HumaHAdV-7-N1_7__gb_KP670856.2_'	AGCCCATTCCTGTAAAGCCTAAGCCTGGGAAACGCCCTGCTGTGGATAAGCTTGAGGACT
	'HumaHAdV-7-N1_7__gb_KP670855.2_'	AGCCCATTCCTGTAAAGCCTAAGCCTGGGAAACGCCCTGCTGTGGATAAGCTTGAGGACT
	'HumaHAdV-7-N1_7__gb_MK492255.1_'	AGCCCATTCCTGTAAAGCCTAAGCCTGGGAAACGCCCTGCTGTGGATAAGCTTGAGGACT
	'Human_mastadenovirus_B__gb_MK836313.1_'	AGCCCATTCCTGTAAAGCCTAAGCCTGGGAAACGCCCTGCTGTGGATAAGCTTGAGGACT
	'HumaHAdV-7-N1_7__gb_KC857700.1_'	AGCCCATTCCTGTAAAGCCTAAGCCTGGGAAACGCCCTGCTGTGGATAAGCTTGAGGACT
	'HumaHAdV-7-N1_7__gb_KP670858.1_'	AGCCCATTCCTGTAAAGCCTAAGCCTGGGAAACGCCCTGCTGTGGATAAGCTTGAGGACT
	'HumaHAdV-7-N1_B1__gb_NC011203.1_'	AGCCCATTCCTGTGAAGCCTAAGCCTGGGAAACGCCCTGCTGTGGATAAGCTTGAGGACT
	'HumaHAdV-7-N1_B2__gb_NC010956.1_'	GACCCACCCCAGTCAGACCCAGTGGCGAGAGGCGAGCGGCTGTTGACAAAATTGAGGACT

	'Chimpanzee_adenovirus_Y25__gb_NC017825.1_'	TGCTACA------GGCTGGGGATGAACCTTTGGACTTGTGTACCCGGAAACGCCCCAGGC
	'HAdV-7-N1__Query_39669_'	TGTTGGA------GGGTGGGGATGGACC-TGGTTCCGGCGTACCCGGAAACTACCAARGC
	'HumaHAdV-7-N1_E__gb_NC003266.2_'	TGCTTCA------GGGTGGAGATGAACCTTTGGACTTGTGTACCCGGAAACGCCCCAGGC
	'HumaHAdV-7-N1_B2__gb_NC011202.1_'	TGTTACA------GGGTGGGGACGGACCTTTGGACTTGAGTACACGGAAACGTCCAAGAC
	'HumaHAdV-7-N1_type_35__gb_AC000019.1_'	TGTTACA------GGGTGGGGACGGACCTTTGGACTTGAGTACACGGAAACGTCCAAGAC
	'HumaHAdV-7-N1_type_7__gb_AC000018.1_'	TGTTGGA------GGGTGGGGATGGACCTTTGGACCTTAGTACCCGGAAACTGCCAAGGC
	'HumaHAdV-7-N1_7__gb_JF800905.1_'	TGTTGGA------GGGTGGGGATGGACC-TTGGACCTTAGTACCCGGAAACTACCAAGGC
	'HumaHAdV-7-N1_7__gb_KP670857.1_'	TGTTGGA------GGGTGGGGATGGACC-TTGGACCTTAGTACCCGGAAACTACCAAGGC
	'HumaHAdV-7-N1_7__gb_KP670860.1_'	TGTTGGA------GGGTGGGGATGGACC-TTGGACCTTAGTACCCGGAAACTACCAAGGC
	'HumaHAdV-7-N1_7__gb_KP670856.2_'	TGTTGGA------GGGTGGGGATGGACC-TTGGACCTTAGTACCCGGAAACTACCAAGGC
	'HumaHAdV-7-N1_7__gb_KP670855.2_'	TGTTGGA------GGGTGGGGATGGACC-TTGGACCTTAGTACCCGGAAACTACCAAGGC
	'HumaHAdV-7-N1_7__gb_MK492255.1_'	TGTTGGA------GGGTGGGGATGGACC-TTGGACCTTAGTACCCGGAAACTACCAAGGC
	'Human_mastadenovirus_B__gb_MK836313.1_'	TGTTGGA------GGGTGGGGATGGACC-TTGGACCTTAGTACCCGGAAACTACCAAGGC
	'HumaHAdV-7-N1_7__gb_KC857700.1_'	TGTTGGA------GGGTGGGGATGGACC-TTGGACCTTAGTACCCGGAAACTACCAAGGC
	'HumaHAdV-7-N1_7__gb_KP670858.1_'	TGTTGGA------GGGTGGGGATGGACC-TTGGACCTTAGTACCCGGAAACTACCAAGGC
	'HumaHAdV-7-N1_B1__gb_NC011203.1_'	TGTTGGA------GGGTGGGGATGGACCTTTGGACCTTAGTACCCGGAAACTGCCAAGGC
	'HumaHAdV-7-N1_B2__gb_NC010956.1_'	TGTTGCAGGACATGGGTGGGGATGAACCTTTGGACCTGAG---CTTGAAACGCCCCAGGA

	'Chimpanzee_adenovirus_Y25__gb_NC017825.1_'	ACTAAGTGCCACACATGTGTGTTTACTTG-----AGGTGATGTCAGTATTTATA-GGGTG
	'HAdV-7-N1__Query_39669_'	AATAAGTGCCCTGCAGCTGTGTTTATTTA-----ATGTGACRTC----------------
	'HumaHAdV-7-N1_E__gb_NC003266.2_'	ATTAAGTGCCACACATGTGTGTTTACTTG-----AGGTGATGTCAGTATTTATA-GGGTG
	'HumaHAdV-7-N1_B2__gb_NC011202.1_'	AATAAGTGTTCCATATCCGTGTTTACTTA-----AGGTGACGTCAATATTTGTGTGACAG
	'HumaHAdV-7-N1_type_35__gb_AC000019.1_'	AATAAGTGTTCCATATCCGTGTTTACTTA-----AGGTGACGTCAATATTTGTGTGAGAG
	'HumaHAdV-7-N1_type_7__gb_AC000018.1_'	AATAAGTGCCCTGCAGCTGTGTTTATTTA-----ATGTGACGTC----------------
	'HumaHAdV-7-N1_7__gb_JF800905.1_'	AATAAGTGCCCTGCAGCTGTGTTTATTTA-----ATGTGACGTC----------------
	'HumaHAdV-7-N1_7__gb_KP670857.1_'	AATAAGTGCCCTGCAGCTGTGTTTATTTA-----ATGTGACGTC----------------
	'HumaHAdV-7-N1_7__gb_KP670860.1_'	AATAAGTGCCCTGCAGCTGTGTTTATTTA-----ATGTGACGTC----------------
	'HumaHAdV-7-N1_7__gb_KP670856.2_'	AATAAGTGCCCTGCAGCTGTGTTTATTTA-----ATGTGACGTC----------------
	'HumaHAdV-7-N1_7__gb_KP670855.2_'	AATAAGTGCCCTGCAGCTGTGTTTATTTA-----ATGTGACGTC----------------
	'HumaHAdV-7-N1_7__gb_MK492255.1_'	AATAAGTGCCCTGCAGCTGTGTTTATTTA-----ATGTGACGTC----------------
	'Human_mastadenovirus_B__gb_MK836313.1_'	AATAAGTGCCCTGCAGCTGTGTTTATTTA-----ATGTGACGTC----------------
	'HumaHAdV-7-N1_7__gb_KC857700.1_'	AATAAGTGCCCTGCAGCTGTGTTTATTTA-----ATGTGACGTC----------------
	'HumaHAdV-7-N1_7__gb_KP670858.1_'	AATAAGTGCCCTGCAGCTGTGTTTATTTA-----ATGTGACGTC----------------
	'HumaHAdV-7-N1_B1__gb_NC011203.1_'	AATGAGTGCCCTGCAGCTGTGTTTATTTA-----ATGTGACGTC----------------
	'HumaHAdV-7-N1_B2__gb_NC010956.1_'	ACTAGA-----CGCAGCTGCGCTTAGTCATGTGTAAATAAAGTT----------------

	'Chimpanzee_adenovirus_Y25__gb_NC017825.1_'	TGGAGTGCAATAAAAA---ATGTGTTGACT-TTAAGTGCGTGGTTTATGACTCAGGGGTG
	'HAdV-7-N1__Query_39669_'	----ATGTAATAAAAT----TATGTCAGCTGCTGAGTG----TTNTANTNCTTCTTGGGT
	'HumaHAdV-7-N1_E__gb_NC003266.2_'	TGGAGTGCAATAAAAT---ATGTGTTGACT-TTAAGTGCGTGGTTTATGACTCAGGGGAG
	'HumaHAdV-7-N1_B2__gb_NC011202.1_'	TGCAATGTAATAAAAA----TATGTTAACTGTTCACTGG--TTTTTATTGCTTTTTGGGC
	'HumaHAdV-7-N1_type_35__gb_AC000019.1_'	TGCAATGTAATAAAAA----TATGTTAACTGTTCACTGG--TTTTTATTGCTTTTTGGGC
	'HumaHAdV-7-N1_type_7__gb_AC000018.1_'	----ATGTAATAAAAT----TATGTCAGCTGCTGAGTG----TTTTATTACTTCTTGGGT
	'HumaHAdV-7-N1_7__gb_JF800905.1_'	----ATGTAATAAAAT----TATGTCAGCTGCTGAGTG----TTTTATTACTTCTTGGGT
	'HumaHAdV-7-N1_7__gb_KP670857.1_'	----ATGTAATAAAAT----TATGTCAGCTGCTGAGTG----TTTTATTACTTCTTGGGT
	'HumaHAdV-7-N1_7__gb_KP670860.1_'	----ATGTAATAAAAT----TATGTCAGCTGCTGAGTG----TTTTATTACTTCTTGGGT
	'HumaHAdV-7-N1_7__gb_KP670856.2_'	----ATGTAATAAAAT----TATGTCAGCTGCTGAGTG----TTTTATTACTTCTTGGGT
	'HumaHAdV-7-N1_7__gb_KP670855.2_'	----ATGTAATAAAAT----TATGTCAGCTGCTGAGTG----TTTTATTACTTCTTGGGT
	'HumaHAdV-7-N1_7__gb_MK492255.1_'	----ATGTAATAAAAT----TATGTCAGCTGCTGAGTG----TTTTATTACTTCTTGGGT
	'Human_mastadenovirus_B__gb_MK836313.1_'	----ATGTAATAAAAT----TATGTCAGCTGCTGAGTG----TTTTATTACTTCTTGGGT
	'HumaHAdV-7-N1_7__gb_KC857700.1_'	----ATGTAATAAAAT----TATGTCAGCTGCTGAGTG----TTTTATTACTTCTTGGGT
	'HumaHAdV-7-N1_7__gb_KP670858.1_'	----ATGTAATAAAAT----TATGTCAGCTGCTGAGTG----TTTTATTACTTCTTGGGT
	'HumaHAdV-7-N1_B1__gb_NC011203.1_'	----ATGTAATAAAAT----TATGTCAGCTGCTGAGTG----TTTTATTACTTCTTGGGT
	'HumaHAdV-7-N1_B2__gb_NC010956.1_'	----GTACAATAAAAGTCTATGTGACGCATGCAAGGTGT--GGTTTATGACTCATGGGCG

	'Chimpanzee_adenovirus_Y25__gb_NC017825.1_'	GGGACTGTGGGTATATAAGCAGGTGCAGACCTGTGTGGTT-AGCTCAGAGCGG-------
	'HAdV-7-N1__Query_39669_'	GGGGACTTGGAGAWATAAGTAGGTTCCGATCTGTGTGGTT-AGCTCACAGCAACCTGCTG
	'HumaHAdV-7-N1_E__gb_NC003266.2_'	GGGACTTTGGGTATATAAGCAGGTGCAGACCTGTGTGGTT-AGCTCAGAGCGG-------
	'HumaHAdV-7-N1_B2__gb_NC011202.1_'	GGGGACTCAGGTATATAAGTAGAAGCAGACCTGTGTGGTT-AGCTCATAGGAGCTGGCTT
	'HumaHAdV-7-N1_type_35__gb_AC000019.1_'	GGGGACTCAGGTATATAAGTAGAAGCAGACCTGTGTGGTT-AGCTCATAGGAGCTGGCTT
	'HumaHAdV-7-N1_type_7__gb_AC000018.1_'	GGGGACTTGGATATATAAGTAGGAGCAGATCTGTGTGGTT-AGCTCACAGCAACCTGCTG
	'HumaHAdV-7-N1_7__gb_JF800905.1_'	GGGGACTTGGATATATAAGTAGGAGCAGATCTGTGTGGTT-AGCTCACAGCAACCTGCTG
	'HumaHAdV-7-N1_7__gb_KP670857.1_'	GGGGACTTGGATATATAAGTAGGAGCAGATCTGTGTGGTT-AGCTCACAGCAACCTGCTG
	'HumaHAdV-7-N1_7__gb_KP670860.1_'	GGGGACTTGGATATATAAGTAGGAGCAGATCTGTGTGGTT-AGCTCACAGCAACCTGCTG
	'HumaHAdV-7-N1_7__gb_KP670856.2_'	GGGGACTTGGATATATAAGTAGGAGCAGATCTGTGTGGTT-AGCTCACAGCAACCTGCTG
	'HumaHAdV-7-N1_7__gb_KP670855.2_'	GGGGACTTGGATATATAAGTAGGAGCAGATCTGTGTGGTT-AGCTCACAGCAACCTGCTG
	'HumaHAdV-7-N1_7__gb_MK492255.1_'	GGGGACTTGGATATATAAGTAGGAGCAGATCTGTGTGGTT-AGCTCACAGCAACCTGCTG
	'Human_mastadenovirus_B__gb_MK836313.1_'	GGGGACTTGGATATATAAGTAGGAGCAGATCTGTGTGGTT-AGCTCACAGCAACCTGCTG
	'HumaHAdV-7-N1_7__gb_KC857700.1_'	GGGGACTTGGATATATAAGTAGGAGCAGATCTGTGTGGTT-AGCTCACAGCAACCTGCTG
	'HumaHAdV-7-N1_7__gb_KP670858.1_'	GGGGACTTGGATATATAAGTAGGAGCAGATCTGTGTGGTT-AGCTCACAGCAACCTGCTG
	'HumaHAdV-7-N1_B1__gb_NC011203.1_'	GGGGACTTGGATATATAAGTAGGAGCAGATCTGTGTGGTT-AGCTCACAGCAACCTGCTG
	'HumaHAdV-7-N1_B2__gb_NC010956.1_'	GGGCTTAGTCCTATATAAGTGGCAAC--ACCTGGGCACTTGGGCACAGACCTTCAGGGAG

	'Chimpanzee_adenovirus_Y25__gb_NC017825.1_'	-----CATGGAGATTTGGACGATCTTGGAAGATCTTCACAAGACTAGACAGCTGCTAGAG
	'HAdV-7-N1__Query_39669_'	CCATCCATGGAGGTTYTTCCTATCTTGGAAGATCTCAGACAGACTCGGYWACTGCTAGAA
	'HumaHAdV-7-N1_E__gb_NC003266.2_'	-----TATGGAGATTTGGACGGTTTTGGAAGACTTTCACAAGACTAGGCAGCTGCTAGAG
	'HumaHAdV-7-N1_B2__gb_NC011202.1_'	TCATCCATGGAGGTTTGGGCCATTTTGGAAGACCTTAGGAAGACTAGGCAACTGTTAGAG
	'HumaHAdV-7-N1_type_35__gb_AC000019.1_'	TCATCCATGGAGGTTTGGGCCATTTTGGAAGACCTTAGGAAGACTAGGCAACTGTTAGAG
	'HumaHAdV-7-N1_type_7__gb_AC000018.1_'	CCATCCATGGAGGTTTGGGCTATCTTGGAAGACCTCAGACAGACTAGGCTACTGCTAGAA
	'HumaHAdV-7-N1_7__gb_JF800905.1_'	CCATCCATGGAGGTTTGGGCTATCTTGGAAGACCTCAGACAGACTAGGCTACTGCTAGAA
	'HumaHAdV-7-N1_7__gb_KP670857.1_'	CCATCCATGGAGGTTTGGGCTATCTTGGAAGACCTCAGACAGACTAGGCTACTGCTAGAA
	'HumaHAdV-7-N1_7__gb_KP670860.1_'	CCATCCATGGAGGTTTGGGCTATCTTGGAAGACCTCAGACAGACTAGGCTACTGCTAGAA
	'HumaHAdV-7-N1_7__gb_KP670856.2_'	CCATCCATGGAGGTTTGGGCTATCTTGGAAGACCTCAGACAGACTAGGCTACTGCTAGAA
	'HumaHAdV-7-N1_7__gb_KP670855.2_'	CCATCCATGGAGGTTTGGGCTATCTTGGAAGACCTCAGACAGACTAGGCTACTGCTAGAA
	'HumaHAdV-7-N1_7__gb_MK492255.1_'	CCATCCATGGAGGTTTGGGCTATCTTGGAAGACCTCAGACAGACTAGGCTACTGCTAGAA
	'Human_mastadenovirus_B__gb_MK836313.1_'	CCATCCATGGAGGTTTGGGCTATCTTGGAAGACCTCAGACAGACTAGGCTACTGCTAGAA
	'HumaHAdV-7-N1_7__gb_KC857700.1_'	CCATCCATGGAGGTTTGGGCTATCTTGGAAGACCTCAGACAGACTAGGCTACTGCTAGAA
	'HumaHAdV-7-N1_7__gb_KP670858.1_'	CCATCCATGGAGGTTTGGGCTATCTTGGAAGACCTCAGACAGACTAGGCTACTGCTAGAA
	'HumaHAdV-7-N1_B1__gb_NC011203.1_'	CCATCCATGGAGGTTTGGGCTATCTTGGAAGACCTCAGACAGACTAAGCTACTGCTAGAA
	'HumaHAdV-7-N1_B2__gb_NC010956.1_'	TTCCTGATGGATGTGTGGACTATCCTTGCAGACTTTAGCAAGACACGCCGGCTTGTAGAG

	'Chimpanzee_adenovirus_Y25__gb_NC017825.1_'	AACGCCTCGAACGGAGTCTCTCACCTGTGGAGATTCTGCTTCGGTGGCGACCTAGCTAAG
	'HAdV-7-N1__Query_39669_'	AACGCCTCGGACGGAGTCTCTGGCCTTTGGMGATTCTGCTTCGGTGGTGATCTAGCTAGG
	'HumaHAdV-7-N1_E__gb_NC003266.2_'	AACGCCTCGAACGGAGTCTCTTACCTGTGGAGATTCTGCTTCGGCGGTGACCTAGCTAAG
	'HumaHAdV-7-N1_B2__gb_NC011202.1_'	AACGCTTCGGACGGAGTCTCCGGTTTTTGGAGATTCTGGTTCGCTAGTGAATTAGCTAGG
	'HumaHAdV-7-N1_type_35__gb_AC000019.1_'	AGCGCTTCGGACGGAGTCTCCGGTTTTTGGAGATTCTGGTTCGCTAGTGAATTAGCTAGG
	'HumaHAdV-7-N1_type_7__gb_AC000018.1_'	AACGCCTCGGACGGAGTCTCTGGCCTTTGGAGATTCTGGTTCGGTGGTGATCTAGCTAGG
	'HumaHAdV-7-N1_7__gb_JF800905.1_'	AACGCCTCGGACGGAGTCTCTGGCCTTTGGAGATTCTGGTTCGGTGGTGATCTAGCTAGG
	'HumaHAdV-7-N1_7__gb_KP670857.1_'	AACGCCTCGGACGGAGTCTCTGGCCTTTGGAGATTCTGGTTCGGTGGTGATCTAGCTAGG
	'HumaHAdV-7-N1_7__gb_KP670860.1_'	AACGCCTCGGACGGAGTCTCTGGCCTTTGGAGATTCTGGTTCGGTGGTGATCTAGCTAGG
	'HumaHAdV-7-N1_7__gb_KP670856.2_'	AACGCCTCGGACGGAGTCTCTGGCCTTTGGAGATTCTGGTTCGGTGGTGATCTAGCTAGG
	'HumaHAdV-7-N1_7__gb_KP670855.2_'	AACGCCTCGGACGGAGTCTCTGGCCTTTGGAGATTCTGGTTCGGTGGTGATCTAGCTAGG
	'HumaHAdV-7-N1_7__gb_MK492255.1_'	AACGCCTCGGACGGAGTCTCTGGCCTTTGGAGATTCTGGTTCGGTGGTGATCTAGCTAGG
	'Human_mastadenovirus_B__gb_MK836313.1_'	AACGCCTCGGACGGAGTCTCTGGCCTTTGGAGATTCTGGTTCGGTGGTGATCTAGCTAGG
	'HumaHAdV-7-N1_7__gb_KC857700.1_'	AACGCCTCGGACGGAGTCTCTGGCCTTTGGAGATTCTGGTTCGGTGGTGATCTAGCTAGG
	'HumaHAdV-7-N1_7__gb_KP670858.1_'	AACGCCTCGGACGGAGTCTCTGGCCTTTGGAGATTCTGGTTCGGTGGTGATCTAGCTAGG
	'HumaHAdV-7-N1_B1__gb_NC011203.1_'	AACGCCTCGGACGGAGTCTCTGGCCTTTGGAGATTCTGGTTCGGTGGTGATCTAGCTAGG
	'HumaHAdV-7-N1_B2__gb_NC010956.1_'	GATAGTTCAGACGGGTGCTCCGGGTTCTGGAGACACTGGTTTGGAACTCCTCTATCTCGC

	'Chimpanzee_adenovirus_Y25__gb_NC017825.1_'	CTAGTCTATAGGGCCAAACAGGATTATAGCGAACAATTTGAGGTTATTTTGAGAGAGTGT
	'HAdV-7-N1__Query_39669_'	CTAKTGTTTAGGATAAAACAGGACKRAMGCGTAGAATTTGAAAAGTTATTGGACGWCAGT
	'HumaHAdV-7-N1_E__gb_NC003266.2_'	CTAGTCTATAGGGCCAAACAGGATTATAGGGAACAATTTGAGGATATTTTGAGAGAGTGT
	'HumaHAdV-7-N1_B2__gb_NC011202.1_'	GTAGTTTTTAGGATAAAACAGGACTATAACCAAGAATTTGAAAAGTTGTTGGTAGATTGC
	'HumaHAdV-7-N1_type_35__gb_AC000019.1_'	GTAGTTTTTAGGATAAAACAGGACTATAAACAAGAATTTGAAAAGTTGTTGGTAGATTGC
	'HumaHAdV-7-N1_type_7__gb_AC000018.1_'	CTAGTGTTTAGGATAAAACAGGACTACAGCGTAGAATTTGAAAAGTTATTGGACGACAGT
	'HumaHAdV-7-N1_7__gb_JF800905.1_'	CTAGTGTTTAGGATAAAACAGGACTACAGCGTAGAATTTGAAAAGTTATTGGACGACAGT
	'HumaHAdV-7-N1_7__gb_KP670857.1_'	CTAGTGTTTAGGATAAAACAGGACTACAGCGTAGAATTTGAAAAGTTATTGGACGACAGT
	'HumaHAdV-7-N1_7__gb_KP670860.1_'	CTAGTGTTTAGGATAAAACAGGACTACAGCGTAGAATTTGAAAAGTTATTGGACGACAGT
	'HumaHAdV-7-N1_7__gb_KP670856.2_'	CTAGTGTTTAGGATAAAACAGGACTACAGCGTAGAATTTGAAAAGTTATTGGACGACAGT
	'HumaHAdV-7-N1_7__gb_KP670855.2_'	CTAGTGTTTAGGATAAAACAGGACTACAGCGTAGAATTTGAAAAGTTATTGGACGACAGT
	'HumaHAdV-7-N1_7__gb_MK492255.1_'	CTAGTGTTTAGGATAAAACAGGACTACAGCGTAGAATTTGAAAAGTTATTGGACGACAGT
	'Human_mastadenovirus_B__gb_MK836313.1_'	CTAGTGTTTAGGATAAAACAGGACTACAGCGTAGAATTTGAAAAGTTATTGGACGACAGT
	'HumaHAdV-7-N1_7__gb_KC857700.1_'	CTAGTGTTTAGGATAAAACAGGACTACAGCGTAGAATTTGAAAAGTTATTGGACGACAGT
	'HumaHAdV-7-N1_7__gb_KP670858.1_'	CTAGTGTTTAGGATAAAACAGGACTACAGCGTAGAATTTGAAAAGTTATTGGACGACAGT
	'HumaHAdV-7-N1_B1__gb_NC011203.1_'	CTAGTGTTTAGGATAAAACAGGACTACAGGGAAGAATTTGAAAAGTTATTGGACGATAGT
	'HumaHAdV-7-N1_B2__gb_NC010956.1_'	CTGGTGTACACAGTTAAGAAGGATTATAAAGAGGAATTTGAAAATATTTTTGCTGACTGC

	'Chimpanzee_adenovirus_Y25__gb_NC017825.1_'	CCGGGTCTTTTTGACGCTCTTAATTTGGGTCATCAGACTCACTTTAACCAGAGGATTGTA
	'HAdV-7-N1__Query_39669_'	CCAGGACTTTTTGAAGCTCTTAASTTGGGTCATCAGGCTCATTTTAAGGAGAAGGTTTTA
	'HumaHAdV-7-N1_E__gb_NC003266.2_'	CCTGGTCTTTTTGACGCTCTTAACTTGGGCCATCAGTCTCACTTTAACCAGAGAATTTCA
	'HumaHAdV-7-N1_B2__gb_NC011202.1_'	CCAGGACTTTTTGAAGCTCTTAATTTGGGCCATCAGGTTCACTTTAAAGAAAAAGTTTTA
	'HumaHAdV-7-N1_type_35__gb_AC000019.1_'	CCAGGACTTTTTGAAGCTCTTAATTTGGGCCATCAGGTTCACTTTAAAGAAAAAGTTTTA
	'HumaHAdV-7-N1_type_7__gb_AC000018.1_'	CCAGGACTTTTTGAAGCTCTTAACTTGGGTCATCAGGCTCATTTTAAGGAGAAGGTTTTA
	'HumaHAdV-7-N1_7__gb_JF800905.1_'	CCAGGACTTTTTGAAGCTCTTAACTTGGGTCATCAGGCTCATTTTAAGGAGAAGGTTTTA
	'HumaHAdV-7-N1_7__gb_KP670857.1_'	CCAGGACTTTTTGAAGCTCTTAACTTGGGTCATCAGGCTCATTTTAAGGAGAAGGTTTTA
	'HumaHAdV-7-N1_7__gb_KP670860.1_'	CCAGGACTTTTTGAAGCTCTTAACTTGGGTCATCAGGCTCATTTTAAGGAGAAGGTTTTA
	'HumaHAdV-7-N1_7__gb_KP670856.2_'	CCAGGACTTTTTGAAGCTCTTAACTTGGGTCATCAGGCTCATTTTAAGGAGAAGGTTTTA
	'HumaHAdV-7-N1_7__gb_KP670855.2_'	CCAGGACTTTTTGAAGCTCTTAACTTGGGTCATCAGGCTCATTTTAAGGAGAAGGTTTTA
	'HumaHAdV-7-N1_7__gb_MK492255.1_'	CCAGGACTTTTTGAAGCTCTTAACTTGGGTCATCAGGCTCATTTTAAGGAGAAGGTTTTA
	'Human_mastadenovirus_B__gb_MK836313.1_'	CCAGGACTTTTTGAAGCTCTTAACTTGGGTCATCAGGCTCATTTTAAGGAGAAGGTTTTA
	'HumaHAdV-7-N1_7__gb_KC857700.1_'	CCAGGACTTTTTGAAGCTCTTAACTTGGGTCATCAGGCTCATTTTAAGGAGAAGGTTTTA
	'HumaHAdV-7-N1_7__gb_KP670858.1_'	CCAGGACTTTTTGAAGCTCTTAACTTGGGTCATCAGGCTCATTTTAAGGAGAAGGTTTTA
	'HumaHAdV-7-N1_B1__gb_NC011203.1_'	CCGGGACTTTTTGAAGCTCTTAACTTGGGTCATCAGGCTCATTTTAAGGAGAAGGTTTTA
	'HumaHAdV-7-N1_B2__gb_NC010956.1_'	TCTGGCCTGCTAGATTCTCTGAATCTTGGCCACCAGTCCCTTTTCCAGGAAAGGGTACTC

	'Chimpanzee_adenovirus_Y25__gb_NC017825.1_'	AGAGCCCTTGATTTTACTACTCCCGGCAGATCCACTGCGGCAGTAGCCTTTTTTGCTTTT
	'HAdV-7-N1__Query_39669_'	TCAGTTTTAGATTTTTCTACTCCTGGTCCAACTGCTGCTGCTGTAGTAGAGGTTACTTTT
	'HumaHAdV-7-N1_E__gb_NC003266.2_'	AGAGCCCTTGACTTTACTACTCCTGGCAGAACCACTGCAGCAGTAGCCTTTTTTGCTTTT
	'HumaHAdV-7-N1_B2__gb_NC011202.1_'	TCAGTTTTAGACTTTTCAACCCCAGGTAGAACTGCTGCTGCTGTGGCTTTTCTTACTTTT
	'HumaHAdV-7-N1_type_35__gb_AC000019.1_'	TCAGTTTTAGACTTTTCAACCCCAGGTAGAACTGCTGCTGCTGTGGCTTTTCTTACTTTT
	'HumaHAdV-7-N1_type_7__gb_AC000018.1_'	TCAGTTTTAGATTTTTCTACTCCTGGTAGAACTGCTGCTGCTGTAGCTTTTCTTACTTTT
	'HumaHAdV-7-N1_7__gb_JF800905.1_'	TCAGTTTTAGATTTTTCTACTCCTGGTAGAACTGCTGCTGCTGTAGCTTTTCTTACTTTT
	'HumaHAdV-7-N1_7__gb_KP670857.1_'	TCAGTTTTAGATTTTTCTACTCCTGGTAGAACTGCTGCTGCTGTAGCTTTTCTTACTTTT
	'HumaHAdV-7-N1_7__gb_KP670860.1_'	TCAGTTTTAGATTTTTCTACTCCTGGTAGAACTGCTGCTGCTGTAGCTTTTCTTACTTTT
	'HumaHAdV-7-N1_7__gb_KP670856.2_'	TCAGTTTTAGATTTTTCTACTCCTGGTAGAACTGCTGCTGCTGTAGCTTTTCTTACTTTT
	'HumaHAdV-7-N1_7__gb_KP670855.2_'	TCAGTTTTAGATTTTTCTACTCCTGGTAGAACTGCTGCTGCTGTAGCTTTTCTTACTTTT
	'HumaHAdV-7-N1_7__gb_MK492255.1_'	TCAGTTTTAGATTTTTCTACTCCTGGTAGAACTGCTGCTGCTGTAGCTTTTCTTACTTTT
	'Human_mastadenovirus_B__gb_MK836313.1_'	TCAGTTTTAGATTTTTCTACTCCTGGTAGAACTGCTGCTGCTGTAGCTTTTCTTACTTTT
	'HumaHAdV-7-N1_7__gb_KC857700.1_'	TCAGTTTTAGATTTTTCTACTCCTGGTAGAACTGCTGCTGCTGTAGCTTTTCTTACTTTT
	'HumaHAdV-7-N1_7__gb_KP670858.1_'	TCAGTTTTAGATTTTTCTACTCCTGGTAGAACTGCTGCTGCTGTAGCTTTTCTTACTTTT
	'HumaHAdV-7-N1_B1__gb_NC011203.1_'	TCAGTTTTAGATTTTTCTACTCCTGGTAGAACTGCTGCTGCTGTAGCTTTTCTTACTTTT
	'HumaHAdV-7-N1_B2__gb_NC010956.1_'	CACAGCCTTGATTTTTCCAGCCCAGGGCGCACTACAGCCGGGGTTGCTTTTGTGGTTTTT

	'Chimpanzee_adenovirus_Y25__gb_NC017825.1_'	CTTCTTGACAAATGGAGTCAAGAAACCCATTTCAGCAGGGATTACCAGCTGGATTTCTTA
	'HAdV-7-N1__Query_39669_'	ATATTGGATAAATGGAWCCGCCAAACTCACTTCAGCAAGGGATAYGTTTTGGATTTCATA
	'HumaHAdV-7-N1_E__gb_NC003266.2_'	ATTTTTGACAAATGGAGTCAAGAAACCCATTTCAGCAGGGATTACCAGCTGGATTTCTTA
	'HumaHAdV-7-N1_B2__gb_NC011202.1_'	ATATTAGATAAATGGATCCCGCAGACTCATTTCAGCAGGGGATACGTTTTGGATTTCATA
	'HumaHAdV-7-N1_type_35__gb_AC000019.1_'	ATATTAGATAAATGGATCCCGCAGACTCATTTCAGCAGGGGATACGTTTTGGATTTCATA
	'HumaHAdV-7-N1_type_7__gb_AC000018.1_'	ATATTGGATAAATGGATCCGCCAAACTCACTTCAGCAAGGGATACGTTTTGGATTTCATA
	'HumaHAdV-7-N1_7__gb_JF800905.1_'	ATATTGGATAAATGGATCCGCCAAACTCACTTCAGCAAGGGATACGTTTTGGATTTCATA
	'HumaHAdV-7-N1_7__gb_KP670857.1_'	ATATTGGATAAATGGATCCGCCAAACTCACTTCAGCAAGGGATACGTTTTGGATTTCATA
	'HumaHAdV-7-N1_7__gb_KP670860.1_'	ATATTGGATAAATGGATCCGCCAAACTCACTTCAGCAAGGGATACGTTTTGGATTTCATA
	'HumaHAdV-7-N1_7__gb_KP670856.2_'	ATATTGGATAAATGGATCCGCCAAACTCACTTCAGCAAGGGATACGTTTTGGATTTCATA
	'HumaHAdV-7-N1_7__gb_KP670855.2_'	ATATTGGATAAATGGATCCGCCAAACTCACTTCAGCAAGGGATACGTTTTGGATTTCATA
	'HumaHAdV-7-N1_7__gb_MK492255.1_'	ATATTGGATAAATGGATCCGCCAAACTCACTTCAGCAAGGGATACGTTTTGGATTTCATA
	'Human_mastadenovirus_B__gb_MK836313.1_'	ATATTGGATAAATGGATCCGCCAAACTCACTTCAGCAAGGGATACGTTTTGGATTTCATA
	'HumaHAdV-7-N1_7__gb_KC857700.1_'	ATATTGGATAAATGGATCCGCCAAACTCACTTCAGCAAGGGATACGTTTTGGATTTCATA
	'HumaHAdV-7-N1_7__gb_KP670858.1_'	ATATTGGATAAATGGATCCGCCAAACTCACTTCAGCAAGGGATACGTTTTGGATTTCATA
	'HumaHAdV-7-N1_B1__gb_NC011203.1_'	ATATTGGATAAATGGATCCGCCAAACTCACTTCAGCAAGGGATACGTTTTGGATTTCATA
	'HumaHAdV-7-N1_B2__gb_NC010956.1_'	CTGGTTGACAAATGGAGCCAGGACACCCAACTGAGCAGGGGCTACATCCTGGACTTCGCA

	'Chimpanzee_adenovirus_Y25__gb_NC017825.1_'	GCAGTAGCTTTGTGGAGAACATGGAAATCCCAGCGCCTGAATGCAATCTCAGGCTACTTG
	'HAdV-7-N1__Query_39669_'	KCAGCAGCTTCGTGGAGAACATGGAAGGCTCGCAGGATGAGSASAATCWTAAATTACTGG
	'HumaHAdV-7-N1_E__gb_NC003266.2_'	GCAGTAGCTTTGTGGAGAACATGGAAGTGCCAGCGCCTGAATGCAATCTCCGGCTACTTG
	'HumaHAdV-7-N1_B2__gb_NC011202.1_'	GCCACAGCATTGTGGAGAACATGGAAGGTTCGCAAGATGAGGACAATCTTAGGTTACTGG
	'HumaHAdV-7-N1_type_35__gb_AC000019.1_'	GCCACAGCATTGTGGAGAACATGGAAGGTTCGCAAGATGAGGACAATCTTAGGTTACTGG
	'HumaHAdV-7-N1_type_7__gb_AC000018.1_'	GCAGCAGCTTTGTGGAGAACATGGAAGGCTCGCAGGATGAGGACAATCTTAGATTACTGG
	'HumaHAdV-7-N1_7__gb_JF800905.1_'	GCAGCAGCTTTGTGGAGAACATGGAAGGCTCGCAGGATGAGGACAATCTTAAATTACTGG
	'HumaHAdV-7-N1_7__gb_KP670857.1_'	GCAGCAGCTTTGTGGAGAACATGGAAGGCTCGCAGGATGAGGACAATCTTAAATTACTGG
	'HumaHAdV-7-N1_7__gb_KP670860.1_'	GCAGCAGCTTTGTGGAGAACATGGAAGGCTCGCAGGATGAGGACAATCTTAAATTACTGG
	'HumaHAdV-7-N1_7__gb_KP670856.2_'	GCAGCAGCTTTGTGGAGAACATGGAAGGCTCGCAGGATGAGGACAATCTTAAATTACTGG
	'HumaHAdV-7-N1_7__gb_KP670855.2_'	GCAGCAGCTTTGTGGAGAACATGGAAGGCTCGCAGGATGAGGACAATCTTAAATTACTGG
	'HumaHAdV-7-N1_7__gb_MK492255.1_'	GCAGCAGCTTTGTGGAGAACATGGAAGGCTCGCAGGATGAGGACAATCTTAAATTACTGG
	'Human_mastadenovirus_B__gb_MK836313.1_'	GCAGCAGCTTTGTGGAGAACATGGAAGGCTCGCAGGATGAGGACAATCTTAAATTACTGG
	'HumaHAdV-7-N1_7__gb_KC857700.1_'	GCAGCAGCTTTGTGGAGAACATGGAAGGCTCGCAGGATGAGGACAATCTTAAATTACTGG
	'HumaHAdV-7-N1_7__gb_KP670858.1_'	GCAGCAGCTTTGTGGAGAACATGGAAGGCTCGCAGGATGAGGACAATCTTAAATTACTGG
	'HumaHAdV-7-N1_B1__gb_NC011203.1_'	GCAGCAGCTTTGTGGAGAACATGGAAGGCTCGCAGGATGAGGACAATCTTAGATTACTGG
	'HumaHAdV-7-N1_B2__gb_NC010956.1_'	GCCATGCACCTGTGGAGGGCCTGGATCAGGCAGCGGGGACAGAGAATCTTGAATTACTGG

	'Chimpanzee_adenovirus_Y25__gb_NC017825.1_'	CCGGTACAGCCACTAGACACTCTGAAGATCCTGAATCTCCAGGAGAGTCCCAGGGCACGC
	'HAdV-7-N1__Query_39669_'	CCAGTGCAGCCTCTNGGAGTAGCAGGGATACTGAGACACC-----------------CAC
	'HumaHAdV-7-N1_E__gb_NC003266.2_'	CCGGTACAGCCGCTAGACACTCTGAGGATCCTGAGTCTC---------------------
	'HumaHAdV-7-N1_B2__gb_NC011202.1_'	CCAGTGCAGCCTTTGGGTGTAGCGGGAATCCTGAGGCATC-----------------CAC
	'HumaHAdV-7-N1_type_35__gb_AC000019.1_'	CCAGTGCAGCCTTTGGGTGTAGCGGGAATCCTGAGGCATC-----------------CAC
	'HumaHAdV-7-N1_type_7__gb_AC000018.1_'	CCAGTGCAGCCTCTAGGAGTAGCAGGGATACTGAGACACC-----------------CAC
	'HumaHAdV-7-N1_7__gb_JF800905.1_'	CCAGTGCAGCCTCTAGGAGTAGCAGGGATACTGAGACACC-----------------CAC
	'HumaHAdV-7-N1_7__gb_KP670857.1_'	CCAGTGCAGCCTCTAGGAGTAGCAGGGATACTGAGACACC-----------------CAC
	'HumaHAdV-7-N1_7__gb_KP670860.1_'	CCAGTGCAGCCTCTAGGAGTAGCAGGGATACTGAGACACC-----------------CAC
	'HumaHAdV-7-N1_7__gb_KP670856.2_'	CCAGTGCAGCCTCTAGGAGTAGCAGGGATACTGAGACACC-----------------CAC
	'HumaHAdV-7-N1_7__gb_KP670855.2_'	CCAGTGCAGCCTCTAGGAGTAGCAGGGATACTGAGACACC-----------------CAC
	'HumaHAdV-7-N1_7__gb_MK492255.1_'	CCAGTGCAGCCTCTAGGAGTAGCAGGGATACTGAGACACC-----------------CAC
	'Human_mastadenovirus_B__gb_MK836313.1_'	CCAGTGCAGCCTCTAGGAGTAGCAGGGATACTGAGACACC-----------------CAC
	'HumaHAdV-7-N1_7__gb_KC857700.1_'	CCAGTGCAGCCTCTAGGAGTAGCAGGGATACTGAGACACC-----------------CAC
	'HumaHAdV-7-N1_7__gb_KP670858.1_'	CCAGTGCAGCCTCTAGGAGTAGCAGGGATACTGAGACACC-----------------CAC
	'HumaHAdV-7-N1_B1__gb_NC011203.1_'	CCAGTGCAGCCTCTGGGAGTAGCAGGGATACTGAGACACC-----------------CAC
	'HumaHAdV-7-N1_B2__gb_NC010956.1_'	CTTCTACAGCC---AGCAGCTCCGGGTCTTCTTCGTCTACACAGAC-----------AAA

	'Chimpanzee_adenovirus_Y25__gb_NC017825.1_'	CAACGTCGCCGGCAGCAGCAGCGGCAGCAGGAGGAGGATCAAGAAGAGAACCCGAGAGCC
	'HAdV-7-N1__Query_39669_'	CGACCATGCCTGCGGTT-------CTGCAGGAGGAGCAGCAGGAGGACRATCCGAGAKCC
	'HumaHAdV-7-N1_E__gb_NC003266.2_'	------------------------CAGCAGCAGGAGGATCAAGAAGAGAATCCGAGAGCC
	'HumaHAdV-7-N1_B2__gb_NC011202.1_'	CGGTCATGCCAGCGGTT-------CTGGAGGAGGAACAGCAAGAGGACAACCCGAGAGCC
	'HumaHAdV-7-N1_type_35__gb_AC000019.1_'	CGGTCATGCCAGCGGTT-------CTGGAGGAGGAACAGCAAGAGGACAACCCGAGAGCC
	'HumaHAdV-7-N1_type_7__gb_AC000018.1_'	CGACCATGCCAGCGGTT-------CTGCAGGAGGAGCAGCAGGAGGACAATCCGAGAGCC
	'HumaHAdV-7-N1_7__gb_JF800905.1_'	CGACCATGCCAGCGGTT-------CTGCAGGAGGAGCAGCAGGAGGACAATCCGAGAGCC
	'HumaHAdV-7-N1_7__gb_KP670857.1_'	CGACCATGCCAGCGGTT-------CTGCAGGAGGAGCAGCAGGAGGACAATCCGAGAGCC
	'HumaHAdV-7-N1_7__gb_KP670860.1_'	CGACCATGCCAGCGGTT-------CTGCAGGAGGAGCAGCAGGAGGACAATCCGAGAGCC
	'HumaHAdV-7-N1_7__gb_KP670856.2_'	CGACCATGCCAGCGGTT-------CTGCAGGAGGAGCAGCAGGAGGACAATCCGAGAGCC
	'HumaHAdV-7-N1_7__gb_KP670855.2_'	CGACCATGCCAGCGGTT-------CTGCAGGAGGAGCAGCAGGAGGACAATCCGAGAGCC
	'HumaHAdV-7-N1_7__gb_MK492255.1_'	CGACCATGCCAGCGGTT-------CTGCAGGAGGAGCAGCAGGAGGACAATCCGAGAGCC
	'Human_mastadenovirus_B__gb_MK836313.1_'	CGACCATGCCAGCGGTT-------CTGCAGGAGGAGCAGCAGGAGGACAATCCGAGAGCC
	'HumaHAdV-7-N1_7__gb_KC857700.1_'	CGACCATGCCAGCGGTT-------CTGCAGGAGGAGCAGCAGGAGGACAATCCGAGAGCC
	'HumaHAdV-7-N1_7__gb_KP670858.1_'	CGACCATGCCAGCGGTT-------CTGCAGGAGGAGCAGCAGGAGGACAATCCGAGAGCC
	'HumaHAdV-7-N1_B1__gb_NC011203.1_'	CGACCATGCCAGCGGTT-------CTGCAGGAGGAGCAGCAGGAGGACAATCCGAGAGCC
	'HumaHAdV-7-N1_B2__gb_NC010956.1_'	CATCCATGTTGGAGGAA-------GAAATGAGGCAGGCCATGGACGAGAACCCGAGGAGC

	'Chimpanzee_adenovirus_Y25__gb_NC017825.1_'	GGCCTGGACCCTCCGGCGGAGGA---------------GGAGTAGCTGACCTGTTTCCTG
	'HAdV-7-N1__Query_39669_'	GGCCTGGACCCTSCGGTGGA------------------GGAGTASCTGTGCTGTTTCCTG
	'HumaHAdV-7-N1_E__gb_NC003266.2_'	GGCCTGGACCCTCCGGC---GGA---------------GGAGTAGCTGACCTGTTTCCTG
	'HumaHAdV-7-N1_B2__gb_NC011202.1_'	GGCCTGGACCCTCCAGTGGAGGAGG------------CGGAGTAGCTGACTTGTCTCCTG
	'HumaHAdV-7-N1_type_35__gb_AC000019.1_'	GGCCTGGACCCTCCAGTGGAGGAGG------------CGGAGTAGCTGACTTGTCTCCTG
	'HumaHAdV-7-N1_type_7__gb_AC000018.1_'	GGCCTGGACCCTCCGGTGGA------------------GGAGTAGCTGACCTGTTTCCTG
	'HumaHAdV-7-N1_7__gb_JF800905.1_'	GGCCTGGACCCTCCGGTGGA------------------GGAGTAGCTGACCTGTTTCCTG
	'HumaHAdV-7-N1_7__gb_KP670857.1_'	GGCCTGGACCCTCCGGTGGA------------------GGAGTAGCTGACCTGTTTCCTG
	'HumaHAdV-7-N1_7__gb_KP670860.1_'	GGCCTGGACCCTCCGGTGGA------------------GGAGTAGCTGACCTGTTTCCTG
	'HumaHAdV-7-N1_7__gb_KP670856.2_'	GGCCTGGACCCTCCGGTGGA------------------GGAGTAGCTGACCTGTTTCCTG
	'HumaHAdV-7-N1_7__gb_KP670855.2_'	GGCCTGGACCCTCCGGTGGA------------------GGAGTAGCTGACCTGTTTCCTG
	'HumaHAdV-7-N1_7__gb_MK492255.1_'	GGCCTGGACCCTCCGGTGGA------------------GGAGTAGCTGACCTGTTTCCTG
	'Human_mastadenovirus_B__gb_MK836313.1_'	GGCCTGGACCCTCCGGTGGA------------------GGAGTAGCTGACCTGTTTCCTG
	'HumaHAdV-7-N1_7__gb_KC857700.1_'	GGCCTGGACCCTCCGGTGGA------------------GGAGTAGCTGACCTGTTTCCTG
	'HumaHAdV-7-N1_7__gb_KP670858.1_'	GGCCTGGACCCTCCGGTGGA------------------GGAGTAGCTGACCTGTTTCCTG
	'HumaHAdV-7-N1_B1__gb_NC011203.1_'	GGCCTGGACCCTCCGGTGGA------------------GGAGTAGCTGACCTGTTTCCTG
	'HumaHAdV-7-N1_B2__gb_NC010956.1_'	GGCCTGGACCCTCCGTCGGAAGAGGAGCTGGATTGAATCAGGTATCCAGCCTGTACCCAG

	'Chimpanzee_adenovirus_Y25__gb_NC017825.1_'	AACTGCGCCGGGTGCTGACTAGGTCTTCG---AGTGGTCGGGAGAGGGGGATTAAGCGGG
	'HAdV-7-N1__Query_39669_'	AACTGCGACGGGTGCTTGCYAGGTCTACGACCRGTGGACAGAACAGAGGCATTAAGAGGG
	'HumaHAdV-7-N1_E__gb_NC003266.2_'	AACTGCACCGGGTGCTGACTAGGTCTTCG---AGTGGTCGGGAGAGGGGTATTAAGCGGG
	'HumaHAdV-7-N1_B2__gb_NC011202.1_'	AACTGCAACGGGTGCTTACTGGATCTACGTCCACTGGACGGGATAGGGGCGTTAAGAGGG
	'HumaHAdV-7-N1_type_35__gb_AC000019.1_'	AACTGCAACGGGTGCTTACTGGATCTACGTCCACTGGACGGGATAGGGGCGTTAAGAGGG
	'HumaHAdV-7-N1_type_7__gb_AC000018.1_'	AACTGCGACGGGTGCTTACTAGGTCTACGACCAGTGGACAGAACAGAGGCATTAAGAGGG
	'HumaHAdV-7-N1_7__gb_JF800905.1_'	AACTGCGACGGGTGCTTACTAGGTCTACGACCAGTGGACAGAACAGAGGCATTAAGAGGG
	'HumaHAdV-7-N1_7__gb_KP670857.1_'	AACTGCGACGGGTGCTTACTAGGTCTACGACCAGTGGACAGAACAGAGGCATTAAGAGGG
	'HumaHAdV-7-N1_7__gb_KP670860.1_'	AACTGCGACGGGTGCTTACTAGGTCTACGACCAGTGGACAGAACAGAGGCATTAAGAGGG
	'HumaHAdV-7-N1_7__gb_KP670856.2_'	AACTGCGACGGGTGCTTACTAGGTCTACGACCAGTGGACAGAACAGAGGCATTAAGAGGG
	'HumaHAdV-7-N1_7__gb_KP670855.2_'	AACTGCGACGGGTGCTTACTAGGTCTACGACCAGTGGACAGAACAGAGGCATTAAGAGGG
	'HumaHAdV-7-N1_7__gb_MK492255.1_'	AACTGCGACGGGTGCTTACTAGGTCTACGACCAGTGGACAGAACAGAGGCATTAAGAGGG
	'Human_mastadenovirus_B__gb_MK836313.1_'	AACTGCGACGGGTGCTTACTAGGTCTACGACCAGTGGACAGAACAGAGGCATTAAGAGGG
	'HumaHAdV-7-N1_7__gb_KC857700.1_'	AACTGCGACGGGTGCTTACTAGGTCTACGACCAGTGGACAGAACAGAGGCATTAAGAGGG
	'HumaHAdV-7-N1_7__gb_KP670858.1_'	AACTGCGACGGGTGCTTACTAGGTCTACGACCAGTGGACAGAACAGAGGCATTAAGAGGG
	'HumaHAdV-7-N1_B1__gb_NC011203.1_'	AACTGCGACGGGTGCTTACTAGGTCTACGACCAGTGGACAGAACAGGGGAATTAAGAGGG
	'HumaHAdV-7-N1_B2__gb_NC010956.1_'	AGCTTAGCAAGGTGCTGAC---ATCCATG------------GCCAGGGGAGTTAAGAGGG

	'Chimpanzee_adenovirus_Y25__gb_NC017825.1_'	AGAGG---CATGATGAGACTAATCACAG------AACTGAACTGACTGTGGGTCTGATGA
	'HAdV-7-N1__Query_39669_'	AGAGGAAGCCTAGTGGGAATAATTCAAG------AACCGAGTGGGCTTTAAGTWTAAKGA
	'HumaHAdV-7-N1_E__gb_NC003266.2_'	AGAGG---CATGATGAGACTAATCACAG------AATTGAACTGACTGTGGGTCTGATGA
	'HumaHAdV-7-N1_B2__gb_NC011202.1_'	AGAGGGCATCTAGTGGTACTGATGCTAG------ATCTGAGTTGGCTTTAAGTTTAATGA
	'HumaHAdV-7-N1_type_35__gb_AC000019.1_'	AGAGGGCATCCAGTGGTACTGATGCTAG------ATCTGAGTTGGCTTTAAGTTTAATGA
	'HumaHAdV-7-N1_type_7__gb_AC000018.1_'	AGAGGAATCCTAGTGGGAATAATTCAAG------AACCGAGTTGGCTTTAAGTTTAATGA
	'HumaHAdV-7-N1_7__gb_JF800905.1_'	AGAGGAATCCTAGTGGGAATAATTCAAG------AACCGAGTTGGCTTTAAGTTTAATGA
	'HumaHAdV-7-N1_7__gb_KP670857.1_'	AGAGGAATCCTAGTGGGAATAATTCAAG------AACCGAGTTGGCTTTAAGTTTAATGA
	'HumaHAdV-7-N1_7__gb_KP670860.1_'	AGAGGAATCCTAGTGGGAATAATTCAAG------AACCGAGTTGGCTTTAAGTTTAATGA
	'HumaHAdV-7-N1_7__gb_KP670856.2_'	AGAGGAATCCTAGTGGGAATAATTCAAG------AACCGAGTTGGCTTTAAGTTTAATGA
	'HumaHAdV-7-N1_7__gb_KP670855.2_'	AGAGGAATCCTAGTGGGAATAATTCAAG------AACCGAGTTGGCTTTAAGTTTAATGA
	'HumaHAdV-7-N1_7__gb_MK492255.1_'	AGAGGAATCCTAGTGGGAATAATTCAAG------AACCGAGTTGGCTTTAAGTTTAATGA
	'Human_mastadenovirus_B__gb_MK836313.1_'	AGAGGAATCCTAGTGGGAATAATTCAAG------AACCGAGTTGGCTTTAAGTTTAATGA
	'HumaHAdV-7-N1_7__gb_KC857700.1_'	AGAGGAATCCTAGTGGGAATAATTCAAG------AACCGAGTTGGCTTTAAGTTTAATGA
	'HumaHAdV-7-N1_7__gb_KP670858.1_'	AGAGGAATCCTAGTGGGAATAATTCAAG------AACCGAGTTGGCTTTAAGTTTAATGA
	'HumaHAdV-7-N1_B1__gb_NC011203.1_'	AGAGGAATCCTAGTGGGAATAATTCAAG------AACCGAGTTGGCTTTAAGTTTAATGA
	'HumaHAdV-7-N1_B2__gb_NC010956.1_'	AGAGG---AGCGATGGGGGTAATACCGGGATGATGACCGAGCTGACGGCCAGCCTGATGA

	'Chimpanzee_adenovirus_Y25__gb_NC017825.1_'	GCCGCAAGCGTCCAGAAACAGTGTGGTGGCATGAGGTGCAGTCGACTGGCACAGATGAGG
	'HAdV-7-N1__Query_39669_'	GCCGCAGGCGTCCTGAAACTGTTTGGTGGCRCGAKGTTCAGAGCGAAGGCAGGGATGAAG
	'HumaHAdV-7-N1_E__gb_NC003266.2_'	GCCGCAAGCGTCCAGAAACAGTGTGGTGGTATGAGGTGCAGTCAACTGGCACAGATGAGG
	'HumaHAdV-7-N1_B2__gb_NC011202.1_'	GTCGCAGACGTCCTGAAACCATTTGGTGGCATGAGGTTCAGAAAGAGGGAAGGGATGAAG
	'HumaHAdV-7-N1_type_35__gb_AC000019.1_'	GTCGCAGACGTCCTGAAACCATTTGGTGGCATGAGGTTCAGAAAGAGGGAAGGGATGAAG
	'HumaHAdV-7-N1_type_7__gb_AC000018.1_'	GCCGCAGGCGTCCTGAAACTGTTTGGTGGCATGAGGTTCAGAGCGAAGGCAGGGATGAAG
	'HumaHAdV-7-N1_7__gb_JF800905.1_'	GCCGCAGGCGTCCTGAAACTGTTTGGTGGCATGAGGTTCAGAGCGAAGGCAGGGATGAAG
	'HumaHAdV-7-N1_7__gb_KP670857.1_'	GCCGCAGGCGTCCTGAAACTGTTTGGTGGCATGAGGTTCAGAGCGAAGGCAGGGATGAAG
	'HumaHAdV-7-N1_7__gb_KP670860.1_'	GCCGCAGGCGTCCTGAAACTGTTTGGTGGCATGAGGTTCAGAGCGAAGGCAGGGATGAAG
	'HumaHAdV-7-N1_7__gb_KP670856.2_'	GCCGCAGGCGTCCTGAAACTGTTTGGTGGCATGAGGTTCAGAGCGAAGGCAGGGATGAAG
	'HumaHAdV-7-N1_7__gb_KP670855.2_'	GCCGCAGGCGTCCTGAAACTGTTTGGTGGCATGAGGTTCAGAGCGAAGGCAGGGATGAAG
	'HumaHAdV-7-N1_7__gb_MK492255.1_'	GCCGCAGGCGTCCTGAAACTGTTTGGTGGCATGAGGTTCAGAGCGAAGGCAGGGATGAAG
	'Human_mastadenovirus_B__gb_MK836313.1_'	GCCGCAGGCGTCCTGAAACTGTTTGGTGGCATGAGGTTCAGAGCGAAGGCAGGGATGAAG
	'HumaHAdV-7-N1_7__gb_KC857700.1_'	GCCGCAGGCGTCCTGAAACTGTTTGGTGGCATGAGGTTCAGAGCGAAGGCAGGGATGAAG
	'HumaHAdV-7-N1_7__gb_KP670858.1_'	GCCGCAGGCGTCCTGAAACTGTTTGGTGGCATGAGGTTCAGAGCGAAGGCAGGGATGAAG
	'HumaHAdV-7-N1_B1__gb_NC011203.1_'	GCCGCAGGCGTCCTGAAACTGTTTGGTGGCATGAGGTTCAGAGCGAAGGCAGGGATGAAG
	'HumaHAdV-7-N1_B2__gb_NC010956.1_'	ATCGGAAGCGCCCAGAGCGCCTTACCTGGTACGAGCTACAGCAGGAGTGCAGGGATGAGT

	'Chimpanzee_adenovirus_Y25__gb_NC017825.1_'	TGTCAGTGATGCATGAGAGGTTTTCCCTAGAACAAGTCAAGACTTGTTGGTTAGAGCCTG
	'HAdV-7-N1__Query_39669_'	CCGTGATATTGCAGGAGAAATAWYCATKACAMNANNTNAAGACCTGTTGGTTGGAACCTG
	'HumaHAdV-7-N1_E__gb_NC003266.2_'	TGTCAGTCATGCATGAGAGATTTTCCCTAGAACAAGTCAAGACTTGTTGGTTGGAGCCTG
	'HumaHAdV-7-N1_B2__gb_NC011202.1_'	TTTCTGTATTGCAGGAGAAATATTCACTGGAACAGGTGAAAACATGTTGGTTGGAGCCTG
	'HumaHAdV-7-N1_type_35__gb_AC000019.1_'	TTTCTGTATTGCAGGAGAAATATTCACTGGAACAGGTGAAAACATGTTGGTTGGAGCCAG
	'HumaHAdV-7-N1_type_7__gb_AC000018.1_'	TTTCAATATTGCAGGAGAAATATTCACTAGAACAACTTAAGACCTGTTGGTTGGAACCTG
	'HumaHAdV-7-N1_7__gb_JF800905.1_'	TTTCAATATTGCAGGAGAAATATTCACTAGAACAACTTAAGACCTGTTGGTTGGAACCTG
	'HumaHAdV-7-N1_7__gb_KP670857.1_'	TTTCAATATTGCAGGAGAAATATTCACTAGAACAACTTAAGACCTGTTGGTTGGAACCTG
	'HumaHAdV-7-N1_7__gb_KP670860.1_'	TTTCAATATTGCAGGAGAAATATTCACTAGAACAACTTAAGACCTGTTGGTTGGAACCTG
	'HumaHAdV-7-N1_7__gb_KP670856.2_'	TTTCAATATTGCAGGAGAAATATTCACTAGAACAACTTAAGACCTGTTGGTTGGAACCTG
	'HumaHAdV-7-N1_7__gb_KP670855.2_'	TTTCAATATTGCAGGAGAAATATTCACTAGAACAACTTAAGACCTGTTGGTTGGAACCTG
	'HumaHAdV-7-N1_7__gb_MK492255.1_'	TTTCAATATTGCAGGAGAAATATTCACTAGAACAACTTAAGACCTGTTGGTTGGAACCTG
	'Human_mastadenovirus_B__gb_MK836313.1_'	TTTCAATATTGCAGGAGAAATATTCACTAGAACAACTTAAGACCTGTTGGTTGGAACCTG
	'HumaHAdV-7-N1_7__gb_KC857700.1_'	TTTCAATATTGCAGGAGAAATATTCACTAGAACAACTTAAGACCTGTTGGTTGGAACCTG
	'HumaHAdV-7-N1_7__gb_KP670858.1_'	TTTCAATATTGCAGGAGAAATATTCACTAGAACAACTTAAGACCTGTTGGTTGGAACCTG
	'HumaHAdV-7-N1_B1__gb_NC011203.1_'	TTTCAATATTGCAGGAGAAATATTCACTAGAACAACTTAAGACCTGTTGGTTGGAACCTG
	'HumaHAdV-7-N1_B2__gb_NC010956.1_'	TGGGCCTGATGCAGGATAAATATGGCCTGGAGCAGATAAAAACCCATTGGTTGAACCCAG

	'Chimpanzee_adenovirus_Y25__gb_NC017825.1_'	AGGATGATTGGGAGGTAGCCATCAGGAATTATGCCAAGCTGGCTCTGAGGCCAGACAAGA
	'HAdV-7-N1__Query_39669_'	AGGATGATTGGGAGGTGGCCSTTAGGAATTATGCTAAGATAGGACTGAGGCCTGATAAAC
	'HumaHAdV-7-N1_E__gb_NC003266.2_'	AGGATGATTGGGAGGTAGCCATCAGGAATTATGCCAAGCTGGCTCTGAGGCCAGATAGAA
	'HumaHAdV-7-N1_B2__gb_NC011202.1_'	AGGATGATTGGGAGGTGGCCATTAAAAATTATGCCAAGATAGCTTTGAGGCCTGATAAAC
	'HumaHAdV-7-N1_type_35__gb_AC000019.1_'	AGGATGATTGGGCGGTGGCCATTAAAAATTATGCCAAGATAGCTTTGAGGCCTGATAAAC
	'HumaHAdV-7-N1_type_7__gb_AC000018.1_'	AGGATGATTGGGAGGTGGCCATTAGGAATTATGCTAAGATATCTCTGAGGCCTGATAAAC
	'HumaHAdV-7-N1_7__gb_JF800905.1_'	AGGATGATTGGGAGGTGGCCATTAGGAATTATGCTAAGATATCTCTGAGGCCTGATAAAC
	'HumaHAdV-7-N1_7__gb_KP670857.1_'	AGGATGATTGGGAGGTGGCCATTAGGAATTATGCTAAGATATCTCTGAGGCCTGATAAAC
	'HumaHAdV-7-N1_7__gb_KP670860.1_'	AGGATGATTGGGAGGTGGCCATTAGGAATTATGCTAAGATATCTCTGAGGCCTGATAAAC
	'HumaHAdV-7-N1_7__gb_KP670856.2_'	AGGATGATTGGGAGGTGGCCATTAGGAATTATGCTAAGATATCTCTGAGGCCTGATAAAC
	'HumaHAdV-7-N1_7__gb_KP670855.2_'	AGGATGATTGGGAGGTGGCCATTAGGAATTATGCTAAGATATCTCTGAGGCCTGATAAAC
	'HumaHAdV-7-N1_7__gb_MK492255.1_'	AGGATGATTGGGAGGTGGCCATTAGGAATTATGCTAAGATATCTCTGAGGCCTGATAAAC
	'Human_mastadenovirus_B__gb_MK836313.1_'	AGGATGATTGGGAGGTGGCCATTAGGAATTATGCTAAGATATCTCTGAGGCCTGATAAAC
	'HumaHAdV-7-N1_7__gb_KC857700.1_'	AGGATGATTGGGAGGTGGCCATTAGGAATTATGCTAAGATATCTCTGAGGCCTGATAAAC
	'HumaHAdV-7-N1_7__gb_KP670858.1_'	AGGATGATTGGGAGGTGGCCATTAGGAATTATGCTAAGATATCTCTGAGGCCTGATAAAC
	'HumaHAdV-7-N1_B1__gb_NC011203.1_'	AGGATGATTGGGAGGTGGCCATTAGGAATTATGCTAAGATATCTCTGAGGCCTGATAAAC
	'HumaHAdV-7-N1_B2__gb_NC010956.1_'	ATGAGGATTGGGAGGAGGCTATTAAGAAGTATGCCAAGATAGCCCTGCGCCCAGATTGCA

	'Chimpanzee_adenovirus_Y25__gb_NC017825.1_'	AGTACAAGATTACTAAGCTGATAAATATCAGAAATGCCTGCTACATCTCAGGGAATGGGG
	'HAdV-7-N1__Query_39669_'	AATATAGAAKWACTAAGAAGATTAATATTAGAAATGCATRYTACATATCAGGGAATGGGG
	'HumaHAdV-7-N1_E__gb_NC003266.2_'	AGTACAAGATTACTAAGCTGATAAATATCAGAAATGCCTGCTACATCTCAGGGAATGGGG
	'HumaHAdV-7-N1_B2__gb_NC011202.1_'	AGTATAAGATTACTAGACGGATTAATATCCGGAATGCTTGTTACATATCTGGAAATGGGG
	'HumaHAdV-7-N1_type_35__gb_AC000019.1_'	AGTATAAGATCAGTAGACGGATTAATATCCGGAATGCTTGTTACATATCTGGAAATGGGG
	'HumaHAdV-7-N1_type_7__gb_AC000018.1_'	AATATAGAATTACTAAGAAGATTAATATTAGAAATGCATGCTACATATCAGGGAATGGGG
	'HumaHAdV-7-N1_7__gb_JF800905.1_'	AATATAGAATTACTAAGAAGATTAATATTAGAAATGCATGCTACATATCAGGGAATGGGG
	'HumaHAdV-7-N1_7__gb_KP670857.1_'	AATATAGAATTACTAAGAAGATTAATATTAGAAATGCATGCTACATATCAGGGAATGGGG
	'HumaHAdV-7-N1_7__gb_KP670860.1_'	AATATAGAATTACTAAGAAGATTAATATTAGAAATGCATGCTACATATCAGGGAATGGGG
	'HumaHAdV-7-N1_7__gb_KP670856.2_'	AATATAGAATTACTAAGAAGATTAATATTAGAAATGCATGCTACATATCAGGGAATGGGG
	'HumaHAdV-7-N1_7__gb_KP670855.2_'	AATATAGAATTACTAAGAAGATTAATATTAGAAATGCATGCTACATATCAGGGAATGGGG
	'HumaHAdV-7-N1_7__gb_MK492255.1_'	AATATAGAATTACTAAGAAGATTAATATTAGAAATGCATGCTACATATCAGGGAATGGGG
	'Human_mastadenovirus_B__gb_MK836313.1_'	AATATAGAATTACTAAGAAGATTAATATTAGAAATGCATGCTACATATCAGGGAATGGGG
	'HumaHAdV-7-N1_7__gb_KC857700.1_'	AATATAGAATTACTAAGAAGATTAATATTAGAAATGCATGCTACATATCAGGGAATGGGG
	'HumaHAdV-7-N1_7__gb_KP670858.1_'	AATATAGAATTACTAAGAAGATTAATATTAGAAATGCATGCTACATATCAGGGAATGGGG
	'HumaHAdV-7-N1_B1__gb_NC011203.1_'	AATATAGAATTACTAAGAAGATTAATATTAGAAATGCATGCTACATATCAGGGAATGGGG
	'HumaHAdV-7-N1_B2__gb_NC010956.1_'	AGTACATAGTGACCAAGACCGTGAATATCAGACATGCCTGCTACATCTCGGGGAACGGGG

	'Chimpanzee_adenovirus_Y25__gb_NC017825.1_'	CTGAAGTGGAGATCTGTCTTCAGGAAAGGGTGGCTTTCAGATGCTGCATGATGAATATGT
	'HAdV-7-N1__Query_39669_'	CAGAGGWTATWWTARATACACAAGATAAAGCAGCTTTTAGATGKWGTATGATGGGTATGT
	'HumaHAdV-7-N1_E__gb_NC003266.2_'	CTGAAGTGGAGATCTGTCTCCAGGATAGAGTGGCTTTCAGATGCTGCATGATGAATATGT
	'HumaHAdV-7-N1_B2__gb_NC011202.1_'	CTGAGGTGGTAATAGATACTCAAGACAAGGCAGTTATTAGATGCTGCATGATGGATATGT
	'HumaHAdV-7-N1_type_35__gb_AC000019.1_'	CTGAGGTGGTAATAGATACTCAAGACAAGACAGTTATTAGATGCTGCATGATGGATATGT
	'HumaHAdV-7-N1_type_7__gb_AC000018.1_'	CAGAGGTTATAATAGATACACAAGATAAAGCAGCTTTTAGATGTTGTATGATGGGTATGT
	'HumaHAdV-7-N1_7__gb_JF800905.1_'	CAGAGGTTATAATAGATACACAAGATAAAGCAGCTTTTAGATGTTGTATGATGGGTATGT
	'HumaHAdV-7-N1_7__gb_KP670857.1_'	CAGAGGTTATAATAGATACACAAGATAAAGCAGCTTTTAGATGTTGTATGATGGGTATGT
	'HumaHAdV-7-N1_7__gb_KP670860.1_'	CAGAGGTTATAATAGATACACAAGATAAAGCAGCTTTTAGATGTTGTATGATGGGTATGT
	'HumaHAdV-7-N1_7__gb_KP670856.2_'	CAGAGGTTATAATAGATACACAAGATAAAGCAGCTTTTAGATGTTGTATGATGGGTATGT
	'HumaHAdV-7-N1_7__gb_KP670855.2_'	CAGAGGTTATAATAGATACACAAGATAAAGCAGCTTTTAGATGTTGTATGATGGGTATGT
	'HumaHAdV-7-N1_7__gb_MK492255.1_'	CAGAGGTTATAATAGATACACAAGATAAAGCAGCTTTTAGATGTTGTATGATGGGTATGT
	'Human_mastadenovirus_B__gb_MK836313.1_'	CAGAGGTTATAATAGATACACAAGATAAAGCAGCTTTTAGATGTTGTATGATGGGTATGT
	'HumaHAdV-7-N1_7__gb_KC857700.1_'	CAGAGGTTATAATAGATACACAAGATAAAGCAGCTTTTAGATGTTGTATGATGGGTATGT
	'HumaHAdV-7-N1_7__gb_KP670858.1_'	CAGAGGTTATAATAGATACACAAGATAAAGCAGCTTTTAGATGTTGTATGATGGGTATGT
	'HumaHAdV-7-N1_B1__gb_NC011203.1_'	CAGAGGTTATAATAGATACACAAGATAAAGCAGTTTTTAGATGTTGTATGATGGGTATGT
	'HumaHAdV-7-N1_B2__gb_NC010956.1_'	CAGAGGTGGTCATCGATACCCTGGACAAGGCCGCCTTCAGGTGTTGCATGATGGGAATGA

	'Chimpanzee_adenovirus_Y25__gb_NC017825.1_'	ACCCGGGAGTGGTGGGCATGGATGGGGTCACCTTTATGAACATGAGGTTCAGGGGAGATG
	'HAdV-7-N1__Query_39669_'	GGCCAGGGRTTGTCGGCATGGAAGCWKGAACACTTATGAATMTTAGGYYTAGAGGGGATG
	'HumaHAdV-7-N1_E__gb_NC003266.2_'	ACCCGGGAGTGGTGGACATGGATGGGGTCACCTTTATGAACATGAGGTTCAGGGGAGATG
	'HumaHAdV-7-N1_B2__gb_NC011202.1_'	GGCCTGGGGTAGTCGGTATGGAAGCAGTAACTTTTGTAAATGTTAAGTTTAGGGGAGATG
	'HumaHAdV-7-N1_type_35__gb_AC000019.1_'	GGCCTGGAGTAGTCGGTATGGAAGCAGTCACTTTTGTAAATGTTAAGTTTAGGGGAGATG
	'HumaHAdV-7-N1_type_7__gb_AC000018.1_'	GGCCAGGGGTTGTCGGCATGGAAGCAGTAACACTTATGAATATTAGGTTTAGAGGGGATG
	'HumaHAdV-7-N1_7__gb_JF800905.1_'	GGCCAGGGGTTGTCGGCATGGAAGCAGTAACACTTATGAATATTAGGTTTAGAGGGGATG
	'HumaHAdV-7-N1_7__gb_KP670857.1_'	GGCCAGGGGTTGTCGGCATGGAAGCAGTAACACTTATGAATATTAGGTTTAGAGGGGATG
	'HumaHAdV-7-N1_7__gb_KP670860.1_'	GGCCAGGGGTTGTCGGCATGGAAGCAGTAACACTTATGAATATTAGGTTTAGAGGGGATG
	'HumaHAdV-7-N1_7__gb_KP670856.2_'	GGCCAGGGGTTGTCGGCATGGAAGCAGTAACACTTATGAATATTAGGTTTAGAGGGGATG
	'HumaHAdV-7-N1_7__gb_KP670855.2_'	GGCCAGGGGTTGTCGGCATGGAAGCAGTAACACTTATGAATATTAGGTTTAGAGGGGATG
	'HumaHAdV-7-N1_7__gb_MK492255.1_'	GGCCAGGGGTTGTCGGCATGGAAGCAGTAACACTTATGAATATTAGGTTTAGAGGGGATG
	'Human_mastadenovirus_B__gb_MK836313.1_'	GGCCAGGGGTTGTCGGCATGGAAGCAGTAACACTTATGAATATTAGGTTTAGAGGGGATG
	'HumaHAdV-7-N1_7__gb_KC857700.1_'	GGCCAGGGGTTGTCGGCATGGAAGCAGTAACACTTATGAATATTAGGTTTAGAGGGGATG
	'HumaHAdV-7-N1_7__gb_KP670858.1_'	GGCCAGGGGTTGTCGGCATGGAAGCAGTAACACTTATGAATATTAGGTTTAGAGGGGATG
	'HumaHAdV-7-N1_B1__gb_NC011203.1_'	GGCCAGGGGTTGTCGGCATGGAAGCAGTAACACTTATGAATATTAGGTTTAAAGGGGATG
	'HumaHAdV-7-N1_B2__gb_NC010956.1_'	GAGCAGGAGTGATGAATATGAATTCCATGATCTTCATGAACATGAAGTTCAATGGAGAGA

	'Chimpanzee_adenovirus_Y25__gb_NC017825.1_'	GGTATAATGGCACGGTCTTTATGGCCAATACCAAGCTGACAGTTCATGGCTGCTCCTTCT
	'HAdV-7-N1__Query_39669_'	GGTANAATGRSATTGTATTTATGGCTGGAACTAAGCTGATTCTACATKGTTGTAGCTTTT
	'HumaHAdV-7-N1_E__gb_NC003266.2_'	GGTATAATGGGACGGTCTTTATGGCCAATACCAAGCTGACAGTGCATGGATGCTCCTTCT
	'HumaHAdV-7-N1_B2__gb_NC011202.1_'	GTTATAATGGAATAGTGTTTATGGCCAATACCAAACTTATATTGCATGGTTGTAGCTTTT
	'HumaHAdV-7-N1_type_35__gb_AC000019.1_'	GTTATAATGGAATAGTGTTTATGGCCAATACCAAACTTATATTGCATGGTTGTAGCTTTT
	'HumaHAdV-7-N1_type_7__gb_AC000018.1_'	GGTATAATGGCATTGTATTTATGGCTAACACTAAGCTGATTCTACATGGTTGTAGCTTTT
	'HumaHAdV-7-N1_7__gb_JF800905.1_'	GGTATAATGGCATTGTATTTATGGCTAACACTAAGCTGATTCTACATGGTTGTAGCTTTT
	'HumaHAdV-7-N1_7__gb_KP670857.1_'	GGTATAATGGCATTGTATTTATGGCTAACACTAAGCTGATTCTACATGGTTGTAGCTTTT
	'HumaHAdV-7-N1_7__gb_KP670860.1_'	GGTATAATGGCATTGTATTTATGGCTAACACTAAGCTGATTCTACATGGTTGTAGCTTTT
	'HumaHAdV-7-N1_7__gb_KP670856.2_'	GGTATAATGGCATTGTATTTATGGCTAACACTAAGCTGATTCTACATGGTTGTAGCTTTT
	'HumaHAdV-7-N1_7__gb_KP670855.2_'	GGTATAATGGCATTGTATTTATGGCTAACACTAAGCTGATTCTACATGGTTGTAGCTTTT
	'HumaHAdV-7-N1_7__gb_MK492255.1_'	GGTATAATGGCATTGTATTTATGGCTAACACTAAGCTGATTCTACATGGTTGTAGCTTTT
	'Human_mastadenovirus_B__gb_MK836313.1_'	GGTATAATGGCATTGTATTTATGGCTAACACTAAGCTGATTCTACATGGTTGTAGCTTTT
	'HumaHAdV-7-N1_7__gb_KC857700.1_'	GGTATAATGGCATTGTATTTATGGCTAACACTAAGCTGATTCTACATGGTTGTAGCTTTT
	'HumaHAdV-7-N1_7__gb_KP670858.1_'	GGTATAATGGCATTGTATTTATGGCTAACACTAAGCTGATTCTACATGGTTGTAGCTTTT
	'HumaHAdV-7-N1_B1__gb_NC011203.1_'	GGTATAATGGCATTGTATTTATGGCTAACACTAAGCTGATTCTACATGGTTGTAGCTTTT
	'HumaHAdV-7-N1_B2__gb_NC010956.1_'	AGTTTAATGGGGTGCTGTTCATGGCCAACAGCCACATGACCCTGCATGGCTGCAGTTTCT

	'Chimpanzee_adenovirus_Y25__gb_NC017825.1_'	TTGGGTTTAATAACACCTGCATTGAGGCCTGGGGTCAGGTTGGTGTGAGGGGCTGTAGTT
	'HAdV-7-N1__Query_39669_'	TGGTGTTTAATWANACGTGTGTAGAAGCTTGGGGGCAWGTKAGTGTGAGGGGTTGTAGTT
	'HumaHAdV-7-N1_E__gb_NC003266.2_'	TTGGGTTTAATAACACCTGCATCGAGGCTTGGGGTCAGGTCGGTGTTAAGGGGTGCAGTT
	'HumaHAdV-7-N1_B2__gb_NC011202.1_'	TTGGTTTCAACAATACCTGTGTAGATGCCTGGGGACAGGTTAGTGTACGGGGATGTAGTT
	'HumaHAdV-7-N1_type_35__gb_AC000019.1_'	TTGGTTTCAACAATACCTGTGTAGATGCCTGGGGACAGGTTAGTGTACGGGGGTGTAGTT
	'HumaHAdV-7-N1_type_7__gb_AC000018.1_'	TTGGGTTTAATAATACGTGTGTAGAAGCTTGGGGGCAAGTTAGTGTGAGGGGTTGTAGTT
	'HumaHAdV-7-N1_7__gb_JF800905.1_'	TTGGGTTTAATAATACGTGTGTAGAAGCTTGGGGGCAAGTTAGTGTGAGGGGTTGTAGTT
	'HumaHAdV-7-N1_7__gb_KP670857.1_'	TTGGGTTTAATAATACGTGTGTAGAAGCTTGGGGGCAAGTTAGTGTGAGGGGTTGTAGTT
	'HumaHAdV-7-N1_7__gb_KP670860.1_'	TTGGGTTTAATAATACGTGTGTAGAAGCTTGGGGGCAAGTTAGTGTGAGGGGTTGTAGTT
	'HumaHAdV-7-N1_7__gb_KP670856.2_'	TTGGGTTTAATAATACGTGTGTAGAAGCTTGGGGGCAAGTTAGTGTGAGGGGTTGTAGTT
	'HumaHAdV-7-N1_7__gb_KP670855.2_'	TTGGGTTTAATAATACGTGTGTAGAAGCTTGGGGGCAAGTTAGTGTGAGGGGTTGTAGTT
	'HumaHAdV-7-N1_7__gb_MK492255.1_'	TTGGGTTTAATAATACGTGTGTAGAAGCTTGGGGGCAAGTTAGTGTGAGGGGTTGTAGTT
	'Human_mastadenovirus_B__gb_MK836313.1_'	TTGGGTTTAATAATACGTGTGTAGAAGCTTGGGGGCAAGTTAGTGTGAGGGGTTGTAGTT
	'HumaHAdV-7-N1_7__gb_KC857700.1_'	TTGGGTTTAATAATACGTGTGTAGAAGCTTGGGGGCAAGTTAGTGTGAGGGGTTGTAGTT
	'HumaHAdV-7-N1_7__gb_KP670858.1_'	TTGGGTTTAATAATACGTGTGTAGAAGCTTGGGGGCAAGTTAGTGTGAGGGGTTGTAGTT
	'HumaHAdV-7-N1_B1__gb_NC011203.1_'	TTGGGTTTAATAATACGTGTGTAGAAGCTTGGGGGCAAGTTAGTGTGAGGGGTTGTAGTT
	'HumaHAdV-7-N1_B2__gb_NC010956.1_'	TCGGCTTCAACAATATGTGCGCAGAGGTCTGGGGCGCTTCCAAGATCAGGGGATGTAAGT

	'Chimpanzee_adenovirus_Y25__gb_NC017825.1_'	TTTCAGCCAACTGGATGGGGGTCGTGGGCAGGACCAAGAGTATGCTGTCCGTGAAGAAAT
	'HAdV-7-N1__Query_39669_'	TTTATGCATGCTGGATTGCAACATCAGGTAGGGTCAAGAGTCAGTTGTCTGTGAAGAAAT
	'HumaHAdV-7-N1_E__gb_NC003266.2_'	TTTCAGCCAACTGGATGGGGGTAGTGGGCAGGACCAAGAGTATGCTGTCTGTGAAGAAAT
	'HumaHAdV-7-N1_B2__gb_NC011202.1_'	TCTATGCGTGTTGGATTGCCACAGCTGGCAGAACCAAGAGTCAATTGTCTCTGAAGAAAT
	'HumaHAdV-7-N1_type_35__gb_AC000019.1_'	TCTATGCGTGTTGGATTGCCACAGCTGGCAGAACCAAGAGTCAATTGTCTCTGAAGAAAT
	'HumaHAdV-7-N1_type_7__gb_AC000018.1_'	TTTATGCATGCTGGATTGCAACATCAGGTAGGGTCAAGAGTCAGTTGTCTGTGAAGAAAT
	'HumaHAdV-7-N1_7__gb_JF800905.1_'	TTTATGCATGCTGGATTGCAACATCAGGTAGGGTCAAGAGTCAGTTGTCTGTGAAGAAAT
	'HumaHAdV-7-N1_7__gb_KP670857.1_'	TTTATGCATGCTGGATTGCAACATCAGGTAGGGTCAAGAGTCAGTTGTCTGTGAAGAAAT
	'HumaHAdV-7-N1_7__gb_KP670860.1_'	TTTATGCATGCTGGATTGCAACATCAGGTAGGGTCAAGAGTCAGTTGTCTGTGAAGAAAT
	'HumaHAdV-7-N1_7__gb_KP670856.2_'	TTTATGCATGCTGGATTGCAACATCAGGTAGGGTCAAGAGTCAGTTGTCTGTGAAGAAAT
	'HumaHAdV-7-N1_7__gb_KP670855.2_'	TTTATGCATGCTGGATTGCAACATCAGGTAGGGTCAAGAGTCAGTTGTCTGTGAAGAAAT
	'HumaHAdV-7-N1_7__gb_MK492255.1_'	TTTATGCATGCTGGATTGCAACATCAGGTAGGGTCAAGAGTCAGTTGTCTGTGAAGAAAT
	'Human_mastadenovirus_B__gb_MK836313.1_'	TTTATGCATGCTGGATTGCAACATCAGGTAGGGTCAAGAGTCAGTTGTCTGTGAAGAAAT
	'HumaHAdV-7-N1_7__gb_KC857700.1_'	TTTATGCATGCTGGATTGCAACATCAGGTAGGGTCAAGAGTCAGTTGTCTGTGAAGAAAT
	'HumaHAdV-7-N1_7__gb_KP670858.1_'	TTTATGCATGCTGGATTGCAACATCAGGTAGGGTCAAGAGTCAGTTGTCTGTGAAGAAAT
	'HumaHAdV-7-N1_B1__gb_NC011203.1_'	TTTATGCATGCTGGATTGCAACATCAGGTAGGGTCAAGAGTCAGTTGTCTGTGAAGAAAT
	'HumaHAdV-7-N1_B2__gb_NC010956.1_'	TTTATGGCTGCTGGATGGGCGTGGTCGGAAGACCCAAGAGCGAGATGTCTGTGAAGCAGT

	'Chimpanzee_adenovirus_Y25__gb_NC017825.1_'	GCTTGTTCGAGAGGTGCCACCTGGGGGTGATGAGCGAGGGCGAAGCCAGAATCCGCCACT
	'HAdV-7-N1__Query_39669_'	GCATGTTTGAGAGATGDAATCTTGGCATACTGAATGAAGGTGAAGCAAGGATCCGCCACT
	'HumaHAdV-7-N1_E__gb_NC003266.2_'	GCTTGTTTGAGAGGTGCCACCTGGGGGTGATGAGCGAGGGCGAAGCCAGAATCCGCCACT
	'HumaHAdV-7-N1_B2__gb_NC011202.1_'	GCATATTTCAAAGATGTAACCTGGGCATTCTGAATGAAGGCGAAGCAAGGGTCCGCCACT
	'HumaHAdV-7-N1_type_35__gb_AC000019.1_'	GCATATTCCAAAGATGTAACCTGGGCATTCTGAATGAAGGCGAAGCAAGGGTCCGTCACT
	'HumaHAdV-7-N1_type_7__gb_AC000018.1_'	GCATGTTTGAGAGATGTAATCTTGGCATACTGAATGAAGGTGAAGCAAGGATCCGCCACT
	'HumaHAdV-7-N1_7__gb_JF800905.1_'	GCATGTTTGAGAGATGTAATCTTGGCATACTGAATGAAGGTGAAGCAAGGATCCGCCACT
	'HumaHAdV-7-N1_7__gb_KP670857.1_'	GCATGTTTGAGAGATGTAATCTTGGCATACTGAATGAAGGTGAAGCAAGGATCCGCCACT
	'HumaHAdV-7-N1_7__gb_KP670860.1_'	GCATGTTTGAGAGATGTAATCTTGGCATACTGAATGAAGGTGAAGCAAGGATCCGCCACT
	'HumaHAdV-7-N1_7__gb_KP670856.2_'	GCATGTTTGAGAGATGTAATCTTGGCATACTGAATGAAGGTGAAGCAAGGATCCGCCACT
	'HumaHAdV-7-N1_7__gb_KP670855.2_'	GCATGTTTGAGAGATGTAATCTTGGCATACTGAATGAAGGTGAAGCAAGGATCCGCCACT
	'HumaHAdV-7-N1_7__gb_MK492255.1_'	GCATGTTTGAGAGATGTAATCTTGGCATACTGAATGAAGGTGAAGCAAGGATCCGCCACT
	'Human_mastadenovirus_B__gb_MK836313.1_'	GCATGTTTGAGAGATGTAATCTTGGCATACTGAATGAAGGTGAAGCAAGGATCCGCCACT
	'HumaHAdV-7-N1_7__gb_KC857700.1_'	GCATGTTTGAGAGATGTAATCTTGGCATACTGAATGAAGGTGAAGCAAGGATCCGCCACT
	'HumaHAdV-7-N1_7__gb_KP670858.1_'	GCATGTTTGAGAGATGTAATCTTGGCATACTGAATGAAGGTGAAGCAAGGATCCGCCACT
	'HumaHAdV-7-N1_B1__gb_NC011203.1_'	GCATGTTTGAGAGATGTAATCTTGGCATACTGAATGAAGGTGAAGCAAGGGTCCGCCACT
	'HumaHAdV-7-N1_B2__gb_NC010956.1_'	GTGTGTTTGAGAAATGCTACCTGGGAGTCTCTACCGAGGGCAATGCTAGAGTGAGACACT

	'Chimpanzee_adenovirus_Y25__gb_NC017825.1_'	GCGCCTCTACCGAGACGGGCTGTTTTGTGCTGTGCAAGGGCAATGCTAAGATCAAGCATA
	'HAdV-7-N1__Query_39669_'	GCGCAGCTACAGAAACTGGCTGCTTCATTCTAATAAAGGGAAATGCCAGTGTGAAGCATA
	'HumaHAdV-7-N1_E__gb_NC003266.2_'	GTGCCTCTACCGAGACGGGCTGTTTTGTGCTGTGCAAGGGCAATGCCAAGATCAAGCATA
	'HumaHAdV-7-N1_B2__gb_NC011202.1_'	GCGCTTCTACAGATACTGGATGTTTTATTTTGATTAAGGGAAATGCCAGCGTAAAGCATA
	'HumaHAdV-7-N1_type_35__gb_AC000019.1_'	GCGCTTCTACAGATACTGGATGTTTTATTTTAATTAAGGGAAATGCCAGCGTAAAGCATA
	'HumaHAdV-7-N1_type_7__gb_AC000018.1_'	GCGCAGCTACAGAAACTGGCTGCTTCATTCTAATAAAGGGAAATGCCAGTGTGAAGCATA
	'HumaHAdV-7-N1_7__gb_JF800905.1_'	GCGCAGCTACAGAAACTGGCTGCTTCATTCTAATAAAGGGAAATGCCAGTGTGAAGCATA
	'HumaHAdV-7-N1_7__gb_KP670857.1_'	GCGCAGCTACAGAAACTGGCTGCTTCATTCTAATAAAGGGAAATGCCAGTGTGAAGCATA
	'HumaHAdV-7-N1_7__gb_KP670860.1_'	GCGCAGCTACAGAAACTGGCTGCTTCATTCTAATAAAGGGAAATGCCAGTGTGAAGCATA
	'HumaHAdV-7-N1_7__gb_KP670856.2_'	GCGCAGCTACAGAAACTGGCTGCTTCATTCTAATAAAGGGAAATGCCAGTGTGAAGCATA
	'HumaHAdV-7-N1_7__gb_KP670855.2_'	GCGCAGCTACAGAAACTGGCTGCTTCATTCTAATAAAGGGAAATGCCAGTGTGAAGCATA
	'HumaHAdV-7-N1_7__gb_MK492255.1_'	GCGCAGCTACAGAAACTGGCTGCTTCATTCTAATAAAGGGAAATGCCAGTGTGAAGCATA
	'Human_mastadenovirus_B__gb_MK836313.1_'	GCGCAGCTACAGAAACTGGCTGCTTCATTCTAATAAAGGGAAATGCCAGTGTGAAGCATA
	'HumaHAdV-7-N1_7__gb_KC857700.1_'	GCGCAGCTACAGAAACTGGCTGCTTCATTCTAATAAAGGGAAATGCCAGTGTGAAGCATA
	'HumaHAdV-7-N1_7__gb_KP670858.1_'	GCGCAGCTACAGAAACTGGCTGCTTCATTCTAATAAAGGGAAATGCCAGTGTGAAGCATA
	'HumaHAdV-7-N1_B1__gb_NC011203.1_'	GCGCAGCTACAGAAACTGGCTGCTTCATTCTAATAAAGGGAAATGCCAGTGTGAAGCATA
	'HumaHAdV-7-N1_B2__gb_NC010956.1_'	GCTCTTCCCTGGAGACGGGCTGCTTCTGCCTGGTGAAGGGCACAGCCTCTCTGAAGCATA

	'Chimpanzee_adenovirus_Y25__gb_NC017825.1_'	ATATGATCTGTGGAGCCTCGGACGAGCGCGGCTACCAGATGCTGACCTGCGCCGGTGGGA
	'HAdV-7-N1__Query_39669_'	ATYTGATCTGTGGACATTCGGATGAGAGGCCBTATCAGATGCTGACCTGCGCTGGTGGAC
	'HumaHAdV-7-N1_E__gb_NC003266.2_'	ATATGATCTGTGGAGCCTCGGACGAGCGCGGCTACCAGATGCTGACCTGCGCCGGTGGGA
	'HumaHAdV-7-N1_B2__gb_NC011202.1_'	ACATGATTTGCGGTGCTTCCGATGAGAGGCCTTATCAAATGCTCACTTGTGCTGGTGGGC
	'HumaHAdV-7-N1_type_35__gb_AC000019.1_'	ACATGATTTGTGGTGCTTCCGATGAGAGGCCTTATCAAATGCTCACTTGTGCTGGTGGGC
	'HumaHAdV-7-N1_type_7__gb_AC000018.1_'	ATATGATCTGTGGACATTCGGATGAGAGGCCTTATCAGATGCTGACCTGCGCTGGTGGAC
	'HumaHAdV-7-N1_7__gb_JF800905.1_'	ATATGATCTGTGGACATTCGGATGAGAGGCCTTATCAGATGCTGACCTGCGCTGGTGGAC
	'HumaHAdV-7-N1_7__gb_KP670857.1_'	ATATGATCTGTGGACATTCGGATGAGAGGCCTTATCAGATGCTGACCTGCGCTGGTGGAC
	'HumaHAdV-7-N1_7__gb_KP670860.1_'	ATATGATCTGTGGACATTCGGATGAGAGGCCTTATCAGATGCTGACCTGCGCTGGTGGAC
	'HumaHAdV-7-N1_7__gb_KP670856.2_'	ATATGATCTGTGGACATTCGGATGAGAGGCCTTATCAGATGCTGACCTGCGCTGGTGGAC
	'HumaHAdV-7-N1_7__gb_KP670855.2_'	ATATGATCTGTGGACATTCGGATGAGAGGCCTTATCAGATGCTGACCTGCGCTGGTGGAC
	'HumaHAdV-7-N1_7__gb_MK492255.1_'	ATATGATCTGTGGACATTCGGATGAGAGGCCTTATCAGATGCTGACCTGCGCTGGTGGAC
	'Human_mastadenovirus_B__gb_MK836313.1_'	ATATGATCTGTGGACATTCGGATGAGAGGCCTTATCAGATGCTGACCTGCGCTGGTGGAC
	'HumaHAdV-7-N1_7__gb_KC857700.1_'	ATATGATCTGTGGACATTCGGATGAGAGGCCTTATCAGATGCTGACCTGCGCTGGTGGAC
	'HumaHAdV-7-N1_7__gb_KP670858.1_'	ATATGATCTGTGGACATTCGGATGAGAGGCCTTATCAGATGCTGACCTGCGCTGGTGGAC
	'HumaHAdV-7-N1_B1__gb_NC011203.1_'	ATATGATCTGTGGACATTCGGATGAGAGGCCTTATCAGATGCTGACCTGCGCTGGTGGAC
	'HumaHAdV-7-N1_B2__gb_NC010956.1_'	ATATGGTGAAGGGCTGCACGGATGAGCGCATGTACAACATGCTGACCTGCGATTCGGGGG

	'Chimpanzee_adenovirus_Y25__gb_NC017825.1_'	ACAGCCATATGCTGGCCACCGTGCATGTGGCCTCCCATGCCCGCAAGCCCTGGCCCGAGT
	'HAdV-7-N1__Query_39669_'	ATTGCRATATTCTTGCTACTGTGCATATCGTTTCACATGCACGCAAGAAANGGCCTGTAT
	'HumaHAdV-7-N1_E__gb_NC003266.2_'	ACAGTCATATGCTGGCCGCCGTGCATGTGGCTTCCCATTCCCGCAAGCCCTGGCCTGAGT
	'HumaHAdV-7-N1_B2__gb_NC011202.1_'	ATTGTAATATGCTGGCTACTGTGCATATTGTTTCCCATCAACGCAAAAAATGGCCTGTTT
	'HumaHAdV-7-N1_type_35__gb_AC000019.1_'	ATTGTAATATGCTGGCTACTGTGCATATTGTTTCCCATCAACGCAAAAAATGGCCTGTTT
	'HumaHAdV-7-N1_type_7__gb_AC000018.1_'	ATTGCAATATTCTTGCTACTGTGCATATCGTTTCACATGCACGCAAGAAATGGCCTGTAT
	'HumaHAdV-7-N1_7__gb_JF800905.1_'	ATTGCAATATTCTTGCTACTGTGCATATCGTTTCACATGCACGCAAGAAATGGCCTGTAT
	'HumaHAdV-7-N1_7__gb_KP670857.1_'	ATTGCAATATTCTTGCTACTGTGCATATCGTTTCACATGCACGCAAGAAATGGCCTGTAT
	'HumaHAdV-7-N1_7__gb_KP670860.1_'	ATTGCAATATTCTTGCTACTGTGCATATCGTTTCACATGCACGCAAGAAATGGCCTGTAT
	'HumaHAdV-7-N1_7__gb_KP670856.2_'	ATTGCAATATTCTTGCTACTGTGCATATCGTTTCACATGCACGCAAGAAATGGCCTGTAT
	'HumaHAdV-7-N1_7__gb_KP670855.2_'	ATTGCAATATTCTTGCTACTGTGCATATCGTTTCACATGCACGCAAGAAATGGCCTGTAT
	'HumaHAdV-7-N1_7__gb_MK492255.1_'	ATTGCAATATTCTTGCTACTGTGCATATCGTTTCACATGCACGCAAGAAATGGCCTGTAT
	'Human_mastadenovirus_B__gb_MK836313.1_'	ATTGCAATATTCTTGCTACTGTGCATATCGTTTCACATGCACGCAAGAAATGGCCTGTAT
	'HumaHAdV-7-N1_7__gb_KC857700.1_'	ATTGCAATATTCTTGCTACTGTGCATATCGTTTCACATGCACGCAAGAAATGGCCTGTAT
	'HumaHAdV-7-N1_7__gb_KP670858.1_'	ATTGCAATATTCTTGCTACTGTGCATATCGTTTCACATGCACGCAAGAAATGGCCTGTAT
	'HumaHAdV-7-N1_B1__gb_NC011203.1_'	ATTGCAATATTCTTGCTACCGTGCATATCGTTTCACATGCACGCAAAAAATGGCCTGTAT
	'HumaHAdV-7-N1_B2__gb_NC010956.1_'	TCTGCCATATCCTGAAGAACATCCATGTGACCTCCCACCCCAGAAAGAAGTGGCCAGTGT

	'Chimpanzee_adenovirus_Y25__gb_NC017825.1_'	TCGAGCACAATGTCATGACCAGGTGCAATATGCATCTGGGGTCCCGCCGAGGCATGTTCA
	'HAdV-7-N1__Query_39669_'	TTGAACATAATGTGATTACCAAGTGCACCATGCACATAGGWGGTCGCAGGGGAATGTTTA
	'HumaHAdV-7-N1_E__gb_NC003266.2_'	TCGAGCACAATGTCATGACCAGGTGCAATATGCATCTGGGGGCTCGCCGAGGCATGTTTA
	'HumaHAdV-7-N1_B2__gb_NC011202.1_'	TTGATCACAATGTGATGACGAAGTGTACCATGCATGCAGGTGGGCGTAGAGGAATGTTTA
	'HumaHAdV-7-N1_type_35__gb_AC000019.1_'	TTGATCACAATGTGTTGACCAAGTGCACCATGCATGCAGGTGGGCGTAGAGGAATGTTTA
	'HumaHAdV-7-N1_type_7__gb_AC000018.1_'	TTGAACATAATGTGATTACCAAGTGCACCATGCACATAGGTGGTCGCAGGGGAATGTTTA
	'HumaHAdV-7-N1_7__gb_JF800905.1_'	TTGAACATAATGTGATTACCAAGTGCACCATGCACATAGGTGGTCGCAGGGGAATGTTTA
	'HumaHAdV-7-N1_7__gb_KP670857.1_'	TTGAACATAATGTGATTACCAAGTGCACCATGCACATAGGTGGTCGCAGGGGAATGTTTA
	'HumaHAdV-7-N1_7__gb_KP670860.1_'	TTGAACATAATGTGATTACCAAGTGCACCATGCACATAGGTGGTCGCAGGGGAATGTTTA
	'HumaHAdV-7-N1_7__gb_KP670856.2_'	TTGAACATAATGTGATTACCAAGTGCACCATGCACATAGGTGGTCGCAGGGGAATGTTTA
	'HumaHAdV-7-N1_7__gb_KP670855.2_'	TTGAACATAATGTGATTACCAAGTGCACCATGCACATAGGTGGTCGCAGGGGAATGTTTA
	'HumaHAdV-7-N1_7__gb_MK492255.1_'	TTGAACATAATGTGATTACCAAGTGCACCATGCACATAGGTGGTCGCAGGGGAATGTTTA
	'Human_mastadenovirus_B__gb_MK836313.1_'	TTGAACATAATGTGATTACCAAGTGCACCATGCACATAGGTGGTCGCAGGGGAATGTTTA
	'HumaHAdV-7-N1_7__gb_KC857700.1_'	TTGAACATAATGTGATTACCAAGTGCACCATGCACATAGGTGGTCGCAGGGGAATGTTTA
	'HumaHAdV-7-N1_7__gb_KP670858.1_'	TTGAACATAATGTGATTACCAAGTGCACCATGCACATAGGTGGTCGCAGGGGAATGTTTA
	'HumaHAdV-7-N1_B1__gb_NC011203.1_'	TTGAACATAATGTGATTACCAAGTGCACCATGCACATAGGTGGTCGCAGGGGAATGTTTA
	'HumaHAdV-7-N1_B2__gb_NC010956.1_'	TTGAGAATAACCTGCTGATCAAGTGCCATATGCACCTGGGAGCCAGAAGGGGCACCTTCC

	'Chimpanzee_adenovirus_Y25__gb_NC017825.1_'	TGCCCTATCAGTGCAACCTGAATTATGTGAAGGTGCTGCTGGAGCCCGATGCCATGTCCA
	'HAdV-7-N1__Query_39669_'	TGTCTWACCAGTGTAACATGAATCATGTGAAGGTAATGTTGGAACCAGATGCCTTTTCCA
	'HumaHAdV-7-N1_E__gb_NC003266.2_'	TGCCCTACCAGTGCAACCTGAATTATGTAAAGGTGCTCCTGGAGCCCGATGTCATGTCCA
	'HumaHAdV-7-N1_B2__gb_NC011202.1_'	TGCCTTACCAGTGTAACATGAATCATGTGAAAGTGTTGTTGGAACCAGATGCCTTTTCCA
	'HumaHAdV-7-N1_type_35__gb_AC000019.1_'	TGCCTTACCAGTGTAACATGAATCATGTGAAAGTGTTGTTGGAACCAGATGCCTTTTCCA
	'HumaHAdV-7-N1_type_7__gb_AC000018.1_'	TGCCTTACCAGTGTAACATGAATCATGTGAAGGTAATGTTGGAACCAGATGCCTTTTCCA
	'HumaHAdV-7-N1_7__gb_JF800905.1_'	TGCCTTACCAGTGTAACATGAATCATGTGAAGGTAATGTTGGAACCAGATGCCTTTTCCA
	'HumaHAdV-7-N1_7__gb_KP670857.1_'	TGCCTTACCAGTGTAACATGAATCATGTGAAGGTAATGTTGGAACCAGATGCCTTTTCCA
	'HumaHAdV-7-N1_7__gb_KP670860.1_'	TGCCTTACCAGTGTAACATGAATCATGTGAAGGTAATGTTGGAACCAGATGCCTTTTCCA
	'HumaHAdV-7-N1_7__gb_KP670856.2_'	TGCCTTACCAGTGTAACATGAATCATGTGAAGGTAATGTTGGAACCAGATGCCTTTTCCA
	'HumaHAdV-7-N1_7__gb_KP670855.2_'	TGCCTTACCAGTGTAACATGAATCATGTGAAGGTAATGTTGGAACCAGATGCCTTTTCCA
	'HumaHAdV-7-N1_7__gb_MK492255.1_'	TGCCTTACCAGTGTAACATGAATCATGTGAAGGTAATGTTGGAACCAGATGCCTTTTCCA
	'Human_mastadenovirus_B__gb_MK836313.1_'	TGCCTTACCAGTGTAACATGAATCATGTGAAGGTAATGTTGGAACCAGATGCCTTTTCCA
	'HumaHAdV-7-N1_7__gb_KC857700.1_'	TGCCTTACCAGTGTAACATGAATCATGTGAAGGTAATGTTGGAACCAGATGCCTTTTCCA
	'HumaHAdV-7-N1_7__gb_KP670858.1_'	TGCCTTACCAGTGTAACATGAATCATGTGAAGGTAATGTTGGAACCAGATGCCTTTTCCA
	'HumaHAdV-7-N1_B1__gb_NC011203.1_'	TGCCTTACCAGTGTAACATGAATCATGTGAAGGTAATGTTGGAACCAGATGCCTTTTCCA
	'HumaHAdV-7-N1_B2__gb_NC010956.1_'	AGCCGTACCAGTGCAACTTTAGCCAGACCAAGCTGCTGTTGGAGAACGATGCCTTCTCCA

	'Chimpanzee_adenovirus_Y25__gb_NC017825.1_'	GAGTGAGCCTGACGGGGGTGTTTGACATGAATGTGGAGGTGTGGAAGATTCTGAGATATG
	'HAdV-7-N1__Query_39669_'	GAGTGAGCTGAACAGGAATCTTTGATATGAATATTCAACTATGGAAGATCGGAAGATATG
	'HumaHAdV-7-N1_E__gb_NC003266.2_'	GAGTGAGCCTGACGGGGGTGTTTGACATGAATGTGGAAGTGTGGAAGATTCTAAGATATG
	'HumaHAdV-7-N1_B2__gb_NC011202.1_'	GAATGAGCCTAACAGGAATTTTTGACATGAACATGCAAATCTGGAAGATCCTGAGGTATG
	'HumaHAdV-7-N1_type_35__gb_AC000019.1_'	GAATGAGCCTAACAGGAATCTTTGACATGAACACGCAAATCTGGAAGATCCTGAGGTATG
	'HumaHAdV-7-N1_type_7__gb_AC000018.1_'	GAGTGAGCTTAACAGGAATCTTTGATATGAATATTCAACTATGGAAGATCCTGAGATATG
	'HumaHAdV-7-N1_7__gb_JF800905.1_'	GAGTGAGCTTAACAGGAATCTTTGATATGAATATTCAACTATGGAAGATCCTGAGATATG
	'HumaHAdV-7-N1_7__gb_KP670857.1_'	GAGTGAGCTTAACAGGAATCTTTGATATGAATATTCAACTATGGAAGATCCTGAGATATG
	'HumaHAdV-7-N1_7__gb_KP670860.1_'	GAGTGAGCTTAACAGGAATCTTTGATATGAATATTCAACTATGGAAGATCCTGAGATATG
	'HumaHAdV-7-N1_7__gb_KP670856.2_'	GAGTGAGCTTAACAGGAATCTTTGATATGAATATTCAACTATGGAAGATCCTGAGATATG
	'HumaHAdV-7-N1_7__gb_KP670855.2_'	GAGTGAGCTTAACAGGAATCTTTGATATGAATATTCAACTATGGAAGATCCTGAGATATG
	'HumaHAdV-7-N1_7__gb_MK492255.1_'	GAGTGAGCTTAACAGGAATCTTTGATATGAATATTCAACTATGGAAGATCCTGAGATATG
	'Human_mastadenovirus_B__gb_MK836313.1_'	GAGTGAGCTTAACAGGAATCTTTGATATGAATATTCAACTATGGAAGATCCTGAGATATG
	'HumaHAdV-7-N1_7__gb_KC857700.1_'	GAGTGAGCTTAACAGGAATCTTTGATATGAATATTCAACTATGGAAGATCCTGAGATATG
	'HumaHAdV-7-N1_7__gb_KP670858.1_'	GAGTGAGCTTAACAGGAATCTTTGATATGAATATTCAACTATGGAAGATCCTGAGATATG
	'HumaHAdV-7-N1_B1__gb_NC011203.1_'	GAGTGAGCTTAACAGGAATCTTTGATATGAATATTCAACTATGGAAGATCCTGAGATATG
	'HumaHAdV-7-N1_B2__gb_NC010956.1_'	GGGTGAACCTGAACGGCATCTTTGACATGGATGTCTCGGTGTACAAGATCCTGAGATACG

	'Chimpanzee_adenovirus_Y25__gb_NC017825.1_'	ATGAATCCAAGACCAGGTGCCGAGCCTGCGAGTGCGGAGGGAAGCATGCCAGGTTCCAGC
	'HAdV-7-N1__Query_39669_'	ATGACACTAWASCGAGGGTGCGCGCATGCGAMTGCGGAGGCAAGCATGCNMGATYCCAGC
	'HumaHAdV-7-N1_E__gb_NC003266.2_'	ATGAATACAAGACCAGGTGTCGAGCCTGCGAGTGCGGAGGGAAGCATGCCAGGTTCCAGC
	'HumaHAdV-7-N1_B2__gb_NC011202.1_'	ATGATACGAGATCGAGGGTACGCGCATGCGAATGCGGAGGCAAGCATGCCAGGTTCCAGC
	'HumaHAdV-7-N1_type_35__gb_AC000019.1_'	ATGATACGAGATCGAGGGTGCGCGCATGCGAATGCGGAGGCAAGCATGCCAGGTTCCAGC
	'HumaHAdV-7-N1_type_7__gb_AC000018.1_'	ATGACACTAAACCGAGGGTGCGCGCATGCGAATGCGGAGGCAAGCATGCTAGATTCCAGC
	'HumaHAdV-7-N1_7__gb_JF800905.1_'	ATGACACTAAACCGAGGGTGCGCGCATGCGAATGCGGAGGCAAGCATGCTAGATTCCAGC
	'HumaHAdV-7-N1_7__gb_KP670857.1_'	ATGACACTAAACCGAGGGTGCGCGCATGCGAATGCGGAGGCAAGCATGCTAGATTCCAGC
	'HumaHAdV-7-N1_7__gb_KP670860.1_'	ATGACACTAAACCGAGGGTGCGCGCATGCGAATGCGGAGGCAAGCATGCTAGATTCCAGC
	'HumaHAdV-7-N1_7__gb_KP670856.2_'	ATGACACTAAACCGAGGGTGCGCGCATGCGAATGCGGAGGCAAGCATGCTAGATTCCAGC
	'HumaHAdV-7-N1_7__gb_KP670855.2_'	ATGACACTAAACCGAGGGTGCGCGCATGCGAATGCGGAGGCAAGCATGCTAGATTCCAGC
	'HumaHAdV-7-N1_7__gb_MK492255.1_'	ATGACACTAAACCGAGGGTGCGCGCATGCGAATGCGGAGGCAAGCATGCTAGATTCCAGC
	'Human_mastadenovirus_B__gb_MK836313.1_'	ATGACACTAAACCGAGGGTGCGCGCATGCGAATGCGGAGGCAAGCATGCTAGATTCCAGC
	'HumaHAdV-7-N1_7__gb_KC857700.1_'	ATGACACTAAACCGAGGGTGCGCGCATGCGAATGCGGAGGCAAGCATGCTAGATTCCAGC
	'HumaHAdV-7-N1_7__gb_KP670858.1_'	ATGACACTAAACCGAGGGTGCGCGCATGCGAATGCGGAGGCAAGCATGCTAGATTCCAGC
	'HumaHAdV-7-N1_B1__gb_NC011203.1_'	ATGACACTAAACCAAGGGTGCGCGCATGCGAATGCGGAGGCAAGCATGCTAGATTCCAGC
	'HumaHAdV-7-N1_B2__gb_NC010956.1_'	ATGAGACCAAGTCCAGGGTGCGCGCTTGCGAGTGCGGGGGCAGACACACCAGGATGCAGC

	'Chimpanzee_adenovirus_Y25__gb_NC017825.1_'	CCGTGTGTGTGGAGGTGACGGAGGACCTGCGACCCGATCATTTGGTGTTGTCCTGCACCG
	'HAdV-7-N1__Query_39669_'	CGGTGTGCGTGGATGKGWMTGAAGACCTGAGATCCGATCATTTGGTSCTTGCCTGCACTG
	'HumaHAdV-7-N1_E__gb_NC003266.2_'	CCGTGTGTGTGGATGTGACGGAGGACCTGCGACCCGATCATTTGGTGTTGTCCTGCACCG
	'HumaHAdV-7-N1_B2__gb_NC011202.1_'	CGGTGTGTGTAGATGTGACTGAAGATCTCAGACCGGATCATTTGGTTATTGCCCGCACTG
	'HumaHAdV-7-N1_type_35__gb_AC000019.1_'	CGGTGTGTGTAGATGTGACCGAAGATCTCAGACCGGATCATTTGGTTATTGCCCGCACTG
	'HumaHAdV-7-N1_type_7__gb_AC000018.1_'	CGGTGTGCGTGGATGTGACTGAAGACCTGAGACCCGATCATTTGGTGCTTGCCTGCACTG
	'HumaHAdV-7-N1_7__gb_JF800905.1_'	CGGTGTGCGTGGATGTGACTGAAGACCTGAGACCCGATCATTTGGTGCTTGCCTGCACTG
	'HumaHAdV-7-N1_7__gb_KP670857.1_'	CGGTGTGCGTGGATGTGACTGAAGACCTGAGACCCGATCATTTGGTGCTTGCCTGCACTG
	'HumaHAdV-7-N1_7__gb_KP670860.1_'	CGGTGTGCGTGGATGTGACTGAAGACCTGAGACCCGATCATTTGGTGCTTGCCTGCACTG
	'HumaHAdV-7-N1_7__gb_KP670856.2_'	CGGTGTGCGTGGATGTGACTGAAGACCTGAGACCCGATCATTTGGTGCTTGCCTGCACTG
	'HumaHAdV-7-N1_7__gb_KP670855.2_'	CGGTGTGCGTGGATGTGACTGAAGACCTGAGACCCGATCATTTGGTGCTTGCCTGCACTG
	'HumaHAdV-7-N1_7__gb_MK492255.1_'	CGGTGTGCGTGGATGTGACTGAAGACCTGAGACCCGATCATTTGGTGCTTGCCTGCACTG
	'Human_mastadenovirus_B__gb_MK836313.1_'	CGGTGTGCGTGGATGTGACTGAAGACCTGAGACCCGATCATTTGGTGCTTGCCTGCACTG
	'HumaHAdV-7-N1_7__gb_KC857700.1_'	CGGTGTGCGTGGATGTGACTGAAGACCTGAGACCCGATCATTTGGTGCTTGCCTGCACTG
	'HumaHAdV-7-N1_7__gb_KP670858.1_'	CGGTGTGCGTGGATGTGACTGAAGACCTGAGACCCGATCATTTGGTGCTTGCCTGCACTG
	'HumaHAdV-7-N1_B1__gb_NC011203.1_'	CGGTGTGCGTGGATGTGACTGAAGACTTGAGACCCGATCATTTGGTGCTTGCCTGCACTG
	'HumaHAdV-7-N1_B2__gb_NC010956.1_'	CAGTGGCCCTGGATGTGACCGAGGAGCTGAGACCAGACCACCTGGTGATGGCCTGTACCG

	'Chimpanzee_adenovirus_Y25__gb_NC017825.1_'	GGACGGAGTTCGGTTCCAGCGGGGAAGAATCTGACTA----------GAGTGAGTAGTGT
	'HAdV-7-N1__Query_39669_'	GAGCGGAGTTCGGTTCCAGTGGTGAAGAAACTGACTA----------AAGTGAGTAGT--
	'HumaHAdV-7-N1_E__gb_NC003266.2_'	GGACGGAGTTCGGCTCCAGTGGGGAAGAATCTGACTA----------GAGTGAGTAGTGT
	'HumaHAdV-7-N1_B2__gb_NC011202.1_'	GAGCAGAGTTCGGATCCAGTGGAGAAGAAACTGACTA----------AGGTGAGTATT--
	'HumaHAdV-7-N1_type_35__gb_AC000019.1_'	GAGCAGAGTTCGGATCCAGTGGAGAAGAAACTGACTA----------AGGTGAGTATT--
	'HumaHAdV-7-N1_type_7__gb_AC000018.1_'	GAGCGGAGTTCGGTTCCAGTGGTGAAGAAACTGACTA----------AAGTGAGTAGTG-
	'HumaHAdV-7-N1_7__gb_JF800905.1_'	GAGCGGAGTTCGGTTCCAGTGGTGAAGAAACTGACTA----------AAGTGAGTAGT--
	'HumaHAdV-7-N1_7__gb_KP670857.1_'	GAGCGGAGTTCGGTTCCAGTGGTGAAGAAACTGACTA----------AAGTGAGTAGT--
	'HumaHAdV-7-N1_7__gb_KP670860.1_'	GAGCGGAGTTCGGTTCCAGTGGTGAAGAAACTGACTA----------AAGTGAGTAGT--
	'HumaHAdV-7-N1_7__gb_KP670856.2_'	GAGCGGAGTTCGGTTCCAGTGGTGAAGAAACTGACTA----------AAGTGAGTAGT--
	'HumaHAdV-7-N1_7__gb_KP670855.2_'	GAGCGGAGTTCGGTTCCAGTGGTGAAGAAACTGACTA----------AAGTGAGTAGT--
	'HumaHAdV-7-N1_7__gb_MK492255.1_'	GAGCGGAGTTCGGTTCCAGTGGTGAAGAAACTGACTA----------AAGTGAGTAGT--
	'Human_mastadenovirus_B__gb_MK836313.1_'	GAGCGGAGTTCGGTTCCAGTGGTGAAGAAACTGACTA----------AAGTGAGTAGT--
	'HumaHAdV-7-N1_7__gb_KC857700.1_'	GAGCGGAGTTCGGTTCCAGTGGTGAAGAAACTGACTA----------AAGTGAGTAGT--
	'HumaHAdV-7-N1_7__gb_KP670858.1_'	GAGCGGAGTTCGGTTCCAGTGGTGAAGAAACTGACTA----------AAGTGAGTAGT--
	'HumaHAdV-7-N1_B1__gb_NC011203.1_'	GAGCGGAGTTCGGTTCTAGTGGTGAAGAAACTGACTA----------AAGTGAGTAGT--
	'HumaHAdV-7-N1_B2__gb_NC010956.1_'	GGACCGAGTTCAGCTCCAGTGGGGAGGACACAGATTAGAGGTAGGTCGAGTGAGTAGT--

	'Chimpanzee_adenovirus_Y25__gb_NC017825.1_'	TCTGGGGC-------GGGGGAGGACCTGCAT--------GAGGGCCAGAATGACTGAAAT
	'HAdV-7-N1__Query_39669_'	---GGGGCAAGATGTGGATGGGGACTTTCAGGTTGGTAAGGTGGACAGATTGGGTAAATT
	'HumaHAdV-7-N1_E__gb_NC003266.2_'	TTTGGGGA-------GGGAGAGGACCTGCAT--------AAGGGGCAGAATGATTAAAAT
	'HumaHAdV-7-N1_B2__gb_NC011202.1_'	----GGGAAAACTTTGGGGTGGGATTTTCAG---------ATGGACAGATTGAGTAAAAA
	'HumaHAdV-7-N1_type_35__gb_AC000019.1_'	----GGGAAAACTTTGGGGTGGGATTTTCAG---------ATGGACAGATTGAGTAAAAA
	'HumaHAdV-7-N1_type_7__gb_AC000018.1_'	---GGGGCAAGATGTGGATGGGGACTTTCAGGTTGGTAAGGTGGACAGATTGGGTAAATT
	'HumaHAdV-7-N1_7__gb_JF800905.1_'	---GGGGCAAGATGTGGATGGGGACTTTCAGGTTGGTAAGGTGGACAGATTGGGTAAATT
	'HumaHAdV-7-N1_7__gb_KP670857.1_'	---GGGGCAAGATGTGGATGGGGACTTTCAGGTTGGTAAGGTGGACAGATTGGGTAAATT
	'HumaHAdV-7-N1_7__gb_KP670860.1_'	---GGGGCAAGATGTGGATGGGGACTTTCAGGTTGGTAAGGTGGACAGATTGGGTAAATT
	'HumaHAdV-7-N1_7__gb_KP670856.2_'	---GGGGCAAGATGTGGATGGGGACTTTCAGGTTGGTAAGGTGGACAGATTGGGTAAATT
	'HumaHAdV-7-N1_7__gb_KP670855.2_'	---GGGGCAAGATGTGGATGGGGACTTTCAGGTTGGTAAGGTGGACAGATTGGGTAAATT
	'HumaHAdV-7-N1_7__gb_MK492255.1_'	---GGGGCAAGATGTGGATGGGGACTTTCAGGTTGGTAAGGTGGACAGATTGGGTAAATT
	'Human_mastadenovirus_B__gb_MK836313.1_'	---GGGGCAAGATGTGGATGGGGACTTTCAGGTTGGTAAGGTGGACAGATTGGGTAAATT
	'HumaHAdV-7-N1_7__gb_KC857700.1_'	---GGGGCAAGATGTGGATGGGGACTTTCAGGTTGGTAAGGTGGACAGATTGGGTAAATT
	'HumaHAdV-7-N1_7__gb_KP670858.1_'	---GGGGCAAGATGTGGATGGGGACTTTCAGGTTGGTAAGGTGGACAGATTGGGTAAATT
	'HumaHAdV-7-N1_B1__gb_NC011203.1_'	---GGGGCAAGATGTGGATGGGGACTTTCAGGTTGGTAAGGTGGGCAGATTGGGTAAATT
	'HumaHAdV-7-N1_B2__gb_NC010956.1_'	----GGGC---GTGGCTAAGGTGACTATAAA--------GGCGGGTGTCTTACGAGGGTC

	'Chimpanzee_adenovirus_Y25__gb_NC017825.1_'	CTGTGCTTTTCTGTGTGTTGCAGC-ATCATGAGCGGAA---GCGGCTCCTTTGAGGGAGG
	'HAdV-7-N1__Query_39669_'	TTGTTAATTTC--TGTCTTGCAGMYMCCATGAGTGGAA---GCGCTTCTTTTGAGGGGGG
	'HumaHAdV-7-N1_E__gb_NC003266.2_'	CTGTGCTTTTCTGTGTGTTGCAGC-AGCATGAGCGGAA---ACGGCTCCTTTGAGGGAGG
	'HumaHAdV-7-N1_B2__gb_NC011202.1_'	TTTGTTTTTTC--TGTCTTGCAGCTGTCATGAGTGGAA---ACGCTTCTTTTAAGGGGGG
	'HumaHAdV-7-N1_type_35__gb_AC000019.1_'	TTTGTTTTTTC--TGTCTTGCAGCTGACATGAGTGGAA---ATGCTTCTTTTAAGGGGGG
	'HumaHAdV-7-N1_type_7__gb_AC000018.1_'	TTGTTAATTTC--TGTCTTGCAGCTGCCATGAGTGGAA---GCGCTTCTTTTGAGGGGGG
	'HumaHAdV-7-N1_7__gb_JF800905.1_'	TTGTTAATTTC--TGTCTTGCAGCTGCCATGAGTGGAA---GCGCTTCTTTTGAGGGGGG
	'HumaHAdV-7-N1_7__gb_KP670857.1_'	TTGTTAATTTC--TGTCTTGCAGCTGCCATGAGTGGAA---GCGCTTCTTTTGAGGGGGG
	'HumaHAdV-7-N1_7__gb_KP670860.1_'	TTGTTAATTTC--TGTCTTGCAGCTGCCATGAGTGGAA---GCGCTTCTTTTGAGGGGGG
	'HumaHAdV-7-N1_7__gb_KP670856.2_'	TTGTTAATTTC--TGTCTTGCAGCTGCCATGAGTGGAA---GCGCTTCTTTTGAGGGGGG
	'HumaHAdV-7-N1_7__gb_KP670855.2_'	TTGTTAATTTC--TGTCTTGCAGCTGCCATGAGTGGAA---GCGCTTCTTTTGAGGGGGG
	'HumaHAdV-7-N1_7__gb_MK492255.1_'	TTGTTAATTTC--TGTCTTGCAGCTGCCATGAGTGGAA---GCGCTTCTTTTGAGGGGGG
	'Human_mastadenovirus_B__gb_MK836313.1_'	TTGTTAATTTC--TGTCTTGCAGCTGCCATGAGTGGAA---GCGCTTCTTTTGAGGGGGG
	'HumaHAdV-7-N1_7__gb_KC857700.1_'	TTGTTAATTTC--TGTCTTGCAGCTGCCATGAGTGGAA---GCGCTTCTTTTGAGGGGGG
	'HumaHAdV-7-N1_7__gb_KP670858.1_'	TTGTTAATTTC--TGTCTTGCAGCTGCCATGAGTGGAA---GCGCTTCTTTTGAGGGGGG
	'HumaHAdV-7-N1_B1__gb_NC011203.1_'	TTGTTAATTTC--TGTCTTGCAGCTGCCATGAGTGGAA---GCGCTTCTTTTGAGGGGGG
	'HumaHAdV-7-N1_B2__gb_NC010956.1_'	TTTTTGCTTTT------CTGCAGACATCATGAACGGGACCGGCGGGGCCTTCGAAGGGGG

	'Chimpanzee_adenovirus_Y25__gb_NC017825.1_'	GGTATTCAGCCCTTATCTGACGGGGCGTCTCCCCTCCTGGGCGGGAGTGCGTCAGAATGT
	'HAdV-7-N1__Query_39669_'	AGTATTTAGCTCTTATCTGACGGGCAGGCTCCCACCATGGGCAGGAGTTCGTCAGAATGT
	'HumaHAdV-7-N1_E__gb_NC003266.2_'	GGTATTCAGCCCTTATCTGACGGGGCGTCTCCCCTCCTGGGCGGGAGTGCGTCAAAATGT
	'HumaHAdV-7-N1_B2__gb_NC011202.1_'	AGTCTTCAGCCCTTATCTGACAGGGCGTCTCCCATCCTGGGCAGGAGTTCGTCAGAATGT
	'HumaHAdV-7-N1_type_35__gb_AC000019.1_'	AGTCTTCAGCCCTTATCTGACAGGGCGTCTCCCATCCTGGGCAGGAGTTCGTCAGAATGT
	'HumaHAdV-7-N1_type_7__gb_AC000018.1_'	AGTATTTAGCCCTTATCTGACGGGCAGGCTCCCACCATGGGCAGGAGTTCGTCAGAATGT
	'HumaHAdV-7-N1_7__gb_JF800905.1_'	AGTATTTAGCCCTTATCTGACGGGCAGGCTCCCACCATGGGCAGGAGTTCGTCAGAATGT
	'HumaHAdV-7-N1_7__gb_KP670857.1_'	AGTATTTAGCCCTTATCTGACGGGCAGGCTCCCACCATGGGCAGGAGTTCGTCAGAATGT
	'HumaHAdV-7-N1_7__gb_KP670860.1_'	AGTATTTAGCCCTTATCTGACGGGCAGGCTCCCACCATGGGCAGGAGTTCGTCAGAATGT
	'HumaHAdV-7-N1_7__gb_KP670856.2_'	AGTATTTAGCCCTTATCTGACGGGCAGGCTCCCACCATGGGCAGGAGTTCGTCAGAATGT
	'HumaHAdV-7-N1_7__gb_KP670855.2_'	AGTATTTAGCCCTTATCTGACGGGCAGGCTCCCACCATGGGCAGGAGTTCGTCAGAATGT
	'HumaHAdV-7-N1_7__gb_MK492255.1_'	AGTATTTAGCCCTTATCTGACGGGCAGGCTCCCACCATGGGCAGGAGTTCGTCAGAATGT
	'Human_mastadenovirus_B__gb_MK836313.1_'	AGTATTTAGCCCTTATCTGACGGGCAGGCTCCCACCATGGGCAGGAGTTCGTCAGAATGT
	'HumaHAdV-7-N1_7__gb_KC857700.1_'	AGTATTTAGCCCTTATCTGACGGGCAGGCTCCCACCATGGGCAGGAGTTCGTCAGAATGT
	'HumaHAdV-7-N1_7__gb_KP670858.1_'	AGTATTTAGCCCTTATCTGACGGGCAGGCTCCCACCATGGGCAGGAGTTCGTCAGAATGT
	'HumaHAdV-7-N1_B1__gb_NC011203.1_'	AGTATTTAGCCCTTATCTGACGGGCAGGCTCCCACCATGGGCAGGAGTTCGTCAGAATGT
	'HumaHAdV-7-N1_B2__gb_NC010956.1_'	GCTTTTTAGCCCTTATTTGACAACCCGCCTGCCGGGATGGGCCGGAGTTCGTCAGAATGT

	'Chimpanzee_adenovirus_Y25__gb_NC017825.1_'	GATGGGATCCACGGTGGACGGCCGGCCCGTGCAGCCCGCGAACTCTTCAACCCTGACCTA
	'HAdV-7-N1__Query_39669_'	CAYGGGDTCCACTGTGGATGGAYGMCCCGTCCAGCCCGCCAATTCCTCAACGCTGACCTA
	'HumaHAdV-7-N1_E__gb_NC003266.2_'	GATGGGATCCACGGTGGACGGCCGGCCCGTACAGCCCGCGAACTCTTCAACCCTGACCTA
	'HumaHAdV-7-N1_B2__gb_NC011202.1_'	TATGGGATCTACTGTGGATGGAAGACCCGTCCAACCCGCCAATTCTTCAACGCTGACCTA
	'HumaHAdV-7-N1_type_35__gb_AC000019.1_'	TATGGGATCTACTGTGGATGGAAGACCCGTTCAACCCGCCAATTCTTCAACGCTGACCTA
	'HumaHAdV-7-N1_type_7__gb_AC000018.1_'	CATGGGATCCACTGTGGATGGGAGACCCGTCCAGCCCGCCAATTCCTCAACGCTGACCTA
	'HumaHAdV-7-N1_7__gb_JF800905.1_'	CATGGGATCCACTGTGGATGGGAGACCCGTCCAGCCCGCCAATTCCTCAACGCTGACCTA
	'HumaHAdV-7-N1_7__gb_KP670857.1_'	CATGGGATCCACTGTGGATGGGAGACCCGTCCAGCCCGCCAATTCCTCAACGCTGACCTA
	'HumaHAdV-7-N1_7__gb_KP670860.1_'	CATGGGATCCACTGTGGATGGGAGACCCGTCCAGCCCGCCAATTCCTCAACGCTGACCTA
	'HumaHAdV-7-N1_7__gb_KP670856.2_'	CATGGGATCCACTGTGGATGGGAGACCCGTCCAGCCCGCCAATTCCTCAACGCTGACCTA
	'HumaHAdV-7-N1_7__gb_KP670855.2_'	CATGGGATCCACTGTGGATGGGAGACCCGTCCAGCCCGCCAATTCCTCAACGCTGACCTA
	'HumaHAdV-7-N1_7__gb_MK492255.1_'	CATGGGATCCACTGTGGATGGGAGACCCGTCCAGCCCGCCAATTCCTCAACGCTGACCTA
	'Human_mastadenovirus_B__gb_MK836313.1_'	CATGGGATCCACTGTGGATGGGAGACCCGTCCAGCCCGCCAATTCCTCAACGCTGACCTA
	'HumaHAdV-7-N1_7__gb_KC857700.1_'	CATGGGATCCACTGTGGATGGGAGACCCGTCCAGCCCGCCAATTCCTCAACGCTGACCTA
	'HumaHAdV-7-N1_7__gb_KP670858.1_'	CATGGGATCCACTGTGGATGGGAGACCCGTCCAGCCCGCCAATTCCTCAACGCTGACCTA
	'HumaHAdV-7-N1_B1__gb_NC011203.1_'	CATGGGATCCACTGTGGATGGGAGACCCGTCCAGCCCGCCAATTCCTCAACGCTGACCTA
	'HumaHAdV-7-N1_B2__gb_NC010956.1_'	GATGGGATCGACGGTGGATGGGCGCCCAGTGCTTCCAGCAAATTCCTCGACCATGACCTA

	'Chimpanzee_adenovirus_Y25__gb_NC017825.1_'	TGCAACCCTGAGCTCTTCGTCGGTGGACGCAGCTGCC---GCCGCAGCTGCTGCATCCGC
	'HAdV-7-N1__Query_39669_'	TGCCACYKYGAGTTCGTCACCATTGGATGCAGCTGCA---GCCGCCGCCGCTMMTGCTGC
	'HumaHAdV-7-N1_E__gb_NC003266.2_'	TGCAACCCTGAGCTCCTCGTCGGTGGACGCAGCTGCC---GCCGCAGCTGCTGCTTCTGC
	'HumaHAdV-7-N1_B2__gb_NC011202.1_'	TGCTACTTTAAGTTCTTCACCTTTGGACGCAGCTGCAGCTGCCGCCGCCGCTTCTGTTGC
	'HumaHAdV-7-N1_type_35__gb_AC000019.1_'	TGCTACTTTAAGTTCTTCACCTTTGGACGCAGCTGCAGCCGCTGCCGCCGCCTCTGTCGC
	'HumaHAdV-7-N1_type_7__gb_AC000018.1_'	TGCCACTTTGAGTTCGTCACCATTGGATGCAGCTGCA---GCCGCCGCCGCTACTGCTGC
	'HumaHAdV-7-N1_7__gb_JF800905.1_'	TGCCACTTTGAGTTCGTCACCATTGGATGCAGCTGCA---GCCGCCGCCGCTACTGCTGC
	'HumaHAdV-7-N1_7__gb_KP670857.1_'	TGCCACTTTGAGTTCGTCACCATTGGATGCAGCTGCA---GCCGCCGCCGCTACTGCTGC
	'HumaHAdV-7-N1_7__gb_KP670860.1_'	TGCCACTTTGAGTTCGTCACCATTGGATGCAGCTGCA---GCCGCCGCCGCTACTGCTGC
	'HumaHAdV-7-N1_7__gb_KP670856.2_'	TGCCACTTTGAGTTCGTCACCATTGGATGCAGCTGCA---GCCGCCGCCGCTACTGCTGC
	'HumaHAdV-7-N1_7__gb_KP670855.2_'	TGCCACTTTGAGTTCGTCACCATTGGATGCAGCTGCA---GCCGCCGCCGCTACTGCTGC
	'HumaHAdV-7-N1_7__gb_MK492255.1_'	TGCCACTTTGAGTTCGTCACCATTGGATGCAGCTGCA---GCCGCCGCCGCTACTGCTGC
	'Human_mastadenovirus_B__gb_MK836313.1_'	TGCCACTTTGAGTTCGTCACCATTGGATGCAGCTGCA---GCCGCCGCCGCTACTGCTGC
	'HumaHAdV-7-N1_7__gb_KC857700.1_'	TGCCACTTTGAGTTCGTCACCATTGGATGCAGCTGCA---GCCGCCGCCGCTACTGCTGC
	'HumaHAdV-7-N1_7__gb_KP670858.1_'	TGCCACTTTGAGTTCGTCACCATTGGATGCAGCTGCA---GCCGCCGCCGCTACTGCTGC
	'HumaHAdV-7-N1_B1__gb_NC011203.1_'	TGCCACTTTGAGTTCGTCACCATTGGATGCAGCTGCA---GCCGCCGCCGCTACTGCTGC
	'HumaHAdV-7-N1_B2__gb_NC010956.1_'	CGCGACCGTGGGGAGCTCGTCGCTCGACAGCACCGCC---GCAGCCGCGGCAGCCGCAGC

	'Chimpanzee_adenovirus_Y25__gb_NC017825.1_'	CGCCAGCGCCGTGCGCGGAATGGCCATGGGCGCCGGCTACTACGGCACTCTGGTGGCCAA
	'HAdV-7-N1__Query_39669_'	CGCCAACWCTATCCTTGGAATG------------GGCTATTACGGAAGCATCGTTGCGAA
	'HumaHAdV-7-N1_E__gb_NC003266.2_'	CGCCAGCGCCGTGCGCGGAATGGCCATGGGCGCCGGCTATTACGGCACTCTGGTGGCCAA
	'HumaHAdV-7-N1_B2__gb_NC011202.1_'	CGCTAACACTGTGCTTGGAATG------------GGTTACTATGGAAGCATCATGGCTAA
	'HumaHAdV-7-N1_type_35__gb_AC000019.1_'	CGCTAACACTGTGCTTGGAATG------------GGTTACTATGGAAGCATCGTGGCTAA
	'HumaHAdV-7-N1_type_7__gb_AC000018.1_'	CGCCAACACTATCCTTGGAATG------------GGCTATTACGGAAGCATCGTTGCCAA
	'HumaHAdV-7-N1_7__gb_JF800905.1_'	CGCCAACACTATCCTTGGAATG------------GGCTATTACGGAAGCATCGTTGCCAA
	'HumaHAdV-7-N1_7__gb_KP670857.1_'	CGCCAACACTATCCTTGGAATG------------GGCTATTACGGAAGCATCGTTGCCAA
	'HumaHAdV-7-N1_7__gb_KP670860.1_'	CGCCAACACTATCCTTGGAATG------------GGCTATTACGGAAGCATCGTTGCCAA
	'HumaHAdV-7-N1_7__gb_KP670856.2_'	CGCCAACACTATCCTTGGAATG------------GGCTATTACGGAAGCATCGTTGCCAA
	'HumaHAdV-7-N1_7__gb_KP670855.2_'	CGCCAACACTATCCTTGGAATG------------GGCTATTACGGAAGCATCGTTGCCAA
	'HumaHAdV-7-N1_7__gb_MK492255.1_'	CGCCAACACTATCCTTGGAATG------------GGCTATTACGGAAGCATCGTTGCCAA
	'Human_mastadenovirus_B__gb_MK836313.1_'	CGCCAACACTATCCTTGGAATG------------GGCTATTACGGAAGCATCGTTGCCAA
	'HumaHAdV-7-N1_7__gb_KC857700.1_'	CGCCAACACTATCCTTGGAATG------------GGCTATTACGGAAGCATCGTTGCCAA
	'HumaHAdV-7-N1_7__gb_KP670858.1_'	CGCCAACACTATCCTTGGAATG------------GGCTATTACGGAAGCATCGTTGCCAA
	'HumaHAdV-7-N1_B1__gb_NC011203.1_'	CGCCAACACCATCCTTGGAATG------------GGCTATTATGGAAGCATCGTTGCCAA
	'HumaHAdV-7-N1_B2__gb_NC010956.1_'	TGCCATGACAGCGACGAGACTGGCCTCG------AGCTACATGCCCAGCAGCGGCAGCAG

	'Chimpanzee_adenovirus_Y25__gb_NC017825.1_'	CTCGAGTTCCACCAATAATCCCGCCAGCCTGAACGAGGAGAAGCTGCTGCTGCTGATGGC
	'HAdV-7-N1__Query_39669_'	TTCCAGTTCCTCTAATAACCCTTCAACCCTGGCTGAGGACTTGCKWCTTGTTCTGTTGGC
	'HumaHAdV-7-N1_E__gb_NC003266.2_'	CTCGAGTTCCACTAATAATCCCGCCAGCCTGAACGAGGAGAAGCTGCTGCTGTTGATGGC
	'HumaHAdV-7-N1_B2__gb_NC011202.1_'	TTCCACTTCCTCTAATAACCCTTCTACCCTGACTCAGGACAAGTTACTTGTCCTTTTGGC
	'HumaHAdV-7-N1_type_35__gb_AC000019.1_'	TTCCACTTCCTCTAATAACCCTTCTACACTGACTCAGGACAAGTTACTTGTCCTTTTGGC
	'HumaHAdV-7-N1_type_7__gb_AC000018.1_'	TTCCAGTTCCTCTAATAACCCTTCAACCCTGGCTGAGGACAAGCTACTTGTTCTGTTGGC
	'HumaHAdV-7-N1_7__gb_JF800905.1_'	TTCCAGTTCCTCTAATAACCCTTCAACCCTGGCTGAGGACAAGCTACTTGTTCTGTTGGC
	'HumaHAdV-7-N1_7__gb_KP670857.1_'	TTCCAGTTCCTCTAATAACCCTTCAACCCTGGCTGAGGACAAGCTACTTGTTCTGTTGGC
	'HumaHAdV-7-N1_7__gb_KP670860.1_'	TTCCAGTTCCTCTAATAACCCTTCAACCCTGGCTGAGGACAAGCTACTTGTTCTGTTGGC
	'HumaHAdV-7-N1_7__gb_KP670856.2_'	TTCCAGTTCCTCTAATAACCCTTCAACCCTGGCTGAGGACAAGCTACTTGTTCTGTTGGC
	'HumaHAdV-7-N1_7__gb_KP670855.2_'	TTCCAGTTCCTCTAATAACCCTTCAACCCTGGCTGAGGACAAGCTACTTGTTCTGTTGGC
	'HumaHAdV-7-N1_7__gb_MK492255.1_'	TTCCAGTTCCTCTAATAACCCTTCAACCCTGGCTGAGGACAAGCTACTTGTTCTGTTGGC
	'Human_mastadenovirus_B__gb_MK836313.1_'	TTCCAGTTCCTCTAATAACCCTTCAACCCTGGCTGAGGACAAGCTACTTGTTCTGTTGGC
	'HumaHAdV-7-N1_7__gb_KC857700.1_'	TTCCAGTTCCTCTAATAACCCTTCAACCCTGGCTGAGGACAAGCTACTTGTTCTGTTGGC
	'HumaHAdV-7-N1_7__gb_KP670858.1_'	TTCCAGTTCCTCTAATAACCCTTCAACCCTGGCTGAGGACAAGCTACTTGTTCTGTTGGC
	'HumaHAdV-7-N1_B1__gb_NC011203.1_'	TTCCAGTTCCTCTAATAACCCTTCAACCCTGGCTGAGGACAAGCTACTTGTTCTCTTGGC
	'HumaHAdV-7-N1_B2__gb_NC010956.1_'	CCCCTCTGTGCCCAGT------TCCATCATCGCCGAGGAGAAACTGCTGGCCCTGCTGGC

	'Chimpanzee_adenovirus_Y25__gb_NC017825.1_'	CCAGCTTGAGGCCTTGACCCAGCGCCTGGGCGAGCTGACCCAGCAGGTGGCTCAGCTGCA
	'HAdV-7-N1__Query_39669_'	TCAGCTCGAGGCCTT---CCAGGGK-TAGGCGAMCTGGGTAAGCAGGTGGCCCAGTTGCG
	'HumaHAdV-7-N1_E__gb_NC003266.2_'	CCAGCTCGAGGCCTTGACCCAGCGCCTGGGCGAGCTGACCCAGCAGGTGGCTCAGCTGCA
	'HumaHAdV-7-N1_B2__gb_NC011202.1_'	CCAGCTGGAGGCTTTGACCCAACGTCTGGGTGAACTTTCTCAGCAGGTGGTCGAGTTGCG
	'HumaHAdV-7-N1_type_35__gb_AC000019.1_'	CCAGCTGGAGGCTTTGACCCAACGTCTGGGTGAACTTTCTCAGCAGGTGGCCGAGTTGCG
	'HumaHAdV-7-N1_type_7__gb_AC000018.1_'	TCAGCTCGAGGCCTTAACCCAACGCTTAGGCGAACTGTCTAAGCAGGTGGCCCAGTTGCG
	'HumaHAdV-7-N1_7__gb_JF800905.1_'	TCAGCTCGAGGCCTT---CCAACGC-TAGGCGAACTGTCTAAGCAGGTGGCCCAGTTGCG
	'HumaHAdV-7-N1_7__gb_KP670857.1_'	TCAGCTCGAGGCCTT---CCAACGC-TAGGCGAACTGTCTAAGCAGGTGGCCCAGTTGCG
	'HumaHAdV-7-N1_7__gb_KP670860.1_'	TCAGCTCGAGGCCTT---CCAACGC-TAGGCGAACTGTCTAAGCAGGTGGCCCAGTTGCG
	'HumaHAdV-7-N1_7__gb_KP670856.2_'	TCAGCTCGAGGCCTT---CCAACGC-TAGGCGAACTGTCTAAGCAGGTGGCCCAGTTGCG
	'HumaHAdV-7-N1_7__gb_KP670855.2_'	TCAGCTCGAGGCCTT---CCAACGC-TAGGCGAACTGTCTAAGCAGGTGGCCCAGTTGCG
	'HumaHAdV-7-N1_7__gb_MK492255.1_'	TCAGCTCGAGGCCTT---CCAACGC-TAGGCGAACTGTCTAAGCAGGTGGCCCAGTTGCG
	'Human_mastadenovirus_B__gb_MK836313.1_'	TCAGCTCGAGGCCTT---CCAACGC-TAGGCGAACTGTCTAAGCAGGTGGCCCAGTTGCG
	'HumaHAdV-7-N1_7__gb_KC857700.1_'	TCAGCTCGAGGCCTT---CCAACGC-TAGGCGAACTGTCTAAGCAGGTGGCCCAGTTGCG
	'HumaHAdV-7-N1_7__gb_KP670858.1_'	TCAGCTCGAGGCCTT---CCAACGC-TAGGCGAACTGTCTAAGCAGGTGGCCCAGTTGCG
	'HumaHAdV-7-N1_B1__gb_NC011203.1_'	GCAGCTCGAGGCCTTAACCCAACGCTTAGGCGAACTGTCTAAGCAGGTGGCCCAGTTGCG
	'HumaHAdV-7-N1_B2__gb_NC010956.1_'	CGAGCTGGAAGCCCTGAGCCGCCAGCTGGCCGCCCTGACCCAGCAGGTGTCCGAGCTCCG

	'Chimpanzee_adenovirus_Y25__gb_NC017825.1_'	GGAGCAGACGCGGGCCGCGGTTGCCACGGTGAAATCCAAAT---AAAAAAT---GAATCA
	'HAdV-7-N1__Query_39669_'	TGAGCRDRBTGAGTCTGCTGTTGCTRCAGCAAAGYCWRAAT----AAAGATCTCAAATCA
	'HumaHAdV-7-N1_E__gb_NC003266.2_'	GGAGCAGACGCGGGCCGCGGTTGCCACGGTGAAATCCAAAT---AAAAAAT---GAATCA
	'HumaHAdV-7-N1_B2__gb_NC011202.1_'	AGTACAAACTGAGTCTGCTGTCGGCACGGCAAAGTCTAAAT-AAAAAAATCCCAGAATCA
	'HumaHAdV-7-N1_type_35__gb_AC000019.1_'	AGTACAAACTGAGTCTGCTGTCGGCACGGCAAAGTCTAAATAAAAAAAATTCCAGAATCA
	'HumaHAdV-7-N1_type_7__gb_AC000018.1_'	TGAGCAAACTGAGTCTGCTGTTGCTACAGCAAAGTCTAAAT----AAAGATCTCAAATCA
	'HumaHAdV-7-N1_7__gb_JF800905.1_'	TGAGCAAACTGAGTCTGCTGTTGCTACAGCAAAGTCTAAAT----AAAGATCTCAAATCA
	'HumaHAdV-7-N1_7__gb_KP670857.1_'	TGAGCAAACTGAGTCTGCTGTTGCTACAGCAAAGTCTAAAT----AAAGATCTCAAATCA
	'HumaHAdV-7-N1_7__gb_KP670860.1_'	TGAGCAAACTGAGTCTGCTGTTGCTACAGCAAAGTCTAAAT----AAAGATCTCAAATCA
	'HumaHAdV-7-N1_7__gb_KP670856.2_'	TGAGCAAACTGAGTCTGCTGTTGCTACAGCAAAGTCTAAAT----AAAGATCTCAAATCA
	'HumaHAdV-7-N1_7__gb_KP670855.2_'	TGAGCAAACTGAGTCTGCTGTTGCTACAGCAAAGTCTAAAT----AAAGATCTCAAATCA
	'HumaHAdV-7-N1_7__gb_MK492255.1_'	TGAGCAAACTGAGTCTGCTGTTGCTACAGCAAAGTCTAAAT----AAAGATCTCAAATCA
	'Human_mastadenovirus_B__gb_MK836313.1_'	TGAGCAAACTGAGTCTGCTGTTGCTACAGCAAAGTCTAAAT----AAAGATCTCAAATCA
	'HumaHAdV-7-N1_7__gb_KC857700.1_'	TGAGCAAACTGAGTCTGCTGTTGCTACAGCAAAGTCTAAAT----AAAGATCTCAAATCA
	'HumaHAdV-7-N1_7__gb_KP670858.1_'	TGAGCAAACTGAGTCTGCTGTTGCTACAGCAAAGTCTAAAT----AAAGATCTCAAATCA
	'HumaHAdV-7-N1_B1__gb_NC011203.1_'	TGAGCAAACTGAGTCTGCTGTTGCCACAGCAAAGTCTAAAT----AAAGATCTCAAATCA
	'HumaHAdV-7-N1_B2__gb_NC010956.1_'	CGAGCAG-------------------CAACAGCAGCAAAAT-------------AAATGA

	'Chimpanzee_adenovirus_Y25__gb_NC017825.1_'	ATAAATAAACGGAGA---CGGTTGTTGATTTTAACA--CAGAGTCTGAATCTTTATTTGA
	'HAdV-7-N1__Query_39669_'	ATAAATAAAGAAATA--------CTTGTCATAAAAA--CAAA---TGAATGTTTATTTGA
	'HumaHAdV-7-N1_E__gb_NC003266.2_'	ATAAATAAACGGAGA---CGGTTGTTGATTTTAAAAATCAGAGTCTGAATCTTTATTTGA
	'HumaHAdV-7-N1_B2__gb_NC011202.1_'	ATGAATAAATAAACAAGCTTGTTGTTGATTTAAAAT--CAAG---TG--TTTTTATTTCA
	'HumaHAdV-7-N1_type_35__gb_AC000019.1_'	ATGAATAAATAAACGAGCTTGTTGTTGATTTAAAAT--CAAG---TG--TTTTTATTTCA
	'HumaHAdV-7-N1_type_7__gb_AC000018.1_'	ATAAATAAAGAAATA--------CTTGTTATAAAAA--CAAA---TGAATGTTTATTTGA
	'HumaHAdV-7-N1_7__gb_JF800905.1_'	ATAAATAAAGAAATA--------CTTGTCATAAAAA--CAAA---TGAATGTTTATTTGA
	'HumaHAdV-7-N1_7__gb_KP670857.1_'	ATAAATAAAGAAATA--------CTTGTCATAAAAA--CAAA---TGAATGTTTATTTGA
	'HumaHAdV-7-N1_7__gb_KP670860.1_'	ATAAATAAAGAAATA--------CTTGTCATAAAAA--CAAA---TGAATGTTTATTTGA
	'HumaHAdV-7-N1_7__gb_KP670856.2_'	ATAAATAAAGAAATA--------CTTGTCATAAAAA--CAAA---TGAATGTTTATTTGA
	'HumaHAdV-7-N1_7__gb_KP670855.2_'	ATAAATAAAGAAATA--------CTTGTCATAAAAA--CAAA---TGAATGTTTATTTGA
	'HumaHAdV-7-N1_7__gb_MK492255.1_'	ATAAATAAAGAAATA--------CTTGTCATAAAAA--CAAA---TGAATGTTTATTTGA
	'Human_mastadenovirus_B__gb_MK836313.1_'	ATAAATAAAGAAATA--------CTTGTCATAAAAA--CAAA---TGAATGTTTATTTGA
	'HumaHAdV-7-N1_7__gb_KC857700.1_'	ATAAATAAAGAAATA--------CTTGTCATAAAAA--CAAA---TGAATGTTTATTTGA
	'HumaHAdV-7-N1_7__gb_KP670858.1_'	ATAAATAAAGAAATA--------CTTGTCATAAAAA--CAAA---TGAATGTTTATTTGA
	'HumaHAdV-7-N1_B1__gb_NC011203.1_'	ATAAATAAAGAAATA--------CTTGATAT-AAAA--CAAA---TGAATGTTTATTTGA
	'HumaHAdV-7-N1_B2__gb_NC010956.1_'	TTCAATAAACACAGA-------TTCTGATTCAAACAG-CAAAGCATC-TTTATTATTTAT

	'Chimpanzee_adenovirus_Y25__gb_NC017825.1_'	TTTTTCGCGCGCGGTAGGCCCTGGACCACCGGTCTCGATCATTGAGCACCCGGTGGATCT
	'HAdV-7-N1__Query_39669_'	TTTTTCGCGCGCGGCMTGMCCTGGACCATCGGTYTCGATCATTGAGAWCTCTTCCGATCT
	'HumaHAdV-7-N1_E__gb_NC003266.2_'	TTTTTCGCGCACGGTAGGCCCTGGACCACCGGCCTCGATCATTGAGCACCCGGTGGATCT
	'HumaHAdV-7-N1_B2__gb_NC011202.1_'	TTTTTCGCGCACGGTATGCCCTAGACCACCGATCTCTATCATTGAGAACTCGGTGGATTT
	'HumaHAdV-7-N1_type_35__gb_AC000019.1_'	TTTTTCGCGCACGGTATGCCCTGGACCACCGATCTCGATCATTGAGAACTCGGTGGATTT
	'HumaHAdV-7-N1_type_7__gb_AC000018.1_'	TTTTTCGCGCGCGGTATGCCCTGGACCATCGGTCTCGATCATTGAGAACTCGGTGGATCT
	'HumaHAdV-7-N1_7__gb_JF800905.1_'	TTTTTCGCGCGCGGTATGCCCTGGACCATCGGTCTCGATCATTGAGAACTCGGTGGATCT
	'HumaHAdV-7-N1_7__gb_KP670857.1_'	TTTTTCGCGCGCGGTATGCCCTGGACCATCGGTCTCGATCATTGAGAACTCGGTGGATCT
	'HumaHAdV-7-N1_7__gb_KP670860.1_'	TTTTTCGCGCGCGGTATGCCCTGGACCATCGGTCTCGATCATTGAGAACTCGGTGGATCT
	'HumaHAdV-7-N1_7__gb_KP670856.2_'	TTTTTCGCGCGCGGTATGCCCTGGACCATCGGTCTCGATCATTGAGAACTCGGTGGATCT
	'HumaHAdV-7-N1_7__gb_KP670855.2_'	TTTTTCGCGCGCGGTATGCCCTGGACCATCGGTCTCGATCATTGAGAACTCGGTGGATCT
	'HumaHAdV-7-N1_7__gb_MK492255.1_'	TTTTTCGCGCGCGGTATGCCCTGGACCATCGGTCTCGATCATTGAGAACTCGGTGGATCT
	'Human_mastadenovirus_B__gb_MK836313.1_'	TTTTTCGCGCGCGGTATGCCCTGGACCATCGGTCTCGATCATTGAGAACTCGGTGGATCT
	'HumaHAdV-7-N1_7__gb_KC857700.1_'	TTTTTCGCGCGCGGTATGCCCTGGACCATCGGTCTCGATCATTGAGAACTCGGTGGATCT
	'HumaHAdV-7-N1_7__gb_KP670858.1_'	TTTTTCGCGCGCGGTATGCCCTGGACCATCGGTCTCGATCATTGAGAACTCGGTGGATCT
	'HumaHAdV-7-N1_B1__gb_NC011203.1_'	TTTTTCGCGCGCGGTATGCCCTGGACCATCGGTCTCGATCATTGAGAACGCGGTGGATCT
	'HumaHAdV-7-N1_B2__gb_NC010956.1_'	TTTTTCGCGCGCGGTAGGCCCTGGTCCACCTCTCCCGATCATTGAGAGTGCGGTGGATTT

	'Chimpanzee_adenovirus_Y25__gb_NC017825.1_'	TTTCCAGGACCCGGTAGAGGTGGGCTTGGATGTTGAGGTACATGGGCATGAGCCCGTCCC
	'HAdV-7-N1__Query_39669_'	TTTCCAGTACCCTGTWAAGGTGGGATTGAATGTTTAGATACATAGGCATACTTCCGTCTC
	'HumaHAdV-7-N1_E__gb_NC003266.2_'	TTTCCAAGACCCGGTAGAGGTGGGATTGGATATTGAGGTACATGGGCATGAGCCCGTCCC
	'HumaHAdV-7-N1_B2__gb_NC011202.1_'	TTTCCAGGATCCTATAGAGGTGGGATTGAATGTTTAGATACATGGGCATTAGGCCGTCTT
	'HumaHAdV-7-N1_type_35__gb_AC000019.1_'	TTTCCAGAATCCTATAGAGGTGGGATTGAATGTTTAGATACATGGGCATTAGGCCGTCTT
	'HumaHAdV-7-N1_type_7__gb_AC000018.1_'	TTTCCAGTACCCTGTAAAGGTGGGATTGAATGTTTAGATACATAGGCATTAGTCCGTCTC
	'HumaHAdV-7-N1_7__gb_JF800905.1_'	TTTCCAGTACCCTGTAAAGGTGGGATTGAATGTTTAGATACATAGGCATTAGTCCGTCTC
	'HumaHAdV-7-N1_7__gb_KP670857.1_'	TTTCCAGTACCCTGTAAAGGTGGGATTGAATGTTTAGATACATAGGCATTAGTCCGTCTC
	'HumaHAdV-7-N1_7__gb_KP670860.1_'	TTTCCAGTACCCTGTAAAGGTGGGATTGAATGTTTAGATACATAGGCATTAGTCCGTCTC
	'HumaHAdV-7-N1_7__gb_KP670856.2_'	TTTCCAGTACCCTGTAAAGGTGGGATTGAATGTTTAGATACATAGGCATTAGTCCGTCTC
	'HumaHAdV-7-N1_7__gb_KP670855.2_'	TTTCCAGTACCCTGTAAAGGTGGGATTGAATGTTTAGATACATAGGCATTAGTCCGTCTC
	'HumaHAdV-7-N1_7__gb_MK492255.1_'	TTTCCAGTACCCTGTAAAGGTGGGATTGAATGTTTAGATACATAGGCATTAGTCCGTCTC
	'Human_mastadenovirus_B__gb_MK836313.1_'	TTTCCAGTACCCTGTAAAGGTGGGATTGAATGTTTAGATACATAGGCATTAGTCCGTCTC
	'HumaHAdV-7-N1_7__gb_KC857700.1_'	TTTCCAGTACCCTGTAAAGGTGGGATTGAATGTTTAGATACATAGGCATTAGTCCGTCTC
	'HumaHAdV-7-N1_7__gb_KP670858.1_'	TTTCCAGTACCCTGTAAAGGTGGGATTGAATGTTTAGATACATAGGCATTAGTCCGTCTC
	'HumaHAdV-7-N1_B1__gb_NC011203.1_'	TTTCCAGTACCCTGTAAAGGTGGGATTGAATGTTTAGATACATGGGCATTAGTCCGTCTC
	'HumaHAdV-7-N1_B2__gb_NC010956.1_'	TTTCCAGGACCCGGTAGAGGTGGGATTGGATGTTGAGGTACATGGGCATGAGCCCGTCCC

	'Chimpanzee_adenovirus_Y25__gb_NC017825.1_'	GGGGGTGGAGGTAGCTCCATTGCAGGGCCTCGTGCTCGGGGGTGGTGTTGTAAATCACCC
	'HAdV-7-N1__Query_39669_'	GGGGGTGGAGATAGSTCCATTGAAGAGCCTCTTGCTCCGGGGTAGTGTTATAAATCACCC
	'HumaHAdV-7-N1_E__gb_NC003266.2_'	GGGGGTGAAGGTAGCTCCATTGCAGGGCCTCGTGCTCGGGGGTGGTGTTGTAAATCACCC
	'HumaHAdV-7-N1_B2__gb_NC011202.1_'	TGGGGTGGAGATAGCTCCATTGAAGGGATTCATGCTCCGGGGTAGTGTTGTAAATCACCC
	'HumaHAdV-7-N1_type_35__gb_AC000019.1_'	TGGGGTGGAGATAGCTCCATTGAAGGGATTCATGCTCCGGGGTAGTGTTGTAAATCACCC
	'HumaHAdV-7-N1_type_7__gb_AC000018.1_'	GGGGGTGGAGATAGCTCCATTGAAGAGCCTCTTGCTCCGGGGTAGTGTTATAAATCACCC
	'HumaHAdV-7-N1_7__gb_JF800905.1_'	GGGGGTGGAGATAGCTCCATTGAAGAGCCTCTTGCTCCGGGGTAGTGTTATAAATCACCC
	'HumaHAdV-7-N1_7__gb_KP670857.1_'	GGGGGTGGAGATAGCTCCATTGAAGAGCCTCTTGCTCCGGGGTAGTGTTATAAATCACCC
	'HumaHAdV-7-N1_7__gb_KP670860.1_'	GGGGGTGGAGATAGCTCCATTGAAGAGCCTCTTGCTCCGGGGTAGTGTTATAAATCACCC
	'HumaHAdV-7-N1_7__gb_KP670856.2_'	GGGGGTGGAGATAGCTCCATTGAAGAGCCTCTTGCTCCGGGGTAGTGTTATAAATCACCC
	'HumaHAdV-7-N1_7__gb_KP670855.2_'	GGGGGTGGAGATAGCTCCATTGAAGAGCCTCTTGCTCCGGGGTAGTGTTATAAATCACCC
	'HumaHAdV-7-N1_7__gb_MK492255.1_'	GGGGGTGGAGATAGCTCCATTGAAGAGCCTCTTGCTCCGGGGTAGTGTTATAAATCACCC
	'Human_mastadenovirus_B__gb_MK836313.1_'	GGGGGTGGAGATAGCTCCATTGAAGAGCCTCTTGCTCCGGGGTAGTGTTATAAATCACCC
	'HumaHAdV-7-N1_7__gb_KC857700.1_'	GGGGGTGGAGATAGCTCCATTGAAGAGCCTCTTGCTCCGGGGTAGTGTTATAAATCACCC
	'HumaHAdV-7-N1_7__gb_KP670858.1_'	GGGGGTGGAGATAGCTCCATTGAAGAGCCTCTTGCTCCGGGGTAGTGTTATAAATCACCC
	'HumaHAdV-7-N1_B1__gb_NC011203.1_'	GGGGGTGGAGATAGCTCCATTGAAGAGCCTCTTGCTCCGGGGTAGTGTTATAAATCACCC
	'HumaHAdV-7-N1_B2__gb_NC010956.1_'	GGGGGTGGAGGTAGCACCACTGCATGGCCTCGTGCTCTGGGGTCGTGTTGTAGATGATCC

	'Chimpanzee_adenovirus_Y25__gb_NC017825.1_'	AGTCATAGCAGGGGCGCAGGGCGTGGTGTTGCACAATATCTTTGAGGAGGAGACTGATGG
	'HAdV-7-N1__Query_39669_'	AGTCWTAGCAAGGTCGGAGTGCATGGTGTTGCAYMCTATCTTTTAGGAGCAGMKTNWTTG
	'HumaHAdV-7-N1_E__gb_NC003266.2_'	AGTCATAGCAGGGACGCAGGGCGTGGTGTTGCACAATATCTTTGAGGAGGAGACTGATGG
	'HumaHAdV-7-N1_B2__gb_NC011202.1_'	AGTCATAACAAGGTCGCAGTGCATGGTGTTGCACAATATCTTTTAGAAGTAGGCTGATTG
	'HumaHAdV-7-N1_type_35__gb_AC000019.1_'	AGTCATAACAAGGTCGCAGTGCATGGTGTTGCACAATATCTTTTAGAAGTAGGCTGATTG
	'HumaHAdV-7-N1_type_7__gb_AC000018.1_'	AGTCATAGCAAGGTCGGAGTGCATGGTGTTGCACAATATCTTTTAGGAGCAGACTAATTG
	'HumaHAdV-7-N1_7__gb_JF800905.1_'	AGTCATAGCAAGGTCGGAGTGCATGGTGTTGCACAATATCTTTTAGGAGCAGACTAATTG
	'HumaHAdV-7-N1_7__gb_KP670857.1_'	AGTCATAGCAAGGTCGGAGTGCATGGTGTTGCACAATATCTTTTAGGAGCAGACTAATTG
	'HumaHAdV-7-N1_7__gb_KP670860.1_'	AGTCATAGCAAGGTCGGAGTGCATGGTGTTGCACAATATCTTTTAGGAGCAGACTAATTG
	'HumaHAdV-7-N1_7__gb_KP670856.2_'	AGTCATAGCAAGGTCGGAGTGCATGGTGTTGCACAATATCTTTTAGGAGCAGACTAATTG
	'HumaHAdV-7-N1_7__gb_KP670855.2_'	AGTCATAGCAAGGTCGGAGTGCATGGTGTTGCACAATATCTTTTAGGAGCAGACTAATTG
	'HumaHAdV-7-N1_7__gb_MK492255.1_'	AGTCATAGCAAGGTCGGAGTGCATGGTGTTGCACAATATCTTTTAGGAGCAGACTAATTG
	'Human_mastadenovirus_B__gb_MK836313.1_'	AGTCATAGCAAGGTCGGAGTGCATGGTGTTGCACAATATCTTTTAGGAGCAGACTAATTG
	'HumaHAdV-7-N1_7__gb_KC857700.1_'	AGTCATAGCAAGGTCGGAGTGCATGGTGTTGCACAATATCTTTTAGGAGCAGACTAATTG
	'HumaHAdV-7-N1_7__gb_KP670858.1_'	AGTCATAGCAAGGTCGGAGTGCATGGTGTTGCACAATATCTTTTAGGAGCAGACTAATTG
	'HumaHAdV-7-N1_B1__gb_NC011203.1_'	AGTCATAGCAAGGTCGGAGTGCATGGTGTTGCACAATATCTTTTAGGAGCAGACTAATTG
	'HumaHAdV-7-N1_B2__gb_NC010956.1_'	AGTCATAGCAGGGGCGCTGGGCGTGGTGCTGGATGATGTCTTTGAGAAGGAGACTGATGG

	'Chimpanzee_adenovirus_Y25__gb_NC017825.1_'	CCACGGGCAGCCCTTTGGTGTAGGTGTTTACAAATCTGTTGAGCTGGGAGGGATGCATGC
	'HAdV-7-N1__Query_39669_'	CAACGGGGAGGCCCTTAGTGTAGGTGTTTACAAATCTAHWGAGCTGGGACGGGTGCATCC
	'HumaHAdV-7-N1_E__gb_NC003266.2_'	CCACGGGCAGCCCTTTGGTGTAGGTGTTTACAAACCTGTTGAGCTGGGAGGGATGCATGC
	'HumaHAdV-7-N1_B2__gb_NC011202.1_'	CCACAGATAAGCCCTTGGTGTAGGTGTTTACAAACCGGTTGAGCTGGGATGGGTGCATTC
	'HumaHAdV-7-N1_type_35__gb_AC000019.1_'	CCACAGATAAGCCCTTGGTGTAGGTGTTTACAAACCGGTTGAGCTGGGAGGGGTGCATTC
	'HumaHAdV-7-N1_type_7__gb_AC000018.1_'	CAACGGGGAGGCCCTTAGTGTAGGTGTTTACAAATCTATTGAGCTGGGACGGGTACATCC
	'HumaHAdV-7-N1_7__gb_JF800905.1_'	CAACGGGGAGGCCCTTAGTGTAGGTGTTTACAAATCTATTGAGCTGGGACGGGTGCATCC
	'HumaHAdV-7-N1_7__gb_KP670857.1_'	CAACGGGGAGGCCCTTAGTGTAGGTGTTTACAAATCTATTGAGCTGGGACGGGTGCATCC
	'HumaHAdV-7-N1_7__gb_KP670860.1_'	CAACGGGGAGGCCCTTAGTGTAGGTGTTTACAAATCTATTGAGCTGGGACGGGTGCATCC
	'HumaHAdV-7-N1_7__gb_KP670856.2_'	CAACGGGGAGGCCCTTAGTGTAGGTGTTTACAAATCTATTGAGCTGGGACGGGTGCATCC
	'HumaHAdV-7-N1_7__gb_KP670855.2_'	CAACGGGGAGGCCCTTAGTGTAGGTGTTTACAAATCTATTGAGCTGGGACGGGTGCATCC
	'HumaHAdV-7-N1_7__gb_MK492255.1_'	CAACGGGGAGGCCCTTAGTGTAGGTGTTTACAAATCTATTGAGCTGGGACGGGTGCATCC
	'Human_mastadenovirus_B__gb_MK836313.1_'	CAACGGGGAGGCCCTTAGTGTAGGTGTTTACAAATCTATTGAGCTGGGACGGGTGCATCC
	'HumaHAdV-7-N1_7__gb_KC857700.1_'	CAACGGGGAGGCCCTTAGTGTAGGTGTTTACAAATCTATTGAGCTGGGACGGGTGCATCC
	'HumaHAdV-7-N1_7__gb_KP670858.1_'	CAACGGGGAGGCCCTTAGTGTAGGTGTTTACAAATCTATTGAGCTGGGACGGGTGCATCC
	'HumaHAdV-7-N1_B1__gb_NC011203.1_'	CAACGGGGAGGCCCTTAGTGTAGGTGTTTACAAATCTGTTGAGCTGGGACGGGTGCATCC
	'HumaHAdV-7-N1_B2__gb_NC010956.1_'	CCACGGGGAGCCCCTTGGTGTAGGTATTGGCGAAGCGGTTGAGCTGGGAGGGATGCATGC

	'Chimpanzee_adenovirus_Y25__gb_NC017825.1_'	GGGGGGAGATGAGGTGCATCTTGGCCTGGATCTTGAGATTGGCGATGTTACCGCCCAGAT
	'HAdV-7-N1__Query_39669_'	GGGGTGAAATTATATGCATTTTGGWCTCGATCTTGAGGTTGGCAATGTTGCCGCCTAGAT
	'HumaHAdV-7-N1_E__gb_NC003266.2_'	GGGGGGAGATGAGGTGCATCTTAGCCTGGATCTTCAGATTGGCGATGTTACCGCCCAGAT
	'HumaHAdV-7-N1_B2__gb_NC011202.1_'	GGGGTGAAATTATGTGCATTTTGGATTGGATTTTTAAGTTGGCAATATTGCCGCCAAGAT
	'HumaHAdV-7-N1_type_35__gb_AC000019.1_'	GAGGTGAAATTATGTGCATTTTGGATTGGATTTTTAAGTTGGCAATATTGCCGCCAAGAT
	'HumaHAdV-7-N1_type_7__gb_AC000018.1_'	GGGGTGAAATTATATGCATTTTGGACTGGATCTTGAGGTTGGCAATGTTGCCGCCTAGAT
	'HumaHAdV-7-N1_7__gb_JF800905.1_'	GGGGTGAAATTATATGCATTTTGGACTGGATCTTGAGGTTGGCAATGTTGCCGCCTAGAT
	'HumaHAdV-7-N1_7__gb_KP670857.1_'	GGGGTGAAATTATATGCATTTTGGACTGGATCTTGAGGTTGGCAATGTTGCCGCCTAGAT
	'HumaHAdV-7-N1_7__gb_KP670860.1_'	GGGGTGAAATTATATGCATTTTGGACTGGATCTTGAGGTTGGCAATGTTGCCGCCTAGAT
	'HumaHAdV-7-N1_7__gb_KP670856.2_'	GGGGTGAAATTATATGCATTTTGGACTGGATCTTGAGGTTGGCAATGTTGCCGCCTAGAT
	'HumaHAdV-7-N1_7__gb_KP670855.2_'	GGGGTGAAATTATATGCATTTTGGACTGGATCTTGAGGTTGGCAATGTTGCCGCCTAGAT
	'HumaHAdV-7-N1_7__gb_MK492255.1_'	GGGGTGAAATTATATGCATTTTGGACTGGATCTTGAGGTTGGCAATGTTGCCGCCTAGAT
	'Human_mastadenovirus_B__gb_MK836313.1_'	GGGGTGAAATTATATGCATTTTGGACTGGATCTTGAGGTTGGCAATGTTGCCGCCTAGAT
	'HumaHAdV-7-N1_7__gb_KC857700.1_'	GGGGTGAAATTATATGCATTTTGGACTGGATCTTGAGGTTGGCAATGTTGCCGCCTAGAT
	'HumaHAdV-7-N1_7__gb_KP670858.1_'	GGGGTGAAATTATATGCATTTTGGACTGGATCTTGAGGTTGGCAATGTTGCCGCCTAGAT
	'HumaHAdV-7-N1_B1__gb_NC011203.1_'	GGGGTGAAATTATATGCATTTTGGACTGGATCTTGAGGTTGGCAATGTTGCCGCCTAGAT
	'HumaHAdV-7-N1_B2__gb_NC010956.1_'	GGGGGGAGATGATGTGCAGTTTGGCCTGGATCTTGAGGTTGGCGATGTTGCCACCCAGAT

	'Chimpanzee_adenovirus_Y25__gb_NC017825.1_'	CCCGCCTGGGGTTCATGTTGTGCAGGACCACCAGCACGGTGTATCCGGTGCACTTGGGGA
	'HAdV-7-N1__Query_39669_'	CGGAWCTCGGGTTCATATTGTGCAGGACCACTAAGACAGTGTATCCGGWSAACTTGGGAA
	'HumaHAdV-7-N1_E__gb_NC003266.2_'	CCCGCCTGGGATTCATGTTGTGCAGGACCACCAGCACGGTGTATCCGGTGCACTTGGGGA
	'HumaHAdV-7-N1_B2__gb_NC011202.1_'	CCCGTCTTGGGTTCATGTTATGAAGGACCACCAAGACGGTGTATCCGGTACATTTAGGAA
	'HumaHAdV-7-N1_type_35__gb_AC000019.1_'	CCCGTCTTGGGTTCATGTTATGAAGGACTACCAAGACGGTGTATCCGGTACATTTAGGAA
	'HumaHAdV-7-N1_type_7__gb_AC000018.1_'	CCCGTCTCGGGTTCATATTGTGCAGGACCACTAAGACAGTGTATCCGGTGCACTTGGGAA
	'HumaHAdV-7-N1_7__gb_JF800905.1_'	CCCGTCTCGGGTTCATATTGTGCAGGACCACTAAGACAGTGTATCCGGTGCACTTGGGAA
	'HumaHAdV-7-N1_7__gb_KP670857.1_'	CCCGTCTCGGGTTCATATTGTGCAGGACCACTAAGACAGTGTATCCGGTGCACTTGGGAA
	'HumaHAdV-7-N1_7__gb_KP670860.1_'	CCCGTCTCGGGTTCATATTGTGCAGGACCACTAAGACAGTGTATCCGGTGCACTTGGGAA
	'HumaHAdV-7-N1_7__gb_KP670856.2_'	CCCGTCTCGGGTTCATATTGTGCAGGACCACTAAGACAGTGTATCCGGTGCACTTGGGAA
	'HumaHAdV-7-N1_7__gb_KP670855.2_'	CCCGTCTCGGGTTCATATTGTGCAGGACCACTAAGACAGTGTATCCGGTGCACTTGGGAA
	'HumaHAdV-7-N1_7__gb_MK492255.1_'	CCCGTCTCGGGTTCATATTGTGCAGGACCACTAAGACAGTGTATCCGGTGCACTTGGGAA
	'Human_mastadenovirus_B__gb_MK836313.1_'	CCCGTCTCGGGTTCATATTGTGCAGGACCACTAAGACAGTGTATCCGGTGCACTTGGGAA
	'HumaHAdV-7-N1_7__gb_KC857700.1_'	CCCGTCTCGGGTTCATATTGTGCAGGACCACTAAGACAGTGTATCCGGTGCACTTGGGAA
	'HumaHAdV-7-N1_7__gb_KP670858.1_'	CCCGTCTCGGGTTCATATTGTGCAGGACCACTAAGACAGTGTATCCGGTGCACTTGGGAA
	'HumaHAdV-7-N1_B1__gb_NC011203.1_'	CCCGTCTCGGGTTCATATTGTGCAGGACCACCAAGACAGTGTATCCGGTGCACTTGGGAA
	'HumaHAdV-7-N1_B2__gb_NC010956.1_'	CCCGCCGGGGGTTCATGTTGTGCAGGACCACCAGGACGGTGTAGCCCGTGCACTTGGGGA

	'Chimpanzee_adenovirus_Y25__gb_NC017825.1_'	ATTTATCATGCAACTTGGAAGGGAAGGCGTGAAAGAATTTGGCGACGCCCTTGTGTCCGC
	'HAdV-7-N1__Query_39669_'	ATTTAYYRTGCAGCTTAGAGGGAAAAGCATGAAAAAATTTGGAGACRCCTTTGTGGCGCC
	'HumaHAdV-7-N1_E__gb_NC003266.2_'	ATTTGTCATGCAACTTGGAAGGGAAGGCATGAAAGAATTTGGAGACGCCCTTGTGGCCGC
	'HumaHAdV-7-N1_B2__gb_NC011202.1_'	ATTTATCGTGCAGCTTGGATGGAAAAGCGTGGAAAAATTTGGAGACACCCTTGTGTCCTC
	'HumaHAdV-7-N1_type_35__gb_AC000019.1_'	ATTTATCGTGCAGCTTGGATGGAAAAGCGTGGAAAAATTTGGAGACACCCTTGTGTCCTC
	'HumaHAdV-7-N1_type_7__gb_AC000018.1_'	ATTTATCATGCAGCTTAGAGGGAAAAGCATGAAAAAATTTGGAGACGCCTTTGTGACCCC
	'HumaHAdV-7-N1_7__gb_JF800905.1_'	ATTTATCATGCAGCTTAGAGGGAAAAGCATGAAAAAATTTGGAGACGCCTTTGTGACCCC
	'HumaHAdV-7-N1_7__gb_KP670857.1_'	ATTTATCATGCAGCTTAGAGGGAAAAGCATGAAAAAATTTGGAGACGCCTTTGTGACCCC
	'HumaHAdV-7-N1_7__gb_KP670860.1_'	ATTTATCATGCAGCTTAGAGGGAAAAGCATGAAAAAATTTGGAGACGCCTTTGTGACCCC
	'HumaHAdV-7-N1_7__gb_KP670856.2_'	ATTTATCATGCAGCTTAGAGGGAAAAGCATGAAAAAATTTGGAGACGCCTTTGTGACCCC
	'HumaHAdV-7-N1_7__gb_KP670855.2_'	ATTTATCATGCAGCTTAGAGGGAAAAGCATGAAAAAATTTGGAGACGCCTTTGTGACCCC
	'HumaHAdV-7-N1_7__gb_MK492255.1_'	ATTTATCATGCAGCTTAGAGGGAAAAGCATGAAAAAATTTGGAGACGCCTTTGTGACCCC
	'Human_mastadenovirus_B__gb_MK836313.1_'	ATTTATCATGCAGCTTAGAGGGAAAAGCATGAAAAAATTTGGAGACGCCTTTGTGACCCC
	'HumaHAdV-7-N1_7__gb_KC857700.1_'	ATTTATCATGCAGCTTAGAGGGAAAAGCATGAAAAAATTTGGAGACGCCTTTGTGACCCC
	'HumaHAdV-7-N1_7__gb_KP670858.1_'	ATTTATCATGCAGCTTAGAGGGAAAAGCATGAAAAAATTTGGAGACGCCTTTGTGACCCC
	'HumaHAdV-7-N1_B1__gb_NC011203.1_'	ATTTATCATGCAGCTTAGAGGGAAAAGCATGAAAAAATTTGGAGACGCCTTTGTGACCCC
	'HumaHAdV-7-N1_B2__gb_NC010956.1_'	ACTTGTCATGCAACTTGGAAGGGAATGCGTGGAAGAATTTGGAGACGCCCTTGTGCCCGC

	'Chimpanzee_adenovirus_Y25__gb_NC017825.1_'	CCAGGTTTTCCATGCACTCATCCATGATGATGGCAATGGGCCCGTGGGCGGCGGCCTGGG
	'HAdV-7-N1__Query_39669_'	CCAGATTCTCCATGCACTCATCCATAATGAKAGCGATGGGGCCGTGGGCAGCGGCACGGG
	'HumaHAdV-7-N1_E__gb_NC003266.2_'	CCAGGTTTTCCATGCACTCATCCATGATAATGGCTATGGGCCCGTGGGCGGCGGCTTGGG
	'HumaHAdV-7-N1_B2__gb_NC011202.1_'	CAAGATTTTCCATGCACTCATCCATGATAATAGCAATGGGGCCGTGGGCAGCGGCGCGGG
	'HumaHAdV-7-N1_type_35__gb_AC000019.1_'	CGAGATTTTCCATGCACTCATCCATGATAATAGCAATGGGGCCGTGGGCAGCGGCGCGGG
	'HumaHAdV-7-N1_type_7__gb_AC000018.1_'	CCAGATTCTCCATGCACTCATCCATAATGATAGCGATGGGGCCGTGGGCAGCGGCACGGG
	'HumaHAdV-7-N1_7__gb_JF800905.1_'	CCAGATTCTCCATGCACTCATCCATAATGATAGCGATGGGGCCGTGGGCAGCGGCACGGG
	'HumaHAdV-7-N1_7__gb_KP670857.1_'	CCAGATTCTCCATGCACTCATCCATAATGATAGCGATGGGGCCGTGGGCAGCGGCACGGG
	'HumaHAdV-7-N1_7__gb_KP670860.1_'	CCAGATTCTCCATGCACTCATCCATAATGATAGCGATGGGGCCGTGGGCAGCGGCACGGG
	'HumaHAdV-7-N1_7__gb_KP670856.2_'	CCAGATTCTCCATGCACTCATCCATAATGATAGCGATGGGGCCGTGGGCAGCGGCACGGG
	'HumaHAdV-7-N1_7__gb_KP670855.2_'	CCAGATTCTCCATGCACTCATCCATAATGATAGCGATGGGGCCGTGGGCAGCGGCACGGG
	'HumaHAdV-7-N1_7__gb_MK492255.1_'	CCAGATTCTCCATGCACTCATCCATAATGATAGCGATGGGGCCGTGGGCAGCGGCACGGG
	'Human_mastadenovirus_B__gb_MK836313.1_'	CCAGATTCTCCATGCACTCATCCATAATGATAGCGATGGGGCCGTGGGCAGCGGCACGGG
	'HumaHAdV-7-N1_7__gb_KC857700.1_'	CCAGATTCTCCATGCACTCATCCATAATGATAGCGATGGGGCCGTGGGCAGCGGCACGGG
	'HumaHAdV-7-N1_7__gb_KP670858.1_'	CCAGATTCTCCATGCACTCATCCATAATGATAGCGATGGGGCCGTGGGCAGCGGCACGGG
	'HumaHAdV-7-N1_B1__gb_NC011203.1_'	CCAGATTCTCCATGCACTCATCCATAATGATAGCGATGGGGCCGTGGGCAGCGGCACGGG
	'HumaHAdV-7-N1_B2__gb_NC010956.1_'	CCAGGTTTTCCATGCATTCATCCATGATGATGGCGATGGGCCCGTGGGCTGCGGCTTTGG

	'Chimpanzee_adenovirus_Y25__gb_NC017825.1_'	CAAAGACGTTTCGGGGGTCGGACACATCATAGTTGTGGTCCTGGGTGAGGTCATCATAGG
	'HAdV-7-N1__Query_39669_'	CGAACACGTTCCGAATGCCTGAWCSWTCATAGTTATGCTCCTGAGTCAGGTCATCATAAG
	'HumaHAdV-7-N1_E__gb_NC003266.2_'	CAAAGACGTTTCGGGGGTCGGACACATCGTAGTTGTGGTCCTGGGTGAGATCTTCATAGG
	'HumaHAdV-7-N1_B2__gb_NC011202.1_'	CAAACACGTTCCGTGGGTCTGACACATCATAGTTATGTTCCTGAGTTAAATCATCATAAG
	'HumaHAdV-7-N1_type_35__gb_AC000019.1_'	CAAACACGTTCCGTGGGTCTGACACATCATAGTTATGTTCCTGAGTTAAATCATCATAAG
	'HumaHAdV-7-N1_type_7__gb_AC000018.1_'	CGAACACGTTCCGGGGGTCTGAAACATCATAGTTATGCTCCTGAGTCAGGTCATCATAAG
	'HumaHAdV-7-N1_7__gb_JF800905.1_'	CGAACACGTTCCGGGGGTCTGAAACATCATAGTTATGCTCCTGAGTCAGGTCATCATAAG
	'HumaHAdV-7-N1_7__gb_KP670857.1_'	CGAACACGTTCCGGGGGTCTGAAACATCATAGTTATGCTCCTGAGTCAGGTCATCATAAG
	'HumaHAdV-7-N1_7__gb_KP670860.1_'	CGAACACGTTCCGGGGGTCTGAAACATCATAGTTATGCTCCTGAGTCAGGTCATCATAAG
	'HumaHAdV-7-N1_7__gb_KP670856.2_'	CGAACACGTTCCGGGGGTCTGAAACATCATAGTTATGCTCCTGAGTCAGGTCATCATAAG
	'HumaHAdV-7-N1_7__gb_KP670855.2_'	CGAACACGTTCCGGGGGTCTGAAACATCATAGTTATGCTCCTGAGTCAGGTCATCATAAG
	'HumaHAdV-7-N1_7__gb_MK492255.1_'	CGAACACGTTCCGGGGGTCTGAAACATCATAGTTATGCTCCTGAGTCAGGTCATCATAAG
	'Human_mastadenovirus_B__gb_MK836313.1_'	CGAACACGTTCCGGGGGTCTGAAACATCATAGTTATGCTCCTGAGTCAGGTCATCATAAG
	'HumaHAdV-7-N1_7__gb_KC857700.1_'	CGAACACGTTCCGGGGGTCTGAAACATCATAGTTATGCTCCTGAGTCAGGTCATCATAAG
	'HumaHAdV-7-N1_7__gb_KP670858.1_'	CGAACACGTTCCGGGGGTCTGAAACATCATAGTTATGCTCCTGAGTCAGGTCATCATAAG
	'HumaHAdV-7-N1_B1__gb_NC011203.1_'	CGAACACGTTCCGGGGGTCTGAAACATCATAGTTATGCTCCTGAGTCAGGTCATCATAAG
	'HumaHAdV-7-N1_B2__gb_NC010956.1_'	CAAAGACGTTTCTGGGGTCAGATACATCATAATTATGCTCCTGGGTGAGATCATCATAAG

	'Chimpanzee_adenovirus_Y25__gb_NC017825.1_'	CCATTTTAATGAATTTGGGGCGGAGGGTGCCGGACTGGGGGACAAAGGTACCCTCGATCC
	'HAdV-7-N1__Query_39669_'	CCATTTTAATAAACTTTGGGCGGAGGGTGCCAGATTGGGGGATGAAAGTWCCCTCTGGCC
	'HumaHAdV-7-N1_E__gb_NC003266.2_'	CCATTTTAATGAATTTGGGGCGGAGGGTGCCCGATTGGGGGACGAAGGTACCCTCAATCC
	'HumaHAdV-7-N1_B2__gb_NC011202.1_'	CCATTTTAATGAATTTGGGGCGGAGAGTACCAGATTGGGGTATGAATGTTCCTTCGGGCC
	'HumaHAdV-7-N1_type_35__gb_AC000019.1_'	CCATTTTAATGAATTTGGGGCGGAGCGTACCAGATTGGGGTATGAATGTTCCTTCGGGCC
	'HumaHAdV-7-N1_type_7__gb_AC000018.1_'	CCATTTTAATAAACTTTGGGCGGAGGGTGCCAGATTGGGGGATGAAAGTTCCCTCTGGCC
	'HumaHAdV-7-N1_7__gb_JF800905.1_'	CCATTTTAATAAACTTTGGGCGGAGGGTGCCAGATTGGGGGATGAAAGTTCCCTCTGGCC
	'HumaHAdV-7-N1_7__gb_KP670857.1_'	CCATTTTAATAAACTTTGGGCGGAGGGTGCCAGATTGGGGGATGAAAGTTCCCTCTGGCC
	'HumaHAdV-7-N1_7__gb_KP670860.1_'	CCATTTTAATAAACTTTGGGCGGAGGGTGCCAGATTGGGGGATGAAAGTTCCCTCTGGCC
	'HumaHAdV-7-N1_7__gb_KP670856.2_'	CCATTTTAATAAACTTTGGGCGGAGGGTGCCAGATTGGGGGATGAAAGTTCCCTCTGGCC
	'HumaHAdV-7-N1_7__gb_KP670855.2_'	CCATTTTAATAAACTTTGGGCGGAGGGTGCCAGATTGGGGGATGAAAGTTCCCTCTGGCC
	'HumaHAdV-7-N1_7__gb_MK492255.1_'	CCATTTTAATAAACTTTGGGCGGAGGGTGCCAGATTGGGGGATGAAAGTTCCCTCTGGCC
	'Human_mastadenovirus_B__gb_MK836313.1_'	CCATTTTAATAAACTTTGGGCGGAGGGTGCCAGATTGGGGGATGAAAGTTCCCTCTGGCC
	'HumaHAdV-7-N1_7__gb_KC857700.1_'	CCATTTTAATAAACTTTGGGCGGAGGGTGCCAGATTGGGGGATGAAAGTTCCCTCTGGCC
	'HumaHAdV-7-N1_7__gb_KP670858.1_'	CCATTTTAATAAACTTTGGGCGGAGGGTGCCAGATTGGGGGATGAAAGTTCCCTCTGGCC
	'HumaHAdV-7-N1_B1__gb_NC011203.1_'	CCATTTTAATAAACTTTGGGCGGAGGGTGCCAGATTGGGGGATGAAAGTTCCCTCTGGCC
	'HumaHAdV-7-N1_B2__gb_NC010956.1_'	ACATTTTAATGAATTTGGGGCGGAGGGTGCCAGATTGGGGGACGATGGTTCCCTCGGGCC

	'Chimpanzee_adenovirus_Y25__gb_NC017825.1_'	CGGGGGCGTAGTTCCCCTCACAGATCTGCATCTCCCAGGCTTTGAGCTCAGAGGGGGGGA
	'HAdV-7-N1__Query_39669_'	CGGGAGCAAWSTTSYCCTCWCATATTTGCATTTCCCAGGCTTTCAGTTCAGAGGGRGGGA
	'HumaHAdV-7-N1_E__gb_NC003266.2_'	CGGGGGCGTAGTTTCCCTCACAGATCTGCATCTCCCAGGCCTTAAGCTCCGAGGGGGGGA
	'HumaHAdV-7-N1_B2__gb_NC011202.1_'	CCGGAGCATAGTTCCCCTCACAGATTTGCATTTCCCAAGCTTTCAGTTCCGAGGGTGGAA
	'HumaHAdV-7-N1_type_35__gb_AC000019.1_'	CCGGAGCATAGTTCCCCTCACAGATTTGCATTTCCCAAGCTTTCAGTTCTGAGGGTGGAA
	'HumaHAdV-7-N1_type_7__gb_AC000018.1_'	CGGGAGCATAGTTCCCCTCACATATTTGCATTTCCCAGGCTTTCAGTTCAGAGGGGGGGA
	'HumaHAdV-7-N1_7__gb_JF800905.1_'	CGGGAGCATAGTTCCCCTCACATATTTGCATTTCCCAGGCTTTCAGTTCAGAGGGGGGGA
	'HumaHAdV-7-N1_7__gb_KP670857.1_'	CGGGAGCATAGTTCCCCTCACATATTTGCATTTCCCAGGCTTTCAGTTCAGAGGGGGGGA
	'HumaHAdV-7-N1_7__gb_KP670860.1_'	CGGGAGCATAGTTCCCCTCACATATTTGCATTTCCCAGGCTTTCAGTTCAGAGGGGGGGA
	'HumaHAdV-7-N1_7__gb_KP670856.2_'	CGGGAGCATAGTTCCCCTCACATATTTGCATTTCCCAGGCTTTCAGTTCAGAGGGGGGGA
	'HumaHAdV-7-N1_7__gb_KP670855.2_'	CGGGAGCATAGTTCCCCTCACATATTTGCATTTCCCAGGCTTTCAGTTCAGAGGGGGGGA
	'HumaHAdV-7-N1_7__gb_MK492255.1_'	CGGGAGCATAGTTCCCCTCACATATTTGCATTTCCCAGGCTTTCAGTTCAGAGGGGGGGA
	'Human_mastadenovirus_B__gb_MK836313.1_'	CGGGAGCATAGTTCCCCTCACATATTTGCATTTCCCAGGCTTTCAGTTCAGAGGGGGGGA
	'HumaHAdV-7-N1_7__gb_KC857700.1_'	CGGGAGCATAGTTCCCCTCACATATTTGCATTTCCCAGGCTTTCAGTTCAGAGGGGGGGA
	'HumaHAdV-7-N1_7__gb_KP670858.1_'	CGGGAGCATAGTTCCCCTCACATATTTGCATTTCCCAGGCTTTCAGTTCAGAGGGGGGGA
	'HumaHAdV-7-N1_B1__gb_NC011203.1_'	CGGGAGCATAGTTTCCCTCACATATTTGCATTTCCCAGGCTTTCAGTTCAGAGGGGGGGA
	'HumaHAdV-7-N1_B2__gb_NC010956.1_'	CCGGGGCGAAGTTCCCCTCACAGATCTGCATCTCCCAGGCTTTCATCTCGGAGGGGGGGA

	'Chimpanzee_adenovirus_Y25__gb_NC017825.1_'	TCATGTCCACCTGCGGGGCGATAAAGAACACGGTTTCCGGGGCGGGGGAGATGAGCTGGG
	'HAdV-7-N1__Query_39669_'	TCATGTCCACCTGCGGGGCTATAAAAAATACCGTTTCTGGAGCCGGGGTGATTAMCKGGG
	'HumaHAdV-7-N1_E__gb_NC003266.2_'	TCATGTCCACCTGCGGGGCGATAAAGAAAACGGTTTCCGGGGCGGGGGAGATGAGCTGGG
	'HumaHAdV-7-N1_B2__gb_NC011202.1_'	TCATGTCCACCTGGGGGGCTATGAAAAACACCGTTTCTGGGGCGGGGGTGATTAATTGTG
	'HumaHAdV-7-N1_type_35__gb_AC000019.1_'	TCATGTCCACCTGGGGGGCTATGAAGAACACCGTTTCGGGGGCGGGGGTGATTAGTTGGG
	'HumaHAdV-7-N1_type_7__gb_AC000018.1_'	TCATGTCCACCTGCGGGGCTATAAAAAATACCGTTTCTGGAGCCGGGGTGATTAACTGGG
	'HumaHAdV-7-N1_7__gb_JF800905.1_'	TCATGTCCACCTGCGGGGCTATAAAAAATACCGTTTCTGGAGCCGGGGTGATTAACTGGG
	'HumaHAdV-7-N1_7__gb_KP670857.1_'	TCATGTCCACCTGCGGGGCTATAAAAAATACCGTTTCTGGAGCCGGGGTGATTAACTGGG
	'HumaHAdV-7-N1_7__gb_KP670860.1_'	TCATGTCCACCTGCGGGGCTATAAAAAATACCGTTTCTGGAGCCGGGGTGATTAACTGGG
	'HumaHAdV-7-N1_7__gb_KP670856.2_'	TCATGTCCACCTGCGGGGCTATAAAAAATACCGTTTCTGGAGCCGGGGTGATTAACTGGG
	'HumaHAdV-7-N1_7__gb_KP670855.2_'	TCATGTCCACCTGCGGGGCTATAAAAAATACCGTTTCTGGAGCCGGGGTGATTAACTGGG
	'HumaHAdV-7-N1_7__gb_MK492255.1_'	TCATGTCCACCTGCGGGGCTATAAAAAATACCGTTTCTGGAGCCGGGGTGATTAACTGGG
	'Human_mastadenovirus_B__gb_MK836313.1_'	TCATGTCCACCTGCGGGGCTATAAAAAATACCGTTTCTGGAGCCGGGGTGATTAACTGGG
	'HumaHAdV-7-N1_7__gb_KC857700.1_'	TCATGTCCACCTGCGGGGCTATAAAAAATACCGTTTCTGGAGCCGGGGTGATTAACTGGG
	'HumaHAdV-7-N1_7__gb_KP670858.1_'	TCATGTCCACCTGCGGGGCTATAAAAAATACCGTTTCTGGAGCCGGGGTGATTAACTGGG
	'HumaHAdV-7-N1_B1__gb_NC011203.1_'	TCATGTCCACCTGCGGGGCTATAAAAAATACCGTTTCTGGAGCCGGGGTGATTAACTGGG
	'HumaHAdV-7-N1_B2__gb_NC010956.1_'	TCATGTCCACCTGCGGGGCGATGAAAAAAACGGTTTCCGGGGCTGGGGTGATGAGCTGCG

	'Chimpanzee_adenovirus_Y25__gb_NC017825.1_'	CCGAAAGCAAGTTCCGGAGCAGCTGGGACTTGCCGCAGCCGGTGGGGCCGTAAATGACCC
	'HAdV-7-N1__Query_39669_'	ATGAAAGCAAATTCCTAAGCAGCTGAGACTTGCCGCACCCAGTGGGACCGTAAATGACCC
	'HumaHAdV-7-N1_E__gb_NC003266.2_'	CGGAAAGCAGGTTGCGGAGTAGCTGGGACTTACCGCAGCCGGTGGGGCCGTAGATAACCC
	'HumaHAdV-7-N1_B2__gb_NC011202.1_'	ATGATAGCAAATTTCTGAGCAATTGAGATTTGCCACATCCGGTGGGGCCATAAATGATTC
	'HumaHAdV-7-N1_type_35__gb_AC000019.1_'	ATGATAGCAAGTTTCTGAGCAATTGAGATTTGCCACATCCGGTGGGGCCATAAATAATTC
	'HumaHAdV-7-N1_type_7__gb_AC000018.1_'	ATGAGAGCAAATTCCTAAGCAGCTGAGACTTGCCGCACCCAGTGGGACCGTAAATGACCC
	'HumaHAdV-7-N1_7__gb_JF800905.1_'	ATGAAAGCAAATTCCTAAGCAGCTGAGACTTGCCGCACCCAGTGGGACCGTAAATGACCC
	'HumaHAdV-7-N1_7__gb_KP670857.1_'	ATGAAAGCAAATTCCTAAGCAGCTGAGACTTGCCGCACCCAGTGGGACCGTAAATGACCC
	'HumaHAdV-7-N1_7__gb_KP670860.1_'	ATGAAAGCAAATTCCTAAGCAGCTGAGACTTGCCGCACCCAGTGGGACCGTAAATGACCC
	'HumaHAdV-7-N1_7__gb_KP670856.2_'	ATGAAAGCAAATTCCTAAGCAGCTGAGACTTGCCGCACCCAGTGGGACCGTAAATGACCC
	'HumaHAdV-7-N1_7__gb_KP670855.2_'	ATGAAAGCAAATTCCTAAGCAGCTGAGACTTGCCGCACCCAGTGGGACCGTAAATGACCC
	'HumaHAdV-7-N1_7__gb_MK492255.1_'	ATGAAAGCAAATTCCTAAGCAGCTGAGACTTGCCGCACCCAGTGGGACCGTAAATGACCC
	'Human_mastadenovirus_B__gb_MK836313.1_'	ATGAAAGCAAATTCCTAAGCAGCTGAGACTTGCCGCACCCAGTGGGACCGTAAATGACCC
	'HumaHAdV-7-N1_7__gb_KC857700.1_'	ATGAAAGCAAATTCCTAAGCAGCTGAGACTTGCCGCACCCAGTGGGACCGTAAATGACCC
	'HumaHAdV-7-N1_7__gb_KP670858.1_'	ATGAAAGCAAATTCCTAAGCAGCTGAGACTTGCCGCACCCAGTGGGACCGTAAATGACCC
	'HumaHAdV-7-N1_B1__gb_NC011203.1_'	ACGAGAGCAAATTCCTAAGCAGCTGAGACTTGCCGCACCCAGTGGGACCGTAAATGACCC
	'HumaHAdV-7-N1_B2__gb_NC010956.1_'	AAGAGAGCAGGTTTCTCAACAGCTGGGACTTGCCGCACCCGGTCGGGCCGTAGATGACCC

	'Chimpanzee_adenovirus_Y25__gb_NC017825.1_'	CGATGACCGGCTGCAGGTGGTAGTTGAGGGAGAGACAGCTGCCGTCCTCCCGGAGGAGGG
	'HAdV-7-N1__Query_39669_'	CAMTDAMGGGTTGCAGATGGAAGTTTAGGGAGCGACAGCTGCCGTCCTCCCGGAGTAGGA
	'HumaHAdV-7-N1_E__gb_NC003266.2_'	CAATGACCGGCTGCAGGTGGTAGTTGAGGGAGACACAGCTGCCGTCCTCCCTAAGAAGGG
	'HumaHAdV-7-N1_B2__gb_NC011202.1_'	CGATTACGGGTTGCAGGTGGTAGTTTAGGGAACGGCAACTGCCGTCTTCTCGAAGCAAGG
	'HumaHAdV-7-N1_type_35__gb_AC000019.1_'	CGATTACAGGTTGCAGGTGGTAGTTTAGGGAACGGCAACTGCCGTCTTCTCGAAGCAAGG
	'HumaHAdV-7-N1_type_7__gb_AC000018.1_'	CAATTACGGGTTGCAGATGGTAGTTTAGGGAGCGACAGCTGCCGTCCTCCCGGAGTAGGG
	'HumaHAdV-7-N1_7__gb_JF800905.1_'	CAATTACGGGTTGCAGATGGTAGTTTAGGGAGCGACAGCTGCCGTCCTCCCGGAGTAGGG
	'HumaHAdV-7-N1_7__gb_KP670857.1_'	CAATTACGGGTTGCAGATGGTAGTTTAGGGAGCGACAGCTGCCGTCCTCCCGGAGTAGGG
	'HumaHAdV-7-N1_7__gb_KP670860.1_'	CAATTACGGGTTGCAGATGGTAGTTTAGGGAGCGACAGCTGCCGTCCTCCCGGAGTAGGG
	'HumaHAdV-7-N1_7__gb_KP670856.2_'	CAATTACGGGTTGCAGATGGTAGTTTAGGGAGCGACAGCTGCCGTCCTCCCGGAGTAGGG
	'HumaHAdV-7-N1_7__gb_KP670855.2_'	CAATTACGGGTTGCAGATGGTAGTTTAGGGAGCGACAGCTGCCGTCCTCCCGGAGTAGGG
	'HumaHAdV-7-N1_7__gb_MK492255.1_'	CAATTACGGGTTGCAGATGGTAGTTTAGGGAGCGACAGCTGCCGTCCTCCCGGAGTAGGG
	'Human_mastadenovirus_B__gb_MK836313.1_'	CAATTACGGGTTGCAGATGGTAGTTTAGGGAGCGACAGCTGCCGTCCTCCCGGAGTAGGG
	'HumaHAdV-7-N1_7__gb_KC857700.1_'	CAATTACGGGTTGCAGATGGTAGTTTAGGGAGCGACAGCTGCCGTCCTCCCGGAGTAGGG
	'HumaHAdV-7-N1_7__gb_KP670858.1_'	CAATTACGGGTTGCAGATGGTAGTTTAGGGAGCGACAGCTGCCGTCCTCCCGGAGTAGGG
	'HumaHAdV-7-N1_B1__gb_NC011203.1_'	CAATTACGGGTTGCAGATGGTAGTTTAGGGAACGACAGCTGCCGTCCTCCCGGAGCAGGG
	'HumaHAdV-7-N1_B2__gb_NC010956.1_'	CGATGACGGGTTGCAGGTGGTAGTTCAAGGACATGCAGCTGCCGTCGTCCCGGAGGAGGG

	'Chimpanzee_adenovirus_Y25__gb_NC017825.1_'	GGGCCACCTCGTTCATCATCTCGCGCACGTGCATGTTCTCGCGCACCAGTTCCGCCAGGA
	'HAdV-7-N1__Query_39669_'	VGAACACTTCGTTCATCAKTTCCCTTACATAGATAGGAWCCCGCACCAAGTCCGKTWGGA
	'HumaHAdV-7-N1_E__gb_NC003266.2_'	GGGCCACCTCGTTCATCATTTGGCGCACGTGCATGTTCTCGCGCACCAGTTCCGCCAGGA
	'HumaHAdV-7-N1_B2__gb_NC011202.1_'	GGGCCACCTCGTTCATCATTTCCCTTACATGCATATTTTCCCGCACCAAATCCATTAGGA
	'HumaHAdV-7-N1_type_35__gb_AC000019.1_'	GGGCCACCTCGTTCATCATTTCCCTTACATGCATATTTTCCCGCACCAAATCCATTAGGA
	'HumaHAdV-7-N1_type_7__gb_AC000018.1_'	GGGCCACTTCGTTCATCATTTCCCTTACATGGATATTTTCCCGCACCAAGTCCGTTAGGA
	'HumaHAdV-7-N1_7__gb_JF800905.1_'	GGGCCACTTCGTTCATCATTTCCCTTACATAGATATTTTCCCGCACCAAGTCCGTTAGGA
	'HumaHAdV-7-N1_7__gb_KP670857.1_'	GGGCCACTTCGTTCATCATTTCCCTTACATAGATATTTTCCCGCACCAAGTCCGTTAGGA
	'HumaHAdV-7-N1_7__gb_KP670860.1_'	GGGCCACTTCGTTCATCATTTCCCTTACATAGATATTTTCCCGCACCAAGTCCGTTAGGA
	'HumaHAdV-7-N1_7__gb_KP670856.2_'	GGGCCACTTCGTTCATCATTTCCCTTACATAGATATTTTCCCGCACCAAGTCCGTTAGGA
	'HumaHAdV-7-N1_7__gb_KP670855.2_'	GGGCCACTTCGTTCATCATTTCCCTTACATAGATATTTTCCCGCACCAAGTCCGTTAGGA
	'HumaHAdV-7-N1_7__gb_MK492255.1_'	GGGCCACTTCGTTCATCATTTCCCTTACATAGATATTTTCCCGCACCAAGTCCGTTAGGA
	'Human_mastadenovirus_B__gb_MK836313.1_'	GGGCCACTTCGTTCATCATTTCCCTTACATAGATATTTTCCCGCACCAAGTCCGTTAGGA
	'HumaHAdV-7-N1_7__gb_KC857700.1_'	GGGCCACTTCGTTCATCATTTCCCTTACATAGATATTTTCCCGCACCAAGTCCGTTAGGA
	'HumaHAdV-7-N1_7__gb_KP670858.1_'	GGGCCACTTCGTTCATCATTTCCCTTACATAGATATTTTCCCGCACCAAGTCCGTTAGGA
	'HumaHAdV-7-N1_B1__gb_NC011203.1_'	GGGCCACTTCGTTCATCATTTCCCTTACATGGATATTTTCCCGCACCAAGTCCGTTAGGA
	'HumaHAdV-7-N1_B2__gb_NC010956.1_'	GGGCCACCTCGTTGAGCATGTCTCTGACTTGGAGGTTTTCCCGAACGAGCTCGCCGAGGA

	'Chimpanzee_adenovirus_Y25__gb_NC017825.1_'	GGCGCTCTCCCCCCAGAGATAGGAGCTCCTGGAGCGAGGCGAAGTTTTTCAGCGGCTTGA
	'HAdV-7-N1__Query_39669_'	GGCGCTCTCCCCCAAGGGATAGAAGCTCCTGGAGCGAGGAGAAGTTKTTCAGCGGCTTCA
	'HumaHAdV-7-N1_E__gb_NC003266.2_'	GTCGCTCTCCGCCCAGCGAGAGGAGCTCCTGGAGCGAGGCGAAGTTTTTCAGCGGCTTGA
	'HumaHAdV-7-N1_B2__gb_NC011202.1_'	GGCGCTCTCCTCCTAGTGATAGAAGTTCTTGTAGTGAGGAAAAGTTTTTCAGCGGTTTCA
	'HumaHAdV-7-N1_type_35__gb_AC000019.1_'	GGCGCTCTCCTCCTAGTGATAGAAGTTCTTGTAGTGAGGAAAAGTTTTTCAGCGGTTTTA
	'HumaHAdV-7-N1_type_7__gb_AC000018.1_'	GGCGCTCTCCCCCAAGGGATAGAAGCTCCTGGAGCGAGGAGAAGTTTTTCAGCGGCTTCA
	'HumaHAdV-7-N1_7__gb_JF800905.1_'	GGCGCTCTCCCCCAAGGGATAGAAGCTCCTGGAGCGAGGAGAAGTTTTTCAGCGGCTTCA
	'HumaHAdV-7-N1_7__gb_KP670857.1_'	GGCGCTCTCCCCCAAGGGATAGAAGCTCCTGGAGCGAGGAGAAGTTTTTCAGCGGCTTCA
	'HumaHAdV-7-N1_7__gb_KP670860.1_'	GGCGCTCTCCCCCAAGGGATAGAAGCTCCTGGAGCGAGGAGAAGTTTTTCAGCGGCTTCA
	'HumaHAdV-7-N1_7__gb_KP670856.2_'	GGCGCTCTCCCCCAAGGGATAGAAGCTCCTGGAGCGAGGAGAAGTTTTTCAGCGGCTTCA
	'HumaHAdV-7-N1_7__gb_KP670855.2_'	GGCGCTCTCCCCCAAGGGATAGAAGCTCCTGGAGCGAGGAGAAGTTTTTCAGCGGCTTCA
	'HumaHAdV-7-N1_7__gb_MK492255.1_'	GGCGCTCTCCCCCAAGGGATAGAAGCTCCTGGAGCGAGGAGAAGTTTTTCAGCGGCTTCA
	'Human_mastadenovirus_B__gb_MK836313.1_'	GGCGCTCTCCCCCAAGGGATAGAAGCTCCTGGAGCGAGGAGAAGTTTTTCAGCGGCTTCA
	'HumaHAdV-7-N1_7__gb_KC857700.1_'	GGCGCTCTCCCCCAAGGGATAGAAGCTCCTGGAGCGAGGAGAAGTTTTTCAGCGGCTTCA
	'HumaHAdV-7-N1_7__gb_KP670858.1_'	GGCGCTCTCCCCCAAGGGATAGAAGCTCCTGGAGCGAGGAGAAGTTTTTCAGCGGCTTCA
	'HumaHAdV-7-N1_B1__gb_NC011203.1_'	GGCGCTCTCCCCCAAGGGATAGAAGCTCCTGGAGCGAGGAGAAGTTTTTCAGCGGCTTCA
	'HumaHAdV-7-N1_B2__gb_NC010956.1_'	GGCGGTCCCCGCCCAGCGAGAGGAGCTCTTGCAGGGAAGCAAAGTTTTTCAGGGGCTTGA

	'Chimpanzee_adenovirus_Y25__gb_NC017825.1_'	GTCCGTCGGCCATGGGCATTTTGGAGAGGGTCTGTTGCAAGAGTTCCAAGCGGTCCCAGA
	'HAdV-7-N1__Query_39669_'	GCCCGTGCGCCATGGGCATTTTGGAAAGAGTCTGTTGCAAGAGCTCGAGCCGGTCCYAGA
	'HumaHAdV-7-N1_E__gb_NC003266.2_'	GCCCGTCGGCCATGGGCATTTTGGAAAGGGTCTGTTGCAGGAGTTCCAAGCGGTCCCAGA
	'HumaHAdV-7-N1_B2__gb_NC011202.1_'	GACCGTCAGCCATGGGCATTTTGGAGAGAGTTTGCTGCAAAAGTTCTAGTCTGTTCCACA
	'HumaHAdV-7-N1_type_35__gb_AC000019.1_'	GACCGTCAGCCATGGGCATTTTGGAAAGAGTTTGCTGCAAAAGTTCTAGTCTGTTCCACA
	'HumaHAdV-7-N1_type_7__gb_AC000018.1_'	GCCCGTCAGCCATGGGCATTTTGGAAAGAGTCTGTTGCAAGAGCTCGAGCCGGTCCCAGA
	'HumaHAdV-7-N1_7__gb_JF800905.1_'	GCCCGTCAGCCATGGGCATTTTGGAAAGAGTCTGTTGCAAGAGCTCGAGCCGGTCCCAGA
	'HumaHAdV-7-N1_7__gb_KP670857.1_'	GCCCGTCAGCCATGGGCATTTTGGAAAGAGTCTGTTGCAAGAGCTCGAGCCGGTCCCAGA
	'HumaHAdV-7-N1_7__gb_KP670860.1_'	GCCCGTCAGCCATGGGCATTTTGGAAAGAGTCTGTTGCAAGAGCTCGAGCCGGTCCCAGA
	'HumaHAdV-7-N1_7__gb_KP670856.2_'	GCCCGTCAGCCATGGGCATTTTGGAAAGAGTCTGTTGCAAGAGCTCGAGCCGGTCCCAGA
	'HumaHAdV-7-N1_7__gb_KP670855.2_'	GCCCGTCAGCCATGGGCATTTTGGAAAGAGTCTGTTGCAAGAGCTCGAGCCGGTCCCAGA
	'HumaHAdV-7-N1_7__gb_MK492255.1_'	GCCCGTCAGCCATGGGCATTTTGGAAAGAGTCTGTTGCAAGAGCTCGAGCCGGTCCCAGA
	'Human_mastadenovirus_B__gb_MK836313.1_'	GCCCGTCAGCCATGGGCATTTTGGAAAGAGTCTGTTGCAAGAGCTCGAGCCGGTCCCAGA
	'HumaHAdV-7-N1_7__gb_KC857700.1_'	GCCCGTCAGCCATGGGCATTTTGGAAAGAGTCTGTTGCAAGAGCTCGAGCCGGTCCCAGA
	'HumaHAdV-7-N1_7__gb_KP670858.1_'	GCCCGTCAGCCATGGGCATTTTGGAAAGAGTCTGTTGCAAGAGCTCGAGCCGGTCCCAGA
	'HumaHAdV-7-N1_B1__gb_NC011203.1_'	GCCCGTCAGCCATGGGCATTTTGGAAAGAGTCTGTTGCAAGAGCTCGAGCCGGTCCCAGA
	'HumaHAdV-7-N1_B2__gb_NC010956.1_'	GTCCGTCGGCCATGGGCATCTTGGCGAGGGTCTGCGAGAGGAGCTCCAGGCGGTCCCAGA

	'Chimpanzee_adenovirus_Y25__gb_NC017825.1_'	GCTCGGTGATGTGCTCTACGGCATCTCGATCCAGCAGACCTCCTCGTTTCGCGGGTTGGG
	'HAdV-7-N1__Query_39669_'	GCTCGGTGATGTGCTCTWTGGCATCTCGATCCAGCAGAYCTCCTCGTTTCGCGGGTTGGG
	'HumaHAdV-7-N1_E__gb_NC003266.2_'	GCTCGGTGATGTGCTCTACGGCATCTCGATCCAGCAGACCTCCTCGTTTCGCGGGTTGGG
	'HumaHAdV-7-N1_B2__gb_NC011202.1_'	GTTCAGTGATGTGTTCTATGGCATCTCGATCCAGCAGACCTCCTCGTTTCGCGGGTTTGG
	'HumaHAdV-7-N1_type_35__gb_AC000019.1_'	GTTCAGTGATGTGTTCTATGGCATCTCGATCCAGCAGACCTCCTCGTTTCGCGGGTTTGG
	'HumaHAdV-7-N1_type_7__gb_AC000018.1_'	GCTCGGTGATGTGCTCTATGGCATCTCGATCCAGCAGACCTCCTCGTTTCGCGGGTTGGG
	'HumaHAdV-7-N1_7__gb_JF800905.1_'	GCTCGGTGATGTGCTCTATGGCATCTCGATCCAGCAGACCTCCTCGTTTCGCGGGTTGGG
	'HumaHAdV-7-N1_7__gb_KP670857.1_'	GCTCGGTGATGTGCTCTATGGCATCTCGATCCAGCAGACCTCCTCGTTTCGCGGGTTGGG
	'HumaHAdV-7-N1_7__gb_KP670860.1_'	GCTCGGTGATGTGCTCTATGGCATCTCGATCCAGCAGACCTCCTCGTTTCGCGGGTTGGG
	'HumaHAdV-7-N1_7__gb_KP670856.2_'	GCTCGGTGATGTGCTCTATGGCATCTCGATCCAGCAGACCTCCTCGTTTCGCGGGTTGGG
	'HumaHAdV-7-N1_7__gb_KP670855.2_'	GCTCGGTGATGTGCTCTATGGCATCTCGATCCAGCAGACCTCCTCGTTTCGCGGGTTGGG
	'HumaHAdV-7-N1_7__gb_MK492255.1_'	GCTCGGTGATGTGCTCTATGGCATCTCGATCCAGCAGACCTCCTCGTTTCGCGGGTTGGG
	'Human_mastadenovirus_B__gb_MK836313.1_'	GCTCGGTGATGTGCTCTATGGCATCTCGATCCAGCAGACCTCCTCGTTTCGCGGGTTGGG
	'HumaHAdV-7-N1_7__gb_KC857700.1_'	GCTCGGTGATGTGCTCTATGGCATCTCGATCCAGCAGACCTCCTCGTTTCGCGGGTTGGG
	'HumaHAdV-7-N1_7__gb_KP670858.1_'	GCTCGGTGATGTGCTCTATGGCATCTCGATCCAGCAGACCTCCTCGTTTCGCGGGTTGGG
	'HumaHAdV-7-N1_B1__gb_NC011203.1_'	GCTCGGTGATGTGCTCTATGGCATCTCGATCCAGCAGACCTCCTCGTTTCGCGGGTTGGG
	'HumaHAdV-7-N1_B2__gb_NC010956.1_'	GCTCGGTGACGTGCTCTACGGCATCTCGATCCAGCAGACTTCCTCGTTTCGGGGGTTGGG

	'Chimpanzee_adenovirus_Y25__gb_NC017825.1_'	ACGACTGCGGGAGTAGGGCACCAGACGATGGGCGTCCAGCGCAGCCAGGGTCCGGTCCTT
	'HAdV-7-N1__Query_39669_'	ACGGCTCCTGGAGTAGGGAATCAGACGATGGRCGTCCAGCGCTGCCAGSKTCCGATCCTT
	'HumaHAdV-7-N1_E__gb_NC003266.2_'	GCGACTGCGGGAGTAGGGCGCCAGACGATGGGCGTCCAGCGCGGCCAGGGTCCGGTCCTT
	'HumaHAdV-7-N1_B2__gb_NC011202.1_'	ACGGCTCCTGGAATAGGGTATGAGACGATGGGCGTCCAGCGCTGCCAGGGTTCGGTCCTT
	'HumaHAdV-7-N1_type_35__gb_AC000019.1_'	ACGGCTCCTGGAGTAGGGTATGAGACGATGGGCGTCCAGCGCTGCCAGGGTTCGGTCCTT
	'HumaHAdV-7-N1_type_7__gb_AC000018.1_'	ACGGCTCCTGGAGTAGGGAATCAGACGATGGGCGTCCAGCGCTGCCAGGGTCCGATCCTT
	'HumaHAdV-7-N1_7__gb_JF800905.1_'	ACGGCTCCTGGAGTAGGGAATCAGACGATGGGCGTCCAGCGCTGCCAGGGTCCGATCCTT
	'HumaHAdV-7-N1_7__gb_KP670857.1_'	ACGGCTCCTGGAGTAGGGAATCAGACGATGGGCGTCCAGCGCTGCCAGGGTCCGATCCTT
	'HumaHAdV-7-N1_7__gb_KP670860.1_'	ACGGCTCCTGGAGTAGGGAATCAGACGATGGGCGTCCAGCGCTGCCAGGGTCCGATCCTT
	'HumaHAdV-7-N1_7__gb_KP670856.2_'	ACGGCTCCTGGAGTAGGGAATCAGACGATGGGCGTCCAGCGCTGCCAGGGTCCGATCCTT
	'HumaHAdV-7-N1_7__gb_KP670855.2_'	ACGGCTCCTGGAGTAGGGAATCAGACGATGGGCGTCCAGCGCTGCCAGGGTCCGATCCTT
	'HumaHAdV-7-N1_7__gb_MK492255.1_'	ACGGCTCCTGGAGTAGGGAATCAGACGATGGGCGTCCAGCGCTGCCAGGGTCCGATCCTT
	'Human_mastadenovirus_B__gb_MK836313.1_'	ACGGCTCCTGGAGTAGGGAATCAGACGATGGGCGTCCAGCGCTGCCAGGGTCCGATCCTT
	'HumaHAdV-7-N1_7__gb_KC857700.1_'	ACGGCTCCTGGAGTAGGGAATCAGACGATGGGCGTCCAGCGCTGCCAGGGTCCGATCCTT
	'HumaHAdV-7-N1_7__gb_KP670858.1_'	ACGGCTCCTGGAGTAGGGAATCAGACGATGGGCGTCCAGCGCTGCCAGGGTCCGATCCTT
	'HumaHAdV-7-N1_B1__gb_NC011203.1_'	ACGGCTCCTGGAGTAGGGAATCAGACGATGGGCGTCCAGCGCTGCCAGGGTCCGATCCTT
	'HumaHAdV-7-N1_B2__gb_NC010956.1_'	ACGACTGCGACTGTAGGGCACGAGACGATGGGCGTCCAGCGCGGCCAGCGTCATGTCCTT

	'Chimpanzee_adenovirus_Y25__gb_NC017825.1_'	CCAGGGCCGCAGCGTCCGCGTCAGGGTGGTCTCCGTCACGGTGAAGGGGTGCGCGCCGGG
	'HAdV-7-N1__Query_39669_'	CCATGGTCGCAGCGTCCGAGGCCGKGTTRTTTCCGTCACGGTGAATGGGTGCGCGCCTGG
	'HumaHAdV-7-N1_E__gb_NC003266.2_'	CCAGGGTCGCAGCGTCCGCGTCAGGGTGGTCTCCGTCACGGTAAAGGGGTGCGCGCCGGG
	'HumaHAdV-7-N1_B2__gb_NC011202.1_'	CCAGGGTCTCAGTGTTCGAGTCAGGGTTGTTTCCGTCACAGTGAAGGGGTGTGCGCCTGC
	'HumaHAdV-7-N1_type_35__gb_AC000019.1_'	CCAGGGTCTCAGTGTTCGAGTCAGGGTTGTTTCCGTCACAGTGAAGGGGTGTGCGCCTGC
	'HumaHAdV-7-N1_type_7__gb_AC000018.1_'	CCATGGTCGCAGCGTCCGAGTCAGGGTTGTTTCCGTCACGGTGAATGGGTGCGCGCCTGG
	'HumaHAdV-7-N1_7__gb_JF800905.1_'	CCATGGTCGCAGCGTCCGAGTCAGGGTTGTTTCCGTCACGGTGAATGGGTGCGCGCCTGG
	'HumaHAdV-7-N1_7__gb_KP670857.1_'	CCATGGTCGCAGCGTCCGAGTCAGGGTTGTTTCCGTCACGGTGAATGGGTGCGCGCCTGG
	'HumaHAdV-7-N1_7__gb_KP670860.1_'	CCATGGTCGCAGCGTCCGAGTCAGGGTTGTTTCCGTCACGGTGAATGGGTGCGCGCCTGG
	'HumaHAdV-7-N1_7__gb_KP670856.2_'	CCATGGTCGCAGCGTCCGAGTCAGGGTTGTTTCCGTCACGGTGAATGGGTGCGCGCCTGG
	'HumaHAdV-7-N1_7__gb_KP670855.2_'	CCATGGTCGCAGCGTCCGAGTCAGGGTTGTTTCCGTCACGGTGAATGGGTGCGCGCCTGG
	'HumaHAdV-7-N1_7__gb_MK492255.1_'	CCATGGTCGCAGCGTCCGAGTCAGGGTTGTTTCCGTCACGGTGAATGGGTGCGCGCCTGG
	'Human_mastadenovirus_B__gb_MK836313.1_'	CCATGGTCGCAGCGTCCGAGTCAGGGTTGTTTCCGTCACGGTGAATGGGTGCGCGCCTGG
	'HumaHAdV-7-N1_7__gb_KC857700.1_'	CCATGGTCGCAGCGTCCGAGTCAGGGTTGTTTCCGTCACGGTGAATGGGTGCGCGCCTGG
	'HumaHAdV-7-N1_7__gb_KP670858.1_'	CCATGGTCGCAGCGTCCGAGTCAGGGTTGTTTCCGTCACGGTGAATGGGTGCGCGCCTGG
	'HumaHAdV-7-N1_B1__gb_NC011203.1_'	CCATGGTCGCAGCGTCCGAGTCAGGGTTGTTTCCGTCACGGTGAAGGGGTGCGCGCCTGG
	'HumaHAdV-7-N1_B2__gb_NC010956.1_'	CCAGGGTCTCAGGGTCCGAGTGAGGGTGGTCTCCGTCACGGTGAAGGGGTGGGCCCCTGG

	'Chimpanzee_adenovirus_Y25__gb_NC017825.1_'	CTGGGCGCTTGCGAGGGTGCGCTTCAGGCTCATCCGGCTGGTCGAAAACCGCTCCCGATC
	'HAdV-7-N1__Query_39669_'	TTGGGCGCTTGCGMGGGCSCGCTTCAGACWCATCCTGCTGGTCGAGAMCCGCTGCCGATC
	'HumaHAdV-7-N1_E__gb_NC003266.2_'	CTGGGCGCTTGCGAGGGTGCGCTTCAGGCTCATCCGGCTGGTCGAGAACCGCTCCCGATC
	'HumaHAdV-7-N1_B2__gb_NC011202.1_'	TTGGGCGCTTGCCAGGGTGCGCTTCAGACTCATCCTGCTGGTCGAAAACTTCTGTCGCTT
	'HumaHAdV-7-N1_type_35__gb_AC000019.1_'	TTGGGCGCTTGCCAGGGTGCGCTTCAGACTCATTCTGCTGGTGGAGAACTTCTGTCGCTT
	'HumaHAdV-7-N1_type_7__gb_AC000018.1_'	TTGGGCGCTTGCGAGGGTGCGCTTCAGACTCATCCTGCTGGTCGAGAACCGCTGCCGATC
	'HumaHAdV-7-N1_7__gb_JF800905.1_'	TTGGGCGCTTGCGAGGGTGCGCTTCAGACTCATCCTGCTGGTCGAGAACCGCTGCCGATC
	'HumaHAdV-7-N1_7__gb_KP670857.1_'	TTGGGCGCTTGCGAGGGTGCGCTTCAGACTCATCCTGCTGGTCGAGAACCGCTGCCGATC
	'HumaHAdV-7-N1_7__gb_KP670860.1_'	TTGGGCGCTTGCGAGGGTGCGCTTCAGACTCATCCTGCTGGTCGAGAACCGCTGCCGATC
	'HumaHAdV-7-N1_7__gb_KP670856.2_'	TTGGGCGCTTGCGAGGGTGCGCTTCAGACTCATCCTGCTGGTCGAGAACCGCTGCCGATC
	'HumaHAdV-7-N1_7__gb_KP670855.2_'	TTGGGCGCTTGCGAGGGTGCGCTTCAGACTCATCCTGCTGGTCGAGAACCGCTGCCGATC
	'HumaHAdV-7-N1_7__gb_MK492255.1_'	TTGGGCGCTTGCGAGGGTGCGCTTCAGACTCATCCTGCTGGTCGAGAACCGCTGCCGATC
	'Human_mastadenovirus_B__gb_MK836313.1_'	TTGGGCGCTTGCGAGGGTGCGCTTCAGACTCATCCTGCTGGTCGAGAACCGCTGCCGATC
	'HumaHAdV-7-N1_7__gb_KC857700.1_'	TTGGGCGCTTGCGAGGGTGCGCTTCAGACTCATCCTGCTGGTCGAGAACCGCTGCCGATC
	'HumaHAdV-7-N1_7__gb_KP670858.1_'	TTGGGCGCTTGCGAGGGTGCGCTTCAGACTCATCCTGCTGGTCGAGAACCGCTGCCGATC
	'HumaHAdV-7-N1_B1__gb_NC011203.1_'	TTGGGCGCTTGCGAGGGTGCGCTTCAGACTCATCCTGCTGGTCGAGAACCGCTGCCGATT
	'HumaHAdV-7-N1_B2__gb_NC010956.1_'	CTGGGCGCTTGCAAGGGTGCGCTTGAGACTCATCCTGCTGGTGCTGAAACGGGCACGGTC

	'Chimpanzee_adenovirus_Y25__gb_NC017825.1_'	GGCGCCCTGCGCGTCGGCCAGGTAGCAATTGACCATGAGTTCGTAGTTGAGCGCCTCGGC
	'HAdV-7-N1__Query_39669_'	GGCGCCCTGCATGTCGGCCAGGYAGCNNTTNNCCANGASTTCGTAGTTGAGCGCCTCGGC
	'HumaHAdV-7-N1_E__gb_NC003266.2_'	GGCGCCCTGTGCGTCGGCCAGGTAGCAATTGACCATGAGTTCGTAGTTGAGCGCCTCGGC
	'HumaHAdV-7-N1_B2__gb_NC011202.1_'	GGCGCCCTGTATGTCGGCCAAGTAGCAGTTTACCATGAGTTCGTAGTTGAGCGCCTCGGC
	'HumaHAdV-7-N1_type_35__gb_AC000019.1_'	GGCGCCCTGTATGTCGGCCAAGTAGCAGTTTACCATGAGTTCGTAGTTGAGCGCCTCGGC
	'HumaHAdV-7-N1_type_7__gb_AC000018.1_'	GGCGCCCTGCATGTCGGCCAGGTAGCAGTTTACCATGAGTTCGTAGTTGAGCGCCTCGGC
	'HumaHAdV-7-N1_7__gb_JF800905.1_'	GGCGCCCTGCATGTCGGCCAGGTAGCAGTTTACCATGAGTTCGTAGTTGAGCGCCTCGGC
	'HumaHAdV-7-N1_7__gb_KP670857.1_'	GGCGCCCTGCATGTCGGCCAGGTAGCAGTTTACCATGAGTTCGTAGTTGAGCGCCTCGGC
	'HumaHAdV-7-N1_7__gb_KP670860.1_'	GGCGCCCTGCATGTCGGCCAGGTAGCAGTTTACCATGAGTTCGTAGTTGAGCGCCTCGGC
	'HumaHAdV-7-N1_7__gb_KP670856.2_'	GGCGCCCTGCATGTCGGCCAGGTAGCAGTTTACCATGAGTTCGTAGTTGAGCGCCTCGGC
	'HumaHAdV-7-N1_7__gb_KP670855.2_'	GGCGCCCTGCATGTCGGCCAGGTAGCAGTTTACCATGAGTTCGTAGTTGAGCGCCTCGGC
	'HumaHAdV-7-N1_7__gb_MK492255.1_'	GGCGCCCTGCATGTCGGCCAGGTAGCAGTTTACCATGAGTTCGTAGTTGAGCGCCTCGGC
	'Human_mastadenovirus_B__gb_MK836313.1_'	GGCGCCCTGCATGTCGGCCAGGTAGCAGTTTACCATGAGTTCGTAGTTGAGCGCCTCGGC
	'HumaHAdV-7-N1_7__gb_KC857700.1_'	GGCGCCCTGCATGTCGGCCAGGTAGCAGTTTACCATGAGTTCGTAGTTGAGCGCCTCGGC
	'HumaHAdV-7-N1_7__gb_KP670858.1_'	GGCGCCCTGCATGTCGGCCAGGTAGCAGTTTACCATGAGTTCGTAGTTGAGCGCCTCGGC
	'HumaHAdV-7-N1_B1__gb_NC011203.1_'	GGCGCCCTGCATGTCGGCCAGGTAGCAGTTTACCATGAGTTCGTAGTTGAGCGCCTCGGC
	'HumaHAdV-7-N1_B2__gb_NC010956.1_'	TTCGCCCTGCGAGTCGGCGAGATAGCAGTTGACCATGAGCTCGTAGTTGAGGGCCTCGGC

	'Chimpanzee_adenovirus_Y25__gb_NC017825.1_'	CGCGTGGCCTTTGGCGCGGAGCTTACCTTTGGAAGTCTGCCCGCAGGCGGGACAGAGGAG
	'HAdV-7-N1__Query_39669_'	CGCGTGGCCTTTGGCACGGAGCTTACCTTTGGAAGTTTTATGGCAGGCGGGGCAGTAGAT
	'HumaHAdV-7-N1_E__gb_NC003266.2_'	CGCGTGGCCTTTGGCGCGGAGCTTACCTTTGGAAGTCTGCCCACAGGCGGGACAGAGGAG
	'HumaHAdV-7-N1_B2__gb_NC011202.1_'	TGCGTGGCCTTTGGCGCGGAGCTTACCTTTGGAAGTTTTCTTGCATACCGGGCAGTATAG
	'HumaHAdV-7-N1_type_35__gb_AC000019.1_'	TGCGTGGCCTTTGGCGCGGAGCTTACCTTTGGAAGTTTTCTTGCATACCGGGCAGTATAG
	'HumaHAdV-7-N1_type_7__gb_AC000018.1_'	CGCGTGGCCTTTGGCACGGAGCTTACCTTTGGAAGTTTTATGGCAGGCGGGGCAGTAGAT
	'HumaHAdV-7-N1_7__gb_JF800905.1_'	CGCGTGGCCTTTGGCACGGAGCTTACCTTTGGAAGTTTTATGGCAGGCGGGGCAGTAGAT
	'HumaHAdV-7-N1_7__gb_KP670857.1_'	CGCGTGGCCTTTGGCACGGAGCTTACCTTTGGAAGTTTTATGGCAGGCGGGGCAGTAGAT
	'HumaHAdV-7-N1_7__gb_KP670860.1_'	CGCGTGGCCTTTGGCACGGAGCTTACCTTTGGAAGTTTTATGGCAGGCGGGGCAGTAGAT
	'HumaHAdV-7-N1_7__gb_KP670856.2_'	CGCGTGGCCTTTGGCACGGAGCTTACCTTTGGAAGTTTTATGGCAGGCGGGGCAGTAGAT
	'HumaHAdV-7-N1_7__gb_KP670855.2_'	CGCGTGGCCTTTGGCACGGAGCTTACCTTTGGAAGTTTTATGGCAGGCGGGGCAGTAGAT
	'HumaHAdV-7-N1_7__gb_MK492255.1_'	CGCGTGGCCTTTGGCACGGAGCTTACCTTTGGAAGTTTTATGGCAGGCGGGGCAGTAGAT
	'Human_mastadenovirus_B__gb_MK836313.1_'	CGCGTGGCCTTTGGCACGGAGCTTACCTTTGGAAGTTTTATGGCAGGCGGGGCAGTAGAT
	'HumaHAdV-7-N1_7__gb_KC857700.1_'	CGCGTGGCCTTTGGCACGGAGCTTACCTTTGGAAGTTTTATGGCAGGCGGGGCAGTAGAT
	'HumaHAdV-7-N1_7__gb_KP670858.1_'	CGCGTGGCCTTTGGCACGGAGCTTACCTTTGGAAGTTTTATGGCAGGCGGGGCAGTAGAT
	'HumaHAdV-7-N1_B1__gb_NC011203.1_'	CGCGTGGCCTTTGGCACGGAGCTTACCTTTGGAAGTTTTATGGCAGGCGGGGCAGTAGAT
	'HumaHAdV-7-N1_B2__gb_NC010956.1_'	GGCGTGGCCCTTGGCGCGGAGCTTGCCCTTGGAAGAGCGCCCGCAGGCGGGACAGAGGAG

	'Chimpanzee_adenovirus_Y25__gb_NC017825.1_'	GGACTTGAGGGCGTAGAGCTTGGGGGCGAGGAAGACGGAATCGGGGGCGTAGGCGTCCGC
	'HAdV-7-N1__Query_39669_'	ACATTTGAGGGCATACAGCTTGGGCGCGAGGAAAATGGATTCGGGGGAGTMWGCATCCGC
	'HumaHAdV-7-N1_E__gb_NC003266.2_'	GGACTTGAGGGCGTAGAGCTTGGGGGCGAGGAAGACGGACTCGGGGGCGTAGGCGTCCGC
	'HumaHAdV-7-N1_B2__gb_NC011202.1_'	GCATTTCAGCGCATACAACTTGGGCGCAAGGAAAACGGATTCTGGGGAGTATGCATCTGC
	'HumaHAdV-7-N1_type_35__gb_AC000019.1_'	GCATTTCAGCGCATACAGCTTGGGCGCAAGGAAAATGGATTCTGGGGAGTATGCATCCGC
	'HumaHAdV-7-N1_type_7__gb_AC000018.1_'	ACATTTGAGGGCATACAGCTTGGGCGCGAGGAAAATGGATTCGGGGGAGTATGCATCCGC
	'HumaHAdV-7-N1_7__gb_JF800905.1_'	ACATTTGAGGGCATACAGCTTGGGCGCGAGGAAAATGGATTCGGGGGAGTATGCATCCGC
	'HumaHAdV-7-N1_7__gb_KP670857.1_'	ACATTTGAGGGCATACAGCTTGGGCGCGAGGAAAATGGATTCGGGGGAGTATGCATCCGC
	'HumaHAdV-7-N1_7__gb_KP670860.1_'	ACATTTGAGGGCATACAGCTTGGGCGCGAGGAAAATGGATTCGGGGGAGTATGCATCCGC
	'HumaHAdV-7-N1_7__gb_KP670856.2_'	ACATTTGAGGGCATACAGCTTGGGCGCGAGGAAAATGGATTCGGGGGAGTATGCATCCGC
	'HumaHAdV-7-N1_7__gb_KP670855.2_'	ACATTTGAGGGCATACAGCTTGGGCGCGAGGAAAATGGATTCGGGGGAGTATGCATCCGC
	'HumaHAdV-7-N1_7__gb_MK492255.1_'	ACATTTGAGGGCATACAGCTTGGGCGCGAGGAAAATGGATTCGGGGGAGTATGCATCCGC
	'Human_mastadenovirus_B__gb_MK836313.1_'	ACATTTGAGGGCATACAGCTTGGGCGCGAGGAAAATGGATTCGGGGGAGTATGCATCCGC
	'HumaHAdV-7-N1_7__gb_KC857700.1_'	ACATTTGAGGGCATACAGCTTGGGCGCGAGGAAAATGGATTCGGGGGAGTATGCATCCGC
	'HumaHAdV-7-N1_7__gb_KP670858.1_'	ACATTTGAGGGCATACAGCTTGGGCGCGAGGAAAATGGATTCGGGGGAGTATGCATCCGC
	'HumaHAdV-7-N1_B1__gb_NC011203.1_'	ACATTTGAGGGCATACAACTTGGGCGCGAGGAAAATGGATTCGGGGGAGTATGCATCCGC
	'HumaHAdV-7-N1_B2__gb_NC010956.1_'	GGATTGCAGGGCGTAGAGCTTGGGGGCGAGAAAGACGGACTCGGGAGCGAAAGCGTCCGC

	'Chimpanzee_adenovirus_Y25__gb_NC017825.1_'	GCCGCAGTGGGCGCAGACGGTCTCGCACTCCACGAGCCAGGTGAGGTCGGGCTGGTCGGG
	'HAdV-7-N1__Query_39669_'	ACCGCAGGAGGCGCAGACGGWKTSRCACTCCACGAGCCAGGTCAGATCCGGCTCATCGGG
	'HumaHAdV-7-N1_E__gb_NC003266.2_'	GCCGCAGTGGGCGCAGACGGTCTCGCACTCCACGAGCCAGGTGAGGTCGGGCTGATTGGG
	'HumaHAdV-7-N1_B2__gb_NC011202.1_'	GCCGCAGGAGGCGCAAACAGTTTCACATTCCACCAGCCAGGTTAAATCCGGTTCATTGGG
	'HumaHAdV-7-N1_type_35__gb_AC000019.1_'	GCCGCAGGAGGCGCAAACAGTTTCACATTCCACCAGCCAGGTTAAATCCGGTTCATTGGG
	'HumaHAdV-7-N1_type_7__gb_AC000018.1_'	ACCGCAGGAGGCGCAGACGGTTTCGCACTCCACGAGCCAGGTCAGATCCGGCTCATCGGG
	'HumaHAdV-7-N1_7__gb_JF800905.1_'	ACCGCAGGAGGCGCAGACGGTTTCGCACTCCACGAGCCAGGTCAGATCCGGCTCATCGGG
	'HumaHAdV-7-N1_7__gb_KP670857.1_'	ACCGCAGGAGGCGCAGACGGTTTCGCACTCCACGAGCCAGGTCAGATCCGGCTCATCGGG
	'HumaHAdV-7-N1_7__gb_KP670860.1_'	ACCGCAGGAGGCGCAGACGGTTTCGCACTCCACGAGCCAGGTCAGATCCGGCTCATCGGG
	'HumaHAdV-7-N1_7__gb_KP670856.2_'	ACCGCAGGAGGCGCAGACGGTTTCGCACTCCACGAGCCAGGTCAGATCCGGCTCATCGGG
	'HumaHAdV-7-N1_7__gb_KP670855.2_'	ACCGCAGGAGGCGCAGACGGTTTCGCACTCCACGAGCCAGGTCAGATCCGGCTCATCGGG
	'HumaHAdV-7-N1_7__gb_MK492255.1_'	ACCGCAGGAGGCGCAGACGGTTTCGCACTCCACGAGCCAGGTCAGATCCGGCTCATCGGG
	'Human_mastadenovirus_B__gb_MK836313.1_'	ACCGCAGGAGGCGCAGACGGTTTCGCACTCCACGAGCCAGGTCAGATCCGGCTCATCGGG
	'HumaHAdV-7-N1_7__gb_KC857700.1_'	ACCGCAGGAGGCGCAGACGGTTTCGCACTCCACGAGCCAGGTCAGATCCGGCTCATCGGG
	'HumaHAdV-7-N1_7__gb_KP670858.1_'	ACCGCAGGAGGCGCAGACGGTTTCGCACTCCACGAGCCAGGTCAGATCCGGCTCATCGGG
	'HumaHAdV-7-N1_B1__gb_NC011203.1_'	ACCGCAGGAGGCGCAGACGGTTTCGCACTCCACGAGCCAGGTCAGATCCGGCTCATCGGG
	'HumaHAdV-7-N1_B2__gb_NC010956.1_'	TCCGCAGTGGGCGCAGACGGTCTCGCACTCGACGAGCCAGGTGAGCTCTGGCTGCTCGGG

	'Chimpanzee_adenovirus_Y25__gb_NC017825.1_'	GTCAAAAACCAGTTTCCCGCCGTTCTTTTTGATGCGTTTCTTACCTTTGGTCTCCATGAG
	'HAdV-7-N1__Query_39669_'	GTCAMAAACAAGTTTKCCGCCATGTTTTTTGATGCGTTTCTTACCTTTGGTTTCCATGAG
	'HumaHAdV-7-N1_E__gb_NC003266.2_'	ATCAAAAACCAGTTTTCCGCCGTTCTTTTTGATGCGTTTCTTACCTCTGGTCTCCATGAG
	'HumaHAdV-7-N1_B2__gb_NC011202.1_'	GTCAAAAACAAGTTTTCCGCCATATTTTTTGATGCGTTTCTTACCTTTGGTCTCCATGAG
	'HumaHAdV-7-N1_type_35__gb_AC000019.1_'	GTCAAAAACAAGTTTTCCGCCATATTTTTTGATGCGTTTCTTACCTTTGGTCTCCATAAG
	'HumaHAdV-7-N1_type_7__gb_AC000018.1_'	GTCAAAAACAAGTTTTCCGCCATGTTTTTTGATGCGTTTCTTACCTTTGGTTTCCATGAG
	'HumaHAdV-7-N1_7__gb_JF800905.1_'	GTCAAAAACAAGTTTTCCGCCATGTTTTTTGATGCGTTTCTTACCTTTGGTTTCCATGAG
	'HumaHAdV-7-N1_7__gb_KP670857.1_'	GTCAAAAACAAGTTTTCCGCCATGTTTTTTGATGCGTTTCTTACCTTTGGTTTCCATGAG
	'HumaHAdV-7-N1_7__gb_KP670860.1_'	GTCAAAAACAAGTTTTCCGCCATGTTTTTTGATGCGTTTCTTACCTTTGGTTTCCATGAG
	'HumaHAdV-7-N1_7__gb_KP670856.2_'	GTCAAAAACAAGTTTTCCGCCATGTTTTTTGATGCGTTTCTTACCTTTGGTTTCCATGAG
	'HumaHAdV-7-N1_7__gb_KP670855.2_'	GTCAAAAACAAGTTTTCCGCCATGTTTTTTGATGCGTTTCTTACCTTTGGTTTCCATGAG
	'HumaHAdV-7-N1_7__gb_MK492255.1_'	CTCAAAAACAAGTTTTCCGCCATGTTTTTTGATGCGTTTCTTACCTTTGGTTTCCATGAG
	'Human_mastadenovirus_B__gb_MK836313.1_'	CTCAAAAACAAGTTTTCCGCCATGTTTTTTGATGCGTTTCTTACCTTTGGTTTCCATGAG
	'HumaHAdV-7-N1_7__gb_KC857700.1_'	GTCAAAAACAAGTTTTCCGCCATGTTTTTTGATGCGTTTCTTACCTTTGGTTTCCATGAG
	'HumaHAdV-7-N1_7__gb_KP670858.1_'	GTCAAAAACAAGTTTTCCGCCATGTTTTTTGATGCGTTTCTTACCTTTGGTTTCCATGAG
	'HumaHAdV-7-N1_B1__gb_NC011203.1_'	GTCAAAAACAAGTTTTCCGCCATGTTTTTTGATGCGTTTCTTACCTTTGGTTTCCATGAG
	'HumaHAdV-7-N1_B2__gb_NC010956.1_'	GTCAAAAACCAGTTTTCCCCCGTTCTTTTTGATGCGCTTCTTACCTCGCGTCTCCATGAG

	'Chimpanzee_adenovirus_Y25__gb_NC017825.1_'	CTCGTGTCCCCGCTGGGTGACAAAGAGGCTGTCCGTGTCCCCGTAGACCGACTTTATGGG
	'HAdV-7-N1__Query_39669_'	GTCGTGTCCCCGCTGGGTGACGATGTGGYTCTCCGTGTCCCCGTSTTCCGACTTTATGGG
	'HumaHAdV-7-N1_E__gb_NC003266.2_'	CTCGTGTCCCCGCTGGGTGACAAAGAGGCTGTCCGTGTCCCCGTAAACCGACTTTATGGG
	'HumaHAdV-7-N1_B2__gb_NC011202.1_'	TTCGTGTCCTCGTTGAGTGACAAACAGGCTGTCCGTGTCCCCGTAGACTGATTTTACAGG
	'HumaHAdV-7-N1_type_35__gb_AC000019.1_'	TTCGTGTCCTCGTTGAGTGACAAACAGGCTGTCCGTATCTCCGTAGACTGATTTTACAGG
	'HumaHAdV-7-N1_type_7__gb_AC000018.1_'	GTCGTGTCCCCGCTGGGTGACAAAGAGGCTGTCCGTGTCCCCGTAGACCGACTTTATGGG
	'HumaHAdV-7-N1_7__gb_JF800905.1_'	GTCGTGTCCCCGCTGGGTGACAAAGAGGCTGTCCGTGTCCCCGTAGACCGACTTTATGGG
	'HumaHAdV-7-N1_7__gb_KP670857.1_'	GTCGTGTCCCCGCTGGGTGACAAAGAGGCTGTCCGTGTCCCCGTAGACCGACTTTATGGG
	'HumaHAdV-7-N1_7__gb_KP670860.1_'	GTCGTGTCCCCGCTGGGTGACAAAGAGGCTGTCCGTGTCCCCGTAGACCGACTTTATGGG
	'HumaHAdV-7-N1_7__gb_KP670856.2_'	GTCGTGTCCCCGCTGGGTGACAAAGAGGCTGTCCGTGTCCCCGTAGACCGACTTTATGGG
	'HumaHAdV-7-N1_7__gb_KP670855.2_'	GTCGTGTCCCCGCTGGGTGACAAAGAGGCTGTCCGTGTCCCCGTAGACCGACTTTATGGG
	'HumaHAdV-7-N1_7__gb_MK492255.1_'	GTCGTGTCCCCGCTGGGTGACAAAGAGGCTGTCCGTGTCCCCGTAGACCGACTTTATGGG
	'Human_mastadenovirus_B__gb_MK836313.1_'	GTCGTGTCCCCGCTGGGTGACAAAGAGGCTGTCCGTGTCCCCGTAGACCGACTTTATGGG
	'HumaHAdV-7-N1_7__gb_KC857700.1_'	GTCGTGTCCCCGCTGGGTGACAAAGAGGCTGTCCGTGTCCCCGTAGACCGACTTTATGGG
	'HumaHAdV-7-N1_7__gb_KP670858.1_'	GTCGTGTCCCCGCTGGGTGACAAAGAGGCTGTCCGTGTCCCCGTAGACCGACTTTATGGG
	'HumaHAdV-7-N1_B1__gb_NC011203.1_'	TTCGTGTCCCCGCTGGGTGACAAAGAGGCTGTCCGTGTCCCCGTAGACCGACTTTATGGG
	'HumaHAdV-7-N1_B2__gb_NC010956.1_'	TCTGTGTCCGCGCTCGGTGACAAACAGGCTGTCGGTGTCCCCGTAGACGGACTTGATTGG

	'Chimpanzee_adenovirus_Y25__gb_NC017825.1_'	CCGGTCCTCGAGCGGTGTGCCGCGGTCCTCCTCGTAGAGGAACCCCGCCCACTCCGAGAC
	'HAdV-7-N1__Query_39669_'	YCTGTCCTCGAGCGGAGTGCCTCCTTCCTCTTCGTAGAGGAASCCAGCCCACTCTGATAS
	'HumaHAdV-7-N1_E__gb_NC003266.2_'	TCGGTCCTCGAGTGGGACGCCGCGGTCCTCGTCGTAGAGGAAACCCGACCACTCTGAGAC
	'HumaHAdV-7-N1_B2__gb_NC011202.1_'	CCTCTTCTCCAGTGGAGTGCCTCGGTCTTCTTCGTACAGGAACTCTGACCACTCTGATAC
	'HumaHAdV-7-N1_type_35__gb_AC000019.1_'	CCTCTTCTCCAGTGGAGTGCCTCGGTCTTCTTCGTACAGGAACTCTGACCACTCTGATAC
	'HumaHAdV-7-N1_type_7__gb_AC000018.1_'	CCTGTCCTCGAGCGGAGTGCCTCGGTCCTCTTCGTAGAGGAACCCAGCCCACTCTGATAC
	'HumaHAdV-7-N1_7__gb_JF800905.1_'	CCTGTCCTCGAGCGGAGTGCCTCGGTCCTCTTCGTAGAGGAACCCAGCCCACTCTGATAC
	'HumaHAdV-7-N1_7__gb_KP670857.1_'	CCTGTCCTCGAGCGGAGTGCCTCGGTCCTCTTCGTAGAGGAACCCAGCCCACTCTGATAC
	'HumaHAdV-7-N1_7__gb_KP670860.1_'	CCTGTCCTCGAGCGGAGTGCCTCGGTCCTCTTCGTAGAGGAACCCAGCCCACTCTGATAC
	'HumaHAdV-7-N1_7__gb_KP670856.2_'	CCTGTCCTCGAGCGGAGTGCCTCGGTCCTCTTCGTAGAGGAACCCAGCCCACTCTGATAC
	'HumaHAdV-7-N1_7__gb_KP670855.2_'	CCTGTCCTCGAGCGGAGTGCCTCGGTCCTCTTCGTAGAGGAACCCAGCCCACTCTGATAC
	'HumaHAdV-7-N1_7__gb_MK492255.1_'	CCTGTCCTCGAGCGGAGTGCCTCGGTCCTCTTCGTAGAGGAACCCAGCCCACTCTGATAC
	'Human_mastadenovirus_B__gb_MK836313.1_'	CCTGTCCTCGAGCGGAGTGCCTCGGTCCTCTTCGTAGAGGAACCCAGCCCACTCTGATAC
	'HumaHAdV-7-N1_7__gb_KC857700.1_'	CCTGTCCTCGAGCGGAGTGCCTCGGTCCTCTTCGTAGAGGAACCCAGCCCACTCTGATAC
	'HumaHAdV-7-N1_7__gb_KP670858.1_'	CCTGTCCTCGAGCGGAGTGCCTCGGTCCTCTTCGTAGAGGAACCCAGCCCACTCTGATAC
	'HumaHAdV-7-N1_B1__gb_NC011203.1_'	CCTGTCCTCGAGCGGAGTGCCTCGGTCCTCTTCGTAGAGGAACCCAGCCCACTCTGATAC
	'HumaHAdV-7-N1_B2__gb_NC010956.1_'	CCTGTCCTGCAGGGGCGTCCCGCGGTCCTCCTCGTAGAGAAACTCGGACCACTCTGAGAC

	'Chimpanzee_adenovirus_Y25__gb_NC017825.1_'	GAAAGCCCGGGTCCAGGCCAGCACGAAGGAGGCCACGTGGGACGGGTAGCGGTCGTTGTC
	'HAdV-7-N1__Query_39669_'	AAAAGCGCGTGTCCAGGCCAGCRCGAAGGAGGCCACGTGGGCAGGGTAGCGGTCGTTGTC
	'HumaHAdV-7-N1_E__gb_NC003266.2_'	GAAGGCCCGGGTCCAAGCCAGCACGAAGGAGGCCACGTGGGAGGGATAGCGGTCGTTATC
	'HumaHAdV-7-N1_B2__gb_NC011202.1_'	AAAGGCGCGCGTCCAGGCCAGCACAAAGGAGGCTATGTGGGAGGGGTAGCGATCGTTGTC
	'HumaHAdV-7-N1_type_35__gb_AC000019.1_'	AAAGGCGCGCGTCCAGGCCAGCACAAAGGAGGCTATGTGGGAGGGGTAGCGATCGTTGTC
	'HumaHAdV-7-N1_type_7__gb_AC000018.1_'	AAAAGCGCGTGTCCAGGCCAGCACAAAGGAGGCCACGTGGGAGGGGTAGCGGTCGTTGTC
	'HumaHAdV-7-N1_7__gb_JF800905.1_'	AAAAGCGCGTGTCCAGGCCAGCACAAAGGAGGCCACGTGGGAGGGGTAGCGGTCGTTGTC
	'HumaHAdV-7-N1_7__gb_KP670857.1_'	AAAAGCGCGTGTCCAGGCCAGCACAAAGGAGGCCACGTGGGAGGGGTAGCGGTCGTTGTC
	'HumaHAdV-7-N1_7__gb_KP670860.1_'	AAAAGCGCGTGTCCAGGCCAGCACAAAGGAGGCCACGTGGGAGGGGTAGCGGTCGTTGTC
	'HumaHAdV-7-N1_7__gb_KP670856.2_'	AAAAGCGCGTGTCCAGGCCAGCACAAAGGAGGCCACGTGGGAGGGGTAGCGGTCGTTGTC
	'HumaHAdV-7-N1_7__gb_KP670855.2_'	AAAAGCGCGTGTCCAGGCCAGCACAAAGGAGGCCACGTGGGAGGGGTAGCGGTCGTTGTC
	'HumaHAdV-7-N1_7__gb_MK492255.1_'	AAAAGCGCGTGTCCAGGCCAGCACAAAGGAGGCCACGTGGGAGGGGTAGCGGTCGTTGTC
	'Human_mastadenovirus_B__gb_MK836313.1_'	AAAAGCGCGTGTCCAGGCCAGCACAAAGGAGGCCACGTGGGAGGGGTAGCGGTCGTTGTC
	'HumaHAdV-7-N1_7__gb_KC857700.1_'	AAAAGCGCGTGTCCAGGCCAGCACAAAGGAGGCCACGTGGGAGGGGTAGCGGTCGTTGTC
	'HumaHAdV-7-N1_7__gb_KP670858.1_'	AAAAGCGCGTGTCCAGGCCAGCACAAAGGAGGCCACGTGGGAGGGGTAGCGGTCGTTGTC
	'HumaHAdV-7-N1_B1__gb_NC011203.1_'	AAAAGCGCGTGTCCAGGCCAGCACAAAGGAGGCCACGTGGGAGGGGTAGCGGTCGTTGTC
	'HumaHAdV-7-N1_B2__gb_NC010956.1_'	AAAGGCGCGCGTCCACGCCAAGACAAAGGAGGCCACGTGCGAGGGGTAGCGGTCGTTGTC

	'Chimpanzee_adenovirus_Y25__gb_NC017825.1_'	CACCAGCGGGTCCACTTTTTCCAGGGTATGCAAACACATGTCCCCCTCGTCCACATCCAG
	'HAdV-7-N1__Query_39669_'	AACCAGGGGGTCCACCTTCTCTACGGTAKRTTT--CCATGTCCCCCTCCTCCACATCCAA
	'HumaHAdV-7-N1_E__gb_NC003266.2_'	CACCAGCGGGTCCACCTTCTCCAGTGTATGCAAACACATGTCCCCCTCGTCCACATCCAG
	'HumaHAdV-7-N1_B2__gb_NC011202.1_'	AACCAGGGGGTCCACCTTTTCCAAAGTATGCAAACACATGTCACCCTCTTCAACATCCAG
	'HumaHAdV-7-N1_type_35__gb_AC000019.1_'	AACCAGGGGGTCCACCTTTTCCAAAGTATGCAAACACATGTCACCCTCTTCAACATCCAG
	'HumaHAdV-7-N1_type_7__gb_AC000018.1_'	AACCAGGGGGTCCACCTTCTCTACGGTATGTAAACACATGTCCCCCTCCTCCACATCCAA
	'HumaHAdV-7-N1_7__gb_JF800905.1_'	AACCAGGGGGTCCACCTTCTCTACGGTATGTAA--CCATGTCCCCCTCCTCCACATCCAA
	'HumaHAdV-7-N1_7__gb_KP670857.1_'	AACCAGGGGGTCCACCTTCTCTACGGTATGTAA--CCATGTCCCCCTCCTCCACATCCAA
	'HumaHAdV-7-N1_7__gb_KP670860.1_'	AACCAGGGGGTCCACCTTCTCTACGGTATGTAA--CCATGTCCCCCTCCTCCACATCCAA
	'HumaHAdV-7-N1_7__gb_KP670856.2_'	AACCAGGGGGTCCACCTTCTCTACGGTATGTAA--CCATGTCCCCCTCCTCCACATCCAA
	'HumaHAdV-7-N1_7__gb_KP670855.2_'	AACCAGGGGGTCCACCTTCTCTACGGTATGTAA--CCATGTCCCCCTCCTCCACATCCAA
	'HumaHAdV-7-N1_7__gb_MK492255.1_'	AACCAGGGGGTCCACCTTCTCTACGGTATGTAA--CCATGTCCCCCTCCTCCACATCCAA
	'Human_mastadenovirus_B__gb_MK836313.1_'	AACCAGGGGGTCCACCTTCTCTACGGTATGTAA--CCATGTCCCCCTCCTCCACATCCAA
	'HumaHAdV-7-N1_7__gb_KC857700.1_'	AACCAGGGGGTCCACCTTCTCTACGGTATGTAA--CCATGTCCCCCTCCTCCACATCCAA
	'HumaHAdV-7-N1_7__gb_KP670858.1_'	AACCAGGGGGTCCACCTTCTCTACGGTATGTAA--CCATGTCCCCCTCCTCCACATCCAA
	'HumaHAdV-7-N1_B1__gb_NC011203.1_'	AACCAGGGGGTCCACCTTCTCTACGGTATGTAAACACATGTCCCCCTCCTCCACATCCAA
	'HumaHAdV-7-N1_B2__gb_NC010956.1_'	CACTAGGGGGTCCACCTTTTCCACCGTGTGCAGACACATGTCCCCCTCCTCCGCATCCAA

	'Chimpanzee_adenovirus_Y25__gb_NC017825.1_'	GAAGGTGATTGGCTTGTAAGTGTAGGCCACGTGACCGGGGGTCCCGGCCGGGGGGGTATA
	'HAdV-7-N1__Query_39669_'	GAATGTGATTGGCTTGTAAGTGTAGGSCACGTGACCAGGGGTCCCCGCCGGGSGGGTMTA
	'HumaHAdV-7-N1_E__gb_NC003266.2_'	GAAGGTGATTGGCTTGTAAGTGTAGGCCACGTGACCGGGGGTCCCGGCCGGGGGGGTATA
	'HumaHAdV-7-N1_B2__gb_NC011202.1_'	GAATGTGATTGGCTTGTAGGTGTATTTCACGTGACCTGGGGTCCCCGCTGGGGGGGTATA
	'HumaHAdV-7-N1_type_35__gb_AC000019.1_'	GAATGTGATTGGCTTGTAGGTGTATTTCACGTGACCTGGGGTCCCCGCTGGGGGGGTATA
	'HumaHAdV-7-N1_type_7__gb_AC000018.1_'	GAATGTGATTGGCTTGTAAGTGTAGGCCACGTGACCAGGGGTCCCCGCCGGGGGGGTATA
	'HumaHAdV-7-N1_7__gb_JF800905.1_'	GAATGTGATTGGCTTGTAAGTGTAGGCCACGTGACCAGGGGTCCCCGCCGGGGGGGTATA
	'HumaHAdV-7-N1_7__gb_KP670857.1_'	GAATGTGATTGGCTTGTAAGTGTAGGCCACGTGACCAGGGGTCCCCGCCGGGGGGGTATA
	'HumaHAdV-7-N1_7__gb_KP670860.1_'	GAATGTGATTGGCTTGTAAGTGTAGGCCACGTGACCAGGGGTCCCCGCCGGGGGGGTATA
	'HumaHAdV-7-N1_7__gb_KP670856.2_'	GAATGTGATTGGCTTGTAAGTGTAGGCCACGTGACCAGGGGTCCCCGCCGGGGGGGTATA
	'HumaHAdV-7-N1_7__gb_KP670855.2_'	GAATGTGATTGGCTTGTAAGTGTAGGCCACGTGACCAGGGGTCCCCGCCGGGGGGGTATA
	'HumaHAdV-7-N1_7__gb_MK492255.1_'	GAATGTGATTGGCTTGTAAGTGTAGGCCACGTGACCAGGGGTCCCCGCCGGGGGGGTATA
	'Human_mastadenovirus_B__gb_MK836313.1_'	GAATGTGATTGGCTTGTAAGTGTAGGCCACGTGACCAGGGGTCCCCGCCGGGGGGGTATA
	'HumaHAdV-7-N1_7__gb_KC857700.1_'	GAATGTGATTGGCTTGTAAGTGTAGGCCACGTGACCAGGGGTCCCCGCCGGGGGGGTATA
	'HumaHAdV-7-N1_7__gb_KP670858.1_'	GAATGTGATTGGCTTGTAAGTGTAGGCCACGTGACCAGGGGTCCCCGCCGGGGGGGTATA
	'HumaHAdV-7-N1_B1__gb_NC011203.1_'	GAATGTGATTGGCTTGTAAGTGTAGGCCACGTGACCAGGGGTCCCCGCCGGGGGGGTATA
	'HumaHAdV-7-N1_B2__gb_NC010956.1_'	GAAGGTGATTGGCTTGTAGGTGTAGGCCACGTGACCGGGGGTCCCCGACGGGGGGGTATA

	'Chimpanzee_adenovirus_Y25__gb_NC017825.1_'	AAAGGGGGCGGGCCCCTGCTCGTCCTCACTGTCTTCCGGATCGCTGTCCAGGAGCGCCAG
	'HAdV-7-N1__Query_39669_'	AAAGGGGGCGGGCCTCTGTTCGTCCTCACTGTCTTCCGGATCGCTGTCCAGGAGCGCCAG
	'HumaHAdV-7-N1_E__gb_NC003266.2_'	AAAGGGGGCGGGCCGCTGCTCGTCTTCACTGTCTTCCGGATCGCTGTCCAGGAGCGCCAG
	'HumaHAdV-7-N1_B2__gb_NC011202.1_'	AAAGGGGGCGGTTCTTTGCTCTTCCTCACTGTCTTCCGGATCGCTGTCCAGGAACGTCAG
	'HumaHAdV-7-N1_type_35__gb_AC000019.1_'	AAAGGGGGCGGTTCTTTGCTCTTCCTCACTGTCTTCCGGATCGCTGTCCAGGAACGTCAG
	'HumaHAdV-7-N1_type_7__gb_AC000018.1_'	AAAGGGGGCGGGCCTCTGTTCGTCCTCACTGTCTTCCGGATCGCTGTCCAGGAGCGCCAG
	'HumaHAdV-7-N1_7__gb_JF800905.1_'	AAAGGGGGCGGGCCTCTGTTCGTCCTCACTGTCTTCCGGATCGCTGTCCAGGAGCGCCAG
	'HumaHAdV-7-N1_7__gb_KP670857.1_'	AAAGGGGGCGGGCCTCTGTTCGTCCTCACTGTCTTCCGGATCGCTGTCCAGGAGCGCCAG
	'HumaHAdV-7-N1_7__gb_KP670860.1_'	AAAGGGGGCGGGCCTCTGTTCGTCCTCACTGTCTTCCGGATCGCTGTCCAGGAGCGCCAG
	'HumaHAdV-7-N1_7__gb_KP670856.2_'	AAAGGGGGCGGGCCTCTGTTCGTCCTCACTGTCTTCCGGATCGCTGTCCAGGAGCGCCAG
	'HumaHAdV-7-N1_7__gb_KP670855.2_'	AAAGGGGGCGGGCCTCTGTTCGTCCTCACTGTCTTCCGGATCGCTGTCCAGGAGCGCCAG
	'HumaHAdV-7-N1_7__gb_MK492255.1_'	AAAGGGGGCGGGCCTCTGTTCGTCCTCACTGTCTTCCGGATCGCTGTCCAGGAGCGCCAG
	'Human_mastadenovirus_B__gb_MK836313.1_'	AAAGGGGGCGGGCCTCTGTTCGTCCTCACTGTCTTCCGGATCGCTGTCCAGGAGCGCCAG
	'HumaHAdV-7-N1_7__gb_KC857700.1_'	AAAGGGGGCGGGCCTCTGTTCGTCCTCACTGTCTTCCGGATCGCTGTCCAGGAGCGCCAG
	'HumaHAdV-7-N1_7__gb_KP670858.1_'	AAAGGGGGCGGGCCTCTGTTCGTCCTCACTGTCTTCCGGATCGCTGTCCAGGAGCGCCAG
	'HumaHAdV-7-N1_B1__gb_NC011203.1_'	AAAGGGGGCGGGCCTCTGTTCGTCCTCACTGTCTTCCGGATCGCTGTCCAGGAGCGCCAG
	'HumaHAdV-7-N1_B2__gb_NC010956.1_'	AAAGGGGGCGGGTCTGTGCTCGTCCTCACTCTCTTCCGCGTCGCTGTCCACGAGCGCCAG

	'Chimpanzee_adenovirus_Y25__gb_NC017825.1_'	CTGTTGGGGTAGGTATTCCCTCTCGAAGGCGGGCATGACCTCGGCACTCAGGTTGTCAGT
	'HAdV-7-N1__Query_39669_'	CTGTTGCGGBAGGCATTCCTTCTCGAAGGCGGGCATGACCTCTGCACTCAGGTTGTCAGT
	'HumaHAdV-7-N1_E__gb_NC003266.2_'	CTGTTGGGGTAGGTATTCCCTCTCAAAGGCGGGCATGACCTCCGCACTCAGGTTGTCAGT
	'HumaHAdV-7-N1_B2__gb_NC011202.1_'	CTGTTGGGGTAGGTATTCCCTCTCGAAGGCGGGCATGACCTCTGCACTCAGGTTGTCAGT
	'HumaHAdV-7-N1_type_35__gb_AC000019.1_'	CTGTTGGGGTAGGTATTCCCTCTCGAAGGCGGGCATGACCTCTGCACTCAGGTTGTCAGT
	'HumaHAdV-7-N1_type_7__gb_AC000018.1_'	CTGTTGGGGTAGGTATTCCCTCTCGAAGGCGGGCATGACCTCTGCACTCAGGTTGTCAGT
	'HumaHAdV-7-N1_7__gb_JF800905.1_'	CTGTTGGGGTAGGTATTCCCTCTCGAAGGCGGGCATGACCTCTGCACTCAGGTTGTCAGT
	'HumaHAdV-7-N1_7__gb_KP670857.1_'	CTGTTGGGGTAGGTATTCCCTCTCGAAGGCGGGCATGACCTCTGCACTCAGGTTGTCAGT
	'HumaHAdV-7-N1_7__gb_KP670860.1_'	CTGTTGGGGTAGGTATTCCCTCTCGAAGGCGGGCATGACCTCTGCACTCAGGTTGTCAGT
	'HumaHAdV-7-N1_7__gb_KP670856.2_'	CTGTTGGGGTAGGTATTCCCTCTCGAAGGCGGGCATGACCTCTGCACTCAGGTTGTCAGT
	'HumaHAdV-7-N1_7__gb_KP670855.2_'	CTGTTGGGGTAGGTATTCCCTCTCGAAGGCGGGCATGACCTCTGCACTCAGGTTGTCAGT
	'HumaHAdV-7-N1_7__gb_MK492255.1_'	CTGTTGGGGTAGGTATTCCCTCTCGAAGGCGGGCATGACCTCTGCACTCAGGTTGTCAGT
	'Human_mastadenovirus_B__gb_MK836313.1_'	CTGTTGGGGTAGGTATTCCCTCTCGAAGGCGGGCATGACCTCTGCACTCAGGTTGTCAGT
	'HumaHAdV-7-N1_7__gb_KC857700.1_'	CTGTTGGGGTAGGTATTCCCTCTCGAAGGCGGGCATGACCTCTGCACTCAGGTTGTCAGT
	'HumaHAdV-7-N1_7__gb_KP670858.1_'	CTGTTGGGGTAGGTATTCCCTCTCGAAGGCGGGCATGACCTCTGCACTCAGGTTGTCAGT
	'HumaHAdV-7-N1_B1__gb_NC011203.1_'	CTGTTGGGGTAGGTATTCCCTCTCGAAGGCGGGCATGACCTCTGCACTCAGGTTGTCAGT
	'HumaHAdV-7-N1_B2__gb_NC010956.1_'	CTGTTGGGGTAGGTATTCCCTCTCGAGAGCGGGCATGACCTCGGCACTCAGGTTGTCAGT

	'Chimpanzee_adenovirus_Y25__gb_NC017825.1_'	TTCTAGAAACGAGGAGGATTTGATATTGACGGTGCCAGCGGAGATGCCTTTCAAGAGCCC
	'HAdV-7-N1__Query_39669_'	TTCTAGGAACGAGCTGGATTTGATATTGAACKKACCAGCAGAGATGGAAGTCATAAGACT
	'HumaHAdV-7-N1_E__gb_NC003266.2_'	TTCTAGAAACGAGGAGGATTTGATATTGACGGTGCCGGCGGAGATGCCTTTCAAGAGCCC
	'HumaHAdV-7-N1_B2__gb_NC011202.1_'	TTCTAAGAACGAGGAGGATTTGATATTGACAGTGCCGGTTGAGATGCCTTTCATGAGGTT
	'HumaHAdV-7-N1_type_35__gb_AC000019.1_'	TTCTAAGAACGAGGAGGATTTGATATTGACAGTGCCGGTTGAGATGCCTTTCATGAGGTT
	'HumaHAdV-7-N1_type_7__gb_AC000018.1_'	TTCTAGGAACGAGGAGGATTTGATATTGACAGTACCAGCAGAGATGCCTTTCATAAGACT
	'HumaHAdV-7-N1_7__gb_JF800905.1_'	TTCTAGGAACGAGGAGGATTTGATATTGACAGTACCAGCAGAGATGCCTTTCATAAGACT
	'HumaHAdV-7-N1_7__gb_KP670857.1_'	TTCTAGGAACGAGGAGGATTTGATATTGACAGTACCAGCAGAGATGCCTTTCATAAGACT
	'HumaHAdV-7-N1_7__gb_KP670860.1_'	TTCTAGGAACGAGGAGGATTTGATATTGACAGTACCAGCAGAGATGCCTTTCATAAGACT
	'HumaHAdV-7-N1_7__gb_KP670856.2_'	TTCTAGGAACGAGGAGGATTTGATATTGACAGTACCAGCAGAGATGCCTTTCATAAGACT
	'HumaHAdV-7-N1_7__gb_KP670855.2_'	TTCTAGGAACGAGGAGGATTTGATATTGACAGTACCAGCAGAGATGCCTTTCATAAGACT
	'HumaHAdV-7-N1_7__gb_MK492255.1_'	TTCTAGGAACGAGGAGGATTTGATATTGACAGTACCAGCAGAGATGCCTTTCATAAGACT
	'Human_mastadenovirus_B__gb_MK836313.1_'	TTCTAGGAACGAGGAGGATTTGATATTGACAGTACCAGCAGAGATGCCTTTCATAAGACT
	'HumaHAdV-7-N1_7__gb_KC857700.1_'	TTCTAGGAACGAGGAGGATTTGATATTGACAGTACCAGCAGAGATGCCTTTCATAAGACT
	'HumaHAdV-7-N1_7__gb_KP670858.1_'	TTCTAGGAACGAGGAGGATTTGATATTGACAGTACCAGCAGAGATGCCTTTCATAAGACT
	'HumaHAdV-7-N1_B1__gb_NC011203.1_'	TTCTAGGAACGAGGAGGATTTGATATTGACAGTACCAGCAGAGATGCCTTTCATAAGACT
	'HumaHAdV-7-N1_B2__gb_NC010956.1_'	TTCTAGAAACGAGGAGGATTTGATGTTGGCTTGCCCTGCCGCGATGCTTTTTAGGAGACT

	'Chimpanzee_adenovirus_Y25__gb_NC017825.1_'	CTCGTCCATCTGGTCAGAAAAGACGATTTTTTTGTTGTCGAGCTTGGTGGCGAAGGAGCC
	'HAdV-7-N1__Query_39669_'	CTCGTCCATTTGGTCAGAAAACACAATCTTCTTGTTGTCCAGCTTGGWAGCAAATGATCC
	'HumaHAdV-7-N1_E__gb_NC003266.2_'	CTCGTCCATCTGGTCAGAAAAGACAATCTTTTTGTTGTCGAGTTTGGTGGCGAAGGAGCC
	'HumaHAdV-7-N1_B2__gb_NC011202.1_'	TTCGTCCATTTGGTCAGAAAACACAATTTTTTTATTGTCAAGTTTGGTGGCAAATGATCC
	'HumaHAdV-7-N1_type_35__gb_AC000019.1_'	TTCGTCCATTTGGTCAGAAAACACAATTTTTTTATTGTCAAGTTTGGTGGCAAATGATCC
	'HumaHAdV-7-N1_type_7__gb_AC000018.1_'	CTCGTCCATCTGGTCAGAAAACACAATCTTCTTGTTGTCCAGCTTGGTAGCAAATGATCC
	'HumaHAdV-7-N1_7__gb_JF800905.1_'	CTCGTCCATTTGGTCAGAAAACACAATCTTCTTGTTGTCCAGCTTGGTAGCAAATGATCC
	'HumaHAdV-7-N1_7__gb_KP670857.1_'	CTCGTCCATTTGGTCAGAAAACACAATCTTCTTGTTGTCCAGCTTGGTAGCAAATGATCC
	'HumaHAdV-7-N1_7__gb_KP670860.1_'	CTCGTCCATTTGGTCAGAAAACACAATCTTCTTGTTGTCCAGCTTGGTAGCAAATGATCC
	'HumaHAdV-7-N1_7__gb_KP670856.2_'	CTCGTCCATTTGGTCAGAAAACACAATCTTCTTGTTGTCCAGCTTGGTAGCAAATGATCC
	'HumaHAdV-7-N1_7__gb_KP670855.2_'	CTCGTCCATTTGGTCAGAAAACACAATCTTCTTGTTGTCCAGCTTGGTAGCAAATGATCC
	'HumaHAdV-7-N1_7__gb_MK492255.1_'	CTCGTCCATTTGGTCAGAAAACACAATCTTCTTGTTGTCCAGCTTGGTAGCAAATGATCC
	'Human_mastadenovirus_B__gb_MK836313.1_'	CTCGTCCATTTGGTCAGAAAACACAATCTTCTTGTTGTCCAGCTTGGTAGCAAATGATCC
	'HumaHAdV-7-N1_7__gb_KC857700.1_'	CTCGTCCATTTGGTCAGAAAACACAATCTTCTTGTTGTCCAGCTTGGTAGCAAATGATCC
	'HumaHAdV-7-N1_7__gb_KP670858.1_'	CTCGTCCATTTGGTCAGAAAACACAATCTTCTTGTTGTCCAGCTTGGTAGCAAATGATCC
	'HumaHAdV-7-N1_B1__gb_NC011203.1_'	CTCGTCCATCTGGTCAGAAAACACAATCTTCTTGTTGTCCAGCTTGGTGGCAAATGATCC
	'HumaHAdV-7-N1_B2__gb_NC010956.1_'	TTCATCCATCTGGTCAGAAAAGACTATTTTTTTATTGTCAAGCTTGGTGGCGAAGGAGCC

	'Chimpanzee_adenovirus_Y25__gb_NC017825.1_'	GTAGAGGGCGTTGGAAAGGAGCTTGGCGATGGAGCGCATGGTCTGGTTTTTTTCCTTGTC
	'HAdV-7-N1__Query_39669_'	ATAGAGGVCATTGGATAGAAGCTTGGCGATGGAGCGCATGGKWYGGWGCTTGTCCTTGTC
	'HumaHAdV-7-N1_E__gb_NC003266.2_'	GTAGAGGGCGTTGGAGAGGAGCTTGGCGATGGAGCGCATGGTCTGGTTCTTTTCCTTGTC
	'HumaHAdV-7-N1_B2__gb_NC011202.1_'	ATACAGGGCGTTGGATAAAAGTTTGGCAATGGATCGCATGGTTTGGTTCTTTTCCTTGTC
	'HumaHAdV-7-N1_type_35__gb_AC000019.1_'	ATACAGGGCGTTGGATAAAAGTTTGGCAATGGATCGCATGGTTTGGTTCTTTTCCTTGTC
	'HumaHAdV-7-N1_type_7__gb_AC000018.1_'	ATAGAGGGCATTGGATAGAAGCTTGGCGATGGAGCGCATGGTTTGGTTCTTTTCCTTGTC
	'HumaHAdV-7-N1_7__gb_JF800905.1_'	ATAGAGGGCATTGGATAGAAGCTTGGCGATGGAGCGCATGGTTTGGTTCTTTTCCTTGTC
	'HumaHAdV-7-N1_7__gb_KP670857.1_'	ATAGAGGGCATTGGATAGAAGCTTGGCGATGGAGCGCATGGTTTGGTTCTTTTCCTTGTC
	'HumaHAdV-7-N1_7__gb_KP670860.1_'	ATAGAGGGCATTGGATAGAAGCTTGGCGATGGAGCGCATGGTTTGGTTCTTTTCCTTGTC
	'HumaHAdV-7-N1_7__gb_KP670856.2_'	ATAGAGGGCATTGGATAGAAGCTTGGCGATGGAGCGCATGGTTTGGTTCTTTTCCTTGTC
	'HumaHAdV-7-N1_7__gb_KP670855.2_'	ATAGAGGGCATTGGATAGAAGCTTGGCGATGGAGCGCATGGTTTGGTTCTTTTCCTTGTC
	'HumaHAdV-7-N1_7__gb_MK492255.1_'	ATAGAGGGCATTGGATAGAAGCTTGGCGATGGAGCGCATGGTTTGGTTCTTTTCCTTGTC
	'Human_mastadenovirus_B__gb_MK836313.1_'	ATAGAGGGCATTGGATAGAAGCTTGGCGATGGAGCGCATGGTTTGGTTCTTTTCCTTGTC
	'HumaHAdV-7-N1_7__gb_KC857700.1_'	ATAGAGGGCATTGGATAGAAGCTTGGCGATGGAGCGCATGGTTTGGTTCTTTTCCTTGTC
	'HumaHAdV-7-N1_7__gb_KP670858.1_'	ATAGAGGGCATTGGATAGAAGCTTGGCGATGGAGCGCATGGTTTGGTTCTTTTCCTTGTC
	'HumaHAdV-7-N1_B1__gb_NC011203.1_'	ATAGAGGGCATTGGATAGAAGCTTGGCGATGGAGCGCATGGTTTGGTTCTTTTCCTTGTC
	'HumaHAdV-7-N1_B2__gb_NC010956.1_'	ATAGAGGGCGTTGGATAGAAGCTTGGCGATGGATCTCATGGTCTGATTTTTGTCACGGTC

	'Chimpanzee_adenovirus_Y25__gb_NC017825.1_'	GGCGCGCTCCTTGGCCGCGATGTTGAGCTGCACGTACTCGCGCGCCACGCACTTCCATTC
	'HAdV-7-N1__Query_39669_'	CGCGCGCTCCTTGGCGGCGATGTTSAKCTSGACGTACTCGCGCGCCACACVCTTCCAATC
	'HumaHAdV-7-N1_E__gb_NC003266.2_'	GGCGCGCTCCTTGGCGGCGATGTTGAGCTGCACGTACTCGCGCGCCACGCACTTCCATTC
	'HumaHAdV-7-N1_B2__gb_NC011202.1_'	CGCGCGCTCTTTGGCGGCGATGTTGAGTTGGACATACTCGCGTGCCAGGCACTTCCATTC
	'HumaHAdV-7-N1_type_35__gb_AC000019.1_'	CGCGCGCTCTTTGGCGGCGATGTTGAGTTGGACATACTCGCGTGCCAGGCACTTCCATTC
	'HumaHAdV-7-N1_type_7__gb_AC000018.1_'	CGCGCGCTCCTTGGCGGCGATGTTAAGCTGGACGTACTCGCGCGCCACACATTTCCATTC
	'HumaHAdV-7-N1_7__gb_JF800905.1_'	CGCGCGCTCCTTGGCGGCGATGTTAAGCTGGACGTACTCGCGCGCCACACATTTCCATTC
	'HumaHAdV-7-N1_7__gb_KP670857.1_'	CGCGCGCTCCTTGGCGGCGATGTTAAGCTGGACGTACTCGCGCGCCACACATTTCCATTC
	'HumaHAdV-7-N1_7__gb_KP670860.1_'	CGCGCGCTCCTTGGCGGCGATGTTAAGCTGGACGTACTCGCGCGCCACACATTTCCATTC
	'HumaHAdV-7-N1_7__gb_KP670856.2_'	CGCGCGCTCCTTGGCGGCGATGTTAAGCTGGACGTACTCGCGCGCCACACATTTCCATTC
	'HumaHAdV-7-N1_7__gb_KP670855.2_'	CGCGCGCTCCTTGGCGGCGATGTTAAGCTGGACGTACTCGCGCGCCACACATTTCCATTC
	'HumaHAdV-7-N1_7__gb_MK492255.1_'	CGCGCGCTCCTTGGCGGCGATGTTAAGCTGGACGTACTCGCGCGCCACACATTTCCATTC
	'Human_mastadenovirus_B__gb_MK836313.1_'	CGCGCGCTCCTTGGCGGCGATGTTAAGCTGGACGTACTCGCGCGCCACACATTTCCATTC
	'HumaHAdV-7-N1_7__gb_KC857700.1_'	CGCGCGCTCCTTGGCGGCGATGTTAAGCTGGACGTACTCGCGCGCCACACATTTCCATTC
	'HumaHAdV-7-N1_7__gb_KP670858.1_'	CGCGCGCTCCTTGGCGGCGATGTTAAGCTGGACGTACTCGCGCGCCACACATTTCCATTC
	'HumaHAdV-7-N1_B1__gb_NC011203.1_'	CGCGCGCTCCTTGGCGGTGATGTTAAGCTGGACGTACTCGCGCGCCACACATTTCCATTC
	'HumaHAdV-7-N1_B2__gb_NC010956.1_'	GGCGCGCTCCTTGGCCGCGATGTTTAGCTGGACATACTCGCGCGCGACGCACTTCCATTC

	'Chimpanzee_adenovirus_Y25__gb_NC017825.1_'	GGGGAAGACGGTGGTCATCTCGTCGGGCACGATTCTGACCTGCCAACCTCGATTATGCAG
	'HAdV-7-N1__Query_39669_'	AGGGAAGATGGARGTCAGTTCATCCGGCGGTATTCTGACTCGCCATCCCCTATTGTGCAG
	'HumaHAdV-7-N1_E__gb_NC003266.2_'	GGGGAAGACGGTGGTTAGCTCGTCTGGCACGATTCTGACCTGCCAGCCCCGGTTATGCAG
	'HumaHAdV-7-N1_B2__gb_NC011202.1_'	GGGGAAGATAGTTGTTAATTCATCTGGCACGATTCTCACTTGCCACCCTCGATTATGCAA
	'HumaHAdV-7-N1_type_35__gb_AC000019.1_'	GGGGAAGATAGTTGTTAATTCATCTGGCACGATTCTCACTTGCCACCCTCGATTATGCAA
	'HumaHAdV-7-N1_type_7__gb_AC000018.1_'	AGGGAAGATGGTTGTCAGTTCATCCGGAACTATTCTGACTCGCCATCCCCTATTGTGCAG
	'HumaHAdV-7-N1_7__gb_JF800905.1_'	AGGGAAGATGGTTGTCAGTTCATCCGGAACTATTCTGACTCGCCATCCCCTATTGTGCAG
	'HumaHAdV-7-N1_7__gb_KP670857.1_'	AGGGAAGATGGTTGTCAGTTCATCCGGAACTATTCTGACTCGCCATCCCCTATTGTGCAG
	'HumaHAdV-7-N1_7__gb_KP670860.1_'	AGGGAAGATGGTTGTCAGTTCATCCGGAACTATTCTGACTCGCCATCCCCTATTGTGCAG
	'HumaHAdV-7-N1_7__gb_KP670856.2_'	AGGGAAGATGGTTGTCAGTTCATCCGGAACTATTCTGACTCGCCATCCCCTATTGTGCAG
	'HumaHAdV-7-N1_7__gb_KP670855.2_'	AGGGAAGATGGTTGTCAGTTCATCCGGAACTATTCTGACTCGCCATCCCCTATTGTGCAG
	'HumaHAdV-7-N1_7__gb_MK492255.1_'	AGGGAAGATGGTTGTCAGTTCATCCGGAACTATTCTGACTCGCCATCCCCTATTGTGCAG
	'Human_mastadenovirus_B__gb_MK836313.1_'	AGGGAAGATGGTTGTCAGTTCATCCGGAACTATTCTGACTCGCCATCCCCTATTGTGCAG
	'HumaHAdV-7-N1_7__gb_KC857700.1_'	AGGGAAGATGGTTGTCAGTTCATCCGGAACTATTCTGACTCGCCATCCCCTATTGTGCAG
	'HumaHAdV-7-N1_7__gb_KP670858.1_'	AGGGAAGATGGTTGTCAGTTCATCCGGAACTATTCTGACTCGCCATCCCCTATTGTGCAG
	'HumaHAdV-7-N1_B1__gb_NC011203.1_'	AGGAAAGATGGTTGTCAGTTCATCCGGAACTATTCTGATTCGCCATCCCCTATTGTGCAG
	'HumaHAdV-7-N1_B2__gb_NC010956.1_'	GGGGAAGACGGTGGTGCGCTCGTCGGGCACGATCCTGACGCGCCAGCCGCGGTTATGCAG

	'Chimpanzee_adenovirus_Y25__gb_NC017825.1_'	GGTGATGAGGTCCACACTGGTGGCCACCTCGCCGCGCAGGGGCTCGTTGGTCCAGCAGAG
	'HAdV-7-N1__Query_39669_'	GGTTATCAGATCCACACTGGTGGCCACCTCGCCTCGGAGGGGCTCATTGGTCCAGCAGAG
	'HumaHAdV-7-N1_E__gb_NC003266.2_'	GGTGATGAGGTCAACGCTGGTGGCCACCTCGCCGCGCAGGGGCTCGTTGGTCCAGCAGAG
	'HumaHAdV-7-N1_B2__gb_NC011202.1_'	GGTAATTAAATCCACACTGGTGGCCACCTCGCCTCGAAGGGGTTCATTGGTCCAACAGAG
	'HumaHAdV-7-N1_type_35__gb_AC000019.1_'	GGTAATTAAATCCACACTGGTGGCCACCTCGCCTCGAAGGGGTTCATTGGTCCAACAGAG
	'HumaHAdV-7-N1_type_7__gb_AC000018.1_'	GGTTATCAGATCCACACTGGTGGCCACCTCGCCTCGGAGGGGCTCATTGGTCCAGCAGAG
	'HumaHAdV-7-N1_7__gb_JF800905.1_'	GGTTATCAGATCCACACTGGTGGCCACCTCGCCTCGGAGGGGCTCATTGGTCCAGCAGAG
	'HumaHAdV-7-N1_7__gb_KP670857.1_'	GGTTATCAGATCCACACTGGTGGCCACCTCGCCTCGGAGGGGCTCATTGGTCCAGCAGAG
	'HumaHAdV-7-N1_7__gb_KP670860.1_'	GGTTATCAGATCCACACTGGTGGCCACCTCGCCTCGGAGGGGCTCATTGGTCCAGCAGAG
	'HumaHAdV-7-N1_7__gb_KP670856.2_'	GGTTATCAGATCCACACTGGTGGCCACCTCGCCTCGGAGGGGCTCATTGGTCCAGCAGAG
	'HumaHAdV-7-N1_7__gb_KP670855.2_'	GGTTATCAGATCCACACTGGTGGCCACCTCGCCTCGGAGGGGCTCATTGGTCCAGCAGAG
	'HumaHAdV-7-N1_7__gb_MK492255.1_'	GGTTATCAGATCCACACTGGTGGCCACCTCGCCTCGGAGGGGCTCATTGGTCCAGCAGAG
	'Human_mastadenovirus_B__gb_MK836313.1_'	GGTTATCAGATCCACACTGGTGGCCACCTCGCCTCGGAGGGGCTCATTGGTCCAGCAGAG
	'HumaHAdV-7-N1_7__gb_KC857700.1_'	GGTTATCAGATCCACACTGGTGGCCACCTCGCCTCGGAGGGGCTCATTGGTCCAGCAGAG
	'HumaHAdV-7-N1_7__gb_KP670858.1_'	GGTTATCAGATCCACACTGGTGGCCACCTCGCCTCGGAGGGGCTCATTGGTCCAGCAGAG
	'HumaHAdV-7-N1_B1__gb_NC011203.1_'	GGTTATCAGATCCACACTGGTGGCCACCTCGCCTCGGAGGGGCTCATTGGTCCAGCAGAG
	'HumaHAdV-7-N1_B2__gb_NC010956.1_'	GGTGACCAGGTCCACGCTGGTGGCCACCTCGCCGCGCAGGGGCTCGTTGGTCCAGCAGAG

	'Chimpanzee_adenovirus_Y25__gb_NC017825.1_'	GCGGCCGCCCTTGCGCGAGCAGAAGGGGGGCAGAGGGTCCAGCATGACCTCGTCGGGGGG
	'HAdV-7-N1__Query_39669_'	TCGACCTCCTTTTCTTGAACAGAAAGGGGGGAGGGGGTGWGGCMTGAGCTCATCAGGSGG
	'HumaHAdV-7-N1_E__gb_NC003266.2_'	GCGGCCGCCCTTGCGCGAGCAGAAGGGGGGCAGGGGGTCCAGCATAAGCTCGTCGGGGGG
	'HumaHAdV-7-N1_B2__gb_NC011202.1_'	CCTACCTCCTTTCCTAGAACAGAAAGGGGGAAGTGGGTCTAGCATAAGTTCATCGGGAGG
	'HumaHAdV-7-N1_type_35__gb_AC000019.1_'	CCTACCTCCTTTCCTAGAACAGAAAGGGGGAAGTGGGTCTAGCATAAGTTCATCGGGAGG
	'HumaHAdV-7-N1_type_7__gb_AC000018.1_'	TCGACCTCCTTTTCTTGAACAGAAAGGGGGGAGGGGGTCTAGCATGAGCTCATCAGGGGG
	'HumaHAdV-7-N1_7__gb_JF800905.1_'	TCGACCTCCTTTTCTTGAACAGAAAGGGGGGAGGGGGTCTAGCATGAGCTCATCAGGGGG
	'HumaHAdV-7-N1_7__gb_KP670857.1_'	TCGACCTCCTTTTCTTGAACAGAAAGGGGGGAGGGGGTCTAGCATGAGCTCATCAGGGGG
	'HumaHAdV-7-N1_7__gb_KP670860.1_'	TCGACCTCCTTTTCTTGAACAGAAAGGGGGGAGGGGGTCTAGCATGAGCTCATCAGGGGG
	'HumaHAdV-7-N1_7__gb_KP670856.2_'	TCGACCTCCTTTTCTTGAACAGAAAGGGGGGAGGGGGTCTAGCATGAGCTCATCAGGGGG
	'HumaHAdV-7-N1_7__gb_KP670855.2_'	TCGACCTCCTTTTCTTGAACAGAAAGGGGGGAGGGGGTCTAGCATGAGCTCATCAGGGGG
	'HumaHAdV-7-N1_7__gb_MK492255.1_'	TCGACCTCCTTTTCTTGAACAGAAAGGGGGGAGGGGGTCTAGCATGAGCTCATCAGGGGG
	'Human_mastadenovirus_B__gb_MK836313.1_'	TCGACCTCCTTTTCTTGAACAGAAAGGGGGGAGGGGGTCTAGCATGAGCTCATCAGGGGG
	'HumaHAdV-7-N1_7__gb_KC857700.1_'	TCGACCTCCTTTTCTTGAACAGAAAGGGGGGAGGGGGTCTAGCATGAGCTCATCAGGGGG
	'HumaHAdV-7-N1_7__gb_KP670858.1_'	TCGACCTCCTTTTCTTGAACAGAAAGGGGGGAGGGGGTCTAGCATGAGCTCATCAGGGGG
	'HumaHAdV-7-N1_B1__gb_NC011203.1_'	TCGACCTCCTTTTCTTGAACAGAAAGGGGGGAGGGGGTCTAGCATGAACTCATCAGGGGG
	'HumaHAdV-7-N1_B2__gb_NC010956.1_'	TCTGCCGCCCTTGCGCGAGCAGAACGGGGGCAGCACATCAAGCAGATGCTCGTCAGGGGG

	'Chimpanzee_adenovirus_Y25__gb_NC017825.1_'	GTCGGCATCGATGGTGAAGATGCCGGGCAGGAGATCGGGGTCGAAGTAGCTGATGGAAGT
	'HAdV-7-N1__Query_39669_'	GTCTCCATCTATGGTAAATATTCCCGNTAACAAATCTTTGTCAAAATAGCTAATGGTGGT
	'HumaHAdV-7-N1_E__gb_NC003266.2_'	GTCAGCATCGATGGTGAAGATGCCTGGCAGGAGGTCGGGGTCGAAGTAGCTTATGCAGGT
	'HumaHAdV-7-N1_B2__gb_NC011202.1_'	GTCTGCATCCATGGTAAAGATTCCCGGAAGTAAATCCTTATCAAAATAGCTGATGGGAGT
	'HumaHAdV-7-N1_type_35__gb_AC000019.1_'	GTCTGCATCCATGGTAAAGATTCCCGGAAGTAAATCCTTATCAAAATAGCTGATGGGAGT
	'HumaHAdV-7-N1_type_7__gb_AC000018.1_'	GTCCGCATCTATGGTAAATATTCCCGGTAGCAAATCTTTGTCAAAATAGCTGATGGTGGT
	'HumaHAdV-7-N1_7__gb_JF800905.1_'	GTCCGCATCTATGGTAAATATTCCCGGTAACAAATCTTTGTCAAAATAGCTAATGGTGGT
	'HumaHAdV-7-N1_7__gb_KP670857.1_'	GTCCGCATCTATGGTAAATATTCCCGGTAACAAATCTTTGTCAAAATAGCTAATGGTGGT
	'HumaHAdV-7-N1_7__gb_KP670860.1_'	GTCCGCATCTATGGTAAATATTCCCGGTAACAAATCTTTGTCAAAATAGCTAATGGTGGT
	'HumaHAdV-7-N1_7__gb_KP670856.2_'	GTCCGCATCTATGGTAAATATTCCCGGTAACAAATCTTTGTCAAAATAGCTAATGGTGGT
	'HumaHAdV-7-N1_7__gb_KP670855.2_'	GTCCGCATCTATGGTAAATATTCCCGGTAACAAATCTTTGTCAAAATAGCTAATGGTGGT
	'HumaHAdV-7-N1_7__gb_MK492255.1_'	GTCCGCATCTATGGTAAATATTCCCGGTAACAAATCTTTGTCAAAATAGCTAATGGTGGT
	'Human_mastadenovirus_B__gb_MK836313.1_'	GTCCGCATCTATGGTAAATATTCCCGGTAACAAATCTTTGTCAAAATAGCTAATGGTGGT
	'HumaHAdV-7-N1_7__gb_KC857700.1_'	GTCCGCATCTATGGTAAATATTCCCGGTAACAAATCTTTGTCAAAATAGCTAATGGTGGT
	'HumaHAdV-7-N1_7__gb_KP670858.1_'	GTCCGCATCTATGGTAAATATTCCCGGTAACAAATCTTTGTCAAAATAGCTAATGGTGGT
	'HumaHAdV-7-N1_B1__gb_NC011203.1_'	GTCCGCATCTATGGTAAATATTCCCGGTAGCAAATCTTTGTCAAAATAGCTGATGGTGGC
	'HumaHAdV-7-N1_B2__gb_NC010956.1_'	GTCCGCATCGATGGTGAAGATGCCCGGACAGAGTTCCTTGTCAAAATAATCGATTTTTGA

	'Chimpanzee_adenovirus_Y25__gb_NC017825.1_'	GGCCAGATCGTCCAGGGAAGCTTGCCATTCGCGCACGGCCAGCGCGCGCTCGTAGGGACT
	'HAdV-7-N1__Query_39669_'	G---GGATCATCCAAGGTCATCTGCCATTCTCGAACTGCCAGCGCGCGCTCATRKDGKTN
	'HumaHAdV-7-N1_E__gb_NC003266.2_'	GCCCAGATCGTCCAGAGAAGCTTGCCATTCGCGCACGGCCAGCGCGCGCTCGTAGGGACT
	'HumaHAdV-7-N1_B2__gb_NC011202.1_'	G---GGGTCATCTAAGGCCATTTGCCATTCTCGAGCTGCCAGTGCGCGCTCATATGGGTT
	'HumaHAdV-7-N1_type_35__gb_AC000019.1_'	G---GGGTCATCTAAGGCCATTTGCCATTCTCGAGCTGCCAGTGCGCGCTCATATGGGTT
	'HumaHAdV-7-N1_type_7__gb_AC000018.1_'	G---GGATCATCCAAGGTCATCTGCCATTCTCGAACTGCCAGCGCGCGCTCATAGGGGTT
	'HumaHAdV-7-N1_7__gb_JF800905.1_'	G---GGATCATCCAAGGTCATCTGCCATTCTCGAACTGCCAGCGCGCGCTCATAGGGGTT
	'HumaHAdV-7-N1_7__gb_KP670857.1_'	G---GGATCATCCAAGGTCATCTGCCATTCTCGAACTGCCAGCGCGCGCTCATAGGGGTT
	'HumaHAdV-7-N1_7__gb_KP670860.1_'	G---GGATCATCCAAGGTCATCTGCCATTCTCGAACTGCCAGCGCGCGCTCATAGGGGTT
	'HumaHAdV-7-N1_7__gb_KP670856.2_'	G---GGATCATCCAAGGTCATCTGCCATTCTCGAACTGCCAGCGCGCGCTCATAGGGGTT
	'HumaHAdV-7-N1_7__gb_KP670855.2_'	G---GGATCATCCAAGGTCATCTGCCATTCTCGAACTGCCAGCGCGCGCTCATAGGGGTT
	'HumaHAdV-7-N1_7__gb_MK492255.1_'	G---GGATCATCCAAGGTCATCTGCCATTCTCGAACTGCCAGCGCGCGCTCATAGGGGTT
	'Human_mastadenovirus_B__gb_MK836313.1_'	G---GGATCATCCAAGGTCATCTGCCATTCTCGAACTGCCAGCGCGCGCTCATAGGGGTT
	'HumaHAdV-7-N1_7__gb_KC857700.1_'	G---GGATCATCCAAGGTCATCTGCCATTCTCGAACTGCCAGCGCGCGCTCATAGGGGTT
	'HumaHAdV-7-N1_7__gb_KP670858.1_'	G---GGATCATCCAAGGTCATCTGCCATTCTCGAACTGCCAGCGCGCGCTCATAGGGGTT
	'HumaHAdV-7-N1_B1__gb_NC011203.1_'	G---GGATCATCCAAGGTCATCTGCCATTCTCGAACTGCCAGCGCGCGCTCATAGGGGTT
	'HumaHAdV-7-N1_B2__gb_NC010956.1_'	GGATGCATCATCCAAGGCCATCTGCCACTCGCGGGCGGCCAGCGCTCGCTCGTAGGGGTT

	'Chimpanzee_adenovirus_Y25__gb_NC017825.1_'	GAGGGGCGTGCCCCAGGGCATGGGGTGGGTGAGCGCGGAGGCGTACATGCCGCAGATGTC
	'HAdV-7-N1__Query_39669_'	NNNRS------CCCAGGGCATGGGGTGGGTGAGCGCGGAGGCRTACATGCCACAGATAGS
	'HumaHAdV-7-N1_E__gb_NC003266.2_'	AAGGGGCGTGCCCCAGGGCATGGGGTGGGTGAGCGCGGAGGCGTACATGCCGCAGATGTC
	'HumaHAdV-7-N1_B2__gb_NC011202.1_'	AAGGGGACTGCCCCATGGCATGGGATGGGTGAGTGCAGAGGCATACATGCCACAGATGTC
	'HumaHAdV-7-N1_type_35__gb_AC000019.1_'	AAGGGGACTGCCCCAGGGCATGGGATGGGTGAGAGCAGAGGCATACATGCCACAGATGTC
	'HumaHAdV-7-N1_type_7__gb_AC000018.1_'	AAGAGGGGTGCCCCAGGGCATGGGGTGGGTGAGCGCGGAGGCATACATGCCACAGATATC
	'HumaHAdV-7-N1_7__gb_JF800905.1_'	AAGAG------CCCAGGGCATGGGGTGGGTGAGCGCGGAGGCATACATGCCACAGATATC
	'HumaHAdV-7-N1_7__gb_KP670857.1_'	AAGAG------CCCAGGGCATGGGGTGGGTGAGCGCGGAGGCATACATGCCACAGATATC
	'HumaHAdV-7-N1_7__gb_KP670860.1_'	AAGAG------CCCAGGGCATGGGGTGGGTGAGCGCGGAGGCATACATGCCACAGATATC
	'HumaHAdV-7-N1_7__gb_KP670856.2_'	AAGAG------CCCAGGGCATGGGGTGGGTGAGCGCGGAGGCATACATGCCACAGATATC
	'HumaHAdV-7-N1_7__gb_KP670855.2_'	AAGAG------CCCAGGGCATGGGGTGGGTGAGCGCGGAGGCATACATGCCACAGATATC
	'HumaHAdV-7-N1_7__gb_MK492255.1_'	AAGAG------CCCAGGGCATGGGGTGGGTGAGCGCGGAGGCATACATGCCACAGATATC
	'Human_mastadenovirus_B__gb_MK836313.1_'	AAGAG------CCCAGGGCATGGGGTGGGTGAGCGCGGAGGCATACATGCCACAGATATC
	'HumaHAdV-7-N1_7__gb_KC857700.1_'	AAGAG------CCCAGGGCATGGGGTGGGTGAGCGCGGAGGCATACATGCCACAGATATC
	'HumaHAdV-7-N1_7__gb_KP670858.1_'	AAGAG------CCCAGGGCATGGGGTGGGTGAGCGCGGAGGCATACATGCCACAGATATC
	'HumaHAdV-7-N1_B1__gb_NC011203.1_'	AAGAGGGGTGCCCCAGGGCATGGGGTGGGTGAGCGCGGAGGCATACATGCCACAGATATC
	'HumaHAdV-7-N1_B2__gb_NC010956.1_'	GAGGGGCGGACCCCAGGGCATGGGATGAGTGAGGGCGGAGGCGTACATGCCGCAGATGTC

	'Chimpanzee_adenovirus_Y25__gb_NC017825.1_'	GTAGACGTAGAGGGGCTCCTCGAGGATGCCGATGTAGGTGGGGTAGCAGCGCCCCCCGCG
	'HAdV-7-N1__Query_39669_'	AWATNCNTNGASGAKCTCTTCGAGGATGCCGATGWRAGTGGGATAACTGCGCCCCCCTCT
	'HumaHAdV-7-N1_E__gb_NC003266.2_'	GTAGACGTAGAGGGGCTCATCAAGGATGCCAATGTAGGTGGGGTAGCAGCGGCCCCCGCG
	'HumaHAdV-7-N1_B2__gb_NC011202.1_'	ATAGACGTAGATGGGATCCTCAAAGATGCCTATGTAGGTTGGATAGCATCGCCCCCCTCT
	'HumaHAdV-7-N1_type_35__gb_AC000019.1_'	ATAGACGTAGATGGGATCCTCAAAGATGCCTATGTAGGTTGGATAGCATCGCCCCCCTCT
	'HumaHAdV-7-N1_type_7__gb_AC000018.1_'	GTATACATAGAGGGGCTCTTCGAGGATGCCGATGTAAGTGGGATAACAGCGCCCCCCTCT
	'HumaHAdV-7-N1_7__gb_JF800905.1_'	GTATACATAGAGGGGCTCTTCGAGGATGCCGATGTAAGTGGGATAACAGCGCCCCCCTCT
	'HumaHAdV-7-N1_7__gb_KP670857.1_'	GTATACATAGAGGGGCTCTTCGAGGATGCCGATGTAAGTGGGATAACAGCGCCCCCCTCT
	'HumaHAdV-7-N1_7__gb_KP670860.1_'	GTATACATAGAGGGGCTCTTCGAGGATGCCGATGTAAGTGGGATAACAGCGCCCCCCTCT
	'HumaHAdV-7-N1_7__gb_KP670856.2_'	GTATACATAGAGGGGCTCTTCGAGGATGCCGATGTAAGTGGGATAACAGCGCCCCCCTCT
	'HumaHAdV-7-N1_7__gb_KP670855.2_'	GTATACATAGAGGGGCTCTTCGAGGATGCCGATGTAAGTGGGATAACAGCGCCCCCCTCT
	'HumaHAdV-7-N1_7__gb_MK492255.1_'	GTATACATAGAGGGGCTCTTCGAGGATGCCGATGTAAGTGGGATAACAGCGCCCCCCTCT
	'Human_mastadenovirus_B__gb_MK836313.1_'	GTATACATAGAGGGGCTCTTCGAGGATGCCGATGTAAGTGGGATAACAGCGCCCCCCTCT
	'HumaHAdV-7-N1_7__gb_KC857700.1_'	GTATACATAGAGGGGCTCTTCGAGGATGCCGATGTAAGTGGGATAACAGCGCCCCCCTCT
	'HumaHAdV-7-N1_7__gb_KP670858.1_'	GTATACATAGAGGGGCTCTTCGAGGATGCCGATGTAAGTGGGATAACAGCGCCCCCCTCT
	'HumaHAdV-7-N1_B1__gb_NC011203.1_'	GTAGACATAGAGGGGCTCTTCGAGGATGCCGATGTAAGTGGGATAACATCGCCCCCCTCT
	'HumaHAdV-7-N1_B2__gb_NC010956.1_'	GTAGACATAGATGGGCTCCGAGAGGATGCCGATGTAGGTGGGATAACAGCGCCCCCCGCG

	'Chimpanzee_adenovirus_Y25__gb_NC017825.1_'	GATGCTGGCGCGCACGTAGTCATACAGCTCGTGCGAGGGCGCGAGGAGCCCCGGGCCCAG
	'HAdV-7-N1__Query_39669_'	GATGCTTGCTCGCACWTAGTCATAGAGTTCHTGKGAGGGGGCGAGAAGACCCGGGCCCAG
	'HumaHAdV-7-N1_E__gb_NC003266.2_'	GATGCTGGCGCGCACGTAGTCATACAACTCGTGCGAGGGGGCGAGGAGCCCGGCTCCGAG
	'HumaHAdV-7-N1_B2__gb_NC011202.1_'	GATACTTGCTCGCACATAGTCATATAGTTCATGTGATGGCGCTAGCAGCCCCGGACCCAA
	'HumaHAdV-7-N1_type_35__gb_AC000019.1_'	GATACTTGCTCGCACATAGTCATATAGTTCATGTGATGGCGCTAGCAGCCCCGGACCCAA
	'HumaHAdV-7-N1_type_7__gb_AC000018.1_'	GATGCTTGCTCGCACATAGTCATAGAGTTCATGTGAGGGGGCGAGAAGACCCGGGCCCAG
	'HumaHAdV-7-N1_7__gb_JF800905.1_'	GATGCTTGCTCGCACATAGTCATAGAGTTCATGTGAGGGGGCGAGAAGACCCGGGCCCAG
	'HumaHAdV-7-N1_7__gb_KP670857.1_'	GATGCTTGCTCGCACATAGTCATAGAGTTCATGTGAGGGGGCGAGAAGACCCGGGCCCAG
	'HumaHAdV-7-N1_7__gb_KP670860.1_'	GATGCTTGCTCGCACATAGTCATAGAGTTCATGTGAGGGGGCGAGAAGACCCGGGCCCAG
	'HumaHAdV-7-N1_7__gb_KP670856.2_'	GATGCTTGCTCGCACATAGTCATAGAGTTCATGTGAGGGGGCGAGAAGACCCGGGCCCAG
	'HumaHAdV-7-N1_7__gb_KP670855.2_'	GATGCTTGCTCGCACATAGTCATAGAGTTCATGTGAGGGGGCGAGAAGACCCGGGCCCAG
	'HumaHAdV-7-N1_7__gb_MK492255.1_'	GATGCTTGCTCGCACATAGTCATAGAGTTCATGTGAGGGGGCGAGAAGACCCGGGCCCAG
	'Human_mastadenovirus_B__gb_MK836313.1_'	GATGCTTGCTCGCACATAGTCATAGAGTTCATGTGAGGGGGCGAGAAGACCCGGGCCCAG
	'HumaHAdV-7-N1_7__gb_KC857700.1_'	GATGCTTGCTCGCACATAGTCATAGAGTTCATGTGAGGGGGCGAGAAGACCCGGGCCCAG
	'HumaHAdV-7-N1_7__gb_KP670858.1_'	GATGCTTGCTCGCACATAGTCATAGAGTTCATGTGAGGGGGCGAGAAGACCCGGGCCCAG
	'HumaHAdV-7-N1_B1__gb_NC011203.1_'	GATGCTTGCTCGCACATAGTCATAGAGTTCATGTGAGGGGGCAAGAAGACCCGGGCCCAG
	'HumaHAdV-7-N1_B2__gb_NC010956.1_'	GATGCTGGCGCGCACGTAGTCATACAACTCGTGCGAGGGGGCCAAGAAGGCGGGGCCGAG

	'Chimpanzee_adenovirus_Y25__gb_NC017825.1_'	GTTGGTGCGACTGGGCTTTTCGGCGCGGTAGACGATCTGGCGAAAGATGGCATGCGAGTT
	'HAdV-7-N1__Query_39669_'	ATTGGTGCGGATTGGTTTTTCCGCCCTGCTTCCGATCTGGCGAAAGATGGAATGGGAATT
	'HumaHAdV-7-N1_E__gb_NC003266.2_'	ATTGGCGCGGCTGGGTTTTTCGGCGCGGTAGACGATCTGACGGAAGATGGCGTGGGAGTT
	'HumaHAdV-7-N1_B2__gb_NC011202.1_'	GTTGGTGCGATTGGGTTTTTCTGTTCTGTAGACGATCTGGCGAAAGATGGCGTGAGAATT
	'HumaHAdV-7-N1_type_35__gb_AC000019.1_'	GTTGGTGCGATTGGGTTTTTCTGTTCTGTAGACGATCTGGCGAAAGATGGCGTGAGAATT
	'HumaHAdV-7-N1_type_7__gb_AC000018.1_'	ATTGGTGCGGTTGGGTTTTTCCGCCCTGTAAACGATCTGGCGAAAGATGGCATGGGAATT
	'HumaHAdV-7-N1_7__gb_JF800905.1_'	ATTGGTGCGGTTGGGTTTTTCCGCCCTGTAAACGATCTGGCGAAAGATGGCATGGGAATT
	'HumaHAdV-7-N1_7__gb_KP670857.1_'	ATTGGTGCGGTTGGGTTTTTCCGCCCTGTAAACGATCTGGCGAAAGATGGCATGGGAATT
	'HumaHAdV-7-N1_7__gb_KP670860.1_'	ATTGGTGCGGTTGGGTTTTTCCGCCCTGTAAACGATCTGGCGAAAGATGGCATGGGAATT
	'HumaHAdV-7-N1_7__gb_KP670856.2_'	ATTGGTGCGGTTGGGTTTTTCCGCCCTGTAAACGATCTGGCGAAAGATGGCATGGGAATT
	'HumaHAdV-7-N1_7__gb_KP670855.2_'	ATTGGTGCGGTTGGGTTTTTCCGCCCTGTAAACGATCTGGCGAAAGATGGCATGGGAATT
	'HumaHAdV-7-N1_7__gb_MK492255.1_'	ATTGGTGCGGTTGGGTTTTTCCGCCCTGTAAACGATCTGGCGAAAGATGGCATGGGAATT
	'Human_mastadenovirus_B__gb_MK836313.1_'	ATTGGTGCGGTTGGGTTTTTCCGCCCTGTAAACGATCTGGCGAAAGATGGCATGGGAATT
	'HumaHAdV-7-N1_7__gb_KC857700.1_'	ATTGGTGCGGTTGGGTTTTTCCGCCCTGTAAACGATCTGGCGAAAGATGGCATGGGAATT
	'HumaHAdV-7-N1_7__gb_KP670858.1_'	ATTGGTGCGGTTGGGTTTTTCCGCCCTGTAAACGATCTGGCGAAAGATGGCATGGGAATT
	'HumaHAdV-7-N1_B1__gb_NC011203.1_'	ATTGGTGCGGTTGGGTTTTTCCGCCCTGTAAACGATCTGGCGAAAGATGGCATGGGAATT
	'HumaHAdV-7-N1_B2__gb_NC010956.1_'	ATTGGTGCGCTGGGGCTGCTCGGCGCGGAAGACGATCTGGCGAAAGATGGCGTGCGAGTT

	'Chimpanzee_adenovirus_Y25__gb_NC017825.1_'	GGAGGAGATGGTGGGCCTTTGGAAGATGTTGAAGTGGGCGTGGGGGAGGCCGACCGAGTC
	'HAdV-7-N1__Query_39669_'	TGAAGAGATAGGAAGTCTCTGGAATATGTTAAAATGGGCATGAGGTAGGAMWACCGRGTC
	'HumaHAdV-7-N1_E__gb_NC003266.2_'	GGAGGAGATGGTGGGTCTTTGGAAGATGTTGAAGTGGGCGTGGGGCAGGCCGACCGAGTC
	'HumaHAdV-7-N1_B2__gb_NC011202.1_'	GGAAGAGATGGTGGGTCTTTGAAAAATGTTGAAATGGGCATGAGGTAGACCTACAGAGTC
	'HumaHAdV-7-N1_type_35__gb_AC000019.1_'	GGAAGAGATGGTGGGTCTTTGAAAAATGTTGAAATGGGCATGAGGTAGACCTACAGAGTC
	'HumaHAdV-7-N1_type_7__gb_AC000018.1_'	TGAAGAGATAGTAGGTCTCTGGAATATGTTAAAATGGGCATGAGGTAGGCCTACAGAGTC
	'HumaHAdV-7-N1_7__gb_JF800905.1_'	TGAAGAGATAGTAGGTCTCTGGAATATGTTAAAATGGGCATGAGGTAGGCCTACAGAGTC
	'HumaHAdV-7-N1_7__gb_KP670857.1_'	TGAAGAGATAGTAGGTCTCTGGAATATGTTAAAATGGGCATGAGGTAGGCCTACAGAGTC
	'HumaHAdV-7-N1_7__gb_KP670860.1_'	TGAAGAGATAGTAGGTCTCTGGAATATGTTAAAATGGGCATGAGGTAGGCCTACAGAGTC
	'HumaHAdV-7-N1_7__gb_KP670856.2_'	TGAAGAGATAGTAGGTCTCTGGAATATGTTAAAATGGGCATGAGGTAGGCCTACAGAGTC
	'HumaHAdV-7-N1_7__gb_KP670855.2_'	TGAAGAGATAGTAGGTCTCTGGAATATGTTAAAATGGGCATGAGGTAGGCCTACAGAGTC
	'HumaHAdV-7-N1_7__gb_MK492255.1_'	TGAAGAGATAGTAGGTCTCTGGAATATGTTAAAATGGGCATGAGGTAGGCCTACAGAGTC
	'Human_mastadenovirus_B__gb_MK836313.1_'	TGAAGAGATAGTAGGTCTCTGGAATATGTTAAAATGGGCATGAGGTAGGCCTACAGAGTC
	'HumaHAdV-7-N1_7__gb_KC857700.1_'	TGAAGAGATAGTAGGTCTCTGGAATATGTTAAAATGGGCATGAGGTAGGCCTACAGAGTC
	'HumaHAdV-7-N1_7__gb_KP670858.1_'	TGAAGAGATAGTAGGTCTCTGGAATATGTTAAAATGGGCATGAGGTAGGCCTACAGAGTC
	'HumaHAdV-7-N1_B1__gb_NC011203.1_'	GGAAGAGATAGTAGGTCTCTGGAATATGTTAAAATGGGCATGAGGTAAGCCTACAGAGTC
	'HumaHAdV-7-N1_B2__gb_NC010956.1_'	GGAGGAGATGGTGGGCCGTTGGAAGATGTTAAAGTGGGCGTGGGGCAAGCGGACCGAGTC

	'Chimpanzee_adenovirus_Y25__gb_NC017825.1_'	GCGGATGAAGTGGGCGTAGGAGTCTTGCAGTTTGGCGACGAGCTCGGCGGTGACGAGGAC
	'HAdV-7-N1__Query_39669_'	CCTTATGAAGTGGGCATCTGCTTCTTGCAGCTTGGSTWCCAGCTCGGCGGTGACGAGKAC
	'HumaHAdV-7-N1_E__gb_NC003266.2_'	GCGGATGAAGTGGGCGTAGGAGTCTTGCAGCTTGGCGACAAGCTCGGCGGTGACGAGGAC
	'HumaHAdV-7-N1_B2__gb_NC011202.1_'	TCTGACAAAGTGGGCATAAGATTCTTGAAGCTTGGTTACCAGTTCGGCGGTGACAAGTAC
	'HumaHAdV-7-N1_type_35__gb_AC000019.1_'	TCTGACAAAGTGGGCATAAGATTCTTGAAGCTTGGTTACCAGTTCGGCGGTGACAAGTAC
	'HumaHAdV-7-N1_type_7__gb_AC000018.1_'	CCTTATGAAGTGGGCATATGACTCTTGCAGCTTGGCTACCAGCTCGGCGGTGACGAGTAC
	'HumaHAdV-7-N1_7__gb_JF800905.1_'	CCTTATGAAGTGGGCATATGACTCTTGCAGCTTGGCTACCAGCTCGGCGGTGACGAGTAC
	'HumaHAdV-7-N1_7__gb_KP670857.1_'	CCTTATGAAGTGGGCATATGACTCTTGCAGCTTGGCTACCAGCTCGGCGGTGACGAGTAC
	'HumaHAdV-7-N1_7__gb_KP670860.1_'	CCTTATGAAGTGGGCATATGACTCTTGCAGCTTGGCTACCAGCTCGGCGGTGACGAGTAC
	'HumaHAdV-7-N1_7__gb_KP670856.2_'	CCTTATGAAGTGGGCATATGACTCTTGCAGCTTGGCTACCAGCTCGGCGGTGACGAGTAC
	'HumaHAdV-7-N1_7__gb_KP670855.2_'	CCTTATGAAGTGGGCATATGACTCTTGCAGCTTGGCTACCAGCTCGGCGGTGACGAGTAC
	'HumaHAdV-7-N1_7__gb_MK492255.1_'	CCTTATGAAGTGGGCATATGACTCTTGCAGCTTGGCTACCAGCTCGGCGGTGACGAGTAC
	'Human_mastadenovirus_B__gb_MK836313.1_'	CCTTATGAAGTGGGCATATGACTCTTGCAGCTTGGCTACCAGCTCGGCGGTGACGAGTAC
	'HumaHAdV-7-N1_7__gb_KC857700.1_'	CCTTATGAAGTGGGCATATGACTCTTGCAGCTTGGCTACCAGCTCGGCGGTGACGAGTAC
	'HumaHAdV-7-N1_7__gb_KP670858.1_'	CCTTATGAAGTGGGCATATGACTCTTGCAGCTTGGCTACCAGCTCGGCGGTGACGAGTAC
	'HumaHAdV-7-N1_B1__gb_NC011203.1_'	CCTTATGAAGTGGGCATATGACTCTTGCAGCTTGGCTACCAGCTCGGCGGTGATGAGTAC
	'HumaHAdV-7-N1_B2__gb_NC010956.1_'	GCGGATGAAGTGCGCGTAGGAGTCTTGCAGCTTGGCGACGAGCTCGGCGGTGACGAGGAC

	'Chimpanzee_adenovirus_Y25__gb_NC017825.1_'	GTCCAGAGCGCAGTAGTCGAGGGTCTCCTGGATGATGTCATACTTGAGCTGGCCCTTTTG
	'HAdV-7-N1__Query_39669_'	ATCCAGGGCACAGTAGTCGAGRGTTTCCTGGATGATGTCATNMCGCGGTTGGCTTTTCTT
	'HumaHAdV-7-N1_E__gb_NC003266.2_'	GTCCAGGGCGCAGTAGTCAAGGGTCTCTTGGATGATGTCATACTTGAGCTGGCCCTTTTG
	'HumaHAdV-7-N1_B2__gb_NC011202.1_'	GTCTAGGGCGCAGTAGTCAAGTGTTTCTTGAATGATGTCATAACCTGGTTGGTTTTTCTT
	'HumaHAdV-7-N1_type_35__gb_AC000019.1_'	GTCTAGGGCGCAGTAGTCAAGTGTTTCTTGAATGATGTCATAACCTGGTTGGTTTTTCTT
	'HumaHAdV-7-N1_type_7__gb_AC000018.1_'	ATCCAGGGCACAGTAGTCGAGAGTTTCCTGGATGATGTCATAACGCGGTTGGCTTTTCTT
	'HumaHAdV-7-N1_7__gb_JF800905.1_'	ATCCAGGGCACAGTAGTCGAGAGTTTCCTGGATGATGTCATAACGCGGTTGGCTTTTCTT
	'HumaHAdV-7-N1_7__gb_KP670857.1_'	ATCCAGGGCACAGTAGTCGAGAGTTTCCTGGATGATGTCATAACGCGGTTGGCTTTTCTT
	'HumaHAdV-7-N1_7__gb_KP670860.1_'	ATCCAGGGCACAGTAGTCGAGAGTTTCCTGGATGATGTCATAACGCGGTTGGCTTTTCTT
	'HumaHAdV-7-N1_7__gb_KP670856.2_'	ATCCAGGGCACAGTAGTCGAGAGTTTCCTGGATGATGTCATAACGCGGTTGGCTTTTCTT
	'HumaHAdV-7-N1_7__gb_KP670855.2_'	ATCCAGGGCACAGTAGTCGAGAGTTTCCTGGATGATGTCATAACGCGGTTGGCTTTTCTT
	'HumaHAdV-7-N1_7__gb_MK492255.1_'	ATCCAGGGCACAGTAGTCGAGAGTTTCCTGGATGATGTCATAACGCGGTTGGCTTTTCTT
	'Human_mastadenovirus_B__gb_MK836313.1_'	ATCCAGGGCACAGTAGTCGAGAGTTTCCTGGATGATGTCATAACGCGGTTGGCTTTTCTT
	'HumaHAdV-7-N1_7__gb_KC857700.1_'	ATCCAGGGCACAGTAGTCGAGAGTTTCCTGGATGATGTCATAACGCGGTTGGCTTTTCTT
	'HumaHAdV-7-N1_7__gb_KP670858.1_'	ATCCAGGGCACAGTAGTCGAGAGTTTCCTGGATGATGTCATAACGCGGTTGGCTTTTCTT
	'HumaHAdV-7-N1_B1__gb_NC011203.1_'	ATCCAGGGCACAGTAGTCGAGAGTTTCCTGGATGATGTCATAACGCGGTTGGCTTTTCTT
	'HumaHAdV-7-N1_B2__gb_NC010956.1_'	GTCCATGGCGCAGTAGTCCAGCGTTTCGCGGATGATGTCATAACCCGCCTCTCCTTTCTT

	'Chimpanzee_adenovirus_Y25__gb_NC017825.1_'	TTTCCACAGCTCGCGGTTGAGAAGGAACTCTTCGCGGTCCTTCCAGTACTCTTCGAGGGG
	'HAdV-7-N1__Query_39669_'	TTCCCACAGCTCGCGGTTGAGAAGGTMTTCTTCGCGATCCTTCCAGTACTCTTCGAGGGG
	'HumaHAdV-7-N1_E__gb_NC003266.2_'	TTTCCACAGCTCGCGGTTGAGAAGGAACTCTTCGCGGTCCTTCCAGTACTCTTCAAGGGG
	'HumaHAdV-7-N1_B2__gb_NC011202.1_'	TTCCCACAGTTCGCGGTTGAGAAGGTATTCTTCGCGATCCTTCCAGTACTCTTCTAGCGG
	'HumaHAdV-7-N1_type_35__gb_AC000019.1_'	TTCCCACAGTTCGCGGTTGAGAAGGTATTCTTCGCGATCCTTCCAGTACTCTTCTAGCGG
	'HumaHAdV-7-N1_type_7__gb_AC000018.1_'	TTCCCACAGCTCGCGGTTGAGAAGGTATTCTTCGCGATCCTTCCAGTACTCTTCGAGGGG
	'HumaHAdV-7-N1_7__gb_JF800905.1_'	TTCCCACAGCTCGCGGTTGAGAAGGTATTCTTCGCGATCCTTCCAGTACTCTTCGAGGGG
	'HumaHAdV-7-N1_7__gb_KP670857.1_'	TTCCCACAGCTCGCGGTTGAGAAGGTATTCTTCGCGATCCTTCCAGTACTCTTCGAGGGG
	'HumaHAdV-7-N1_7__gb_KP670860.1_'	TTCCCACAGCTCGCGGTTGAGAAGGTATTCTTCGCGATCCTTCCAGTACTCTTCGAGGGG
	'HumaHAdV-7-N1_7__gb_KP670856.2_'	TTCCCACAGCTCGCGGTTGAGAAGGTATTCTTCGCGATCCTTCCAGTACTCTTCGAGGGG
	'HumaHAdV-7-N1_7__gb_KP670855.2_'	TTCCCACAGCTCGCGGTTGAGAAGGTATTCTTCGCGATCCTTCCAGTACTCTTCGAGGGG
	'HumaHAdV-7-N1_7__gb_MK492255.1_'	TTCCCACAGCTCGCGGTTGAGAAGGTATTCTTCGCGATCCTTCCAGTACTCTTCGAGGGG
	'Human_mastadenovirus_B__gb_MK836313.1_'	TTCCCACAGCTCGCGGTTGAGAAGGTATTCTTCGCGATCCTTCCAGTACTCTTCGAGGGG
	'HumaHAdV-7-N1_7__gb_KC857700.1_'	TTCCCACAGCTCGCGGTTGAGAAGGTATTCTTCGCGATCCTTCCAGTACTCTTCGAGGGG
	'HumaHAdV-7-N1_7__gb_KP670858.1_'	TTCCCACAGCTCGCGGTTGAGAAGGTATTCTTCGCGATCCTTCCAGTACTCTTCGAGGGG
	'HumaHAdV-7-N1_B1__gb_NC011203.1_'	TTCCCACAGCTCGCGGTTGAGAAGGTATTCTTCGTGATCCTTCCAGTACTCTTCGAGGGG
	'HumaHAdV-7-N1_B2__gb_NC010956.1_'	CTCCCACAGCTCGCGGTTGAGGGCGTACTCCTCGTCATCCTTCCAGTACTCCCGGAGCGG

	'Chimpanzee_adenovirus_Y25__gb_NC017825.1_'	GAACCCGTCCTGATCTGCACGGTAAGAGCCTAGCATGTAGAACTGGTTGACGGCCTTGTA
	'HAdV-7-N1__Query_39669_'	TCYTCCGTCTTTTTCTGCACGGCGCGAGCCCAACATGTAGAACTGCTTGACTGCCTTGTA
	'HumaHAdV-7-N1_E__gb_NC003266.2_'	GAACCCGTCCTGGTCGGCACGGTAAGAGCCTAGCATGTAGAACTGGTTAACGGCCTTGTA
	'HumaHAdV-7-N1_B2__gb_NC011202.1_'	AAACCCGTCTTTGTCTGCACGGTAAGATCCTAGCATGTAGAACTGATTAACTGCCTTGTA
	'HumaHAdV-7-N1_type_35__gb_AC000019.1_'	AAACCCGTCTTTGTCTGCACGGTAAGATCCTAGCATGTAGAACTGATTAACTGCCTTGTA
	'HumaHAdV-7-N1_type_7__gb_AC000018.1_'	AAACCCGTCTTTTTCTGCACGGTAAGAGCCCAACATGTAGAACTGATTGACTGCCTTGTA
	'HumaHAdV-7-N1_7__gb_JF800905.1_'	AAACCCGTCTTTTTCTGCACGGTAAGAGCCCAACATGTAGAACTGATTGACTGCCTTGTA
	'HumaHAdV-7-N1_7__gb_KP670857.1_'	AAACCCGTCTTTTTCTGCACGGTAAGAGCCCAACATGTAGAACTGATTGACTGCCTTGTA
	'HumaHAdV-7-N1_7__gb_KP670860.1_'	AAACCCGTCTTTTTCTGCACGGTAAGAGCCCAACATGTAGAACTGATTGACTGCCTTGTA
	'HumaHAdV-7-N1_7__gb_KP670856.2_'	AAACCCGTCTTTTTCTGCACGGTAAGAGCCCAACATGTAGAACTGATTGACTGCCTTGTA
	'HumaHAdV-7-N1_7__gb_KP670855.2_'	AAACCCGTCTTTTTCTGCACGGTAAGAGCCCAACATGTAGAACTGATTGACTGCCTTGTA
	'HumaHAdV-7-N1_7__gb_MK492255.1_'	AAACCCGTCTTTTTCTGCACGGTAAGAGCCCAACATGTAGAACTGATTGACTGCCTTGTA
	'Human_mastadenovirus_B__gb_MK836313.1_'	AAACCCGTCTTTTTCTGCACGGTAAGAGCCCAACATGTAGAACTGATTGACTGCCTTGTA
	'HumaHAdV-7-N1_7__gb_KC857700.1_'	AAACCCGTCTTTTTCTGCACGGTAAGAGCCCAACATGTAGAACTGATTGACTGCCTTGTA
	'HumaHAdV-7-N1_7__gb_KP670858.1_'	AAACCCGTCTTTTTCTGCACGGTAAGAGCCCAACATGTAGAACTGATTGACTGCCTTGTA
	'HumaHAdV-7-N1_B1__gb_NC011203.1_'	AAACCCGTCTTTTTCTGCACGGTAAGAGCCCAACATGTAGAACTGATTGACTGCCTTGTA
	'HumaHAdV-7-N1_B2__gb_NC010956.1_'	GAATCCTCGATCGTCCGCACGGTAAGAGCCCAGCATGTAGAAATGGTTCACGGCCTTGTA

	'Chimpanzee_adenovirus_Y25__gb_NC017825.1_'	GGCGCAGCAGCCCTTCTCCACGGGGAGGGCGTAGGCCTGGGCGGCCTTGCGCAGGGAGGT
	'HAdV-7-N1__Query_39669_'	GGGACAGCWTTCCTTCTCCACTGGGAGAGAGTATGNKTSRRCTGCATTGCGCAGCGAGGT
	'HumaHAdV-7-N1_E__gb_NC003266.2_'	GGCGCAGCAGCCCTTCTCCACGGGGAGGGCATAGGCCTGGGCGGCCTTGCGCAGGGAGGT
	'HumaHAdV-7-N1_B2__gb_NC011202.1_'	AGGGCAGCAGCCCTTCTCTACGGGTAGAGAGTATGCTTGAGCAGCTTTTCGTAGCGAAGC
	'HumaHAdV-7-N1_type_35__gb_AC000019.1_'	AGGGCAGCAGCCCTTCTCTACGGGTAGAGAGTATGCTTGAGCAGCTTTTCGTAGCGAAGC
	'HumaHAdV-7-N1_type_7__gb_AC000018.1_'	GGGACAGCATCCCTTCTCCACTGGGAGAGAGTATGCTTGGGCTGCATTGCGCAGCGAGGT
	'HumaHAdV-7-N1_7__gb_JF800905.1_'	GGGACAGCATCCCTTCTCCACTGGGAGAGAGTATGCTTGGGCTGCATTGCGCAGCGAGGT
	'HumaHAdV-7-N1_7__gb_KP670857.1_'	GGGACAGCATCCCTTCTCCACTGGGAGAGAGTATGCTTGGGCTGCATTGCGCAGCGAGGT
	'HumaHAdV-7-N1_7__gb_KP670860.1_'	GGGACAGCATCCCTTCTCCACTGGGAGAGAGTATGCTTGGGCTGCATTGCGCAGCGAGGT
	'HumaHAdV-7-N1_7__gb_KP670856.2_'	GGGACAGCATCCCTTCTCCACTGGGAGAGAGTATGCTTGGGCTGCATTGCGCAGCGAGGT
	'HumaHAdV-7-N1_7__gb_KP670855.2_'	GGGACAGCATCCCTTCTCCACTGGGAGAGAGTATGCTTGGGCTGCATTGCGCAGCGAGGT
	'HumaHAdV-7-N1_7__gb_MK492255.1_'	GGGACAGCATCCCTTCTCCACTGGGAGAGAGTATGCTTGGGCTGCATTGCGCAGCGAGGT
	'Human_mastadenovirus_B__gb_MK836313.1_'	GGGACAGCATCCCTTCTCCACTGGGAGAGAGTATGCTTGGGCTGCATTGCGCAGCGAGGT
	'HumaHAdV-7-N1_7__gb_KC857700.1_'	GGGACAGCATCCCTTCTCCACTGGGAGAGAGTATGCTTGGGCTGCATTGCGCAGCGAGGT
	'HumaHAdV-7-N1_7__gb_KP670858.1_'	GGGACAGCATCCCTTCTCCACTGGGAGAGAGTATGCTTGGGCTGCATTGCGCAGCGAGGT
	'HumaHAdV-7-N1_B1__gb_NC011203.1_'	GGGACAGCATCCCTTCTCCACTGGGAGAGAGTATGCTTGGGCTGCATTGCGCAGCGAGGT
	'HumaHAdV-7-N1_B2__gb_NC010956.1_'	GGGACAGCAGCCCTTCTCCACGGGGAGGGCGTAAGCTTGAGCGGCCTTGCGGAGCGAGGT

	'Chimpanzee_adenovirus_Y25__gb_NC017825.1_'	GTGCGTGAGGGCGAAGGTGTCCCTGACCATGACCTTGAGGAACTGGTGCTTGAAATCGAT
	'HAdV-7-N1__Query_39669_'	RTGWRWSAGGGCAAAAGTGTCCCTGACCATGACTTTGAGGAATTGATACTTGAAGTCCAT
	'HumaHAdV-7-N1_E__gb_NC003266.2_'	GTGCGTGAGGGCGAAGGTGTCCCTGACCATGACCTTTAGGAACTGGTGCTTGAAGTCGAT
	'HumaHAdV-7-N1_B2__gb_NC011202.1_'	GTGAGTAAGGGCAAAGGTGTCTCTGACCATGACTTTGAGAAATTGGTATTTGAAGTCGAT
	'HumaHAdV-7-N1_type_35__gb_AC000019.1_'	GTGAGTAAGGGCAAAGGTGTCTCTGACCATGACTTTGAGAAATTGGTATTTGAAGTCCAT
	'HumaHAdV-7-N1_type_7__gb_AC000018.1_'	ATGAGTGAGGGCAAAAGTGTCCCTGACCATGACTTTGAGGAATTGATACTTGAAGTCCAT
	'HumaHAdV-7-N1_7__gb_JF800905.1_'	ATGAGTGAGGGCAAAAGTGTCCCTGACCATGACTTTGAGGAATTGATACTTGAAGTCCAT
	'HumaHAdV-7-N1_7__gb_KP670857.1_'	ATGAGTGAGGGCAAAAGTGTCCCTGACCATGACTTTGAGGAATTGATACTTGAAGTCCAT
	'HumaHAdV-7-N1_7__gb_KP670860.1_'	ATGAGTGAGGGCAAAAGTGTCCCTGACCATGACTTTGAGGAATTGATACTTGAAGTCCAT
	'HumaHAdV-7-N1_7__gb_KP670856.2_'	ATGAGTGAGGGCAAAAGTGTCCCTGACCATGACTTTGAGGAATTGATACTTGAAGTCCAT
	'HumaHAdV-7-N1_7__gb_KP670855.2_'	ATGAGTGAGGGCAAAAGTGTCCCTGACCATGACTTTGAGGAATTGATACTTGAAGTCCAT
	'HumaHAdV-7-N1_7__gb_MK492255.1_'	ATGAGTGAGGGCAAAAGTGTCCCTGACCATGACTTTGAGGAATTGATACTTGAAGTCCAT
	'Human_mastadenovirus_B__gb_MK836313.1_'	ATGAGTGAGGGCAAAAGTGTCCCTGACCATGACTTTGAGGAATTGATACTTGAAGTCCAT
	'HumaHAdV-7-N1_7__gb_KC857700.1_'	ATGAGTGAGGGCAAAAGTGTCCCTGACCATGACTTTGAGGAATTGATACTTGAAGTCCAT
	'HumaHAdV-7-N1_7__gb_KP670858.1_'	ATGAGTGAGGGCAAAAGTGTCCCTGACCATGACTTTGAGGAATTGATACTTGAAGTCCAT
	'HumaHAdV-7-N1_B1__gb_NC011203.1_'	ATGAGTGAGGGCAAAAGTGTCCCTGACCATGACTTTGAGGAATTGATACTTGAAGTCGAT
	'HumaHAdV-7-N1_B2__gb_NC010956.1_'	GTGCGTCAGGGCGAAGGTGTCCCTGACCATGACTTTCAAGAACTGGTACTTGAAATCCGA

	'Chimpanzee_adenovirus_Y25__gb_NC017825.1_'	ATCGTCGCAGCCCCCCTGCTCCCAGAGCTGGAAGTCCGTGCGCTTCTTGTAGGCGGGGTT
	'HAdV-7-N1__Query_39669_'	GTCATCACAGGCMAMCTGTTCCCAGAGTTGGAAGTCCACCCGCTTCTTGTAGGCGGGGTT
	'HumaHAdV-7-N1_E__gb_NC003266.2_'	ATCGTCGCAGCCCCCCTGCTCCCAGAGCTGGAAGTCCGTGCGCTTCTTGTAGGCGGGGTT
	'HumaHAdV-7-N1_B2__gb_NC011202.1_'	GTCGTCACAGGCTCCCTGTTCCCAGAGTTGGAAGTCTACCCGTTTCTTGTAGGCGGGGTT
	'HumaHAdV-7-N1_type_35__gb_AC000019.1_'	GTCGTCACAGGCTCCCTGTTCCCAGAGTTGGAAGTCTACCCGTTTCTTGTAGGCGGGGTT
	'HumaHAdV-7-N1_type_7__gb_AC000018.1_'	GTCATCACAGGCCCCCTGTTCCCAGAGTTGGAAGTCCACCCGCTTCTTGTAGGCGGGGTT
	'HumaHAdV-7-N1_7__gb_JF800905.1_'	GTCATCACAGGCCCCCTGTTCCCAGAGTTGGAAGTCCACCCGCTTCTTGTAGGCGGGGTT
	'HumaHAdV-7-N1_7__gb_KP670857.1_'	GTCATCACAGGCCCCCTGTTCCCAGAGTTGGAAGTCCACCCGCTTCTTGTAGGCGGGGTT
	'HumaHAdV-7-N1_7__gb_KP670860.1_'	GTCATCACAGGCCCCCTGTTCCCAGAGTTGGAAGTCCACCCGCTTCTTGTAGGCGGGGTT
	'HumaHAdV-7-N1_7__gb_KP670856.2_'	GTCATCACAGGCCCCCTGTTCCCAGAGTTGGAAGTCCACCCGCTTCTTGTAGGCGGGGTT
	'HumaHAdV-7-N1_7__gb_KP670855.2_'	GTCATCACAGGCCCCCTGTTCCCAGAGTTGGAAGTCCACCCGCTTCTTGTAGGCGGGGTT
	'HumaHAdV-7-N1_7__gb_MK492255.1_'	GTCATCACAGGCCCCCTGTTCCCAGAGTTGGAAGTCCACCCGCTTCTTGTAGGCGGGGTT
	'Human_mastadenovirus_B__gb_MK836313.1_'	GTCATCACAGGCCCCCTGTTCCCAGAGTTGGAAGTCCACCCGCTTCTTGTAGGCGGGGTT
	'HumaHAdV-7-N1_7__gb_KC857700.1_'	GTCATCACAGGCCCCCTGTTCCCAGAGTTGGAAGTCCACCCGCTTCTTGTAGGCGGGGTT
	'HumaHAdV-7-N1_7__gb_KP670858.1_'	GTCATCACAGGCCCCCTGTTCCCAGAGTTGGAAGTCCACCCGCTTCTTGTAGGCGGGGTT
	'HumaHAdV-7-N1_B1__gb_NC011203.1_'	GTCATCACAGGCCCCCTGTTCCCAGAGTTGGAAGTCCACCCGCTTCTTGTAGGCGGGGTT
	'HumaHAdV-7-N1_B2__gb_NC010956.1_'	GTCGTCGCAGCCGCCGTGCTCCCAGAGCTCGAAATCGGTGCGCTTCTTCGAGAGGGGGTT

	'Chimpanzee_adenovirus_Y25__gb_NC017825.1_'	GGGCAAAGCGAAAGTAACATCGTTGAAAAGGATCTTGCCCGCGCGGGGCATAAAGTTGCG
	'HAdV-7-N1__Query_39669_'	GGGCAAAGCGAAASYAACATCATTGAWKCCGATCTTGCCGGCCCKGGGCATGAAAKTWCG
	'HumaHAdV-7-N1_E__gb_NC003266.2_'	GGGCAAAGCGAAAGTAACATCGTTGAAGAGGATCTTGCCCGCGCGGGGCATAAAGTTGCG
	'HumaHAdV-7-N1_B2__gb_NC011202.1_'	GGGCAAAGCGAAAGTAACATCATTGAAGAGAATCTTACCGGCTCTGGGCATAAAATTGCG
	'HumaHAdV-7-N1_type_35__gb_AC000019.1_'	GGGCAAAGCGAAAGTAACATCATTGAAGAGAATCTTACCGGCTCTGGGCATAAAATTGCG
	'HumaHAdV-7-N1_type_7__gb_AC000018.1_'	GGGCAAAGCGAAAGTAACATCATTGAAGAGGATCTTGCCGGCCCTGGGCATGAAATTTCG
	'HumaHAdV-7-N1_7__gb_JF800905.1_'	GGGCAAAGCGAAAGTAACATCATTGAAGAGGATCTTGCCGGCCCTGGGCATGAAATTTCG
	'HumaHAdV-7-N1_7__gb_KP670857.1_'	GGGCAAAGCGAAAGTAACATCATTGAAGAGGATCTTGCCGGCCCTGGGCATGAAATTTCG
	'HumaHAdV-7-N1_7__gb_KP670860.1_'	GGGCAAAGCGAAAGTAACATCATTGAAGAGGATCTTGCCGGCCCTGGGCATGAAATTTCG
	'HumaHAdV-7-N1_7__gb_KP670856.2_'	GGGCAAAGCGAAAGTAACATCATTGAAGAGGATCTTGCCGGCCCTGGGCATGAAATTTCG
	'HumaHAdV-7-N1_7__gb_KP670855.2_'	GGGCAAAGCGAAAGTAACATCATTGAAGAGGATCTTGCCGGCCCTGGGCATGAAATTTCG
	'HumaHAdV-7-N1_7__gb_MK492255.1_'	GGGCAAAGCGAAAGTAACATCATTGAAGAGGATCTTGCCGGCCCTGGGCATGAAATTTCG
	'Human_mastadenovirus_B__gb_MK836313.1_'	GGGCAAAGCGAAAGTAACATCATTGAAGAGGATCTTGCCGGCCCTGGGCATGAAATTTCG
	'HumaHAdV-7-N1_7__gb_KC857700.1_'	GGGCAAAGCGAAAGTAACATCATTGAAGAGGATCTTGCCGGCCCTGGGCATGAAATTTCG
	'HumaHAdV-7-N1_7__gb_KP670858.1_'	GGGCAAAGCGAAAGTAACATCATTGAAGAGGATCTTGCCGGCCCTGGGCATGAAATTTCG
	'HumaHAdV-7-N1_B1__gb_NC011203.1_'	GGGCAAAGCGAAAGTAACATCATTGAAGAGGATCTTGCCGGCCCTGGGCATGAAATTTCG
	'HumaHAdV-7-N1_B2__gb_NC010956.1_'	AGGCAGAGCGAAAGTGACGTCATTGAAGAGAATCTTGCCTGCTCGCGGCATGAAATTGCG

	'Chimpanzee_adenovirus_Y25__gb_NC017825.1_'	AGTGATGCGGAAAGGCTGGGGCACCTCGGCCCGGTTGTTGATGACCTGGGCGGCGAGCAC
	'HAdV-7-N1__Query_39669_'	GGTGATTCTGAAAGGCTGAGGGACCTCTGCTCGGTTRTNNNCGACCAGAGCGGCCAAGMC
	'HumaHAdV-7-N1_E__gb_NC003266.2_'	AGTGATGCGGAAAGGCTGGGGCACCTCGGCCCGGTTGTTGATGACCTGGGCGGCGAGCAC
	'HumaHAdV-7-N1_B2__gb_NC011202.1_'	AGTGATGCGAAAAGGCTGTGGTACTTCCGCTCGATTGTTGATCACCTGGGCAGCTAGGAC
	'HumaHAdV-7-N1_type_35__gb_AC000019.1_'	AGTGATGCGGAAAGGCTGTGGTACTTCCGCTCGATTGTTGATCACCTGGGCAGCTAGGAC
	'HumaHAdV-7-N1_type_7__gb_AC000018.1_'	GGTGATTCTGAAAGGCTGAGGGACCTCTGCTCGGTTATTGATAACCTGAGCGGCCAAGAC
	'HumaHAdV-7-N1_7__gb_JF800905.1_'	GGTGATTCTGAAAGGCTGAGGGACCTCTGCTCGGTTATTGATAACCTGAGCGGCCAAGAC
	'HumaHAdV-7-N1_7__gb_KP670857.1_'	GGTGATTCTGAAAGGCTGAGGGACCTCTGCTCGGTTATTGATAACCTGAGCGGCCAAGAC
	'HumaHAdV-7-N1_7__gb_KP670860.1_'	GGTGATTCTGAAAGGCTGAGGGACCTCTGCTCGGTTATTGATAACCTGAGCGGCCAAGAC
	'HumaHAdV-7-N1_7__gb_KP670856.2_'	GGTGATTCTGAAAGGCTGAGGGACCTCTGCTCGGTTATTGATAACCTGAGCGGCCAAGAC
	'HumaHAdV-7-N1_7__gb_KP670855.2_'	GGTGATTCTGAAAGGCTGAGGGACCTCTGCTCGGTTATTGATAACCTGAGCGGCCAAGAC
	'HumaHAdV-7-N1_7__gb_MK492255.1_'	GGTGATTCTGAAAGGCTGAGGGACCTCTGCTCGGTTATTGATAACCTGAGCGGCCAAGAC
	'Human_mastadenovirus_B__gb_MK836313.1_'	GGTGATTCTGAAAGGCTGAGGGACCTCTGCTCGGTTATTGATAACCTGAGCGGCCAAGAC
	'HumaHAdV-7-N1_7__gb_KC857700.1_'	GGTGATTCTGAAAGGCTGAGGGACCTCTGCTCGGTTATTGATAACCTGAGCGGCCAAGAC
	'HumaHAdV-7-N1_7__gb_KP670858.1_'	GGTGATTCTGAAAGGCTGAGGGACCTCTGCTCGGTTATTGATAACCTGAGCGGCCAAGAC
	'HumaHAdV-7-N1_B1__gb_NC011203.1_'	GGTGATTTTGAAAGGCTGAGGAACCTCTGCTCGGTTATTGATAACCTGAGCGGCCAAGAC
	'HumaHAdV-7-N1_B2__gb_NC010956.1_'	GGTGATGCGGAAAGGGCCCGGGACGGAGGCTCGGTTGTTGATCACCTGGGCGGCAAGGAC

	'Chimpanzee_adenovirus_Y25__gb_NC017825.1_'	GATCTCGTCGAAACCGTTGATGTTGTGGCCCACGATGTAGAGTTCCACGAATCGCGGGCG
	'HAdV-7-N1__Query_39669_'	GATCTCATCAAAYCCATTGATGYTGTGCCCCACGATMAACAATTCTAAGAATCGAAGGAG
	'HumaHAdV-7-N1_E__gb_NC003266.2_'	GATCTCGTCGAAGCCGTTAATGTTGTGGCCCACAATGTATAGTTCCACGAACCGCGGGCG
	'HumaHAdV-7-N1_B2__gb_NC011202.1_'	GATCTCGTCGAAACCGTTGATGTTGTGTCCTACGATGTATAATTCTATGAAACGCGGCGT
	'HumaHAdV-7-N1_type_35__gb_AC000019.1_'	GATTTCGTCGAAACCGTTGATGTTGTGTCCTACGATGTATAATTCTATGAAACGCGGCGT
	'HumaHAdV-7-N1_type_7__gb_AC000018.1_'	GATCTCATCAAAGCCATTGATGTTGTGCCCCACTATGTACAGTTCTAAGAATCGAGGGGT
	'HumaHAdV-7-N1_7__gb_JF800905.1_'	GATCTCATCAAAGCCATTGATGTTGTGCCCCACTATGTACAGTTCTAAGAATCGAGGGGT
	'HumaHAdV-7-N1_7__gb_KP670857.1_'	GATCTCATCAAAGCCATTGATGTTGTGCCCCACTATGTACAGTTCTAAGAATCGAGGGGT
	'HumaHAdV-7-N1_7__gb_KP670860.1_'	GATCTCATCAAAGCCATTGATGTTGTGCCCCACTATGTACAGTTCTAAGAATCGAGGGGT
	'HumaHAdV-7-N1_7__gb_KP670856.2_'	GATCTCATCAAAGCCATTGATGTTGTGCCCCACTATGTACAGTTCTAAGAATCGAGGGGT
	'HumaHAdV-7-N1_7__gb_KP670855.2_'	GATCTCATCAAAGCCATTGATGTTGTGCCCCACTATGTACAGTTCTAAGAATCGAGGGGT
	'HumaHAdV-7-N1_7__gb_MK492255.1_'	GATCTCATCAAAGCCATTGATGTTGTGCCCCACTATGTACAGTTCTAAGAATCGAGGGGT
	'Human_mastadenovirus_B__gb_MK836313.1_'	GATCTCATCAAAGCCATTGATGTTGTGCCCCACTATGTACAGTTCTAAGAATCGAGGGGT
	'HumaHAdV-7-N1_7__gb_KC857700.1_'	GATCTCATCAAAGCCATTGATGTTGTGCCCCACTATGTACAGTTCTAAGAATCGAGGGGT
	'HumaHAdV-7-N1_7__gb_KP670858.1_'	GATCTCATCAAAGCCATTGATGTTGTGCCCCACTATGTACAGTTCTAAGAATCGAGGGGT
	'HumaHAdV-7-N1_B1__gb_NC011203.1_'	GATCTCATCAAAGCCATTGATGTTGTGCCCCACTATGTACAGTTCTAAGAATCGAGGGGT
	'HumaHAdV-7-N1_B2__gb_NC010956.1_'	GATCTCGTCGAAGCCGTTGATGTTGTGCCCGACGATGTAGAGTTCCATGAATCGCGGGCG

	'Chimpanzee_adenovirus_Y25__gb_NC017825.1_'	GCCCTTGACGTGGGGCAGCTTCTTGAGCTCCTCGTAGGTGAGCTCGTCGGGGTCGCTGAG
	'HAdV-7-N1__Query_39669_'	GCGYYSR-CATSAGGCAGCTTCTTGAGTTCTTCAAAAGTGAGATCTGTAGGGTCAGTGAG
	'HumaHAdV-7-N1_E__gb_NC003266.2_'	GCCCTTGACGTGGGGCAGTTTCTTGAGCTCCTCGTAGGTGAGCTCGTCGGGGTCGCTGAG
	'HumaHAdV-7-N1_B2__gb_NC011202.1_'	GCCTCTGACGTGAGGTAGCTTACTGAGCTCATCAAAGGTTAGGTCTGTGGGGTCAGATAA
	'HumaHAdV-7-N1_type_35__gb_AC000019.1_'	GCCTCTGACGTGAGGTAGCTTACTGAGCTCATCAAAGGTTAGGTCTGTGGGGTCAGATAA
	'HumaHAdV-7-N1_type_7__gb_AC000018.1_'	GCCCCTGACATGAGGCAGCTTCTTGAGTTCTTCAAAAGTGAGATCTGTAGGGTCAGTGAG
	'HumaHAdV-7-N1_7__gb_JF800905.1_'	GCCCCTG-CATGAGGCAGCTTCTTGAGTTCTTCAAAAGTGAGATCTGTAGGGTCAGTGAG
	'HumaHAdV-7-N1_7__gb_KP670857.1_'	GCCCCTG-CATGAGGCAGCTTCTTGAGTTCTTCAAAAGTGAGATCTGTAGGGTCAGTGAG
	'HumaHAdV-7-N1_7__gb_KP670860.1_'	GCCCCTG-CATGAGGCAGCTTCTTGAGTTCTTCAAAAGTGAGATCTGTAGGGTCAGTGAG
	'HumaHAdV-7-N1_7__gb_KP670856.2_'	GCCCCTG-CATGAGGCAGCTTCTTGAGTTCTTCAAAAGTGAGATCTGTAGGGTCAGTGAG
	'HumaHAdV-7-N1_7__gb_KP670855.2_'	GCCCCTG-CATGAGGCAGCTTCTTGAGTTCTTCAAAAGTGAGATCTGTAGGGTCAGTGAG
	'HumaHAdV-7-N1_7__gb_MK492255.1_'	GCCCCTG-CATGAGGCAGCTTCTTGAGTTCTTCAAAAGTGAGATCTGTAGGGTCAGTGAG
	'Human_mastadenovirus_B__gb_MK836313.1_'	GCCCCTG-CATGAGGCAGCTTCTTGAGTTCTTCAAAAGTGAGATCTGTAGGGTCAGTGAG
	'HumaHAdV-7-N1_7__gb_KC857700.1_'	GCCCCTG-CATGAGGCAGCTTCTTGAGTTCTTCAAAAGTGAGATCTGTAGGGTCAGTGAG
	'HumaHAdV-7-N1_7__gb_KP670858.1_'	GCCCCTG-CATGAGGCAGCTTCTTGAGTTCTTCAAAAGTGAGATCTGTAGGGTCAGTGAG
	'HumaHAdV-7-N1_B1__gb_NC011203.1_'	GCCCCTGACATGAGGCAGCTTCTTGAGTTCTTCAAAAGTGAGATCTGTAGGGTCAGTGAG
	'HumaHAdV-7-N1_B2__gb_NC010956.1_'	GCCTTTGATGTGCGGCAGCTTTTTGAGCTCCTCGTAGGTGAGGTCCTCGGGGCATTGCAG

	'Chimpanzee_adenovirus_Y25__gb_NC017825.1_'	ACCGTGCTGCTCGAGCGCCCAGTCGGCGAGATGGGGGTTGGCGCGGAGGAAGGAAGTCCA
	'HAdV-7-N1__Query_39669_'	AGCATAGTGTTCGAGGWCCCMTTCGTGCACGTGAGGGTTCGCTTTGAGGAAGGAGGACCA
	'HumaHAdV-7-N1_E__gb_NC003266.2_'	CCCGTGCTGCTCGAGGGCCCAGTCGGCGAGATGGGGGTTGGCGCGGAGGAAGGAAGTCCA
	'HumaHAdV-7-N1_B2__gb_NC011202.1_'	GGCGTAGTGTTCGAGAGCCCATTCGTGCAGGTGAGGATTTGCATGTAGGAATGATGACCA
	'HumaHAdV-7-N1_type_35__gb_AC000019.1_'	GGCGTAGTGTTCGAGAGCCCATTCGTGCAGGTGAGGATTTGCATGTAGGAATGATGACCA
	'HumaHAdV-7-N1_type_7__gb_AC000018.1_'	AGCATAGTGTTCGAGGGCCCATTCGTGCACGTGAGGGTTCGCTTTGAGGAAGGAGGACCA
	'HumaHAdV-7-N1_7__gb_JF800905.1_'	AGCATAGTGTTCGAGGGCCCATTCGTGCACGTGAGGGTTCGCTTTGAGGAAGGAGGACCA
	'HumaHAdV-7-N1_7__gb_KP670857.1_'	AGCATAGTGTTCGAGGGCCCATTCGTGCACGTGAGGGTTCGCTTTGAGGAAGGAGGACCA
	'HumaHAdV-7-N1_7__gb_KP670860.1_'	AGCATAGTGTTCGAGGGCCCATTCGTGCACGTGAGGGTTCGCTTTGAGGAAGGAGGACCA
	'HumaHAdV-7-N1_7__gb_KP670856.2_'	AGCATAGTGTTCGAGGGCCCATTCGTGCACGTGAGGGTTCGCTTTGAGGAAGGAGGACCA
	'HumaHAdV-7-N1_7__gb_KP670855.2_'	AGCATAGTGTTCGAGGGCCCATTCGTGCACGTGAGGGTTCGCTTTGAGGAAGGAGGACCA
	'HumaHAdV-7-N1_7__gb_MK492255.1_'	AGCATAGTGTTCGAGGGCCCATTCGTGCACGTGAGGGTTCGCTTTGAGGAAGGAGGACCA
	'Human_mastadenovirus_B__gb_MK836313.1_'	AGCATAGTGTTCGAGGGCCCATTCGTGCACGTGAGGGTTCGCTTTGAGGAAGGAGGACCA
	'HumaHAdV-7-N1_7__gb_KC857700.1_'	AGCATAGTGTTCGAGGGCCCATTCGTGCACGTGAGGGTTCGCTTTGAGGAAGGAGGACCA
	'HumaHAdV-7-N1_7__gb_KP670858.1_'	AGCATAGTGTTCGAGGGCCCATTCGTGCACGTGAGGGTTCGCTTTGAGGAAGGAGGACCA
	'HumaHAdV-7-N1_B1__gb_NC011203.1_'	AGCATAGTGTTCGAGGGCCCATTCGTGCACGTGAGGGTTCGCTTTAAGGAAGGAGGACCA
	'HumaHAdV-7-N1_B2__gb_NC010956.1_'	GCCGTGCTGCTCTAGCGCCCACTCCTGGAGATGTGGGTTGGCTTGCATGAAGGAAGCCCA

	'Chimpanzee_adenovirus_Y25__gb_NC017825.1_'	GAGATCCACGGCCAGGGCGGTTTGCAGACGGTCCCGGTACTGACGGAACTGCTGCCCGAC
	'HAdV-7-N1__Query_39669_'	GACTTCCACTGCCAGTGRTGTTTGTGMCYGGTCCCGGTATTGACGAAAATGCTGCCCGAC
	'HumaHAdV-7-N1_E__gb_NC003266.2_'	GAGATCCACGGCCAGGGCGGTTTGCAGACGATCCCGGTACTGGCGGAACTGCTGACCCAC
	'HumaHAdV-7-N1_B2__gb_NC011202.1_'	AAGATCTACCGCCAGTGCTGTTTGTAACTGGTCCCGATACTGACGAAAATGCCGGCCAAT
	'HumaHAdV-7-N1_type_35__gb_AC000019.1_'	AAGATCTACCGCCAGTGCTGTTTGTAACTGGTCCCGATACTGACGAAAATGCCGGCCAAT
	'HumaHAdV-7-N1_type_7__gb_AC000018.1_'	GAGGTCCACTGCGAGTGCTGTTTGTAACTGGTCCCGGTATTGACGAAAATGCTGCCCGAC
	'HumaHAdV-7-N1_7__gb_JF800905.1_'	GAGGTCCACTGCCAGTGCTGTTTGTAACTGGTCCCGGTATTGACGAAAATGCTGCCCGAC
	'HumaHAdV-7-N1_7__gb_KP670857.1_'	GAGGTCCACTGCCAGTGCTGTTTGTAACTGGTCCCGGTATTGACGAAAATGCTGCCCGAC
	'HumaHAdV-7-N1_7__gb_KP670860.1_'	GAGGTCCACTGCCAGTGCTGTTTGTAACTGGTCCCGGTATTGACGAAAATGCTGCCCGAC
	'HumaHAdV-7-N1_7__gb_KP670856.2_'	GAGGTCCACTGCCAGTGCTGTTTGTAACTGGTCCCGGTATTGACGAAAATGCTGCCCGAC
	'HumaHAdV-7-N1_7__gb_KP670855.2_'	GAGGTCCACTGCCAGTGCTGTTTGTAACTGGTCCCGGTATTGACGAAAATGCTGCCCGAC
	'HumaHAdV-7-N1_7__gb_MK492255.1_'	GAGGTCCACTGCCAGTGCTGTTTGTAACTGGTCCCGGTATTGACGAAAATGCTGCCCGAC
	'Human_mastadenovirus_B__gb_MK836313.1_'	GAGGTCCACTGCCAGTGCTGTTTGTAACTGGTCCCGGTATTGACGAAAATGCTGCCCGAC
	'HumaHAdV-7-N1_7__gb_KC857700.1_'	GAGGTCCACTGCCAGTGCTGTTTGTAACTGGTCCCGGTATTGACGAAAATGCTGCCCGAC
	'HumaHAdV-7-N1_7__gb_KP670858.1_'	GAGGTCCACTGCCAGTGCTGTTTGTAACTGGTCCCGGTATTGACGAAAATGCTGCCCGAC
	'HumaHAdV-7-N1_B1__gb_NC011203.1_'	GAGGTCCACTGCCAGTGCTGTTTGTAACTGGTCCCGGTACTGACGAAAATGCTGTCCGAC
	'HumaHAdV-7-N1_B2__gb_NC010956.1_'	GAGCTCGCGGGCCATGAGGGTCTGGAGCTCGTCGCGAAAGAGGCGGAACTGCTGGCCCAC

	'Chimpanzee_adenovirus_Y25__gb_NC017825.1_'	GGCCATTTTTTCGGGGGTGACGCAGTAGAAGGTGCGGGGGTCCCCGTGCCAGCGGTCCCA
	'HAdV-7-N1__Query_39669_'	TGCCATTTTTTCTGGGGTGACGCAATAGAAGGTTTSGGSGWCCTGCCGCCAGCGATCCCG
	'HumaHAdV-7-N1_E__gb_NC003266.2_'	GGCCATTTTTTCGGGGGTGACGCAGTAGAAGGTGCGGGGGTCGCCGTGCCAACGGTCCCA
	'HumaHAdV-7-N1_B2__gb_NC011202.1_'	TGCCATTTTTTCTGGAGTGACACAGTAGAAGGTTCTGGGGTCTTGTTGCCATCGATCCCA
	'HumaHAdV-7-N1_type_35__gb_AC000019.1_'	TGCCATTTTTTCTGGAGTGACACAGTAGAAGGTTCTGGGGTCTTGTTGCCATCGATCCCA
	'HumaHAdV-7-N1_type_7__gb_AC000018.1_'	TGCCATTTTTTCTGGGGTGACGCAATAGAAGGTTTGGGGGTCCTGCCGCCAGCGATCCCA
	'HumaHAdV-7-N1_7__gb_JF800905.1_'	TGCCATTTTTTCTGGGGTGACGCAATAGAAGGTTTGGGGGTCCTGCCGCCAGCGATCCCA
	'HumaHAdV-7-N1_7__gb_KP670857.1_'	TGCCATTTTTTCTGGGGTGACGCAATAGAAGGTTTGGGGGTCCTGCCGCCAGCGATCCCA
	'HumaHAdV-7-N1_7__gb_KP670860.1_'	TGCCATTTTTTCTGGGGTGACGCAATAGAAGGTTTGGGGGTCCTGCCGCCAGCGATCCCA
	'HumaHAdV-7-N1_7__gb_KP670856.2_'	TGCCATTTTTTCTGGGGTGACGCAATAGAAGGTTTGGGGGTCCTGCCGCCAGCGATCCCA
	'HumaHAdV-7-N1_7__gb_KP670855.2_'	TGCCATTTTTTCTGGGGTGACGCAATAGAAGGTTTGGGGGTCCTGCCGCCAGCGATCCCA
	'HumaHAdV-7-N1_7__gb_MK492255.1_'	TGCCATTTTTTCTGGGGTGACGCAATAGAAGGTTTGGGGGTCCTGCCGCCAGCGATCCCA
	'Human_mastadenovirus_B__gb_MK836313.1_'	TGCCATTTTTTCTGGGGTGACGCAATAGAAGGTTTGGGGGTCCTGCCGCCAGCGATCCCA
	'HumaHAdV-7-N1_7__gb_KC857700.1_'	TGCCATTTTTTCTGGGGTGACGCAATAGAAGGTTTGGGGGTCCTGCCGCCAGCGATCCCA
	'HumaHAdV-7-N1_7__gb_KP670858.1_'	TGCCATTTTTTCTGGGGTGACGCAATAGAAGGTTTGGGGGTCCTGCCGCCAGCGATCCCA
	'HumaHAdV-7-N1_B1__gb_NC011203.1_'	TGCCATCTTTTCTGGGGTGACGCAATAGAAGGTTTGGGGGTCCTGCCGCCAGCGATCCCA
	'HumaHAdV-7-N1_B2__gb_NC010956.1_'	GGCCATCTTTTCTGGGGTGACGCAGTAGAAGGTGAGGGGGTCCCGCTCCCAGCGATCCCA

	'Chimpanzee_adenovirus_Y25__gb_NC017825.1_'	TTTGAGCTGGAGGGCGAGATCGAGGGCGAGCTCGACGAGGCGGTCGTCCCCTGAGAGTTT
	'HAdV-7-N1__Query_39669_'	CWTAAGTTTCATGGCGAGGTCRKWGGCGATGTTGACGAGCCGCTGGTCTCCAGAGAGTTT
	'HumaHAdV-7-N1_E__gb_NC003266.2_'	TTTTAGCTGGAGGGCGAGATCAAGGGCGAGCTCAACGAGCCGGTCGTCCCCGGAGAGTTT
	'HumaHAdV-7-N1_B2__gb_NC011202.1_'	CTTGAGTTTAATGGCTAGATCGTGGGCCATGTTGACGAGACGCTCTTCTCCTGAGAGTTT
	'HumaHAdV-7-N1_type_35__gb_AC000019.1_'	CTTGAGTTTAATGGCTAGATCGTGGGCCATGTTGACGAGACGCTCTTCTCCTGAGAGTTT
	'HumaHAdV-7-N1_type_7__gb_AC000018.1_'	CTTAAGTTTCATGGCGAGGTCATAGGCGATGTTGACGAGCCGCTGGTCTCCAGAGAGTTT
	'HumaHAdV-7-N1_7__gb_JF800905.1_'	CTTAAGTTTCATGGCGAGGTCATAGGCGATGTTGACGAGCCGCTGGTCTCCAGAGAGTTT
	'HumaHAdV-7-N1_7__gb_KP670857.1_'	CTTAAGTTTCATGGCGAGGTCATAGGCGATGTTGACGAGCCGCTGGTCTCCAGAGAGTTT
	'HumaHAdV-7-N1_7__gb_KP670860.1_'	CTTAAGTTTCATGGCGAGGTCATAGGCGATGTTGACGAGCCGCTGGTCTCCAGAGAGTTT
	'HumaHAdV-7-N1_7__gb_KP670856.2_'	CTTAAGTTTCATGGCGAGGTCATAGGCGATGTTGACGAGCCGCTGGTCTCCAGAGAGTTT
	'HumaHAdV-7-N1_7__gb_KP670855.2_'	CTTAAGTTTCATGGCGAGGTCATAGGCGATGTTGACGAGCCGCTGGTCTCCAGAGAGTTT
	'HumaHAdV-7-N1_7__gb_MK492255.1_'	CTTAAGTTTCATGGCGAGGTCATAGGCGATGTTGACGAGCCGCTGGTCTCCAGAGAGTTT
	'Human_mastadenovirus_B__gb_MK836313.1_'	CTTAAGTTTCATGGCGAGGTCATAGGCGATGTTGACGAGCCGCTGGTCTCCAGAGAGTTT
	'HumaHAdV-7-N1_7__gb_KC857700.1_'	CTTAAGTTTCATGGCGAGGTCATAGGCGATGTTGACGAGCCGCTGGTCTCCAGAGAGTTT
	'HumaHAdV-7-N1_7__gb_KP670858.1_'	CTTAAGTTTCATGGCGAGGTCATAGGCGATGTTGACGAGCCGCTGGTCTCCAGAGAGTTT
	'HumaHAdV-7-N1_B1__gb_NC011203.1_'	CTTGAGTTTTATGGCGAGGTCATAGGCGATGTTGACGAGCCGCTGGTCTCCAGAGAGTTT
	'HumaHAdV-7-N1_B2__gb_NC010956.1_'	GCGTAAGCGCACGGCGAGATCGCGAGCGAGGGCGACCAGCTCGGGTTCCCCCGAGAATTT

	'Chimpanzee_adenovirus_Y25__gb_NC017825.1_'	CATGACCAGCATGAAGGGGACGAGCTGCTTGCCGAAGGACCCCATCCAGGTGTAGGTTTC
	'HAdV-7-N1__Query_39669_'	CATGACCAGCATGAAGGGGAWKAGCTGCTTGCCAAAGGACCCGMCCCAGGTGTAGGTTTC
	'HumaHAdV-7-N1_E__gb_NC003266.2_'	CATGACCAGCATGAAGGGGACGAGCTGCTTGCCGAAGGACCCCATCCAGGTGTAGGTTTC
	'HumaHAdV-7-N1_B2__gb_NC011202.1_'	CATGACCAGCATGAAAGGAACTAGTTGTTTGCCAAAGGATCCCATCCAGGTGTAAGTTTC
	'HumaHAdV-7-N1_type_35__gb_AC000019.1_'	CATGACCAGCATGAAAGGAACTAGTTGTTTGCCAAAGGATCCCATCCAGGTGTAAGTTTC
	'HumaHAdV-7-N1_type_7__gb_AC000018.1_'	CATGACCAGCATGAAGGGGATTAGCTGCTTGCCAAAGGACCCCATCCAGGTGTAGGTTTC
	'HumaHAdV-7-N1_7__gb_JF800905.1_'	CATGACCAGCATGAAGGGGATTAGCTGCTTGCCAAAGGACCCCATCCAGGTGTAGGTTTC
	'HumaHAdV-7-N1_7__gb_KP670857.1_'	CATGACCAGCATGAAGGGGATTAGCTGCTTGCCAAAGGACCCCATCCAGGTGTAGGTTTC
	'HumaHAdV-7-N1_7__gb_KP670860.1_'	CATGACCAGCATGAAGGGGATTAGCTGCTTGCCAAAGGACCCCATCCAGGTGTAGGTTTC
	'HumaHAdV-7-N1_7__gb_KP670856.2_'	CATGACCAGCATGAAGGGGATTAGCTGCTTGCCAAAGGACCCCATCCAGGTGTAGGTTTC
	'HumaHAdV-7-N1_7__gb_KP670855.2_'	CATGACCAGCATGAAGGGGATTAGCTGCTTGCCAAAGGACCCCATCCAGGTGTAGGTTTC
	'HumaHAdV-7-N1_7__gb_MK492255.1_'	CATGACCAGCATGAAGGGGATTAGCTGCTTGCCAAAGGACCCCATCCAGGTGTAGGTTTC
	'Human_mastadenovirus_B__gb_MK836313.1_'	CATGACCAGCATGAAGGGGATTAGCTGCTTGCCAAAGGACCCCATCCAGGTGTAGGTTTC
	'HumaHAdV-7-N1_7__gb_KC857700.1_'	CATGACCAGCATGAAGGGGATTAGCTGCTTGCCAAAGGACCCCATCCAGGTGTAGGTTTC
	'HumaHAdV-7-N1_7__gb_KP670858.1_'	CATGACCAGCATGAAGGGGATTAGCTGCTTGCCAAAGGACCCCATCCAGGTGTAGGTTTC
	'HumaHAdV-7-N1_B1__gb_NC011203.1_'	CATGACCAGCATGAAGGGGATTAGCTGCTTGCCAAAGGACCCCATCCAGGTGTAGGTTTC
	'HumaHAdV-7-N1_B2__gb_NC010956.1_'	CATGACCAGCATGAAGGGGACGAGCTGCTTGCCGAAGGACCCCATCCAGGTGTAGGTTTC

	'Chimpanzee_adenovirus_Y25__gb_NC017825.1_'	CACATCGTAGGTGAGGAAGAGCCTTTCGGTGCGAGGATGCGAGCCGATGGGGAAGAACTG
	'HAdV-7-N1__Query_39669_'	CACATCGTAGGTGAGGMGRTTCCTTTCTGTGCGAGGATGAGAGCCAATCGGGAAGAATCC
	'HumaHAdV-7-N1_E__gb_NC003266.2_'	CACATCGTAGGTGAGGAAGAGCCTTTCGGTGCGAGGATGCGAGCCGATGGGGAAGAACTG
	'HumaHAdV-7-N1_B2__gb_NC011202.1_'	CACATCGTAGGTCAGGAAGAGTCTTTCTGTGCGAGGATGAGAGCCGATCGGGAAGAACTG
	'HumaHAdV-7-N1_type_35__gb_AC000019.1_'	CACATCGTAGGTCAGGAAGAGTCTTTCTGTGCGAGGATGAGAGCCGATCGGGAAGAACTG
	'HumaHAdV-7-N1_type_7__gb_AC000018.1_'	CACATCGTAGGTGAGGAAGAGCCTTTCTGTGCGAGGATGAGAGCCAATCGGGAAGAACTG
	'HumaHAdV-7-N1_7__gb_JF800905.1_'	CACATCGTAGGTGAGGAAGAGCCTTTCTGTGCGAGGATGAGAGCCAATCGGGAAGAACTG
	'HumaHAdV-7-N1_7__gb_KP670857.1_'	CACATCGTAGGTGAGGAAGAGCCTTTCTGTGCGAGGATGAGAGCCAATCGGGAAGAACTG
	'HumaHAdV-7-N1_7__gb_KP670860.1_'	CACATCGTAGGTGAGGAAGAGCCTTTCTGTGCGAGGATGAGAGCCAATCGGGAAGAACTG
	'HumaHAdV-7-N1_7__gb_KP670856.2_'	CACATCGTAGGTGAGGAAGAGCCTTTCTGTGCGAGGATGAGAGCCAATCGGGAAGAACTG
	'HumaHAdV-7-N1_7__gb_KP670855.2_'	CACATCGTAGGTGAGGAAGAGCCTTTCTGTGCGAGGATGAGAGCCAATCGGGAAGAACTG
	'HumaHAdV-7-N1_7__gb_MK492255.1_'	CACATCGTAGGTGAGGAAGAGCCTTTCTGTGCGAGGATGAGAGCCAATCGGGAAGAACTG
	'Human_mastadenovirus_B__gb_MK836313.1_'	CACATCGTAGGTGAGGAAGAGCCTTTCTGTGCGAGGATGAGAGCCAATCGGGAAGAACTG
	'HumaHAdV-7-N1_7__gb_KC857700.1_'	CACATCGTAGGTGAGGAAGAGCCTTTCTGTGCGAGGATGAGAGCCAATCGGGAAGAACTG
	'HumaHAdV-7-N1_7__gb_KP670858.1_'	CACATCGTAGGTGAGGAAGAGCCTTTCTGTGCGAGGATGAGAGCCAATCGGGAAGAACTG
	'HumaHAdV-7-N1_B1__gb_NC011203.1_'	CACATCGTAGGTGAGAAAGAGCCTTTCTGTGCGAGGATGAGAGCCAATCGGGAAGAACTG
	'HumaHAdV-7-N1_B2__gb_NC010956.1_'	TACATCGTAGGTGACAAAGAGCCGCTCCGTGCGAGGATGAGAGCCGATTGGGAAGAACTG

	'Chimpanzee_adenovirus_Y25__gb_NC017825.1_'	GATCTCCTGCCACCAATTGGAGGAATGGCTGTTGATGTGATGGAAGTAGAAATGCCGACG
	'HAdV-7-N1__Query_39669_'	GATCTCCTGCCACCAGTTGGAGGAATGGCTGTTGATGTGATGGAAGTAGAACGCCCTGCG
	'HumaHAdV-7-N1_E__gb_NC003266.2_'	GATCTCCTGCCACCAGTTGGAGGAATGGCTGTTGATGTGATGGAAGTAGAAATGCCGACG
	'HumaHAdV-7-N1_B2__gb_NC011202.1_'	GATTTCCTGCCACCAGTTGGAGGATTGGCTGTTGATGTGATGGAAGTAGAAGTTTCTGCG
	'HumaHAdV-7-N1_type_35__gb_AC000019.1_'	GATTTCCTGCCACCAGTTGGAGGATTGGCTGTTGATGTGATGGAAGTAGAAGTTTCTGCG
	'HumaHAdV-7-N1_type_7__gb_AC000018.1_'	GATCTCCTGCCACCAGTTGGAGGAATGGCTGTTGATGTGATGGAAGTAGAACTCCCTGCG
	'HumaHAdV-7-N1_7__gb_JF800905.1_'	GATCTCCTGCCACCAGTTGGAGGAATGGCTGTTGATGTGATGGAAGTAGAACTCCCTGCG
	'HumaHAdV-7-N1_7__gb_KP670857.1_'	GATCTCCTGCCACCAGTTGGAGGAATGGCTGTTGATGTGATGGAAGTAGAACTCCCTGCG
	'HumaHAdV-7-N1_7__gb_KP670860.1_'	GATCTCCTGCCACCAGTTGGAGGAATGGCTGTTGATGTGATGGAAGTAGAACTCCCTGCG
	'HumaHAdV-7-N1_7__gb_KP670856.2_'	GATCTCCTGCCACCAGTTGGAGGAATGGCTGTTGATGTGATGGAAGTAGAACTCCCTGCG
	'HumaHAdV-7-N1_7__gb_KP670855.2_'	GATCTCCTGCCACCAGTTGGAGGAATGGCTGTTGATGTGATGGAAGTAGAACTCCCTGCG
	'HumaHAdV-7-N1_7__gb_MK492255.1_'	GATCTCCTGCCACCAGTTGGAGGAATGGCTGTTGATGTGATGGAAGTAGAACTCCCTGCG
	'Human_mastadenovirus_B__gb_MK836313.1_'	GATCTCCTGCCACCAGTTGGAGGAATGGCTGTTGATGTGATGGAAGTAGAACTCCCTGCG
	'HumaHAdV-7-N1_7__gb_KC857700.1_'	GATCTCCTGCCACCAGTTGGAGGAATGGCTGTTGATGTGATGGAAGTAGAACTCCCTGCG
	'HumaHAdV-7-N1_7__gb_KP670858.1_'	GATCTCCTGCCACCAGTTGGAGGAATGGCTGTTGATGTGATGGAAGTAGAACTCCCTGCG
	'HumaHAdV-7-N1_B1__gb_NC011203.1_'	GATCTCCTGCCACCAGTTGGAGGAATGGCTGTTGATGTGATGGAAGTAGAACTCCCTGCG
	'HumaHAdV-7-N1_B2__gb_NC010956.1_'	GATTTCCTGCCACCAGTTGGACGAGTGGCTGTTGATGTGATGAAAGTAGAAATCCCGCCG

	'Chimpanzee_adenovirus_Y25__gb_NC017825.1_'	GCGCGCCGAACACTCGTGCTTGTGTTTATACAAGCGGCCACAGTGCTCGCAACGCTGCAC
	'HAdV-7-N1__Query_39669_'	ACGCGCCGAGCATTCATGCTTGTGCTGCTACACACGGCCGCAGTACGCGCAGCGATTCAC
	'HumaHAdV-7-N1_E__gb_NC003266.2_'	GCGCGCCGAACATTCGTGCTTGTGTTTATACAAGCGGCCACAGTGCTCGCAACGCTGCAC
	'HumaHAdV-7-N1_B2__gb_NC011202.1_'	GCGCGCCGAGCATTCGTGTTTGTGCTTGTACAGACGGCCGCAGTAGTCGCAGCGTTGCAC
	'HumaHAdV-7-N1_type_35__gb_AC000019.1_'	GCGCGCCGAGCATTCGTGTTTGTGCTTGTACAGACGGCCGCAGTAGTCGCAGCGTTGCAC
	'HumaHAdV-7-N1_type_7__gb_AC000018.1_'	ACGCGCCGAGCATTCATGCTTGTGCTTGTACAGACGGCCGCAGTACTCGCAGCGATTCAC
	'HumaHAdV-7-N1_7__gb_JF800905.1_'	ACGCGCCGAGCATTCATGCTTGTGCTTGTACAGACGGCCGCAGTACTCGCAGCGATTCAC
	'HumaHAdV-7-N1_7__gb_KP670857.1_'	ACGCGCCGAGCATTCATGCTTGTGCTTGTACAGACGGCCGCAGTACTCGCAGCGATTCAC
	'HumaHAdV-7-N1_7__gb_KP670860.1_'	ACGCGCCGAGCATTCATGCTTGTGCTTGTACAGACGGCCGCAGTACTCGCAGCGATTCAC
	'HumaHAdV-7-N1_7__gb_KP670856.2_'	ACGCGCCGAGCATTCATGCTTGTGCTTGTACAGACGGCCGCAGTACTCGCAGCGATTCAC
	'HumaHAdV-7-N1_7__gb_KP670855.2_'	ACGCGCCGAGCATTCATGCTTGTGCTTGTACAGACGGCCGCAGTACTCGCAGCGATTCAC
	'HumaHAdV-7-N1_7__gb_MK492255.1_'	ACGCGCCGAGCATTCATGCTTGTGCTTGTACAGACGGCCGCAGTACTCGCAGCGATTCAC
	'Human_mastadenovirus_B__gb_MK836313.1_'	ACGCGCCGAGCATTCATGCTTGTGCTTGTACAGACGGCCGCAGTACTCGCAGCGATTCAC
	'HumaHAdV-7-N1_7__gb_KC857700.1_'	ACGCGCCGAGCATTCATGCTTGTGCTTGTACAGACGGCCGCAGTACTCGCAGCGATTCAC
	'HumaHAdV-7-N1_7__gb_KP670858.1_'	ACGCGCCGAGCATTCATGCTTGTGCTTGTACAGACGGCCGCAGTACTCGCAGCGATTCAC
	'HumaHAdV-7-N1_B1__gb_NC011203.1_'	ACGCGCCGAGCATTCATGCTTGTGCTTGTACAGACGGCCGCAGTACTCGCAGCGATTCAC
	'HumaHAdV-7-N1_B2__gb_NC010956.1_'	GCGAACCGAGCACTCGTGCTGATGCTTGTAAAAGCGTCCGCAGTACTCGCAGCGCTGCAC

	'Chimpanzee_adenovirus_Y25__gb_NC017825.1_'	GGGATGCACGTGCTGCACGAGCTGTACCTGAGTTCCTTTGACGAGGAATTTCAGTGGGAA
	'HAdV-7-N1__Query_39669_'	GCAAGGCACCTCATGAATGAGTTGTACCTGACTTCCTTTKWCGAGAAATTTCAGTGGAAA
	'HumaHAdV-7-N1_E__gb_NC003266.2_'	GGGATGCACGTGCTGCACGAGCTGTACCTGGGTTCCTTTGACGAGGAATTTCAGTGGGAA
	'HumaHAdV-7-N1_B2__gb_NC011202.1_'	GGGTTGTATCTCGTGAATGAGTTGTACCTGGCTTCCCTTGACGAGAAATTTCAGTGGGAA
	'HumaHAdV-7-N1_type_35__gb_AC000019.1_'	GGGTTGTATCTCGTGAATGAGCTGTACCTGGCTTCCCTTGACGAGAAATTTCAGTGGGAA
	'HumaHAdV-7-N1_type_7__gb_AC000018.1_'	GGGATGCACCTCATGAATGAGTTGTACCTGACTTCCTTTGACGAGAAATTTCAGTGGAAA
	'HumaHAdV-7-N1_7__gb_JF800905.1_'	GGGATGCACCTCATGAATGAGTTGTACCTGACTTCCTTTGACGAGAAATTTCAGTGGAAA
	'HumaHAdV-7-N1_7__gb_KP670857.1_'	GGGATGCACCTCATGAATGAGTTGTACCTGACTTCCTTTGACGAGAAATTTCAGTGGAAA
	'HumaHAdV-7-N1_7__gb_KP670860.1_'	GGGATGCACCTCATGAATGAGTTGTACCTGACTTCCTTTGACGAGAAATTTCAGTGGAAA
	'HumaHAdV-7-N1_7__gb_KP670856.2_'	GGGATGCACCTCATGAATGAGTTGTACCTGACTTCCTTTGACGAGAAATTTCAGTGGAAA
	'HumaHAdV-7-N1_7__gb_KP670855.2_'	GGGATGCACCTCATGAATGAGTTGTACCTGACTTCCTTTGACGAGAAATTTCAGTGGAAA
	'HumaHAdV-7-N1_7__gb_MK492255.1_'	GGGATGCACCTCATGAATGAGTTGTACCTGACTTCCTTTGACGAGAAATTTCAGTGGAAA
	'Human_mastadenovirus_B__gb_MK836313.1_'	GGGATGCACCTCATGAATGAGTTGTACCTGACTTCCTTTGACGAGAAATTTCAGTGGAAA
	'HumaHAdV-7-N1_7__gb_KC857700.1_'	GGGATGCACCTCATGAATGAGTTGTACCTGACTTCCTTTGACGAGAAATTTCAGTGGAAA
	'HumaHAdV-7-N1_7__gb_KP670858.1_'	GGGATGCACCTCATGAATGAGTTGTACCTGACTTCCTTTGACGAGAAATTTCAGTGGAAA
	'HumaHAdV-7-N1_B1__gb_NC011203.1_'	GGGATGCACCTTATGAATGAGTTGTACCTGACTTCCTTTGACGAGAAATTTCAGTGGAAA
	'HumaHAdV-7-N1_B2__gb_NC010956.1_'	GGGCTGTACCTCATCCACGAGATACACAGCGCGTCCCTTGAGGAGGAACTTCAGGAG---

	'Chimpanzee_adenovirus_Y25__gb_NC017825.1_'	GTGGAGTCGTGGCGCCTGCATCTCGTGCTGTACTACGTCGTGGTGGTCGGCCTGGCCCTC
	'HAdV-7-N1__Query_39669_'	ATTGAGGCCTGGCGTTTGYRMCTGGCGCTCTACTATGTTGTCTGCATCGGCATKTCCATC
	'HumaHAdV-7-N1_E__gb_NC003266.2_'	GTGGAGTCGTGGCGCCTGCATCTGGTGCTGTACTACGTCGTGGTGGTCGGCCTGGCCCTC
	'HumaHAdV-7-N1_B2__gb_NC011202.1_'	GCCGAGGCCTGGCGATTGTATCTCGTGCTCTTCTATATTCGCTGTATCGGCCTGTTCATC
	'HumaHAdV-7-N1_type_35__gb_AC000019.1_'	GCCGAGGCCTGGCGATTGTATCTCGTGCTCTTCTATATTCGCTGTATCGGCCTGTTCATC
	'HumaHAdV-7-N1_type_7__gb_AC000018.1_'	ATTGAGGCCTGGCGTTTGTACCTGGCGCTCTACTATGTTGTCTGCATCGGCATGACCATC
	'HumaHAdV-7-N1_7__gb_JF800905.1_'	ATTGAGGCCTGGCGTTTGTACCTGGCGCTCTACTATGTTGTCTGCATCGGCATGACCATC
	'HumaHAdV-7-N1_7__gb_KP670857.1_'	ATTGAGGCCTGGCGTTTGTACCTGGCGCTCTACTATGTTGTCTGCATCGGCATGACCATC
	'HumaHAdV-7-N1_7__gb_KP670860.1_'	ATTGAGGCCTGGCGTTTGTACCTGGCGCTCTACTATGTTGTCTGCATCGGCATGACCATC
	'HumaHAdV-7-N1_7__gb_KP670856.2_'	ATTGAGGCCTGGCGTTTGTACCTGGCGCTCTACTATGTTGTCTGCATCGGCATGACCATC
	'HumaHAdV-7-N1_7__gb_KP670855.2_'	ATTGAGGCCTGGCGTTTGTACCTGGCGCTCTACTATGTTGTCTGCATCGGCATGACCATC
	'HumaHAdV-7-N1_7__gb_MK492255.1_'	ATTGAGGCCTGGCGTTTGTACCTGGCGCTCTACTATGTTGTCTGCATCGGCATGACCATC
	'Human_mastadenovirus_B__gb_MK836313.1_'	ATTGAGGCCTGGCGTTTGTACCTGGCGCTCTACTATGTTGTCTGCATCGGCATGACCATC
	'HumaHAdV-7-N1_7__gb_KC857700.1_'	ATTGAGGCCTGGCGTTTGTACCTGGCGCTCTACTATGTTGTCTGCATCGGCATGACCATC
	'HumaHAdV-7-N1_7__gb_KP670858.1_'	ATTGAGGCCTGGCGTTTGTACCTGGCGCTCTACTATGTTGTCTGCATCGGCATGACCATC
	'HumaHAdV-7-N1_B1__gb_NC011203.1_'	ATTGAGGCCTGGCGCTTGTACCTCGCGCTTTACTATGTTGTCTGCATCGGCATGACCATC
	'HumaHAdV-7-N1_B2__gb_NC010956.1_'	---------TGGCGGCCCTGGCTGGTGGCTTTCATGTTCGCCTGCGTGGGACTCACCCTG

	'Chimpanzee_adenovirus_Y25__gb_NC017825.1_'	TTCTGCCTCGATGGTGGTCATGCTGACGAGCCCGCGCGGGAGGCAGGTCCAGACCTCGGC
	'HAdV-7-N1__Query_39669_'	TTCTGTCTCGATGGTGGTCATGCTGACAAGCCCTCGCGGGNGGCAANTCCAAACCTCGGC
	'HumaHAdV-7-N1_E__gb_NC003266.2_'	TTCTGCCTCGATGGTGGTCATGCTGACGAGCCCGCGCGGGAGGCAGGTCCAGACCTCGGC
	'HumaHAdV-7-N1_B2__gb_NC011202.1_'	TTCTGTTTCGATGGTGGTCATGCTGACGAGCCCCCGCGGGAGGCAAGTCCAGACCTCGGC
	'HumaHAdV-7-N1_type_35__gb_AC000019.1_'	TTCTGTTTCGATGGTGGTCATGCTGACGAGCCCCCGCGGGAGGCAAGTCCAGACCTCGGC
	'HumaHAdV-7-N1_type_7__gb_AC000018.1_'	TTCTGTCTCGATGGTGGTCATGCTGACGAGCCCTCGCGGGAGGCAAGTCCAGACCTCGGC
	'HumaHAdV-7-N1_7__gb_JF800905.1_'	TTCTGTCTCGATGGTGGTCATGCTGACGAGCCCTCGCGGGAGGCAAGTCCAGACCTCGGC
	'HumaHAdV-7-N1_7__gb_KP670857.1_'	TTCTGTCTCGATGGTGGTCATGCTGACGAGCCCTCGCGGGAGGCAAGTCCAGACCTCGGC
	'HumaHAdV-7-N1_7__gb_KP670860.1_'	TTCTGTCTCGATGGTGGTCATGCTGACGAGCCCTCGCGGGAGGCAAGTCCAGACCTCGGC
	'HumaHAdV-7-N1_7__gb_KP670856.2_'	TTCTGTCTCGATGGTGGTCATGCTGACGAGCCCTCGCGGGAGGCAAGTCCAGACCTCGGC
	'HumaHAdV-7-N1_7__gb_KP670855.2_'	TTCTGTCTCGATGGTGGTCATGCTGACGAGCCCTCGCGGGAGGCAAGTCCAGACCTCGGC
	'HumaHAdV-7-N1_7__gb_MK492255.1_'	TTCTGTCTCGATGGTGGTCATGCTGACGAGCCCTCGCGGGAGGCAAGTCCAGACCTCGGC
	'Human_mastadenovirus_B__gb_MK836313.1_'	TTCTGTCTCGATGGTGGTCATGCTGACGAGCCCTCGCGGGAGGCAAGTCCAGACCTCGGC
	'HumaHAdV-7-N1_7__gb_KC857700.1_'	TTCTGTCTCGATGGTGGTCATGCTGACGAGCCCTCGCGGGAGGCAAGTCCAGACCTCGGC
	'HumaHAdV-7-N1_7__gb_KP670858.1_'	TTCTGTCTCGATGGTGGTCATGCTGACGAGCCCTCGCGGGAGGCAAGTCCAGACCTCGGC
	'HumaHAdV-7-N1_B1__gb_NC011203.1_'	TTCTGTCTCGATGGTGGTCATGCTGACGAGCCCTCGCGGGAGGCAAGTCCAGACCTCGGC
	'HumaHAdV-7-N1_B2__gb_NC010956.1_'	GGGCTCCTCGAGGACGGAGAGGCTGACGAGCCCGCGCGGGAGCCAGGTCCAGATCTCGGC

	'Chimpanzee_adenovirus_Y25__gb_NC017825.1_'	GCGAGCGGGTCGGAGAGCGAGGACGAGGGCGCGCAGGCCGGAGCTGTCCAGGGTCCTGAG
	'HAdV-7-N1__Query_39669_'	GCGGCAGGGGCGGAGCTCGAGGACGAGAGCGCGCAGGCCGGAGCTGTCCAGKMSCTTGAG
	'HumaHAdV-7-N1_E__gb_NC003266.2_'	GCGAACGGGTCGGAGAGCGAGGACGAGGGCGCGCAGGCCGGAGCTGTCCAGGGTCCTGAG
	'HumaHAdV-7-N1_B2__gb_NC011202.1_'	GCGGGAGGGGCGGAGCTGAAGGACGAGAGCGCGCAGGCTGGAGCTGTCCAGAGTCCTGAG
	'HumaHAdV-7-N1_type_35__gb_AC000019.1_'	GCGGGAGGGGCGGAGCTGAAGGACGAGAGCGCGCAGGCTGGAGCTGTCCAGAGTCCTGAG
	'HumaHAdV-7-N1_type_7__gb_AC000018.1_'	GCGGCAGGGGCGGAGCTCGAGGACGAGAGCGCGCAGGCCGGAGCTGTCCAGGGTCCTGAG
	'HumaHAdV-7-N1_7__gb_JF800905.1_'	GCGGCAGGGGCGGAGCTCGAGGACGAGAGCGCGCAGGCCGGAGCTGTCCAGGGTCCTGAG
	'HumaHAdV-7-N1_7__gb_KP670857.1_'	GCGGCAGGGGCGGAGCTCGAGGACGAGAGCGCGCAGGCCGGAGCTGTCCAGGGTCCTGAG
	'HumaHAdV-7-N1_7__gb_KP670860.1_'	GCGGCAGGGGCGGAGCTCGAGGACGAGAGCGCGCAGGCCGGAGCTGTCCAGGGTCCTGAG
	'HumaHAdV-7-N1_7__gb_KP670856.2_'	GCGGCAGGGGCGGAGCTCGAGGACGAGAGCGCGCAGGCCGGAGCTGTCCAGGGTCCTGAG
	'HumaHAdV-7-N1_7__gb_KP670855.2_'	GCGGCAGGGGCGGAGCTCGAGGACGAGAGCGCGCAGGCCGGAGCTGTCCAGGGTCCTGAG
	'HumaHAdV-7-N1_7__gb_MK492255.1_'	GCGGCAGGGGCGGAGCTCGAGGACGAGAGCGCGCAGGCCGGAGCTGTCCAGGGTCCTGAG
	'Human_mastadenovirus_B__gb_MK836313.1_'	GCGGCAGGGGCGGAGCTCGAGGACGAGAGCGCGCAGGCCGGAGCTGTCCAGGGTCCTGAG
	'HumaHAdV-7-N1_7__gb_KC857700.1_'	GCGGCAGGGGCGGAGCTCGAGGACGAGAGCGCGCAGGCCGGAGCTGTCCAGGGTCCTGAG
	'HumaHAdV-7-N1_7__gb_KP670858.1_'	GCGGCAGGGGCGGAGCTCGAGGACGAGAGCGCGCAGGCCGGAGCTGTCCAGGGTCCTGAG
	'HumaHAdV-7-N1_B1__gb_NC011203.1_'	GCGGCAGGGGCGGAGCTCGAGGACGAGAGCGCGCAGGCCGGAGCTGTCCAGGGTCCTGAG
	'HumaHAdV-7-N1_B2__gb_NC010956.1_'	GCGGCGGGGGCGGAGAGCGAAGACGAGGGCGCGCAGTTGGGAGCTGTCCATGGTGTCG--

	'Chimpanzee_adenovirus_Y25__gb_NC017825.1_'	ACGCTGCGGAGTCAGGTCAGTGGGCAGCGGCGGCGCGCGGTTGACTTGCAGGAGTTTTTC
	'HAdV-7-N1__Query_39669_'	ACGCTGCGGAGTCAGGGTGGTAGGCAGTGTCAG---GAGATTGACTTYTCCGATCTTTTC
	'HumaHAdV-7-N1_E__gb_NC003266.2_'	ACGCTGCGGAGTCAGGTCAGTGGGCAGCGGCGGCGCGCGGTTGACTTGCAGGAGTTTTTC
	'HumaHAdV-7-N1_B2__gb_NC011202.1_'	ACGCTGCGGACTCAGGTTAGTAGGTAGGGACAG---AAGATTAACTTGCATGATCTTTTC
	'HumaHAdV-7-N1_type_35__gb_AC000019.1_'	ACGCTGCGGACTCAGGTTAGTAGGTAGGGACAG---AAGATTAACTTGCATGATCTTTTC
	'HumaHAdV-7-N1_type_7__gb_AC000018.1_'	ACGCTGCGGAGTCAGGTTAGTAGGCAGTGTCAG---GAGATTGACTTGCATGATCTTTTC
	'HumaHAdV-7-N1_7__gb_JF800905.1_'	ACGCTGCGGAGTCAGGTTAGTAGGCAGTGTCAG---GAGATTGACTTGCATGATCTTTTC
	'HumaHAdV-7-N1_7__gb_KP670857.1_'	ACGCTGCGGAGTCAGGTTAGTAGGCAGTGTCAG---GAGATTGACTTGCATGATCTTTTC
	'HumaHAdV-7-N1_7__gb_KP670860.1_'	ACGCTGCGGAGTCAGGTTAGTAGGCAGTGTCAG---GAGATTGACTTGCATGATCTTTTC
	'HumaHAdV-7-N1_7__gb_KP670856.2_'	ACGCTGCGGAGTCAGGTTAGTAGGCAGTGTCAG---GAGATTGACTTGCATGATCTTTTC
	'HumaHAdV-7-N1_7__gb_KP670855.2_'	ACGCTGCGGAGTCAGGTTAGTAGGCAGTGTCAG---GAGATTGACTTGCATGATCTTTTC
	'HumaHAdV-7-N1_7__gb_MK492255.1_'	ACGCTGCGGAGTCAGGTTAGTAGGCAGTGTCAG---GAGATTGACTTGCATGATCTTTTC
	'Human_mastadenovirus_B__gb_MK836313.1_'	ACGCTGCGGAGTCAGGTTAGTAGGCAGTGTCAG---GAGATTGACTTGCATGATCTTTTC
	'HumaHAdV-7-N1_7__gb_KC857700.1_'	ACGCTGCGGAGTCAGGTTAGTAGGCAGTGTCAG---GAGATTGACTTGCATGATCTTTTC
	'HumaHAdV-7-N1_7__gb_KP670858.1_'	ACGCTGCGGAGTCAGGTTAGTAGGCAGTGTCAG---GAGATTGACTTGCATGATCTTTTC
	'HumaHAdV-7-N1_B1__gb_NC011203.1_'	ACGCTGCGGAGTCAGGTTAGTAGGCAGTGTCAG---GAGATTAACTTGCATGATCTTTTG
	'HumaHAdV-7-N1_B2__gb_NC010956.1_'	----CGGAGATCCAGGTCCGGGGGCAGGGTTCT---GAGGTTGACCTCGTAGAGGCGGGT

	'Chimpanzee_adenovirus_Y25__gb_NC017825.1_'	CAGGGCGCGCGGGAGGTCCAGATGGTACTTGATCTCCACCGCGCCGTTGGTGGCGACGTC
	'HAdV-7-N1__Query_39669_'	GAGGGCGTGAGGGAGGTTCAGATGGAACTTGATCTCCACGGGTCCGTTGGTGGAGATGKY
	'HumaHAdV-7-N1_E__gb_NC003266.2_'	AAGGGCGCGCGGGAGGTCCAGATGGTACTTGATCTCCACCGCGCCGTTGGTGGCGACGTC
	'HumaHAdV-7-N1_B2__gb_NC011202.1_'	CAGGGCGTGCGGGAGGTTCAGATGGTACTTGATTTCCACAGGTTCGTTTGTAGAGACGTC
	'HumaHAdV-7-N1_type_35__gb_AC000019.1_'	CAGGGCGTGCGGGAGGTTCAGATGGTACTTGATTTCCACAGGTTCGTTTGTAGAGACGTC
	'HumaHAdV-7-N1_type_7__gb_AC000018.1_'	GAGGGCGTGAGGGAGGTTCAGATGGTACTTGATCTCCACGGGTCCGTTGGTGGAGATGTC
	'HumaHAdV-7-N1_7__gb_JF800905.1_'	GAGGGCGTGAGGGAGGTTCAGATGGTACTTGATCTCCACGGGTCCGTTGGTGGAGATGTC
	'HumaHAdV-7-N1_7__gb_KP670857.1_'	GAGGGCGTGAGGGAGGTTCAGATGGTACTTGATCTCCACGGGTCCGTTGGTGGAGATGTC
	'HumaHAdV-7-N1_7__gb_KP670860.1_'	GAGGGCGTGAGGGAGGTTCAGATGGTACTTGATCTCCACGGGTCCGTTGGTGGAGATGTC
	'HumaHAdV-7-N1_7__gb_KP670856.2_'	GAGGGCGTGAGGGAGGTTCAGATGGTACTTGATCTCCACGGGTCCGTTGGTGGAGATGTC
	'HumaHAdV-7-N1_7__gb_KP670855.2_'	GAGGGCGTGAGGGAGGTTCAGATGGTACTTGATCTCCACGGGTCCGTTGGTGGAGATGTC
	'HumaHAdV-7-N1_7__gb_MK492255.1_'	GAGGGCGTGAGGGAGGTTCAGATGGTACTTGATCTCCACGGGTCCGTTGGTGGAGATGTC
	'Human_mastadenovirus_B__gb_MK836313.1_'	GAGGGCGTGAGGGAGGTTCAGATGGTACTTGATCTCCACGGGTCCGTTGGTGGAGATGTC
	'HumaHAdV-7-N1_7__gb_KC857700.1_'	GAGGGCGTGAGGGAGGTTCAGATGGTACTTGATCTCCACGGGTCCGTTGGTGGAGATGTC
	'HumaHAdV-7-N1_7__gb_KP670858.1_'	GAGGGCGTGAGGGAGGTTCAGATGGTACTTGATCTCCACGGGTCCGTTGGTGGAGATGTC
	'HumaHAdV-7-N1_B1__gb_NC011203.1_'	GAGGGCGTGAGGGAGGTTCAGATAGTACTTGATCTCAACGGGTCCGTTGGTGGAGATGTC
	'HumaHAdV-7-N1_B2__gb_NC010956.1_'	GAGGGCGTGCTTGAGATGCAGATGGTACTTGATCTCCACGGGTGAGTTGGTGGTCGTGTC

	'Chimpanzee_adenovirus_Y25__gb_NC017825.1_'	GATGGCTTGCAGGGTCCCGTGCCCCTGGGGTGTGACCACCGTCCCC---CGTTTCTTCTT
	'HAdV-7-N1__Query_39669_'	RWTGGCTTGCAGGGTTCCGTGCCCCTTGGGCGCTACCACCGTGCCCTTGTTTTTCCTTTT
	'HumaHAdV-7-N1_E__gb_NC003266.2_'	GATGGCTTGCAGTGTCCCGTGCCCCTGGGGAGTGACCACCGTCCCC---CGTTTCTTCTT
	'HumaHAdV-7-N1_B2__gb_NC011202.1_'	AATGGCTTGCAGGGTTCCGTGTCCTTTGGGCGCCACTACCGTACCTTTGTTTTTTCTTTT
	'HumaHAdV-7-N1_type_35__gb_AC000019.1_'	AATGGCTTGCAGGGTTCCGTGTCCTTTGGGCGCCACTACCGTACCTTTGTTTTTTCTTTT
	'HumaHAdV-7-N1_type_7__gb_AC000018.1_'	AATGGCTTGCAGGGTTCCGTGCCCCTTGGGCGCTACCACCGTGCCCTTGTTTTTCCTTTT
	'HumaHAdV-7-N1_7__gb_JF800905.1_'	AATGGCTTGCAGGGTTCCGTGCCCCTTGGGCGCTACCACCGTGCCCTTGTTTTTCCTTTT
	'HumaHAdV-7-N1_7__gb_KP670857.1_'	AATGGCTTGCAGGGTTCCGTGCCCCTTGGGCGCTACCACCGTGCCCTTGTTTTTCCTTTT
	'HumaHAdV-7-N1_7__gb_KP670860.1_'	AATGGCTTGCAGGGTTCCGTGCCCCTTGGGCGCTACCACCGTGCCCTTGTTTTTCCTTTT
	'HumaHAdV-7-N1_7__gb_KP670856.2_'	AATGGCTTGCAGGGTTCCGTGCCCCTTGGGCGCTACCACCGTGCCCTTGTTTTTCCTTTT
	'HumaHAdV-7-N1_7__gb_KP670855.2_'	AATGGCTTGCAGGGTTCCGTGCCCCTTGGGCGCTACCACCGTGCCCTTGTTTTTCCTTTT
	'HumaHAdV-7-N1_7__gb_MK492255.1_'	AATGGCTTGCAGGGTTCCGTGCCCCTTGGGCGCTACCACCGTGCCCTTGTTTTTCCTTTT
	'Human_mastadenovirus_B__gb_MK836313.1_'	AATGGCTTGCAGGGTTCCGTGCCCCTTGGGCGCTACCACCGTGCCCTTGTTTTTCCTTTT
	'HumaHAdV-7-N1_7__gb_KC857700.1_'	AATGGCTTGCAGGGTTCCGTGCCCCTTGGGCGCTACCACCGTGCCCTTGTTTTTCCTTTT
	'HumaHAdV-7-N1_7__gb_KP670858.1_'	AATGGCTTGCAGGGTTCCGTGCCCCTTGGGCGCTACCACCGTGCCCTTGTTTTTCCTTTT
	'HumaHAdV-7-N1_B1__gb_NC011203.1_'	GATGGCTTGCAGGGTTCCGTGTCCCTTGGGCGCTACCACCGTGCCCTTGTTTTTCATTTT
	'HumaHAdV-7-N1_B2__gb_NC010956.1_'	CACGCATTGCATGAGCCCGTAGCTGCGCGGGGCCACGACCGTGCCG--------------

	'Chimpanzee_adenovirus_Y25__gb_NC017825.1_'	GGGCGGCTGGGGCGACGGGGGCGGTGCCTCTTCCATGGTTAGAAGCGGCGGCGAGGACGC
	'HAdV-7-N1__Query_39669_'	GGGCGG------CGGTGGCTCTGTTGCTTCTTGCATGTTYCSGAGCGGTGTCGAGGGCGC
	'HumaHAdV-7-N1_E__gb_NC003266.2_'	GGCGGG---------CGGAAGCGGTTTGGCTTCCATGGTTAAAAGCGGCGGCGAGGACGC
	'HumaHAdV-7-N1_B2__gb_NC011202.1_'	GATCGG------TGGTGGCTCTCTTGCTTCTTGCATGCTCAGAAGCGGTGACGGGGACGC
	'HumaHAdV-7-N1_type_35__gb_AC000019.1_'	GATCGG------TGGTGGCTCTCTTGCTTCTTGCATGCTCAGAAGCGGTGACGGGGACGC
	'HumaHAdV-7-N1_type_7__gb_AC000018.1_'	GGGCGG------CGGTGGCTCTGTTGCTTCTTGCATGTTTAGGAGCGGTGTCGAGGGCGC
	'HumaHAdV-7-N1_7__gb_JF800905.1_'	GGGCGG------CGGTGGCTCTGTTGCTTCTTGCATGTTTAGGAGCGGTGTCGAGGGCGC
	'HumaHAdV-7-N1_7__gb_KP670857.1_'	GGGCGG------CGGTGGCTCTGTTGCTTCTTGCATGTTTAGGAGCGGTGTCGAGGGCGC
	'HumaHAdV-7-N1_7__gb_KP670860.1_'	GGGCGG------CGGTGGCTCTGTTGCTTCTTGCATGTTTAGGAGCGGTGTCGAGGGCGC
	'HumaHAdV-7-N1_7__gb_KP670856.2_'	GGGCGG------CGGTGGCTCTGTTGCTTCTTGCATGTTTAGGAGCGGTGTCGAGGGCGC
	'HumaHAdV-7-N1_7__gb_KP670855.2_'	GGGCGG------CGGTGGCTCTGTTGCTTCTTGCATGTTTAGGAGCGGTGTCGAGGGCGC
	'HumaHAdV-7-N1_7__gb_MK492255.1_'	GGGCGG------CGGTGGCTCTGTTGCTTCTTGCATGTTTAGGAGCGGTGTCGAGGGCGC
	'Human_mastadenovirus_B__gb_MK836313.1_'	GGGCGG------CGGTGGCTCTGTTGCTTCTTGCATGTTTAGGAGCGGTGTCGAGGGCGC
	'HumaHAdV-7-N1_7__gb_KC857700.1_'	GGGCGG------CGGTGGCTCTGTTGCTTCTTGCATGTTTAGGAGCGGTGTCGAGGGCGC
	'HumaHAdV-7-N1_7__gb_KP670858.1_'	GGGCGG------CGGTGGCTCTGTTGCTTCTTGCATGTTTAGGAGCGGTGTCGAGGGCGC
	'HumaHAdV-7-N1_B1__gb_NC011203.1_'	GGACGG------CGGTGGCTCTGTTGCTTCTTGCATGTTTAGAAGCGGTGTCGAGGGCGC
	'HumaHAdV-7-N1_B2__gb_NC010956.1_'	---CGG-------------------------TGCGCTTTTAGAAGCGGTGTCGCGGGCGT

	'Chimpanzee_adenovirus_Y25__gb_NC017825.1_'	GCGCCGGGCGGCAGAGGCGGCTCGGGGCCCGGAGGCAGGGGCGGCAGGGGCACGTCGGCG
	'HAdV-7-N1__Query_39669_'	GCACCGGGCGGCAGGGGCGGCTCGGGACCCGGCGGCATGGCKGGCAGTGGTACGTCGGCG
	'HumaHAdV-7-N1_E__gb_NC003266.2_'	GCGCCGGGCGGTAGGGGCGGCTCGGGACCCGGAGGCAGTGGTGGCAGGGGCACGTCGGCG
	'HumaHAdV-7-N1_B2__gb_NC011202.1_'	GCGCCGGGCGGCAGCGGTTGTTCCGGACCCGAGGGCATGGCTGGTAGTGGCACGTCGGCG
	'HumaHAdV-7-N1_type_35__gb_AC000019.1_'	GCGCCGGGCGGCAGCGGTTGTTCCGGACCCGGGGGCATGGCTGGTAGTGGCACGTCGGCG
	'HumaHAdV-7-N1_type_7__gb_AC000018.1_'	GCACCGGGCGGCAGGGGCGGCTCGGGACCCGGCGGCATGGCTGGCAGTGGTACGTCGGCG
	'HumaHAdV-7-N1_7__gb_JF800905.1_'	GCACCGGGCGGCAGGGGCGGCTCGGGACCCGGCGGCATGGCTGGCAGTGGTACGTCGGCG
	'HumaHAdV-7-N1_7__gb_KP670857.1_'	GCACCGGGCGGCAGGGGCGGCTCGGGACCCGGCGGCATGGCTGGCAGTGGTACGTCGGCG
	'HumaHAdV-7-N1_7__gb_KP670860.1_'	GCACCGGGCGGCAGGGGCGGCTCGGGACCCGGCGGCATGGCTGGCAGTGGTACGTCGGCG
	'HumaHAdV-7-N1_7__gb_KP670856.2_'	GCACCGGGCGGCAGGGGCGGCTCGGGACCCGGCGGCATGGCTGGCAGTGGTACGTCGGCG
	'HumaHAdV-7-N1_7__gb_KP670855.2_'	GCACCGGGCGGCAGGGGCGGCTCGGGACCCGGCGGCATGGCTGGCAGTGGTACGTCGGCG
	'HumaHAdV-7-N1_7__gb_MK492255.1_'	GCACCGGGCGGCAGGGGCGGCTCGGGACCCGGCGGCATGGCTGGCAGTGGTACGTCGGCG
	'Human_mastadenovirus_B__gb_MK836313.1_'	GCACCGGGCGGCAGGGGCGGCTCGGGACCCGGCGGCATGGCTGGCAGTGGTACGTCGGCG
	'HumaHAdV-7-N1_7__gb_KC857700.1_'	GCACCGGGCGGCAGGGGCGGCTCGGGACCCGGCGGCATGGCTGGCAGTGGTACGTCGGCG
	'HumaHAdV-7-N1_7__gb_KP670858.1_'	GCACCGGGCGGCAGGGGCGGCTCGGGACCCGGCGGCATGGCTGGCAGTGGTACGTCGGCG
	'HumaHAdV-7-N1_B1__gb_NC011203.1_'	GCACCGGGCGGCAGGGGCGGCTCGGGACCCGGCGGCATGGCTGGCAGTGGTACGTCGGCG
	'HumaHAdV-7-N1_B2__gb_NC010956.1_'	GCTCCCGGCGGCAGCGGCGGTTCTGGCCCCGCGGGCAGGGGCGGCAGAGGCACGTCGGCG

	'Chimpanzee_adenovirus_Y25__gb_NC017825.1_'	CCGCGCGCGGGTAGGTTCTGGTACTGCGCCCGGAGAAGACTGGCGTGAGCGACGACGCGA
	'HAdV-7-N1__Query_39669_'	CCGCGCGCGGGYAGGTTCTGGTACTGCGCCSTGAGRWSRCGCGCATGTGCGACGACGCGG
	'HumaHAdV-7-N1_E__gb_NC003266.2_'	CCGCGCGCGGGCAGGTTCTGGTACTGCGCCCGGAGAAGACTGGCGTGAGCGACGACGCGA
	'HumaHAdV-7-N1_B2__gb_NC011202.1_'	CCGCGCACGGGCAGGTTCTGGTACTGCGCTCTGAGAAGACTTGCGTGCGCCACCACGCGT
	'HumaHAdV-7-N1_type_35__gb_AC000019.1_'	CCGCGCACGGGCAGGTTCTGGTATTGCGCTCTGAGAAGACTTGCGTGCGCCACCACGCGT
	'HumaHAdV-7-N1_type_7__gb_AC000018.1_'	CCGCGCGCGGGTAGGTTCTGGTACTGCGCCCTGAGAAGACTCGCATGTGCGACGACGCGG
	'HumaHAdV-7-N1_7__gb_JF800905.1_'	CCGCGCGCGGGTAGGTTCTGGTACTGCGCCCTGAGAAGACTCGCATGTGCGACGACGCGG
	'HumaHAdV-7-N1_7__gb_KP670857.1_'	CCGCGCGCGGGTAGGTTCTGGTACTGCGCCCTGAGAAGACTCGCATGTGCGACGACGCGG
	'HumaHAdV-7-N1_7__gb_KP670860.1_'	CCGCGCGCGGGTAGGTTCTGGTACTGCGCCCTGAGAAGACTCGCATGTGCGACGACGCGG
	'HumaHAdV-7-N1_7__gb_KP670856.2_'	CCGCGCGCGGGTAGGTTCTGGTACTGCGCCCTGAGAAGACTCGCATGTGCGACGACGCGG
	'HumaHAdV-7-N1_7__gb_KP670855.2_'	CCGCGCGCGGGTAGGTTCTGGTACTGCGCCCTGAGAAGACTCGCATGTGCGACGACGCGG
	'HumaHAdV-7-N1_7__gb_MK492255.1_'	CCGCGCGCGGGTAGGTTCTGGTACTGCGCCCTGAGAAGACTCGCATGTGCGACGACGCGG
	'Human_mastadenovirus_B__gb_MK836313.1_'	CCGCGCGCGGGTAGGTTCTGGTACTGCGCCCTGAGAAGACTCGCATGTGCGACGACGCGG
	'HumaHAdV-7-N1_7__gb_KC857700.1_'	CCGCGCGCGGGTAGGTTCTGGTACTGCGCCCTGAGAAGACTCGCATGTGCGACGACGCGG
	'HumaHAdV-7-N1_7__gb_KP670858.1_'	CCGCGCGCGGGTAGGTTCTGGTACTGCGCCCTGAGAAGACTCGCATGTGCGACGACGCGG
	'HumaHAdV-7-N1_B1__gb_NC011203.1_'	CCGCGCGCGGGTAGGTTCTGGTACTGCGCCCTGAGAAGACTCGCATGCGCGACGACGCGG
	'HumaHAdV-7-N1_B2__gb_NC010956.1_'	TGGCGCTCGGGCAGGTCCCGGTGCTGCGCCCTGAGAGCGCTGGCGTGCGCGACGACGCGG

	'Chimpanzee_adenovirus_Y25__gb_NC017825.1_'	CGGTTGACGTCCTGGATCTGACGCCTCTGGGTGAAGGCCACGGGACCCGTGAGTTTGAAC
	'HAdV-7-N1__Query_39669_'	CGGTTGACATCCTGGATCTGACGCCGCTGGGTGAAAGCYRMCGGCCCCGYGAGCTTGAAC
	'HumaHAdV-7-N1_E__gb_NC003266.2_'	CGGTTGACGTCCTGGATCTGACGCCTCTGGGTGAAGGCCACGGGACCCGTGAGTTTGAAC
	'HumaHAdV-7-N1_B2__gb_NC011202.1_'	CGATTGACGTCTTGTATCTGACGTCTCTGGGTGAAAGCTACCGGCCCCGTGAGCTTGAAC
	'HumaHAdV-7-N1_type_35__gb_AC000019.1_'	CGATTGACGTCTTGTATCTGACGTCTCTGGGTGAAAGCTACCGGCCCCGTGAGCTTGAAC
	'HumaHAdV-7-N1_type_7__gb_AC000018.1_'	CGGTTGACATCCTGGATCTGACGCCTCTGGGTGAAAGCTACCGGCCCCGTGAGCTTGAAC
	'HumaHAdV-7-N1_7__gb_JF800905.1_'	CGGTTGACATCCTGGATCTGACGCCTCTGGGTGAAAGCTACCGGCCCCGTGAGCTTGAAC
	'HumaHAdV-7-N1_7__gb_KP670857.1_'	CGGTTGACATCCTGGATCTGACGCCTCTGGGTGAAAGCTACCGGCCCCGTGAGCTTGAAC
	'HumaHAdV-7-N1_7__gb_KP670860.1_'	CGGTTGACATCCTGGATCTGACGCCTCTGGGTGAAAGCTACCGGCCCCGTGAGCTTGAAC
	'HumaHAdV-7-N1_7__gb_KP670856.2_'	CGGTTGACATCCTGGATCTGACGCCTCTGGGTGAAAGCTACCGGCCCCGTGAGCTTGAAC
	'HumaHAdV-7-N1_7__gb_KP670855.2_'	CGGTTGACATCCTGGATCTGACGCCTCTGGGTGAAAGCTACCGGCCCCGTGAGCTTGAAC
	'HumaHAdV-7-N1_7__gb_MK492255.1_'	CGGTTGACATCCTGGATCTGACGCCTCTGGGTGAAAGCTACCGGCCCCGTGAGCTTGAAC
	'Human_mastadenovirus_B__gb_MK836313.1_'	CGGTTGACATCCTGGATCTGACGCCTCTGGGTGAAAGCTACCGGCCCCGTGAGCTTGAAC
	'HumaHAdV-7-N1_7__gb_KC857700.1_'	CGGTTGACATCCTGGATCTGACGCCTCTGGGTGAAAGCTACCGGCCCCGTGAGCTTGAAC
	'HumaHAdV-7-N1_7__gb_KP670858.1_'	CGGTTGACATCCTGGATCTGACGCCTCTGGGTGAAAGCTACCGGCCCCGTGAGCTTGAAC
	'HumaHAdV-7-N1_B1__gb_NC011203.1_'	CGGTTGACATCCTGGATCTGACGCCTCTGGGTGAAAGCTACCGGCCCCGTGAGCTTGAAC
	'HumaHAdV-7-N1_B2__gb_NC010956.1_'	CGGTTGACATCCTGGATCTGCCGCCTCTGCGTGAAGACCACGGGCCCCGTGACTTTGAAC

	'Chimpanzee_adenovirus_Y25__gb_NC017825.1_'	CTGAAAGAGAGTTCGACAGAATCAATCTCGGTATCGTTGACGGCGGCCTGCCGCAGGATC
	'HAdV-7-N1__Query_39669_'	CTGAAAGAGAGTTCAACAGAATCAAKCTCGGYMTCGTTGACGGCGGCTTGCCTAAKGATT
	'HumaHAdV-7-N1_E__gb_NC003266.2_'	CTGAAAGACAGTTCGACAGAATCAATCTCGGTATCATTGACGGCGGCCTGCCGCAGAATC
	'HumaHAdV-7-N1_B2__gb_NC011202.1_'	CTGAAAGAGAGTTCAACAGAATCAATTTCGGTATCGTTAACGGCAGCTTGTCTCAGTATT
	'HumaHAdV-7-N1_type_35__gb_AC000019.1_'	CTGAAAGAGAGTTCAACAGAATCAATTTCGGTATCGTTAACGGCAGCTTGTCTCAGTATT
	'HumaHAdV-7-N1_type_7__gb_AC000018.1_'	CTGAAAGAGAGTTCAACAGAATCAATCTCGGTATCGTTGACGGCGGCTTGCCTAAGGATT
	'HumaHAdV-7-N1_7__gb_JF800905.1_'	CTGAAAGAGAGTTCAACAGAATCAATCTCGGTATCGTTGACGGCGGCTTGCCTAAGGATT
	'HumaHAdV-7-N1_7__gb_KP670857.1_'	CTGAAAGAGAGTTCAACAGAATCAATCTCGGTATCGTTGACGGCGGCTTGCCTAAGGATT
	'HumaHAdV-7-N1_7__gb_KP670860.1_'	CTGAAAGAGAGTTCAACAGAATCAATCTCGGTATCGTTGACGGCGGCTTGCCTAAGGATT
	'HumaHAdV-7-N1_7__gb_KP670856.2_'	CTGAAAGAGAGTTCAACAGAATCAATCTCGGTATCGTTGACGGCGGCTTGCCTAAGGATT
	'HumaHAdV-7-N1_7__gb_KP670855.2_'	CTGAAAGAGAGTTCAACAGAATCAATCTCGGTATCGTTGACGGCGGCTTGCCTAAGGATT
	'HumaHAdV-7-N1_7__gb_MK492255.1_'	CTGAAAGAGAGTTCAACAGAATCAATCTCGGTATCGTTGACGGCGGCTTGCCTAAGGATT
	'Human_mastadenovirus_B__gb_MK836313.1_'	CTGAAAGAGAGTTCAACAGAATCAATCTCGGTATCGTTGACGGCGGCTTGCCTAAGGATT
	'HumaHAdV-7-N1_7__gb_KC857700.1_'	CTGAAAGAGAGTTCAACAGAATCAATCTCGGTATCGTTGACGGCGGCTTGCCTAAGGATT
	'HumaHAdV-7-N1_7__gb_KP670858.1_'	CTGAAAGAGAGTTCAACAGAATCAATCTCGGTATCGTTGACGGCGGCTTGCCTAAGGATT
	'HumaHAdV-7-N1_B1__gb_NC011203.1_'	CTGAAAGAGAGTTCAACAGAATCAATCTCGGTATCGTTGACGGCGGCTTGCCTAAGGATT
	'HumaHAdV-7-N1_B2__gb_NC010956.1_'	CTGAAAGACAGTTCAACAGAATCAATCTCTGCGTCATTGACGGCGGCCTGACGCAGGATC

	'Chimpanzee_adenovirus_Y25__gb_NC017825.1_'	TCTTGCACGTCGCCCGAGTTGTCCTGGTAGGCGATCTCGGTCATGAACTGCTCGATCTCC
	'HAdV-7-N1__Query_39669_'	TCTTGCACGTCGCCAGHCTTATCCTGGTAGSCGATCTCGGCCATKAACTGCTCGATCTCT
	'HumaHAdV-7-N1_E__gb_NC003266.2_'	TCTTGCACGTCGCCCGAGTTGTCCTGGTAGGCAATCTCGGTCATGAACTGCTCGATCTCC
	'HumaHAdV-7-N1_B2__gb_NC011202.1_'	TCTTGTACGTCACCAGAGTTGTCCTGGTAGGCGATCTCCGCCATGAACTGCTCGATTTCT
	'HumaHAdV-7-N1_type_35__gb_AC000019.1_'	TCTTGTACGTCACCAGAGTTGTCCTGGTAGGCGATCTCCGCCATGAACTGCTCGATTTCT
	'HumaHAdV-7-N1_type_7__gb_AC000018.1_'	TCTTGCACGTCGCCAGAGTTATCCTGGTAGGCGATCTCGGCCATGAACTGCTGGATCTCT
	'HumaHAdV-7-N1_7__gb_JF800905.1_'	TCTTGCACGTCGCCAGAGTTATCCTGGTAGGCGATCTCGGCCATGAACTGCTGGATCTCT
	'HumaHAdV-7-N1_7__gb_KP670857.1_'	TCTTGCACGTCGCCAGAGTTATCCTGGTAGGCGATCTCGGCCATGAACTGCTGGATCTCT
	'HumaHAdV-7-N1_7__gb_KP670860.1_'	TCTTGCACGTCGCCAGAGTTATCCTGGTAGGCGATCTCGGCCATGAACTGCTGGATCTCT
	'HumaHAdV-7-N1_7__gb_KP670856.2_'	TCTTGCACGTCGCCAGAGTTATCCTGGTAGGCGATCTCGGCCATGAACTGCTGGATCTCT
	'HumaHAdV-7-N1_7__gb_KP670855.2_'	TCTTGCACGTCGCCAGAGTTATCCTGGTAGGCGATCTCGGCCATGAACTGCTGGATCTCT
	'HumaHAdV-7-N1_7__gb_MK492255.1_'	TCTTGCACGTCGCCAGAGTTATCCTGGTAGGCGATCTCGGCCATGAACTGCTGGATCTCT
	'Human_mastadenovirus_B__gb_MK836313.1_'	TCTTGCACGTCGCCAGAGTTATCCTGGTAGGCGATCTCGGCCATGAACTGCTGGATCTCT
	'HumaHAdV-7-N1_7__gb_KC857700.1_'	TCTTGCACGTCGCCAGAGTTATCCTGGTAGGCGATCTCGGCCATGAACTGCTGGATCTCT
	'HumaHAdV-7-N1_7__gb_KP670858.1_'	TCTTGCACGTCGCCAGAGTTATCCTGGTAGGCGATCTCGGCCATGAACTGCTGGATCTCT
	'HumaHAdV-7-N1_B1__gb_NC011203.1_'	TCTTGCACGTCGCCAGAGTTGTCCTGGTAGGCGATCTCGGCCATGAACTGCTCGATCTCT
	'HumaHAdV-7-N1_B2__gb_NC010956.1_'	TCTTGCACGTCGCCCGAGTTGTCCTGGTAGGCGATCTCGGTCATGAACTGTTCGATCTCC

	'Chimpanzee_adenovirus_Y25__gb_NC017825.1_'	TCCTCCTGAAGGTCTCCGCGACCGGCGCGCTCCACGGTGGCCGCGAGGTCGTTGGAGATG
	'HAdV-7-N1__Query_39669_'	TCCTCTTGMMGATCTCCGCGGCCCGCTCTCTCGACGGTGGCCGCGAGGTCGTTGGAGATG
	'HumaHAdV-7-N1_E__gb_NC003266.2_'	TCCTCCTGAAGGTCTCCGCGGCCGGCGCGCTCCACGGTGGCCGCGAGGTCGTTGGAGATG
	'HumaHAdV-7-N1_B2__gb_NC011202.1_'	TCCTCCTGAAGATCTCCGCGACCCGCTCTTTCGACGGTGGCCGCGAGGTCATTGGAGATA
	'HumaHAdV-7-N1_type_35__gb_AC000019.1_'	TCCTCCTGAAGATCTCCGCGACCCGCTCTTTCGACGGTGGCCGCGAGGTCATTGGAGATA
	'HumaHAdV-7-N1_type_7__gb_AC000018.1_'	TCCTCTTGAAGATCTCCGCGGCCCGCTCTCTCGACGGTGGCCGCTAGGTCGTTGGAGATG
	'HumaHAdV-7-N1_7__gb_JF800905.1_'	TCCTCTTGAAGATCTCCGCGGCCCGCTCTCTCGACGGTGGCCGCGAGGTCGTTGGAGATG
	'HumaHAdV-7-N1_7__gb_KP670857.1_'	TCCTCTTGAAGATCTCCGCGGCCCGCTCTCTCGACGGTGGCCGCGAGGTCGTTGGAGATG
	'HumaHAdV-7-N1_7__gb_KP670860.1_'	TCCTCTTGAAGATCTCCGCGGCCCGCTCTCTCGACGGTGGCCGCGAGGTCGTTGGAGATG
	'HumaHAdV-7-N1_7__gb_KP670856.2_'	TCCTCTTGAAGATCTCCGCGGCCCGCTCTCTCGACGGTGGCCGCGAGGTCGTTGGAGATG
	'HumaHAdV-7-N1_7__gb_KP670855.2_'	TCCTCTTGAAGATCTCCGCGGCCCGCTCTCTCGACGGTGGCCGCGAGGTCGTTGGAGATG
	'HumaHAdV-7-N1_7__gb_MK492255.1_'	TCCTCTTGAAGATCTCCGCGGCCCGCTCTCTCGACGGTGGCCGCGAGGTCGTTGGAGATG
	'Human_mastadenovirus_B__gb_MK836313.1_'	TCCTCTTGAAGATCTCCGCGGCCCGCTCTCTCGACGGTGGCCGCGAGGTCGTTGGAGATG
	'HumaHAdV-7-N1_7__gb_KC857700.1_'	TCCTCTTGAAGATCTCCGCGGCCCGCTCTCTCGACGGTGGCCGCGAGGTCGTTGGAGATG
	'HumaHAdV-7-N1_7__gb_KP670858.1_'	TCCTCTTGAAGATCTCCGCGGCCCGCTCTCTCGACGGTGGCCGCGAGGTCGTTGGAGATG
	'HumaHAdV-7-N1_B1__gb_NC011203.1_'	TCCTCTTGAAGATCTCCGCGGCCCGCTCTCTCGACGGTGGCCGCGAGGTCGTTGGAGATG
	'HumaHAdV-7-N1_B2__gb_NC010956.1_'	TCCTCCTGGAGATCGCCGCGGCCCGCGCGCTCCACGGTGGCGGCGAGGTCATTGGAGATG

	'Chimpanzee_adenovirus_Y25__gb_NC017825.1_'	CGGCCCATGAGCTGCGAGAAGGCGTTCATGCCCGCCTCGTTCCAGACGCGGCTGTAGACC
	'HAdV-7-N1__Query_39669_'	CGCCCAATGAGTTGAGAGAATGCATTCATGCCCGCCTCGTTCCAGACGCGGCTGTGSACC
	'HumaHAdV-7-N1_E__gb_NC003266.2_'	CGGCCCATGAGCTGCGAGAAGGCGTTCATGCCCGCCTCGTTCCAGACGCGGCTGTAAACC
	'HumaHAdV-7-N1_B2__gb_NC011202.1_'	CGGCCCATGAGTTGGGAGAATGCATTCATGCCCGCCTCGTTCCAGACGCGGCTGTAAACC
	'HumaHAdV-7-N1_type_35__gb_AC000019.1_'	CGGCCCATGAGTTGGGAGAATGCATTCATGCCCGCCTCGTTCCAGACGCGGCTGTAAACC
	'HumaHAdV-7-N1_type_7__gb_AC000018.1_'	CGCCCAATGAGTTGAGAGAATGCATTCATGCCCGCCTCGTTCCAGACGCGGCTGTAGACC
	'HumaHAdV-7-N1_7__gb_JF800905.1_'	CGCCCAATGAGTTGAGAGAATGCATTCATGCCCGCCTCGTTCCAGACGCGGCTGTAGACC
	'HumaHAdV-7-N1_7__gb_KP670857.1_'	CGCCCAATGAGTTGAGAGAATGCATTCATGCCCGCCTCGTTCCAGACGCGGCTGTAGACC
	'HumaHAdV-7-N1_7__gb_KP670860.1_'	CGCCCAATGAGTTGAGAGAATGCATTCATGCCCGCCTCGTTCCAGACGCGGCTGTAGACC
	'HumaHAdV-7-N1_7__gb_KP670856.2_'	CGCCCAATGAGTTGAGAGAATGCATTCATGCCCGCCTCGTTCCAGACGCGGCTGTAGACC
	'HumaHAdV-7-N1_7__gb_KP670855.2_'	CGCCCAATGAGTTGAGAGAATGCATTCATGCCCGCCTCGTTCCAGACGCGGCTGTAGACC
	'HumaHAdV-7-N1_7__gb_MK492255.1_'	CGCCCAATGAGTTGAGAGAATGCATTCATGCCCGCCTCGTTCCAGACGCGGCTGTAGACC
	'Human_mastadenovirus_B__gb_MK836313.1_'	CGCCCAATGAGTTGAGAGAATGCATTCATGCCCGCCTCGTTCCAGACGCGGCTGTAGACC
	'HumaHAdV-7-N1_7__gb_KC857700.1_'	CGCCCAATGAGTTGAGAGAATGCATTCATGCCCGCCTCGTTCCAGACGCGGCTGTAGACC
	'HumaHAdV-7-N1_7__gb_KP670858.1_'	CGCCCAATGAGTTGAGAGAATGCATTCATGCCCGCCTCGTTCCAGACGCGGCTGTAGACC
	'HumaHAdV-7-N1_B1__gb_NC011203.1_'	CGCCCAATGAGTTGAGAGAATGCATTCATGCCCGCCTCGTTCCAGACGCGGCTGTAGACC
	'HumaHAdV-7-N1_B2__gb_NC010956.1_'	CGGCCCATGAGCTGCGAGAAGGCGCCCAGGCCGCTCTCGTTCCAGACGCGGCTGTAGACC

	'Chimpanzee_adenovirus_Y25__gb_NC017825.1_'	ACGACGCCCTCGGGATCGCGGGCGCGCATGACCACCTGGGCGAGGTTGAGCTCCACGTGG
	'HAdV-7-N1__Query_39669_'	ACAGCCCCCAYYCGATCTCTCGCGCGCATAACCACCTGGGCGAGGTKMAGCWCTACGTGG
	'HumaHAdV-7-N1_E__gb_NC003266.2_'	ACGGCGCCCTCGGGATCGCGGGCGCGCATGACCACCTGGGCGAGGTTGAGCTCCACGTGG
	'HumaHAdV-7-N1_B2__gb_NC011202.1_'	ACGGCCCCCTCGGAGTCTCTTGCGCGCATCACCACCTGAGCGAGGTTAAGCTCCACGTGT
	'HumaHAdV-7-N1_type_35__gb_AC000019.1_'	ACGGCCCCCTCGGAGTCTCTTGCGCGCATCACCACCTGAGCGAGGTTAAGCTCCACGTGT
	'HumaHAdV-7-N1_type_7__gb_AC000018.1_'	ACAGCCCCCACGGGATCTCTCGCGCGCATAACCACCTGGGCGAGGTTAAGCTCTACGTGG
	'HumaHAdV-7-N1_7__gb_JF800905.1_'	ACAGCCCCCACGGGATCTCTCGCGCGCATAACCACCTGGGCGAGGTTAAGCTCTACGTGG
	'HumaHAdV-7-N1_7__gb_KP670857.1_'	ACAGCCCCCACGGGATCTCTCGCGCGCATAACCACCTGGGCGAGGTTAAGCTCTACGTGG
	'HumaHAdV-7-N1_7__gb_KP670860.1_'	ACAGCCCCCACGGGATCTCTCGCGCGCATAACCACCTGGGCGAGGTTAAGCTCTACGTGG
	'HumaHAdV-7-N1_7__gb_KP670856.2_'	ACAGCCCCCACGGGATCTCTCGCGCGCATAACCACCTGGGCGAGGTTAAGCTCTACGTGG
	'HumaHAdV-7-N1_7__gb_KP670855.2_'	ACAGCCCCCACGGGATCTCTCGCGCGCATAACCACCTGGGCGAGGTTAAGCTCTACGTGG
	'HumaHAdV-7-N1_7__gb_MK492255.1_'	ACAGCCCCCACGGGATCTCTCGCGCGCATAACCACCTGGGCGAGGTTAAGCTCTACGTGG
	'Human_mastadenovirus_B__gb_MK836313.1_'	ACAGCCCCCACGGGATCTCTCGCGCGCATAACCACCTGGGCGAGGTTAAGCTCTACGTGG
	'HumaHAdV-7-N1_7__gb_KC857700.1_'	ACAGCCCCCACGGGATCTCTCGCGCGCATAACCACCTGGGCGAGGTTAAGCTCTACGTGG
	'HumaHAdV-7-N1_7__gb_KP670858.1_'	ACAGCCCCCACGGGATCTCTCGCGCGCATAACCACCTGGGCGAGGTTAAGCTCTACGTGG
	'HumaHAdV-7-N1_B1__gb_NC011203.1_'	ACAGCCCCCACGGGATCTCTCGCGCGCATGACCACCTGGGCGAGGTTGAGCTCCACGTGG
	'HumaHAdV-7-N1_B2__gb_NC010956.1_'	ACGTCCCCGTCGGCGTCGCGTGCGCGCATGACCACCTGCGCGAGGTTGAGCTCCACGTGC

	'Chimpanzee_adenovirus_Y25__gb_NC017825.1_'	CGCGTGAAGACCGCGTAGTTGCAGAGGCGCTGGTAGAGGTAGTTGAGCGTGGTGGCGATG
	'HAdV-7-N1__Query_39669_'	CGGGTGAAGACCGCATAGTTGYAAAGGCGCTGGAAAAATTAGTTGAGTGTGGTGGCGATG
	'HumaHAdV-7-N1_E__gb_NC003266.2_'	CGCGCAAAAACCGCGTAGTTGCAGAGGCGCTGGTAGAGGTAGTTGAGCGTGGTGGCAATG
	'HumaHAdV-7-N1_B2__gb_NC011202.1_'	CTGGTGAAGACCGCATAGTTGCATAGGCGCTGAAAAAGGTAGTTGAGTGTGGTGGCAATG
	'HumaHAdV-7-N1_type_35__gb_AC000019.1_'	CTGGTGAAGACCGCATAGTTGCATAGGCGCTGAAAAAGGTAGTTGAGTGTGGTGGCAATG
	'HumaHAdV-7-N1_type_7__gb_AC000018.1_'	CGGGTGAAGACCGCATAGTTGCATAGGCGCTGGAAAAGGTAGTTGAGTGTGGTGGCGATG
	'HumaHAdV-7-N1_7__gb_JF800905.1_'	CGGGTGAAGACCGCATAGTTGCATAGGCGCTGGAAAAGGTAGTTGAGTGTGGTGGCGATG
	'HumaHAdV-7-N1_7__gb_KP670857.1_'	CGGGTGAAGACCGCATAGTTGCATAGGCGCTGGAAAAGGTAGTTGAGTGTGGTGGCGATG
	'HumaHAdV-7-N1_7__gb_KP670860.1_'	CGGGTGAAGACCGCATAGTTGCATAGGCGCTGGAAAAGGTAGTTGAGTGTGGTGGCGATG
	'HumaHAdV-7-N1_7__gb_KP670856.2_'	CGGGTGAAGACCGCATAGTTGCATAGGCGCTGGAAAAGGTAGTTGAGTGTGGTGGCGATG
	'HumaHAdV-7-N1_7__gb_KP670855.2_'	CGGGTGAAGACCGCATAGTTGCATAGGCGCTGGAAAAGGTAGTTGAGTGTGGTGGCGATG
	'HumaHAdV-7-N1_7__gb_MK492255.1_'	CGGGTGAAGACCGCATAGTTGCATAGGCGCTGGAAAAGGTAGTTGAGTGTGGTGGCGATG
	'Human_mastadenovirus_B__gb_MK836313.1_'	CGGGTGAAGACCGCATAGTTGCATAGGCGCTGGAAAAGGTAGTTGAGTGTGGTGGCGATG
	'HumaHAdV-7-N1_7__gb_KC857700.1_'	CGGGTGAAGACCGCATAGTTGCATAGGCGCTGGAAAAGGTAGTTGAGTGTGGTGGCGATG
	'HumaHAdV-7-N1_7__gb_KP670858.1_'	CGGGTGAAGACCGCATAGTTGCATAGGCGCTGGAAAAGGTAGTTGAGTGTGGTGGCGATG
	'HumaHAdV-7-N1_B1__gb_NC011203.1_'	CGGGTGAAGACCGCATAGTTGCATAGGCGCTGGAAAAGGTAGTTGAGTGTGGTGGCGATG
	'HumaHAdV-7-N1_B2__gb_NC010956.1_'	CGCGTGAAGACGGCGTAGTTGCGCAGGCGCTGGAAGAGGTAGTTGAGGGTGGTGGCGATG

	'Chimpanzee_adenovirus_Y25__gb_NC017825.1_'	TGCTCGGTGACGAAGAAATACATGATCCAGCGGCGGAGCGGCATCTCGCTGACGTCGCCC
	'HAdV-7-N1__Query_39669_'	TGCTCGGTGACGAAGAWNAGCATGATCCATCGTCTCAGCGGCATCTCGCTGACATCGCCC
	'HumaHAdV-7-N1_E__gb_NC003266.2_'	TGCTCAGTGACAAAGAAGTACATAATCCAGCGGCGGAGCGGCATTTCGCTGACGTCGCCC
	'HumaHAdV-7-N1_B2__gb_NC011202.1_'	TGTTCGGCGACGAAGAAATACATGATCCATCGTCTCAGCGGCATTTCGCTAACATCGCCC
	'HumaHAdV-7-N1_type_35__gb_AC000019.1_'	TGTTCGGCGACGAAGAAATACATGATCCATCGTCTCAGCGGCATTTCGCTAACATCGCCC
	'HumaHAdV-7-N1_type_7__gb_AC000018.1_'	TGCTCGGTGACGAAGAAATACATGATCCATCGTCTCAGCGGCATCTCGCTGACATCGCCC
	'HumaHAdV-7-N1_7__gb_JF800905.1_'	TGCTCGGTGACGAAGAAATACATGATCCATCGTCTCAGCGGCATCTCGCTGACATCGCCC
	'HumaHAdV-7-N1_7__gb_KP670857.1_'	TGCTCGGTGACGAAGAAATACATGATCCATCGTCTCAGCGGCATCTCGCTGACATCGCCC
	'HumaHAdV-7-N1_7__gb_KP670860.1_'	TGCTCGGTGACGAAGAAATACATGATCCATCGTCTCAGCGGCATCTCGCTGACATCGCCC
	'HumaHAdV-7-N1_7__gb_KP670856.2_'	TGCTCGGTGACGAAGAAATACATGATCCATCGTCTCAGCGGCATCTCGCTGACATCGCCC
	'HumaHAdV-7-N1_7__gb_KP670855.2_'	TGCTCGGTGACGAAGAAATACATGATCCATCGTCTCAGCGGCATCTCGCTGACATCGCCC
	'HumaHAdV-7-N1_7__gb_MK492255.1_'	TGCTCGGTGACGAAGAAATACATGATCCATCGTCTCAGCGGCATCTCGCTGACATCGCCC
	'Human_mastadenovirus_B__gb_MK836313.1_'	TGCTCGGTGACGAAGAAATACATGATCCATCGTCTCAGCGGCATCTCGCTGACATCGCCC
	'HumaHAdV-7-N1_7__gb_KC857700.1_'	TGCTCGGTGACGAAGAAATACATGATCCATCGTCTCAGCGGCATCTCGCTGACATCGCCC
	'HumaHAdV-7-N1_7__gb_KP670858.1_'	TGCTCGGTGACGAAGAAATACATGATCCATCGTCTCAGCGGCATCTCGCTGACATCGCCC
	'HumaHAdV-7-N1_B1__gb_NC011203.1_'	TGCTCGGTGACGAAGAAATACATGATCCATCGTCTCAGCGGCATCTCGCTGACATCGCCC
	'HumaHAdV-7-N1_B2__gb_NC010956.1_'	TGCTCGGTGACGAAGAAGTACATGATCCAGCGGCGCAGGGGCATCTCGCTGATGTCGCCG

	'Chimpanzee_adenovirus_Y25__gb_NC017825.1_'	AGCGCCTCCAAGCGTTCCATGGCCTCGTAAAAGTCCACGGCGAAGTTGAAAAACTGGGAG
	'HAdV-7-N1__Query_39669_'	AGCGCTTCCAAGCGCTCCATGGCCTCGTAGAAGTCCACGGCGAAGTTGAAAAACTGNGNN
	'HumaHAdV-7-N1_E__gb_NC003266.2_'	AGGGCTTCCAAGCGCTCCATGGCCTCGTAAAAGTCCACGGCGAAGTTGAAAAACTGGGAG
	'HumaHAdV-7-N1_B2__gb_NC011202.1_'	AGAGCTTCCAAGCGCTCCATGGCCTCGTAGAAGTCCACGGCAAAATTAAAAAACTGGGAG
	'HumaHAdV-7-N1_type_35__gb_AC000019.1_'	AGAGCTTCCAAGCGCTCCATGGCCTCGTAGAAGTCCACGGCAAAATTAAAAAACTGGGAG
	'HumaHAdV-7-N1_type_7__gb_AC000018.1_'	AGCGCTTCCAAGCGCTCCATGGCCTCGTAGAAGTCCACGGCAAAGTTGAAAAACTGGGAG
	'HumaHAdV-7-N1_7__gb_JF800905.1_'	AGCGCTTCCAAGCGCTCCATGGCCTCGTAGAAGTCCACGGCAAAGTTGAAAAACTGGGAG
	'HumaHAdV-7-N1_7__gb_KP670857.1_'	AGCGCTTCCAAGCGCTCCATGGCCTCGTAGAAGTCCACGGCAAAGTTGAAAAACTGGGAG
	'HumaHAdV-7-N1_7__gb_KP670860.1_'	AGCGCTTCCAAGCGCTCCATGGCCTCGTAGAAGTCCACGGCAAAGTTGAAAAACTGGGAG
	'HumaHAdV-7-N1_7__gb_KP670856.2_'	AGCGCTTCCAAGCGCTCCATGGCCTCGTAGAAGTCCACGGCAAAGTTGAAAAACTGGGAG
	'HumaHAdV-7-N1_7__gb_KP670855.2_'	AGCGCTTCCAAGCGCTCCATGGCCTCGTAGAAGTCCACGGCAAAGTTGAAAAACTGGGAG
	'HumaHAdV-7-N1_7__gb_MK492255.1_'	AGCGCTTCCAAGCGCTCCATGGCCTCGTAGAAGTCCACGGCAAAGTTGAAAAACTGGGAG
	'Human_mastadenovirus_B__gb_MK836313.1_'	AGCGCTTCCAAGCGCTCCATGGCCTCGTAGAAGTCCACGGCAAAGTTGAAAAACTGGGAG
	'HumaHAdV-7-N1_7__gb_KC857700.1_'	AGCGCTTCCAAGCGCTCCATGGCCTCGTAGAAGTCCACGGCAAAGTTGAAAAACTGGGAG
	'HumaHAdV-7-N1_7__gb_KP670858.1_'	AGCGCTTCCAAGCGCTCCATGGCCTCGTAGAAGTCCACGGCAAAGTTGAAAAACTGGGAG
	'HumaHAdV-7-N1_B1__gb_NC011203.1_'	AGCGCTTCCAAGCGCTCCATGGCCTCGTAGAAGTCCACGGCAAAGTTAAAAAACTGGGAG
	'HumaHAdV-7-N1_B2__gb_NC010956.1_'	ATGGCCTCCAGCCTTTCCATGGCCTCGTAGAAATCCACGGCGAAGTTGAAAAACTGGGCA

	'Chimpanzee_adenovirus_Y25__gb_NC017825.1_'	TTGCGCGCCGAGACGGTCAACTCCTCCTCCAGAAGACGGATGAGCTCGGCGATGGTGGCG
	'HAdV-7-N1__Query_39669_'	TTWSGCGCGGACACGGTCAACTCCTMKTCCAGAAGACGGAAGAGTTCGGCAATGGTGGTG
	'HumaHAdV-7-N1_E__gb_NC003266.2_'	TTGCGTGCAGATACGGTCAAGTCCTCCTCCAGAAGACGGATGAGCTCGGCGATGGTGGCG
	'HumaHAdV-7-N1_B2__gb_NC011202.1_'	TTTCGCGCGGACACGGTCAATTCCTCCTCGAGAAGACGGATGAGTTCGGCTATGGTGGCC
	'HumaHAdV-7-N1_type_35__gb_AC000019.1_'	TTTCGCGCGGACACGGTCAATTCCTCCTCGAGAAGACGGATGAGTTCGGCTATGGTGGCC
	'HumaHAdV-7-N1_type_7__gb_AC000018.1_'	TTACGCGCGGACACGGTCAACTCCTCTTCCAGAAGACGGATGAGTTCGGCAATGGTGGTG
	'HumaHAdV-7-N1_7__gb_JF800905.1_'	TTACGCGCGGACACGGTCAACTCCTCTTCCAGAAGACGGATGAGTTCGGCAATGGTGGTG
	'HumaHAdV-7-N1_7__gb_KP670857.1_'	TTACGCGCGGACACGGTCAACTCCTCTTCCAGAAGACGGATGAGTTCGGCAATGGTGGTG
	'HumaHAdV-7-N1_7__gb_KP670860.1_'	TTACGCGCGGACACGGTCAACTCCTCTTCCAGAAGACGGATGAGTTCGGCAATGGTGGTG
	'HumaHAdV-7-N1_7__gb_KP670856.2_'	TTACGCGCGGACACGGTCAACTCCTCTTCCAGAAGACGGATGAGTTCGGCAATGGTGGTG
	'HumaHAdV-7-N1_7__gb_KP670855.2_'	TTACGCGCGGACACGGTCAACTCCTCTTCCAGAAGACGGATGAGTTCGGCAATGGTGGTG
	'HumaHAdV-7-N1_7__gb_MK492255.1_'	TTACGCGCGGACACGGTCAACTCCTCTTCCAGAAGACGGATGAGTTCGGCAATGGTGGTG
	'Human_mastadenovirus_B__gb_MK836313.1_'	TTACGCGCGGACACGGTCAACTCCTCTTCCAGAAGACGGATGAGTTCGGCAATGGTGGTG
	'HumaHAdV-7-N1_7__gb_KC857700.1_'	TTACGCGCGGACACGGTCAACTCCTCTTCCAGAAGACGGATGAGTTCGGCAATGGTGGTG
	'HumaHAdV-7-N1_7__gb_KP670858.1_'	TTACGCGCGGACACGGTCAACTCCTCTTCCAGAAGACGGATGAGTTCGGCAATGGTGGTG
	'HumaHAdV-7-N1_B1__gb_NC011203.1_'	TTACGCGCGGACACGGTCAACTCCTCTTCCAGAAGACGGATAAGTTCGGCGATGGTGGTG
	'HumaHAdV-7-N1_B2__gb_NC010956.1_'	TTGCGGGCCGAGACCGTGAGCTCGTCTTCCAGGAGCCGGATGAGCTCGGCGATGGTGGCG

	'Chimpanzee_adenovirus_Y25__gb_NC017825.1_'	CGCACCTCGCGCTCGAAGGCCCCCGGGAGTTCCTCCACTTCCTCC---TCTTCTTCCTCC
	'HAdV-7-N1__Query_39669_'	CGCACCTCGCGCTCGAAATCCCCNGGGATTTCTTNCTCNNTCTCT---TCT------TCT
	'HumaHAdV-7-N1_E__gb_NC003266.2_'	CGCACCTCGCGCTCGAAGGCTCCCGGGAGTTCCTCCACTTCCTCC---TCT------TCA
	'HumaHAdV-7-N1_B2__gb_NC011202.1_'	CGTACTTCGCGTTCGAAGGCTCCCGGGATCTCTTCTTCCTCTTCTATCTCT------TCT
	'HumaHAdV-7-N1_type_35__gb_AC000019.1_'	CGTACTTCGCGTTCGAAGGCTCCCGGGATCTCTTCTTCCTCTTCTATCTCT------TCT
	'HumaHAdV-7-N1_type_7__gb_AC000018.1_'	CGCACCTCGCGCTCGAAATCCCCCGGGATTTCTTCCTCAATCTCT---TCT------TCT
	'HumaHAdV-7-N1_7__gb_JF800905.1_'	CGCACCTCGCGCTCGAAATCCCCCGGGATTTCTTCCTCAATCTCT---TCT------TCT
	'HumaHAdV-7-N1_7__gb_KP670857.1_'	CGCACCTCGCGCTCGAAATCCCCCGGGATTTCTTCCTCAATCTCT---TCT------TCT
	'HumaHAdV-7-N1_7__gb_KP670860.1_'	CGCACCTCGCGCTCGAAATCCCCCGGGATTTCTTCCTCAATCTCT---TCT------TCT
	'HumaHAdV-7-N1_7__gb_KP670856.2_'	CGCACCTCGCGCTCGAAATCCCCCGGGATTTCTTCCTCAATCTCT---TCT------TCT
	'HumaHAdV-7-N1_7__gb_KP670855.2_'	CGCACCTCGCGCTCGAAATCCCCCGGGATTTCTTCCTCAATCTCT---TCT------TCT
	'HumaHAdV-7-N1_7__gb_MK492255.1_'	CGCACCTCGCGCTCGAAATCCCCCGGGATTTCTTCCTCAATCTCT---TCT------TCT
	'Human_mastadenovirus_B__gb_MK836313.1_'	CGCACCTCGCGCTCGAAATCCCCCGGGATTTCTTCCTCAATCTCT---TCT------TCT
	'HumaHAdV-7-N1_7__gb_KC857700.1_'	CGCACCTCGCGCTCGAAATCCCCCGGGATTTCTTCCTCAATCTCT---TCT------TCT
	'HumaHAdV-7-N1_7__gb_KP670858.1_'	CGCACCTCGCGCTCGAAATCCCCCGGGATTTCTTCCTCAATCTCT---TCT------TCT
	'HumaHAdV-7-N1_B1__gb_NC011203.1_'	CGCACCTCGCGCTCGAAAGCCCCTGGGATTTCTTCCTCAATCTCT---TCT------TCT
	'HumaHAdV-7-N1_B2__gb_NC010956.1_'	CGCACCTCGCGCTCGAAATCCCCGGGGGCCTCCTCTTCTTCCTCT------------TCT

	'Chimpanzee_adenovirus_Y25__gb_NC017825.1_'	TCCACTAACATCTCTTCTACTTCCTCCTCAGGCGGTGGTGGTGGCGGGGGAGGGGGCCTG
	'HAdV-7-N1__Query_39669_'	TCCACTWMCATCTCTTCC------TCTTCAGGKGKGGCTGCAGGAGGAKSGGGAACGCGG
	'HumaHAdV-7-N1_E__gb_NC003266.2_'	TCCACTAACATCTCTTCTACTTCCTCCTCAGGC---GGTGGTGGCGGGGGAGGGGGCCTG
	'HumaHAdV-7-N1_B2__gb_NC011202.1_'	TCCACTAACATCTCTTCTT---CGTCTTCAGGCGGG------GGCGGAGGGGGCACGCGG
	'HumaHAdV-7-N1_type_35__gb_AC000019.1_'	TCCACTAACATCTCTTCTT---CGTCTTCAGGCGGG------GGCGGAGGGGGCACGCGG
	'HumaHAdV-7-N1_type_7__gb_AC000018.1_'	TCCACTAACATCTCTTCC------TCTTCAGGTGGGGCTGCAGGAGGAGGGGGAACGCGG
	'HumaHAdV-7-N1_7__gb_JF800905.1_'	TCCACTAACATCTCTTCC------TCTTCAGGTGGGGCTGCAGGAGGAGGGGGAACGCGG
	'HumaHAdV-7-N1_7__gb_KP670857.1_'	TCCACTAACATCTCTTCC------TCTTCAGGTGGGGCTGCAGGAGGAGGGGGAACGCGG
	'HumaHAdV-7-N1_7__gb_KP670860.1_'	TCCACTAACATCTCTTCC------TCTTCAGGTGGGGCTGCAGGAGGAGGGGGAACGCGG
	'HumaHAdV-7-N1_7__gb_KP670856.2_'	TCCACTAACATCTCTTCC------TCTTCAGGTGGGGCTGCAGGAGGAGGGGGAACGCGG
	'HumaHAdV-7-N1_7__gb_KP670855.2_'	TCCACTAACATCTCTTCC------TCTTCAGGTGGGGCTGCAGGAGGAGGGGGAACGCGG
	'HumaHAdV-7-N1_7__gb_MK492255.1_'	TCCACTAACATCTCTTCC------TCTTCAGGTGGGGCTGCAGGAGGAGGGGGAACGCGG
	'Human_mastadenovirus_B__gb_MK836313.1_'	TCCACTAACATCTCTTCC------TCTTCAGGTGGGGCTGCAGGAGGAGGGGGAACGCGG
	'HumaHAdV-7-N1_7__gb_KC857700.1_'	TCCACTAACATCTCTTCC------TCTTCAGGTGGGGCTGCAGGAGGAGGGGGAACGCGG
	'HumaHAdV-7-N1_7__gb_KP670858.1_'	TCCACTAACATCTCTTCC------TCTTCAGGTGGGGCTGCAGGAGGAGGGGGAACGCGG
	'HumaHAdV-7-N1_B1__gb_NC011203.1_'	TCCACTAACATCTCTTCC------TCTTCAGGTGGGGCTGCAGGAGGAGGGGGAACGCGG
	'HumaHAdV-7-N1_B2__gb_NC010956.1_'	TCCATGACGACCTCTTCTTCTATTTCTTCCTCTGGGGGCGGTGGTGGTGGCGGGGCCCGA

	'Chimpanzee_adenovirus_Y25__gb_NC017825.1_'	CGTCGCCGGCGGCGCACGGGCAGACGGTCGATGAAGCGCTCGATGGTCTCGCCGCGCCGG
	'HAdV-7-N1__Query_39669_'	CGACGCCGGCGGCGCMCGGGCAGACGGTCGATGAATCTTNNNNNGACCTCTCCGCGGCGG
	'HumaHAdV-7-N1_E__gb_NC003266.2_'	CGTCGCCGGCGGCGCACGGGCAGACGGTCGATGAAACGCTCGATGGTCTCGCCGCGCCGG
	'HumaHAdV-7-N1_B2__gb_NC011202.1_'	CGACGTCGACGGCGCACGGGCAAACGGTCGATGAATCGTTCAATGACCTCTCCGCGGCGG
	'HumaHAdV-7-N1_type_35__gb_AC000019.1_'	CGACGTCGACGGCGCACGGGCAAACGGTCGATGAATCGTTCAATGACCTCTCCGCGGCGG
	'HumaHAdV-7-N1_type_7__gb_AC000018.1_'	CGACGCCGGCGGCGCACGGGCAGACGGTCGATGAATCTTTCAATGACCTCTCCGCGGCGG
	'HumaHAdV-7-N1_7__gb_JF800905.1_'	CGACGCCGGCGGCGCACGGGCAGACGGTCGATGAATCTTTCAATGACCTCTCCGCGGCGG
	'HumaHAdV-7-N1_7__gb_KP670857.1_'	CGACGCCGGCGGCGCACGGGCAGACGGTCGATGAATCTTTCAATGACCTCTCCGCGGCGG
	'HumaHAdV-7-N1_7__gb_KP670860.1_'	CGACGCCGGCGGCGCACGGGCAGACGGTCGATGAATCTTTCAATGACCTCTCCGCGGCGG
	'HumaHAdV-7-N1_7__gb_KP670856.2_'	CGACGCCGGCGGCGCACGGGCAGACGGTCGATGAATCTTTCAATGACCTCTCCGCGGCGG
	'HumaHAdV-7-N1_7__gb_KP670855.2_'	CGACGCCGGCGGCGCACGGGCAGACGGTCGATGAATCTTTCAATGACCTCTCCGCGGCGG
	'HumaHAdV-7-N1_7__gb_MK492255.1_'	CGACGCCGGCGGCGCACGGGCAGACGGTCGATGAATCTTTCAATGACCTCTCCGCGGCGG
	'Human_mastadenovirus_B__gb_MK836313.1_'	CGACGCCGGCGGCGCACGGGCAGACGGTCGATGAATCTTTCAATGACCTCTCCGCGGCGG
	'HumaHAdV-7-N1_7__gb_KC857700.1_'	CGACGCCGGCGGCGCACGGGCAGACGGTCGATGAATCTTTCAATGACCTCTCCGCGGCGG
	'HumaHAdV-7-N1_7__gb_KP670858.1_'	CGACGCCGGCGGCGCACGGGCAGACGGTCGATGAATCTTTCAATGACCTCTCCGCGGCGG
	'HumaHAdV-7-N1_B1__gb_NC011203.1_'	CGACGCCGGCGGCGCACGGGCAGACGGTCGATGAATCTTTCAATGACCTCTCCGCGGCGG
	'HumaHAdV-7-N1_B2__gb_NC010956.1_'	CGACGACGGCGACGCACCGGGAGACGGTCGACGAAGCGCTCGATCATCTCCCCGCGGCGG

	'Chimpanzee_adenovirus_Y25__gb_NC017825.1_'	CGTCGCATGGTCTCGGTGACGGCGCGCCCGTCCTCGCGGGGCCGCAGCGTGAAGACGCCG
	'HAdV-7-N1__Query_39669_'	CGGCGCATGGTCTCGGTGACGGCACGACCGTTCTCCCTGGGTCTCAGAGTGAAGACGCCT
	'HumaHAdV-7-N1_E__gb_NC003266.2_'	CGTCGCATGGTCTCGGTGACGGCGCGCCCGTCCTCGCGGGGTCGCAGCGTAAAGACGCCG
	'HumaHAdV-7-N1_B2__gb_NC011202.1_'	CGGCGCATGGTTTCAGTGACGGCGCGGCCGTTCTCGCGCGGTCGCAGAGTAAAAACACCG
	'HumaHAdV-7-N1_type_35__gb_AC000019.1_'	CGGCGCATGGTTTCAGTGACGGCGCGGCCGTTCTCGCGCGGTCGCAGAGTAAAAACACCG
	'HumaHAdV-7-N1_type_7__gb_AC000018.1_'	CGGCGCATGGTCTCGGTGACGGCACGACCGTTCTCCCTGGGTCTCAGAGTGAAGACGCCT
	'HumaHAdV-7-N1_7__gb_JF800905.1_'	CGGCGCATGGTCTCGGTGACGGCACGACCGTTCTCCCTGGGTCTCAGAGTGAAGACGCCT
	'HumaHAdV-7-N1_7__gb_KP670857.1_'	CGGCGCATGGTCTCGGTGACGGCACGACCGTTCTCCCTGGGTCTCAGAGTGAAGACGCCT
	'HumaHAdV-7-N1_7__gb_KP670860.1_'	CGGCGCATGGTCTCGGTGACGGCACGACCGTTCTCCCTGGGTCTCAGAGTGAAGACGCCT
	'HumaHAdV-7-N1_7__gb_KP670856.2_'	CGGCGCATGGTCTCGGTGACGGCACGACCGTTCTCCCTGGGTCTCAGAGTGAAGACGCCT
	'HumaHAdV-7-N1_7__gb_KP670855.2_'	CGGCGCATGGTCTCGGTGACGGCACGACCGTTCTCCCTGGGTCTCAGAGTGAAGACGCCT
	'HumaHAdV-7-N1_7__gb_MK492255.1_'	CGGCGCATGGTCTCGGTGACGGCACGACCGTTCTCCCTGGGTCTCAGAGTGAAGACGCCT
	'Human_mastadenovirus_B__gb_MK836313.1_'	CGGCGCATGGTCTCGGTGACGGCACGACCGTTCTCCCTGGGTCTCAGAGTGAAGACGCCT
	'HumaHAdV-7-N1_7__gb_KC857700.1_'	CGGCGCATGGTCTCGGTGACGGCACGACCGTTCTCCCTGGGTCTCAGAGTGAAGACGCCT
	'HumaHAdV-7-N1_7__gb_KP670858.1_'	CGGCGCATGGTCTCGGTGACGGCACGACCGTTCTCCCTGGGTCTCAGAGTGAAGACGCCT
	'HumaHAdV-7-N1_B1__gb_NC011203.1_'	CGGCGCATGGTCTCGGTGACGGCACGACCGTTCTCCCTGGGTCTCAGAGTGAAGACGCCT
	'HumaHAdV-7-N1_B2__gb_NC010956.1_'	CGACGCATGGTTTCGGTGACGGCGCGACCCCGTTCGCGAGGACGCAGCGTGAAGACGCCG

	'Chimpanzee_adenovirus_Y25__gb_NC017825.1_'	CCGCGCATCTCC------AGGTGGCCGGGGGGGTCCCCGTTGGGCAGGGAGAGGGCGCTG
	'HAdV-7-N1__Query_39669_'	CCGCGCATCTCCCTGAAGTGGTGACTGGGAGGGYCTCCGTTGGGCAGGGACACCGCGCTG
	'HumaHAdV-7-N1_E__gb_NC003266.2_'	CCGCGCATCTCC------AGGTGGCCCGGGGGGTCCCCGTTGGGCAGGGAGAGTGCGCTG
	'HumaHAdV-7-N1_B2__gb_NC011202.1_'	CCGCGCATCTCCTTAAAGTGGTGACTGGGAGGTTCTCCGTTTGGGAGGGAGAGGGCGCTG
	'HumaHAdV-7-N1_type_35__gb_AC000019.1_'	CCGCGCATCTCCTTAAAGTGGTGACTGGGAGGTTCTCCGTTTGGGAGGGAGAGGGCGCTG
	'HumaHAdV-7-N1_type_7__gb_AC000018.1_'	CCGCGCATCTCCCTGAAGTGGTGACTGGGAGGCTCTCCGTTGGGCAGGGACACCGCGCTG
	'HumaHAdV-7-N1_7__gb_JF800905.1_'	CCGCGCATCTCCCTGAAGTGGTGACTGGGAGGCTCTCCGTTGGGCAGGGACACCGCGCTG
	'HumaHAdV-7-N1_7__gb_KP670857.1_'	CCGCGCATCTCCCTGAAGTGGTGACTGGGAGGCTCTCCGTTGGGCAGGGACACCGCGCTG
	'HumaHAdV-7-N1_7__gb_KP670860.1_'	CCGCGCATCTCCCTGAAGTGGTGACTGGGAGGCTCTCCGTTGGGCAGGGACACCGCGCTG
	'HumaHAdV-7-N1_7__gb_KP670856.2_'	CCGCGCATCTCCCTGAAGTGGTGACTGGGAGGCTCTCCGTTGGGCAGGGACACCGCGCTG
	'HumaHAdV-7-N1_7__gb_KP670855.2_'	CCGCGCATCTCCCTGAAGTGGTGACTGGGAGGCTCTCCGTTGGGCAGGGACACCGCGCTG
	'HumaHAdV-7-N1_7__gb_MK492255.1_'	CCGCGCATCTCCCTGAAGTGGTGACTGGGAGGCTCTCCGTTGGGCAGGGACACCGCGCTG
	'Human_mastadenovirus_B__gb_MK836313.1_'	CCGCGCATCTCCCTGAAGTGGTGACTGGGAGGCTCTCCGTTGGGCAGGGACACCGCGCTG
	'HumaHAdV-7-N1_7__gb_KC857700.1_'	CCGCGCATCTCCCTGAAGTGGTGACTGGGAGGCTCTCCGTTGGGCAGGGACACCGCGCTG
	'HumaHAdV-7-N1_7__gb_KP670858.1_'	CCGCGCATCTCCCTGAAGTGGTGACTGGGAGGCTCTCCGTTGGGCAGGGACACCGCGCTG
	'HumaHAdV-7-N1_B1__gb_NC011203.1_'	CCGCGCATCTCCCTGAAGTGGTGACTGGGAGGCTCTCCGTTGGGCAGGGACACCGCGCTG
	'HumaHAdV-7-N1_B2__gb_NC010956.1_'	CCGGTCATCTCC------CGGTAATGGGGCGGGTCCCCGTTGGGCAGCGATAGGGCGCTG

	'Chimpanzee_adenovirus_Y25__gb_NC017825.1_'	ACGATGCATCTTATCAATTGCCCCGTAGGGACTCCGCGCAAGGACCTGAGCGTCTCGAGA
	'HAdV-7-N1__Query_39669_'	ATTATGCATTTTATCAATTGCCCMTCHBGWACTCCGCGCAAGGACCTGATCGTTTCAAGA
	'HumaHAdV-7-N1_E__gb_NC003266.2_'	ACGATGCATCTTATCAATTGCCCCGTAGGGACTCCGCGCAAGGACCTAAGCGTCTCTAGA
	'HumaHAdV-7-N1_B2__gb_NC011202.1_'	ATTATACATTTTATTAATTGGCCCGTAGGGACTGCACGCAGAGATCTGATCGTGTCAAGA
	'HumaHAdV-7-N1_type_35__gb_AC000019.1_'	ATTATACATTTTATTAATTGGCCCGTAGGGACTGCGCGCAGAGATCTGATCGTGTCAAGA
	'HumaHAdV-7-N1_type_7__gb_AC000018.1_'	ATTATGCATTTTATCAATTGCCCCGTAGGTACTCCGCGCAAGGACCTGATCGTCTCAAGA
	'HumaHAdV-7-N1_7__gb_JF800905.1_'	ATTATGCATTTTATCAATTGCCCCGTAGGTACTCCGCGCAAGGACCTGATCGTTTCAAGA
	'HumaHAdV-7-N1_7__gb_KP670857.1_'	ATTATGCATTTTATCAATTGCCCCGTAGGTACTCCGCGCAAGGACCTGATCGTTTCAAGA
	'HumaHAdV-7-N1_7__gb_KP670860.1_'	ATTATGCATTTTATCAATTGCCCCGTAGGTACTCCGCGCAAGGACCTGATCGTTTCAAGA
	'HumaHAdV-7-N1_7__gb_KP670856.2_'	ATTATGCATTTTATCAATTGCCCCGTAGGTACTCCGCGCAAGGACCTGATCGTTTCAAGA
	'HumaHAdV-7-N1_7__gb_KP670855.2_'	ATTATGCATTTTATCAATTGCCCCGTAGGTACTCCGCGCAAGGACCTGATCGTTTCAAGA
	'HumaHAdV-7-N1_7__gb_MK492255.1_'	ATTATGCATTTTATCAATTGCCCCGTAGGTACTCCGCGCAAGGACCTGATCGTTTCAAGA
	'Human_mastadenovirus_B__gb_MK836313.1_'	ATTATGCATTTTATCAATTGCCCCGTAGGTACTCCGCGCAAGGACCTGATCGTTTCAAGA
	'HumaHAdV-7-N1_7__gb_KC857700.1_'	ATTATGCATTTTATCAATTGCCCCGTAGGTACTCCGCGCAAGGACCTGATCGTTTCAAGA
	'HumaHAdV-7-N1_7__gb_KP670858.1_'	ATTATGCATTTTATCAATTGCCCCGTAGGTACTCCGCGCAAGGACCTGATCGTTTCAAGA
	'HumaHAdV-7-N1_B1__gb_NC011203.1_'	ATTATGCATTTTATCAATTGCCCCGTAGGTACTCCGCGCAAGGACCTGATCGTCTCAAGA
	'HumaHAdV-7-N1_B2__gb_NC010956.1_'	ACGATGCATCTTATCAATTGCGGTGTAGG------------GGACGTGAGCGCGTCGAGA

	'Chimpanzee_adenovirus_Y25__gb_NC017825.1_'	TCCACGGGATCTGAAAACCGTTGAACGAAGGCTTCGAGCCAGTCGCAGTCGCAAGGTAGG
	'HAdV-7-N1__Query_39669_'	TCCACGGGATCTGAAAACCTTTCGACGAAAGCGTCKAACCAGTCGCAATCGCAAGGTAGG
	'HumaHAdV-7-N1_E__gb_NC003266.2_'	TCCACGGGATCTGAAAACCGTTGAACGAAGGCTTCGAGCCAGTCGCAGTCGCAAGGTAGG
	'HumaHAdV-7-N1_B2__gb_NC011202.1_'	TCCACGGGATCTGAAAACCTTTCGACGAAAGCGTCTAACCAGTCACAGTCACAAGGTAGG
	'HumaHAdV-7-N1_type_35__gb_AC000019.1_'	TCCACGGGATCTGAAAACCTTTCGACGAAAGCGTCTAACCAGTCACAGTCACAAGGTAGG
	'HumaHAdV-7-N1_type_7__gb_AC000018.1_'	TCCACGGGATCTGAAAACCTTTCGACGAAAGCGTCTAACCAGTCGCAATCGCAAGGTAGG
	'HumaHAdV-7-N1_7__gb_JF800905.1_'	TCCACGGGATCTGAAAACCTTTCGACGAAAGCGTCTAACCAGTCGCAATCGCAAGGTAGG
	'HumaHAdV-7-N1_7__gb_KP670857.1_'	TCCACGGGATCTGAAAACCTTTCGACGAAAGCGTCTAACCAGTCGCAATCGCAAGGTAGG
	'HumaHAdV-7-N1_7__gb_KP670860.1_'	TCCACGGGATCTGAAAACCTTTCGACGAAAGCGTCTAACCAGTCGCAATCGCAAGGTAGG
	'HumaHAdV-7-N1_7__gb_KP670856.2_'	TCCACGGGATCTGAAAACCTTTCGACGAAAGCGTCTAACCAGTCGCAATCGCAAGGTAGG
	'HumaHAdV-7-N1_7__gb_KP670855.2_'	TCCACGGGATCTGAAAACCTTTCGACGAAAGCGTCTAACCAGTCGCAATCGCAAGGTAGG
	'HumaHAdV-7-N1_7__gb_MK492255.1_'	TCCACGGGATCTGAAAACCTTTCGACGAAAGCGTCTAACCAGTCGCAATCGCAAGGTAGG
	'Human_mastadenovirus_B__gb_MK836313.1_'	TCCACGGGATCTGAAAACCTTTCGACGAAAGCGTCTAACCAGTCGCAATCGCAAGGTAGG
	'HumaHAdV-7-N1_7__gb_KC857700.1_'	TCCACGGGATCTGAAAACCTTTCGACGAAAGCGTCTAACCAGTCGCAATCGCAAGGTAGG
	'HumaHAdV-7-N1_7__gb_KP670858.1_'	TCCACGGGATCTGAAAACCTTTCGACGAAAGCGTCTAACCAGTCGCAATCGCAAGGTAGG
	'HumaHAdV-7-N1_B1__gb_NC011203.1_'	TCCACGGGATCTGAAAACCTTTCGACGAAAGCGTCTAACCAGTCGCAATCGCAAGGTAGG
	'HumaHAdV-7-N1_B2__gb_NC010956.1_'	TCGACCGGATCGGAGAATCTTTCGAGGAAAGCGTCTAGCCAATCGCAGTCGCAAGGTAAG

	'Chimpanzee_adenovirus_Y25__gb_NC017825.1_'	CTGAGCACGGTTTCTTCTGCCGGG------------------------------------
	'HAdV-7-N1__Query_39669_'	CTGAGCACTGTTTCTTGCGGGCGGGGGCGGCTRKGCGCTCGGTCGGGGTTCTCTCTTTCT
	'HumaHAdV-7-N1_E__gb_NC003266.2_'	CTGAGCACGGTTTCTTCTGGCGG-------------------------------------
	'HumaHAdV-7-N1_B2__gb_NC011202.1_'	CTGAGTACGGCTTCTTGTGGGCGGGGGTGGTTATGTGTTCGGTCTGGGTCTTCTGTTTCT
	'HumaHAdV-7-N1_type_35__gb_AC000019.1_'	CTGAGTACGGCTTCTTGTGGGCGGGGGTGGTTATGTGTTCGGTCTGGGTCTTCTGTTTCT
	'HumaHAdV-7-N1_type_7__gb_AC000018.1_'	CTGAGCACTGTTTCTTGCGGGCGGGGGCGGCTAGACGCTCGGTCGGGGTTCTCTCTTTCT
	'HumaHAdV-7-N1_7__gb_JF800905.1_'	CTGAGCACTGTTTCTTGCGGGCGGGGGCGGCTAGACGCTCGGTCGGGGTTCTCTCTTTCT
	'HumaHAdV-7-N1_7__gb_KP670857.1_'	CTGAGCACTGTTTCTTGCGGGCGGGGGCGGCTAGACGCTCGGTCGGGGTTCTCTCTTTCT
	'HumaHAdV-7-N1_7__gb_KP670860.1_'	CTGAGCACTGTTTCTTGCGGGCGGGGGCGGCTAGACGCTCGGTCGGGGTTCTCTCTTTCT
	'HumaHAdV-7-N1_7__gb_KP670856.2_'	CTGAGCACTGTTTCTTGCGGGCGGGGGCGGCTAGACGCTCGGTCGGGGTTCTCTCTTTCT
	'HumaHAdV-7-N1_7__gb_KP670855.2_'	CTGAGCACTGTTTCTTGCGGGCGGGGGCGGCTAGACGCTCGGTCGGGGTTCTCTCTTTCT
	'HumaHAdV-7-N1_7__gb_MK492255.1_'	CTGAGCACTGTTTCTTGCGGGCGGGGGCGGCTAGACGCTCGGTCGGGGTTCTCTCTTTCT
	'Human_mastadenovirus_B__gb_MK836313.1_'	CTGAGCACTGTTTCTTGCGGGCGGGGGCGGCTAGACGCTCGGTCGGGGTTCTCTCTTTCT
	'HumaHAdV-7-N1_7__gb_KC857700.1_'	CTGAGCACTGTTTCTTGCGGGCGGGGGCGGCTAGACGCTCGGTCGGGGTTCTCTCTTTCT
	'HumaHAdV-7-N1_7__gb_KP670858.1_'	CTGAGCACTGTTTCTTGCGGGCGGGGGCGGCTAGACGCTCGGTCGGGGTTCTCTCTTTCT
	'HumaHAdV-7-N1_B1__gb_NC011203.1_'	CTGAGCACTGTTTCTTGCGGGCGGGGGCGGCTAGACGCTCGGTCGGGGTTCTCTCTTTCT
	'HumaHAdV-7-N1_B2__gb_NC010956.1_'	CTCAAACACGTAGCAGCCCTGTGGACGCTGTTAGA-------------------------

	'Chimpanzee_adenovirus_Y25__gb_NC017825.1_'	---------TCATGTTGGGGAGCGGG-GCGGGCGATGCTGCTGGTGATGAAGTTGAAATA
	'HAdV-7-N1__Query_39669_'	TTTCCTTCCTCCTCTTGGGAGGATGA----GACGATGCTGCTGGTGATGAAATTAAAATA
	'HumaHAdV-7-N1_E__gb_NC003266.2_'	------------CGGTGGGGTGTGGGCGGGGGCGATGCTGCTGGTGATGAAGTTGAAATA
	'HumaHAdV-7-N1_B2__gb_NC011202.1_'	TCT------TCATCTCGGGAAGGTGA----GACGATGCTGCTGGTGATGAAATTAAAGTA
	'HumaHAdV-7-N1_type_35__gb_AC000019.1_'	TCT------TCATCTCGGGAAGGTGA----GACGATGCTGCTGGTGATGAAATTAAAGTA
	'HumaHAdV-7-N1_type_7__gb_AC000018.1_'	TTTCCTTCCTCCTCTTGGGAGGATGA----GACGATGCTGCTGGTGATGAAATTAAAATA
	'HumaHAdV-7-N1_7__gb_JF800905.1_'	TTTCCTTCCTCCTCTTGGGAGGATGA----GACGATGCTGCTGGTGATGAAATTAAAATA
	'HumaHAdV-7-N1_7__gb_KP670857.1_'	TTTCCTTCCTCCTCTTGGGAGGATGA----GACGATGCTGCTGGTGATGAAATTAAAATA
	'HumaHAdV-7-N1_7__gb_KP670860.1_'	TTTCCTTCCTCCTCTTGGGAGGATGA----GACGATGCTGCTGGTGATGAAATTAAAATA
	'HumaHAdV-7-N1_7__gb_KP670856.2_'	TTTCCTTCCTCCTCTTGGGAGGATGA----GACGATGCTGCTGGTGATGAAATTAAAATA
	'HumaHAdV-7-N1_7__gb_KP670855.2_'	TTTCCTTCCTCCTCTTGGGAGGATGA----GACGATGCTGCTGGTGATGAAATTAAAATA
	'HumaHAdV-7-N1_7__gb_MK492255.1_'	TTTCCTTCCTCCTCTTGGGAGGATGA----GACGATGCTGCTGGTGATGAAATTAAAATA
	'Human_mastadenovirus_B__gb_MK836313.1_'	TTTCCTTCCTCCTCTTGGGAGGATGA----GACGATGCTGCTGGTGATGAAATTAAAATA
	'HumaHAdV-7-N1_7__gb_KC857700.1_'	TTTCCTTCCTCCTCTTGGGAGGATGA----GACGATGCTGCTGGTGATGAAATTAAAATA
	'HumaHAdV-7-N1_7__gb_KP670858.1_'	TTTCCTTCCTCCTCTTGGGAGGATGA----GACGATGCTGCTGGTGATGAAATTAAAATA
	'HumaHAdV-7-N1_B1__gb_NC011203.1_'	TCTCCTTCCTCCTCTTGGGAGGGTGA----GACGATGCTGCTGGTGATGAAATTAAAATA
	'HumaHAdV-7-N1_B2__gb_NC010956.1_'	------------------------------ATTGCGGTTGCTGATGATGTAATTGAAGTA

	'Chimpanzee_adenovirus_Y25__gb_NC017825.1_'	GGCGGTTCTGAGACGGCGGATGGTGGCGAGGAGCACCAGGTCTTTGGGCCCGGCTTGCTG
	'HAdV-7-N1__Query_39669_'	GGCAGTTTTGAGACGGCGGATGGTGGCGAGGAGCACCAGGTCTTTGKGTCCGGCTTGTTG
	'HumaHAdV-7-N1_E__gb_NC003266.2_'	GGCGGTTCTGAGACGGCGGATGGTGGCGAGGAGCACCAGGTCTTTGGGCCCGGCTTGCTG
	'HumaHAdV-7-N1_B2__gb_NC011202.1_'	GGCAGTTCTAAGACGGCGGATGGTGGCGAGGAGCACCAGGTCTTTGGGTCCGGCTTGCTG
	'HumaHAdV-7-N1_type_35__gb_AC000019.1_'	GGCAGTTCTAAGACGGCGGATGGTGGCGAGGAGCACCAGGTCTTTGGGTCCGGCTTGCTG
	'HumaHAdV-7-N1_type_7__gb_AC000018.1_'	GGCAGTTTTGAGACGGCGGATGGTGGCGAGGAGCACCAGGTCTTTGGGTCCGGCTTGTTG
	'HumaHAdV-7-N1_7__gb_JF800905.1_'	GGCAGTTTTGAGACGGCGGATGGTGGCGAGGAGCACCAGGTCTTTGGGTCCGGCTTGTTG
	'HumaHAdV-7-N1_7__gb_KP670857.1_'	GGCAGTTTTGAGACGGCGGATGGTGGCGAGGAGCACCAGGTCTTTGGGTCCGGCTTGTTG
	'HumaHAdV-7-N1_7__gb_KP670860.1_'	GGCAGTTTTGAGACGGCGGATGGTGGCGAGGAGCACCAGGTCTTTGGGTCCGGCTTGTTG
	'HumaHAdV-7-N1_7__gb_KP670856.2_'	GGCAGTTTTGAGACGGCGGATGGTGGCGAGGAGCACCAGGTCTTTGGGTCCGGCTTGTTG
	'HumaHAdV-7-N1_7__gb_KP670855.2_'	GGCAGTTTTGAGACGGCGGATGGTGGCGAGGAGCACCAGGTCTTTGGGTCCGGCTTGTTG
	'HumaHAdV-7-N1_7__gb_MK492255.1_'	GGCAGTTTTGAGACGGCGGATGGTGGCGAGGAGCACCAGGTCTTTGGGTCCGGCTTGTTG
	'Human_mastadenovirus_B__gb_MK836313.1_'	GGCAGTTTTGAGACGGCGGATGGTGGCGAGGAGCACCAGGTCTTTGGGTCCGGCTTGTTG
	'HumaHAdV-7-N1_7__gb_KC857700.1_'	GGCAGTTTTGAGACGGCGGATGGTGGCGAGGAGCACCAGGTCTTTGGGTCCGGCTTGTTG
	'HumaHAdV-7-N1_7__gb_KP670858.1_'	GGCAGTTTTGAGACGGCGGATGGTGGCGAGGAGCACCAGGTCTTTGGGTCCGGCTTGTTG
	'HumaHAdV-7-N1_B1__gb_NC011203.1_'	GGCAGTTTTGAGACGGCGGATGGTGGCGAGGAGCACCAGGTCTTTGGGTCCGGCTTGTTG
	'HumaHAdV-7-N1_B2__gb_NC010956.1_'	GGCGTTTTTGAGGCGGCGGATGGTGGCGAGGAGGACCAGGTCCTTGGGTCCCGCTTGCTG

	'Chimpanzee_adenovirus_Y25__gb_NC017825.1_'	GATGCGCAGACGGTCGGCCATGCCCCAGGCGTGGTCCTGACACCTGGCCAGGTCCTTGTA
	'HAdV-7-N1__Query_39669_'	GATGCGCAGGCGATGGBCCATTCCCCAAGCRYKATMCTTCCATCTGGCCAGATCGGAATA
	'HumaHAdV-7-N1_E__gb_NC003266.2_'	GATGCGCAGACGGTCGGCCATGCCCCAGGCGTGGTCCTGACACCTGGCCAGGTCCTTGTA
	'HumaHAdV-7-N1_B2__gb_NC011202.1_'	GATACGCAGGCGATTGGCCATTCCCCAAGCATTATCCTGACATCTAGCAAGATCTTTGTA
	'HumaHAdV-7-N1_type_35__gb_AC000019.1_'	GATACGCAGGCGATTGGCCATTCCCCAAGCATTATCCTGACATCTAGCAAGATCTTTGTA
	'HumaHAdV-7-N1_type_7__gb_AC000018.1_'	GATGCGCAGGCGATGGGCCATTCCCCAAGCATTATCCTGACATCTGGCCAGATCTTTATA
	'HumaHAdV-7-N1_7__gb_JF800905.1_'	GATGCGCAGGCGATGGGCCATTCCCCAAGCATTATCCTGACATCTGGCCAGATCTTTATA
	'HumaHAdV-7-N1_7__gb_KP670857.1_'	GATGCGCAGGCGATGGGCCATTCCCCAAGCATTATCCTGACATCTGGCCAGATCTTTATA
	'HumaHAdV-7-N1_7__gb_KP670860.1_'	GATGCGCAGGCGATGGGCCATTCCCCAAGCATTATCCTGACATCTGGCCAGATCTTTATA
	'HumaHAdV-7-N1_7__gb_KP670856.2_'	GATGCGCAGGCGATGGGCCATTCCCCAAGCATTATCCTGACATCTGGCCAGATCTTTATA
	'HumaHAdV-7-N1_7__gb_KP670855.2_'	GATGCGCAGGCGATGGGCCATTCCCCAAGCATTATCCTGACATCTGGCCAGATCTTTATA
	'HumaHAdV-7-N1_7__gb_MK492255.1_'	GATGCGCAGGCGATGGGCCATTCCCCAAGCATTATCCTGACATCTGGCCAGATCTTTATA
	'Human_mastadenovirus_B__gb_MK836313.1_'	GATGCGCAGGCGATGGGCCATTCCCCAAGCATTATCCTGACATCTGGCCAGATCTTTATA
	'HumaHAdV-7-N1_7__gb_KC857700.1_'	GATGCGCAGGCGATGGGCCATTCCCCAAGCATTATCCTGACATCTGGCCAGATCTTTATA
	'HumaHAdV-7-N1_7__gb_KP670858.1_'	GATGCGCAGGCGATGGGCCATTCCCCAAGCATTATCCTGACATCTGGCCAGATCTTTATA
	'HumaHAdV-7-N1_B1__gb_NC011203.1_'	GATACGCAGGCGATGAGCCATTCCCCAAGCATTATCCTGACATCTGGCCAGATCTTTATA
	'HumaHAdV-7-N1_B2__gb_NC010956.1_'	GATGCGGAGCCGCTCGGCCATGCCCCAGGCCTGGCCCTGACACCGGCTCAGGTTCTTGTA

	'Chimpanzee_adenovirus_Y25__gb_NC017825.1_'	GTAGTCCTGCATGAGCCGCTCCACGGGCACCTCCTCCTCGCCCGCGCGGCCGTGCATGCG
	'HAdV-7-N1__Query_39669_'	GTAGTCTTGCATGAGTCGTTCCACGGGCACTTCTTCTTCGCCCGCTCNGCCANGCATGCG
	'HumaHAdV-7-N1_E__gb_NC003266.2_'	GTAGTCCTGCATGAGCCGCTCCACGGGCACCTCCTCCTCGCCCGCGCGGCCGTGCATACG
	'HumaHAdV-7-N1_B2__gb_NC011202.1_'	GTAGTCTTGCATGAGCCGTTCTACGGGCACTTCTTCCTCACCCGTTCTGCCATGCATACG
	'HumaHAdV-7-N1_type_35__gb_AC000019.1_'	GTAGTCTTGCATGAGCCGTTCTACGGGCACTTCTTCCTCACCCGTTCTGCCATGCATACG
	'HumaHAdV-7-N1_type_7__gb_AC000018.1_'	GTAGTCTTGCATGAGTCGTTCCACGGGCACTTCTTCTTCGCCCGCTCTGCCATGCATGCG
	'HumaHAdV-7-N1_7__gb_JF800905.1_'	GTAGTCTTGCATGAGTCGTTCCACGGGCACTTCTTCTTCGCCCGCTCTGCCATGCATGCG
	'HumaHAdV-7-N1_7__gb_KP670857.1_'	GTAGTCTTGCATGAGTCGTTCCACGGGCACTTCTTCTTCGCCCGCTCTGCCATGCATGCG
	'HumaHAdV-7-N1_7__gb_KP670860.1_'	GTAGTCTTGCATGAGTCGTTCCACGGGCACTTCTTCTTCGCCCGCTCTGCCATGCATGCG
	'HumaHAdV-7-N1_7__gb_KP670856.2_'	GTAGTCTTGCATGAGTCGTTCCACGGGCACTTCTTCTTCGCCCGCTCTGCCATGCATGCG
	'HumaHAdV-7-N1_7__gb_KP670855.2_'	GTAGTCTTGCATGAGTCGTTCCACGGGCACTTCTTCTTCGCCCGCTCTGCCATGCATGCG
	'HumaHAdV-7-N1_7__gb_MK492255.1_'	GTAGTCTTGCATGAGTCGTTCCACGGGCACTTCTTCTTCGCCCGCTCTGCCATGCATGCG
	'Human_mastadenovirus_B__gb_MK836313.1_'	GTAGTCTTGCATGAGTCGTTCCACGGGCACTTCTTCTTCGCCCGCTCTGCCATGCATGCG
	'HumaHAdV-7-N1_7__gb_KC857700.1_'	GTAGTCTTGCATGAGTCGTTCCACGGGCACTTCTTCTTCGCCCGCTCTGCCATGCATGCG
	'HumaHAdV-7-N1_7__gb_KP670858.1_'	GTAGTCTTGCATGAGTCGTTCCACGGGCACTTCTTCTTCGCCCGCTCTGCCATGCATGCG
	'HumaHAdV-7-N1_B1__gb_NC011203.1_'	GTAGTCTTGCATGAGTCGTTCCACGGGCACTTCTTCTTCGCCCGCTCTGCCATGCATGCG
	'HumaHAdV-7-N1_B2__gb_NC010956.1_'	GTAGTCATGCATGAGCCTCTCGATG---TCATCACTGGCGGAGGCGGAGTCTTCCATGCG

	'Chimpanzee_adenovirus_Y25__gb_NC017825.1_'	CGTGAGCCCGAAGCCGCGCTGGGGCTGGACGAGCGCCAGGTCGGCGACGACGCGCTCGGC
	'HAdV-7-N1__Query_39669_'	AGTGANNNCAAACCCGCGCATNGGCTGNNCNNNNNCNWSGTCCGCTACAACCAKTTCGGC
	'HumaHAdV-7-N1_E__gb_NC003266.2_'	CGTGAGCCCAAACCCGCGCTGCGGCTGGACGAGCGCCAGGTCAGCGACGACGCGCTCGGC
	'HumaHAdV-7-N1_B2__gb_NC011202.1_'	TGTGAGTCCAAATCCGCGCATTGGTTGTACCAGTGCCAAGTCAGCTACGACTCTTTCGGC
	'HumaHAdV-7-N1_type_35__gb_AC000019.1_'	TGTGAGTCCAAATCCGCGCATTGGTTGTACCAGTGCCAAGTCAGCTACGACTCTTTCGGC
	'HumaHAdV-7-N1_type_7__gb_AC000018.1_'	AGTGATCCCGAACCCGCGCATGGGCTGGACAAGTGCCAGGTCCGCTACAACCCTTTCGGC
	'HumaHAdV-7-N1_7__gb_JF800905.1_'	AGTGATCCCAAACCCGCGCATGGGCTGGACAAGTGCCAGGTCCGCTACAACCCTTTCGGC
	'HumaHAdV-7-N1_7__gb_KP670857.1_'	AGTGATCCCAAACCCGCGCATGGGCTGGACAAGTGCCAGGTCCGCTACAACCCTTTCGGC
	'HumaHAdV-7-N1_7__gb_KP670860.1_'	AGTGATCCCAAACCCGCGCATGGGCTGGACAAGTGCCAGGTCCGCTACAACCCTTTCGGC
	'HumaHAdV-7-N1_7__gb_KP670856.2_'	AGTGATCCCAAACCCGCGCATGGGCTGGACAAGTGCCAGGTCCGCTACAACCCTTTCGGC
	'HumaHAdV-7-N1_7__gb_KP670855.2_'	AGTGATCCCAAACCCGCGCATGGGCTGGACAAGTGCCAGGTCCGCTACAACCCTTTCGGC
	'HumaHAdV-7-N1_7__gb_MK492255.1_'	AGTGATCCCAAACCCGCGCATGGGCTGGACAAGTGCCAGGTCCGCTACAACCCTTTCGGC
	'Human_mastadenovirus_B__gb_MK836313.1_'	AGTGATCCCAAACCCGCGCATGGGCTGGACAAGTGCCAGGTCCGCTACAACCCTTTCGGC
	'HumaHAdV-7-N1_7__gb_KC857700.1_'	AGTGATCCCAAACCCGCGCATGGGCTGGACAAGTGCCAGGTCCGCTACAACCCTTTCGGC
	'HumaHAdV-7-N1_7__gb_KP670858.1_'	AGTGATCCCAAACCCGCGCATGGGCTGGACAAGTGCCAGGTCCGCTACAACCCTTTCGGC
	'HumaHAdV-7-N1_B1__gb_NC011203.1_'	AGTGATCCCGAACCCGCGCATGGGCTGGACAAGTGCCAGGTCCGCTACAACCCTTTCGGC
	'HumaHAdV-7-N1_B2__gb_NC010956.1_'	GGTGACCCCGACGCCCCTGAGCGGCTGCACGAGCGCCAGGTCGGCGACGACGCGCTCGGC

	'Chimpanzee_adenovirus_Y25__gb_NC017825.1_'	GAGGATGGCCTGCTGGATCTGGGTGAGGGTGGTCTGGAAGTCGTCAAAGTCGACGAAGCG
	'HAdV-7-N1__Query_39669_'	GAGGATGGCTTGCTGCACCTGGGTGAGGGTGGCYTGGAAGTCGTCAAACGCTACAAAGCG
	'HumaHAdV-7-N1_E__gb_NC003266.2_'	GAGGATGGCCTGCTGGATCTGGGTGAGGGTGGTCTGGAAGTCGTCAAAGTCGACGAAGCG
	'HumaHAdV-7-N1_B2__gb_NC011202.1_'	GAGGATGGCTTGCTGTACTTGGGTAAGGGTGGCTTGAAAGTCATCAAAATCCACAAAGCG
	'HumaHAdV-7-N1_type_35__gb_AC000019.1_'	GAGGATGGCTTGCTGTACTTGGGTAAGGGTGGCTTGAAAGTCATCAAAATCCACAAAGCG
	'HumaHAdV-7-N1_type_7__gb_AC000018.1_'	GAGGATGGCTTGCTGCACCTGGGTGAGGGTGGCTTGGAAGTCGTCAAAGTCCACAAAGCG
	'HumaHAdV-7-N1_7__gb_JF800905.1_'	GAGGATGGCTTGCTGCACCTGGGTGAGGGTGGCTTGGAAGTCGTCAAAGTCTACAAAGCG
	'HumaHAdV-7-N1_7__gb_KP670857.1_'	GAGGATGGCTTGCTGCACCTGGGTGAGGGTGGCTTGGAAGTCGTCAAAGTCTACAAAGCG
	'HumaHAdV-7-N1_7__gb_KP670860.1_'	GAGGATGGCTTGCTGCACCTGGGTGAGGGTGGCTTGGAAGTCGTCAAAGTCTACAAAGCG
	'HumaHAdV-7-N1_7__gb_KP670856.2_'	GAGGATGGCTTGCTGCACCTGGGTGAGGGTGGCTTGGAAGTCGTCAAAGTCTACAAAGCG
	'HumaHAdV-7-N1_7__gb_KP670855.2_'	GAGGATGGCTTGCTGCACCTGGGTGAGGGTGGCTTGGAAGTCGTCAAAGTCTACAAAGCG
	'HumaHAdV-7-N1_7__gb_MK492255.1_'	GAGGATGGCTTGCTGCACCTGGGTGAGGGTGGCTTGGAAGTCGTCAAAGTCTACAAAGCG
	'Human_mastadenovirus_B__gb_MK836313.1_'	GAGGATGGCTTGCTGCACCTGGGTGAGGGTGGCTTGGAAGTCGTCAAAGTCTACAAAGCG
	'HumaHAdV-7-N1_7__gb_KC857700.1_'	GAGGATGGCTTGCTGCACCTGGGTGAGGGTGGCTTGGAAGTCGTCAAAGTCTACAAAGCG
	'HumaHAdV-7-N1_7__gb_KP670858.1_'	GAGGATGGCTTGCTGCACCTGGGTGAGGGTGGCTTGGAAGTCGTCAAAGTCTACAAAGCG
	'HumaHAdV-7-N1_B1__gb_NC011203.1_'	GAGGATGGCTTGCTGCACCTGGGTGAGGGTGGCTTGGAAGTCGTCAAAGTCCACGAAGCG
	'HumaHAdV-7-N1_B2__gb_NC010956.1_'	GAGGATGGCCTGTTGCACGCGGGTGAGGGTGTCCTGGAAGTCGTCCATGTCGACAAAGCG

	'Chimpanzee_adenovirus_Y25__gb_NC017825.1_'	GTGGTAGGCTCCGGTGTTGATGGTGTAGGAGCAGTTGGCCATGACGGACCAGTTGACGGT
	'HAdV-7-N1__Query_39669_'	GTGGTCGGCCCCGGTGTTGAGMGTGCAGGAGCAGTTGGCCATGACTGACCAGTTGACTGT
	'HumaHAdV-7-N1_E__gb_NC003266.2_'	GTGGTAGGCTCCGGTGTTAATGGTGTAGGAGCAGTTGGCCATGACGGACCAGTTGACAGT
	'HumaHAdV-7-N1_B2__gb_NC011202.1_'	GTGGTAAGCTCCTGTATTAATGGTGTAAGCACAGTTGGCCATGACTGACCAGTTAACTGT
	'HumaHAdV-7-N1_type_35__gb_AC000019.1_'	GTGGTAAGCCCCTGTATTAATGGTGTAAGCACAGTTGGCCATGACTGACCAGTTAACTGT
	'HumaHAdV-7-N1_type_7__gb_AC000018.1_'	GTGGTAGGCCCCGGTGTTGATTGTGTAGGAGCAGTTGGCCATGACTGACCAGTTGACTGT
	'HumaHAdV-7-N1_7__gb_JF800905.1_'	GTGGTAGGCCCCGGTGTTGATTGTGTAGGAGCAGTTGGCCATGACTGACCAGTTGACTGT
	'HumaHAdV-7-N1_7__gb_KP670857.1_'	GTGGTAGGCCCCGGTGTTGATTGTGTAGGAGCAGTTGGCCATGACTGACCAGTTGACTGT
	'HumaHAdV-7-N1_7__gb_KP670860.1_'	GTGGTAGGCCCCGGTGTTGATTGTGTAGGAGCAGTTGGCCATGACTGACCAGTTGACTGT
	'HumaHAdV-7-N1_7__gb_KP670856.2_'	GTGGTAGGCCCCGGTGTTGATTGTGTAGGAGCAGTTGGCCATGACTGACCAGTTGACTGT
	'HumaHAdV-7-N1_7__gb_KP670855.2_'	GTGGTAGGCCCCGGTGTTGATTGTGTAGGAGCAGTTGGCCATGACTGACCAGTTGACTGT
	'HumaHAdV-7-N1_7__gb_MK492255.1_'	GTGGTAGGCCCCGGTGTTGATTGTGTAGGAGCAGTTGGCCATGACTGACCAGTTGACTGT
	'Human_mastadenovirus_B__gb_MK836313.1_'	GTGGTAGGCCCCGGTGTTGATTGTGTAGGAGCAGTTGGCCATGACTGACCAGTTGACTGT
	'HumaHAdV-7-N1_7__gb_KC857700.1_'	GTGGTAGGCCCCGGTGTTGATTGTGTAGGAGCAGTTGGCCATGACTGACCAGTTGACTGT
	'HumaHAdV-7-N1_7__gb_KP670858.1_'	GTGGTAGGCCCCGGTGTTGATTGTGTAGGAGCAGTTGGCCATGACTGACCAGTTGACTGT
	'HumaHAdV-7-N1_B1__gb_NC011203.1_'	GTGGTAGGCCCCGGTGTTGATTGTGTAGGAGCAGTTGGCCATGACTGACCAGTTGACTGT
	'HumaHAdV-7-N1_B2__gb_NC010956.1_'	GTGGTAGGCCCCGGTGTTGATGGTGTAGGTGCAGTTGGCCATGAGCGACCAGTTGACGGT

	'Chimpanzee_adenovirus_Y25__gb_NC017825.1_'	CTGGTGGCCCGGACGCACGAGCTCGTGGTACTTGAGGCGCGAGTAGGCGCGCGTGTCGAA
	'HAdV-7-N1__Query_39669_'	CTGGTGCCCAGGGCGCACGAGCTCGGTGTACTTGWGGCGCGAGTATGCGCGGGTGTCAAA
	'HumaHAdV-7-N1_E__gb_NC003266.2_'	CTGGTGACCGGGCCGCGCGAGCTCGTGGTACTTGAGGCGCGAGTAGGCGCGCGAGTCGAA
	'HumaHAdV-7-N1_B2__gb_NC011202.1_'	CTGGTGACCAGGGCGCACGAGCTCGGTGTATTTAAGGCGCGAATAGGCGCGGGTGTCAAA
	'HumaHAdV-7-N1_type_35__gb_AC000019.1_'	CTGGTGACCAGGGCGCACGAGCTCGGTGTATTTAAGGCGCGAATAGGCGCGGGTGTCAAA
	'HumaHAdV-7-N1_type_7__gb_AC000018.1_'	CTGGTGCCCAGGGCGCACGAGCTCGGTGTACTTGAGGCGCGAGTATGCGCGGGTGTCAAA
	'HumaHAdV-7-N1_7__gb_JF800905.1_'	CTGGTGCCCAGGGCGCACGAGCTCGGTGTACTTGAGGCGCGAGTATGCGCGGGTGTCAAA
	'HumaHAdV-7-N1_7__gb_KP670857.1_'	CTGGTGCCCAGGGCGCACGAGCTCGGTGTACTTGAGGCGCGAGTATGCGCGGGTGTCAAA
	'HumaHAdV-7-N1_7__gb_KP670860.1_'	CTGGTGCCCAGGGCGCACGAGCTCGGTGTACTTGAGGCGCGAGTATGCGCGGGTGTCAAA
	'HumaHAdV-7-N1_7__gb_KP670856.2_'	CTGGTGCCCAGGGCGCACGAGCTCGGTGTACTTGAGGCGCGAGTATGCGCGGGTGTCAAA
	'HumaHAdV-7-N1_7__gb_KP670855.2_'	CTGGTGCCCAGGGCGCACGAGCTCGGTGTACTTGAGGCGCGAGTATGCGCGGGTGTCAAA
	'HumaHAdV-7-N1_7__gb_MK492255.1_'	CTGGTGCCCAGGGCGCACGAGCTCGGTGTACTTGAGGCGCGAGTATGCGCGGGTGTCAAA
	'Human_mastadenovirus_B__gb_MK836313.1_'	CTGGTGCCCAGGGCGCACGAGCTCGGTGTACTTGAGGCGCGAGTATGCGCGGGTGTCAAA
	'HumaHAdV-7-N1_7__gb_KC857700.1_'	CTGGTGCCCAGGGCGCACGAGCTCGGTGTACTTGAGGCGCGAGTATGCGCGGGTGTCAAA
	'HumaHAdV-7-N1_7__gb_KP670858.1_'	CTGGTGCCCAGGGCGCACGAGCTCGGTGTACTTGAGGCGCGAGTATGCGCGGGTGTCAAA
	'HumaHAdV-7-N1_B1__gb_NC011203.1_'	CTGGTGCCCAGGGCGCACGAGCTCGGTGTACTTGAGGCGCGAGTATGCGCGGGTGTCAAA
	'HumaHAdV-7-N1_B2__gb_NC010956.1_'	CTGCAGGCCGGGTTGCACGACCTCGGAGTACCTGAGCCGCGAGAAGGCGCGCGAGTCGAA

	'Chimpanzee_adenovirus_Y25__gb_NC017825.1_'	GATGTAGTCGTTGCAGGTGCGCACCAGGTACTGGTAGCCGATGAGGAAGTGCGGCGGCGG
	'HAdV-7-N1__Query_39669_'	GATGTACACGTTGCAGGTGCGCACCAGGTACTGGTAGCCGATGAGAAAGWGTGGCGGTGG
	'HumaHAdV-7-N1_E__gb_NC003266.2_'	GATGTAGTCGTTGCAGGTGCGCACCAGGTACTGGTAGCCGATGAGGAAGTGCGGCGGCGG
	'HumaHAdV-7-N1_B2__gb_NC011202.1_'	GATGTAATCGTTGCAGGTGCGCACCAGATACTGGTACCCTATAAGAAAATGCGGCGGTGG
	'HumaHAdV-7-N1_type_35__gb_AC000019.1_'	GATGTAATCGTTGCAGGTGCGCACCAGATACTGGTACCCTATAAGAAAATGCGGCGGTGG
	'HumaHAdV-7-N1_type_7__gb_AC000018.1_'	GATGTAATCGTTGCAGGTGCGCACCAGGTACTGGTAGCCGATGAGAAAGTGTGGCGGTGG
	'HumaHAdV-7-N1_7__gb_JF800905.1_'	GATGTAATCGTTGCAGGTGCGCACCAGGTACTGGTAGCCGATGAGAAAGTGTGGCGGTGG
	'HumaHAdV-7-N1_7__gb_KP670857.1_'	GATGTAATCGTTGCAGGTGCGCACCAGGTACTGGTAGCCGATGAGAAAGTGTGGCGGTGG
	'HumaHAdV-7-N1_7__gb_KP670860.1_'	GATGTAATCGTTGCAGGTGCGCACCAGGTACTGGTAGCCGATGAGAAAGTGTGGCGGTGG
	'HumaHAdV-7-N1_7__gb_KP670856.2_'	GATGTAATCGTTGCAGGTGCGCACCAGGTACTGGTAGCCGATGAGAAAGTGTGGCGGTGG
	'HumaHAdV-7-N1_7__gb_KP670855.2_'	GATGTAATCGTTGCAGGTGCGCACCAGGTACTGGTAGCCGATGAGAAAGTGTGGCGGTGG
	'HumaHAdV-7-N1_7__gb_MK492255.1_'	GATGTAATCGTTGCAGGTGCGCACCAGGTACTGGTAGCCGATGAGAAAGTGTGGCGGTGG
	'Human_mastadenovirus_B__gb_MK836313.1_'	GATGTAATCGTTGCAGGTGCGCACCAGGTACTGGTAGCCGATGAGAAAGTGTGGCGGTGG
	'HumaHAdV-7-N1_7__gb_KC857700.1_'	GATGTAATCGTTGCAGGTGCGCACCAGGTACTGGTAGCCGATGAGAAAGTGTGGCGGTGG
	'HumaHAdV-7-N1_7__gb_KP670858.1_'	GATGTAATCGTTGCAGGTGCGCACCAGGTACTGGTAGCCGATGAGAAAGTGTGGCGGTGG
	'HumaHAdV-7-N1_B1__gb_NC011203.1_'	GATGTAATCGTTGCAGGTGCGCACCAGGTACTGGTAGCCAATGAGAAAGTGTGGCGGTGG
	'HumaHAdV-7-N1_B2__gb_NC010956.1_'	GACGTAGTCATTGCAGGTGCGCACGAGGTACTGGTAGCCGACTAGGAAGTGCGGCGGCGG

	'Chimpanzee_adenovirus_Y25__gb_NC017825.1_'	CTGGCGGTAGAGCGGCCATCGCTCGGTGGCGGGGGCGCCGGGCGCGAGGTCCTCGAGCAT
	'HAdV-7-N1__Query_39669_'	CTGGCGGTACAGGGGCCATCGCTCTGTAGCCGGGGCTCCGGGKGCAAGGTCTTCCAGSAT
	'HumaHAdV-7-N1_E__gb_NC003266.2_'	CTGGCGGTAGAGCGGCCATCGCTCGGTGGCGGGGGCGCCGGGCGCTAGGTCCTCGAGCAT
	'HumaHAdV-7-N1_B2__gb_NC011202.1_'	TTGGCGGTAGAGAGGCCATCGTTCTGTAGCTGGAGCGCCAGGGGCGAGGTCTTCCAACAT
	'HumaHAdV-7-N1_type_35__gb_AC000019.1_'	TTGGCGGTAGAGAGGCCATCGTTCTGTAGCTGGAGCGCCAGGGGCGAGGTCTTCCAACAT
	'HumaHAdV-7-N1_type_7__gb_AC000018.1_'	CTGGCGGTACAGGGGCCATCGCTCTGTAGCCGGGGCTCCGGGGGCAAGGTCTTCCAGCAT
	'HumaHAdV-7-N1_7__gb_JF800905.1_'	CTGGCGGTACAGGGGCCATCGCTCTGTAGCCGGGGCTCCGGGGGCAAGGTCTTCCAGCAT
	'HumaHAdV-7-N1_7__gb_KP670857.1_'	CTGGCGGTACAGGGGCCATCGCTCTGTAGCCGGGGCTCCGGGGGCAAGGTCTTCCAGCAT
	'HumaHAdV-7-N1_7__gb_KP670860.1_'	CTGGCGGTACAGGGGCCATCGCTCTGTAGCCGGGGCTCCGGGGGCAAGGTCTTCCAGCAT
	'HumaHAdV-7-N1_7__gb_KP670856.2_'	CTGGCGGTACAGGGGCCATCGCTCTGTAGCCGGGGCTCCGGGGGCAAGGTCTTCCAGCAT
	'HumaHAdV-7-N1_7__gb_KP670855.2_'	CTGGCGGTACAGGGGCCATCGCTCTGTAGCCGGGGCTCCGGGGGCAAGGTCTTCCAGCAT
	'HumaHAdV-7-N1_7__gb_MK492255.1_'	CTGGCGGTACAGGGGCCATCGCTCTGTAGCCGGGGCTCCGGGGGCAAGGTCTTCCAGCAT
	'Human_mastadenovirus_B__gb_MK836313.1_'	CTGGCGGTACAGGGGCCATCGCTCTGTAGCCGGGGCTCCGGGGGCAAGGTCTTCCAGCAT
	'HumaHAdV-7-N1_7__gb_KC857700.1_'	CTGGCGGTACAGGGGCCATCGCTCTGTAGCCGGGGCTCCGGGGGCAAGGTCTTCCAGCAT
	'HumaHAdV-7-N1_7__gb_KP670858.1_'	CTGGCGGTACAGGGGCCATCGCTCTGTAGCCGGGGCTCCGGGGGCAAGGTCTTCCAGCAT
	'HumaHAdV-7-N1_B1__gb_NC011203.1_'	CTGGCGGTACAGGGGCCATCGCTCTGTAGCCGGGGCTCCGGGGGCGAGGTCTTCCAGCAT
	'HumaHAdV-7-N1_B2__gb_NC010956.1_'	CTGGCGGTAGAGCGGCCAGCGCTGGGTGGCCGGCGCGCCCGGGGCCAGGTCCTCGAGCAT

	'Chimpanzee_adenovirus_Y25__gb_NC017825.1_'	GGTGCGGTGGTAGCCGTAGATGTACCTGGACATCCAGGTGATGCCGGCGGCGGTGGTGGA
	'HAdV-7-N1__Query_39669_'	GAGGCGGTGGTAACCGTAGATGTACCTGGACATCCAGGTGATRCCGGAGGCGGTGGTGGA
	'HumaHAdV-7-N1_E__gb_NC003266.2_'	GGTGCGGTGGTAGCCGTAGATGTACCTTGACATCCAGGTGATGCCGGCGGCGGTGGTGGA
	'HumaHAdV-7-N1_B2__gb_NC011202.1_'	AAGGCGGTGATAGCCGTAGATGTACCTGGACATCCAGGTGATTCCTGCGGCGGTAGTAGA
	'HumaHAdV-7-N1_type_35__gb_AC000019.1_'	AAGGCGGTGATAGCCGTAGATGTACCTGGACATCCAGGTGATTCCTGCGGCGGTAGTAGA
	'HumaHAdV-7-N1_type_7__gb_AC000018.1_'	GAGGCGGTGGTAACCGTAGATGTACCTGGACATCCAGGTGATACCGGAGGCGGTGGTGGA
	'HumaHAdV-7-N1_7__gb_JF800905.1_'	GAGGCGGTGGTAACCGTAGATGTACCTGGACATCCAGGTGATACCGGAGGCGGTGGTGGA
	'HumaHAdV-7-N1_7__gb_KP670857.1_'	GAGGCGGTGGTAACCGTAGATGTACCTGGACATCCAGGTGATACCGGAGGCGGTGGTGGA
	'HumaHAdV-7-N1_7__gb_KP670860.1_'	GAGGCGGTGGTAACCGTAGATGTACCTGGACATCCAGGTGATACCGGAGGCGGTGGTGGA
	'HumaHAdV-7-N1_7__gb_KP670856.2_'	GAGGCGGTGGTAACCGTAGATGTACCTGGACATCCAGGTGATACCGGAGGCGGTGGTGGA
	'HumaHAdV-7-N1_7__gb_KP670855.2_'	GAGGCGGTGGTAACCGTAGATGTACCTGGACATCCAGGTGATACCGGAGGCGGTGGTGGA
	'HumaHAdV-7-N1_7__gb_MK492255.1_'	GAGGCGGTGGTAACCGTAGATGTACCTGGACATCCAGGTGATACCGGAGGCGGTGGTGGA
	'Human_mastadenovirus_B__gb_MK836313.1_'	GAGGCGGTGGTAACCGTAGATGTACCTGGACATCCAGGTGATACCGGAGGCGGTGGTGGA
	'HumaHAdV-7-N1_7__gb_KC857700.1_'	GAGGCGGTGGTAACCGTAGATGTACCTGGACATCCAGGTGATACCGGAGGCGGTGGTGGA
	'HumaHAdV-7-N1_7__gb_KP670858.1_'	GAGGCGGTGGTAACCGTAGATGTACCTGGACATCCAGGTGATACCGGAGGCGGTGGTGGA
	'HumaHAdV-7-N1_B1__gb_NC011203.1_'	GAGGCGGTGGTAGCCGTAGATGTACCTGGACATCCAGGTGATACCGGAGGCGGTGGTGGA
	'HumaHAdV-7-N1_B2__gb_NC010956.1_'	GAGGCGGTGGTAGCCGTAGAGGTAGCGGGACATCCAGGTGATGCCGGCGGCGGTGGTGGA

	'Chimpanzee_adenovirus_Y25__gb_NC017825.1_'	GGCGCGCGGGAACTCGCGGACGCGGTTCCAGATGTTGCGCAGCGGCAGGAAGTAGTTCAT
	'HAdV-7-N1__Query_39669_'	TGCCCGCGGGAACTCGCGTACGCGGTTCCAGATGTTGCGCAGCGGCAYGWAGYMGTTCAT
	'HumaHAdV-7-N1_E__gb_NC003266.2_'	GGCGCGAGGGAACTCGCGGACGCGGTTCCAGATGTTGCGCAGCGGCAGGAAGTAGTTCAT
	'HumaHAdV-7-N1_B2__gb_NC011202.1_'	AGCCCGAGGAAACTCGCGTACGCGGTTCCAAATGTTGCGTAGCGGCATGAAGTAGTTCAT
	'HumaHAdV-7-N1_type_35__gb_AC000019.1_'	AGCCCGAGGAAACTCGCGTACGCGGTTCCAAATGTTGCGTAGCGGCATGAAGTAGTTCAT
	'HumaHAdV-7-N1_type_7__gb_AC000018.1_'	TGCCCGCGGGAACTCGCGTACGCGGTTCCAGATGTTGCGCAGCGGCATGAAGTAGTTCAT
	'HumaHAdV-7-N1_7__gb_JF800905.1_'	TGCCCGCGGGAACTCGCGTACGCGGTTCCAGATGTTGCGCAGCGGCATGAAGTAGTTCAT
	'HumaHAdV-7-N1_7__gb_KP670857.1_'	TGCCCGCGGGAACTCGCGTACGCGGTTCCAGATGTTGCGCAGCGGCATGAAGTAGTTCAT
	'HumaHAdV-7-N1_7__gb_KP670860.1_'	TGCCCGCGGGAACTCGCGTACGCGGTTCCAGATGTTGCGCAGCGGCATGAAGTAGTTCAT
	'HumaHAdV-7-N1_7__gb_KP670856.2_'	TGCCCGCGGGAACTCGCGTACGCGGTTCCAGATGTTGCGCAGCGGCATGAAGTAGTTCAT
	'HumaHAdV-7-N1_7__gb_KP670855.2_'	TGCCCGCGGGAACTCGCGTACGCGGTTCCAGATGTTGCGCAGCGGCATGAAGTAGTTCAT
	'HumaHAdV-7-N1_7__gb_MK492255.1_'	TGCCCGCGGGAACTCGCGTACGCGGTTCCAGATGTTGCGCAGCGGCATGAAGTAGTTCAT
	'Human_mastadenovirus_B__gb_MK836313.1_'	TGCCCGCGGGAACTCGCGTACGCGGTTCCAGATGTTGCGCAGCGGCATGAAGTAGTTCAT
	'HumaHAdV-7-N1_7__gb_KC857700.1_'	TGCCCGCGGGAACTCGCGTACGCGGTTCCAGATGTTGCGCAGCGGCATGAAGTAGTTCAT
	'HumaHAdV-7-N1_7__gb_KP670858.1_'	TGCCCGCGGGAACTCGCGTACGCGGTTCCAGATGTTGCGCAGCGGCATGAAGTAGTTCAT
	'HumaHAdV-7-N1_B1__gb_NC011203.1_'	TGCACGTGGGAACTCGCGCACGCGGTTCCAGATGTTGCGCAGCGGCATGAAGTAGTTCAT
	'HumaHAdV-7-N1_B2__gb_NC010956.1_'	GGCGCGCGGGAACTCGCGGACGCGGTTCCAGATGTTGCGCAGCGGCAGGAAATAGTCCAT

	'Chimpanzee_adenovirus_Y25__gb_NC017825.1_'	GGTGGGCACGGTCTGGCCCGTGAGGCGCGCGCAGTCGTGGATGCTCT----ATACGGGCA
	'HAdV-7-N1__Query_39669_'	GGTAGGCACGGYNTGGCCCGTAAGACGCGCACAGTCGTTGATTCTCTAGACATACGGGCA
	'HumaHAdV-7-N1_E__gb_NC003266.2_'	GGTGGGCACGGTCTGGCCCGTGAGGCGCGCGCAGTCGTTGATGCTCTAGACATACGGGCA
	'HumaHAdV-7-N1_B2__gb_NC011202.1_'	TGTAGGCACGGTTTGACCAGTGAGGCGCGCGCAGTCATTGATGCTCTATAGACACGGA-G
	'HumaHAdV-7-N1_type_35__gb_AC000019.1_'	TGTAGGCACGGTTTGACCAGTGAGGCGCGCGCAGTCATTGATGCTCTATAGACACGGA-G
	'HumaHAdV-7-N1_type_7__gb_AC000018.1_'	GGTAGGCACGGTTTGGCCCGTGAGACGTGCACAGTCGTTGATGCTCTAGACATACGGGCA
	'HumaHAdV-7-N1_7__gb_JF800905.1_'	GGTAGGCACGGTTTGGCCCGTAAGACGTGCACAGTCGTTGATGCTCTAGACATACGGGCA
	'HumaHAdV-7-N1_7__gb_KP670857.1_'	GGTAGGCACGGTTTGGCCCGTAAGACGTGCACAGTCGTTGATGCTCTAGACATACGGGCA
	'HumaHAdV-7-N1_7__gb_KP670860.1_'	GGTAGGCACGGTTTGGCCCGTAAGACGTGCACAGTCGTTGATGCTCTAGACATACGGGCA
	'HumaHAdV-7-N1_7__gb_KP670856.2_'	GGTAGGCACGGTTTGGCCCGTAAGACGTGCACAGTCGTTGATGCTCTAGACATACGGGCA
	'HumaHAdV-7-N1_7__gb_KP670855.2_'	GGTAGGCACGGTTTGGCCCGTAAGACGTGCACAGTCGTTGATGCTCTAGACATACGGGCA
	'HumaHAdV-7-N1_7__gb_MK492255.1_'	GGTAGGCACGGTTTGGCCCGTAAGACGTGCACAGTCGTTGATGCTCTAGACATACGGGCA
	'Human_mastadenovirus_B__gb_MK836313.1_'	GGTAGGCACGGTTTGGCCCGTAAGACGTGCACAGTCGTTGATGCTCTAGACATACGGGCA
	'HumaHAdV-7-N1_7__gb_KC857700.1_'	GGTAGGCACGGTTTGGCCCGTAAGACGTGCACAGTCGTTGATGCTCTAGACATACGGGCA
	'HumaHAdV-7-N1_7__gb_KP670858.1_'	GGTAGGCACGGTTTGGCCCGTAAGACGTGCACAGTCGTTGATGCTCTAGACATACGGGCA
	'HumaHAdV-7-N1_B1__gb_NC011203.1_'	GGTAGGCACGGTCTGGCCAGTGAGGCGCGCGCAGTCATTGACGCTCTGTAGACACGGA-G
	'HumaHAdV-7-N1_B2__gb_NC010956.1_'	GGTCGGCACGGTCTGGCCGGTGAGACGCGCGCAGTCATTGACGCTCTAGA------GGCA

	'Chimpanzee_adenovirus_Y25__gb_NC017825.1_'	AAAACGAAAGCGGTCA---GCGGCTCGACTCCGTGGCCTGGAGGCTAAGCGAACGGGTTG
	'HAdV-7-N1__Query_39669_'	ARAACGAAAGCGGTCA---GCGGCTCGTCTCCGTGGCYTGGAGGCTAAGCGAACGGGTTG
	'HumaHAdV-7-N1_E__gb_NC003266.2_'	AAAACGAAAGCGGTCA---GCGGCTCGACTCCGTGGCCTGGAGGCTAAGCGAACGGGTTG
	'HumaHAdV-7-N1_B2__gb_NC011202.1_'	AAAATGAAAGCGTTCA---GCGACTCGACTCCGTAGCCTGGAGG-AACGTGAACGGGTTG
	'HumaHAdV-7-N1_type_35__gb_AC000019.1_'	AAAATGAAAGCGTTCA---GCGACTCGACTCCGTAGCCTGGAGG-AACGTGAACGGGTTG
	'HumaHAdV-7-N1_type_7__gb_AC000018.1_'	AAAACGAAAGCGGTCA---GCGGCTCGTCTCCGTGGCCTGGAGGCTAAGCGAACGGGTTG
	'HumaHAdV-7-N1_7__gb_JF800905.1_'	AAAACGAAAGCGGTCA---GCGGCTCGTCTCCGTGGCCTGGAGGCTAAGCGAACGGGTTG
	'HumaHAdV-7-N1_7__gb_KP670857.1_'	AAAACGAAAGCGGTCA---GCGGCTCGTCTCCGTGGCCTGGAGGCTAAGCGAACGGGTTG
	'HumaHAdV-7-N1_7__gb_KP670860.1_'	AAAACGAAAGCGGTCA---GCGGCTCGTCTCCGTGGCCTGGAGGCTAAGCGAACGGGTTG
	'HumaHAdV-7-N1_7__gb_KP670856.2_'	AAAACGAAAGCGGTCA---GCGGCTCGTCTCCGTGGCCTGGAGGCTAAGCGAACGGGTTG
	'HumaHAdV-7-N1_7__gb_KP670855.2_'	AAAACGAAAGCGGTCA---GCGGCTCGTCTCCGTGGCCTGGAGGCTAAGCGAACGGGTTG
	'HumaHAdV-7-N1_7__gb_MK492255.1_'	AAAACGAAAGCGGTCA---GCGGCTCGTCTCCGTGGCCTGGAGGCTAAGCGAACGGGTTG
	'Human_mastadenovirus_B__gb_MK836313.1_'	AAAACGAAAGCGGTCA---GCGGCTCGTCTCCGTGGCCTGGAGGCTAAGCGAACGGGTTG
	'HumaHAdV-7-N1_7__gb_KC857700.1_'	AAAACGAAAGCGGTCA---GCGGCTCGTCTCCGTGGCCTGGAGGCTAAGCGAACGGGTTG
	'HumaHAdV-7-N1_7__gb_KP670858.1_'	AAAACGAAAGCGGTCA---GCGGCTCGTCTCCGTGGCCTGGAGGCTAAGCGAACGGGTTG
	'HumaHAdV-7-N1_B1__gb_NC011203.1_'	AAAACGAAAGCGATGA---GCGGCTCGACTCCGTGGTCTGGGGG-AACGTGAACGGGTTG
	'HumaHAdV-7-N1_B2__gb_NC010956.1_'	AAAACGAAAGCGGTTGAGCGGGCTCTTCCTCCGTAGCCTGGCGG-AACGCAAACGGGTTA

	'Chimpanzee_adenovirus_Y25__gb_NC017825.1_'	GGCTGCGCGTGTACCCCGGTTCGAAT-------------------CTCGAATCAGGCTGG
	'HAdV-7-N1__Query_39669_'	GGCTGCGCGTGTTCCCCGGTTCGAAT-------------------CTCGGATCRKGCTGG
	'HumaHAdV-7-N1_E__gb_NC003266.2_'	GGCTGCGCGTGTACCCCGGTTCGAAT-------------------CTCGAATCAGGCTGG
	'HumaHAdV-7-N1_B2__gb_NC011202.1_'	GGTCGCG-GTGTACCCCGGTTCGAGA-------------CTTGTACTCGAGCC-GGCCGG
	'HumaHAdV-7-N1_type_35__gb_AC000019.1_'	GGTCGCG-GTGTACCCCGGTTCGAGA-------------CTTGTACTCGAGCC-GGCCGG
	'HumaHAdV-7-N1_type_7__gb_AC000018.1_'	GGCTGCGCGTGTACCCCGGTTCGAAT-------------------CTCGGATCAGGCTGG
	'HumaHAdV-7-N1_7__gb_JF800905.1_'	GGCTGCGCGTGTACCCCGGTTCGAAT-------------------CTCGGATCAGGCTGG
	'HumaHAdV-7-N1_7__gb_KP670857.1_'	GGCTGCGCGTGTACCCCGGTTCGAAT-------------------CTCGGATCAGGCTGG
	'HumaHAdV-7-N1_7__gb_KP670860.1_'	GGCTGCGCGTGTACCCCGGTTCGAAT-------------------CTCGGATCAGGCTGG
	'HumaHAdV-7-N1_7__gb_KP670856.2_'	GGCTGCGCGTGTACCCCGGTTCGAAT-------------------CTCGGATCAGGCTGG
	'HumaHAdV-7-N1_7__gb_KP670855.2_'	GGCTGCGCGTGTACCCCGGTTCGAAT-------------------CTCGGATCAGGCTGG
	'HumaHAdV-7-N1_7__gb_MK492255.1_'	GGCTGCGCGTGTACCCCGGTTCGAAT-------------------CTCGGATCAGGCTGG
	'Human_mastadenovirus_B__gb_MK836313.1_'	GGCTGCGCGTGTACCCCGGTTCGAAT-------------------CTCGGATCAGGCTGG
	'HumaHAdV-7-N1_7__gb_KC857700.1_'	GGCTGCGCGTGTACCCCGGTTCGAAT-------------------CTCGGATCAGGCTGG
	'HumaHAdV-7-N1_7__gb_KP670858.1_'	GGCTGCGCGTGTACCCCGGTTCGAAT-------------------CTCGGATCAGGCTGG
	'HumaHAdV-7-N1_B1__gb_NC011203.1_'	GGTCGCG-GTGTACCCCGGTTCGAGTCCAAAGCTAAGCGATCACGCTCGGATC-GGCCGG
	'HumaHAdV-7-N1_B2__gb_NC010956.1_'	GGCCGCGTGTGTACCCCGGTTCGAGTCCC----------------CTTGAATCAGGCTGG

	'Chimpanzee_adenovirus_Y25__gb_NC017825.1_'	AGCCGCAGCTAACGTGGTACTGGCACTCCCGTCTCGACCCAAGCCTGCACCAACCCTCCA
	'HAdV-7-N1__Query_39669_'	AGCCGCAGCTVACGTGGTACTGGCACTCCCGTCTCGACCCAGGCCTGCACAAAACCTCCA
	'HumaHAdV-7-N1_E__gb_NC003266.2_'	AGCCGCAGCTAACGTGGTACTGGCACTCCCGTCTCGACCCAGGCCTGCACAAAACCTCCA
	'HumaHAdV-7-N1_B2__gb_NC011202.1_'	AGCCGCGGCTAACGTGGTATTGGCACTCCCGTCTCGACCCAG----CCTACAAAAATCCA
	'HumaHAdV-7-N1_type_35__gb_AC000019.1_'	AGCCGCGGCTAACGTGGTATTGGCACTCCCGTCTCGACCCAG----CCTACAAAAATCCA
	'HumaHAdV-7-N1_type_7__gb_AC000018.1_'	AGCCGCAGCTAACGTGGTACTGGCACTCCCGTCTCGACCCAGGCCTGCACAAAACCTCCA
	'HumaHAdV-7-N1_7__gb_JF800905.1_'	AGCCGCAGCTAACGTGGTACTGGCACTCCCGTCTCGACCCAGGCCTGCACAAAACCTCCA
	'HumaHAdV-7-N1_7__gb_KP670857.1_'	AGCCGCAGCTAACGTGGTACTGGCACTCCCGTCTCGACCCAGGCCTGCACAAAACCTCCA
	'HumaHAdV-7-N1_7__gb_KP670860.1_'	AGCCGCAGCTAACGTGGTACTGGCACTCCCGTCTCGACCCAGGCCTGCACAAAACCTCCA
	'HumaHAdV-7-N1_7__gb_KP670856.2_'	AGCCGCAGCTAACGTGGTACTGGCACTCCCGTCTCGACCCAGGCCTGCACAAAACCTCCA
	'HumaHAdV-7-N1_7__gb_KP670855.2_'	AGCCGCAGCTAACGTGGTACTGGCACTCCCGTCTCGACCCAGGCCTGCACAAAACCTCCA
	'HumaHAdV-7-N1_7__gb_MK492255.1_'	AGCCGCAGCTAACGTGGTACTGGCACTCCCGTCTCGACCCAGGCCTGCACAAAACCTCCA
	'Human_mastadenovirus_B__gb_MK836313.1_'	AGCCGCAGCTAACGTGGTACTGGCACTCCCGTCTCGACCCAGGCCTGCACAAAACCTCCA
	'HumaHAdV-7-N1_7__gb_KC857700.1_'	AGCCGCAGCTAACGTGGTACTGGCACTCCCGTCTCGACCCAGGCCTGCACAAAACCTCCA
	'HumaHAdV-7-N1_7__gb_KP670858.1_'	AGCCGCAGCTAACGTGGTACTGGCACTCCCGTCTCGACCCAGGCCTGCACAAAACCTCCA
	'HumaHAdV-7-N1_B1__gb_NC011203.1_'	AGCCGCGGCTAACGTGGTATTGGCTATCCCGTCTCGACCCAG----CCGACGAATATCCA
	'HumaHAdV-7-N1_B2__gb_NC010956.1_'	AGCCGCGACTAACGTGGTATTGGCACTCCCGTCTCGACCCGAG---CCCGATAGCCGCCA

	'Chimpanzee_adenovirus_Y25__gb_NC017825.1_'	GGATACGGAGGCGGGTCGTT----TTGCAACTTTTTTTGGAGGCCGGAAAT--------G
	'HAdV-7-N1__Query_39669_'	GGATACGGAGGCGGGTYKTTTTT-TTGCTT--TTTCCTGGATGGGAGCCAGTGCTGCGTS
	'HumaHAdV-7-N1_E__gb_NC003266.2_'	GGATACGGAGGCGGGTCGTT----TTGCAA--ATTTTTGGCGGTCGAAAA----------
	'HumaHAdV-7-N1_B2__gb_NC011202.1_'	GGATACGGAATCGAGTCGTT----TTGCTG--GTTTCCGAATGGCAG-------------
	'HumaHAdV-7-N1_type_35__gb_AC000019.1_'	GGATACGGAATCGAGTCGTT----TTGCTG--GTTTCCGAATGGCAG-------------
	'HumaHAdV-7-N1_type_7__gb_AC000018.1_'	GGATACGGAGGCGGGTCGTTTTT-TTGCTT--TTTCCTGGATGGGAGCCAGTGCTGCGTC
	'HumaHAdV-7-N1_7__gb_JF800905.1_'	GGATACGGAGGCGGGTCGTTTTT-TTGCTT--TTTCCTGGATGGGAGCCAGTGCTGCGTC
	'HumaHAdV-7-N1_7__gb_KP670857.1_'	GGATACGGAGGCGGGTCGTTTTT-TTGCTT--TTTCCTGGATGGGAGCCAGTGCTGCGTC
	'HumaHAdV-7-N1_7__gb_KP670860.1_'	GGATACGGAGGCGGGTCGTTTTT-TTGCTT--TTTCCTGGATGGGAGCCAGTGCTGCGTC
	'HumaHAdV-7-N1_7__gb_KP670856.2_'	GGATACGGAGGCGGGTCGTTTTT-TTGCTT--TTTCCTGGATGGGAGCCAGTGCTGCGTC
	'HumaHAdV-7-N1_7__gb_KP670855.2_'	GGATACGGAGGCGGGTCGTTTTT-TTGCTT--TTTCCTGGATGGGAGCCAGTGCTGCGTC
	'HumaHAdV-7-N1_7__gb_MK492255.1_'	GGATACGGAGGCGGGTCGTTTTT-TTGCTT--TTTCCTGGATGGGAGCCAGTGCTGCGTC
	'Human_mastadenovirus_B__gb_MK836313.1_'	GGATACGGAGGCGGGTCGTTTTT-TTGCTT--TTTCCTGGATGGGAGCCAGTGCTGCGTC
	'HumaHAdV-7-N1_7__gb_KC857700.1_'	GGATACGGAGGCGGGTCGTTTTT-TTGCTT--TTTCCTGGATGGGAGCCAGTGCTGCGTC
	'HumaHAdV-7-N1_7__gb_KP670858.1_'	GGATACGGAGGCGGGTCGTTTTT-TTGCTT--TTTCCTGGATGGGAGCCAGTGCTGCGTC
	'HumaHAdV-7-N1_B1__gb_NC011203.1_'	GGGTACGGAGTAGAGTCGTTTTTGCTGCTT--TTTCCTGGACGTGTGCCATTGCCACGTC
	'HumaHAdV-7-N1_B2__gb_NC010956.1_'	GGATACGGCGGAGAGTCCTT------------TTTGCCGGCCAAGGGGGGTCGC-----T

	'Chimpanzee_adenovirus_Y25__gb_NC017825.1_'	AAACTAGTAAGCGCGGAAAGCGGCCGACCGCGA-TGGCTCGCTGCCGTAGTCTGGAGAA-
	'HAdV-7-N1__Query_39669_'	ATGCTTTRGAACACTCAGTTGTCGGKGCTGGRAGTGGCTCGCGCCCGTAGYCTGGAGAAT
	'HumaHAdV-7-N1_E__gb_NC003266.2_'	AAGCTAGTAAGCGCGGAAAGCGGCCGACCGCAA-TGGCTCACTGCCGTAGATTGGAGAA-
	'HumaHAdV-7-N1_B2__gb_NC011202.1_'	------------------------------------------------------------
	'HumaHAdV-7-N1_type_35__gb_AC000019.1_'	------------------------------------------------------------
	'HumaHAdV-7-N1_type_7__gb_AC000018.1_'	AAGCTTTAGAACACTCAGTTCTCGGGGCTGGGAGTGGCTCGCGCCCGTAGTCTGGAGAAT
	'HumaHAdV-7-N1_7__gb_JF800905.1_'	AAGCTTTAGAACACTCAGTTCTCGGGGCTGGGAGTGGCTCGCGCCCGTAGTCTGGAGAAT
	'HumaHAdV-7-N1_7__gb_KP670857.1_'	AAGCTTTAGAACACTCAGTTCTCGGGGCTGGGAGTGGCTCGCGCCCGTAGTCTGGAGAAT
	'HumaHAdV-7-N1_7__gb_KP670860.1_'	AAGCTTTAGAACACTCAGTTCTCGGGGCTGGGAGTGGCTCGCGCCCGTAGTCTGGAGAAT
	'HumaHAdV-7-N1_7__gb_KP670856.2_'	AAGCTTTAGAACACTCAGTTCTCGGGGCTGGGAGTGGCTCGCGCCCGTAGTCTGGAGAAT
	'HumaHAdV-7-N1_7__gb_KP670855.2_'	AAGCTTTAGAACACTCAGTTCTCGGGGCTGGGAGTGGCTCGCGCCCGTAGTCTGGAGAAT
	'HumaHAdV-7-N1_7__gb_MK492255.1_'	AAGCTTTAGAACACTCAGTTCTCGGGGCTGGGAGTGGCTCGCGCCCGTAGTCTGGAGAAT
	'Human_mastadenovirus_B__gb_MK836313.1_'	AAGCTTTAGAACACTCAGTTCTCGGGGCTGGGAGTGGCTCGCGCCCGTAGTCTGGAGAAT
	'HumaHAdV-7-N1_7__gb_KC857700.1_'	AAGCTTTAGAACACTCAGTTCTCGGGGCTGGGAGTGGCTCGCGCCCGTAGTCTGGAGAAT
	'HumaHAdV-7-N1_7__gb_KP670858.1_'	AAGCTTTAGAACACTCAGTTCTCGGGGCTGGGAGTGGCTCGCGCCCGTAGTCTGGAGAAT
	'HumaHAdV-7-N1_B1__gb_NC011203.1_'	AAGCTTTAGAACGCTCAGTTCTC-GGGCCGTGAGTGGCTCGCGCCCGTAGTCTGGAGAAT
	'HumaHAdV-7-N1_B2__gb_NC010956.1_'	AGACTTGAAAGCGACCGAAAACCCTGCCGGGTAGTGGCTCGCGCCCGTAGTCTGGAGAA-

	'Chimpanzee_adenovirus_Y25__gb_NC017825.1_'	GAATCGCCAGGGTTGCGTTGCGGTGTGCCCCGGTTCGA----------------GGCCGG
	'HAdV-7-N1__Query_39669_'	TAATCGCCAGGGTTGCGTTGCGGTGTGCCCCGGTTCGAGTCYYYGCGCG--CCGGATCGG
	'HumaHAdV-7-N1_E__gb_NC003266.2_'	GAATCGCCAGGGTTGCGTTGCGGTGTGCCCCGGTTCGAGACCG-------CTCGGGTCGG
	'HumaHAdV-7-N1_B2__gb_NC011202.1_'	------------------------------------------------------------
	'HumaHAdV-7-N1_type_35__gb_AC000019.1_'	------------------------------------------------------------
	'HumaHAdV-7-N1_type_7__gb_AC000018.1_'	TAATCGCCAGGGTTGCGTTGCGGTGTGCCCCGGTTCGAGTCTTAGCGCG--CCGGATCGG
	'HumaHAdV-7-N1_7__gb_JF800905.1_'	TAATCGCCAGGGTTGCGTTGCGGTGTGCCCCGGTTCGAGTCTTAGCGCG--CCGGATCGG
	'HumaHAdV-7-N1_7__gb_KP670857.1_'	TAATCGCCAGGGTTGCGTTGCGGTGTGCCCCGGTTCGAGTCTTAGCGCG--CCGGATCGG
	'HumaHAdV-7-N1_7__gb_KP670860.1_'	TAATCGCCAGGGTTGCGTTGCGGTGTGCCCCGGTTCGAGTCTTAGCGCG--CCGGATCGG
	'HumaHAdV-7-N1_7__gb_KP670856.2_'	TAATCGCCAGGGTTGCGTTGCGGTGTGCCCCGGTTCGAGTCTTAGCGCG--CCGGATCGG
	'HumaHAdV-7-N1_7__gb_KP670855.2_'	TAATCGCCAGGGTTGCGTTGCGGTGTGCCCCGGTTCGAGTCTTAGCGCG--CCGGATCGG
	'HumaHAdV-7-N1_7__gb_MK492255.1_'	TAATCGCCAGGGTTGCGTTGCGGTGTGCCCCGGTTCGAGTCTTAGCGCG--CCGGATCGG
	'Human_mastadenovirus_B__gb_MK836313.1_'	TAATCGCCAGGGTTGCGTTGCGGTGTGCCCCGGTTCGAGTCTTAGCGCG--CCGGATCGG
	'HumaHAdV-7-N1_7__gb_KC857700.1_'	TAATCGCCAGGGTTGCGTTGCGGTGTGCCCCGGTTCGAGTCTTAGCGCG--CCGGATCGG
	'HumaHAdV-7-N1_7__gb_KP670858.1_'	TAATCGCCAGGGTTGCGTTGCGGTGTGCCCCGGTTCGAGTCTTAGCGCG--CCGGATCGG
	'HumaHAdV-7-N1_B1__gb_NC011203.1_'	CAGTCGCCAGGGTTGCGTTGCGGTATGCCCCGGTTGGAGCCTAAGCGCGGCTCGTATCGG
	'HumaHAdV-7-N1_B2__gb_NC010956.1_'	GCATCGCCAGGGTTGAGTCGCGGCAGAACCCGGTTCGCGGACGG----------------

	'Chimpanzee_adenovirus_Y25__gb_NC017825.1_'	CCGGATTCCGCGGCTAACGAGGGCGTGGCTGCCCCGTCGTTTCCAAGACCCCAT-AGCCA
	'HAdV-7-N1__Query_39669_'	CCGGTTTCCGCGAC------------------------GTTTCTAAGACCCCGT----CT
	'HumaHAdV-7-N1_E__gb_NC003266.2_'	CCGAATTCCGCGGCTAACGAGGGCGTGGCTGCCCCGTCGTTTCCAAGACCCCATAAGCCA
	'HumaHAdV-7-N1_B2__gb_NC011202.1_'	------------------------------------------------------------
	'HumaHAdV-7-N1_type_35__gb_AC000019.1_'	------------------------------------------------------------
	'HumaHAdV-7-N1_type_7__gb_AC000018.1_'	CCGGTTTCCGCGAC------------------------GTTTCTAAGACCCCGC----CA
	'HumaHAdV-7-N1_7__gb_JF800905.1_'	CCGGTTTCCGCGAC------------------------GTTTCTAAGACCCCGT----CA
	'HumaHAdV-7-N1_7__gb_KP670857.1_'	CCGGTTTCCGCGAC------------------------GTTTCTAAGACCCCGT----CA
	'HumaHAdV-7-N1_7__gb_KP670860.1_'	CCGGTTTCCGCGAC------------------------GTTTCTAAGACCCCGT----CA
	'HumaHAdV-7-N1_7__gb_KP670856.2_'	CCGGTTTCCGCGAC------------------------GTTTCTAAGACCCCGT----CA
	'HumaHAdV-7-N1_7__gb_KP670855.2_'	CCGGTTTCCGCGAC------------------------GTTTCTAAGACCCCGT----CA
	'HumaHAdV-7-N1_7__gb_MK492255.1_'	CCGGTTTCCGCGAC------------------------GTTTCTAAGACCCCGT----CA
	'Human_mastadenovirus_B__gb_MK836313.1_'	CCGGTTTCCGCGAC------------------------GTTTCTAAGACCCCGT----CA
	'HumaHAdV-7-N1_7__gb_KC857700.1_'	CCGGTTTCCGCGAC------------------------GTTTCTAAGACCCCGT----CA
	'HumaHAdV-7-N1_7__gb_KP670858.1_'	CCGGTTTCCGCGAC------------------------GTTTCTAAGACCCCGT----CA
	'HumaHAdV-7-N1_B1__gb_NC011203.1_'	CCGGTTTCCGCGACAAGCGAGGGTTTGGCAGCCCCGTTATTTCCAAGACCCCGC----CA
	'HumaHAdV-7-N1_B2__gb_NC010956.1_'	-------CCGCGGCGAGCG-GGACTTGGTCACCCCGCCGATTTAAAGACCCACA--GCCA

	'Chimpanzee_adenovirus_Y25__gb_NC017825.1_'	GCCGACTTCTCCAGTTA--CGGAGCGAGCCCCT---------------------------
	'HAdV-7-N1__Query_39669_'	TCCGACTTCTCCAGTTNNNNGGAGNNAKMYYTY---------------------------
	'HumaHAdV-7-N1_E__gb_NC003266.2_'	GCCGACTTCTCCAGTTA--CGGAGCGAGCCCCT---------------------------
	'HumaHAdV-7-N1_B2__gb_NC011202.1_'	-------------------GGAAGTGAGTCCTA---------------------------
	'HumaHAdV-7-N1_type_35__gb_AC000019.1_'	-------------------GGAAGTGAGTCCTA---------------------------
	'HumaHAdV-7-N1_type_7__gb_AC000018.1_'	GCCGACTTCTCCAGTTTACGGGAGCGAGCCCTCTTTTTTTTTTTTGTTTTTTGTTGCCCA
	'HumaHAdV-7-N1_7__gb_JF800905.1_'	GCCGACTTCTCCAGTTTACGGGAGCGAGCCCTC---------------------------
	'HumaHAdV-7-N1_7__gb_KP670857.1_'	GCCGACTTCTCCAGTTTACGGGAGCGAGCCCTC---------------------------
	'HumaHAdV-7-N1_7__gb_KP670860.1_'	GCCGACTTCTCCAGTTTACGGGAGCGAGCCCTC---------------------------
	'HumaHAdV-7-N1_7__gb_KP670856.2_'	GCCGACTTCTCCAGTTTACGGGAGCGAGCCCTC---------------------------
	'HumaHAdV-7-N1_7__gb_KP670855.2_'	GCCGACTTCTCCAGTTTACGGGAGCGAGCCCTC---------------------------
	'HumaHAdV-7-N1_7__gb_MK492255.1_'	GCCGACTTCTCCAGTTTACGGGAGCGAGCCCTC---------------------------
	'Human_mastadenovirus_B__gb_MK836313.1_'	GCCGACTTCTCCAGTTTACGGGAGCGAGCCCTC---------------------------
	'HumaHAdV-7-N1_7__gb_KC857700.1_'	GCCGACTTCTCCAGTTTACGGGAGCGAGCCCTC---------------------------
	'HumaHAdV-7-N1_7__gb_KP670858.1_'	GCCGACTTCTCCAGTTTACGGGAGCGAGCCCTC---------------------------
	'HumaHAdV-7-N1_B1__gb_NC011203.1_'	GCCGACTTCTCCAGTTTACGGGAGCGAGCCCTTTTTT-----------------------
	'HumaHAdV-7-N1_B2__gb_NC010956.1_'	GCCGACTTCTCCAGTTA-CGGGAGCGAGCCCCC---------------------------

	'Chimpanzee_adenovirus_Y25__gb_NC017825.1_'	------------------------------------------------------------
	'HAdV-7-N1__Query_39669_'	------------------------------------------------------------
	'HumaHAdV-7-N1_E__gb_NC003266.2_'	------------------------------------------------------------
	'HumaHAdV-7-N1_B2__gb_NC011202.1_'	------------------------------------------------------------
	'HumaHAdV-7-N1_type_35__gb_AC000019.1_'	------------------------------------------------------------
	'HumaHAdV-7-N1_type_7__gb_AC000018.1_'	GATGCATCCCGTGCTGCGACAGATGCGCCCCCAGCAACAGCCCCCTTCTCAGCAGCAGCT
	'HumaHAdV-7-N1_7__gb_JF800905.1_'	------------------------------------------------------------
	'HumaHAdV-7-N1_7__gb_KP670857.1_'	------------------------------------------------------------
	'HumaHAdV-7-N1_7__gb_KP670860.1_'	------------------------------------------------------------
	'HumaHAdV-7-N1_7__gb_KP670856.2_'	------------------------------------------------------------
	'HumaHAdV-7-N1_7__gb_KP670855.2_'	------------------------------------------------------------
	'HumaHAdV-7-N1_7__gb_MK492255.1_'	------------------------------------------------------------
	'Human_mastadenovirus_B__gb_MK836313.1_'	------------------------------------------------------------
	'HumaHAdV-7-N1_7__gb_KC857700.1_'	------------------------------------------------------------
	'HumaHAdV-7-N1_7__gb_KP670858.1_'	------------------------------------------------------------
	'HumaHAdV-7-N1_B1__gb_NC011203.1_'	------------------------------------------------------------
	'HumaHAdV-7-N1_B2__gb_NC010956.1_'	------------------------------------------------------------

	'Chimpanzee_adenovirus_Y25__gb_NC017825.1_'	------------------------------------------------------------
	'HAdV-7-N1__Query_39669_'	------------------------------------------------------------
	'HumaHAdV-7-N1_E__gb_NC003266.2_'	------------------------------------------------------------
	'HumaHAdV-7-N1_B2__gb_NC011202.1_'	------------------------------------------------------------
	'HumaHAdV-7-N1_type_35__gb_AC000019.1_'	------------------------------------------------------------
	'HumaHAdV-7-N1_type_7__gb_AC000018.1_'	ACAACAACAGCCACAAAAGGCTCTTCCTGCTCCTGTAACTACTGCGGCTGCAGCCGTCAG
	'HumaHAdV-7-N1_7__gb_JF800905.1_'	------------------------------------------------------------
	'HumaHAdV-7-N1_7__gb_KP670857.1_'	------------------------------------------------------------
	'HumaHAdV-7-N1_7__gb_KP670860.1_'	------------------------------------------------------------
	'HumaHAdV-7-N1_7__gb_KP670856.2_'	------------------------------------------------------------
	'HumaHAdV-7-N1_7__gb_KP670855.2_'	------------------------------------------------------------
	'HumaHAdV-7-N1_7__gb_MK492255.1_'	------------------------------------------------------------
	'Human_mastadenovirus_B__gb_MK836313.1_'	------------------------------------------------------------
	'HumaHAdV-7-N1_7__gb_KC857700.1_'	------------------------------------------------------------
	'HumaHAdV-7-N1_7__gb_KP670858.1_'	------------------------------------------------------------
	'HumaHAdV-7-N1_B1__gb_NC011203.1_'	------------------------------------------------------------
	'HumaHAdV-7-N1_B2__gb_NC010956.1_'	------------------------------------------------------------

	'Chimpanzee_adenovirus_Y25__gb_NC017825.1_'	------------------------------------------------------------
	'HAdV-7-N1__Query_39669_'	------------------------------------------------------------
	'HumaHAdV-7-N1_E__gb_NC003266.2_'	------------------------------------------------------------
	'HumaHAdV-7-N1_B2__gb_NC011202.1_'	------------------------------------------------------------
	'HumaHAdV-7-N1_type_35__gb_AC000019.1_'	------------------------------------------------------------
	'HumaHAdV-7-N1_type_7__gb_AC000018.1_'	CGGCGCGGGACAGCCCGCCTATGATCTGGAATTGGAAGAGGGCGAGGGACTGGCGCGCCT
	'HumaHAdV-7-N1_7__gb_JF800905.1_'	------------------------------------------------------------
	'HumaHAdV-7-N1_7__gb_KP670857.1_'	------------------------------------------------------------
	'HumaHAdV-7-N1_7__gb_KP670860.1_'	------------------------------------------------------------
	'HumaHAdV-7-N1_7__gb_KP670856.2_'	------------------------------------------------------------
	'HumaHAdV-7-N1_7__gb_KP670855.2_'	------------------------------------------------------------
	'HumaHAdV-7-N1_7__gb_MK492255.1_'	------------------------------------------------------------
	'Human_mastadenovirus_B__gb_MK836313.1_'	------------------------------------------------------------
	'HumaHAdV-7-N1_7__gb_KC857700.1_'	------------------------------------------------------------
	'HumaHAdV-7-N1_7__gb_KP670858.1_'	------------------------------------------------------------
	'HumaHAdV-7-N1_B1__gb_NC011203.1_'	------------------------------------------------------------
	'HumaHAdV-7-N1_B2__gb_NC010956.1_'	------------------------------------------------------------

	'Chimpanzee_adenovirus_Y25__gb_NC017825.1_'	------------------------------------------------------------
	'HAdV-7-N1__Query_39669_'	------------------------------------------------------------
	'HumaHAdV-7-N1_E__gb_NC003266.2_'	------------------------------------------------------------
	'HumaHAdV-7-N1_B2__gb_NC011202.1_'	------------------------------------------------------------
	'HumaHAdV-7-N1_type_35__gb_AC000019.1_'	------------------------------------------------------------
	'HumaHAdV-7-N1_type_7__gb_AC000018.1_'	GGGCGCACCATCGCCCGAGCGGCACCCGCCCAGCCGACTTCTCCAGTTTACGGGAGCGAG
	'HumaHAdV-7-N1_7__gb_JF800905.1_'	------------------------------------------------------------
	'HumaHAdV-7-N1_7__gb_KP670857.1_'	------------------------------------------------------------
	'HumaHAdV-7-N1_7__gb_KP670860.1_'	------------------------------------------------------------
	'HumaHAdV-7-N1_7__gb_KP670856.2_'	------------------------------------------------------------
	'HumaHAdV-7-N1_7__gb_KP670855.2_'	------------------------------------------------------------
	'HumaHAdV-7-N1_7__gb_MK492255.1_'	------------------------------------------------------------
	'Human_mastadenovirus_B__gb_MK836313.1_'	------------------------------------------------------------
	'HumaHAdV-7-N1_7__gb_KC857700.1_'	------------------------------------------------------------
	'HumaHAdV-7-N1_7__gb_KP670858.1_'	------------------------------------------------------------
	'HumaHAdV-7-N1_B1__gb_NC011203.1_'	------------------------------------------------------------
	'HumaHAdV-7-N1_B2__gb_NC010956.1_'	------------------------------------------------------------

	'Chimpanzee_adenovirus_Y25__gb_NC017825.1_'	--------CTTTTGTTTTGTTTGTTTTTGCCAGATGCATCCCGTACTGCGGCAGATGCGC
	'HAdV-7-N1__Query_39669_'	--------TTTTTTTTTGTTTTTTGTTTTTKWGATGCATCCCGTGCTGCGACAGATGCGC
	'HumaHAdV-7-N1_E__gb_NC003266.2_'	--------CTTTTGTTTTGT---TTTTTGCCAGATGCATCCCGTACTGCGGCAGATGCGC
	'HumaHAdV-7-N1_B2__gb_NC011202.1_'	------------TTTTTTTTTTTTGCCGCTCAGATGCATCCCGTGCTGCGACAGATGCGC
	'HumaHAdV-7-N1_type_35__gb_AC000019.1_'	--------TTTTTTTTTTTTTTTTGCCGCTCAGATGCATCCCGTGCTGCGACAGATGCGC
	'HumaHAdV-7-N1_type_7__gb_AC000018.1_'	CCCTCTTTTTTTTTTTTGTTTTTTGTTGCCCAGATGCATCCCGTGCTGCGACAGATGCGC
	'HumaHAdV-7-N1_7__gb_JF800905.1_'	--------TTTTTTTTTGTTTTTTGTTGCCCAGATGCATCCCGTGCTGCGACAGATGCGC
	'HumaHAdV-7-N1_7__gb_KP670857.1_'	--------TTTTTTTTTGTTTTTTGTTGCCCAGATGCATCCCGTGCTGCGACAGATGCGC
	'HumaHAdV-7-N1_7__gb_KP670860.1_'	--------TTTTTTTTTGTTTTTTGTTGCCCAGATGCATCCCGTGCTGCGACAGATGCGC
	'HumaHAdV-7-N1_7__gb_KP670856.2_'	--------TTTTTTTTTGTTTTTTGTTGCCCAGATGCATCCCGTGCTGCGACAGATGCGC
	'HumaHAdV-7-N1_7__gb_KP670855.2_'	--------TTTTTTTTTGTTTTTTGTTGCCCAGATGCATCCCGTGCTGCGACAGATGCGC
	'HumaHAdV-7-N1_7__gb_MK492255.1_'	--------TTTTTTTTTGTTTTTTGTTGCCCAGATGCATCCCGTGCTGCGACAGATGCGC
	'Human_mastadenovirus_B__gb_MK836313.1_'	--------TTTTTTTTTGTTTTTTGTTGCCCAGATGCATCCCGTGCTGCGACAGATGCGC
	'HumaHAdV-7-N1_7__gb_KC857700.1_'	--------TTTTTTTTTGTTTTTTGTTGCCCAGATGCATCCCGTGCTGCGACAGATGCGC
	'HumaHAdV-7-N1_7__gb_KP670858.1_'	--------TTTTTTTTTGTTTTTTGTTGCCCAGATGCATCCCGTGCTGCGACAGATGCGC
	'HumaHAdV-7-N1_B1__gb_NC011203.1_'	--------TTTTTTTTTTGTTTTTGTCGCCCAGATGCATCCAGTGCTGCGACAGATGCGC
	'HumaHAdV-7-N1_B2__gb_NC010956.1_'	----------------TTTTTTCTTTTTGCCAGATGCATCCCGTCCTGCGCCAAATGCGT

	'Chimpanzee_adenovirus_Y25__gb_NC017825.1_'	CCCCACCACCCTCCACCGCAACAACAGCCCCCTCCT---CCACAGCCGGCGCTTCTGCCC
	'HAdV-7-N1__Query_39669_'	CMC---------------CAGCAACAGCCCCCTTCTCAGCAGCAGCTA------------
	'HumaHAdV-7-N1_E__gb_NC003266.2_'	CC---CCACCCTCCACCGCAACAGCAGCCCCCTCCTACGCAACAGCCGGCGCTTCTGCCT
	'HumaHAdV-7-N1_B2__gb_NC011202.1_'	CCC---------------CAACAACAGCCCCCCTCGCAGCAGCAG---------------
	'HumaHAdV-7-N1_type_35__gb_AC000019.1_'	CCC---------------CAACAACAGCCCCCCTCGCAGCAGCAG---------------
	'HumaHAdV-7-N1_type_7__gb_AC000018.1_'	CCC---------------CAGCAACAGCCCCCTTCTCAGCAGCAGCTA------------
	'HumaHAdV-7-N1_7__gb_JF800905.1_'	CCC---------------CAGCAACAGCCCCCTTCTCAGCAGCAGCTA------------
	'HumaHAdV-7-N1_7__gb_KP670857.1_'	CCC---------------CAGCAACAGCCCCCTTCTCAGCAGCAGCTA------------
	'HumaHAdV-7-N1_7__gb_KP670860.1_'	CCC---------------CAGCAACAGCCCCCTTCTCAGCAGCAGCTA------------
	'HumaHAdV-7-N1_7__gb_KP670856.2_'	CCC---------------CAGCAACAGCCCCCTTCTCAGCAGCAGCTA------------
	'HumaHAdV-7-N1_7__gb_KP670855.2_'	CCC---------------CAGCAACAGCCCCCTTCTCAGCAGCAGCTA------------
	'HumaHAdV-7-N1_7__gb_MK492255.1_'	CCC---------------CAGCAACAGCCCCCTTCTCAGCAGCAGCTA------------
	'Human_mastadenovirus_B__gb_MK836313.1_'	CCC---------------CAGCAACAGCCCCCTTCTCAGCAGCAGCTA------------
	'HumaHAdV-7-N1_7__gb_KC857700.1_'	CCC---------------CAGCAACAGCCCCCTTCTCAGCAGCAGCTA------------
	'HumaHAdV-7-N1_7__gb_KP670858.1_'	CCC---------------CAGCAACAGCCCCCTTCTCAGCAGCAGCTA------------
	'HumaHAdV-7-N1_B1__gb_NC011203.1_'	CCC---------------CAGCAACAGGCCCCTTCTCAGCA-------------------
	'HumaHAdV-7-N1_B2__gb_NC010956.1_'	CCC-----------------------ACCCCCC---------------------------

	'Chimpanzee_adenovirus_Y25__gb_NC017825.1_'	CCGCCCCAGCAGCAGCAGCAAC---------------TTCCAGCCACGACCGCCGCGGCC
	'HAdV-7-N1__Query_39669_'	---------CAACGACAGCCACAAAAGGCTCTTCCTGCTCCTGTAACTACTGCGGYTGCA
	'HumaHAdV-7-N1_E__gb_NC003266.2_'	CCGCCC---CAGCAGCAGCAAC---------------TTCCAGCCACTACCGCCGCGGCC
	'HumaHAdV-7-N1_B2__gb_NC011202.1_'	---------CAGCAGCAATCACAAAAGGC------TGTCCCTGCAACTACTGCAACTGCC
	'HumaHAdV-7-N1_type_35__gb_AC000019.1_'	---------CAGCAGCAACCACAAAAGGC------TGTCCCTGCAACTACTGCAACTGCC
	'HumaHAdV-7-N1_type_7__gb_AC000018.1_'	---------CAACAACAGCCACAAAAGGCTCTTCCTGCTCCTGTAACTACTGCGGCTGCA
	'HumaHAdV-7-N1_7__gb_JF800905.1_'	---------CAACGACAGCCACAAAAGGCTCTTCCTGCTCCTGTAACTACTGCGGCTGCA
	'HumaHAdV-7-N1_7__gb_KP670857.1_'	---------CAACGACAGCCACAAAAGGCTCTTCCTGCTCCTGTAACTACTGCGGCTGCA
	'HumaHAdV-7-N1_7__gb_KP670860.1_'	---------CAACGACAGCCACAAAAGGCTCTTCCTGCTCCTGTAACTACTGCGGCTGCA
	'HumaHAdV-7-N1_7__gb_KP670856.2_'	---------CAACGACAGCCACAAAAGGCTCTTCCTGCTCCTGTAACTACTGCGGCTGCA
	'HumaHAdV-7-N1_7__gb_KP670855.2_'	---------CAACGACAGCCACAAAAGGCTCTTCCTGCTCCTGTAACTACTGCGGCTGCA
	'HumaHAdV-7-N1_7__gb_MK492255.1_'	---------CAACGACAGCCACAAAAGGCTCTTCCTGCTCCTGTAACTACTGCGGCTGCA
	'Human_mastadenovirus_B__gb_MK836313.1_'	---------CAACGACAGCCACAAAAGGCTCTTCCTGCTCCTGTAACTACTGCGGCTGCA
	'HumaHAdV-7-N1_7__gb_KC857700.1_'	---------CAACGACAGCCACAAAAGGCTCTTCCTGCTCCTGTAACTACTGCGGCTGCA
	'HumaHAdV-7-N1_7__gb_KP670858.1_'	---------CAACGACAGCCACAAAAGGCTCTTCCTGCTCCTGTAACTACTGCGGCTGCA
	'HumaHAdV-7-N1_B1__gb_NC011203.1_'	--------------ACAGCCACAAAAGGCTCTTCTTGCTCCTGCAACTACTGCAGCTGCA
	'HumaHAdV-7-N1_B2__gb_NC010956.1_'	---------CGGCGACCACCGC-------------------------GACCGCGGCCGTA

	'Chimpanzee_adenovirus_Y25__gb_NC017825.1_'	GCCGTGAGCGGGGCTGGACAGAC--TTCTCAGTATGATCACCTGGCCTTGGAAGAGGGCG
	'HAdV-7-N1__Query_39669_'	GCCGTCAGCGGCGCGGGACAGC-----CCGCCTCCG---ATCTGGAGTTGGAAGAGGGCG
	'HumaHAdV-7-N1_E__gb_NC003266.2_'	GCCGTGAGCGGGGCCGGGCAGA-----GTCAGTATG---ACCTGGCTTTGGAAGAGGGCG
	'HumaHAdV-7-N1_B2__gb_NC011202.1_'	GCCGTGAGCGGTGCGGGACAGC-----CCGCCTATG---ATCTGGACTTGGAAGAGGGCG
	'HumaHAdV-7-N1_type_35__gb_AC000019.1_'	GCCGTGAGCGGTGCGGGACAGC-----CCGCCTATG---ATCTGGACTTGGAAGAGGGCG
	'HumaHAdV-7-N1_type_7__gb_AC000018.1_'	GCCGTCAGCGGCGCGGGACAGC-----CCGCCTATG---ATCTGGAATTGGAAGAGGGCG
	'HumaHAdV-7-N1_7__gb_JF800905.1_'	GCCGTCAGCGGCGCGGGACAGC-----CCGCCTATG---ATCTGGAGTTGGAAGAGGGCG
	'HumaHAdV-7-N1_7__gb_KP670857.1_'	GCCGTCAGCGGCGCGGGACAGC-----CCGCCTATG---ATCTGGAGTTGGAAGAGGGCG
	'HumaHAdV-7-N1_7__gb_KP670860.1_'	GCCGTCAGCGGCGCGGGACAGC-----CCGCCTATG---ATCTGGAGTTGGAAGAGGGCG
	'HumaHAdV-7-N1_7__gb_KP670856.2_'	GCCGTCAGCGGCGCGGGACAGC-----CCGCCTATG---ATCTGGAGTTGGAAGAGGGCG
	'HumaHAdV-7-N1_7__gb_KP670855.2_'	GCCGTCAGCGGCGCGGGACAGC-----CCGCCTATG---ATCTGGAGTTGGAAGAGGGCG
	'HumaHAdV-7-N1_7__gb_MK492255.1_'	GCCGTCAGCGGCGCGGGACAGC-----CCGCCTATG---ATCTGGAGTTGGAAGAGGGCG
	'Human_mastadenovirus_B__gb_MK836313.1_'	GCCGTCAGCGGCGCGGGACAGC-----CCGCCTATG---ATCTGGAGTTGGAAGAGGGCG
	'HumaHAdV-7-N1_7__gb_KC857700.1_'	GCCGTCAGCGGCGCGGGACAGC-----CCGCCTATG---ATCTGGAGTTGGAAGAGGGCG
	'HumaHAdV-7-N1_7__gb_KP670858.1_'	GCCGTCAGCGGCGCGGGACAGC-----CCGCCTATG---ATCTGGAGTTGGAAGAGGGCG
	'HumaHAdV-7-N1_B1__gb_NC011203.1_'	GCCGTGAGCGGCGCGGGACAGC-----CCGCCTATG---ATCTGGACTTGGAAGAGGGCG
	'HumaHAdV-7-N1_B2__gb_NC010956.1_'	GCAGGCGCCGGCGCTAGCCAGCCACAGCCACAGACAG--AGATGGACTTGGAAGAGGGCG

	'Chimpanzee_adenovirus_Y25__gb_NC017825.1_'	AGGGGCTGGCGCGCCTGGGGGCGTCGTCGCCGGAGCGGCACCCGCGCGTGCAGATGAAAA
	'HAdV-7-N1__Query_39669_'	AGGGACTGGCGCGCCTGGGCGCASCATCGCCCGAGCGGCACCCGCGGGTGCAACTGAAAA
	'HumaHAdV-7-N1_E__gb_NC003266.2_'	AGGGGCTGGCGCGCCTGGGGGCGTCGTCGCCGGAGCGGCACCCGCGCGTGCAGATGAAAA
	'HumaHAdV-7-N1_B2__gb_NC011202.1_'	AAGGACTGGCACGTCTAGGTGCGCCTTCACCCGAGCGGCATCCGCGAGTTCAACTGAAAA
	'HumaHAdV-7-N1_type_35__gb_AC000019.1_'	AAGGACTGGCACGTCTAGGTGCGCCTTCGCCCGAGCGGCATCCGCGAGTTCAACTGAAAA
	'HumaHAdV-7-N1_type_7__gb_AC000018.1_'	AGGGACTGGCGCGCCTGGGCGCACCATCGCCCGAGCGGCACCCGCGGGTGCAACTGAAAA
	'HumaHAdV-7-N1_7__gb_JF800905.1_'	AGGGACTGGCGCGCCTGGGCGCACCATCGCCCGAGCGGCACCCGCGGGTGCAACTGAAAA
	'HumaHAdV-7-N1_7__gb_KP670857.1_'	AGGGACTGGCGCGCCTGGGCGCACCATCGCCCGAGCGGCACCCGCGGGTGCAACTGAAAA
	'HumaHAdV-7-N1_7__gb_KP670860.1_'	AGGGACTGGCGCGCCTGGGCGCACCATCGCCCGAGCGGCACCCGCGGGTGCAACTGAAAA
	'HumaHAdV-7-N1_7__gb_KP670856.2_'	AGGGACTGGCGCGCCTGGGCGCACCATCGCCCGAGCGGCACCCGCGGGTGCAACTGAAAA
	'HumaHAdV-7-N1_7__gb_KP670855.2_'	AGGGACTGGCGCGCCTGGGCGCACCATCGCCCGAGCGGCACCCGCGGGTGCAACTGAAAA
	'HumaHAdV-7-N1_7__gb_MK492255.1_'	AGGGACTGGCGCGCCTGGGCGCACCATCGCCCGAGCGGCACCCGCGGGTGCAACTGAAAA
	'Human_mastadenovirus_B__gb_MK836313.1_'	AGGGACTGGCGCGCCTGGGCGCACCATCGCCCGAGCGGCACCCGCGGGTGCAACTGAAAA
	'HumaHAdV-7-N1_7__gb_KC857700.1_'	AGGGACTGGCGCGCCTGGGCGCACCATCGCCCGAGCGGCACCCGCGGGTGCAACTGAAAA
	'HumaHAdV-7-N1_7__gb_KP670858.1_'	AGGGACTGGCGCGCCTGGGCGCACCATCGCCCGAGCGGCACCCGCGGGTGCAACTGAAAA
	'HumaHAdV-7-N1_B1__gb_NC011203.1_'	AGGGATTGGCGCGCCTGGGGGCTCCATCGCCCGAGCGGCACCCGCGGGTGCAACTAAAAA
	'HumaHAdV-7-N1_B2__gb_NC010956.1_'	AAGGGCTGGCGAGACTGGGGGCGCCGTCCCCGGAGCGACACCCCCGCGTGCAGCTGCAGA

	'Chimpanzee_adenovirus_Y25__gb_NC017825.1_'	GGGACGCTCGCGAGGCCTACGTGCCCAAGCAGAACCTGTTCAGAGACAGGAGCGGCGAGG
	'HAdV-7-N1__Query_39669_'	AGGACTCCAGCGAGGCGTACGTGCCCCAGCAGAACCTGTTCAGGGACAGGAGCGGTGAGG
	'HumaHAdV-7-N1_E__gb_NC003266.2_'	GGGACGCTCGCGAGGCCTACGTGCCCAAGCAGAACCTGTTCAGAGACAGGAGCGGCGAGG
	'HumaHAdV-7-N1_B2__gb_NC011202.1_'	AAGATTCTCGCGAGGCGTATGTGCCCCAACAGAACCTATTTAGAGACAGAAGCGGCGAGG
	'HumaHAdV-7-N1_type_35__gb_AC000019.1_'	AAGATTCTCGCGAGGCGTATGTGCCCCAACAGAACCTATTTAGAGACAGAAGCGGCGAGG
	'HumaHAdV-7-N1_type_7__gb_AC000018.1_'	AGGACTCTCGCGAGGCGTACGTGCCCCAGCAGAACCTGTTCAGGGACAGGAGCGGTGAGG
	'HumaHAdV-7-N1_7__gb_JF800905.1_'	AGGACTCTAGCGAGGCGTACGTGCCCCAGCAGAACCTGTTCAGGGACAGGAGCGGTGAGG
	'HumaHAdV-7-N1_7__gb_KP670857.1_'	AGGACTCTAGCGAGGCGTACGTGCCCCAGCAGAACCTGTTCAGGGACAGGAGCGGTGAGG
	'HumaHAdV-7-N1_7__gb_KP670860.1_'	AGGACTCTAGCGAGGCGTACGTGCCCCAGCAGAACCTGTTCAGGGACAGGAGCGGTGAGG
	'HumaHAdV-7-N1_7__gb_KP670856.2_'	AGGACTCTAGCGAGGCGTACGTGCCCCAGCAGAACCTGTTCAGGGACAGGAGCGGTGAGG
	'HumaHAdV-7-N1_7__gb_KP670855.2_'	AGGACTCTAGCGAGGCGTACGTGCCCCAGCAGAACCTGTTCAGGGACAGGAGCGGTGAGG
	'HumaHAdV-7-N1_7__gb_MK492255.1_'	AGGACTCTAGCGAGGCGTACGTGCCCCAGCAGAACCTGTTCAGGGACAGGAGCGGTGAGG
	'Human_mastadenovirus_B__gb_MK836313.1_'	AGGACTCTAGCGAGGCGTACGTGCCCCAGCAGAACCTGTTCAGGGACAGGAGCGGTGAGG
	'HumaHAdV-7-N1_7__gb_KC857700.1_'	AGGACTCTAGCGAGGCGTACGTGCCCCAGCAGAACCTGTTCAGGGACAGGAGCGGTGAGG
	'HumaHAdV-7-N1_7__gb_KP670858.1_'	AGGACTCTAGCGAGGCGTACGTGCCCCAGCAGAACCTGTTCAGGGACAGGAGCGGTGAGG
	'HumaHAdV-7-N1_B1__gb_NC011203.1_'	AGGACTCTCGCGAGGCGTACGTGCCCCAGCAGAACCTGTTCAGGGACAGGAGCGGCGAGG
	'HumaHAdV-7-N1_B2__gb_NC010956.1_'	AGGACGTGCGCCCGGCGTACGTGCCTGCGCAGAACCTGTTCAGGGACCGCAGCGGGGAGG

	'Chimpanzee_adenovirus_Y25__gb_NC017825.1_'	AGCCCGAGGAGATGCGCGCGGCCCGGTTCCACGCGGGGCGGGAGCTGCGGCGCGGCCTGG
	'HAdV-7-N1__Query_39669_'	AGCCAGAGGAGATGRAAGCATCTCGATTTGCTGCGGGTCGCGAGCTGCGCCACGGTCTGG
	'HumaHAdV-7-N1_E__gb_NC003266.2_'	AGCCCGAGGAGATGCGCGCAGCCCGTTTCCACGCGGGGCGGGAGCTGCGGCGCGGCCTGG
	'HumaHAdV-7-N1_B2__gb_NC011202.1_'	AGCCGGAGGAGATGCGAGCTTCCCGCTTTAACGCGGGTCGTGAGCTGCGTCACGGTTTGG
	'HumaHAdV-7-N1_type_35__gb_AC000019.1_'	AGCCGGAGGAGATGCGAGCTTCCCGCTTTAACGCGGGTCGTGAGCTGCGTCACGGTTTGG
	'HumaHAdV-7-N1_type_7__gb_AC000018.1_'	AGCCAGAGGAGATGCGAGCATCTCGATTTAACGCGGGTCGCGAGCTGCGCCACGGTCTGG
	'HumaHAdV-7-N1_7__gb_JF800905.1_'	AGCCAGAGGAGATGCGAGCATCTCGATTTAACGCGGGTCGCGAGCTGCGCCACGGTCTGG
	'HumaHAdV-7-N1_7__gb_KP670857.1_'	AGCCAGAGGAGATGCGAGCATCTCGATTTAACGCGGGTCGCGAGCTGCGCCACGGTCTGG
	'HumaHAdV-7-N1_7__gb_KP670860.1_'	AGCCAGAGGAGATGCGAGCATCTCGATTTAACGCGGGTCGCGAGCTGCGCCACGGTCTGG
	'HumaHAdV-7-N1_7__gb_KP670856.2_'	AGCCAGAGGAGATGCGAGCATCTCGATTTAACGCGGGTCGCGAGCTGCGCCACGGTCTGG
	'HumaHAdV-7-N1_7__gb_KP670855.2_'	AGCCAGAGGAGATGCGAGCATCTCGATTTAACGCGGGTCGCGAGCTGCGCCACGGTCTGG
	'HumaHAdV-7-N1_7__gb_MK492255.1_'	AGCCAGAGGAGATGCGAGCATCTCGATTTAACGCGGGTCGCGAGCTGCGCCACGGTCTGG
	'Human_mastadenovirus_B__gb_MK836313.1_'	AGCCAGAGGAGATGCGAGCATCTCGATTTAACGCGGGTCGCGAGCTGCGCCACGGTCTGG
	'HumaHAdV-7-N1_7__gb_KC857700.1_'	AGCCAGAGGAGATGCGAGCATCTCGATTTAACGCGGGTCGCGAGCTGCGCCACGGTCTGG
	'HumaHAdV-7-N1_7__gb_KP670858.1_'	AGCCAGAGGAGATGCGAGCATCTCGATTTAACGCGGGTCGCGAGCTGCGCCACGGTCTGG
	'HumaHAdV-7-N1_B1__gb_NC011203.1_'	AGCCAGAGGAGATGCGAGCATCTCGATTTAACGCGGGTCGCGAGCTGCGCCACGGTCTGG
	'HumaHAdV-7-N1_B2__gb_NC010956.1_'	AGCCCGAGGAGATGCGCGACTGCCGGTTTCGGGCGGGCAGGGAGCTGCGCGAGGGCCTGG

	'Chimpanzee_adenovirus_Y25__gb_NC017825.1_'	ACCGAAAGAGGGTGCTGAGGGACGAGGATTTCGAGGCGGACGAGCTGACGGGGATCAGCC
	'HAdV-7-N1__Query_39669_'	ATCGAAGACGGSTGCTGCAAGACGAGGATTTTGAGGTCGATGAAGTGACAGCSTTCAGCC
	'HumaHAdV-7-N1_E__gb_NC003266.2_'	ACAGAAAGAGGGTGCTGAGGGACGAGGATTTCGAGGCGGACGAGCTGACGGGGATCAGCC
	'HumaHAdV-7-N1_B2__gb_NC011202.1_'	ACCGAAGACGAGTGTTGCGGGACGAGGATTTCGAAGTTGATGAAATGACAGGGATCAGTC
	'HumaHAdV-7-N1_type_35__gb_AC000019.1_'	ACCGAAGACGAGTGTTGCGAGACGAGGATTTCGAAGTTGATGAAGTGACAGGGATCAGTC
	'HumaHAdV-7-N1_type_7__gb_AC000018.1_'	ATCGAAGACGGGTGCTGCAAGACGAGGATTTTGAGGTCGATGAAGTGACAGGGATCAGCC
	'HumaHAdV-7-N1_7__gb_JF800905.1_'	ATCGAAGACGGGTGCTGCAAGACGAGGATTTTGAGGTCGATGAAGTGACAGGGATCAGCC
	'HumaHAdV-7-N1_7__gb_KP670857.1_'	ATCGAAGACGGGTGCTGCAAGACGAGGATTTTGAGGTCGATGAAGTGACAGGGATCAGCC
	'HumaHAdV-7-N1_7__gb_KP670860.1_'	ATCGAAGACGGGTGCTGCAAGACGAGGATTTTGAGGTCGATGAAGTGACAGGGATCAGCC
	'HumaHAdV-7-N1_7__gb_KP670856.2_'	ATCGAAGACGGGTGCTGCAAGACGAGGATTTTGAGGTCGATGAAGTGACAGGGATCAGCC
	'HumaHAdV-7-N1_7__gb_KP670855.2_'	ATCGAAGACGGGTGCTGCAAGACGAGGATTTTGAGGTCGATGAAGTGACAGGGATCAGCC
	'HumaHAdV-7-N1_7__gb_MK492255.1_'	ATCGAAGACGGGTGCTGCAAGACGAGGATTTTGAGGTCGATGAAGTGACAGGGATCAGCC
	'Human_mastadenovirus_B__gb_MK836313.1_'	ATCGAAGACGGGTGCTGCAAGACGAGGATTTTGAGGTCGATGAAGTGACAGGGATCAGCC
	'HumaHAdV-7-N1_7__gb_KC857700.1_'	ATCGAAGACGGGTGCTGCAAGACGAGGATTTTGAGGTCGATGAAGTGACAGGGATCAGCC
	'HumaHAdV-7-N1_7__gb_KP670858.1_'	ATCGAAGACGGGTGCTGCAAGACGAGGATTTTGAGGTCGATGAAGTGACAGGGATCAGCC
	'HumaHAdV-7-N1_B1__gb_NC011203.1_'	ATCGAAGACGGGTGCTGCAAGACGAGGATTTTGAGGTCGATGAAGTCACAGGGATCAGCC
	'HumaHAdV-7-N1_B2__gb_NC010956.1_'	ACCGCCAGCGCGTGCTGCGCGACGAGGATTTCGAGCCGAACGAGCAGACGGGGATCAGCC

	'Chimpanzee_adenovirus_Y25__gb_NC017825.1_'	CCGCGCGCGCGCACGTGGCCGCGGCCAACCTGGTCACGGCGTACGAGCAGACCGTGAAGG
	'HAdV-7-N1__Query_39669_'	CAGCTAGGGYWCATGTGGCCGCGGCCAACSTVGTCWCAGCCTACGAGCAGACCGTGAAGG
	'HumaHAdV-7-N1_E__gb_NC003266.2_'	CTGCGCGCGCGCACGTGGCCGCGGCCAACCTGGTCACGGCGTACGAGCAGACCGTGAAGG
	'HumaHAdV-7-N1_B2__gb_NC011202.1_'	CTGCCAGGGCACACGTGGCTGCAGCCAACCTTGTATCGGCTTACGAGCAGACAGTAAAGG
	'HumaHAdV-7-N1_type_35__gb_AC000019.1_'	CTGCCAGGGCACACGTGGCTGCAGCCAACCTTGTATCGGCTTACGAGCAGACAGTAAAGG
	'HumaHAdV-7-N1_type_7__gb_AC000018.1_'	CAGCTAGGGCACATGTGGCCGCGGCCAACCTAGTCTCAGCCTACGAGCAGACCGTGAAGG
	'HumaHAdV-7-N1_7__gb_JF800905.1_'	CAGCTAGGGCACATGTGGCCGCGGCCAACCTAGTCTCAGCCTACGAGCAGACCGTGAAGG
	'HumaHAdV-7-N1_7__gb_KP670857.1_'	CAGCTAGGGCACATGTGGCCGCGGCCAACCTAGTCTCAGCCTACGAGCAGACCGTGAAGG
	'HumaHAdV-7-N1_7__gb_KP670860.1_'	CAGCTAGGGCACATGTGGCCGCGGCCAACCTAGTCTCAGCCTACGAGCAGACCGTGAAGG
	'HumaHAdV-7-N1_7__gb_KP670856.2_'	CAGCTAGGGCACATGTGGCCGCGGCCAACCTAGTCTCAGCCTACGAGCAGACCGTGAAGG
	'HumaHAdV-7-N1_7__gb_KP670855.2_'	CAGCTAGGGCACATGTGGCCGCGGCCAACCTAGTCTCAGCCTACGAGCAGACCGTGAAGG
	'HumaHAdV-7-N1_7__gb_MK492255.1_'	CAGCTAGGGCACATGTGGCCGCGGCCAACCTAGTCTCAGCCTACGAGCAGACCGTGAAGG
	'Human_mastadenovirus_B__gb_MK836313.1_'	CAGCTAGGGCACATGTGGCCGCGGCCAACCTAGTCTCAGCCTACGAGCAGACCGTGAAGG
	'HumaHAdV-7-N1_7__gb_KC857700.1_'	CAGCTAGGGCACATGTGGCCGCGGCCAACCTAGTCTCAGCCTACGAGCAGACCGTGAAGG
	'HumaHAdV-7-N1_7__gb_KP670858.1_'	CAGCTAGGGCACATGTGGCCGCGGCCAACCTAGTCTCAGCCTACGAGCAGACCGTGAAGG
	'HumaHAdV-7-N1_B1__gb_NC011203.1_'	CAGCTAGGGCACATGTGGCCGCGGCCAACCTAGTCTCGGCCTACGAGCAGACCGTGAAGG
	'HumaHAdV-7-N1_B2__gb_NC010956.1_'	CCGCGCGCGCTCACGTGGCGGCGGCCAACCTGGTGACGGCCTACGAGCAGACGGTGAAGC

	'Chimpanzee_adenovirus_Y25__gb_NC017825.1_'	AGGAGAGCAACTTCCAAAAATCCTTCAACAACCACGTGCGCACCCTGATCGCGCGCGAGG
	'HAdV-7-N1__Query_39669_'	AGGAGCGCAACTTCCAAAAATCTTTTAACAACSATGTGCGCACCCTGATCGCCCGCGAGG
	'HumaHAdV-7-N1_E__gb_NC003266.2_'	AGGAGAGCAACTTCCAAAAATCCTTCAACAACCACGTGCGCACCCTGATCGCGCGCGAGG
	'HumaHAdV-7-N1_B2__gb_NC011202.1_'	AAGAGCGTAACTTCCAAAAGTCTTTTAATAATCATGTGCGAACCCTGATTGCCCGCGAAG
	'HumaHAdV-7-N1_type_35__gb_AC000019.1_'	AAGAGCGTAACTTCCAAAAGTCTTTTAATAATCATGTGCGAACCCTGATTGCCCGCGAAG
	'HumaHAdV-7-N1_type_7__gb_AC000018.1_'	AGGAGCGCAACTTCCAAAAATCTTTTAACAACCATGTGCGCACCCTGATCGCCCGCGAGG
	'HumaHAdV-7-N1_7__gb_JF800905.1_'	AGGAGCGCAACTTCCAAAAATCTTTTAACAACCATGTGCGCACCCTGATCGCCCGCGAGG
	'HumaHAdV-7-N1_7__gb_KP670857.1_'	AGGAGCGCAACTTCCAAAAATCTTTTAACAACCATGTGCGCACCCTGATCGCCCGCGAGG
	'HumaHAdV-7-N1_7__gb_KP670860.1_'	AGGAGCGCAACTTCCAAAAATCTTTTAACAACCATGTGCGCACCCTGATCGCCCGCGAGG
	'HumaHAdV-7-N1_7__gb_KP670856.2_'	AGGAGCGCAACTTCCAAAAATCTTTTAACAACCATGTGCGCACCCTGATCGCCCGCGAGG
	'HumaHAdV-7-N1_7__gb_KP670855.2_'	AGGAGCGCAACTTCCAAAAATCTTTTAACAACCATGTGCGCACCCTGATCGCCCGCGAGG
	'HumaHAdV-7-N1_7__gb_MK492255.1_'	AGGAGCGCAACTTCCAAAAATCTTTTAACAACCATGTGCGCACCCTGATCGCCCGCGAGG
	'Human_mastadenovirus_B__gb_MK836313.1_'	AGGAGCGCAACTTCCAAAAATCTTTTAACAACCATGTGCGCACCCTGATCGCCCGCGAGG
	'HumaHAdV-7-N1_7__gb_KC857700.1_'	AGGAGCGCAACTTCCAAAAATCTTTTAACAACCATGTGCGCACCCTGATCGCCCGCGAGG
	'HumaHAdV-7-N1_7__gb_KP670858.1_'	AGGAGCGCAACTTCCAAAAATCTTTTAACAACCATGTGCGCACCCTGATCGCCCGCGAGG
	'HumaHAdV-7-N1_B1__gb_NC011203.1_'	AGGAGCGCAACTTCCAAAAATCTTTTAACAACCATGTGCGCACCCTGATCGCCCGCGAGG
	'HumaHAdV-7-N1_B2__gb_NC010956.1_'	AGGAGCGCAACTTCCAAAAGAGTTTCAACAACCACGTGCGCACCCTGATCGCGCGCGAGG

	'Chimpanzee_adenovirus_Y25__gb_NC017825.1_'	AGGTGACCCTGGGCCTGATGCACCTGTGGGACCTGCTGGAGGCCATCGTGCAGAACCCCA
	'HAdV-7-N1__Query_39669_'	AAGNGNCCCTGGNNNTGATGCATCTGTGGGACCTCGTGGAGGCTATCACACCGNACC---
	'HumaHAdV-7-N1_E__gb_NC003266.2_'	AGGTGACCCTGGGCCTGATGCACCTGTGGGACCTGCTGGAGGCCATTGTGCAGAACCCCA
	'HumaHAdV-7-N1_B2__gb_NC011202.1_'	AAGTTACCCTTGGTTTGATGCATTTGTGGGATTTGATGGAAGCTATCATTCAGAACCCTA
	'HumaHAdV-7-N1_type_35__gb_AC000019.1_'	AAGTTACCCTTGGTTTGATGCATTTGTGGGATTTGATGGAAGCTATCATTCAGAACCCTA
	'HumaHAdV-7-N1_type_7__gb_AC000018.1_'	AAGTGACCCTGGGTCTGATGCATCTGTGGGACCTGATGGAGGCTATCACCCAGAACCCCA
	'HumaHAdV-7-N1_7__gb_JF800905.1_'	AAGTGACCCTGGGTCTGATGCATCTGTGGGACCTGATGGAGGCTATCACACCGCACC---
	'HumaHAdV-7-N1_7__gb_KP670857.1_'	AAGTGACCCTGGGTCTGATGCATCTGTGGGACCTGATGGAGGCTATCACACCGCACC---
	'HumaHAdV-7-N1_7__gb_KP670860.1_'	AAGTGACCCTGGGTCTGATGCATCTGTGGGACCTGATGGAGGCTATCACACCGCACC---
	'HumaHAdV-7-N1_7__gb_KP670856.2_'	AAGTGACCCTGGGTCTGATGCATCTGTGGGACCTGATGGAGGCTATCACACCGCACC---
	'HumaHAdV-7-N1_7__gb_KP670855.2_'	AAGTGACCCTGGGTCTGATGCATCTGTGGGACCTGATGGAGGCTATCACACCGCACC---
	'HumaHAdV-7-N1_7__gb_MK492255.1_'	AAGTGACCCTGGGTCTGATGCATCTGTGGGACCTGATGGAGGCTATCACACCGCACC---
	'Human_mastadenovirus_B__gb_MK836313.1_'	AAGTGACCCTGGGTCTGATGCATCTGTGGGACCTGATGGAGGCTATCACACCGCACC---
	'HumaHAdV-7-N1_7__gb_KC857700.1_'	AAGTGACCCTGGGTCTGATGCATCTGTGGGACCTGATGGAGGCTATCACACCGCACC---
	'HumaHAdV-7-N1_7__gb_KP670858.1_'	AAGTGACCCTGGGTCTGATGCATCTGTGGGACCTGATGGAGGCTATCACACCGCACC---
	'HumaHAdV-7-N1_B1__gb_NC011203.1_'	AAGTGACCCTGGGTCTGATGCATCTGTGGGACCTGATGGAGGCTATCGCCCAAAACCCCA
	'HumaHAdV-7-N1_B2__gb_NC010956.1_'	AGGTGGCCCTGGGCCTGATGCACCTGTGGGACCTGGCGGAGGCCATCGTGCAGAACCCGG

	'Chimpanzee_adenovirus_Y25__gb_NC017825.1_'	CCAGCAAGCCGCTGACGGCGCAGCTGTTCCTGGTGGTGCAGCATAGTCGGGACAACGAGG
	'HAdV-7-N1__Query_39669_'	-----------CTGACAGCTCAGCTGTTTCTGGTGGTTCAACACAGCAGGGACAACGAGG
	'HumaHAdV-7-N1_E__gb_NC003266.2_'	CCAGCAAACCGCTGACGGCGCAGCTGTTCCTGGTGGTGCAGCACAGTCGGGACAACGAGA
	'HumaHAdV-7-N1_B2__gb_NC011202.1_'	CTAGCAAACCTCTGACCGCCCAGCTGTTTCTGGTGGTGCAACACAGCAGAGACAATGAGG
	'HumaHAdV-7-N1_type_35__gb_AC000019.1_'	CTAGCAAACCTCTGACCGCCCAGCTGTTTCTGGTGGTGCAACACAGCAGAGACAATGAGG
	'HumaHAdV-7-N1_type_7__gb_AC000018.1_'	CTAGCAAACCACTGACAGCTCAGCTGTTTCTGGTGGTTCAACATAGCAGGGACAACGAGG
	'HumaHAdV-7-N1_7__gb_JF800905.1_'	-----------CTGACAGCTCAGCTGTTTCTGGTGGTTCAACATAGCAGGGACAACGAGG
	'HumaHAdV-7-N1_7__gb_KP670857.1_'	-----------CTGACAGCTCAGCTGTTTCTGGTGGTTCAACATAGCAGGGACAACGAGG
	'HumaHAdV-7-N1_7__gb_KP670860.1_'	-----------CTGACAGCTCAGCTGTTTCTGGTGGTTCAACATAGCAGGGACAACGAGG
	'HumaHAdV-7-N1_7__gb_KP670856.2_'	-----------CTGACAGCTCAGCTGTTTCTGGTGGTTCAACATAGCAGGGACAACGAGG
	'HumaHAdV-7-N1_7__gb_KP670855.2_'	-----------CTGACAGCTCAGCTGTTTCTGGTGGTTCAACATAGCAGGGACAACGAGG
	'HumaHAdV-7-N1_7__gb_MK492255.1_'	-----------CTGACAGCTCAGCTGTTTCTGGTGGTTCAACATAGCAGGGACAACGAGG
	'Human_mastadenovirus_B__gb_MK836313.1_'	-----------CTGACAGCTCAGCTGTTTCTGGTGGTTCAACATAGCAGGGACAACGAGG
	'HumaHAdV-7-N1_7__gb_KC857700.1_'	-----------CTGACAGCTCAGCTGTTTCTGGTGGTTCAACATAGCAGGGACAACGAGG
	'HumaHAdV-7-N1_7__gb_KP670858.1_'	-----------CTGACAGCTCAGCTGTTTCTGGTGGTTCAACATAGCAGGGACAACGAGG
	'HumaHAdV-7-N1_B1__gb_NC011203.1_'	CTAGCAAACCACTGACAGCTCAGCTGTTTCTGGTGGTTCAACATAGCAGGGACAACGAGG
	'HumaHAdV-7-N1_B2__gb_NC010956.1_'	ACAGCAAGCCTCTGACGGCGCAGCTGTTCCTGGTGGTGCAGCACAGCAGGGACAACGAGG

	'Chimpanzee_adenovirus_Y25__gb_NC017825.1_'	CGTTCAGGGAGGCGCTGCTGAATATCACCGAGCCCGAGGGCCGCTGGCTCCTGGACCTGG
	'HAdV-7-N1__Query_39669_'	CATTCAGGGAGGCGTTGTTGAACATCACCGAGCCTGATGGGAGATGGMTKTMCGATCTGA
	'HumaHAdV-7-N1_E__gb_NC003266.2_'	CTTTTAGGGAGGCGCTGCTGAATATCACCGAGCCCGAGGGCCGCTGGCTTCTGGACCTGG
	'HumaHAdV-7-N1_B2__gb_NC011202.1_'	CTTTCAGAGAGGCGCTGCTGAACATCACCGAACCCGAGGGGAGATGGTTGTATGATCTTA
	'HumaHAdV-7-N1_type_35__gb_AC000019.1_'	CTTTCAGAGAGGCGCTGCTGAACATCACCGAACCCGAGGGGAGATGGTTGTATGATCTTA
	'HumaHAdV-7-N1_type_7__gb_AC000018.1_'	CATTCAGGGAGGCGTTGTTGAACATCACCGAGCCTGATGGGAGATGGCTGTATGATCTGA
	'HumaHAdV-7-N1_7__gb_JF800905.1_'	CATTCAGGGAGGCGTTGTTGAACATCACCGAGCCTGATGGGAGATGGCTGTATGATCTGA
	'HumaHAdV-7-N1_7__gb_KP670857.1_'	CATTCAGGGAGGCGTTGTTGAACATCACCGAGCCTGATGGGAGATGGCTGTATGATCTGA
	'HumaHAdV-7-N1_7__gb_KP670860.1_'	CATTCAGGGAGGCGTTGTTGAACATCACCGAGCCTGATGGGAGATGGCTGTATGATCTGA
	'HumaHAdV-7-N1_7__gb_KP670856.2_'	CATTCAGGGAGGCGTTGTTGAACATCACCGAGCCTGATGGGAGATGGCTGTATGATCTGA
	'HumaHAdV-7-N1_7__gb_KP670855.2_'	CATTCAGGGAGGCGTTGTTGAACATCACCGAGCCTGATGGGAGATGGCTGTATGATCTGA
	'HumaHAdV-7-N1_7__gb_MK492255.1_'	CATTCAGGGAGGCGTTGTTGAACATCACCGAGCCTGATGGGAGATGGCTGTATGATCTGA
	'Human_mastadenovirus_B__gb_MK836313.1_'	CATTCAGGGAGGCGTTGTTGAACATCACCGAGCCTGATGGGAGATGGCTGTATGATCTGA
	'HumaHAdV-7-N1_7__gb_KC857700.1_'	CATTCAGGGAGGCGTTGTTGAACATCACCGAGCCTGATGGGAGATGGCTGTATGATCTGA
	'HumaHAdV-7-N1_7__gb_KP670858.1_'	CATTCAGGGAGGCGTTGTTGAACATCACCGAGCCTGATGGGAGATGGCTGTATGATCTGA
	'HumaHAdV-7-N1_B1__gb_NC011203.1_'	CATTCAGGGAGGCGTTGTTGAACATCACCGAGCCTGATGGGAGATGGCTGTATGATCTGA
	'HumaHAdV-7-N1_B2__gb_NC010956.1_'	CGTTCAGGGAGGCACTGCTGAACATCGCCGAGCCCGAGGGTCGCTGGCTGCTGGAGCTGA

	'Chimpanzee_adenovirus_Y25__gb_NC017825.1_'	TGAACATTCTGCAGAGCATCGTGGTGCAGGAGCGCGGGCTGCCGCTGTCCGAGAAGCTGG
	'HAdV-7-N1__Query_39669_'	TCAACATCCTGCAAAGTATTAKAGTGCAGGAMMGTWGCCTGGGTTTGGCTGAGMARGTGG
	'HumaHAdV-7-N1_E__gb_NC003266.2_'	TGAATATTCTGCAGAGCATCGTGGTGCAGGAGCGCGGGCTGCCGCTGTCCGAGAAGCTGG
	'HumaHAdV-7-N1_B2__gb_NC011202.1_'	TCAACATTCTACAGAGTATCATAGTGCAGGAGCGGAGCCTGGGCCTGGCCGAGAAGGTGG
	'HumaHAdV-7-N1_type_35__gb_AC000019.1_'	TCAACATTCTACAGAGTATCATAGTGCAGGAGCGGAGCCTGGGCCTGGCCGAGAAGGTAG
	'HumaHAdV-7-N1_type_7__gb_AC000018.1_'	TCAACATCCTGCAAAGTATTATAGTGCAGGAACGTAGCCTGGGTTTGGCTGAGAAAGTGG
	'HumaHAdV-7-N1_7__gb_JF800905.1_'	TCAACATCCTGCAAAGTATTATAGTGCAGGAACGTAGCCTGGGTTTGGCTGAGAAAGTGG
	'HumaHAdV-7-N1_7__gb_KP670857.1_'	TCAACATCCTGCAAAGTATTATAGTGCAGGAACGTAGCCTGGGTTTGGCTGAGAAAGTGG
	'HumaHAdV-7-N1_7__gb_KP670860.1_'	TCAACATCCTGCAAAGTATTATAGTGCAGGAACGTAGCCTGGGTTTGGCTGAGAAAGTGG
	'HumaHAdV-7-N1_7__gb_KP670856.2_'	TCAACATCCTGCAAAGTATTATAGTGCAGGAACGTAGCCTGGGTTTGGCTGAGAAAGTGG
	'HumaHAdV-7-N1_7__gb_KP670855.2_'	TCAACATCCTGCAAAGTATTATAGTGCAGGAACGTAGCCTGGGTTTGGCTGAGAAAGTGG
	'HumaHAdV-7-N1_7__gb_MK492255.1_'	TCAACATCCTGCAAAGTATTATAGTGCAGGAACGTAGCCTGGGTTTGGCTGAGAAAGTGG
	'Human_mastadenovirus_B__gb_MK836313.1_'	TCAACATCCTGCAAAGTATTATAGTGCAGGAACGTAGCCTGGGTTTGGCTGAGAAAGTGG
	'HumaHAdV-7-N1_7__gb_KC857700.1_'	TCAACATCCTGCAAAGTATTATAGTGCAGGAACGTAGCCTGGGTTTGGCTGAGAAAGTGG
	'HumaHAdV-7-N1_7__gb_KP670858.1_'	TCAACATCCTGCAAAGTATTATAGTGCAGGAACGTAGCCTGGGTTTGGCTGAGAAAGTGG
	'HumaHAdV-7-N1_B1__gb_NC011203.1_'	TCAACATCCTGCAAAGTATTATAGTGCAGGAACGTAGCCTGGGTTTGGCTGAGAAAGTGG
	'HumaHAdV-7-N1_B2__gb_NC010956.1_'	TCAACATCTTGCAGAGCATCGTAGTGCAGGAGCGCAGCCTGAGCTTGGCCGAGAAGGTGG

	'Chimpanzee_adenovirus_Y25__gb_NC017825.1_'	CGGCCATCAACTTCTCGGTGCTGAGTCTGGGCAAGTACTACGCTAGGAAGATCTACAAGA
	'HAdV-7-N1__Query_39669_'	CAGCTATCAACTACTCGGTCTTGAGCCTGGGCAARTHTTACGCTCGCAAGATCTACAAGA
	'HumaHAdV-7-N1_E__gb_NC003266.2_'	CGGCCATCAACTTTTCGGTGCTGAGTTTGGGCAAGTACTACGCTAGGAAGATCTACAAGA
	'HumaHAdV-7-N1_B2__gb_NC011202.1_'	CTGCCATCAATTACTCGGTTTTGAGCTTGGGAAAATATTACGCTCGCAAAATCTACAAGA
	'HumaHAdV-7-N1_type_35__gb_AC000019.1_'	CTGCCATCAATTACTCGGTTTTGAGCTTGGGAAAATATTACGCTCGCAAAATCTACAAGA
	'HumaHAdV-7-N1_type_7__gb_AC000018.1_'	CAGCTATCAACTACTCGGTCTTGAGCCTGGGCAAATACTACGCTCGCAAGATCTACAAGA
	'HumaHAdV-7-N1_7__gb_JF800905.1_'	CAGCTATCAACTACTCGGTCTTGAGCCTGGGCAAATACTACGCTCGCAAGATCTACAAGA
	'HumaHAdV-7-N1_7__gb_KP670857.1_'	CAGCTATCAACTACTCGGTCTTGAGCCTGGGCAAATACTACGCTCGCAAGATCTACAAGA
	'HumaHAdV-7-N1_7__gb_KP670860.1_'	CAGCTATCAACTACTCGGTCTTGAGCCTGGGCAAATACTACGCTCGCAAGATCTACAAGA
	'HumaHAdV-7-N1_7__gb_KP670856.2_'	CAGCTATCAACTACTCGGTCTTGAGCCTGGGCAAATACTACGCTCGCAAGATCTACAAGA
	'HumaHAdV-7-N1_7__gb_KP670855.2_'	CAGCTATCAACTACTCGGTCTTGAGCCTGGGCAAATACTACGCTCGCAAGATCTACAAGA
	'HumaHAdV-7-N1_7__gb_MK492255.1_'	CAGCTATCAACTACTCGGTCTTGAGCCTGGGCAAATACTACGCTCGCAAGATCTACAAGA
	'Human_mastadenovirus_B__gb_MK836313.1_'	CAGCTATCAACTACTCGGTCTTGAGCCTGGGCAAATACTACGCTCGCAAGATCTACAAGA
	'HumaHAdV-7-N1_7__gb_KC857700.1_'	CAGCTATCAACTACTCGGTCTTGAGCCTGGGCAAATACTACGCTCGCAAGATCTACAAGA
	'HumaHAdV-7-N1_7__gb_KP670858.1_'	CAGCTATCAACTACTCGGTCTTGAGCCTGGGCAAATACTACGCTCGCAAGATCTACAAGA
	'HumaHAdV-7-N1_B1__gb_NC011203.1_'	CAGCTATCAACTACTCGGTCTTGAGCCTGGGCAAATACTACGCTCGCAAGATCTACAAGA
	'HumaHAdV-7-N1_B2__gb_NC010956.1_'	CGGCGATCAACTACTCGGTGCTGAGCCTGGGCAAGTTTTACGCGCGCAAGATTTACAAGA

	'Chimpanzee_adenovirus_Y25__gb_NC017825.1_'	CCCCGTACGTGCCCATAGACAAGGAGGTGAAGATCGACGGGTTTTACATGCGCATGACCC
	'HAdV-7-N1__Query_39669_'	CCCCTTACGTTCCCATAGACAAGGAGGTAAAGATAGATGGRWTCTACATGCGCATGACKC
	'HumaHAdV-7-N1_E__gb_NC003266.2_'	CCCCGTACGTGCCCATAGACAAGGAGGTGAAGATCGACGGGTTTTACATGCGCATGACCC
	'HumaHAdV-7-N1_B2__gb_NC011202.1_'	CTCCATACGTTCCCATAGACAAGGAGGTGAAGATAGATGGGTTCTACATGCGCATGACGC
	'HumaHAdV-7-N1_type_35__gb_AC000019.1_'	CTCCATACGTTCCCATAGACAAGGAGGTGAAGATAGATGGGTTCTACATGCGCATGACGC
	'HumaHAdV-7-N1_type_7__gb_AC000018.1_'	CCCCCTACGTACCCATAGATAAGGAGGTAAAGATAGATGGGTTTTACATGCGCATGACTC
	'HumaHAdV-7-N1_7__gb_JF800905.1_'	CCCCCTACGTACCCATAGACAAGGAGGTAAAGATAGATGGGTTTTACATGCGCATGACTC
	'HumaHAdV-7-N1_7__gb_KP670857.1_'	CCCCCTACGTACCCATAGACAAGGAGGTAAAGATAGATGGGTTTTACATGCGCATGACTC
	'HumaHAdV-7-N1_7__gb_KP670860.1_'	CCCCCTACGTACCCATAGACAAGGAGGTAAAGATAGATGGGTTTTACATGCGCATGACTC
	'HumaHAdV-7-N1_7__gb_KP670856.2_'	CCCCCTACGTACCCATAGACAAGGAGGTAAAGATAGATGGGTTTTACATGCGCATGACTC
	'HumaHAdV-7-N1_7__gb_KP670855.2_'	CCCCCTACGTACCCATAGACAAGGAGGTAAAGATAGATGGGTTTTACATGCGCATGACTC
	'HumaHAdV-7-N1_7__gb_MK492255.1_'	CCCCCTACGTACCCATAGACAAGGAGGTAAAGATAGATGGGTTTTACATGCGCATGACTC
	'Human_mastadenovirus_B__gb_MK836313.1_'	CCCCCTACGTACCCATAGACAAGGAGGTAAAGATAGATGGGTTTTACATGCGCATGACTC
	'HumaHAdV-7-N1_7__gb_KC857700.1_'	CCCCCTACGTACCCATAGACAAGGAGGTAAAGATAGATGGGTTTTACATGCGCATGACTC
	'HumaHAdV-7-N1_7__gb_KP670858.1_'	CCCCCTACGTACCCATAGACAAGGAGGTAAAGATAGATGGGTTTTACATGCGCATGACTC
	'HumaHAdV-7-N1_B1__gb_NC011203.1_'	CCCCCTACGTACCCATAGACAAGGAGGTGAAGATAGATGGGTTTTACATGCGCATGACTC
	'HumaHAdV-7-N1_B2__gb_NC010956.1_'	CGCCGTACGTGCCCATAGACAAGGAGGTGAAGATAGACAGCTTTTACATGCGCATGGCGC

	'Chimpanzee_adenovirus_Y25__gb_NC017825.1_'	TGAAAGTGCTGACCCTGAGCGACGATCTGGGGGTGTACCGCAACGACAGGATGCACCGCG
	'HAdV-7-N1__Query_39669_'	TCAAGGTGCTGACTTTGAGYTCCGATCTGGGGGTGTATCGCAATGAYAGGATCGGCCGTG
	'HumaHAdV-7-N1_E__gb_NC003266.2_'	TGAAAGTGCTGACCCTGAGCGACGATCTGGGGGTGTACCGCAACGACAGGATGCGCCGCG
	'HumaHAdV-7-N1_B2__gb_NC011202.1_'	TCAAGGTCTTGACCCTGAGCGATGATCTTGGGGTGTATCGCAATGACAGAATGCATCGCG
	'HumaHAdV-7-N1_type_35__gb_AC000019.1_'	TCAAGGTCTTGACCCTGAGCGATGATCTTGGGGTGTATCGCAATGACAGAATGCATCGCG
	'HumaHAdV-7-N1_type_7__gb_AC000018.1_'	TGAAGGTGCTGACTCTGAGCGACGATCTGGGGGTGTATCGCAATGACAGGATGCACCGCG
	'HumaHAdV-7-N1_7__gb_JF800905.1_'	TCAAGGTGCTGACTTTGAGCGACGATCTGGGGGTGTATCGCAATGACAGGATGCACCGTG
	'HumaHAdV-7-N1_7__gb_KP670857.1_'	TCAAGGTGCTGACTTTGAGCGACGATCTGGGGGTGTATCGCAATGACAGGATGCACCGTG
	'HumaHAdV-7-N1_7__gb_KP670860.1_'	TCAAGGTGCTGACTTTGAGCGACGATCTGGGGGTGTATCGCAATGACAGGATGCACCGTG
	'HumaHAdV-7-N1_7__gb_KP670856.2_'	TCAAGGTGCTGACTTTGAGCGACGATCTGGGGGTGTATCGCAATGACAGGATGCACCGTG
	'HumaHAdV-7-N1_7__gb_KP670855.2_'	TCAAGGTGCTGACTTTGAGCGACGATCTGGGGGTGTATCGCAATGACAGGATGCACCGTG
	'HumaHAdV-7-N1_7__gb_MK492255.1_'	TCAAGGTGCTGACTTTGAGCGACGATCTGGGGGTGTATCGCAATGACAGGATGCACCGTG
	'Human_mastadenovirus_B__gb_MK836313.1_'	TCAAGGTGCTGACTTTGAGCGACGATCTGGGGGTGTATCGCAATGACAGGATGCACCGTG
	'HumaHAdV-7-N1_7__gb_KC857700.1_'	TCAAGGTGCTGACTTTGAGCGACGATCTGGGGGTGTATCGCAATGACAGGATGCACCGTG
	'HumaHAdV-7-N1_7__gb_KP670858.1_'	TCAAGGTGCTGACTTTGAGCGACGATCTGGGGGTGTATCGCAATGACAGGATGCACCGTG
	'HumaHAdV-7-N1_B1__gb_NC011203.1_'	TGAAGGTGCTGACTCTGAGCGACGATCTGGGGGTGTATCGCAATGACAGGATGCACCGCG
	'HumaHAdV-7-N1_B2__gb_NC010956.1_'	TCAAGGTGCTGACGCTGAGCGACGACCTGGGCGTGTACCGCAACGACCGCATCCACAAGG

	'Chimpanzee_adenovirus_Y25__gb_NC017825.1_'	CGGTGAGCGCCAGCAGGCGGCGCGAGCTGAGCGACCAGGAGCTGATGCACAGCCTGCAGC
	'HAdV-7-N1__Query_39669_'	CGGTGAGCGCCAGCAGGARGCGCGAGCTGAGCGAMAGAGAACYGAWGCACAGCTTGCAAA
	'HumaHAdV-7-N1_E__gb_NC003266.2_'	CGGTAAGCGCCAGCAGGCGGCGCGAGCTGAGCGATCAGGAGCTGATGCACAGCCTGCAGC
	'HumaHAdV-7-N1_B2__gb_NC011202.1_'	CGGTTAGCGCCAGCAGGAGGCGCGAGTTAAGCGACAGGGAACTGATGCACAGTTTGCAAA
	'HumaHAdV-7-N1_type_35__gb_AC000019.1_'	CGGTTAGCGCCAGCAGGAGGCGCGAGTTAAGCGACAGGGAACTGATGCACAGTTTGCAAA
	'HumaHAdV-7-N1_type_7__gb_AC000018.1_'	CGGTGAGCGCCAGCAGGAGGCGCGAGCTGAGCGACAGAGAACTTATGCACAGCTTGCAAA
	'HumaHAdV-7-N1_7__gb_JF800905.1_'	CGGTGAGCGCCAGCAGGAGGCGCGAGCTGAGCGACAGAGAACTTATGCACAGCTTGCAAA
	'HumaHAdV-7-N1_7__gb_KP670857.1_'	CGGTGAGCGCCAGCAGGAGGCGCGAGCTGAGCGACAGAGAACTTATGCACAGCTTGCAAA
	'HumaHAdV-7-N1_7__gb_KP670860.1_'	CGGTGAGCGCCAGCAGGAGGCGCGAGCTGAGCGACAGAGAACTTATGCACAGCTTGCAAA
	'HumaHAdV-7-N1_7__gb_KP670856.2_'	CGGTGAGCGCCAGCAGGAGGCGCGAGCTGAGCGACAGAGAACTTATGCACAGCTTGCAAA
	'HumaHAdV-7-N1_7__gb_KP670855.2_'	CGGTGAGCGCCAGCAGGAGGCGCGAGCTGAGCGACAGAGAACTTATGCACAGCTTGCAAA
	'HumaHAdV-7-N1_7__gb_MK492255.1_'	CGGTGAGCGCCAGCAGGAGGCGCGAGCTGAGCGACAGAGAACTTATGCACAGCTTGCAAA
	'Human_mastadenovirus_B__gb_MK836313.1_'	CGGTGAGCGCCAGCAGGAGGCGCGAGCTGAGCGACAGAGAACTTATGCACAGCTTGCAAA
	'HumaHAdV-7-N1_7__gb_KC857700.1_'	CGGTGAGCGCCAGCAGGAGGCGCGAGCTGAGCGACAGAGAACTTATGCACAGCTTGCAAA
	'HumaHAdV-7-N1_7__gb_KP670858.1_'	CGGTGAGCGCCAGCAGGAGGCGCGAGCTGAGCGACAGAGAACTTATGCACAGCTTGCAAA
	'HumaHAdV-7-N1_B1__gb_NC011203.1_'	CGGTGAGCGCCAGCAGGAGGCGCGAGCTGAGCGACAGAGAACTTATGCACAGCTTGCAAA
	'HumaHAdV-7-N1_B2__gb_NC010956.1_'	CCGTGAGCACGAGCCGGCGGCGCGAGCTAAGCGACCGCGAGCTGATGCTGAGCCTGCGCC

	'Chimpanzee_adenovirus_Y25__gb_NC017825.1_'	GGGCCCTGACCGGGGCCGGGACCGAGGGGGAGAG---CTACTTTGACATGGGCGCGGACC
	'HAdV-7-N1__Query_39669_'	NGGCTCTAACGGGGGCTGGCACCGATGGGGAGAR---CGACTTTGACATGKGAGCGGACT
	'HumaHAdV-7-N1_E__gb_NC003266.2_'	GGGCCCTGACCGGGGCCGGGACCGAGGGGGAGAG---CTACTTTGACATGGGCGCGGACC
	'HumaHAdV-7-N1_B2__gb_NC011202.1_'	GAGCTCTGACTGGAGCTGGAACCGAGGGTGAGAA---TTACTTCGACATGGGAGCTGACT
	'HumaHAdV-7-N1_type_35__gb_AC000019.1_'	GAGCTCTGACTGGAGCTGGAACCGAGGGTGAGAA---TTACTTCGACATGGGAGCTGACT
	'HumaHAdV-7-N1_type_7__gb_AC000018.1_'	GAGCTCTAACGGGGGCCGGGACTGATGGGGAGAA---CTACTTTGACATGGGAGCGGACT
	'HumaHAdV-7-N1_7__gb_JF800905.1_'	GAGCTCTAACGGGGGCTGGGACCGATGGGGAGAA---CTACTTTGACATGGGAGCGGACT
	'HumaHAdV-7-N1_7__gb_KP670857.1_'	GAGCTCTAACGGGGGCTGGGACCGATGGGGAGAA---CTACTTTGACATGGGAGCGGACT
	'HumaHAdV-7-N1_7__gb_KP670860.1_'	GAGCTCTAACGGGGGCTGGGACCGATGGGGAGAA---CTACTTTGACATGGGAGCGGACT
	'HumaHAdV-7-N1_7__gb_KP670856.2_'	GAGCTCTAACGGGGGCTGGGACCGATGGGGAGAA---CTACTTTGACATGGGAGCGGACT
	'HumaHAdV-7-N1_7__gb_KP670855.2_'	GAGCTCTAACGGGGGCTGGGACCGATGGGGAGAA---CTACTTTGACATGGGAGCGGACT
	'HumaHAdV-7-N1_7__gb_MK492255.1_'	GAGCTCTAACGGGGGCTGGGACCGATGGGGAGAA---CTACTTTGACATGGGAGCGGACT
	'Human_mastadenovirus_B__gb_MK836313.1_'	GAGCTCTAACGGGGGCTGGGACCGATGGGGAGAA---CTACTTTGACATGGGAGCGGACT
	'HumaHAdV-7-N1_7__gb_KC857700.1_'	GAGCTCTAACGGGGGCTGGGACCGATGGGGAGAA---CTACTTTGACATGGGAGCGGACT
	'HumaHAdV-7-N1_7__gb_KP670858.1_'	GAGCTCTAACGGGGGCTGGGACCGATGGGGAGAA---CTACTTTGACATGGGAGCGGACT
	'HumaHAdV-7-N1_B1__gb_NC011203.1_'	GAGCTCTAACGGGGGCCGGGACTGATGGGGAGAA---CTACTTTGACATGGGAGCGGATT
	'HumaHAdV-7-N1_B2__gb_NC010956.1_'	GGGCGCTGGTAGGGGGCGCTGCCGGCGGCGAGGAGTCCTACTTCGACATGGGGGCGGACC

	'Chimpanzee_adenovirus_Y25__gb_NC017825.1_'	TGCACTGGCAGCCCAGCCGCCGGGCCTTGGA------GGCGGCAGGCGGTC---CCCCCT
	'HAdV-7-N1__Query_39669_'	TGCAATGGCAACCCAGTCGCAGGGCCATGGA------GGCTGCAGGGTGTGAGCKKCCTT
	'HumaHAdV-7-N1_E__gb_NC003266.2_'	TGCACTGGCAGCCCAGCCGCCGGGTCTTGGA------AGCCGC-GGCGGT-----CCCTT
	'HumaHAdV-7-N1_B2__gb_NC011202.1_'	TGCAGTGGCAGCCTAGTCGCAGGGCTCTGAGCGCCGCGACGGCAGGATGTGAGCTTCCTT
	'HumaHAdV-7-N1_type_35__gb_AC000019.1_'	TGCAGTGGCAGCCTAGTCGCAGGGCTCTGAGCGCCGCGACGGCAGGATGTGAGCTTCCTT
	'HumaHAdV-7-N1_type_7__gb_AC000018.1_'	TGCAATGGCAACCCAGTCGCAGGGCCATGGA------GGCTGCAGGGTGTGAGCTTCCTT
	'HumaHAdV-7-N1_7__gb_JF800905.1_'	TGCAATGGCAACCCAGTCGCAGGGCCATGGA------GGCTGCAGGGTGTGAGCTTCCTT
	'HumaHAdV-7-N1_7__gb_KP670857.1_'	TGCAATGGCAACCCAGTCGCAGGGCCATGGA------GGCTGCAGGGTGTGAGCTTCCTT
	'HumaHAdV-7-N1_7__gb_KP670860.1_'	TGCAATGGCAACCCAGTCGCAGGGCCATGGA------GGCTGCAGGGTGTGAGCTTCCTT
	'HumaHAdV-7-N1_7__gb_KP670856.2_'	TGCAATGGCAACCCAGTCGCAGGGCCATGGA------GGCTGCAGGGTGTGAGCTTCCTT
	'HumaHAdV-7-N1_7__gb_KP670855.2_'	TGCAATGGCAACCCAGTCGCAGGGCCATGGA------GGCTGCAGGGTGTGAGCTTCCTT
	'HumaHAdV-7-N1_7__gb_MK492255.1_'	TGCAATGGCAACCCAGTCGCAGGGCCATGGA------GGCTGCAGGGTGTGAGCTTCCTT
	'Human_mastadenovirus_B__gb_MK836313.1_'	TGCAATGGCAACCCAGTCGCAGGGCCATGGA------GGCTGCAGGGTGTGAGCTTCCTT
	'HumaHAdV-7-N1_7__gb_KC857700.1_'	TGCAATGGCAACCCAGTCGCAGGGCCATGGA------GGCTGCAGGGTGTGAGCTTCCTT
	'HumaHAdV-7-N1_7__gb_KP670858.1_'	TGCAATGGCAACCCAGTCGCAGGGCCATGGA------GGCTGCAGGGTGTGAGCTTCCTT
	'HumaHAdV-7-N1_B1__gb_NC011203.1_'	TGCAATGGCAACCCAGTCGCAGGGCCATGGA------GGCTGCAGGGTGTGAGCTTCCTT
	'HumaHAdV-7-N1_B2__gb_NC010956.1_'	TGCATTGGCAGCCGAGCCGGCGCGCCTTGGA------GGCCGCCTACGGTC---------

	'Chimpanzee_adenovirus_Y25__gb_NC017825.1_'	ACATAGAAGAGGTGGACGATGAGGTGGACGAGGAGGGCGA-GTACCTG--GAAGACTGAT
	'HAdV-7-N1__Query_39669_'	ACATAGWAGAGGTGGATGAAGTCGAGGACGAGGAGGGCGA-GTAYTTG--GAAGACTGAT
	'HumaHAdV-7-N1_E__gb_NC003266.2_'	ACGTAGAAGAGGTGGACGATGAG------GATGAGGGCGA-GTACCTG--GAAGACTGAT
	'HumaHAdV-7-N1_B2__gb_NC011202.1_'	ACATAGAAGAGGCGGATGAAGGCGAGGAGGAAGAGGGCGA-GTACTTG--GAAGACTGAT
	'HumaHAdV-7-N1_type_35__gb_AC000019.1_'	ACATAGAAGAGGCGGATGAAGGCGAGGAGGAAGAGGGCGA-GTACTTG--GAAGACTGAT
	'HumaHAdV-7-N1_type_7__gb_AC000018.1_'	ACATAGAAGAGGTGGATGAAGTCGAGGACGAGGAGGGCGA-GTACTTG--GAAGACTGAT
	'HumaHAdV-7-N1_7__gb_JF800905.1_'	ACATAGAAGAGGTGGATGAAGTCGAGGACGAGGAGGGCGA-GTACTTG--GAAGACTGAT
	'HumaHAdV-7-N1_7__gb_KP670857.1_'	ACATAGAAGAGGTGGATGAAGTCGAGGACGAGGAGGGCGA-GTACTTG--GAAGACTGAT
	'HumaHAdV-7-N1_7__gb_KP670860.1_'	ACATAGAAGAGGTGGATGAAGTCGAGGACGAGGAGGGCGA-GTACTTG--GAAGACTGAT
	'HumaHAdV-7-N1_7__gb_KP670856.2_'	ACATAGAAGAGGTGGATGAAGTCGAGGACGAGGAGGGCGA-GTACTTG--GAAGACTGAT
	'HumaHAdV-7-N1_7__gb_KP670855.2_'	ACATAGAAGAGGTGGATGAAGTCGAGGACGAGGAGGGCGA-GTACTTG--GAAGACTGAT
	'HumaHAdV-7-N1_7__gb_MK492255.1_'	ACATAGAAGAGGTGGATGAAGTCGAGGACGAGGAGGGCGA-GTACTTG--GAAGACTGAT
	'Human_mastadenovirus_B__gb_MK836313.1_'	ACATAGAAGAGGTGGATGAAGTCGAGGACGAGGAGGGCGA-GTACTTG--GAAGACTGAT
	'HumaHAdV-7-N1_7__gb_KC857700.1_'	ACATAGAAGAGGTGGATGAAGTCGAGGACGAGGAGGGCGA-GTACTTG--GAAGACTGAT
	'HumaHAdV-7-N1_7__gb_KP670858.1_'	ACATAGAAGAGGTGGATGAAGTCGAGGACGAGGAGGGCGA-GTACTTG--GAAGACTGAT
	'HumaHAdV-7-N1_B1__gb_NC011203.1_'	ACATAGAAGAGGTGGATGAAGTCGAGGACGAGGAGGGCGA-GTACTTG--GAAGACTGAT
	'HumaHAdV-7-N1_B2__gb_NC010956.1_'	---CAGAGGACTTGGATGAGGAAGAGGAAGAGGAGGAGGATGCACCCGCTGCGGGGTACT

	'Chimpanzee_adenovirus_Y25__gb_NC017825.1_'	GGCGCGA-CCGTA-TTTTTGCTAGATGCAACAACAGCCACCTCCTGATCCCGCGATGCGG
	'HAdV-7-N1__Query_39669_'	GGCGCGACCCGTA-WYYTTGCTAGATGGAACAGCAGCAGGYACSGGWCYSCGCAATGCGG
	'HumaHAdV-7-N1_E__gb_NC003266.2_'	GGCGCGA-CCGTA-TTTTTGCTAGATGCAGCAACAGCCACCTCCTGATCCCGCAATGCGG
	'HumaHAdV-7-N1_B2__gb_NC011202.1_'	GGCACAACCCGTGTTTTTTGCTAGATGGAA---CAGCAAGCACCGGATCCCGCAATGCGG
	'HumaHAdV-7-N1_type_35__gb_AC000019.1_'	GGCACAACCCGTGTTTTTTGCTAGATGGAA---CAGCAAGCACCGGATCCCGCAATGCGG
	'HumaHAdV-7-N1_type_7__gb_AC000018.1_'	GGCGCGACCCGTA-TTTTTGCTAGATGGAACAGCAGCAGGCACCGGACCCCGCAATGCGG
	'HumaHAdV-7-N1_7__gb_JF800905.1_'	GGCGCGACCCGTA-TTTTTGCTAGATGGAACAGCAGCAGGCACCGGACCCCGCAATGCGG
	'HumaHAdV-7-N1_7__gb_KP670857.1_'	GGCGCGACCCGTA-TTTTTGCTAGATGGAACAGCAGCAGGCACCGGACCCCGCAATGCGG
	'HumaHAdV-7-N1_7__gb_KP670860.1_'	GGCGCGACCCGTA-TTTTTGCTAGATGGAACAGCAGCAGGCACCGGACCCCGCAATGCGG
	'HumaHAdV-7-N1_7__gb_KP670856.2_'	GGCGCGACCCGTA-TTTTTGCTAGATGGAACAGCAGCAGGCACCGGACCCCGCAATGCGG
	'HumaHAdV-7-N1_7__gb_KP670855.2_'	GGCGCGACCCGTA-TTTTTGCTAGATGGAACAGCAGCAGGCACCGGACCCCGCAATGCGG
	'HumaHAdV-7-N1_7__gb_MK492255.1_'	GGCGCGACCCGTA-TTTTTGCTAGATGGAACAGCAGCAGGCACCGGACCCCGCAATGCGG
	'Human_mastadenovirus_B__gb_MK836313.1_'	GGCGCGACCCGTA-TTTTTGCTAGATGGAACAGCAGCAGGCACCGGACCCCGCAATGCGG
	'HumaHAdV-7-N1_7__gb_KC857700.1_'	GGCGCGACCCGTA-TTTTTGCTAGATGGAACAGCAGCAGGCACCGGACCCCGCAATGCGG
	'HumaHAdV-7-N1_7__gb_KP670858.1_'	GGCGCGACCCGTA-TTTTTGCTAGATGGAACAGCAGCAGGCACCGGACCCCGCAATGCGG
	'HumaHAdV-7-N1_B1__gb_NC011203.1_'	GGCGCGACCCGTA-TTTTTGCTAGATGGAACAGCAGCAGGCACCGGACCCCGCAATGCGG
	'HumaHAdV-7-N1_B2__gb_NC010956.1_'	GACGCCTCCGTGATGTGTTTTTAGATG------CAGCAAGCCCCGGACCCCGCCATAAGG

	'Chimpanzee_adenovirus_Y25__gb_NC017825.1_'	GCGGCGCTGCAGAGCCAGCCGTCCGGCATTAACTCCTCGGACGATTGGACCCAGGCCATG
	'HAdV-7-N1__Query_39669_'	GCGGCGCTGCAGAGCCAGCCGTCCGGCATCGWCTYCTCGGACGATTGGACCCAGGCCATG
	'HumaHAdV-7-N1_E__gb_NC003266.2_'	GCGGCGCTGCAGAGCCAGCCGTCCGGCATTAACTCCTCGGACGATTGGACCCAGGCCATG
	'HumaHAdV-7-N1_B2__gb_NC011202.1_'	GCGGCGCTGCAGAGCCAGCCGTCCGGCATTAACTCCTCGGACGATTGGACCCAGGCCATG
	'HumaHAdV-7-N1_type_35__gb_AC000019.1_'	GCGGCGCTGCAGAGCCAGCCGTCCGGCATTAACTCCTCGGACGATTGGACCCAGGCCATG
	'HumaHAdV-7-N1_type_7__gb_AC000018.1_'	GCGGCGCTGCAGAGCCAGCCGTCCGGCATTAACTCTTCGGACGATTGGACCCAGGCCATG
	'HumaHAdV-7-N1_7__gb_JF800905.1_'	GCGGCGCTGCAGAGCCAGCCGTCCGGCATTAACTCCTCGGACGATTGGACCCAGGCCATG
	'HumaHAdV-7-N1_7__gb_KP670857.1_'	GCGGCGCTGCAGAGCCAGCCGTCCGGCATTAACTCCTCGGACGATTGGACCCAGGCCATG
	'HumaHAdV-7-N1_7__gb_KP670860.1_'	GCGGCGCTGCAGAGCCAGCCGTCCGGCATTAACTCCTCGGACGATTGGACCCAGGCCATG
	'HumaHAdV-7-N1_7__gb_KP670856.2_'	GCGGCGCTGCAGAGCCAGCCGTCCGGCATTAACTCCTCGGACGATTGGACCCAGGCCATG
	'HumaHAdV-7-N1_7__gb_KP670855.2_'	GCGGCGCTGCAGAGCCAGCCGTCCGGCATTAACTCCTCGGACGATTGGACCCAGGCCATG
	'HumaHAdV-7-N1_7__gb_MK492255.1_'	GCGGCGCTGCAGAGCCAGCCGTCCGGCATTAACTCCTCGGACGATTGGACCCAGGCCATG
	'Human_mastadenovirus_B__gb_MK836313.1_'	GCGGCGCTGCAGAGCCAGCCGTCCGGCATTAACTCCTCGGACGATTGGACCCAGGCCATG
	'HumaHAdV-7-N1_7__gb_KC857700.1_'	GCGGCGCTGCAGAGCCAGCCGTCCGGCATTAACTCCTCGGACGATTGGACCCAGGCCATG
	'HumaHAdV-7-N1_7__gb_KP670858.1_'	GCGGCGCTGCAGAGCCAGCCGTCCGGCATTAACTCCTCGGACGATTGGACCCAGGCCATG
	'HumaHAdV-7-N1_B1__gb_NC011203.1_'	GCGGCGCTGCAGAGCCAGCCGTCCGGCATTAACTCCTCGGACGATTGGACCCAGGCCATG
	'HumaHAdV-7-N1_B2__gb_NC010956.1_'	GCGGCGCTGCAAAGCCAGCCGTCCGGTCTAG---CATCGGACGACTGGGAGGCCGCGATG

	'Chimpanzee_adenovirus_Y25__gb_NC017825.1_'	CAACGCATCATGGCGCTGACGACCCGCAACCCCGAAGCCTTTAGACAGCAGCCCCAGGCC
	'HAdV-7-N1__Query_39669_'	CAACGCAKWATGGCGCTGACGACCCGCAACCCCGAAGCCTTYRGACAGCAACCCCAGGCC
	'HumaHAdV-7-N1_E__gb_NC003266.2_'	CAACGCATCATGGCGCTGACGACCCGCAACCCCGAAGCCTTTAGACAGCAGCCCCAGGCC
	'HumaHAdV-7-N1_B2__gb_NC011202.1_'	CAACGTATCATGGCGTTGACGACTCGCAACCCCGAAGCCTTTAGACAGCAACCCCAGGCC
	'HumaHAdV-7-N1_type_35__gb_AC000019.1_'	CAACGTATCATGGCGTTGACGACTCGCAACCCCGAAGCCTTTAGACAGCAACCCCAGGCC
	'HumaHAdV-7-N1_type_7__gb_AC000018.1_'	CAACGCATAATGGCGCTGACGACCCGCAACCCCGAAGCCTTTAGACAGCAACCCCAGGCC
	'HumaHAdV-7-N1_7__gb_JF800905.1_'	CAACGCATAATGGCGCTGACGACCCGCAACCCCGAAGCCTTTAGACAGCAACCCCAGGCC
	'HumaHAdV-7-N1_7__gb_KP670857.1_'	CAACGCATAATGGCGCTGACGACCCGCAACCCCGAAGCCTTTAGACAGCAACCCCAGGCC
	'HumaHAdV-7-N1_7__gb_KP670860.1_'	CAACGCATAATGGCGCTGACGACCCGCAACCCCGAAGCCTTTAGACAGCAACCCCAGGCC
	'HumaHAdV-7-N1_7__gb_KP670856.2_'	CAACGCATAATGGCGCTGACGACCCGCAACCCCGAAGCCTTTAGACAGCAACCCCAGGCC
	'HumaHAdV-7-N1_7__gb_KP670855.2_'	CAACGCATAATGGCGCTGACGACCCGCAACCCCGAAGCCTTTAGACAGCAACCCCAGGCC
	'HumaHAdV-7-N1_7__gb_MK492255.1_'	CAACGCATAATGGCGCTGACGACCCGCAACCCCGAAGCCTTTAGACAGCAACCCCAGGCC
	'Human_mastadenovirus_B__gb_MK836313.1_'	CAACGCATAATGGCGCTGACGACCCGCAACCCCGAAGCCTTTAGACAGCAACCCCAGGCC
	'HumaHAdV-7-N1_7__gb_KC857700.1_'	CAACGCATAATGGCGCTGACGACCCGCAACCCCGAAGCCTTTAGACAGCAACCCCAGGCC
	'HumaHAdV-7-N1_7__gb_KP670858.1_'	CAACGCATAATGGCGCTGACGACCCGCAACCCCGAAGCCTTTAGACAGCAACCCCAGGCC
	'HumaHAdV-7-N1_B1__gb_NC011203.1_'	CAACGCATAATGGCGCTGACGACCCGCAACCCCGAAGCCTTTAGACAGCAACCCCAGGCC
	'HumaHAdV-7-N1_B2__gb_NC010956.1_'	CAACGCATCATGGCCCTGACGACCCGCAACCCCGAGTCCTTTAGACAACAGCCGCAGGCC

	'Chimpanzee_adenovirus_Y25__gb_NC017825.1_'	AACCGGCTCTCGGCCATCCTGGAGGCCGTGGTGCCCTCGCGCTCCAACCCCACGCACGAG
	'HAdV-7-N1__Query_39669_'	AACCGCCTTTCGGCTATACTGGAGGCCGTAGTACCCTCCCGCTCCAACCCCACCCACGAG
	'HumaHAdV-7-N1_E__gb_NC003266.2_'	AACCGGCTCTCGGCCATCCTGGAGGCCGTGGTGCCCTCGCGCTCCAACCCCACGCACGAG
	'HumaHAdV-7-N1_B2__gb_NC011202.1_'	AACCGTCTATCGGCCATCATGGAAGCTGTAGTGCCTTCCCGCTCTAATCCCACTCATGAG
	'HumaHAdV-7-N1_type_35__gb_AC000019.1_'	AACCGTCTATCGGCCATCATGGAAGCTGTAGTGCCTTCCCGATCTAATCCCACTCATGAG
	'HumaHAdV-7-N1_type_7__gb_AC000018.1_'	AACCGCCTTTCGGCCATACTGGAGGCCGTAGTGCCCTCCCGCTCCAACCCCACCCACGAG
	'HumaHAdV-7-N1_7__gb_JF800905.1_'	AACCGCCTTTCGGCTATACTGGAGGCCGTAGTACCCTCCCGCTCCAACCCCACCCACGAG
	'HumaHAdV-7-N1_7__gb_KP670857.1_'	AACCGCCTTTCGGCTATACTGGAGGCCGTAGTACCCTCCCGCTCCAACCCCACCCACGAG
	'HumaHAdV-7-N1_7__gb_KP670860.1_'	AACCGCCTTTCGGCTATACTGGAGGCCGTAGTACCCTCCCGCTCCAACCCCACCCACGAG
	'HumaHAdV-7-N1_7__gb_KP670856.2_'	AACCGCCTTTCGGCTATACTGGAGGCCGTAGTACCCTCCCGCTCCAACCCCACCCACGAG
	'HumaHAdV-7-N1_7__gb_KP670855.2_'	AACCGCCTTTCGGCTATACTGGAGGCCGTAGTACCCTCCCGCTCCAACCCCACCCACGAG
	'HumaHAdV-7-N1_7__gb_MK492255.1_'	AACCGCCTTTCGGCTATACTGGAGGCCGTAGTACCCTCCCGCTCCAACCCCACCCACGAG
	'Human_mastadenovirus_B__gb_MK836313.1_'	AACCGCCTTTCGGCTATACTGGAGGCCGTAGTACCCTCCCGCTCCAACCCCACCCACGAG
	'HumaHAdV-7-N1_7__gb_KC857700.1_'	AACCGCCTTTCGGCTATACTGGAGGCCGTAGTACCCTCCCGCTCCAACCCCACCCACGAG
	'HumaHAdV-7-N1_7__gb_KP670858.1_'	AACCGCCTTTCGGCTATACTGGAGGCCGTAGTACCCTCCCGCTCCAACCCCACCCACGAG
	'HumaHAdV-7-N1_B1__gb_NC011203.1_'	AACCGCCTTTCTGCCATACTGGAGGCCGTAGTGCCCTCCCGCTCCAACCCCACCCACGAG
	'HumaHAdV-7-N1_B2__gb_NC010956.1_'	AACAGACTCTCGGCCATTCTGGAGGCGGTGGTCCCCTCTCGGACCAACCCCACGCACGAG

	'Chimpanzee_adenovirus_Y25__gb_NC017825.1_'	AAGGTCCTGGCCATCGTGAACGCGCTGGTGGAGAACAAGGCCATCCGCGGCGACGAGGCC
	'HAdV-7-N1__Query_39669_'	AAGGTCCTGGCTATCGTGAACGCGCTGGTGGAGAACAWGGCCATCCGTCCCGATGAGGCC
	'HumaHAdV-7-N1_E__gb_NC003266.2_'	AAGGTGCTGGCCATCGTGAACGCGCTGGTTGAGAACAAGGCCATTCGCGGCGACGAGGCC
	'HumaHAdV-7-N1_B2__gb_NC011202.1_'	AAGGTCCTGGCCATCGTGAACGCGTTGGTGGAGAACAAAGCTATTCGTCCAGATGAGGCC
	'HumaHAdV-7-N1_type_35__gb_AC000019.1_'	AAGGTCCTGGCCATCGTGAACGCGTTGGTGGAGAACAAAGCTATTCGTCCAGATGAGGCC
	'HumaHAdV-7-N1_type_7__gb_AC000018.1_'	AAGGTCCTGGCTATCGTGAACGCGCTGGTGGAGAACAAGGCCATCCGTCCCGATGAGGCC
	'HumaHAdV-7-N1_7__gb_JF800905.1_'	AAGGTCCTGGCTATCGTGAACGCGCTGGTGGAGAACAAGGCCATCCGTCCCGATGAGGCC
	'HumaHAdV-7-N1_7__gb_KP670857.1_'	AAGGTCCTGGCTATCGTGAACGCGCTGGTGGAGAACAAGGCCATCCGTCCCGATGAGGCC
	'HumaHAdV-7-N1_7__gb_KP670860.1_'	AAGGTCCTGGCTATCGTGAACGCGCTGGTGGAGAACAAGGCCATCCGTCCCGATGAGGCC
	'HumaHAdV-7-N1_7__gb_KP670856.2_'	AAGGTCCTGGCTATCGTGAACGCGCTGGTGGAGAACAAGGCCATCCGTCCCGATGAGGCC
	'HumaHAdV-7-N1_7__gb_KP670855.2_'	AAGGTCCTGGCTATCGTGAACGCGCTGGTGGAGAACAAGGCCATCCGTCCCGATGAGGCC
	'HumaHAdV-7-N1_7__gb_MK492255.1_'	AAGGTCCTGGCTATCGTGAACGCGCTGGTGGAGAACAAGGCCATCCGTCCCGATGAGGCC
	'Human_mastadenovirus_B__gb_MK836313.1_'	AAGGTCCTGGCTATCGTGAACGCGCTGGTGGAGAACAAGGCCATCCGTCCCGATGAGGCC
	'HumaHAdV-7-N1_7__gb_KC857700.1_'	AAGGTCCTGGCTATCGTGAACGCGCTGGTGGAGAACAAGGCCATCCGTCCCGATGAGGCC
	'HumaHAdV-7-N1_7__gb_KP670858.1_'	AAGGTCCTGGCTATCGTGAACGCGCTGGTGGAGAACAAGGCCATCCGTCCCGATGAGGCC
	'HumaHAdV-7-N1_B1__gb_NC011203.1_'	AAGGTCCTGGCTATCGTGAACGCGCTGGTGGAGAACAAGGCCATCCGTCCCGATGAGGCC
	'HumaHAdV-7-N1_B2__gb_NC010956.1_'	AAGGTGCTGGCGATCGTGAACGCGCTGGCGGAGAACAAGGCCATCCGTCCCGACGAGGCC

	'Chimpanzee_adenovirus_Y25__gb_NC017825.1_'	GGCCTGGTGTACAACGCGCTGCTGGAGCGCGTGGCCCGCTACAACAGCACCAACGTGCAG
	'HAdV-7-N1__Query_39669_'	GGGCTGGTATRCAATGCTCTCTYGGAGCGCGTGGCCGCATACAACAGCAGCAACGWGCAG
	'HumaHAdV-7-N1_E__gb_NC003266.2_'	GGGCTGGTGTACAACGCACTGCTGGAGCGCGTGGCCCGCTACAACAGCACCAACGTGCAG
	'HumaHAdV-7-N1_B2__gb_NC011202.1_'	GGACTGGTATACAACGCTCTCTTAGAACGCGTGGCTCGCTACAACAGTAGCAATGTGCAA
	'HumaHAdV-7-N1_type_35__gb_AC000019.1_'	GGACTGGTATACAACGCTCTCTTAGAACGCGTGGCTCGCTACAACAGTAGCAATGTGCAA
	'HumaHAdV-7-N1_type_7__gb_AC000018.1_'	GGGCTGGTATACAATGCTCTCTTGGAGCGCGTGGCCCGTTACAACAGCAGCAACGTGCAA
	'HumaHAdV-7-N1_7__gb_JF800905.1_'	GGGCTGGTATACAATGCTCTCTTGGAGCGCGTGGCCCGTTACAACAGCAGCAACGTGCAG
	'HumaHAdV-7-N1_7__gb_KP670857.1_'	GGGCTGGTATACAATGCTCTCTTGGAGCGCGTGGCCCGTTACAACAGCAGCAACGTGCAG
	'HumaHAdV-7-N1_7__gb_KP670860.1_'	GGGCTGGTATACAATGCTCTCTTGGAGCGCGTGGCCCGTTACAACAGCAGCAACGTGCAG
	'HumaHAdV-7-N1_7__gb_KP670856.2_'	GGGCTGGTATACAATGCTCTCTTGGAGCGCGTGGCCCGTTACAACAGCAGCAACGTGCAG
	'HumaHAdV-7-N1_7__gb_KP670855.2_'	GGGCTGGTATACAATGCTCTCTTGGAGCGCGTGGCCCGTTACAACAGCAGCAACGTGCAG
	'HumaHAdV-7-N1_7__gb_MK492255.1_'	GGGCTGGTATACAATGCTCTCTTGGAGCGCGTGGCCCGTTACAACAGCAGCAACGTGCAG
	'Human_mastadenovirus_B__gb_MK836313.1_'	GGGCTGGTATACAATGCTCTCTTGGAGCGCGTGGCCCGTTACAACAGCAGCAACGTGCAG
	'HumaHAdV-7-N1_7__gb_KC857700.1_'	GGGCTGGTATACAATGCTCTCTTGGAGCGCGTGGCCCGTTACAACAGCAGCAACGTGCAG
	'HumaHAdV-7-N1_7__gb_KP670858.1_'	GGGCTGGTATACAATGCTCTCTTGGAGCGCGTGGCCCGTTACAACAGCAGCAACGTGCAG
	'HumaHAdV-7-N1_B1__gb_NC011203.1_'	GGGCTGGTATACAATGCTCTCTTGGAGCGCGTGGCCCGTTACAACAGCAGCAACGTGCAA
	'HumaHAdV-7-N1_B2__gb_NC010956.1_'	GGGCTGGTGTACAACGCCCTGCTGGAGCGCGTGGGCCGCTACAACAGCACGAACGTGCAG

	'Chimpanzee_adenovirus_Y25__gb_NC017825.1_'	ACCAACCTGGACCGCATGGTGACCGACGTGCGCGAGGCCGTGGCCCAGCGCGAGCGGTTC
	'HAdV-7-N1__Query_39669_'	ACCAACCTGGACCGGATGCTGCGCGATGTGCGCGAGGCCGTGKMTCAGCGCGAGCGGTTC
	'HumaHAdV-7-N1_E__gb_NC003266.2_'	ACCAACCTGGACCGCATGGTGACCGACGTGCGCGAAGCCGTGGCCCAGCGCGAACGGTTC
	'HumaHAdV-7-N1_B2__gb_NC011202.1_'	ACCAATTTGGACCGTATGATAACAGATGTACGCGAAGCCGTGTCTCAGCGCGAAAGGTTC
	'HumaHAdV-7-N1_type_35__gb_AC000019.1_'	ACCAATTTGGACCGTATGATAACAGATGTACGCGAAGCCGTGTCTCAGCGCGAAAGGTTC
	'HumaHAdV-7-N1_type_7__gb_AC000018.1_'	ACCAACCTGGACAGGATGGTGACCGATGTGCGCGAGGCCGTGTCTCAGCGCGAGCGGTTC
	'HumaHAdV-7-N1_7__gb_JF800905.1_'	ACCAACCTGGACCGGATGGTGACCGATGTGCGCGAGGCCGTGTCTCAGCGCGAGCGGTTC
	'HumaHAdV-7-N1_7__gb_KP670857.1_'	ACCAACCTGGACCGGATGGTGACCGATGTGCGCGAGGCCGTGTCTCAGCGCGAGCGGTTC
	'HumaHAdV-7-N1_7__gb_KP670860.1_'	ACCAACCTGGACCGGATGGTGACCGATGTGCGCGAGGCCGTGTCTCAGCGCGAGCGGTTC
	'HumaHAdV-7-N1_7__gb_KP670856.2_'	ACCAACCTGGACCGGATGGTGACCGATGTGCGCGAGGCCGTGTCTCAGCGCGAGCGGTTC
	'HumaHAdV-7-N1_7__gb_KP670855.2_'	ACCAACCTGGACCGGATGGTGACCGATGTGCGCGAGGCCGTGTCTCAGCGCGAGCGGTTC
	'HumaHAdV-7-N1_7__gb_MK492255.1_'	ACCAACCTGGACCGGATGGTGACCGATGTGCGCGAGGCCGTGTCTCAGCGCGAGCGGTTC
	'Human_mastadenovirus_B__gb_MK836313.1_'	ACCAACCTGGACCGGATGGTGACCGATGTGCGCGAGGCCGTGTCTCAGCGCGAGCGGTTC
	'HumaHAdV-7-N1_7__gb_KC857700.1_'	ACCAACCTGGACCGGATGGTGACCGATGTGCGCGAGGCCGTGTCTCAGCGCGAGCGGTTC
	'HumaHAdV-7-N1_7__gb_KP670858.1_'	ACCAACCTGGACCGGATGGTGACCGATGTGCGCGAGGCCGTGTCTCAGCGCGAGCGGTTC
	'HumaHAdV-7-N1_B1__gb_NC011203.1_'	ACCAACCTGGACCGGATGGTGACCGATGTGCGCGAGGCCGTGTCTCAGCGCGAGCGATTC
	'HumaHAdV-7-N1_B2__gb_NC010956.1_'	TCCAACCTGGACCGGCTGGTGACGGACGTGCGCGAGGCCGTGGCGCAGCGCGAGCGGTTC

	'Chimpanzee_adenovirus_Y25__gb_NC017825.1_'	CACCGCGAGTCCAACCTGGGATCCATGGTGGCGCTGAACGCCTTCCTCAGCACCCAGCCC
	'HAdV-7-N1__Query_39669_'	CAGCGCGACGCCMACWYSRGATCGTTGGTAGCSCNAAACGCTTYCMTCAGCACCCAGCCC
	'HumaHAdV-7-N1_E__gb_NC003266.2_'	CACCGCGAGTCCAACCTGGGATCCATGGTGGCACTGAACGCCTTCCTCAGCACGCAGCCC
	'HumaHAdV-7-N1_B2__gb_NC011202.1_'	CAGCGTGATGCCAACCTGGGTTCGCTGGTGGCGTTAAATGCTTTCTTGAGTACTCAGCCT
	'HumaHAdV-7-N1_type_35__gb_AC000019.1_'	CAGCGTGATGCCAACCTGGGTTCGCTGGTGGCGTTAAATGCTTTCTTGAGTACTCAGCCT
	'HumaHAdV-7-N1_type_7__gb_AC000018.1_'	CAGCGCGGCGCCAACTTGGGGTCGTTGGTAGCGCTAAACGCTTTCCTCAGCACCCAGCCC
	'HumaHAdV-7-N1_7__gb_JF800905.1_'	CAGCGCGACGCCAACTTGGGATCGTTGGTAGCGCTAAACGCTTTCCTCAGCACCCAGCCC
	'HumaHAdV-7-N1_7__gb_KP670857.1_'	CAGCGCGACGCCAACTTGGGATCGTTGGTAGCGCTAAACGCTTTCCTCAGCACCCAGCCC
	'HumaHAdV-7-N1_7__gb_KP670860.1_'	CAGCGCGACGCCAACTTGGGATCGTTGGTAGCGCTAAACGCTTTCCTCAGCACCCAGCCC
	'HumaHAdV-7-N1_7__gb_KP670856.2_'	CAGCGCGACGCCAACTTGGGATCGTTGGTAGCGCTAAACGCTTTCCTCAGCACCCAGCCC
	'HumaHAdV-7-N1_7__gb_KP670855.2_'	CAGCGCGACGCCAACTTGGGATCGTTGGTAGCGCTAAACGCTTTCCTCAGCACCCAGCCC
	'HumaHAdV-7-N1_7__gb_MK492255.1_'	CAGCGCGACGCCAACTTGGGATCGTTGGTAGCGCTAAACGCTTTCCTCAGCACCCAGCCC
	'Human_mastadenovirus_B__gb_MK836313.1_'	CAGCGCGACGCCAACTTGGGATCGTTGGTAGCGCTAAACGCTTTCCTCAGCACCCAGCCC
	'HumaHAdV-7-N1_7__gb_KC857700.1_'	CAGCGCGACGCCAACTTGGGATCGTTGGTAGCGCTAAACGCTTTCCTCAGCACCCAGCCC
	'HumaHAdV-7-N1_7__gb_KP670858.1_'	CAGCGCGACGCCAACTTGGGATCGTTGGTAGCGCTAAACGCTTTCCTCAGCACCCAGCCC
	'HumaHAdV-7-N1_B1__gb_NC011203.1_'	CAGCGCGACGCCAACTTGGGGTCGTTGGTAGCGCTAAACGCTTTCCTCAGCACCCAGCCC
	'HumaHAdV-7-N1_B2__gb_NC010956.1_'	AAGAACGAGG---GCCTGGGCTCGCTGGTGGCGCTGAACGCCTTCCTGGCGACGCAGCCG

	'Chimpanzee_adenovirus_Y25__gb_NC017825.1_'	GCCAACGTGCCCCGGGGCCAGGAGGACTACACCAACTTCATCAGCGCCCTGCGCCTGATG
	'HAdV-7-N1__Query_39669_'	GCGGHAGTGCCCCGTGGTCAGCAAGACYRTACAAACTTTTTGAGTGCATTGAGACTCATG
	'HumaHAdV-7-N1_E__gb_NC003266.2_'	GCCAACGTGCCCCGGGGCCAGGAGGACTACACCAACTTCATTAGCGCCCTGCGGCTAATG
	'HumaHAdV-7-N1_B2__gb_NC011202.1_'	GCTAATGTGCCGCGTGGTCAACAGGATTATACTAACTTTTTAAGCGCTTTGAGACTGATG
	'HumaHAdV-7-N1_type_35__gb_AC000019.1_'	GCTAATGTGCCGCGTGGTCAACAGGATTATACTAACTTTTTAAGTGCTTTGAGACTGATG
	'HumaHAdV-7-N1_type_7__gb_AC000018.1_'	GCCAACGTGCCCCGTGGTCAGCAAGACTATACAAACTTTTTGAGTGCATTGAGACTCATG
	'HumaHAdV-7-N1_7__gb_JF800905.1_'	GCTAACGTGCCCCGTGGTCAGCAAGACTATACAAACTTTTTGAGTGCATTGAGACTCATG
	'HumaHAdV-7-N1_7__gb_KP670857.1_'	GCTAACGTGCCCCGTGGTCAGCAAGACTATACAAACTTTTTGAGTGCATTGAGACTCATG
	'HumaHAdV-7-N1_7__gb_KP670860.1_'	GCTAACGTGCCCCGTGGTCAGCAAGACTATACAAACTTTTTGAGTGCATTGAGACTCATG
	'HumaHAdV-7-N1_7__gb_KP670856.2_'	GCTAACGTGCCCCGTGGTCAGCAAGACTATACAAACTTTTTGAGTGCATTGAGACTCATG
	'HumaHAdV-7-N1_7__gb_KP670855.2_'	GCTAACGTGCCCCGTGGTCAGCAAGACTATACAAACTTTTTGAGTGCATTGAGACTCATG
	'HumaHAdV-7-N1_7__gb_MK492255.1_'	GCTAACGTGCCCCGTGGTCAGCAAGACTATACAAACTTTTTGAGTGCATTGAGACTCATG
	'Human_mastadenovirus_B__gb_MK836313.1_'	GCTAACGTGCCCCGTGGTCAGCAAGACTATACAAACTTTTTGAGTGCATTGAGACTCATG
	'HumaHAdV-7-N1_7__gb_KC857700.1_'	GCTAACGTGCCCCGTGGTCAGCAAGACTATACAAACTTTTTGAGTGCATTGAGACTCATG
	'HumaHAdV-7-N1_7__gb_KP670858.1_'	GCTAACGTGCCCCGTGGTCAGCAAGACTATACAAACTTTTTGAGTGCATTGAGACTCATG
	'HumaHAdV-7-N1_B1__gb_NC011203.1_'	GCCAACGTGCCCCGTGGTCAGCAAGACTATACAAACTTTTTGAGTGCATTGAGACTCATG
	'HumaHAdV-7-N1_B2__gb_NC010956.1_'	GCGAACGTGCCGCGCGGGCAGGACGATTACACCAACTTTATCAGCGCGCTGCGGCTGATG

	'Chimpanzee_adenovirus_Y25__gb_NC017825.1_'	GTGACCGAGGTGCCCCAGAGCGAGGTGTACCAGTCCGGGCCGGACTACTTCTTCCAGACC
	'HAdV-7-N1__Query_39669_'	GTAGCTGAGGTGCCTCAAAGCGAGGTGTACCAGTCCGGGCCAGASYAWTTYTTCCAGACC
	'HumaHAdV-7-N1_E__gb_NC003266.2_'	GTGACCGAGGTGCCCCAGAGCGAGGTGTACCAGTCGGGCCCGGACTACTTCTTCCAGACC
	'HumaHAdV-7-N1_B2__gb_NC011202.1_'	GTATCAGAAGTACCTCAGAGCGAAGTGTATCAGTCCGGTCCTGATTACTTCTTTCAGACT
	'HumaHAdV-7-N1_type_35__gb_AC000019.1_'	GTATCAGAAGTACCTCAGAGCGAAGTGTATCAGTCCGGTCCTGATTACTTCTTTCAGACT
	'HumaHAdV-7-N1_type_7__gb_AC000018.1_'	GTAGCTGAGGTGCCCCAGAGCGAGGTGTACCAGTCCGGGCCAGATTACTTCTTCCAGACC
	'HumaHAdV-7-N1_7__gb_JF800905.1_'	GTAGCTGAGGTGCCTCAGAGCGAGGTGTACCAGTCCGGGCCAGATTACTTCTTCCAGACC
	'HumaHAdV-7-N1_7__gb_KP670857.1_'	GTAGCTGAGGTGCCTCAGAGCGAGGTGTACCAGTCCGGGCCAGATTACTTCTTCCAGACC
	'HumaHAdV-7-N1_7__gb_KP670860.1_'	GTAGCTGAGGTGCCTCAGAGCGAGGTGTACCAGTCCGGGCCAGATTACTTCTTCCAGACC
	'HumaHAdV-7-N1_7__gb_KP670856.2_'	GTAGCTGAGGTGCCTCAGAGCGAGGTGTACCAGTCCGGGCCAGATTACTTCTTCCAGACC
	'HumaHAdV-7-N1_7__gb_KP670855.2_'	GTAGCTGAGGTGCCTCAGAGCGAGGTGTACCAGTCCGGGCCAGATTACTTCTTCCAGACC
	'HumaHAdV-7-N1_7__gb_MK492255.1_'	GTAGCTGAGGTGCCTCAGAGCGAGGTGTACCAGTCCGGGCCAGATTACTTCTTCCAGACC
	'Human_mastadenovirus_B__gb_MK836313.1_'	GTAGCTGAGGTGCCTCAGAGCGAGGTGTACCAGTCCGGGCCAGATTACTTCTTCCAGACC
	'HumaHAdV-7-N1_7__gb_KC857700.1_'	GTAGCTGAGGTGCCTCAGAGCGAGGTGTACCAGTCCGGGCCAGATTACTTCTTCCAGACC
	'HumaHAdV-7-N1_7__gb_KP670858.1_'	GTAGCTGAGGTGCCTCAGAGCGAGGTGTACCAGTCCGGGCCAGATTACTTCTTCCAGACC
	'HumaHAdV-7-N1_B1__gb_NC011203.1_'	GTAGCTGAGGTGCCCCAGAGCGAGGTGTACCAGTCCGGGCCAGATTACTTCTTCCAGACC
	'HumaHAdV-7-N1_B2__gb_NC010956.1_'	GTGACCGAGGTTCCCCAGAGCGAGGTGTACCAGTCGGGCCCGGACTACTTTTTCCAGACG

	'Chimpanzee_adenovirus_Y25__gb_NC017825.1_'	AGTCGCCAGGGCTTGCAGACCGTGAACCTGAGCCAGGCGTTCAAGAACTTGCAGGGCCTG
	'HAdV-7-N1__Query_39669_'	AGCAGACAAGGCTTGCAGACAGTAAACCTGACTCAGGCTTTCAAGAACCTGCAGGGKCTC
	'HumaHAdV-7-N1_E__gb_NC003266.2_'	AGTCGCCAGGGCTTGCAGACCGTGAACCTGAGTCAGGCTTTCAAGAACTTGCAGGGACTG
	'HumaHAdV-7-N1_B2__gb_NC011202.1_'	AGCAGACAGGGCTTGCAGACGGTAAATCTGAGCCAAGCTTTTAAAAACCTTAAAGGTTTG
	'HumaHAdV-7-N1_type_35__gb_AC000019.1_'	AGCAGACAGGGCTTGCAGACGGTAAATCTGAGCCAAGCTTTTAAAAACCTTAAAGGTTTG
	'HumaHAdV-7-N1_type_7__gb_AC000018.1_'	AGCAGACAGGGCTTGCAGACAGTGAACCTGACTCAGGCTTTCAAGAACCTGAAGGGTCTG
	'HumaHAdV-7-N1_7__gb_JF800905.1_'	AGCAGACAGGGCTTGCAGACAGTGAACCTGACTCAGGCTTTCAAGAACCTGAAGGGTCTC
	'HumaHAdV-7-N1_7__gb_KP670857.1_'	AGCAGACAGGGCTTGCAGACAGTGAACCTGACTCAGGCTTTCAAGAACCTGAAGGGTCTC
	'HumaHAdV-7-N1_7__gb_KP670860.1_'	AGCAGACAGGGCTTGCAGACAGTGAACCTGACTCAGGCTTTCAAGAACCTGAAGGGTCTC
	'HumaHAdV-7-N1_7__gb_KP670856.2_'	AGCAGACAGGGCTTGCAGACAGTGAACCTGACTCAGGCTTTCAAGAACCTGAAGGGTCTC
	'HumaHAdV-7-N1_7__gb_KP670855.2_'	AGCAGACAGGGCTTGCAGACAGTGAACCTGACTCAGGCTTTCAAGAACCTGAAGGGTCTC
	'HumaHAdV-7-N1_7__gb_MK492255.1_'	AGCAGACAGGGCTTGCAGACAGTGAACCTGACTCAGGCTTTCAAGAACCTGAAGGGTCTC
	'Human_mastadenovirus_B__gb_MK836313.1_'	AGCAGACAGGGCTTGCAGACAGTGAACCTGACTCAGGCTTTCAAGAACCTGAAGGGTCTC
	'HumaHAdV-7-N1_7__gb_KC857700.1_'	AGCAGACAGGGCTTGCAGACAGTGAACCTGACTCAGGCTTTCAAGAACCTGAAGGGTCTC
	'HumaHAdV-7-N1_7__gb_KP670858.1_'	AGCAGACAGGGCTTGCAGACAGTGAACCTGACTCAGGCTTTCAAGAACCTGAAGGGTCTC
	'HumaHAdV-7-N1_B1__gb_NC011203.1_'	AGCAGACAGGGCTTGCAGACAGTGAACCTGACTCAGGCTTTCAAGAACCTGAAGGGTCTG
	'HumaHAdV-7-N1_B2__gb_NC010956.1_'	AGCCGGCAGGGCTTGCAGACGGTGAACCTGAGCCAGGCTTTCAAGAACCTGCGAGGGCTG

	'Chimpanzee_adenovirus_Y25__gb_NC017825.1_'	TGGGGCGTGCAGGCCCCGGTCGGGGACCGCGCGACGGTGTCGAGCCTGCTGACGCCGAAC
	'HAdV-7-N1__Query_39669_'	TGGGGRGTGCACGCCCCAGTAGGCGATCGCGCGACCGTGWSWAGCTTGCTGACTCCCAAC
	'HumaHAdV-7-N1_E__gb_NC003266.2_'	TGGGGCGTGCAGGCTCCGGTCGGGGACCGCGCGACGGTGTCGAGCCTGCTGACGCCGAAC
	'HumaHAdV-7-N1_B2__gb_NC011202.1_'	TGGGGAGTGCATGCCCCGGTAGGAGAAAGAGCAACCGTGTCTAGCTTGTTAACTCCGAAC
	'HumaHAdV-7-N1_type_35__gb_AC000019.1_'	TGGGGAGTGCATGCCCCGGTAGGAGAAAGAGCAACCGTGTCTAGCTTGTTAACTCCGAAC
	'HumaHAdV-7-N1_type_7__gb_AC000018.1_'	TGGGGAGTGCACGCCCCAGTAGGAGATCGCGCGACCGTGTCTAGCTTGCTGACTCCCAAC
	'HumaHAdV-7-N1_7__gb_JF800905.1_'	TGGGGAGTGCACGCCCCAGTAGGGGATCGCGCGACCGTGTCTAGCTTGCTGACTCCCAAC
	'HumaHAdV-7-N1_7__gb_KP670857.1_'	TGGGGAGTGCACGCCCCAGTAGGGGATCGCGCGACCGTGTCTAGCTTGCTGACTCCCAAC
	'HumaHAdV-7-N1_7__gb_KP670860.1_'	TGGGGAGTGCACGCCCCAGTAGGGGATCGCGCGACCGTGTCTAGCTTGCTGACTCCCAAC
	'HumaHAdV-7-N1_7__gb_KP670856.2_'	TGGGGAGTGCACGCCCCAGTAGGGGATCGCGCGACCGTGTCTAGCTTGCTGACTCCCAAC
	'HumaHAdV-7-N1_7__gb_KP670855.2_'	TGGGGAGTGCACGCCCCAGTAGGGGATCGCGCGACCGTGTCTAGCTTGCTGACTCCCAAC
	'HumaHAdV-7-N1_7__gb_MK492255.1_'	TGGGGAGTGCACGCCCCAGTAGGGGATCGCGCGACCGTGTCTAGCTTGCTGACTCCCAAC
	'Human_mastadenovirus_B__gb_MK836313.1_'	TGGGGAGTGCACGCCCCAGTAGGGGATCGCGCGACCGTGTCTAGCTTGCTGACTCCCAAC
	'HumaHAdV-7-N1_7__gb_KC857700.1_'	TGGGGAGTGCACGCCCCAGTAGGGGATCGCGCGACCGTGTCTAGCTTGCTGACTCCCAAC
	'HumaHAdV-7-N1_7__gb_KP670858.1_'	TGGGGAGTGCACGCCCCAGTAGGGGATCGCGCGACCGTGTCTAGCTTGCTGACTCCCAAC
	'HumaHAdV-7-N1_B1__gb_NC011203.1_'	TGGGGAGTGCACGCCCCAGTAGGGGATCGCGCGACCGTGTCTAGCTTGCTGACTCCCAAC
	'HumaHAdV-7-N1_B2__gb_NC010956.1_'	TGGGGCGTGCAGGCGCCCGTGGGCGACCGGTCGACGGTGAGCAGCTTGCTGACGCCCAAC

	'Chimpanzee_adenovirus_Y25__gb_NC017825.1_'	TCGCGCCTGCTGCTGCTGCTGGTGGCCCCCTTCACGGACAGCGGCAGCATCAACCGCAAC
	'HAdV-7-N1__Query_39669_'	TCCCGCCTGCTGCTGCTGCTGGTRTCCGCCTGTNCTGACAGCGGTAGCWYTGACCGCAAC
	'HumaHAdV-7-N1_E__gb_NC003266.2_'	TCGCGCCTGCTGCTGCTGCTGGTGGCGCCCTTCACGGACAGCGGTAGTATCAACCGCAAC
	'HumaHAdV-7-N1_B2__gb_NC011202.1_'	TCCCGCCTATTATTACTGTTGGTAGCTCCTTTCACCGACAGCGGTAGCATCGACCGTAAT
	'HumaHAdV-7-N1_type_35__gb_AC000019.1_'	TCCCGCCTGTTATTACTGTTGGTAGCTCCTTTCACCGACAGCGGTAGCATCGACCGTAAT
	'HumaHAdV-7-N1_type_7__gb_AC000018.1_'	TCCCGCCTGCTGCTGCTGCTGGTATCCCCCTTTACTGACAGCGGTAGCATCGACCGCAAC
	'HumaHAdV-7-N1_7__gb_JF800905.1_'	TCCCGCCTGCTGCTGCTGCTGGTATCCCCCTTTACTGACAGCGGTAGCATTGACCGCAAC
	'HumaHAdV-7-N1_7__gb_KP670857.1_'	TCCCGCCTGCTGCTGCTGCTGGTATCCCCCTTTACTGACAGCGGTAGCATTGACCGCAAC
	'HumaHAdV-7-N1_7__gb_KP670860.1_'	TCCCGCCTGCTGCTGCTGCTGGTATCCCCCTTTACTGACAGCGGTAGCATTGACCGCAAC
	'HumaHAdV-7-N1_7__gb_KP670856.2_'	TCCCGCCTGCTGCTGCTGCTGGTATCCCCCTTTACTGACAGCGGTAGCATTGACCGCAAC
	'HumaHAdV-7-N1_7__gb_KP670855.2_'	TCCCGCCTGCTGCTGCTGCTGGTATCCCCCTTTACTGACAGCGGTAGCATTGACCGCAAC
	'HumaHAdV-7-N1_7__gb_MK492255.1_'	TCCCGCCTGCTGCTGCTGCTGGTATCCCCCTTTACTGACAGCGGTAGCATTGACCGCAAC
	'Human_mastadenovirus_B__gb_MK836313.1_'	TCCCGCCTGCTGCTGCTGCTGGTATCCCCCTTTACTGACAGCGGTAGCATTGACCGCAAC
	'HumaHAdV-7-N1_7__gb_KC857700.1_'	TCCCGCCTGCTGCTGCTGCTGGTATCCCCCTTTACTGACAGCGGTAGCATTGACCGCAAC
	'HumaHAdV-7-N1_7__gb_KP670858.1_'	TCCCGCCTGCTGCTGCTGCTGGTATCCCCCTTTACTGACAGCGGTAGCATTGACCGCAAC
	'HumaHAdV-7-N1_B1__gb_NC011203.1_'	TCCCGCCTGCTGCTGCTGCTGGTATCCCCCTTTACTGACAGCGGTAGCATTGACCGCAAC
	'HumaHAdV-7-N1_B2__gb_NC010956.1_'	TCGCGGCTGCTGCTGCTGCTGATCGCGCCCTTCACCGACAGCGGCAGCGTGAACCGCAAC

	'Chimpanzee_adenovirus_Y25__gb_NC017825.1_'	TCGTACCTGGGCTACCTGATTAACCTGTACCGCGAGGCCATCGGCCAGGCGCACGTGGAC
	'HAdV-7-N1__Query_39669_'	TCNNN--TGGGNNACCTGCTTRACCTGTATCGCGAGGCCAYCGTGCAGAGCCAGGTGGAC
	'HumaHAdV-7-N1_E__gb_NC003266.2_'	TCGTACCTGGGCTACCTGATTAACCTGTACCGCGAGGCCATTGGCCAGGCGCACGTGGAC
	'HumaHAdV-7-N1_B2__gb_NC011202.1_'	TCCTATTTGGGTTACCTACTAAACCTGTATCGCGAAGCCATAGGGCAAAGTCAGGTGGAC
	'HumaHAdV-7-N1_type_35__gb_AC000019.1_'	TCCTATTTGGGTTACCTACTAAACCTGTATCGCGAAGCCATAGGGCAAAGTCAGGTGGAC
	'HumaHAdV-7-N1_type_7__gb_AC000018.1_'	TCGTACTTGGGCTACCTGCTTAACCTGTATCGCGAGGCCATAGGGCAGAGCCAGGTGGAC
	'HumaHAdV-7-N1_7__gb_JF800905.1_'	TCGTA--TGGGCTACCTGCTTAACCTGTATCGCGAGGCCATAGGGCAGAGCCAGGTGGAC
	'HumaHAdV-7-N1_7__gb_KP670857.1_'	TCGTA--TGGGCTACCTGCTTAACCTGTATCGCGAGGCCATAGGGCAGAGCCAGGTGGAC
	'HumaHAdV-7-N1_7__gb_KP670860.1_'	TCGTA--TGGGCTACCTGCTTAACCTGTATCGCGAGGCCATAGGGCAGAGCCAGGTGGAC
	'HumaHAdV-7-N1_7__gb_KP670856.2_'	TCGTA--TGGGCTACCTGCTTAACCTGTATCGCGAGGCCATAGGGCAGAGCCAGGTGGAC
	'HumaHAdV-7-N1_7__gb_KP670855.2_'	TCGTA--TGGGCTACCTGCTTAACCTGTATCGCGAGGCCATAGGGCAGAGCCAGGTGGAC
	'HumaHAdV-7-N1_7__gb_MK492255.1_'	TCGTA--TGGGCTACCTGCTTAACCTGTATCGCGAGGCCATAGGGCAGAGCCAGGTGGAC
	'Human_mastadenovirus_B__gb_MK836313.1_'	TCGTA--TGGGCTACCTGCTTAACCTGTATCGCGAGGCCATAGGGCAGAGCCAGGTGGAC
	'HumaHAdV-7-N1_7__gb_KC857700.1_'	TCGTA--TGGGCTACCTGCTTAACCTGTATCGCGAGGCCATAGGGCAGAGCCAGGTGGAC
	'HumaHAdV-7-N1_7__gb_KP670858.1_'	TCGTA--TGGGCTACCTGCTTAACCTGTATCGCGAGGCCATAGGGCAGAGCCAGGTGGAC
	'HumaHAdV-7-N1_B1__gb_NC011203.1_'	TCGTACTTGGGCTACCTGCTTAACCTGTATCGCGAGGCCATAGGACAGAGCCAGGTGGAC
	'HumaHAdV-7-N1_B2__gb_NC010956.1_'	TCGTACCTGGGCCATCTGCTGACGCTGTACCGCGAGGCCATAGGCCAGGCGCAGGTGGAC

	'Chimpanzee_adenovirus_Y25__gb_NC017825.1_'	GAGCAGACCTACCAGGAGATCACCCACGTGAGCCGCGCCCTGGGCCAGGACGACCCGGGC
	'HAdV-7-N1__Query_39669_'	GA---AATCACCGNNGAAATCACCCAAGTGAGCCGCGCCCTGGGTCAGGAAGACAMGGGC
	'HumaHAdV-7-N1_E__gb_NC003266.2_'	GAGCAGACCTACCAGGAGATTACCCACGTGAGCCGCGCCCTTGGCCAGGACGACCCGGGC
	'HumaHAdV-7-N1_B2__gb_NC011202.1_'	GAGCAGACCTATCAAGAAATTACCCAAGTCAGTCGCGCTTTGGGACAGGAAGACACTGGC
	'HumaHAdV-7-N1_type_35__gb_AC000019.1_'	GAGCAGACCTATCAAGAAATTACCCAAGTCAGTCGCGCTTTGGGACAGGAAGACACTGGC
	'HumaHAdV-7-N1_type_7__gb_AC000018.1_'	GAGCAGACCTATCAAGAAATCACCCAAGTGAGCCGCGCCCTGGGTCAGGAAGACACGGGC
	'HumaHAdV-7-N1_7__gb_JF800905.1_'	GA----AACCATCAAGAAATCACCCAAGTGAGCCGCGCCCTGGGTCAGGAAGACACGGGC
	'HumaHAdV-7-N1_7__gb_KP670857.1_'	GA----AACCATCAAGAAATCACCCAAGTGAGCCGCGCCCTGGGTCAGGAAGACACGGGC
	'HumaHAdV-7-N1_7__gb_KP670860.1_'	GA----AACCATCAAGAAATCACCCAAGTGAGCCGCGCCCTGGGTCAGGAAGACACGGGC
	'HumaHAdV-7-N1_7__gb_KP670856.2_'	GA----AACCATCAAGAAATCACCCAAGTGAGCCGCGCCCTGGGTCAGGAAGACACGGGC
	'HumaHAdV-7-N1_7__gb_KP670855.2_'	GA----AACCATCAAGAAATCACCCAAGTGAGCCGCGCCCTGGGTCAGGAAGACACGGGC
	'HumaHAdV-7-N1_7__gb_MK492255.1_'	GA----AACCATCAAGAAATCACCCAAGTGAGCCGCGCCCTGGGTCAGGAAGACACGGGC
	'Human_mastadenovirus_B__gb_MK836313.1_'	GA----AACCATCAAGAAATCACCCAAGTGAGCCGCGCCCTGGGTCAGGAAGACACGGGC
	'HumaHAdV-7-N1_7__gb_KC857700.1_'	GA----AACCATCAAGAAATCACCCAAGTGAGCCGCGCCCTGGGTCAGGAAGACACGGGC
	'HumaHAdV-7-N1_7__gb_KP670858.1_'	GA----AACCATCAAGAAATCACCCAAGTGAGCCGCGCCCTGGGTCAGGAAGACACGGGC
	'HumaHAdV-7-N1_B1__gb_NC011203.1_'	GAGCAGACCTATCAAGAAATCACCCAAGTGAGCCGCGCCCTGGGTCAGGAAGACACGGGC
	'HumaHAdV-7-N1_B2__gb_NC010956.1_'	GAGCAGACCTTCCAGGAGATCACTAGCGTGAGCCGCGCGCTGGGGCAGAACGACACCGAC

	'Chimpanzee_adenovirus_Y25__gb_NC017825.1_'	AATCTGGAAGCCACCCTGAACTTTTTGCTGACCAACCGGTCGCAGAAGATCCCGCCCCAG
	'HAdV-7-N1__Query_39669_'	AGTTTGGAAGCCACCCTGAACTTCTTGCTAACCAACCGGTCGCAGAAGATCGGAMCTCAG
	'HumaHAdV-7-N1_E__gb_NC003266.2_'	AATCTGGAAGCCACCCTGAACTTCTTGCTGACCAACCGGTCGCAGAAGATCCCGCCCCAG
	'HumaHAdV-7-N1_B2__gb_NC011202.1_'	AGTTTGGAAGCCACTCTGAACTTCTTGCTTACCAATCGGTCTCAAAAGATCCCTCCTCAA
	'HumaHAdV-7-N1_type_35__gb_AC000019.1_'	AGTTTGGAAGCCACTCTGAACTTCTTGCTTACCAATCGGTCTCAAAAGATCCCTCCTCAA
	'HumaHAdV-7-N1_type_7__gb_AC000018.1_'	AGTTTGGAAGCCACCCTGAACTTCTTGCTAACCAACCGGTCGCAGAAGATCCCTCCTCAG
	'HumaHAdV-7-N1_7__gb_JF800905.1_'	AGTTTGGAAGCCACCCTGAACTTCTTGCTAACCAACCGGTCGCAGAAGATCCCTCCTCAG
	'HumaHAdV-7-N1_7__gb_KP670857.1_'	AGTTTGGAAGCCACCCTGAACTTCTTGCTAACCAACCGGTCGCAGAAGATCCCTCCTCAG
	'HumaHAdV-7-N1_7__gb_KP670860.1_'	AGTTTGGAAGCCACCCTGAACTTCTTGCTAACCAACCGGTCGCAGAAGATCCCTCCTCAG
	'HumaHAdV-7-N1_7__gb_KP670856.2_'	AGTTTGGAAGCCACCCTGAACTTCTTGCTAACCAACCGGTCGCAGAAGATCCCTCCTCAG
	'HumaHAdV-7-N1_7__gb_KP670855.2_'	AGTTTGGAAGCCACCCTGAACTTCTTGCTAACCAACCGGTCGCAGAAGATCCCTCCTCAG
	'HumaHAdV-7-N1_7__gb_MK492255.1_'	AGTTTGGAAGCCACCCTGAACTTCTTGCTAACCAACCGGTCGCAGAAGATCCCTCCTCAG
	'Human_mastadenovirus_B__gb_MK836313.1_'	AGTTTGGAAGCCACCCTGAACTTCTTGCTAACCAACCGGTCGCAGAAGATCCCTCCTCAG
	'HumaHAdV-7-N1_7__gb_KC857700.1_'	AGTTTGGAAGCCACCCTGAACTTCTTGCTAACCAACCGGTCGCAGAAGATCCCTCCTCAG
	'HumaHAdV-7-N1_7__gb_KP670858.1_'	AGTTTGGAAGCCACCCTGAACTTCTTGCTAACCAACCGGTCGCAGAAGATCCCTCCTCAG
	'HumaHAdV-7-N1_B1__gb_NC011203.1_'	AGTTTGGAAGCCACCCTGAACTTCTTGCTAACCAACCGGTCACAGAAGATCCCTCCTCAG
	'HumaHAdV-7-N1_B2__gb_NC010956.1_'	AGTCTGAGGGCCACCCTGAACTTCTTGCTGACCAATAGACAGCAGAAGATCCCGGCGCAA

	'Chimpanzee_adenovirus_Y25__gb_NC017825.1_'	TACACGCTCAGCGCCGAGGAGGAGCGCATCCTGCGATACGTGCAGCAGAGCGTGGGCCTG
	'HAdV-7-N1__Query_39669_'	TAYGCGCTTACCGCTGAGGAGGAGCGAATCCTCAGATACGTGCAACAGAGCGTTGGMSTG
	'HumaHAdV-7-N1_E__gb_NC003266.2_'	TACGCGCTGAGCGCCGAGGAGGAGCGTATATTGAGATACGTGCAGCAAAGTGTGGGACTG
	'HumaHAdV-7-N1_B2__gb_NC011202.1_'	TATGCTCTTACTGCGGAGGAGGAGAGGATCCTTAGATATGTGCAGCAGAGCGTGGGATTG
	'HumaHAdV-7-N1_type_35__gb_AC000019.1_'	TATGCTCTTACTGCGGAGGAGGAGAGGATCCTTAGATATGTGCAGCAGAGCGTGGGATTG
	'HumaHAdV-7-N1_type_7__gb_AC000018.1_'	TATGCGCTTACCGCTGAGGAGGAGCGGATCCTCAGATACGTGCAACAGAGCGTTGGACTG
	'HumaHAdV-7-N1_7__gb_JF800905.1_'	TATGCGCTTACCGCTGAGGAGGAGCGAATCCTCAGATACGTGCAACAGAGCGTTGGACTG
	'HumaHAdV-7-N1_7__gb_KP670857.1_'	TATGCGCTTACCGCTGAGGAGGAGCGAATCCTCAGATACGTGCAACAGAGCGTTGGACTG
	'HumaHAdV-7-N1_7__gb_KP670860.1_'	TATGCGCTTACCGCTGAGGAGGAGCGAATCCTCAGATACGTGCAACAGAGCGTTGGACTG
	'HumaHAdV-7-N1_7__gb_KP670856.2_'	TATGCGCTTACCGCTGAGGAGGAGCGAATCCTCAGATACGTGCAACAGAGCGTTGGACTG
	'HumaHAdV-7-N1_7__gb_KP670855.2_'	TATGCGCTTACCGCTGAGGAGGAGCGAATCCTCAGATACGTGCAACAGAGCGTTGGACTG
	'HumaHAdV-7-N1_7__gb_MK492255.1_'	TATGCGCTTACCGCTGAGGAGGAGCGAATCCTCAGATACGTGCAACAGAGCGTTGGACTG
	'Human_mastadenovirus_B__gb_MK836313.1_'	TATGCGCTTACCGCTGAGGAGGAGCGAATCCTCAGATACGTGCAACAGAGCGTTGGACTG
	'HumaHAdV-7-N1_7__gb_KC857700.1_'	TATGCGCTTACCGCTGAGGAGGAGCGAATCCTCAGATACGTGCAACAGAGCGTTGGACTG
	'HumaHAdV-7-N1_7__gb_KP670858.1_'	TATGCGCTTACCGCTGAGGAGGAGCGAATCCTCAGATACGTGCAACAGAGCGTTGGACTG
	'HumaHAdV-7-N1_B1__gb_NC011203.1_'	TATGCGCTTACCGCTGAGGAGGAGCGGATCCTCAGATACGTGCAACAGAGCGTTGGACTG
	'HumaHAdV-7-N1_B2__gb_NC010956.1_'	TATGCGCTGTCGGCCGAGGAGGAAAGGATCCTGAGATATGTGCAGCAGAGCGTAGGGCTG

	'Chimpanzee_adenovirus_Y25__gb_NC017825.1_'	TTCCTGATGCAGGAGGGGGCCACCCCCAGCGCCGCGCTCGACATGACCGCGCGCAACATG
	'HAdV-7-N1__Query_39669_'	TTTCTGATGCAGGAGGGCGCGACACCTACCGCCGCGCTGGACMTGACAGCTCGAAACATG
	'HumaHAdV-7-N1_E__gb_NC003266.2_'	TTCCTGATGCAGGAGGGGGCCACCCCCAGCGCCGCGCTCGACATGACCGCGCGCAACATG
	'HumaHAdV-7-N1_B2__gb_NC011202.1_'	TTTCTGATGCAAGAGGGGGCAACTCCGACTGCAGCACTGGACATGACAGCGCGAAATATG
	'HumaHAdV-7-N1_type_35__gb_AC000019.1_'	TTTCTGATGCAAGAGGGGGCAACTCCGACTGCAGCACTGGACATGACAGCGCGAAATATG
	'HumaHAdV-7-N1_type_7__gb_AC000018.1_'	TTTCTGATGCAGGAGGGGGCGACACCTACCGCCGCGCTGGACATGACAGCTCGAAACATG
	'HumaHAdV-7-N1_7__gb_JF800905.1_'	TTTCTGATGCAGGAGGGGGCGACACCTACCGCCGCGCTGGACATGACAGCTCGAAACATG
	'HumaHAdV-7-N1_7__gb_KP670857.1_'	TTTCTGATGCAGGAGGGGGCGACACCTACCGCCGCGCTGGACATGACAGCTCGAAACATG
	'HumaHAdV-7-N1_7__gb_KP670860.1_'	TTTCTGATGCAGGAGGGGGCGACACCTACCGCCGCGCTGGACATGACAGCTCGAAACATG
	'HumaHAdV-7-N1_7__gb_KP670856.2_'	TTTCTGATGCAGGAGGGGGCGACACCTACCGCCGCGCTGGACATGACAGCTCGAAACATG
	'HumaHAdV-7-N1_7__gb_KP670855.2_'	TTTCTGATGCAGGAGGGGGCGACACCTACCGCCGCGCTGGACATGACAGCTCGAAACATG
	'HumaHAdV-7-N1_7__gb_MK492255.1_'	TTTCTGATGCAGGAGGGGGCGACACCTACCGCCGCGCTGGACATGACAGCTCGAAACATG
	'Human_mastadenovirus_B__gb_MK836313.1_'	TTTCTGATGCAGGAGGGGGCGACACCTACCGCCGCGCTGGACATGACAGCTCGAAACATG
	'HumaHAdV-7-N1_7__gb_KC857700.1_'	TTTCTGATGCAGGAGGGGGCGACACCTACCGCCGCGCTGGACATGACAGCTCGAAACATG
	'HumaHAdV-7-N1_7__gb_KP670858.1_'	TTTCTGATGCAGGAGGGGGCGACACCTACCGCCGCGCTGGACATGACAGCTCGAAACATG
	'HumaHAdV-7-N1_B1__gb_NC011203.1_'	TTCCTGATGCAGGAGGGGGCGACACCTACCGCCGCGCTGGACATGACAGCTCGAAACATG
	'HumaHAdV-7-N1_B2__gb_NC010956.1_'	TTCCTGATGCAGGAGGGGGCCACCCCCAGCGCCGCGCTGGACATGACCGCGCGCAACATG

	'Chimpanzee_adenovirus_Y25__gb_NC017825.1_'	GAGCCCAGCATGTACGCCAGCAACCGCCCGTTCATCAATAAACTGATGGACTACTTGCAT
	'HAdV-7-N1__Query_39669_'	GAGCCCAGCATGTATGHCCACTGS-----YTTCATTAACAAACTGCTGGACTACCTGCAC
	'HumaHAdV-7-N1_E__gb_NC003266.2_'	GAGCCCAGCATGTACGCCAGTAATCGCCCGTTTATTAATAAGCTGATGGACTACCTGCAT
	'HumaHAdV-7-N1_B2__gb_NC011202.1_'	GAGCCCAGCATGTATGCCAGTAACCGACCTTTCATTAACAAACTGCTGGACTACTTGCAC
	'HumaHAdV-7-N1_type_35__gb_AC000019.1_'	GAGCCCAGCATGTATGCCAGTAACCGACCTTTCATTAACAAACTGCTGGACTACTTGCAC
	'HumaHAdV-7-N1_type_7__gb_AC000018.1_'	GAGCCCAGCATGTATGCTAGTAACAGGCCTTTCATTAACAAACTGCTGGACTACCTGCAC
	'HumaHAdV-7-N1_7__gb_JF800905.1_'	GAGCCCAGCATGTATGCTAGTGGC------TTCATTAACAAACTGCTGGACTACCTGCAC
	'HumaHAdV-7-N1_7__gb_KP670857.1_'	GAGCCCAGCATGTATGCTAGTGGC------TTCATTAACAAACTGCTGGACTACCTGCAC
	'HumaHAdV-7-N1_7__gb_KP670860.1_'	GAGCCCAGCATGTATGCTAGTGGC------TTCATTAACAAACTGCTGGACTACCTGCAC
	'HumaHAdV-7-N1_7__gb_KP670856.2_'	GAGCCCAGCATGTATGCTAGTGGC------TTCATTAACAAACTGCTGGACTACCTGCAC
	'HumaHAdV-7-N1_7__gb_KP670855.2_'	GAGCCCAGCATGTATGCTAGTGGC------TTCATTAACAAACTGCTGGACTACCTGCAC
	'HumaHAdV-7-N1_7__gb_MK492255.1_'	GAGCCCAGCATGTATGCTAGTGGC------TTCATTAACAAACTGCTGGACTACCTGCAC
	'Human_mastadenovirus_B__gb_MK836313.1_'	GAGCCCAGCATGTATGCTAGTGGC------TTCATTAACAAACTGCTGGACTACCTGCAC
	'HumaHAdV-7-N1_7__gb_KC857700.1_'	GAGCCCAGCATGTATGCTAGTGGC------TTCATTAACAAACTGCTGGACTACCTGCAC
	'HumaHAdV-7-N1_7__gb_KP670858.1_'	GAGCCCAGCATGTATGCTAGTGGC------TTCATTAACAAACTGCTGGACTACCTGCAC
	'HumaHAdV-7-N1_B1__gb_NC011203.1_'	GAGCCCAGCATGTATGCTAGTAACAGGCCTTTCATTAACAAACTGCTGGACTACCTGCAC
	'HumaHAdV-7-N1_B2__gb_NC010956.1_'	GAACCTAGCATGTACGCCGCCAACCGGCCGTTCATCAATAAGCTGATGGACTACCTGCAC

	'Chimpanzee_adenovirus_Y25__gb_NC017825.1_'	CGGGCGGCCGCCATGAACTCTGACTATTTCACCAACGCCATCCTGAATCCCCACTGGCTC
	'HAdV-7-N1__Query_39669_'	AGGGCGGCCGCCATGAACTCYWAYTATTTCACCAATGCYATCNTGAASCCACACTGGCTG
	'HumaHAdV-7-N1_E__gb_NC003266.2_'	CGGGCGGCCGCCATGAACTCTGACTATTTCACCAACGCCATCCTGAACCCCCACTGGCTC
	'HumaHAdV-7-N1_B2__gb_NC011202.1_'	AGAGCTGCCGCTATGAACTCTGATTATTTCACCAATGCCATCTTAAACCCGCACTGGCTG
	'HumaHAdV-7-N1_type_35__gb_AC000019.1_'	AGAGCTGCCGCTATGAACTCTGATTATTTCACCAATGCCATCTTAAACCCGCACTGGCTG
	'HumaHAdV-7-N1_type_7__gb_AC000018.1_'	AGGGCGGCCGCCATGAACTCTGATTATTTCACCAATGCTATCCTGAACCCACACTGGCTG
	'HumaHAdV-7-N1_7__gb_JF800905.1_'	AGGGCGGCCGCCATGAACTCTGATTATTTCACCAATGCTATCCTGAACCCACACTGGCTG
	'HumaHAdV-7-N1_7__gb_KP670857.1_'	AGGGCGGCCGCCATGAACTCTGATTATTTCACCAATGCTATCCTGAACCCACACTGGCTG
	'HumaHAdV-7-N1_7__gb_KP670860.1_'	AGGGCGGCCGCCATGAACTCTGATTATTTCACCAATGCTATCCTGAACCCACACTGGCTG
	'HumaHAdV-7-N1_7__gb_KP670856.2_'	AGGGCGGCCGCCATGAACTCTGATTATTTCACCAATGCTATCCTGAACCCACACTGGCTG
	'HumaHAdV-7-N1_7__gb_KP670855.2_'	AGGGCGGCCGCCATGAACTCTGATTATTTCACCAATGCTATCCTGAACCCACACTGGCTG
	'HumaHAdV-7-N1_7__gb_MK492255.1_'	AGGGCGGCCGCCATGAACTCTGATTATTTCACCAATGCTATCCTGAACCCACACTGGCTG
	'Human_mastadenovirus_B__gb_MK836313.1_'	AGGGCGGCCGCCATGAACTCTGATTATTTCACCAATGCTATCCTGAACCCACACTGGCTG
	'HumaHAdV-7-N1_7__gb_KC857700.1_'	AGGGCGGCCGCCATGAACTCTGATTATTTCACCAATGCTATCCTGAACCCACACTGGCTG
	'HumaHAdV-7-N1_7__gb_KP670858.1_'	AGGGCGGCCGCCATGAACTCTGATTATTTCACCAATGCTATCCTGAACCCACACTGGCTG
	'HumaHAdV-7-N1_B1__gb_NC011203.1_'	AGGGCGGCCGCCATGAACTCTGATTATTTCACCAATGCTATCCTGAACCCACACTGGCTG
	'HumaHAdV-7-N1_B2__gb_NC010956.1_'	CGCGCGGCGGTCATGAACACGGACTACTTTACAAACGCCATCCTGAACCCGCACTGGCTC

	'Chimpanzee_adenovirus_Y25__gb_NC017825.1_'	CCGCCGCCGGGGTTCTACACGGGCGAGTACGACATGCCCGACCCCAATGACGGGTTCCTG
	'HAdV-7-N1__Query_39669_'	CCSCCACCTGGTTTSACCACTGGCGAGTACGACATGCCCGACSCCAMGGACGGGTTCCTG
	'HumaHAdV-7-N1_E__gb_NC003266.2_'	CCGCCGCCGGGGTTCTACACGGGCGAGTACGACATGCCCGACCCCAATGACGGGTTTCTG
	'HumaHAdV-7-N1_B2__gb_NC011202.1_'	CCCCCACCTGGTTTCTACACGGGCGAATATGACATGCCCGACCCTAATGACGGATTTCTG
	'HumaHAdV-7-N1_type_35__gb_AC000019.1_'	CCCCCACCTGGTTTCTACACGGGCGAATATGACATGCCCGACCCTAATGACGGATTTCTG
	'HumaHAdV-7-N1_type_7__gb_AC000018.1_'	CCCCCACCTGGTTTCTACACTGGCGAGTACGACATGCCCGACCCCAATGACGGGTTCCTG
	'HumaHAdV-7-N1_7__gb_JF800905.1_'	CCCCCACCTGGTTTCTACACTGGCGAGTACGACATGCCCGACCCCAATGACGGGTTCCTG
	'HumaHAdV-7-N1_7__gb_KP670857.1_'	CCCCCACCTGGTTTCTACACTGGCGAGTACGACATGCCCGACCCCAATGACGGGTTCCTG
	'HumaHAdV-7-N1_7__gb_KP670860.1_'	CCCCCACCTGGTTTCTACACTGGCGAGTACGACATGCCCGACCCCAATGACGGGTTCCTG
	'HumaHAdV-7-N1_7__gb_KP670856.2_'	CCCCCACCTGGTTTCTACACTGGCGAGTACGACATGCCCGACCCCAATGACGGGTTCCTG
	'HumaHAdV-7-N1_7__gb_KP670855.2_'	CCCCCACCTGGTTTCTACACTGGCGAGTACGACATGCCCGACCCCAATGACGGGTTCCTG
	'HumaHAdV-7-N1_7__gb_MK492255.1_'	CCCCCACCTGGTTTCTACACTGGCGAGTACGACATGCCCGACCCCAATGACGGGTTCCTG
	'Human_mastadenovirus_B__gb_MK836313.1_'	CCCCCACCTGGTTTCTACACTGGCGAGTACGACATGCCCGACCCCAATGACGGGTTCCTG
	'HumaHAdV-7-N1_7__gb_KC857700.1_'	CCCCCACCTGGTTTCTACACTGGCGAGTACGACATGCCCGACCCCAATGACGGGTTCCTG
	'HumaHAdV-7-N1_7__gb_KP670858.1_'	CCCCCACCTGGTTTCTACACTGGCGAGTACGACATGCCCGACCCCAATGACGGGTTCCTG
	'HumaHAdV-7-N1_B1__gb_NC011203.1_'	CCCCCACCTGGTTTCTACACTGGCGAGTACGACATGCCCGACCCCAATGACGGGTTCCTG
	'HumaHAdV-7-N1_B2__gb_NC010956.1_'	CCGCCGCCGGGGTTCTACACGGGCGAGTACGACATGCCCGACCCCAACGACGGGTTCCTG

	'Chimpanzee_adenovirus_Y25__gb_NC017825.1_'	TGGGACGATGTGGACAGCAGCGTGTTCTCCCCCCGACCGGGTGCTAACGAGCGCCCCTTG
	'HAdV-7-N1__Query_39669_'	TGGGACGATGTGGACAGCAGCATATTCWCCCCGCCTCCCGGT---------TATACASTT
	'HumaHAdV-7-N1_E__gb_NC003266.2_'	TGGGACGACGTGGACAGCAGCGTGTTCTCCCCCCGACCGGGTGCTAACGAGCGCCCCTTG
	'HumaHAdV-7-N1_B2__gb_NC011202.1_'	TGGGACGACGTGGACAGCGATGTTTTTTCACCTCTTTCTGAT---------CATCGCACG
	'HumaHAdV-7-N1_type_35__gb_AC000019.1_'	TGGGACGACGTGGACAGCGATGTTTTTTCACCTCTTTCTGAT---------CATCGCACG
	'HumaHAdV-7-N1_type_7__gb_AC000018.1_'	TGGGACGATGTGGACAGCAGCATATTCTCCCCGCCTCCCGGT---------TATACAGTT
	'HumaHAdV-7-N1_7__gb_JF800905.1_'	TGGGACGATGTGGACAGCAGCATATTCTCCCCGCCTCCCGGT---------TATACAGTT
	'HumaHAdV-7-N1_7__gb_KP670857.1_'	TGGGACGATGTGGACAGCAGCATATTCTCCCCGCCTCCCGGT---------TATACAGTT
	'HumaHAdV-7-N1_7__gb_KP670860.1_'	TGGGACGATGTGGACAGCAGCATATTCTCCCCGCCTCCCGGT---------TATACAGTT
	'HumaHAdV-7-N1_7__gb_KP670856.2_'	TGGGACGATGTGGACAGCAGCATATTCTCCCCGCCTCCCGGT---------TATACAGTT
	'HumaHAdV-7-N1_7__gb_KP670855.2_'	TGGGACGATGTGGACAGCAGCATATTCTCCCCGCCTCCCGGT---------TATACAGTT
	'HumaHAdV-7-N1_7__gb_MK492255.1_'	TGGGACGATGTGGACAGCAGCATATTCTCCCCGCCTCCCGGT---------TATACAGTT
	'Human_mastadenovirus_B__gb_MK836313.1_'	TGGGACGATGTGGACAGCAGCATATTCTCCCCGCCTCCCGGT---------TATACAGTT
	'HumaHAdV-7-N1_7__gb_KC857700.1_'	TGGGACGATGTGGACAGCAGCATATTCTCCCCGCCTCCCGGT---------TATACAGTT
	'HumaHAdV-7-N1_7__gb_KP670858.1_'	TGGGACGATGTGGACAGCAGCATATTCTCCCCGCCTCCCGGT---------TATACAGTT
	'HumaHAdV-7-N1_B1__gb_NC011203.1_'	TGGGACGATGTGGACAGCAGCATATTTTCCCCGCCTCCCGGT---------TATACAGTT
	'HumaHAdV-7-N1_B2__gb_NC010956.1_'	TGGGACGACGTGGACAGCGTGGTGTTCTCGCCGACCTTTCAA------------------

	'Chimpanzee_adenovirus_Y25__gb_NC017825.1_'	TGGAAGAAGGAAGGCAGCGACCG---ACGCCCGTCCTCGGCGCTGTCCGGCCGCGAGGGT
	'HAdV-7-N1__Query_39669_'	TGGAAGAAGGAAGGGGGCGATAGAAGACWCTCTTCCGTGTCGCTGTCCACAACGGCTGGT
	'HumaHAdV-7-N1_E__gb_NC003266.2_'	TGGAAGAAAGAGGGCAGCGACCG---GCGCCCGTCCTCGGCGCTGTCCGGCCGCACGGGT
	'HumaHAdV-7-N1_B2__gb_NC011202.1_'	TGGAAAAAGGAAGGCGGCGATAGAATGCATTCTTCTGCATCGCTGTCCGGGGTCATGGGT
	'HumaHAdV-7-N1_type_35__gb_AC000019.1_'	TGGAAAAAGGAAGGCGGTGATAGAATGCATTCTTCTGCATCGCTGTCCGGGGTCATGGGT
	'HumaHAdV-7-N1_type_7__gb_AC000018.1_'	TGGAAGAAGGAAGGGGGCGATAGAAGACACTCTTCCGTGTCGCTGTCCGGAACGGCTGGT
	'HumaHAdV-7-N1_7__gb_JF800905.1_'	TGGAAGAAGGAAGGGGGCGATAGAAGACACTCTTCCGTGTCGCTGTCCACAACGGCTGGT
	'HumaHAdV-7-N1_7__gb_KP670857.1_'	TGGAAGAAGGAAGGGGGCGATAGAAGACACTCTTCCGTGTCGCTGTCCACAACGGCTGGT
	'HumaHAdV-7-N1_7__gb_KP670860.1_'	TGGAAGAAGGAAGGGGGCGATAGAAGACACTCTTCCGTGTCGCTGTCCACAACGGCTGGT
	'HumaHAdV-7-N1_7__gb_KP670856.2_'	TGGAAGAAGGAAGGGGGCGATAGAAGACACTCTTCCGTGTCGCTGTCCACAACGGCTGGT
	'HumaHAdV-7-N1_7__gb_KP670855.2_'	TGGAAGAAGGAAGGGGGCGATAGAAGACACTCTTCCGTGTCGCTGTCCACAACGGCTGGT
	'HumaHAdV-7-N1_7__gb_MK492255.1_'	TGGAAGAAGGAAGGGGGCGATAGAAGACACTCTTCCGTGTCGCTGTCCACAACGGCTGGT
	'Human_mastadenovirus_B__gb_MK836313.1_'	TGGAAGAAGGAAGGGGGCGATAGAAGACACTCTTCCGTGTCGCTGTCCACAACGGCTGGT
	'HumaHAdV-7-N1_7__gb_KC857700.1_'	TGGAAGAAGGAAGGGGGCGATAGAAGACACTCTTCCGTGTCGCTGTCCACAACGGCTGGT
	'HumaHAdV-7-N1_7__gb_KP670858.1_'	TGGAAGAAGGAAGGGGGCGATAGAAGACACTCTTCCGTGTCGCTGTCCACAACGGCTGGT
	'HumaHAdV-7-N1_B1__gb_NC011203.1_'	TGGAAGAAGGAAGGGGGCGATAGAAGACACTCTTCCGTGTCGCTATCCGGAACGGCTGGT
	'HumaHAdV-7-N1_B2__gb_NC010956.1_'	------------------------AAGCGCCAGGAGGCGCCGCCGAGCGAGGGCGC-GGT

	'Chimpanzee_adenovirus_Y25__gb_NC017825.1_'	GCTGCCGCGGCGGTGCCCGAGGCCGCCAGTCCTTTCCCGAGCTTGCCCTTCTCGCTGAAC
	'HAdV-7-N1__Query_39669_'	GCTGCCGCGACCGTGCCCGAAGCTGCAAGTCCTTTCCCTAGMTTGCCCTTTTCTYTMRAC
	'HumaHAdV-7-N1_E__gb_NC003266.2_'	GCTGCCGCAGCGGTGCCCGAGGCCGCCAGTCCCTTTCCGAGCTTG------TCACTGAAC
	'HumaHAdV-7-N1_B2__gb_NC011202.1_'	GCTACCGCGGCTGAGCCCGAGTCTGCAAGTCCTTTTCCTAGTCTACCCTTTTCTCTACAC
	'HumaHAdV-7-N1_type_35__gb_AC000019.1_'	GCTACCGCGGCTGAGCCCGAGTCTGCAAGTCCTTTTCCTAGTCTACCCTTTTCTCTACAC
	'HumaHAdV-7-N1_type_7__gb_AC000018.1_'	GCTGCCGCGACCGTGCCCGAAGCTGCAAGTCCTTTCCCTAGCTTGCCCTTTTCACTAAAC
	'HumaHAdV-7-N1_7__gb_JF800905.1_'	GCTGCCGCGACCGTGCCCGAAGCTGCAAGTCCTTTCCCTAGCTTGCCCTTTTCACTAAAC
	'HumaHAdV-7-N1_7__gb_KP670857.1_'	GCTGCCGCGACCGTGCCCGAAGCTGCAAGTCCTTTCCCTAGCTTGCCCTTTTCACTAAAC
	'HumaHAdV-7-N1_7__gb_KP670860.1_'	GCTGCCGCGACCGTGCCCGAAGCTGCAAGTCCTTTCCCTAGCTTGCCCTTTTCACTAAAC
	'HumaHAdV-7-N1_7__gb_KP670856.2_'	GCTGCCGCGACCGTGCCCGAAGCTGCAAGTCCTTTCCCTAGCTTGCCCTTTTCACTAAAC
	'HumaHAdV-7-N1_7__gb_KP670855.2_'	GCTGCCGCGACCGTGCCCGAAGCTGCAAGTCCTTTCCCTAGCTTGCCCTTTTCACTAAAC
	'HumaHAdV-7-N1_7__gb_MK492255.1_'	GCTGCCGCGACCGTGCCCGAAGCTGCAAGTCCTTTCCCTAGCTTGCCCTTTTCACTAAAC
	'Human_mastadenovirus_B__gb_MK836313.1_'	GCTGCCGCGACCGTGCCCGAAGCTGCAAGTCCTTTCCCTAGCTTGCCCTTTTCACTAAAC
	'HumaHAdV-7-N1_7__gb_KC857700.1_'	GCTGCCGCGACCGTGCCCGAAGCTGCAAGTCCTTTCCCTAGCTTGCCCTTTTCACTAAAC
	'HumaHAdV-7-N1_7__gb_KP670858.1_'	GCTGCCGCGACCGTGCCCGAAGCTGCAAGTCCTTTCCCTAGCTTGCCCTTTTCACTAAAC
	'HumaHAdV-7-N1_B1__gb_NC011203.1_'	GCTGCCGCGACCGTGCCCGAAGCTGCAAGTCCTTTCCCTAGCTTGCCCTTTTCACTAAAC
	'HumaHAdV-7-N1_B2__gb_NC010956.1_'	GGGGAGGAGCCCCTTTCCTAGCTT--AGGGAGTTTGCATAGCTTGCCGGGCTCGGTGAAC

	'Chimpanzee_adenovirus_Y25__gb_NC017825.1_'	AGTATTCGCAGCAGCGAGCTGGGCAGGATCACGCGCCCGCGCTTGCTGGGCGAGGAGGAG
	'HAdV-7-N1__Query_39669_'	AGCGTTCGCAGCAGTGRACTGGKGAGAVSAACCCGCCCGCGCTTGATGGGCGAGGATGAK
	'HumaHAdV-7-N1_E__gb_NC003266.2_'	AGCGTCCGCAGTAGCGAGCTGGGCAGGATCACGCGCCCGCGCTTGCTGGGCGAGGAGGAG
	'HumaHAdV-7-N1_B2__gb_NC011202.1_'	AGTGTACGTAGCAGCGAAGTGGGTAGAATAAGTCGCCCGAGTTTAATGGGCGAAGAGGAG
	'HumaHAdV-7-N1_type_35__gb_AC000019.1_'	AGTGTACGTAGCAGCGAAGTGGGTAGAATAAGTCGCCCGAGTTTAATGGGCGAAGAGGAG
	'HumaHAdV-7-N1_type_7__gb_AC000018.1_'	AGCGTTCGCAGCAGTGAACTGGGGAGAATAACCCGCCCGCGCTTGATGGGCGAGGATGAG
	'HumaHAdV-7-N1_7__gb_JF800905.1_'	AGCGTTCGCAGCAGTGAACTGGGGAGAATAACCCGCCCGCGCTTGATGGGCGAGGATGAG
	'HumaHAdV-7-N1_7__gb_KP670857.1_'	AGCGTTCGCAGCAGTGAACTGGGGAGAATAACCCGCCCGCGCTTGATGGGCGAGGATGAG
	'HumaHAdV-7-N1_7__gb_KP670860.1_'	AGCGTTCGCAGCAGTGAACTGGGGAGAATAACCCGCCCGCGCTTGATGGGCGAGGATGAG
	'HumaHAdV-7-N1_7__gb_KP670856.2_'	AGCGTTCGCAGCAGTGAACTGGGGAGAATAACCCGCCCGCGCTTGATGGGCGAGGATGAG
	'HumaHAdV-7-N1_7__gb_KP670855.2_'	AGCGTTCGCAGCAGTGAACTGGGGAGAATAACCCGCCCGCGCTTGATGGGCGAGGATGAG
	'HumaHAdV-7-N1_7__gb_MK492255.1_'	AGCGTTCGCAGCAGTGAACTGGGGAGAATAACCCGCCCGCGCTTGATGGGCGAGGATGAG
	'Human_mastadenovirus_B__gb_MK836313.1_'	AGCGTTCGCAGCAGTGAACTGGGGAGAATAACCCGCCCGCGCTTGATGGGCGAGGATGAG
	'HumaHAdV-7-N1_7__gb_KC857700.1_'	AGCGTTCGCAGCAGTGAACTGGGGAGAATAACCCGCCCGCGCTTGATGGGCGAGGATGAG
	'HumaHAdV-7-N1_7__gb_KP670858.1_'	AGCGTTCGCAGCAGTGAACTGGGGAGAATAACCCGCCCGCGCTTGATGGGCGAGGATGAG
	'HumaHAdV-7-N1_B1__gb_NC011203.1_'	AGCGTTCGCAGCAGTGAACTGGGGAGAATAACCCGCCCGCGCTTGATGGGCGAGGATGAG
	'HumaHAdV-7-N1_B2__gb_NC010956.1_'	AGC------------------GGCAGGGTGAGCCGGCCGCGCTTGCTGGGCGAGGACGAG

	'Chimpanzee_adenovirus_Y25__gb_NC017825.1_'	TACTTGAATGACTCGCTGTTGAGACCCGAGCGGGAGAAGAACTTC---CCCAATAACGGG
	'HAdV-7-N1__Query_39669_'	KACTTTGCTGAGTCTTTGTTGAGGCCAGAGAGGGAAAAGAATTTC---CCCAACAATGGA
	'HumaHAdV-7-N1_E__gb_NC003266.2_'	TACTTAAATAACTCGCTGTTGAGGCCCGAGCGGGAGAAGAACTTC---CCCAATAACGGG
	'HumaHAdV-7-N1_B2__gb_NC011202.1_'	TATCTAAACGATTCCTTGCTCAGACCGGCAAGAGAAAAAAATTTC---CCAAACAATGGA
	'HumaHAdV-7-N1_type_35__gb_AC000019.1_'	TACCTAAACGATTCCTTGCTCAGACCGGCAAGAGAAAAAAATTTC---CCAAACAATGGA
	'HumaHAdV-7-N1_type_7__gb_AC000018.1_'	TACTTGAATGACTCTTTGCTGAGGCCAGAGAGGGAAAAGAACTTC---CCCAACAATGGA
	'HumaHAdV-7-N1_7__gb_JF800905.1_'	TACTTGAATGACTCTTTGTTGAGGCCAGAGAGGGAAAAGAATTTC---CCCAACAATGGA
	'HumaHAdV-7-N1_7__gb_KP670857.1_'	TACTTGAATGACTCTTTGTTGAGGCCAGAGAGGGAAAAGAATTTC---CCCAACAATGGA
	'HumaHAdV-7-N1_7__gb_KP670860.1_'	TACTTGAATGACTCTTTGTTGAGGCCAGAGAGGGAAAAGAATTTC---CCCAACAATGGA
	'HumaHAdV-7-N1_7__gb_KP670856.2_'	TACTTGAATGACTCTTTGTTGAGGCCAGAGAGGGAAAAGAATTTC---CCCAACAATGGA
	'HumaHAdV-7-N1_7__gb_KP670855.2_'	TACTTGAATGACTCTTTGTTGAGGCCAGAGAGGGAAAAGAATTTC---CCCAACAATGGA
	'HumaHAdV-7-N1_7__gb_MK492255.1_'	TACTTGAATGACTCTTTGTTGAGGCCAGAGAGGGAAAAGAATTTC---CCCAACAATGGA
	'Human_mastadenovirus_B__gb_MK836313.1_'	TACTTGAATGACTCTTTGTTGAGGCCAGAGAGGGAAAAGAATTTC---CCCAACAATGGA
	'HumaHAdV-7-N1_7__gb_KC857700.1_'	TACTTGAATGACTCTTTGTTGAGGCCAGAGAGGGAAAAGAATTTC---CCCAACAATGGA
	'HumaHAdV-7-N1_7__gb_KP670858.1_'	TACTTGAATGACTCTTTGTTGAGGCCAGAGAGGGAAAAGAATTTC---CCCAACAATGGA
	'HumaHAdV-7-N1_B1__gb_NC011203.1_'	TACTTGAATGACTCTTTGCTGAGGCCAGAGAGGGAAAAGAACTTC---CCCAACAATGGA
	'HumaHAdV-7-N1_B2__gb_NC010956.1_'	TACCTGAACGACTCGCTGCTGCAGCCGCCGCGGGCCAAGAACGCCATGGCCAATAACGGG

	'Chimpanzee_adenovirus_Y25__gb_NC017825.1_'	ATAGAGAGCCTGGTGGACAAGATGAGCCGCTGGAAGACGTATGCGCAGGAGCACAGGGAC
	'HAdV-7-N1__Query_39669_'	AGAGAGAGCCTRGTGGATAWYMYGAGTAGATGGAAGTCCTATGCGCAGRRTCACAGAGAC
	'HumaHAdV-7-N1_E__gb_NC003266.2_'	ATAGAGAGTCTGGTGGATAAGATGAGCCGCTGGAAGACGTACGCGCATGAGCACAGGGAC
	'HumaHAdV-7-N1_B2__gb_NC011202.1_'	ATAGAAAGTTTGGTGGATAAAATGAGTAGATGGAAGACTTATGCTCAGGATCACAGAGAC
	'HumaHAdV-7-N1_type_35__gb_AC000019.1_'	ATAGAAAGTTTGGTGGATAAAATGAGTAGATGGAAGACTTATGCTCAGGATCACAGAGAC
	'HumaHAdV-7-N1_type_7__gb_AC000018.1_'	ATAGAGAGTCTGGTGGATAAGATGAGTAGATGGAAGACCTATGCGCAGGATCACAGAGAC
	'HumaHAdV-7-N1_7__gb_JF800905.1_'	ATAGAGAGCCTGGTGGATAAGATGAGTAGATGGAAGACCTATGCGCAGGATCACAGAGAC
	'HumaHAdV-7-N1_7__gb_KP670857.1_'	ATAGAGAGCCTGGTGGATAAGATGAGTAGATGGAAGACCTATGCGCAGGATCACAGAGAC
	'HumaHAdV-7-N1_7__gb_KP670860.1_'	ATAGAGAGCCTGGTGGATAAGATGAGTAGATGGAAGACCTATGCGCAGGATCACAGAGAC
	'HumaHAdV-7-N1_7__gb_KP670856.2_'	ATAGAGAGCCTGGTGGATAAGATGAGTAGATGGAAGACCTATGCGCAGGATCACAGAGAC
	'HumaHAdV-7-N1_7__gb_KP670855.2_'	ATAGAGAGCCTGGTGGATAAGATGAGTAGATGGAAGACCTATGCGCAGGATCACAGAGAC
	'HumaHAdV-7-N1_7__gb_MK492255.1_'	ATAGAGAGCCTGGTGGATAAGATGAGTAGATGGAAGACCTATGCGCAGGATCACAGAGAC
	'Human_mastadenovirus_B__gb_MK836313.1_'	ATAGAGAGCCTGGTGGATAAGATGAGTAGATGGAAGACCTATGCGCAGGATCACAGAGAC
	'HumaHAdV-7-N1_7__gb_KC857700.1_'	ATAGAGAGCCTGGTGGATAAGATGAGTAGATGGAAGACCTATGCGCAGGATCACAGAGAC
	'HumaHAdV-7-N1_7__gb_KP670858.1_'	ATAGAGAGCCTGGTGGATAAGATGAGTAGATGGAAGACCTATGCGCAGGATCACAGAGAC
	'HumaHAdV-7-N1_B1__gb_NC011203.1_'	ATAGAGAGTCTGGTGGATAAGATGAGTAGATGGAAGACCTATGCGCAGGATCACAGAGAC
	'HumaHAdV-7-N1_B2__gb_NC010956.1_'	ATAGAGAGTCTGGTGGACAAACTGAACCGTTGGAAGACCTACGCTCAGGACCATAGGGAT

	'Chimpanzee_adenovirus_Y25__gb_NC017825.1_'	GATC------CGTCGCAGGGGGCCACGAGCCGGGGCAGCGCCGCCCGTAAACGCCGGTGG
	'HAdV-7-N1__Query_39669_'	GAGKCC---AAAATCTTGCGSGCTACAA------GCAGACCGACCCGTMGMCGCCAGCGC
	'HumaHAdV-7-N1_E__gb_NC003266.2_'	GATCCCCGGGCAACGCAGGGGGCCACCAGCCGGGGCAGTGCCGCCCGTAAACGCCGCTGG
	'HumaHAdV-7-N1_B2__gb_NC011202.1_'	GAGCCT---GGGATCATGGGGATTACAA------GTAGAGCGAGCCGTAGACGCCAGCGC
	'HumaHAdV-7-N1_type_35__gb_AC000019.1_'	GAGCCT---GGGATCATGGGGACTACAA------GTAGAGCGAGCCGTAGACGCCAGCGC
	'HumaHAdV-7-N1_type_7__gb_AC000018.1_'	GAGCCC---AGGATATTGGGGGCTACAA------GCAGACCGACCCGTAGACGCCAGCGC
	'HumaHAdV-7-N1_7__gb_JF800905.1_'	GAGCCC---AAAATCTTGGGGGCTACAA------GCAGACCGACCCGTAGACGCCAGCGC
	'HumaHAdV-7-N1_7__gb_KP670857.1_'	GAGCCC---AAAATCTTGGGGGCTACAA------GCAGACCGACCCGTAGACGCCAGCGC
	'HumaHAdV-7-N1_7__gb_KP670860.1_'	GAGCCC---AAAATCTTGGGGGCTACAA------GCAGACCGACCCGTAGACGCCAGCGC
	'HumaHAdV-7-N1_7__gb_KP670856.2_'	GAGCCC---AAAATCTTGGGGGCTACAA------GCAGACCGACCCGTAGACGCCAGCGC
	'HumaHAdV-7-N1_7__gb_KP670855.2_'	GAGCCC---AAAATCTTGGGGGCTACAA------GCAGACCGACCCGTAGACGCCAGCGC
	'HumaHAdV-7-N1_7__gb_MK492255.1_'	GAGCCC---AAAATCTTGGGGGCTACAA------GCAGACCGACCCGTAGACGCCAGCGC
	'Human_mastadenovirus_B__gb_MK836313.1_'	GAGCCC---AAAATCTTGGGGGCTACAA------GCAGACCGACCCGTAGACGCCAGCGC
	'HumaHAdV-7-N1_7__gb_KC857700.1_'	GAGCCC---AAAATCTTGGGGGCTACAA------GCAGACCGACCCGTAGACGCCAGCGC
	'HumaHAdV-7-N1_7__gb_KP670858.1_'	GAGCCC---AAAATCTTGGGGGCTACAA------GCAGACCGACCCGTAGACGCCAGCGC
	'HumaHAdV-7-N1_B1__gb_NC011203.1_'	GAGCCC---AGGATCTTGGGGGCTACAA------GCAGACCGATCCGTAGACGCCAGCGC
	'HumaHAdV-7-N1_B2__gb_NC010956.1_'	GCGCCC-------------GCGCCGCGG-----------------------CGACAGCGC

	'Chimpanzee_adenovirus_Y25__gb_NC017825.1_'	CACGACAGGCAGCGGGGACTGATGTGGGACGATGAGGATTCCGCCGACGACAGCAGCGTG
	'HAdV-7-N1__Query_39669_'	CACGACAGACAGATGGGAMTTGTGTGGGACGATGAGGACTCTGCCGATGATAGCAGCGTG
	'HumaHAdV-7-N1_E__gb_NC003266.2_'	CACGACAGGCAGCGGGGACTGATGTGGGACGATGAGGATTCCGCCGACGACAGCAGCGTG
	'HumaHAdV-7-N1_B2__gb_NC011202.1_'	CATGACAGACAGAGGGGTCTTGTGTGGGACGATGAGGATTCGGCCGATGATAGCAGCGTG
	'HumaHAdV-7-N1_type_35__gb_AC000019.1_'	CATGACAGACAGAGGGGTCTTGTGTGGGACGATGAGGATTCGGCCGATGATAGCAGCGTG
	'HumaHAdV-7-N1_type_7__gb_AC000018.1_'	CACGACAGACAGATGGGTCTTGTGTGGGACGATGAGGACTCTGCCGATGATAGCAGCGTG
	'HumaHAdV-7-N1_7__gb_JF800905.1_'	CACGACAGACAGATGGGTCTTGTGTGGGACGATGAGGACTCTGCCGATGATAGCAGCGTG
	'HumaHAdV-7-N1_7__gb_KP670857.1_'	CACGACAGACAGATGGGTCTTGTGTGGGACGATGAGGACTCTGCCGATGATAGCAGCGTG
	'HumaHAdV-7-N1_7__gb_KP670860.1_'	CACGACAGACAGATGGGTCTTGTGTGGGACGATGAGGACTCTGCCGATGATAGCAGCGTG
	'HumaHAdV-7-N1_7__gb_KP670856.2_'	CACGACAGACAGATGGGTCTTGTGTGGGACGATGAGGACTCTGCCGATGATAGCAGCGTG
	'HumaHAdV-7-N1_7__gb_KP670855.2_'	CACGACAGACAGATGGGTCTTGTGTGGGACGATGAGGACTCTGCCGATGATAGCAGCGTG
	'HumaHAdV-7-N1_7__gb_MK492255.1_'	CACGACAGACAGATGGGTCTTGTGTGGGACGATGAGGACTCTGCCGATGATAGCAGCGTG
	'Human_mastadenovirus_B__gb_MK836313.1_'	CACGACAGACAGATGGGTCTTGTGTGGGACGATGAGGACTCTGCCGATGATAGCAGCGTG
	'HumaHAdV-7-N1_7__gb_KC857700.1_'	CACGACAGACAGATGGGTCTTGTGTGGGACGATGAGGACTCTGCCGATGATAGCAGCGTG
	'HumaHAdV-7-N1_7__gb_KP670858.1_'	CACGACAGACAGATGGGTCTTGTGTGGGACGATGAGGACTCTGCCGATGATAGCAGCGTG
	'HumaHAdV-7-N1_B1__gb_NC011203.1_'	CACGACAGGCAGATGGGTCTTGTGTGGGACGATGAGGACTCTGCCGATGATAGCAGCGTG
	'HumaHAdV-7-N1_B2__gb_NC010956.1_'	CACGACCGGCAGCGGGGCCTGGTGTGGGACGACGAGGACTCGGCCGACGATAGCAGCGTG

	'Chimpanzee_adenovirus_Y25__gb_NC017825.1_'	TTGGACTTGGGTGGGA------GTGGTAACCCGTTCGCTCACCTGCGCCCCCGCATCGGG
	'HAdV-7-N1__Query_39669_'	TTGGACTTGGGTGGAAGAGGAGSGGGCAACCCGTTCGCTCATCTGCGTCCCAGATTCGGG
	'HumaHAdV-7-N1_E__gb_NC003266.2_'	TTGGACTTGGGCGGGAGTGGTGGTGGTAACCCGTTCGCTCACCTGCGCCCCCGCGTCGGG
	'HumaHAdV-7-N1_B2__gb_NC011202.1_'	CTGGACTTGGGTGGGAGAGGAAGGGGCAACCCGTTTGCTCATTTGCGCCCTCGCTTGGGT
	'HumaHAdV-7-N1_type_35__gb_AC000019.1_'	TTGGACTTGGGTGGGAGAGGAAGGGGCAACCCGTTTGCTCATTTGCGCCCTCGCTTGGGT
	'HumaHAdV-7-N1_type_7__gb_AC000018.1_'	TTGGACTTGGGTGGAAGAGGAGGGGGCAACCCGTTCGCTCATCTGCGTCCCAGATTCGGG
	'HumaHAdV-7-N1_7__gb_JF800905.1_'	TTGGACTTGGGTGGAAGAGGAGGGGGCAACCCGTTCGCTCATCTGCGTCCCAGATTCGGG
	'HumaHAdV-7-N1_7__gb_KP670857.1_'	TTGGACTTGGGTGGAAGAGGAGGGGGCAACCCGTTCGCTCATCTGCGTCCCAGATTCGGG
	'HumaHAdV-7-N1_7__gb_KP670860.1_'	TTGGACTTGGGTGGAAGAGGAGGGGGCAACCCGTTCGCTCATCTGCGTCCCAGATTCGGG
	'HumaHAdV-7-N1_7__gb_KP670856.2_'	TTGGACTTGGGTGGAAGAGGAGGGGGCAACCCGTTCGCTCATCTGCGTCCCAGATTCGGG
	'HumaHAdV-7-N1_7__gb_KP670855.2_'	TTGGACTTGGGTGGAAGAGGAGGGGGCAACCCGTTCGCTCATCTGCGTCCCAGATTCGGG
	'HumaHAdV-7-N1_7__gb_MK492255.1_'	TTGGACTTGGGTGGAAGAGGAGGGGGCAACCCGTTCGCTCATCTGCGTCCCAGATTCGGG
	'Human_mastadenovirus_B__gb_MK836313.1_'	TTGGACTTGGGTGGAAGAGGAGGGGGCAACCCGTTCGCTCATCTGCGTCCCAGATTCGGG
	'HumaHAdV-7-N1_7__gb_KC857700.1_'	TTGGACTTGGGTGGAAGAGGAGGGGGCAACCCGTTCGCTCATCTGCGTCCCAGATTCGGG
	'HumaHAdV-7-N1_7__gb_KP670858.1_'	TTGGACTTGGGTGGAAGAGGAGGGGGCAACCCGTTCGCTCATCTGCGTCCCAGATTCGGG
	'HumaHAdV-7-N1_B1__gb_NC011203.1_'	TTGGACTTGGGTGGAAGAGGAGGGGGCAACCCGTTCGCTCATCTGCGTCCCAGATTCGGG
	'HumaHAdV-7-N1_B2__gb_NC010956.1_'	TTGGACTTGGGCGGGAGCGGTGGGGTCAACCCGTTCGCGCATCTGCAGCCCAAACTGGGG

	'Chimpanzee_adenovirus_Y25__gb_NC017825.1_'	CGCATGATGT-AAGAGAAACCGAAAATAAA----TGATACTCACCAAGGCCATGGCGA-C
[truncated: 668,484 more chars]
