# Supplementary material for: Reconstructing Prehistoric Viral Genomes from Neanderthal Sequencing Data
Source: Viruses. 2024 May 27;16(6):856. doi: 10.3390/v16060856 (PMC11209150; doi:10.3390/v16060856)
Supplement: Supplementary file 1 [file viruses-16-00856-s001.zip › Supplementary Data S14 - Alignment of herpesvirus HSV1-N1 for Bayesian tree.nex]

#NEXUS
begin taxa;
	dimensions ntax=17;
	taxlabels
	'Chimpanzee_alpha_1_herpesvirus_strain_105640__gb_NC023677.1_'
	'HumaHSV1-N1_2_strain_HG52__gb_NC001798.2_'
	'HumaHSV1-N1_1_strain_17__gb_NC001806.2_'
	'HumaHSV1-N1_1_isolate_2158_2007__emb_LT594106.1_'
	'Human_alphaherpesvirus_1_HSV1_v76_d266__gb_OP297882.1_'
	'Human_alphaherpesvirus_1_HSV_v29_site13_day2__gb_MG708290.1_'
	'Human_alphaherpesvirus_1_HSV1_San_Francisco_USA_1980_EKN__gb_ON960056.1_'
	'HumaHSV1-N1_1_CJ994__gb_KR011283.1_'
	'HumaHSV1-N1_1_82S__gb_KR011307.1_'
	'Human_alphaherpesvirus_1_914_H2__gb_KX265031.1_'
	'Human_alphaherpesvirus_1_914_E3__gb_KX265037.1_'
	'Human_alphaherpesvirus_1_HSV1_San_Francisco_USA_1979_DAB1__gb_ON960057.1_'
	HSV1-N1__Query_30221_
	'HumaHSV1-N1_3__gb_NC001348.1_'
	'HumaHSV1-N1_8__gb_NC009333.1_'
	'HumaHSV1-N1_4__gb_NC009334.1_'
	'HumaHSV1-N1_7__gb_NC001716.2_'
;
end;

begin characters;
	dimensions nchar=206072;
	format datatype=dna missing=? gap=- interleave=yes;
	matrix
	'Chimpanzee_alpha_1_herpesvirus_strain_105640__gb_NC023677.1_'	AGTCCCAGGCCTGCCGCGCGGGGGCGGGCGCGGAAAAAAGGCGCGCGCCGGT--------
	'HumaHSV1-N1_2_strain_HG52__gb_NC001798.2_'	AGTCCCCGTCTTGCCGCGCGGGGGCGGGCGCGGGAAAAAAGC-CGCGCGGGG--------
	'HumaHSV1-N1_1_strain_17__gb_NC001806.2_'	-AGCCCGGGCCCCCCGCGGGCGCGCGCGCGCGCAAAAAAGGCGGGCGGCGGTCCGGGCGG
	'HumaHSV1-N1_1_isolate_2158_2007__emb_LT594106.1_'	------------------------------------------------------------
	'Human_alphaherpesvirus_1_HSV1_v76_d266__gb_OP297882.1_'	------------------------------------------------------------
	'Human_alphaherpesvirus_1_HSV_v29_site13_day2__gb_MG708290.1_'	------------------------------------------------------------
	'Human_alphaherpesvirus_1_HSV1_San_Francisco_USA_1980_EKN__gb_ON960056.1_'	------------------------------------------------------------
	'HumaHSV1-N1_1_CJ994__gb_KR011283.1_'	------------------------------------------------------------
	'HumaHSV1-N1_1_82S__gb_KR011307.1_'	------------------------------------------------------------
	'Human_alphaherpesvirus_1_914_H2__gb_KX265031.1_'	------------------------------------------------------------
	'Human_alphaherpesvirus_1_914_E3__gb_KX265037.1_'	------------------------------------------------------------
	'Human_alphaherpesvirus_1_HSV1_San_Francisco_USA_1979_DAB1__gb_ON960057.1_'	------------------------------------------------------------
	HSV1-N1__Query_30221_	-AGSCCGGGCCCCCCGCGGGCGGGGCGGCGCGCAAAAAAAGCGGGCGGCGGTCCGGGCGG
	'HumaHSV1-N1_3__gb_NC001348.1_'	------------------------------------------------------------
	'HumaHSV1-N1_8__gb_NC009333.1_'	--TACTAATTTTG-----------------------AAAGGC------------------
	'HumaHSV1-N1_4__gb_NC009334.1_'	AGAATTTGTCTT------------------------------------------------
	'HumaHSV1-N1_7__gb_NC001716.2_'	------------------------------------------------------------

	'Chimpanzee_alpha_1_herpesvirus_strain_105640__gb_NC023677.1_'	-----------------------------------GCGCGTGCCGGGGCGGCGCGGCGC-
	'HumaHSV1-N1_2_strain_HG52__gb_NC001798.2_'	-----------------------------------GCGCCCGCGGGAAGGCAGCCCCGC-
	'HumaHSV1-N1_1_strain_17__gb_NC001806.2_'	CGTGCGCGCGCGCGG----------------------CGGGCGTGGGGGGCGGGGCCGCG
	'HumaHSV1-N1_1_isolate_2158_2007__emb_LT594106.1_'	------------------------------------------------------------
	'Human_alphaherpesvirus_1_HSV1_v76_d266__gb_OP297882.1_'	--------------------------------------GGAGCGGGGGAGGAGCCCCACC
	'Human_alphaherpesvirus_1_HSV_v29_site13_day2__gb_MG708290.1_'	----------------------------------------------------GCCCCACC
	'Human_alphaherpesvirus_1_HSV1_San_Francisco_USA_1980_EKN__gb_ON960056.1_'	------------------------------------------------------------
	'HumaHSV1-N1_1_CJ994__gb_KR011283.1_'	--------------------------------------GGAGCGGGGGAGGAGCCCCACC
	'HumaHSV1-N1_1_82S__gb_KR011307.1_'	--------------------------------------GGAGCGGGGGAGGAGCCCCACC
	'Human_alphaherpesvirus_1_914_H2__gb_KX265031.1_'	------------------------------------------------------------
	'Human_alphaherpesvirus_1_914_E3__gb_KX265037.1_'	------------------------------------------------------------
	'Human_alphaherpesvirus_1_HSV1_San_Francisco_USA_1979_DAB1__gb_ON960057.1_'	----------------------------------------AGCGGGGGAGGAGCCCCACC
	HSV1-N1__Query_30221_	CGTGCGCGCGCGCGGCGGGCGTGGGGGGCGGGGCCGCGGGAGCGGGGGAGKKGCCCCACC
	'HumaHSV1-N1_3__gb_NC001348.1_'	----------------------------------------------AGGCCAGCCCTCT-
	'HumaHSV1-N1_8__gb_NC009333.1_'	-----------------------------GGGGTTCTGCCAGGCATAGTCTTTTTTTGT-
	'HumaHSV1-N1_4__gb_NC009334.1_'	--------------------------------GCTCTATTCACCGTTACTTTTCTTCTT-
	'HumaHSV1-N1_7__gb_NC001716.2_'	---------------------------------CCCCCCGTTTCGTATTTCAAATCCTA-

	'Chimpanzee_alpha_1_herpesvirus_strain_105640__gb_NC023677.1_'	-------------------------------------------GGCGCGTGGGGGGAGGG
	'HumaHSV1-N1_2_strain_HG52__gb_NC001798.2_'	-------------------------------------------GGCGCGCGGGGGGAGGG
	'HumaHSV1-N1_1_strain_17__gb_NC001806.2_'	GGAGCGGGGGGAGGAGC----------------------------------GGGGGGAGG
	'HumaHSV1-N1_1_isolate_2158_2007__emb_LT594106.1_'	------------------------------------------------------------
	'Human_alphaherpesvirus_1_HSV1_v76_d266__gb_OP297882.1_'	CACAGACGGGGAGGAGC----------------------------------GGGGGAGGA
	'Human_alphaherpesvirus_1_HSV_v29_site13_day2__gb_MG708290.1_'	CACAGACGGGGAGGAGC----------------------------------GGGGGAGGA
	'Human_alphaherpesvirus_1_HSV1_San_Francisco_USA_1980_EKN__gb_ON960056.1_'	-------------CAGC----------------------------------GGGGGAGGA
	'HumaHSV1-N1_1_CJ994__gb_KR011283.1_'	CACAGACGGGGAGGAGC----------------------------------GGGGGAGGA
	'HumaHSV1-N1_1_82S__gb_KR011307.1_'	CACAGACGGGGAGGAGC----------------------------------GGGGGAGGA
	'Human_alphaherpesvirus_1_914_H2__gb_KX265031.1_'	------------------------------------------------------------
	'Human_alphaherpesvirus_1_914_E3__gb_KX265037.1_'	------------------------------------------------------------
	'Human_alphaherpesvirus_1_HSV1_San_Francisco_USA_1979_DAB1__gb_ON960057.1_'	CACAGACGGGGAGGAGCC-----------CCACCCA-----------CAGACGGGGAGGA
	HSV1-N1__Query_30221_	CACAGACGGGRAGGAGCGGGTGAGCAGCCCCACCCACAGACGGGGAGCAGCGGGGGAGGR
	'HumaHSV1-N1_3__gb_NC001348.1_'	-----------------------------------------------------------C
	'HumaHSV1-N1_8__gb_NC009333.1_'	-----------------------------------------------------------G
	'HumaHSV1-N1_4__gb_NC009334.1_'	-----------------------------------------------------------G
	'HumaHSV1-N1_7__gb_NC001716.2_'	-----------------------------------------------------------A

	'Chimpanzee_alpha_1_herpesvirus_strain_105640__gb_NC023677.1_'	GTGGCCCGCGGGGGAGGGGCGGCCGG----------------------------------
	'HumaHSV1-N1_2_strain_HG52__gb_NC001798.2_'	GCGGCGCCCGCGGGGGAG------------------------------------------
	'HumaHSV1-N1_1_strain_17__gb_NC001806.2_'	AGCGGGGGGAGGAGCGGGGGGAGGAG------------------CGGGGGGAGGAGCGGG
	'HumaHSV1-N1_1_isolate_2158_2007__emb_LT594106.1_'	------------------------------------------------------------
	'Human_alphaherpesvirus_1_HSV1_v76_d266__gb_OP297882.1_'	GCCCCACCCACAGACGGGGAGGAGCC------------------CCACCCACAGACGGGG
	'Human_alphaherpesvirus_1_HSV_v29_site13_day2__gb_MG708290.1_'	GCCCCACCCACAGACGGGGAGGAGCG----------------------------------
	'Human_alphaherpesvirus_1_HSV1_San_Francisco_USA_1980_EKN__gb_ON960056.1_'	GCCCCACCCACAGACGGGGAGGAGC-----------------------------------
	'HumaHSV1-N1_1_CJ994__gb_KR011283.1_'	GCCCCACCCACAGACGG----------------------------------AAGCGGGGG
	'HumaHSV1-N1_1_82S__gb_KR011307.1_'	GCCCCACCCACAGACGG----------------------------------AAGCGGGGG
	'Human_alphaherpesvirus_1_914_H2__gb_KX265031.1_'	------------------------------------------------------------
	'Human_alphaherpesvirus_1_914_E3__gb_KX265037.1_'	------------------------------------------------------------
	'Human_alphaherpesvirus_1_HSV1_San_Francisco_USA_1979_DAB1__gb_ON960057.1_'	GCCCCACCCACAGAC-----------------------------------------GGGG
	HSV1-N1__Query_30221_	GCCCCACCCACAGACGGAAGGGAGCGGGTCGCCCCACCCACAGCTGGGGAGCAGCGGGGR
	'HumaHSV1-N1_3__gb_NC001348.1_'	GCGGCCCCCTCGAG---AGAGAA-------------------------------------
	'HumaHSV1-N1_8__gb_NC009333.1_'	GCGGCCCTT---------------------------------------------------
	'HumaHSV1-N1_4__gb_NC009334.1_'	CCCGTTCTCTT--------TCTT-------------------------------------
	'HumaHSV1-N1_7__gb_NC001716.2_'	ATAACCCCCGGGGGGTAAAAAAA-------------------------------------

	'Chimpanzee_alpha_1_herpesvirus_strain_105640__gb_NC023677.1_'	-----CGGAACCCGCCGCCCCC-GGGAAAGCCCGCGGG----------------------
	'HumaHSV1-N1_2_strain_HG52__gb_NC001798.2_'	-----------CGGCCGGCTCC-GGGGGAG------------------------------
	'HumaHSV1-N1_1_strain_17__gb_NC001806.2_'	GGGAGGAGCGGGGGGAGGAGCGGGGGGAGGAGCGGGGG----------------------
	'HumaHSV1-N1_1_isolate_2158_2007__emb_LT594106.1_'	-------CCACCCACAGAC----GGGGAGGAGC-GGGG----------------------
	'Human_alphaherpesvirus_1_HSV1_v76_d266__gb_OP297882.1_'	AGGAGCCCCACCCACAGAC----GGGGAGGAGC-GGGG----------------------
	'Human_alphaherpesvirus_1_HSV_v29_site13_day2__gb_MG708290.1_'	----GGCCCACCCACAGAC----GGGGAGGAGC-GGGG----------------------
	'Human_alphaherpesvirus_1_HSV1_San_Francisco_USA_1980_EKN__gb_ON960056.1_'	------CCCACCCACAGAC----GGGGAGGAGC-GGGG----------------------
	'HumaHSV1-N1_1_CJ994__gb_KR011283.1_'	GGGAGCCCCACCCACAGCG----GGGGAGGAGCGGGGGGAGGAGCGGGGGGGGGAGCGGG
	'HumaHSV1-N1_1_82S__gb_KR011307.1_'	GGGAGCCCCACCCACAGCG----GGGGAGGAGCGGGGGGAGGAGCGGGGGGAGGAGCGGG
	'Human_alphaherpesvirus_1_914_H2__gb_KX265031.1_'	------------------------------------------------------------
	'Human_alphaherpesvirus_1_914_E3__gb_KX265037.1_'	------------------------------------------------------------
	'Human_alphaherpesvirus_1_HSV1_San_Francisco_USA_1979_DAB1__gb_ON960057.1_'	AGGAGCCCCACCCACAGAC----GGGGAGGAGCGGGGG----------------------
	HSV1-N1__Query_30221_	AGGARMSCCACCCACAGAC----GRRGAGGAGCGGGTC----------------------
	'HumaHSV1-N1_3__gb_NC001348.1_'	-----------------------AAAAAAAAGCGACCC--------------------CA
	'HumaHSV1-N1_8__gb_NC009333.1_'	------------------------GTGTAAACC-------------------------TG
	'HumaHSV1-N1_4__gb_NC009334.1_'	-----------------------AGTATGAATCCAGTA--------------------TG
	'HumaHSV1-N1_7__gb_NC001716.2_'	-----------------------GGGGGGGAGCTAACC--------------------CT

	'Chimpanzee_alpha_1_herpesvirus_strain_105640__gb_NC023677.1_'	--CCCCCGCCCC----------------GCGCCCGGTCGGGCGCCTGCCGCGGGG----G
	'HumaHSV1-N1_2_strain_HG52__gb_NC001798.2_'	-------------------------------------------------GGACGG----G
	'HumaHSV1-N1_1_strain_17__gb_NC001806.2_'	----------------GAGGAGCGGGGGGAGGAGCGGGGGGAGGAGCGGGGGGAGGAGCG
	'HumaHSV1-N1_1_isolate_2158_2007__emb_LT594106.1_'	----------------GAGGAGCGGGGGAGGAGCGGGGGAGACACGGGGGAGGAG----C
	'Human_alphaherpesvirus_1_HSV1_v76_d266__gb_OP297882.1_'	----------------GAGGAGCGGGGGAGGAGCGGGGGAGGAGCGGGGGAGGAG----C
	'Human_alphaherpesvirus_1_HSV_v29_site13_day2__gb_MG708290.1_'	----------------GAGGAGCGGGGGAGGAG------------CCACCCACAG----A
	'Human_alphaherpesvirus_1_HSV1_San_Francisco_USA_1980_EKN__gb_ON960056.1_'	----------------GAGGAGCGGGGGAGGAGCGGGGGAGGAGCCCACCCACAG-----
	'HumaHSV1-N1_1_CJ994__gb_KR011283.1_'	GGGAGGAGCGGGGGGGGGGGGGGGGGGGGGGGGGGGGGGGGGGGCGGGGGAGGAG----C
	'HumaHSV1-N1_1_82S__gb_KR011307.1_'	GGGAGGAGC--GGGGGGGGGAGCGGGGGAGGGGCGGGGGAGGAGCGGGGGAGGAG----C
	'Human_alphaherpesvirus_1_914_H2__gb_KX265031.1_'	-----------------------GGGGGAGGAGCGGGGGAGGAGCGGGGGAGGAG----C
	'Human_alphaherpesvirus_1_914_E3__gb_KX265037.1_'	-----------------------GGGGGAGGAGCGGGGGAGGAGCGGGGGAGGAG----C
	'Human_alphaherpesvirus_1_HSV1_San_Francisco_USA_1979_DAB1__gb_ON960057.1_'	-----------------AGGAGCGGGGGAGGAGCGGGGGAGGAGCGGGGGAGGAG----C
	HSV1-N1__Query_30221_	--CACCCACAKMCGGGGAGGAGCGGGGGAGNNNCGGGVGAGGAGCGGGGGAGADG----C
	'HumaHSV1-N1_3__gb_NC001348.1_'	CCTCCCCGCGCGTTTGCG--------------------GGGCGACCATCGGGGGGG---A
	'HumaHSV1-N1_8__gb_NC009333.1_'	TCTTTCAGACCTTGTTGG--------------------ACATCCCGTACAATCAAG---A
	'HumaHSV1-N1_4__gb_NC009334.1_'	CCTGCCTGTAATTGTTG----------------------CGCCCTACCTGTTTTGG---C
	'HumaHSV1-N1_7__gb_NC001716.2_'	AACCCTAGCTCTAACCC-------------------------------------------

	'Chimpanzee_alpha_1_herpesvirus_strain_105640__gb_NC023677.1_'	AGGGGCGGCCCGC-----------------------------------------------
	'HumaHSV1-N1_2_strain_HG52__gb_NC001798.2_'	GAAGGGGGCGCGC-----------------------------------------------
	'HumaHSV1-N1_1_strain_17__gb_NC001806.2_'	GGGGGAGGAGCGGGGGGAGGAGCGGGGGGAGGAGCGGGGGGAGGAGCGGGGGGAGGAGCG
	'HumaHSV1-N1_1_isolate_2158_2007__emb_LT594106.1_'	GGGGGAGGAGCG------------------------------------------------
	'Human_alphaherpesvirus_1_HSV1_v76_d266__gb_OP297882.1_'	GGGGGAGGAGCGGGGGAGGA---------------------------------------G
	'Human_alphaherpesvirus_1_HSV_v29_site13_day2__gb_MG708290.1_'	CGGGGAGGAGCGG-----------------------------------------------
	'Human_alphaherpesvirus_1_HSV1_San_Francisco_USA_1980_EKN__gb_ON960056.1_'	CGGGGAGGAGC-G-----------------------------------------------
	'HumaHSV1-N1_1_CJ994__gb_KR011283.1_'	GGGGGAGGAGCG------------------------------------------------
	'HumaHSV1-N1_1_82S__gb_KR011307.1_'	GGGGGAGGAGCG------------------------------------------------
	'Human_alphaherpesvirus_1_914_H2__gb_KX265031.1_'	GGGGGAGGAGCG------------------------------------------------
	'Human_alphaherpesvirus_1_914_E3__gb_KX265037.1_'	GGGGGAGGAGCG------------------------------------------------
	'Human_alphaherpesvirus_1_HSV1_San_Francisco_USA_1979_DAB1__gb_ON960057.1_'	GGGGGAGGAGCG------------------------------------------------
	HSV1-N1__Query_30221_	GGGGGAGGAGCGCCGGWGGADYC-------------------------------------
	'HumaHSV1-N1_3__gb_NC001348.1_'	TGGGATTTTTTGCCGGGA------------------------------------------
	'HumaHSV1-N1_8__gb_NC009333.1_'	TGTTCCTGTATGTTGTTT------------------------------------------
	'HumaHSV1-N1_4__gb_NC009334.1_'	TGGCGGCTATTGCCGCCT------------------------------------------
	'HumaHSV1-N1_7__gb_NC001716.2_'	TAACCCTAACCCTAGCTC------------------------------------------

	'Chimpanzee_alpha_1_herpesvirus_strain_105640__gb_NC023677.1_'	-GGGCCGCCGCGGTCGCGCGCACACC---------CCCACTTTCG---CCCCCCCCCAAA
	'HumaHSV1-N1_2_strain_HG52__gb_NC001798.2_'	-GGGGCTGCCCTGCCGCCCGCCCGCCGCCGCC--GCCCGCCTTCGCGCCCCCCCCCAAAA
	'HumaHSV1-N1_1_strain_17__gb_NC001806.2_'	GGGGGAGGAGCGGCCAG-------AC---------CCCGAAAACGGGC-CCCCCCCAAAA
	'HumaHSV1-N1_1_isolate_2158_2007__emb_LT594106.1_'	-GGGGAGGAGCGGCCAG-------AC---------CCCAAAAACGGGC-CCCCCCCGAAA
	'Human_alphaherpesvirus_1_HSV1_v76_d266__gb_OP297882.1_'	CGGGGAGGAGCGGCCAG-------AC---------CCCAAAAACGGGCCCCCCCCCGAAA
	'Human_alphaherpesvirus_1_HSV_v29_site13_day2__gb_MG708290.1_'	-GGGGAGGAGCGGCCAG-------AC---------CCCAAAAACGGGC-CCCCCCCGAAA
	'Human_alphaherpesvirus_1_HSV1_San_Francisco_USA_1980_EKN__gb_ON960056.1_'	-GGGGAGGAGCGGCCAG-------AC---------CCCAAAAACGGGC-CCCCCCCGAAA
	'HumaHSV1-N1_1_CJ994__gb_KR011283.1_'	-GGGGAGGAGCGGCCAGAC-CCCAAC---------CCCAAAAACGGGC-CCCCCCCAAAA
	'HumaHSV1-N1_1_82S__gb_KR011307.1_'	-GGGGAGGAGCGGCCAGAC-CCCAAC---------CCCAAAAACGGGC-CCCCCCCAAAA
	'Human_alphaherpesvirus_1_914_H2__gb_KX265031.1_'	-GGGGAGGAGCGGCCAG-------AC---------CCCAAAAACGGGC-CCCCCCCAAAA
	'Human_alphaherpesvirus_1_914_E3__gb_KX265037.1_'	-GGGGAGGAGCGGCCAG-------AC---------CCCAAAAACGGGC-CCCCCCCAAAA
	'Human_alphaherpesvirus_1_HSV1_San_Francisco_USA_1979_DAB1__gb_ON960057.1_'	-GGGGAGGAGCGGCCAG-------AC---------CCCGAAAACGGGC-CCCCCCCAAAA
	HSV1-N1__Query_30221_	-GGGGAGCAGCGGCCAG-------AC---------CCSAAAAACGGGCCMCATCACGAAA
	'HumaHSV1-N1_3__gb_NC001348.1_'	-AACCCCCCCCCGCCAGCCTTTAACAAAACCCGCGCCTTT---TGCGTCCACCCCTCGTT
	'HumaHSV1-N1_8__gb_NC009333.1_'	-GCAGTCTGGCGGTTTGCTTTCGAGGACTATTAAGCCTTTCTCTGCAATCGTCTCCAAAT
	'HumaHSV1-N1_4__gb_NC009334.1_'	-CGTGTTTCACGGCCTCAGTT--AGTACCGTTGTGACCGCCACCGGCTTGGCCCTCTCAC
	'HumaHSV1-N1_7__gb_NC001716.2_'	-TAACCCTAACCCTAACCCTAAGTCTAACCCTGACCCTAACCCTAAGTCTAACCCTGACC

	'Chimpanzee_alpha_1_herpesvirus_strain_105640__gb_NC023677.1_'	AACACCCCCCCGGGCCAGCGAGCCCCCCACGGAAAACGCG-GGGGCGGGAGTCCCAGGCC
	'HumaHSV1-N1_2_strain_HG52__gb_NC001798.2_'	AACACCCCCCCCGGGGGTTGACTCCCCGGGGGAAAAGAGGCGGGGCGGGAGTCCCCGTCC
	'HumaHSV1-N1_1_strain_17__gb_NC001806.2_'	CACACCCCCCGGGGGTCGCGCGCGGCCCTTTAAAGCGGCG-GCGGCGGGCAGCCCGGGCC
	'HumaHSV1-N1_1_isolate_2158_2007__emb_LT594106.1_'	CACACCCCCCGGGGGTCGCGCGCGGCCCTTTAAA---GCG-GCGGGGCGCAGCCCGGGCC
	'Human_alphaherpesvirus_1_HSV1_v76_d266__gb_OP297882.1_'	CACACCCCCCGGGGGTCGCGCGCGGCCCTTTAAAGC-GCG-GCGGCGGGCAGCCCGGGCC
	'Human_alphaherpesvirus_1_HSV_v29_site13_day2__gb_MG708290.1_'	CACACCCCCCGGGGGTCGCGCGCGGCCCTTTAAAGC-GCG-GCGGCGGGCAGCCCGGGCC
	'Human_alphaherpesvirus_1_HSV1_San_Francisco_USA_1980_EKN__gb_ON960056.1_'	CACACCCCCCGGGGGTCGCGCGCGGCCCTTTAAAGC-GCG-GCGGC-GGCAGCCCGGGCC
	'HumaHSV1-N1_1_CJ994__gb_KR011283.1_'	CACACCCCCCGGGGGTCGCGCGCGCCCCTTTAAAGC-GCG-GCGGCGGGCAGCCCGGGCC
	'HumaHSV1-N1_1_82S__gb_KR011307.1_'	CACACCCCCCGGGGGTCGCGCGCGCCCCTTTAAAGC-GCG-GCGGCGGGCAGCCCGGGCC
	'Human_alphaherpesvirus_1_914_H2__gb_KX265031.1_'	CACACCCCCCGGGGGTCGCGCGCGCCCCTTTAAAGC-GCG-GCGGCGGGCAGCCCGGGCC
	'Human_alphaherpesvirus_1_914_E3__gb_KX265037.1_'	CACACCCCCCGGGGGTCGCGCGCGCCCCTTTAAAGC-GCG-GCGGCGGGCAGCCCGGGCC
	'Human_alphaherpesvirus_1_HSV1_San_Francisco_USA_1979_DAB1__gb_ON960057.1_'	CACACCCCCCGGGGGTCGCGCGCGGCCCTTTAAAGC-GCG-GCGGCGGGCAGCCCGGGCC
	HSV1-N1__Query_30221_	CACACSTCTTGCGGGTCGCGCGCGGCMCKKKMAAGC-GCG-GCGGCGGGCAGCCCGGGCC
	'HumaHSV1-N1_3__gb_NC001348.1_'	TACTGCTCGGA------------------------TGGCG-ACCGTGCACTACT------
	'HumaHSV1-N1_8__gb_NC009333.1_'	CTCTGCCCTGGA----------------------GTGATT-TCAACGCCTTACACGTTGA
	'HumaHSV1-N1_4__gb_NC009334.1_'	TTCTACTCT--------------------------TGGCA-GCAGTGGCCAGCTCATATG
	'HumaHSV1-N1_7__gb_NC001716.2_'	CTAACCCTAACC----------------------CTAACC-CTAGCTCTAACCCTAACCC

	'Chimpanzee_alpha_1_herpesvirus_strain_105640__gb_NC023677.1_'	TGCCGCGGCCGCCCCCTGCGCCCCCTTAAGAGGCAGCTCCCTCCACCGGCGCACACTGCG
	'HumaHSV1-N1_2_strain_HG52__gb_NC001798.2_'	TGCCGCCG-------------CCCCTTAAGAG---------------GGCCCGCAACACG
	'HumaHSV1-N1_1_strain_17__gb_NC001806.2_'	CCCCGCGG----------------------------------------------------
	'HumaHSV1-N1_1_isolate_2158_2007__emb_LT594106.1_'	CCCCGCGG----------------------------------------------------
	'Human_alphaherpesvirus_1_HSV1_v76_d266__gb_OP297882.1_'	CCCCGCGG----------------------------------------------------
	'Human_alphaherpesvirus_1_HSV_v29_site13_day2__gb_MG708290.1_'	CCCCGCGG----------------------------------------------------
	'Human_alphaherpesvirus_1_HSV1_San_Francisco_USA_1980_EKN__gb_ON960056.1_'	CCCCGCGG----------------------------------------------------
	'HumaHSV1-N1_1_CJ994__gb_KR011283.1_'	CCCCGCGG----------------------------------------------------
	'HumaHSV1-N1_1_82S__gb_KR011307.1_'	CCCCGCGG----------------------------------------------------
	'Human_alphaherpesvirus_1_914_H2__gb_KX265031.1_'	CCCCGCGG----------------------------------------------------
	'Human_alphaherpesvirus_1_914_E3__gb_KX265037.1_'	CCCCGCGG----------------------------------------------------
	'Human_alphaherpesvirus_1_HSV1_San_Francisco_USA_1979_DAB1__gb_ON960057.1_'	CCCCGCGG----------------------------------------------------
	HSV1-N1__Query_30221_	CCCCGCGG----------------------------------------------------
	'HumaHSV1-N1_3__gb_NC001348.1_'	CCCGCCGA----------------------------------------------------
	'HumaHSV1-N1_8__gb_NC009333.1_'	CCTGTCCG----------------------------------------------------
	'HumaHSV1-N1_4__gb_NC009334.1_'	CCGCTGCA----------------------------------------------------
	'HumaHSV1-N1_7__gb_NC001716.2_'	TAGCTCTA----------------------------------------------------

	'Chimpanzee_alpha_1_herpesvirus_strain_105640__gb_NC023677.1_'	AGCCGCGGACCCCCACGCGCGCCAGCCGGGACGGGTGAGTTCG--CTAGGCAAGCACGGG
	'HumaHSV1-N1_2_strain_HG52__gb_NC001798.2_'	GCCCGGG-----CTGCGCACGCCAGCCGGGACGGGTGAGTTCG--CTAGGCAAGCACGGA
	'HumaHSV1-N1_1_strain_17__gb_NC001806.2_'	-------------------------CCGAGACTAGCGAGTTAG--ACAGGCAAGCAC-TA
	'HumaHSV1-N1_1_isolate_2158_2007__emb_LT594106.1_'	-------------------------CCGAGACTAGCGAGTTAG--ACAGGCAAGCAC-TA
	'Human_alphaherpesvirus_1_HSV1_v76_d266__gb_OP297882.1_'	-------------------------CCGAGACTAGCGAGTTAG--ACAGGCAAGCAC-TA
	'Human_alphaherpesvirus_1_HSV_v29_site13_day2__gb_MG708290.1_'	-------------------------CCGAGACTAGCGAGTTAG--ACAGGCAAGCAC-TA
	'Human_alphaherpesvirus_1_HSV1_San_Francisco_USA_1980_EKN__gb_ON960056.1_'	-------------------------CCGAGACTAGCGAGTTAG--ACAGGCAAGCAC-TA
	'HumaHSV1-N1_1_CJ994__gb_KR011283.1_'	-------------------------CCGAGACTAGCGAGTTAG--ACAGGCAAGCAC-TA
	'HumaHSV1-N1_1_82S__gb_KR011307.1_'	-------------------------CCGAGACTAGCGAGTTAG--ACAGGCAAGCAC-TA
	'Human_alphaherpesvirus_1_914_H2__gb_KX265031.1_'	-------------------------CCGAGACTAGCGAGTTAG--ACAGGCAAGCAC-TA
	'Human_alphaherpesvirus_1_914_E3__gb_KX265037.1_'	-------------------------CCGAGACTAGCGAGTTAG--ACAGGCAAGCAC-TA
	'Human_alphaherpesvirus_1_HSV1_San_Francisco_USA_1979_DAB1__gb_ON960057.1_'	-------------------------CCGAGACTAGCGAGTTAG--ACAGGCAAGCAC-TA
	HSV1-N1__Query_30221_	-------------------------CCGAGAMMAKCGAGTTAG--ACAGGCAAGCAC-TA
	'HumaHSV1-N1_3__gb_NC001348.1_'	------------CCTGGGACCCCGCCGGTCACCCTCACGTCGTCCCCCAGCATGGATGAC
	'HumaHSV1-N1_8__gb_NC009333.1_'	------------TCTAATACATCCTTGCCAACATCCTGGT-----------------ATT
	'HumaHSV1-N1_4__gb_NC009334.1_'	------------CAAAGGAAACTGCTGACA-----CCGGTGAC-------------AGTT
	'HumaHSV1-N1_7__gb_NC001716.2_'	------------ACCCTAACCCTAACCCTAACCCTAGCCCTAACCCTAACCCT---AACC

	'Chimpanzee_alpha_1_herpesvirus_strain_105640__gb_NC023677.1_'	CTGCCGGTCACACGTGCATGCGTGC-CGAGTGAACTCTCCCGCCCCGACACGCTCCGGGC
	'HumaHSV1-N1_2_strain_HG52__gb_NC001798.2_'	CTGGCGGTTACACGTGCATGCGTGC-CGAGTGAACTCTCCCGCCCCGACGCGCTCCGGCT
	'HumaHSV1-N1_1_strain_17__gb_NC001806.2_'	CTCGCCTCTGCACGCACATGCTTGC-CTGTCAAACTCTACCACCCCGGCACGCTCTCTGT
	'HumaHSV1-N1_1_isolate_2158_2007__emb_LT594106.1_'	CTCGCCTCTGCACGCACATGCTTGC-CTGTCAAACTCTACCACCCCGGCACGCTCTCTGT
	'Human_alphaherpesvirus_1_HSV1_v76_d266__gb_OP297882.1_'	CTCGCCTCTGCACGCACATGCTTGC-CTGTCAAACTCTACCACCCCGGCACGCTCTCTGT
	'Human_alphaherpesvirus_1_HSV_v29_site13_day2__gb_MG708290.1_'	CTCGCCTCTGCACGCACATGCTTGC-CTGTCAAACTCTACCACCCCGGCACGCTCTCTGT
	'Human_alphaherpesvirus_1_HSV1_San_Francisco_USA_1980_EKN__gb_ON960056.1_'	CTCGCCTCTGCACGCACATGCTTGC-CTGTCAAACTCTACCACCCCGGCACGCTCTCTGT
	'HumaHSV1-N1_1_CJ994__gb_KR011283.1_'	CTCGCCTCTGCACGCACATGCTTGC-CTGTCAAACTCTACCACCCCGGCACGCTCTCTGT
	'HumaHSV1-N1_1_82S__gb_KR011307.1_'	CTCGCCTCTGCACGCACATGCTTGC-CTGTCAAACTCTACCACCCCGGCACGCTCTCTGT
	'Human_alphaherpesvirus_1_914_H2__gb_KX265031.1_'	CTCGCCTCTGCACGCACATGCTTGC-CTGTCAAACTCTACCACCCCGGCACGCTCTCTGT
	'Human_alphaherpesvirus_1_914_E3__gb_KX265037.1_'	CTCGCCTCTGCACGCACATGCTTGC-CTGTCAAACTCTACCACCCCGGCACGCTCTCTGT
	'Human_alphaherpesvirus_1_HSV1_San_Francisco_USA_1979_DAB1__gb_ON960057.1_'	CTCGCCTCTGCACGCACATGCTTGC-CTGTCAAACTCTACCACCCCGGCACGCTCTCTGT
	HSV1-N1__Query_30221_	CTCGCCTCTGCACGCACATGCTTGC-CKCTCAAMCTCTACCACCCCGGCANGCTCNNNNN
	'HumaHSV1-N1_3__gb_NC001348.1_'	GTTGCGACCCCCATCCCCTACCTACCCACATACGCCGAGGCCGTGGCAGACGCGCCCCCC
	'HumaHSV1-N1_8__gb_NC009333.1_'	GCAACGATACTCGGCTTTTACGAGT-GACGCAGGGAACATTGACTGTTGACACCCTTATC
	'HumaHSV1-N1_4__gb_NC009334.1_'	CTTACTGCGGTTGTCACTTGTGAGT--ACACACGCACCATTTACAAT--GCATGATGTTC
	'HumaHSV1-N1_7__gb_NC001716.2_'	CTAACCCTAACCCTAACCCTAACCCTAACCCTAACCCTAACCCTAGGTCTAACCCTAACC

	'Chimpanzee_alpha_1_herpesvirus_strain_105640__gb_NC023677.1_'	CC-------CGCCGCCGCGCGCCGCCCGCCATGTCCCGCCGC---GGTCCCCGCCGCCGA
	'HumaHSV1-N1_2_strain_HG52__gb_NC001798.2_'	CCGGGCCTACGCCGAGCCCAGCCGCCCGCCATGTCCCGCCGCCGGGGTCCCCGCCGCCGG
	'HumaHSV1-N1_1_strain_17__gb_NC001806.2_'	CT--------------------------CCATGGCCCGCCGC------CGCCGCCATCGC
	'HumaHSV1-N1_1_isolate_2158_2007__emb_LT594106.1_'	CT--------------------------CCAGCCCCCGCCGC------CGCCGCCATCGC
	'Human_alphaherpesvirus_1_HSV1_v76_d266__gb_OP297882.1_'	CT--------------------------CCATGGC---CCGC------CGCCGCCATCGC
	'Human_alphaherpesvirus_1_HSV_v29_site13_day2__gb_MG708290.1_'	CT--------------------------CCATGGCCCGCCGC------CGCCGCCATCGC
	'Human_alphaherpesvirus_1_HSV1_San_Francisco_USA_1980_EKN__gb_ON960056.1_'	CT--------------------------CCATGGCCCGCCGC------CGCCGCCATCGC
	'HumaHSV1-N1_1_CJ994__gb_KR011283.1_'	CT--------------------------CCATGGCCCGCCGC------CGCCGCCATCGC
	'HumaHSV1-N1_1_82S__gb_KR011307.1_'	CT--------------------------CCATGGCCCGCCGC------CGCCGCCATCGC
	'Human_alphaherpesvirus_1_914_H2__gb_KX265031.1_'	CT--------------------------CCATGGCCCGCCGC------CGCCGCCATCGC
	'Human_alphaherpesvirus_1_914_E3__gb_KX265037.1_'	CT--------------------------CCATGGCCCGCCGC------CGCCGCCATCGC
	'Human_alphaherpesvirus_1_HSV1_San_Francisco_USA_1979_DAB1__gb_ON960057.1_'	CT--------------------------CCATGGCCCGCCGC------CGCCGCCATCGC
	HSV1-N1__Query_30221_	CN--------------------------CCAKRSCCCGCCGC------CGCCGCCATCGC
	'HumaHSV1-N1_3__gb_NC001348.1_'	CCTTACAGAAGCCGCGAGAG-------------TCTGGTGTT------CTCCCCGCCTCT
	'HumaHSV1-N1_8__gb_NC009333.1_'	TGCAATTTTAGTTGTGTGGGACAA---------TCTGGGCAT------CGATACAGCCTT
	'HumaHSV1-N1_4__gb_NC009334.1_'	GTGAGATTGATCTGTCTCTAACAGTTCACTTCCTCTGCTTTT------CTCCTCAGTCTT
	'HumaHSV1-N1_7__gb_NC001716.2_'	CTAACCCTAAGTCTAACCCTAACCCTAAG----TCTAACCCT------AACCCTAACCCT

	'Chimpanzee_alpha_1_herpesvirus_strain_105640__gb_NC023677.1_'	---CCCCGCCACCGCCCCCA--TCGGCGCCTCCGCCGCCCGGCGCCCGCCGCCGACCTCG
	'HumaHSV1-N1_2_strain_HG52__gb_NC001798.2_'	GGTCCCCGGCGCCGGCCGCGCCCCGGCGCTCCAGCCGTGCCGCGCC--CCGGCGCTCCAG
	'HumaHSV1-N1_1_strain_17__gb_NC001806.2_'	GGCCCCCGCCGC----------------CCCCGGCCGCCCGGGCCC--------------
	'HumaHSV1-N1_1_isolate_2158_2007__emb_LT594106.1_'	GGCCCCCGCCGC----------------CCCCGGCCGCCCGGGCCC--------------
	'Human_alphaherpesvirus_1_HSV1_v76_d266__gb_OP297882.1_'	GGCCCCCGCCGC----------------CCCCGGCCGCCCGGGCCC--------------
	'Human_alphaherpesvirus_1_HSV_v29_site13_day2__gb_MG708290.1_'	GGCCCCCGCCGC----------------CCCCGGCCGCCCGGGCCC--------------
	'Human_alphaherpesvirus_1_HSV1_San_Francisco_USA_1980_EKN__gb_ON960056.1_'	GGCCCCCGCCGC----------------CCCCGGCCGCCCGGGCCC--------------
	'HumaHSV1-N1_1_CJ994__gb_KR011283.1_'	GGCCCCCGCCGC----------------CCCCGGCCGCCCGGGCCC--------------
	'HumaHSV1-N1_1_82S__gb_KR011307.1_'	GGCCCCCGCCGC----------------CCCCGGCCGCCCGGGCCC--------------
	'Human_alphaherpesvirus_1_914_H2__gb_KX265031.1_'	GGCCCCCGCCGC----------------CCCCGGCCGCCCGGGCCC--------------
	'Human_alphaherpesvirus_1_914_E3__gb_KX265037.1_'	GGCCCCCGCCGC----------------CCCCGGCCGCCCGGGCCC--------------
	'Human_alphaherpesvirus_1_HSV1_San_Francisco_USA_1979_DAB1__gb_ON960057.1_'	GGCCCCCGCCGC----------------CCCCGGCCGCCCGGGCCC--------------
	HSV1-N1__Query_30221_	SGCCCCCGCCGC----------------CCCCGGCCGCCCGGGCCC--------------
	'HumaHSV1-N1_3__gb_NC001348.1_'	TTTTCCTCACGTGGAGAATGGCACCACCCAACAGTCTTACGATTGCC-TAGAC--TGCGC
	'HumaHSV1-N1_8__gb_NC009333.1_'	TGGATT---------ACATGGTATGCACAACCTGTCTTACAAACCTT-CTGTG-------
	'HumaHSV1-N1_4__gb_NC009334.1_'	TGCAATTTGCCTAACATGGAGGATTGAGGACCCACCTTTTAATTCTC-TTCTGTTTGCAT
	'HumaHSV1-N1_7__gb_NC001716.2_'	AACCCT-AACCCTAACCCTGACCCTAACCCTAGCTCTAACCCTAACC-CTAAC--CCTAA

	'Chimpanzee_alpha_1_herpesvirus_strain_105640__gb_NC023677.1_'	CGGTGCCGCGGCCCGGCGCGCACCCAACCGCGAACTCCCAAATGGTCCCTGCGCACAACT
	'HumaHSV1-N1_2_strain_HG52__gb_NC001798.2_'	CCGTGCCGCGCCCCGGCGCGCTCCCAACCGCAGACTCCCAAATGGTCCCTGCGTACGACT
	'HumaHSV1-N1_1_strain_17__gb_NC001806.2_'	-----------ACGGGCGCCGTCCCAACCGCACAGTCCCAGGTAACCTCCACGCCCAACT
	'HumaHSV1-N1_1_isolate_2158_2007__emb_LT594106.1_'	-----------ACGGGCGCCGTCCCAACCGCACAGTCCCAGGTAACCTCCACGCCCAACT
	'Human_alphaherpesvirus_1_HSV1_v76_d266__gb_OP297882.1_'	-----------ACGGGCGCCGTCCCAACCGCACAGTCCCAGGTAACCTCCACGCCCAACT
	'Human_alphaherpesvirus_1_HSV_v29_site13_day2__gb_MG708290.1_'	-----------ACGGGCGCGGTCCCAACCGCACAGTCCCAGGTAACCTCCACGCCCAACT
	'Human_alphaherpesvirus_1_HSV1_San_Francisco_USA_1980_EKN__gb_ON960056.1_'	-----------ACGGGCGCCGTCCCAACCGCACAGTCCCAGGTAACCTCCACGCCCAACT
	'HumaHSV1-N1_1_CJ994__gb_KR011283.1_'	-----------ACGGGCGCGGTCCCAACCGCACAGTCCCAGGTAACCTCCACGCCCAACT
	'HumaHSV1-N1_1_82S__gb_KR011307.1_'	-----------ACGGGCGCGGTCCCAACCGCACAGTCCCAGGTAACCTCCACGCCCAACT
	'Human_alphaherpesvirus_1_914_H2__gb_KX265031.1_'	-----------ACGGGCGCGGTCCCAACCGCACAGTCCCAGGTAACCTCCACGCCCAACT
	'Human_alphaherpesvirus_1_914_E3__gb_KX265037.1_'	-----------ACGGGCGCGGTCCCAACCGCACAGTCCCAGGTAACCTCCACGCCCAACT
	'Human_alphaherpesvirus_1_HSV1_San_Francisco_USA_1979_DAB1__gb_ON960057.1_'	-----------ACGGGCGCCGTCCCAACCGCACAGTCCCAGGTAACCTCCACGCCCAACT
	HSV1-N1__Query_30221_	-----------ACGGGCGCGGTCSMMRCCGCACAGTCCCAGNNNNCCTCSACGCCCAACT
	'HumaHSV1-N1_3__gb_NC001348.1_'	TTATGA-TGGAATCCACAGACT---------------TCAGCTGGCTTTTCTAAGAATTC
	'HumaHSV1-N1_8__gb_NC009333.1_'	-------GACAACCATCAAAC--ACAGTCACTTGTGGTCAGCATGTTACTTTG-------
	'HumaHSV1-N1_4__gb_NC009334.1_'	TGCTGGCCGCAGCTGGCGGACTACAAGGCATTTACGGTTAGTGTGCCTCTGTGATGGAAT
	'HumaHSV1-N1_7__gb_NC001716.2_'	CCCTAACCCTAACCCTAACCCT----AACCCTAACCCTAAGTCTAACCCT------AACC

	'Chimpanzee_alpha_1_herpesvirus_strain_105640__gb_NC023677.1_'	CGGGAACCGCGGTCAAGAGCGCGCCG------------------GCCTCGTCCTCGCTCC
	'HumaHSV1-N1_2_strain_HG52__gb_NC001798.2_'	CGGGAACCGCGGTCGAGAGCGCGCCG------------------GCCGCGTCCTCGCTCC
	'HumaHSV1-N1_1_strain_17__gb_NC001806.2_'	CGGAACCCGCGGTCAGGAGCGCGCCC------------------GCGGCCGCCCCGCCGC
	'HumaHSV1-N1_1_isolate_2158_2007__emb_LT594106.1_'	CGGAACCCGCGGTCAGGAGCGCGCCC------------------GCGGCCGCCCCGCCGC
	'Human_alphaherpesvirus_1_HSV1_v76_d266__gb_OP297882.1_'	CGGAACCCGCGGTCAGGAGCGCGCCC------------------GCGGCCGCCCCGCCGC
	'Human_alphaherpesvirus_1_HSV_v29_site13_day2__gb_MG708290.1_'	CGGAACCCGTGGTCAGGAGCGCGCCC------------------GCGGCCGCCCCGCCGC
	'Human_alphaherpesvirus_1_HSV1_San_Francisco_USA_1980_EKN__gb_ON960056.1_'	CGGAACCCGCGGTCAGGAGCGCGCCC------------------GCGGCCGCCCCGCCGC
	'HumaHSV1-N1_1_CJ994__gb_KR011283.1_'	CGGAACCCGTGGTCAGGAGCGCGCCC------------------GCGGCCGCCCCGCCGC
	'HumaHSV1-N1_1_82S__gb_KR011307.1_'	CGGAACCCGTGGTCAGGAGCGCGCCC------------------GCGGCCGCCCCGCCGC
	'Human_alphaherpesvirus_1_914_H2__gb_KX265031.1_'	CGGAACCCGTGGTCAGGAGCGCGCCC------------------GCGGCCGCCCCGCCGC
	'Human_alphaherpesvirus_1_914_E3__gb_KX265037.1_'	CGGAACCCGTGGTCAGGAGCGCGCCC------------------GCGGCCGCCCCGCCGC
	'Human_alphaherpesvirus_1_HSV1_San_Francisco_USA_1979_DAB1__gb_ON960057.1_'	CGGAACCCGCGGTCAGGAGCGCGCCC------------------GCGGCCGCCCCGCCGC
	HSV1-N1__Query_30221_	CGGMNYCCGYKGTCAGGAGCGCGCCC------------------GCGGCCGCCCCGCCGC
	'HumaHSV1-N1_3__gb_NC001348.1_'	GCAAATGC---------TGTGTACCG--------------------GCTTTTTTAATTCT
	'HumaHSV1-N1_8__gb_NC009333.1_'	----------------------------------------------TATTGTTCTACCTC
	'HumaHSV1-N1_4__gb_NC009334.1_'	GCAGGTTTGACTTCATATGTATGCCTTGGCATGACGTCAACTTTACTTTTATTTCAGTTC
	'HumaHSV1-N1_7__gb_NC001716.2_'	CTAAGTCTAACCCTAACTCTAAGTCT-----------AACCCTAACCCTAACCCTAACCC

	'Chimpanzee_alpha_1_herpesvirus_strain_105640__gb_NC023677.1_'	TGCGGC------------------------ACTGGCTGCTCGTACCCGAGGCG-------
	'HumaHSV1-N1_2_strain_HG52__gb_NC001798.2_'	TGCGGC------------------------GCTGGCTGCTGGTGCCCCAGGCG-------
	'HumaHSV1-N1_1_strain_17__gb_NC001806.2_'	CGCCCCCCGCCGGTGGGCCCCCGCCTTCTTGTTCGCTGCTGCTGCGCCAGTGG-------
	'HumaHSV1-N1_1_isolate_2158_2007__emb_LT594106.1_'	CGCCCCCCGCCGGTGGGCCCCCGCCTTCTTGTTCGCTGCTGCTGCGCCAG--G-------
	'Human_alphaherpesvirus_1_HSV1_v76_d266__gb_OP297882.1_'	CGCCCCCCGCCAGTGGGCCCCCGCCTTCTTGTTCGCTGCTGCTGCGCCAG--G-------
	'Human_alphaherpesvirus_1_HSV_v29_site13_day2__gb_MG708290.1_'	CGCCCCCCGCCAGTGGGCCCCCGCCTTCTTGTTCGCTGCTGCTGCGCCAGTGG-------
	'Human_alphaherpesvirus_1_HSV1_San_Francisco_USA_1980_EKN__gb_ON960056.1_'	CGCCCCCCGCCGGTGGGCCCCCGCCTTCTTGTTCGCTGCTGCTGCGCCAG----------
	'HumaHSV1-N1_1_CJ994__gb_KR011283.1_'	CGCCCCCCGCCAGTGGGCCCCCGCCTTCTTGTTCGCTGCTGCTGCGCCAG--G-------
	'HumaHSV1-N1_1_82S__gb_KR011307.1_'	CGCCCCCCGCCAGTGGGCCCCCGCCTTCTTGTTCGCTGCTGCTGCGCCAG--G-------
	'Human_alphaherpesvirus_1_914_H2__gb_KX265031.1_'	CGCCCCCCGCCAGTGGGCCCCCGCCTTCTTGTTCGCTGCTGCTGCGCCAG--G-------
	'Human_alphaherpesvirus_1_914_E3__gb_KX265037.1_'	CGCCCCCCGCCAGTGGGCCCCCGCCTTCTTGTTCGCTGCTGCTGCGCCAG--G-------
	'Human_alphaherpesvirus_1_HSV1_San_Francisco_USA_1979_DAB1__gb_ON960057.1_'	CGCCCCCCGCCGGTGGGCCCCCGCCTTCTTGTTCGCTGCTGCTGCGCCAG--G-------
	HSV1-N1__Query_30221_	CGCCCCCSGCCASYNGGCCNCCGCCTTCTTGTTCGCTGCTGCTGCGCCAG--K-------
	'HumaHSV1-N1_3__gb_NC001348.1_'	TTTTGG-----------------TATTCTCACC-CTTACTGCTGTCGTG-----------
	'HumaHSV1-N1_8__gb_NC009333.1_'	TGGAAA-----------------TAATGTTACCGTTTGGCATCTACCAAACGGACAAAAT
	'HumaHSV1-N1_4__gb_NC009334.1_'	TGGTGA-----------------TGCTTGTGCT-CCTGATACTAGCGTACAGAAGGAGAT
	'HumaHSV1-N1_7__gb_NC001716.2_'	TAACCC-----------------TAACCCTAAC-CCTAACCCTAACCCT-----------

	'Chimpanzee_alpha_1_herpesvirus_strain_105640__gb_NC023677.1_'	-----------------------GACGACGAGGATG---ACGCCGACTACGC---CAGCG
	'HumaHSV1-N1_2_strain_HG52__gb_NC001798.2_'	-----------------------GACGACAGCGACG---ACGCGGACTACGCCGGCAACG
	'HumaHSV1-N1_1_strain_17__gb_NC001806.2_'	-----------------------CTCCACGTTCCCG---AGTCCGCGTCCGACGACGACG
	'HumaHSV1-N1_1_isolate_2158_2007__emb_LT594106.1_'	-----------------------GTCCAC---CCCG---AGTCCGCGTCCGACGACGACG
	'Human_alphaherpesvirus_1_HSV1_v76_d266__gb_OP297882.1_'	-----------------------GTCCAC---CCCG---AGTCCGCGTCCGACGACGACG
	'Human_alphaherpesvirus_1_HSV_v29_site13_day2__gb_MG708290.1_'	-----------------------CTCCACGTTCCCG---AGTCCGCGTCCGAC-------
	'Human_alphaherpesvirus_1_HSV1_San_Francisco_USA_1980_EKN__gb_ON960056.1_'	------------------------------------------------------------
	'HumaHSV1-N1_1_CJ994__gb_KR011283.1_'	-----------------------GTCCAC---CCCG---AGTCCGCGTCCGACGACGACG
	'HumaHSV1-N1_1_82S__gb_KR011307.1_'	-----------------------GTCCAC---CCCG---AGTCCGCGTCCGACGACGACG
	'Human_alphaherpesvirus_1_914_H2__gb_KX265031.1_'	-----------------------GTCCAC---CCCG---AGTCCGCGTCCGACGACGACG
	'Human_alphaherpesvirus_1_914_E3__gb_KX265037.1_'	-----------------------GTCCAC---CCCG---AGTCCGCGTCCGACGACGACG
	'Human_alphaherpesvirus_1_HSV1_San_Francisco_USA_1979_DAB1__gb_ON960057.1_'	-----------------------GTCCAC---CCCG---AGTCCGCGTCCGACGACGACG
	HSV1-N1__Query_30221_	-----------------------GSCWMC---CCCG---AGTCCGCGTCCGACGACGACG
	'HumaHSV1-N1_3__gb_NC001348.1_'	-----------------------GTCGCCATTGTTG------------CCGTTTTTCCCG
	'HumaHSV1-N1_8__gb_NC009333.1_'	GAAACCGTGTCACAAACTA----AATACTATAATTT-------------TACGCTCATGA
	'HumaHSV1-N1_4__gb_NC009334.1_'	GGCGCCGTTTGACTGTTTGTGGCGGCATCATGTTTTTGGCATGTGTACTTGTCCTTATCG
	'HumaHSV1-N1_7__gb_NC001716.2_'	-----------------------AACCCTAAGTCTA---ACCCTAACCCTAACCCTAACC

	'Chimpanzee_alpha_1_herpesvirus_strain_105640__gb_NC023677.1_'	ACGACGCCGAATGGGCAGACAGCCCCCCGAGCGAAGGCGCGGGGAAGGCGCCGGAGACCC
	'HumaHSV1-N1_2_strain_HG52__gb_NC001798.2_'	ACGACGCAGAGTGGGCGAACAGCCCCCCGAGCGAGGGCGGGGGGAAGGCGCCGGAGGCCC
	'HumaHSV1-N1_1_strain_17__gb_NC001806.2_'	ATGACGACGACTGGCCGGACAGCCCCCCGCCCGA---------GCCGGCGCCAGAGGCCC
	'HumaHSV1-N1_1_isolate_2158_2007__emb_LT594106.1_'	ATGACGACGACTGGCCGGACAGCCCCCCGCCCGA---------GCCGGCGCCAGAGGCCC
	'Human_alphaherpesvirus_1_HSV1_v76_d266__gb_OP297882.1_'	ATGACGACGACTGGCCGGACAGCCCCCCGCCCGA---------GCCGGCGCCAGAGGCCC
	'Human_alphaherpesvirus_1_HSV_v29_site13_day2__gb_MG708290.1_'	--GACGACGACTGGCCGGACAGCCCCCCGCCCGA---------GCCGGCGCCAGAGGCCC
	'Human_alphaherpesvirus_1_HSV1_San_Francisco_USA_1980_EKN__gb_ON960056.1_'	------------------------------------------------------------
	'HumaHSV1-N1_1_CJ994__gb_KR011283.1_'	ATGACGACGACTGGCCGGACAGCCCCCCGCCCAA---------GCCGGCGCCAGAGGCCC
	'HumaHSV1-N1_1_82S__gb_KR011307.1_'	ATGACGACGACTGGCCGGACAGCCCCCCGCCCAA---------GCCGGCGCCAGAGGCCC
	'Human_alphaherpesvirus_1_914_H2__gb_KX265031.1_'	ATGACGACGACTGGCCGGACAGCCCCCCGCCCAA---------GCCGGCGCCAGAGGCCC
	'Human_alphaherpesvirus_1_914_E3__gb_KX265037.1_'	ATGACGACGACTGGCCGGACAGCCCCCCGCCCAA---------GCCGGCGCCAGAGGCCC
	'Human_alphaherpesvirus_1_HSV1_San_Francisco_USA_1979_DAB1__gb_ON960057.1_'	ATGACGACGACTGGCCGGACAGCCCCCCGCCCGA---------GCCGCCGCCAGAGGCCC
	HSV1-N1__Query_30221_	ACGACGACGACTGGCCGGACAGCCCCCCGCCCGA---------GCCGGCGCCAGWKGCCM
	'HumaHSV1-N1_3__gb_NC001348.1_'	AGGAACCT--------CCCAACTCAACTACATGA--------AACTACTGTCCGGAAGGG
	'HumaHSV1-N1_8__gb_NC009333.1_'	ACCAAACTGAGGGGT-GTTATGCTTGTTCTAACG--------GGCTGTCGTCTCGCCTGT
	'HumaHSV1-N1_4__gb_NC009334.1_'	TCGACGCTGTTTTGCAGCTGAGTCCCCTCCTTGG--------AGCTGTAACTGTGGTTTC
	'HumaHSV1-N1_7__gb_NC001716.2_'	CTAACCCTAAC-----CCTAAGTCTAACCCT-----------AACCCTAACCCTAACCCT

	'Chimpanzee_alpha_1_herpesvirus_strain_105640__gb_NC023677.1_'	CGAACACCGCGCCTGCCGCCGCCTCCCCCCCGCCACCGCC--------CCGCGAGGAGCG
	'HumaHSV1-N1_2_strain_HG52__gb_NC001798.2_'	CGCACGCCGCGCCTGCCGCCGCCTGCCCCCCGCCGCCGCC--------GCGCAAGGAGCG
	'HumaHSV1-N1_1_strain_17__gb_NC001806.2_'	GGCCCACCGCCGCCGCCCCCCGGCCCCGGCCCCCACCGCCCGGCGTGGGCCCGGGGGGCG
	'HumaHSV1-N1_1_isolate_2158_2007__emb_LT594106.1_'	GGCCCACCGCCGCCGCCCCCCGCCCCCGGTCCCCACCGCCCGGCGCGGCCCCGGGGGGCG
	'Human_alphaherpesvirus_1_HSV1_v76_d266__gb_OP297882.1_'	GGCCCACCGCCGCCGCCCCCCGCCCCCGGTCCCCACCGCCCGGCGCGGTCCCGGGGGGCG
	'Human_alphaherpesvirus_1_HSV_v29_site13_day2__gb_MG708290.1_'	GGCCCACCGCCGCCGCCCCCCGCCCCCGGTCCCCACCGCCCGGCGCGGGCCCGGGGGGCG
	'Human_alphaherpesvirus_1_HSV1_San_Francisco_USA_1980_EKN__gb_ON960056.1_'	GGTCCAC-----------------------------------------------------
	'HumaHSV1-N1_1_CJ994__gb_KR011283.1_'	GGCCCACCGCCGCCGCCCCCCGCCCCCGGTCCCCACC-----------------GGACCG
	'HumaHSV1-N1_1_82S__gb_KR011307.1_'	GGCCCACCGCCGCCGCCCCCCGCCCCCGGTCCCCACC-----------------GGACCG
	'Human_alphaherpesvirus_1_914_H2__gb_KX265031.1_'	GGCCCACCGCCGCCGCCCCCCGCCCCCGGTCCCC---------------------GACCG
	'Human_alphaherpesvirus_1_914_E3__gb_KX265037.1_'	GGCCCACCGCCGCCGCCCCCCGCCCCCGGTCCCC---------------------GACCG
	'Human_alphaherpesvirus_1_HSV1_San_Francisco_USA_1979_DAB1__gb_ON960057.1_'	GGCCCACCGCCGCCGCCCCCCGCCCCCACCGCCCGGCGC-------GGGCCCGGGGGGCG
	HSV1-N1__Query_30221_	SSCCCACCGCCGCCGCCSCCSGCCCCCGGWCCCCACCGCCCGGCGCGGGCCCGGGGGGCG
	'HumaHSV1-N1_3__gb_NC001348.1_'	GAA--GGTATTTAT---TCTCGCTTGCAGCTTGTCGCGCGTGTAT---GCACAACAAAAG
	'HumaHSV1-N1_8__gb_NC009333.1_'	CA---------------AATCGTCTATGTTTTTCGGCGCGTTGTG---CCAATATAACTC
	'HumaHSV1-N1_4__gb_NC009334.1_'	CAT--GACGCTGCTGCTACTGGCTTTCGTCCTCTGGCTCTCTTCG---CCA--GGGGGCC
	'HumaHSV1-N1_7__gb_NC001716.2_'	AAC--CCTAACCCTAACCCTAACCCTAGGTCT------------------------AACC

	'Chimpanzee_alpha_1_herpesvirus_strain_105640__gb_NC023677.1_'	TCGGCCGCCGCGCCC----------------------CCTTCCG----CCCCACCTGGCA
	'HumaHSV1-N1_2_strain_HG52__gb_NC001798.2_'	CGGGCCGCAGCGCCC----------------------CCTTCCG----CCCCACCTGGCG
	'HumaHSV1-N1_1_strain_17__gb_NC001806.2_'	GGGCTGACCCCTCCCACCCCCCCTCGCGCCCCTTCCGCCTTCCG----CCGCGCCTCGCC
	'HumaHSV1-N1_1_isolate_2158_2007__emb_LT594106.1_'	GGGCTAACCCCTCCCACCCCCCCTCACGCCCCTTCCGCCTTCCG----CCGCGCCTCGCC
	'Human_alphaherpesvirus_1_HSV1_v76_d266__gb_OP297882.1_'	GGGCTAACCCCTCCCACCCCCCCTCACGCCCCTTCCGCCTTCCG----CCGCGCCTCGCC
	'Human_alphaherpesvirus_1_HSV_v29_site13_day2__gb_MG708290.1_'	GGGCTAACCCCTCCCACCCCCCCTCACGCCCCTTCCGCCTTCCG----CCGCGCCTCGCC
	'Human_alphaherpesvirus_1_HSV1_San_Francisco_USA_1980_EKN__gb_ON960056.1_'	------------------------------------------------------------
	'HumaHSV1-N1_1_CJ994__gb_KR011283.1_'	GGGCTAACCCCTCCCACCCCCCCTCACGCCCCTTCCGCCTTCCG----CCGCGCCTCGCC
	'HumaHSV1-N1_1_82S__gb_KR011307.1_'	GGGCTAACCCCTCCCACCCCCCCTCACGCCCCTTCCGCCTTCCG----CCGCGCCTCGCC
	'Human_alphaherpesvirus_1_914_H2__gb_KX265031.1_'	GGGCTAACCCCTCCCACCCCCCCTCACGCCCCTTCCGCCTTCCG----CCGCGCCTCGCC
	'Human_alphaherpesvirus_1_914_E3__gb_KX265037.1_'	GGGCTAACCCCTCCCACCCCCCCTCACGCCCCTTCCGCCTTCCG----CCGCGCCTCGCC
	'Human_alphaherpesvirus_1_HSV1_San_Francisco_USA_1979_DAB1__gb_ON960057.1_'	GGGCTAACCCCTCCCACCCCCCCTCACGCCCCTTCCGCCTTCCG----CCGCGCCTCGCC
	HSV1-N1__Query_30221_	GGGCYAACCCCTCCCACCCCCCCTCWCRCCCCTTCCGCCTTCCG----CCGCGCCTCGCC
	'HumaHSV1-N1_3__gb_NC001348.1_'	CTATATATGTCACCAAAGC---------CAACGTCGCCATCTGGAGTACTACACCCAGTA
	'HumaHSV1-N1_8__gb_NC009333.1_'	CAGAAACTCATACTGTATC------------TGTCAGCAGTA------CTACAGGCTTTA
	'HumaHSV1-N1_4__gb_NC009334.1_'	TAGGTACTCTTGGTGCAGCCCT----TTTAACGTTGGCAGCAGGTAAGCCACACGTGTGA
	'HumaHSV1-N1_7__gb_NC001716.2_'	CTAACCCTAACCCTAAGTC---------TAACCCTAACCCTAAGT---CTAACCCTAACC

	'Chimpanzee_alpha_1_herpesvirus_strain_105640__gb_NC023677.1_'	CTGCGGTTGCGCGCCACGACGGAGCACCTGGCGC--------GCCTGCGCCTGCGC---C
	'HumaHSV1-N1_2_strain_HG52__gb_NC001798.2_'	CTACGGCTGCGCACCACGACGGAGTACCTGGCGC--------GCCTGAGCCTGCGCCGGC
	'HumaHSV1-N1_1_strain_17__gb_NC001806.2_'	CTCCGCCTGCGCGTCACCGCGGAGCACCTGGCGC--------GCCTGCGCCTGCGA----
	'HumaHSV1-N1_1_isolate_2158_2007__emb_LT594106.1_'	CTCCGCCTGCGCGTCACCGCAGAGCACCTGGCGC--------GCCTGCGCCTGCGA----
	'Human_alphaherpesvirus_1_HSV1_v76_d266__gb_OP297882.1_'	CTCCGCCTGCGCGTCACCGCGGAGCACCTGGCGC--------GCCTGCGCCTGCGA----
	'Human_alphaherpesvirus_1_HSV_v29_site13_day2__gb_MG708290.1_'	CTCCGCCTGCGCGTCACCGCAGAGCACCTGGCGC--------GCCTGCGCCTGCGA----
	'Human_alphaherpesvirus_1_HSV1_San_Francisco_USA_1980_EKN__gb_ON960056.1_'	------------------------------------------------------------
	'HumaHSV1-N1_1_CJ994__gb_KR011283.1_'	CTCCGCCTGCGCGTCACCGCGGAGCACCTGGCGC--------GCCTGCGCCTGCGA----
	'HumaHSV1-N1_1_82S__gb_KR011307.1_'	CTCCGCCTGCGCGTCACCGCGGAGCACCTGGCGC--------GCCTGCGCCTGCGA----
	'Human_alphaherpesvirus_1_914_H2__gb_KX265031.1_'	CTCCGCCTGCGCGTCACCGCGGAGCACCTGGCGC--------GCCTGCGCCTGCGA----
	'Human_alphaherpesvirus_1_914_E3__gb_KX265037.1_'	CTCCGCCTGCGCGTCACCGCGGAGCACCTGGCGC--------GCCTGCGCCTGCGA----
	'Human_alphaherpesvirus_1_HSV1_San_Francisco_USA_1979_DAB1__gb_ON960057.1_'	CTCCGCCTGCGCGTCACCGCGGAGCACCTGGCGC--------GCCTGCGCCTGCGA----
	HSV1-N1__Query_30221_	CTCCGCCTGCGCGTCACCGCAGAGCACCTGGCGC--------GCCTGCGCCTGCGA----
	'HumaHSV1-N1_3__gb_NC001348.1_'	CGTTGCATAACCTGTCCATTTGCATTTTC-------------AGTTGCGCGGACGCCTTT
	'HumaHSV1-N1_8__gb_NC009333.1_'	GAACATTTGC--------------------------------AACCGCACCTACTCTATT
	'HumaHSV1-N1_4__gb_NC009334.1_'	CATTGCTTGCCTTTTTGCCACATGTTTTCTGGACACAGGACTAACCATGCCATCTCTGAT
	'HumaHSV1-N1_7__gb_NC001716.2_'	CTAACCCTAACCCTAACCCTAACCCTGAC-------------CCTAACCCTAGCTCTAAC

	'Chimpanzee_alpha_1_herpesvirus_strain_105640__gb_NC023677.1_'	GGCAGCCC--------CCGCCGTCCCCGCCCGCGGACGCCCCGCCGAGGAAGGTACGCCT
	'HumaHSV1-N1_2_strain_HG52__gb_NC001798.2_'	GGCGGCCC--------CCCGCGTCCCCGCCCGCGGACGCGCCGCGCGGGAAGGTACGCCT
	'HumaHSV1-N1_1_strain_17__gb_NC001806.2_'	------------------------------------CGCGCGGGCGGGGAGGGGGCGCCG
	'HumaHSV1-N1_1_isolate_2158_2007__emb_LT594106.1_'	------------------------------------CGCGCGGGCGGGGAGGGGGCGCCG
	'Human_alphaherpesvirus_1_HSV1_v76_d266__gb_OP297882.1_'	------------------------------------CGCGCGGGCGGGGAGGGGGCGCCG
	'Human_alphaherpesvirus_1_HSV_v29_site13_day2__gb_MG708290.1_'	------------------------------------CGCGCGGGCGGGGAGGGGGCGCCG
	'Human_alphaherpesvirus_1_HSV1_San_Francisco_USA_1980_EKN__gb_ON960056.1_'	------------------------------------------------------------
	'HumaHSV1-N1_1_CJ994__gb_KR011283.1_'	------------------------------------CGCGCGGGCGGGGAGGGGGCGCCG
	'HumaHSV1-N1_1_82S__gb_KR011307.1_'	------------------------------------CGCGCGGGCGGGGAGGGGGCGCCG
	'Human_alphaherpesvirus_1_914_H2__gb_KX265031.1_'	------------------------------------CGCGCGGGCGGGGAGGGGGCGCCG
	'Human_alphaherpesvirus_1_914_E3__gb_KX265037.1_'	------------------------------------CGCGCGGGCGGGGAGGGGGCGCCG
	'Human_alphaherpesvirus_1_HSV1_San_Francisco_USA_1979_DAB1__gb_ON960057.1_'	------------------------------------CGCGCGGGCGGGGAGGGGGCGCCG
	HSV1-N1__Query_30221_	------------------------------------CGCGCGGGCGGGGAGGGGGCGCCG
	'HumaHSV1-N1_3__gb_NC001348.1_'	CTCCG--------------GGATCGTGGCCTTGGGACATCAACCAGTGGAATAAGAACCG
	'HumaHSV1-N1_8__gb_NC009333.1_'	TGTAA-------------------------------------TGAAAGAAGTAAAATCTA
	'HumaHSV1-N1_4__gb_NC009334.1_'	TATAGCTCTGGCACTGCTAGCGTCACTGATTTTGGGCACACTTAACTTGACTACAATGTT
	'HumaHSV1-N1_7__gb_NC001716.2_'	CCTAACCC----------------------------------------------------

	'Chimpanzee_alpha_1_herpesvirus_strain_105640__gb_NC023677.1_'	CCCTCCCCCTCCGACCCTGCCTCCCCCTGCCCGCCTGACCCTCCCCCTCCGACCCTGCCT
	'HumaHSV1-N1_2_strain_HG52__gb_NC001798.2_'	-------------------------------------------CCCCTCCGACCC-----
	'HumaHSV1-N1_1_strain_17__gb_NC001806.2_'	---------------------------------------GAGCCCCCCGCGACCC-----
	'HumaHSV1-N1_1_isolate_2158_2007__emb_LT594106.1_'	---------------------------------------GAGCCCCCCGCGACC------
	'Human_alphaherpesvirus_1_HSV1_v76_d266__gb_OP297882.1_'	---------------------------------------GAGCCCCCCGCGACCC-----
	'Human_alphaherpesvirus_1_HSV_v29_site13_day2__gb_MG708290.1_'	---------------------------------------GAGCCCCCCGCGACCC-----
	'Human_alphaherpesvirus_1_HSV1_San_Francisco_USA_1980_EKN__gb_ON960056.1_'	------------------------------------------------------------
	'HumaHSV1-N1_1_CJ994__gb_KR011283.1_'	---------------------------------------GAGCCCCCCGCGACCC-----
	'HumaHSV1-N1_1_82S__gb_KR011307.1_'	---------------------------------------GAGCCCCCCGCGACCC-----
	'Human_alphaherpesvirus_1_914_H2__gb_KX265031.1_'	---------------------------------------GAGCCCCCCGCGACCC-----
	'Human_alphaherpesvirus_1_914_E3__gb_KX265037.1_'	---------------------------------------GAGCCCCCCGCGACCC-----
	'Human_alphaherpesvirus_1_HSV1_San_Francisco_USA_1979_DAB1__gb_ON960057.1_'	---------------------------------------GAGCCCCCCGCGACCC-----
	HSV1-N1__Query_30221_	---------------------------------------GAGCCCCCCGCGACCC-----
	'HumaHSV1-N1_3__gb_NC001348.1_'	CCG-------GTGGTCTTGTTTGAA--------------CGACGAGTGGCGACGCGTTGT
	'HumaHSV1-N1_8__gb_NC009333.1_'	CA---------TATCTATATATTCA--------------AGAGCATTTG-----------
	'HumaHSV1-N1_4__gb_NC009334.1_'	CC---------TTCTCATGCTCCTA--------------TGGACACTTGGTAAGTTTTCC
	'HumaHSV1-N1_7__gb_NC001716.2_'	-----------TAACCCTAACCCTA--------------ACCCTAACCCTAACCCTAACC

	'Chimpanzee_alpha_1_herpesvirus_strain_105640__gb_NC023677.1_'	CCCCCTGCCCGCCTGACCCTCCCCCTCCGACCCTGCCTCCC--CCTGCCCGCCTGACCCT
	'HumaHSV1-N1_2_strain_HG52__gb_NC001798.2_'	------------------------------CCTGACGCCCC--TCCGACCCCCTGACGCC
	'HumaHSV1-N1_1_strain_17__gb_NC001806.2_'	------------------------------CCGCGA------------------------
	'HumaHSV1-N1_1_isolate_2158_2007__emb_LT594106.1_'	-----------------------------------ACCCCC--GCGACC-----------
	'Human_alphaherpesvirus_1_HSV1_v76_d266__gb_OP297882.1_'	------------------------------CCGCGACCCCC--GCGACCCCCGCGA----
	'Human_alphaherpesvirus_1_HSV_v29_site13_day2__gb_MG708290.1_'	------------------------------CCGCGACCCCC--GCGACCCCCGCGACCCC
	'Human_alphaherpesvirus_1_HSV1_San_Francisco_USA_1980_EKN__gb_ON960056.1_'	------------------------------------------------------------
	'HumaHSV1-N1_1_CJ994__gb_KR011283.1_'	------------------------------CCGCGA------------------------
	'HumaHSV1-N1_1_82S__gb_KR011307.1_'	------------------------------CCGCGA------------------------
	'Human_alphaherpesvirus_1_914_H2__gb_KX265031.1_'	------------------------------CCGCGA------------------------
	'Human_alphaherpesvirus_1_914_E3__gb_KX265037.1_'	------------------------------CCGCGA------------------------
	'Human_alphaherpesvirus_1_HSV1_San_Francisco_USA_1979_DAB1__gb_ON960057.1_'	------------------------------CCGCGA------------------------
	HSV1-N1__Query_30221_	------------------------------CCGCGACSCCC--GCGACCCCCGCGACCCC
	'HumaHSV1-N1_3__gb_NC001348.1_'	TCTG--------------------------CATAAGCTC----TGTATGCTGATA-----
	'HumaHSV1-N1_8__gb_NC009333.1_'	-------------------------------------------CTTGTATTTATGACACT
	'HumaHSV1-N1_4__gb_NC009334.1_'	CTTC--------------------------CTTTAACTCATTACTTGTTCTTTTG-TAAT
	'HumaHSV1-N1_7__gb_NC001716.2_'	CTAA--------------------------CCCTAACC-----CTAACCCTAACCCTAAC

	'Chimpanzee_alpha_1_herpesvirus_strain_105640__gb_NC023677.1_'	CCCCCTCCGACCCTGCCTCCCCCTGCCCGCCTGACCCTCCCCCTCCGACCCTGCCTCCCC
	'HumaHSV1-N1_2_strain_HG52__gb_NC001798.2_'	CCTCCGACCCCCTGACGCCCCTCCGACCCCCTGACGCCCCTCCGACCCCCTGACGCCCCT
	'HumaHSV1-N1_1_strain_17__gb_NC001806.2_'	------------------------------------------------------CCCCCG
	'HumaHSV1-N1_1_isolate_2158_2007__emb_LT594106.1_'	------------------------------------------------------------
	'Human_alphaherpesvirus_1_HSV1_v76_d266__gb_OP297882.1_'	------------------------------------------------------CCCCCG
	'Human_alphaherpesvirus_1_HSV_v29_site13_day2__gb_MG708290.1_'	CGC-------------------------------------------------GACCCCCG
	'Human_alphaherpesvirus_1_HSV1_San_Francisco_USA_1980_EKN__gb_ON960056.1_'	------------------------------------------------------CCCCCG
	'HumaHSV1-N1_1_CJ994__gb_KR011283.1_'	------------------------------------------------------CCCCCG
	'HumaHSV1-N1_1_82S__gb_KR011307.1_'	------------------------------------------------------CCCCCG
	'Human_alphaherpesvirus_1_914_H2__gb_KX265031.1_'	------------------------------------------------------CCCCCG
	'Human_alphaherpesvirus_1_914_E3__gb_KX265037.1_'	------------------------------------------------------CCCCCG
	'Human_alphaherpesvirus_1_HSV1_San_Francisco_USA_1979_DAB1__gb_ON960057.1_'	------------------------------------------------------CCCCCG
	HSV1-N1__Query_30221_	CGC-------------------------------------------------GACCCCCG
	'HumaHSV1-N1_3__gb_NC001348.1_'	----------------------------------CATAAACACAGAGTCTGTATCGCTAT
	'HumaHSV1-N1_8__gb_NC009333.1_'	CGT-----------------------------AGCTCTGATAGGAACCATGTGTGGTA--
	'HumaHSV1-N1_4__gb_NC009334.1_'	CGC-----------------------------AGCTCTAACTTGGCATCTCTTTTACAGT
	'HumaHSV1-N1_7__gb_NC001716.2_'	CCT-----------------------------AACCCTAACCCTAACCCTAAGTCTAACC

	'Chimpanzee_alpha_1_herpesvirus_strain_105640__gb_NC023677.1_'	CTGCCCGCCTGACCC--TCCCCCTCCGACCCTGCCTCCCCCTGCCCGCCTGACCCTCCCC
	'HumaHSV1-N1_2_strain_HG52__gb_NC001798.2_'	CCGACCCCCTGAC-----GCCCCTCCGAC-------------------------------
	'HumaHSV1-N1_1_strain_17__gb_NC001806.2_'	CGACCCCCGCGAC-------CCCCGCGAC-------------------------------
	'HumaHSV1-N1_1_isolate_2158_2007__emb_LT594106.1_'	-----------AC-------CCCCGCGAC-------------------------------
	'Human_alphaherpesvirus_1_HSV1_v76_d266__gb_OP297882.1_'	CGACCCCCGCGAC-------CCCCGCGAC-------------------------------
	'Human_alphaherpesvirus_1_HSV_v29_site13_day2__gb_MG708290.1_'	CGACCCCCGCGAC-------CCCCGCGAC-------------------------------
	'Human_alphaherpesvirus_1_HSV1_San_Francisco_USA_1980_EKN__gb_ON960056.1_'	CGACCCCCGCGAC-------CCCCGCGAC-------------------------------
	'HumaHSV1-N1_1_CJ994__gb_KR011283.1_'	CGACCCCCGCGAC-------CCCCGCGAC-------------------------------
	'HumaHSV1-N1_1_82S__gb_KR011307.1_'	CGACCCCCGCGAC-------CCCCGCGAC-------------------------------
	'Human_alphaherpesvirus_1_914_H2__gb_KX265031.1_'	CGACCCCCGCGAC-------CCCCGCGAC-------------------------------
	'Human_alphaherpesvirus_1_914_E3__gb_KX265037.1_'	CGACCCCCGCGAC-------CCCCGCGAC-------------------------------
	'Human_alphaherpesvirus_1_HSV1_San_Francisco_USA_1979_DAB1__gb_ON960057.1_'	CGACCCCCGCGAC-------CCCCGCGAC-------------------------------
	HSV1-N1__Query_30221_	CGACCCCCGCGAC-------CCCCGCGAS-------------------------------
	'HumaHSV1-N1_3__gb_NC001348.1_'	CAGATTCCCGAACAC---CTTCCGGTACC-------------------------------
	'HumaHSV1-N1_8__gb_NC009333.1_'	---TCTTAGGAACTA---TTATCTTTGCC-------------------------------
	'HumaHSV1-N1_4__gb_NC009334.1_'	GGTTCTCCTGATTTG---CTCTTCGTGCT-------------------------------
	'HumaHSV1-N1_7__gb_NC001716.2_'	CTAACCCTAACCCTAAGTCTAACCCTAAC-------------------------------

	'Chimpanzee_alpha_1_herpesvirus_strain_105640__gb_NC023677.1_'	CTCCGACCCTGCCTCCCCCTGCCCGCCTGACCCTGCCTCCCCCTGCCCAACAGGTGTGCT
	'HumaHSV1-N1_2_strain_HG52__gb_NC001798.2_'	------CCCCGTGTCTCCCCGCCCG-------------------------CAGGTGTGCT
	'HumaHSV1-N1_1_strain_17__gb_NC001806.2_'	------CCCCGCG-------------------------------------CGGGTGCGCT
	'HumaHSV1-N1_1_isolate_2158_2007__emb_LT594106.1_'	------CCCCGCG-------------------------------------CGGGTGCGCT
	'Human_alphaherpesvirus_1_HSV1_v76_d266__gb_OP297882.1_'	------CCCCGCG-------------------------------------CGGGTGCGCT
	'Human_alphaherpesvirus_1_HSV_v29_site13_day2__gb_MG708290.1_'	------CCCCGCG-------------------------------------CGGGTGCGCT
	'Human_alphaherpesvirus_1_HSV1_San_Francisco_USA_1980_EKN__gb_ON960056.1_'	------CCCCGCG-------------------------------------CGGGTGCGCT
	'HumaHSV1-N1_1_CJ994__gb_KR011283.1_'	------CCCCGCG-------------------------------------CGGGTGCGCT
	'HumaHSV1-N1_1_82S__gb_KR011307.1_'	------CCCCGCG-------------------------------------CGGGTGCGCT
	'Human_alphaherpesvirus_1_914_H2__gb_KX265031.1_'	------CCCCGCG-------------------------------------CGGGTGCGCT
	'Human_alphaherpesvirus_1_914_E3__gb_KX265037.1_'	------CCCCGCG-------------------------------------CGGGTGCGCT
	'Human_alphaherpesvirus_1_HSV1_San_Francisco_USA_1979_DAB1__gb_ON960057.1_'	------CCCCGCG-------------------------------------CGGGTGCGCT
	HSV1-N1__Query_30221_	------CCCCGCG-------------------------------------CGGGTGCGCT
	'HumaHSV1-N1_3__gb_NC001348.1_'	------CCATACTCCGA----------TACCC------------------TGGACATTGC
	'HumaHSV1-N1_8__gb_NC009333.1_'	------CAT--TGTCAA--AAACAACGTGACT------------------CAAACAAAAC
	'HumaHSV1-N1_4__gb_NC009334.1_'	------CTTCATGTCCACTGAGCAAGATCCTT------------------CTGGCACGAC
	'HumaHSV1-N1_7__gb_NC001716.2_'	------CCTAACCCTAACCCTAACCCTAACCC------------------TAAGTCTAAC

	'Chimpanzee_alpha_1_herpesvirus_strain_105640__gb_NC023677.1_'	TCTCGCCACGCGTGCGGGTGCGCCATCTGGTGGCCTGGGAGACGGCCGCGCGCCT-----
	'HumaHSV1-N1_2_strain_HG52__gb_NC001798.2_'	TCTCGCCGCGCGTGCAGGTGCGCCATCTGGTGGCCTGGGAGACGGCCGCGCGCCT-----
	'HumaHSV1-N1_1_strain_17__gb_NC001806.2_'	TCTCGCCCCACGTCCGGGTGCGCCACCTGGTGGTCTGGGCCTCGGCCGCCCGCCT-----
	'HumaHSV1-N1_1_isolate_2158_2007__emb_LT594106.1_'	TCTCGCCCCACGTCCGGGTGCGCCACCTGGTCGTCTGGGCCTCGGCCGCCCGCCT-----
	'Human_alphaherpesvirus_1_HSV1_v76_d266__gb_OP297882.1_'	TCTCGCCCCACGTCCGGGTGCGCCACCTGGTGGTCTGGGCCTCGGCCGCCCGCCT-----
	'Human_alphaherpesvirus_1_HSV_v29_site13_day2__gb_MG708290.1_'	TCTCGCCCCACGTCCGGGTGCGCCACCTGGTGGTCTGGGCCTCGGCCGCCCGCCT-----
	'Human_alphaherpesvirus_1_HSV1_San_Francisco_USA_1980_EKN__gb_ON960056.1_'	TCTCGCCCCACGTCCGGGTGCGCCACCTGGTGGTCTGGGCCTCGGCCGCCCGCCT-----
	'HumaHSV1-N1_1_CJ994__gb_KR011283.1_'	TCTCGCCCCACGTCCGGGTGCGCCACCTGGTGGTCTGGGCCTCGGCCGCCCGCCT-----
	'HumaHSV1-N1_1_82S__gb_KR011307.1_'	TCTCGCCCCACGTCCGGGTGCGCCACCTGGTGGTCTGGGCCTCGGCCGCCCGCCT-----
	'Human_alphaherpesvirus_1_914_H2__gb_KX265031.1_'	TCTCGCCCCACGTCCGGGTGCGCCACCTGGTGGTCTGGGCCTCGGCCGCCCGCCT-----
	'Human_alphaherpesvirus_1_914_E3__gb_KX265037.1_'	TCTCGCCCCACGTCCGGGTGCGCCACCTGGTGGTCTGGGCCTCGGCCGCCCGCCT-----
	'Human_alphaherpesvirus_1_HSV1_San_Francisco_USA_1979_DAB1__gb_ON960057.1_'	TCTCGCCCCACGTCCGGGTGCGCCACCTGGTGGTCTGGGCCTCGGCCGCCCGCCT-----
	HSV1-N1__Query_30221_	TCTCGCCCCACRTCCGGGTGCGCCACCTGGTGGWYTGGGCCTCGGCCGCCCGCCT-----
	'HumaHSV1-N1_3__gb_NC001348.1_'	GGATCCCAAAAAT----------------ATAATATTAACAGGATTTGCTTATAC-----
	'HumaHSV1-N1_8__gb_NC009333.1_'	AGTGCCACAACAATTGCAGG-----ATTATTATTCCCTACACGATTTGTGCACGG-----
	'HumaHSV1-N1_4__gb_NC009334.1_'	TGTTCCTATATGCTCTCGCACTCTTGTTGCTAGCCTCCGCGCTAATCGCTGGTGGCAGTA
	'HumaHSV1-N1_7__gb_NC001716.2_'	CCTAACCCTAAGT----------------CTAACCCTAACCCTAACCCTAACCCT-----

	'Chimpanzee_alpha_1_herpesvirus_strain_105640__gb_NC023677.1_'	------------GGCCCGGCGGGGCACCTGGGCCCGCGAGCGGGCCGACCGCG------A
	'HumaHSV1-N1_2_strain_HG52__gb_NC001798.2_'	------------GGCCCGACGGGGGTCCTGGGCGCGCGAGCGGGCCGACCGCG------A
	'HumaHSV1-N1_1_strain_17__gb_NC001806.2_'	------------GGCGCGCCGCGGCTCGTGGGCCCGCGAGCGGGCCGACCGGG------C
	'HumaHSV1-N1_1_isolate_2158_2007__emb_LT594106.1_'	------------GGCGCGCCGCGGCTCGTGGGCCCGCGAGCGGGCCGACCGGG------C
	'Human_alphaherpesvirus_1_HSV1_v76_d266__gb_OP297882.1_'	------------GGCGCGCCGCGGCTCGTGGGCCCGCGAGCGGGCCGACCGGG------C
	'Human_alphaherpesvirus_1_HSV_v29_site13_day2__gb_MG708290.1_'	------------GGCGCGCCGCGGCTCGTGGGCCCGCGAGCGGGCCGACCGGG------C
	'Human_alphaherpesvirus_1_HSV1_San_Francisco_USA_1980_EKN__gb_ON960056.1_'	------------GGCGCGCCGCGGCTCGTGGGCCCGCGAGCGGGCCGACCGGG------C
	'HumaHSV1-N1_1_CJ994__gb_KR011283.1_'	------------GGCGCGCCGCGGCTCGTGGGCCCGCGAGCGGGCCGACCGGG------C
	'HumaHSV1-N1_1_82S__gb_KR011307.1_'	------------GGCGCGCCGCGGCTCGTGGGCCCGCGAGCGGGCCGACCGGG------C
	'Human_alphaherpesvirus_1_914_H2__gb_KX265031.1_'	------------GGCGCGCCGCGGCTCGTGGGCCCGCGAGCGGGCCGACCGGG------C
	'Human_alphaherpesvirus_1_914_E3__gb_KX265037.1_'	------------GGCGCGCCGCGGCTCGTGGGCCCGCGAGCGGGCCGACCGGG------C
	'Human_alphaherpesvirus_1_HSV1_San_Francisco_USA_1979_DAB1__gb_ON960057.1_'	------------GGCGCGCCGCGGCTCGTGGGCCCGCGAGCGGGCCGACCGGG------C
	HSV1-N1__Query_30221_	------------GGCGCGCCGCGGCTSCAGGGCSCGCGAGCGGGCCGACCGGG------C
	'HumaHSV1-N1_3__gb_NC001348.1_'	-TTTGC-----------TACAGCTTATATAA------ATTTATGTGCGATACATCT----
	'HumaHSV1-N1_8__gb_NC009333.1_'	-----------------AAGACTATACGCAA--------------CCAGTGGA-------
	'HumaHSV1-N1_4__gb_NC009334.1_'	TTTTGCAAACAAACTTCAAGAGTTTAAGCAGCACTGAATTTATACCCAGTGAGTATCTAT
	'HumaHSV1-N1_7__gb_NC001716.2_'	-----------------AACCCTAACCCTAACCCTAACCCTAACCCTAACCCT-------

	'Chimpanzee_alpha_1_herpesvirus_strain_105640__gb_NC023677.1_'	CCGGTTCCGGCGCCGCGTGGCGGCGGCCGAGGCGGTCATCGGACCGTGCCTGGA--GCCG
	'HumaHSV1-N1_2_strain_HG52__gb_NC001798.2_'	CCGGTTCCGGCGCCGCGTGGCGGCGGCCGAGGCGGTCATCGGACCGTGCCTGGA--GCCC
	'HumaHSV1-N1_1_strain_17__gb_NC001806.2_'	TCGGTTCCGGCGCCGGGTGGCGGAGGCCGAGGCGGTCATCGGGCCGTGCCTGGG--GCCC
	'HumaHSV1-N1_1_isolate_2158_2007__emb_LT594106.1_'	TCGGTTCCGGCGCCGGGTGGCGGAGGCCGAGGCGGTCATCGGGCCGTGCCTGGG--GCCC
	'Human_alphaherpesvirus_1_HSV1_v76_d266__gb_OP297882.1_'	TCGGTTCCGGCGCCGGGTGGCGGAGGCCGAGGCGTTCATCGGGCCGTGCCTGGG--GCCC
	'Human_alphaherpesvirus_1_HSV_v29_site13_day2__gb_MG708290.1_'	TCGGTTCCGGCGCCGGGTGGCGGAGGCCGAGGCGGTCATCGGGCCGTGCCTGGG--GCCC
	'Human_alphaherpesvirus_1_HSV1_San_Francisco_USA_1980_EKN__gb_ON960056.1_'	TCGGTTCCGGCGCCGGGTGGCGGAGGCCGAAGCGGTCATCGGGCCGTGCCTGGG--GCCC
	'HumaHSV1-N1_1_CJ994__gb_KR011283.1_'	TCGGTTCCGGCGCCGGGTGGCGGAGGCCGAGGCGGTCATCGGGCCGTGCCTGGG--CCCC
	'HumaHSV1-N1_1_82S__gb_KR011307.1_'	TCGGTTCCGGCGCCGGGTGGCGGAGGCCGAGGCGGTCATCGGGCCGTGCCTGGG--CCCC
	'Human_alphaherpesvirus_1_914_H2__gb_KX265031.1_'	TCGGTTCCGGCGCCGGGTGGCGGAGGCCGAGGCGGTCATCGGGCCGTGCCTGGG--CCCC
	'Human_alphaherpesvirus_1_914_E3__gb_KX265037.1_'	TCGGTTCCGGCGCCGGGTGGCGGAGGCCGAGGCGGTCATCGGGCCGTGCCTGGG--CCCC
	'Human_alphaherpesvirus_1_HSV1_San_Francisco_USA_1979_DAB1__gb_ON960057.1_'	TCGGTTCCGGCGCCGGGTGGCGGAGGCCGAGGCGGTCATCGGGCCGTGCCTGGG--GCCC
	HSV1-N1__Query_30221_	TCGGTTCCGGCGCCGGGTGGCGGAGGCCGAGGCGGTCATCGGGCCGTGCCTGGG--GCCC
	'HumaHSV1-N1_3__gb_NC001348.1_'	------------------TAAGTGCATCCGTACGTTATTTATACATTGCCTGTC--ACGT
	'HumaHSV1-N1_8__gb_NC009333.1_'	TTGGTACTGACATTCAGGTAAGATAATCTAAATATTCTCTATAACATAATTGTA--ATGT
	'HumaHSV1-N1_4__gb_NC009334.1_'	TTGTTACTCCTGTTTAGTTGAAGAAAACAAGCTATT----------GGATTGTAACACAC
	'HumaHSV1-N1_7__gb_NC001716.2_'	-----------------------AAGTCTAACCCTAACCCTAACCCTAACCCTA--ACCC

	'Chimpanzee_alpha_1_herpesvirus_strain_105640__gb_NC023677.1_'	GAGGCC------CGCGCCCGAGCCCGAGCCCGGATCCACGGACCCGGCGGACCCGCGGAG
	'HumaHSV1-N1_2_strain_HG52__gb_NC001798.2_'	GAGGCCCGAGCTCGGGCCCGAGCCCGAGCCCGGGCCCACGAAGACGGCGGACCCGCGGAG
	'HumaHSV1-N1_1_strain_17__gb_NC001806.2_'	GAGGCC------CGTGCCCGGGCCCTGGCCCG----------------------------
	'HumaHSV1-N1_1_isolate_2158_2007__emb_LT594106.1_'	GAGGCC------CGTGCCCGGGCCCTGGCCCG----------------------------
	'Human_alphaherpesvirus_1_HSV1_v76_d266__gb_OP297882.1_'	GAGGCC------CGTGCCCGGGCCCTGGCCCG----------------------------
	'Human_alphaherpesvirus_1_HSV_v29_site13_day2__gb_MG708290.1_'	GAGGCC------CGTGCCCGGGCCCTGGCCCG----------------------------
	'Human_alphaherpesvirus_1_HSV1_San_Francisco_USA_1980_EKN__gb_ON960056.1_'	GAGGCC------CGTGCCCGGGCCCTGGCCCG----------------------------
	'HumaHSV1-N1_1_CJ994__gb_KR011283.1_'	GAGGCC------CGTGCCCGGGCCCTGGCCCG----------------------------
	'HumaHSV1-N1_1_82S__gb_KR011307.1_'	GAGGCC------CGTGCCCGGGCCCTGGCCCG----------------------------
	'Human_alphaherpesvirus_1_914_H2__gb_KX265031.1_'	GAGGCC------CGTGCCCGGGCCCTGGCCCG----------------------------
	'Human_alphaherpesvirus_1_914_E3__gb_KX265037.1_'	GAGGCC------CGTGCCCGGGCCCTGGCCCG----------------------------
	'Human_alphaherpesvirus_1_HSV1_San_Francisco_USA_1979_DAB1__gb_ON960057.1_'	GAGGCC------CGTGCCCGGGCCCTGGCCCG----------------------------
	HSV1-N1__Query_30221_	GAGGCC------CGTGCCCGGGCCCTGGCCCG----------------------------
	'HumaHSV1-N1_3__gb_NC001348.1_'	GAAAAGACTGT-GTTACCCAATAAAGGTTCTA----------------------------
	'HumaHSV1-N1_8__gb_NC009333.1_'	GTTTTATGTTT-ATAGCTACAAATGTTTTATG----------------------------
	'HumaHSV1-N1_4__gb_NC009334.1_'	ATTTTACGCTT-TGTTCCTTAGATTTGTTCTG----------------------------
	'HumaHSV1-N1_7__gb_NC001716.2_'	TAACCCTAACC-CTAACCCTAAGTCTAACCCT----------------------------

	'Chimpanzee_alpha_1_herpesvirus_strain_105640__gb_NC023677.1_'	GA------------GGCGGCGGACAGCGGGTCCGC--------CGGGTCCGGGCCGTCGG
	'HumaHSV1-N1_2_strain_HG52__gb_NC001798.2_'	GAGGAGGAGGCGGCGGCGGCGGCGCGCGGGTCCTCCGCCGCCGCGGGCCCGGGCCGTCGG
	'HumaHSV1-N1_1_strain_17__gb_NC001806.2_'	-------------------------------------------CGGAGCCGGCCCGGCGA
	'HumaHSV1-N1_1_isolate_2158_2007__emb_LT594106.1_'	-------------------------------------------CGGAGCCGGCCCGGCGA
	'Human_alphaherpesvirus_1_HSV1_v76_d266__gb_OP297882.1_'	-------------------------------------------CGGAGCCGGCCCGGCGA
	'Human_alphaherpesvirus_1_HSV_v29_site13_day2__gb_MG708290.1_'	-------------------------------------------CGGAGCCGGCCCGGCGA
	'Human_alphaherpesvirus_1_HSV1_San_Francisco_USA_1980_EKN__gb_ON960056.1_'	-------------------------------------------CGGAGCCGGCCCGGCGA
	'HumaHSV1-N1_1_CJ994__gb_KR011283.1_'	-------------------------------------------CGGAGCCGGCCCGGCGA
	'HumaHSV1-N1_1_82S__gb_KR011307.1_'	-------------------------------------------CGGAGCCGGCCCGGCGA
	'Human_alphaherpesvirus_1_914_H2__gb_KX265031.1_'	-------------------------------------------CGGAGCCGGCCCGGCGA
	'Human_alphaherpesvirus_1_914_E3__gb_KX265037.1_'	-------------------------------------------CGGAGCCGGCCCGGCGA
	'Human_alphaherpesvirus_1_HSV1_San_Francisco_USA_1979_DAB1__gb_ON960057.1_'	-------------------------------------------CGGAGCCGGCCCGGCGA
	HSV1-N1__Query_30221_	-------------------------------------------CGGAGCCGGCCCGGCGA
	'HumaHSV1-N1_3__gb_NC001348.1_'	-------------------------------------------CAAAAAATGCTTTATTG
	'HumaHSV1-N1_8__gb_NC009333.1_'	-------------------------------------------CAAAATACATTTTATGA
	'HumaHSV1-N1_4__gb_NC009334.1_'	-------------------------------------------CATGTTATTACTGATTG
	'HumaHSV1-N1_7__gb_NC001716.2_'	-------------------------------------------AACCCTAAGTCTAACCC

	'Chimpanzee_alpha_1_herpesvirus_strain_105640__gb_NC023677.1_'	--G--CGGTCTAGGGTTGAACCAGCGA-GGCGGCCTCAC---CCGGCGGAGCTCCGGAGA
	'HumaHSV1-N1_2_strain_HG52__gb_NC001798.2_'	--G--CGGTCTAGGGTTGAACCGGCGAGGGCGGCCTCGG---CCGGCGGAGCCCCGGAGC
	'HumaHSV1-N1_1_strain_17__gb_NC001806.2_'	--ACTCGGTCTAACGTTACACC--CGA-GGCGGCCTGGGTCTTCCGCGGAGCTCCCGGG-
	'HumaHSV1-N1_1_isolate_2158_2007__emb_LT594106.1_'	--ACTCGGTCTAACGTTACACC--CGA-GGCGGCCTGGGTCTTCCGCGGAGCTCCCGGG-
	'Human_alphaherpesvirus_1_HSV1_v76_d266__gb_OP297882.1_'	--ACTCGGTCTGACGTTACACC--CGA-GGCGGCCTGGGTCTTCCGCGGAGCTCCCGGG-
	'Human_alphaherpesvirus_1_HSV_v29_site13_day2__gb_MG708290.1_'	--ACTCGGTCTAACGTTACACC--CGA-GGCGGCCTGGGTCTTCCGCGGAGCTCCCGGG-
	'Human_alphaherpesvirus_1_HSV1_San_Francisco_USA_1980_EKN__gb_ON960056.1_'	--ACTCGGTCTAACGTTACACC--CGA-GGCGGCCTGGGTCTTCCGCGGAGCTCCCGGG-
	'HumaHSV1-N1_1_CJ994__gb_KR011283.1_'	--ACTCGGTCTAACGTTACACC--CGA-GGCGGCCTGGGTCTTCCGCGGAGCTCCCGGG-
	'HumaHSV1-N1_1_82S__gb_KR011307.1_'	--ACTCGGTCTAACGTTACACC--CGA-GGCGGCCTGGGTCTTCCGCGGAGCTCCCGGG-
	'Human_alphaherpesvirus_1_914_H2__gb_KX265031.1_'	--ACTCGGTCTAACGTTACACC--CGA-GGCGGCCTGGGTCTTCCGCGGAGCTCCCGGG-
	'Human_alphaherpesvirus_1_914_E3__gb_KX265037.1_'	--ACTCGGTCTAACGTTACACC--CGA-GGCGGCCTGGGTCTTCCGCGGAGCTCCCGGG-
	'Human_alphaherpesvirus_1_HSV1_San_Francisco_USA_1979_DAB1__gb_ON960057.1_'	--ACTCGGTCTAACGTTACACC--CGA-GGCGGCCTGGGTCTTCCGCGGAGCTCCCGGG-
	HSV1-N1__Query_30221_	--ACTCGGTCYYMCATTRCACC--CGA-GGCGGCCTGGGTCTTCSGCGGAGCTCCCGGG-
	'HumaHSV1-N1_3__gb_NC001348.1_'	-----GGTGTTTGTTTAATAGCTATTATCGTAACCCA---CCCCCGTAAAATCATAAAAT
	'HumaHSV1-N1_8__gb_NC009333.1_'	--GGTCGGATACTTATTAAAAGCATTGTCTTAA-------GTACATTAAAAGGACATTGT
	'HumaHSV1-N1_4__gb_NC009334.1_'	TCGCTGGCATACTCTTCATTCTTGCTATCCTGACCGAATGGGGCAGTGGAAATAGAACAT
	'HumaHSV1-N1_7__gb_NC001716.2_'	TAACCCTAAGTCTAACCCTAACCCTAACCCTAACCCTAACCCTAACCCCAACCCTAACCC

	'Chimpanzee_alpha_1_herpesvirus_strain_105640__gb_NC023677.1_'	AC--------------------CGAAGGTCCGCGCGAGGCCGCTCTCGGAA---------
	'HumaHSV1-N1_2_strain_HG52__gb_NC001798.2_'	TC--------------------CGAAGGTCTGCGCGAGGCCGCTCTCCGAA---------
	'HumaHSV1-N1_1_strain_17__gb_NC001806.2_'	-------------------------AGCTCCGCACCAAGCCGCTCTCCGGA---------
	'HumaHSV1-N1_1_isolate_2158_2007__emb_LT594106.1_'	-------------------------AGCTCCGCACCAAGCCGCTCTCCGGA---------
	'Human_alphaherpesvirus_1_HSV1_v76_d266__gb_OP297882.1_'	-------------------------AGCTCCGCACCAAGCCGCTCTCCGGA---------
	'Human_alphaherpesvirus_1_HSV_v29_site13_day2__gb_MG708290.1_'	-------------------------AGCTCCGCACCAAGCCGCTCTCCGAA---------
	'Human_alphaherpesvirus_1_HSV1_San_Francisco_USA_1980_EKN__gb_ON960056.1_'	-------------------------AGCTCCGCACCAAGCCGCTCTCCGGA---------
	'HumaHSV1-N1_1_CJ994__gb_KR011283.1_'	-------------------------AGCTCCGCACCAAGCCGCTCTCCGGA---------
	'HumaHSV1-N1_1_82S__gb_KR011307.1_'	-------------------------AGCTCCGCACCAAGCCGCTCTCCGGA---------
	'Human_alphaherpesvirus_1_914_H2__gb_KX265031.1_'	-------------------------AGCTCCGCACCAAGCCGCTCTCCGGA---------
	'Human_alphaherpesvirus_1_914_E3__gb_KX265037.1_'	-------------------------AGCTCCGCACCAAGCCGCTCTCCGGA---------
	'Human_alphaherpesvirus_1_HSV1_San_Francisco_USA_1979_DAB1__gb_ON960057.1_'	-------------------------AGCTCCGCACCAAGCCGCTCTCCGGA---------
	HSV1-N1__Query_30221_	-------------------------AGCWCCGCACCAAGCCGCTCTCCGGA---------
	'HumaHSV1-N1_3__gb_NC001348.1_'	GC----------------------ATGTAATTTCTGAGACACTT----------------
	'HumaHSV1-N1_8__gb_NC009333.1_'	ATAACCGTGCTACTTACAGC----ATGGCCTTTTTAAGACAA------------------
	'HumaHSV1-N1_4__gb_NC009334.1_'	ACGGTCCAGTTTTTATGTGCCTCGGTGGCCTGCTCACCATGGTAGCCGGCGCTGTGTGGC
	'HumaHSV1-N1_7__gb_NC001716.2_'	TAACCCTAGCTC------------TAAGCCTAACCCCAACCCTAACCCTAACCCTA----

	'Chimpanzee_alpha_1_herpesvirus_strain_105640__gb_NC023677.1_'	-----GAGACG------ATGGAGGGCCCCGCGTATATATCTGCGAGGGG----CCGGCTC
	'HumaHSV1-N1_2_strain_HG52__gb_NC001798.2_'	-----GAGACG------ATGG-GAGCCCCGCGTATATATCCGCGAGGGC----CCGGCGC
	'HumaHSV1-N1_1_strain_17__gb_NC001806.2_'	-----GAGACG------ATGGCAGGAGCCGCGCATATATACGCTTGGAG----CCAGCCC
	'HumaHSV1-N1_1_isolate_2158_2007__emb_LT594106.1_'	-----GAGACG------ATGGCAGGAGCCGCGCATATATACGCTGGGAG----CCGGCCC
	'Human_alphaherpesvirus_1_HSV1_v76_d266__gb_OP297882.1_'	-----GAGACG------ATGGCAGGAGCCGCGCATATATACGCTGGGAG----CCGGCCC
	'Human_alphaherpesvirus_1_HSV_v29_site13_day2__gb_MG708290.1_'	-----GAGACG------ATGGCAGGAGCCGCGCATATATACGCTGGGAG----CCGGCCC
	'Human_alphaherpesvirus_1_HSV1_San_Francisco_USA_1980_EKN__gb_ON960056.1_'	-----GAGACG------ATGGCAGGAGCCGCGCATATATACGCTTGGAG----CCGGCCC
	'HumaHSV1-N1_1_CJ994__gb_KR011283.1_'	-----GAGACG------ATGGCAGGAGCCGCGCATATATACGCTGGGAG----CCGGCCC
	'HumaHSV1-N1_1_82S__gb_KR011307.1_'	-----GAGACG------ATGGCAGGAGCCGCGCATATATACGCTGGGAG----CCGGCCC
	'Human_alphaherpesvirus_1_914_H2__gb_KX265031.1_'	-----GAGACG------ATGGCAGGAGCCGCGCATATATACGCTGGGAG----CCGGCCC
	'Human_alphaherpesvirus_1_914_E3__gb_KX265037.1_'	-----GAGACG------ATGGCAGGAGCCGCGCATATATACGCTGGGAG----CCGGCCC
	'Human_alphaherpesvirus_1_HSV1_San_Francisco_USA_1979_DAB1__gb_ON960057.1_'	-----GAGACG------ATGGCAGGAGCCGCGCATATATACGCTGGGAG----CCGGCCC
	HSV1-N1__Query_30221_	-----GAGACG------AAGGCAGGAGCCGCGCATGSNNNCGCNKGRAG----CCGGCCC
	'HumaHSV1-N1_3__gb_NC001348.1_'	-----------------GCATATGGGCATGTTCCCGCATTTATTATGGG----------C
	'HumaHSV1-N1_8__gb_NC009333.1_'	-----------------ACACTGTGGATTTTATGGACATTTACCATGG------------
	'HumaHSV1-N1_4__gb_NC009334.1_'	TGACGGTGATGACTAACACGCTTTTGTCTGCCTGGATTCTTACAGCAGGATTCCTGATTT
	'HumaHSV1-N1_7__gb_NC001716.2_'	-----------------GCTCTAAGCCTAACCCCAACCCTAACCCTAA------------

	'Chimpanzee_alpha_1_herpesvirus_strain_105640__gb_NC023677.1_'	CGCCC--CGCCGCTGCGCCCGCCCCAGGAGGCGGCGCCGACCAACCGGGGGCCGCCGCGC
	'HumaHSV1-N1_2_strain_HG52__gb_NC001798.2_'	CGCCC--CGCCGCTCCGCCCGCCCCAGGGGGCGGCGCCGGCCAACCGCGCGCCGCCGCGC
	'HumaHSV1-N1_1_strain_17__gb_NC001806.2_'	GCCCTCACAGGGCGGGCCCGCC--TCGGGGGCGGGACTGGCCAATCGGCGGCCGCCA-GC
	'HumaHSV1-N1_1_isolate_2158_2007__emb_LT594106.1_'	GCCCC--CGAGGCGGGCCCGCCCTCTGAAGGCGGGACTGGCCAATCGGCGGCCGCCA-GC
	'Human_alphaherpesvirus_1_HSV1_v76_d266__gb_OP297882.1_'	GCCCC--CGAGGCGGGCCCGCCCTCTGAGGGCGGGACTGGCCAATCGGCGGCCGCCA-GC
	'Human_alphaherpesvirus_1_HSV_v29_site13_day2__gb_MG708290.1_'	GCCCC--CGAGGCGGGCCCGCCCTCCGAGGGCGGGACTGGCCAATCGGCGGCCGCCA-GC
	'Human_alphaherpesvirus_1_HSV1_San_Francisco_USA_1980_EKN__gb_ON960056.1_'	GCCCC--ACAGGCGGGCCCGCC--TCGGGGGCGGGACTGGCCAATCGGCGGCCGCCA-GC
	'HumaHSV1-N1_1_CJ994__gb_KR011283.1_'	GCCCC--CGAGGCGGG-CCGCCCTCTGAGGGCGGGACTGGCCAATCGGCGGCCGCCA-GC
	'HumaHSV1-N1_1_82S__gb_KR011307.1_'	GCCCC--CGAGGCGGG-CCGCCC-CTGAGGGCGGGACTGGCCAATCGGCGGCCGCCA-GC
	'Human_alphaherpesvirus_1_914_H2__gb_KX265031.1_'	GCCCC--CGAGGCGGGCCCGCCCTCTGAGGGCGGGACTGGCCAATCGGCGGCCGCCA-GC
	'Human_alphaherpesvirus_1_914_E3__gb_KX265037.1_'	GCCCC--CGAGGCGGGCCCGCCCTCTGAGGGCGGGACTGGCCAATCGGCGGCCGCCA-GC
	'Human_alphaherpesvirus_1_HSV1_San_Francisco_USA_1979_DAB1__gb_ON960057.1_'	GCCCC--CGAGGCGGGCCCGCCCTCTGAGGGCGGGACTGGCCAATCGGCGGCCGCCA-GC
	HSV1-N1__Query_30221_	GCCCC--CGAGGCGGGCCCGCCCTCTKMGSGTGGSACTGGCCAATCGGCGGCCGCCA-GC
	'HumaHSV1-N1_3__gb_NC001348.1_'	TCCAC--TCTGGTGCGTCCCAGTTTAAACGCCACCGCC----------------------
	'HumaHSV1-N1_8__gb_NC009333.1_'	---TC--ATTGGCCAG---GACAATGAAAAGTGTTCCC----------------------
	'HumaHSV1-N1_4__gb_NC009334.1_'	TCCTC--ATTGGTAAGTGTGACACCAACAGGTGTTGCCTTGTTAT-----GTCACCGTTC
	'HumaHSV1-N1_7__gb_NC001716.2_'	-CCCT--AGCTCTAAGTCTAACCCCAACCCTAACCCTAACCCTA----------------

	'Chimpanzee_alpha_1_herpesvirus_strain_105640__gb_NC023677.1_'	CGGCGCGGACTCCGCC--CTCGCGACCGCCCCGC-------ACGGCGCCTATTGGCCGGG
	'HumaHSV1-N1_2_strain_HG52__gb_NC001798.2_'	GGGCCCGGACTCCGCC--CCGGCGACCGCCCCG---------------------------
	'HumaHSV1-N1_1_strain_17__gb_NC001806.2_'	GCGGCGGGGCCCGGCCAACCAGCGTCCGCCGAGTCTTCGGGGCCCGGCCCATTGGGCGGG
	'HumaHSV1-N1_1_isolate_2158_2007__emb_LT594106.1_'	GCGGCGGAGCCCGGCCAACCAGCGTCCGCCGAGTCGTCGGGGCCCGGCCCACTGGGCGGT
	'Human_alphaherpesvirus_1_HSV1_v76_d266__gb_OP297882.1_'	GCGGCGGGGCCCGGCCAACCAGCGTCCGCCGAGTCGTCGGGGCCCGGCCCACTGGGCGGT
	'Human_alphaherpesvirus_1_HSV_v29_site13_day2__gb_MG708290.1_'	GCGGCGGGGCCCGGCCAACCAGCGTCCGCCGAGTCGTCGGGGCCCGGCCCACTGGGCGGT
	'Human_alphaherpesvirus_1_HSV1_San_Francisco_USA_1980_EKN__gb_ON960056.1_'	GCGGCGGGGCCCGGCCAACCAGCGTCCGCCGAGTCTTCGGGGCCCGGCCCATTGGGCGGG
	'HumaHSV1-N1_1_CJ994__gb_KR011283.1_'	GCGGCGGGGCCCGGCCAACCAGCGTCCGCCGAGTCGTCGGGGCCCGGCCCACTGGGCGGT
	'HumaHSV1-N1_1_82S__gb_KR011307.1_'	GCGGCGGGGCCCGGCCAACCAGCGTCCGCCGAGTCGTCGGGGCCCGGCCCACTGGGCGGT
	'Human_alphaherpesvirus_1_914_H2__gb_KX265031.1_'	GCGGCGGGGCCCGGCCAACCAGCGTCCGCCGAGTCGTCGGGGCCCGGCCCACTGGGCGGT
	'Human_alphaherpesvirus_1_914_E3__gb_KX265037.1_'	GCGGCGGGGCCCGGCCAACCAGCGTCCGCCGAGTCGTCGGGGCCCGGCCCACTGGGCGGT
	'Human_alphaherpesvirus_1_HSV1_San_Francisco_USA_1979_DAB1__gb_ON960057.1_'	GCGGCGGGGCCCGGCCAACCAGCGTCCGCCGAGTCGTCGGGGCCCGGCCCACTGGGCGGT
	HSV1-N1__Query_30221_	GCGGCGGSGSCCGGCCAACCAGCGTCCGCCGAGTCGTCGGGGCCCGGCSCACTGGGCGGT
	'HumaHSV1-N1_3__gb_NC001348.1_'	-GAGGAAAATCCCGCG--TCAG----------AAACGCGATGT-----------------
	'HumaHSV1-N1_8__gb_NC009333.1_'	---AAAAAACCTTAAT--TGGATATAGACTTAAAATGTCTCGTGAC--------------
	'HumaHSV1-N1_4__gb_NC009334.1_'	TGACACATGACTTACA--TGGGTTTGGCTTTTGTAGGCTTTGCCCTCTTTG---------
	'HumaHSV1-N1_7__gb_NC001716.2_'	-GCTCTAAGCCTAACC--CCAACCCTAACCCTAACCCTAGCTC-----------------

	'Chimpanzee_alpha_1_herpesvirus_strain_105640__gb_NC023677.1_'	CACCCGCGTGC---------GTTCGCCGGCTTCCCGGTATGGTAATTAAAAACTTTTAAT
	'HumaHSV1-N1_2_strain_HG52__gb_NC001798.2_'	-----------------------CGCCGGCTTCCCGGTATGGTAATTAGAAACTTTTAAT
	'HumaHSV1-N1_1_strain_17__gb_NC001806.2_'	AGTTACCGCCCAATGGGCCGGGCCGCCCACTTCCCGGTATGGTAATTAAAAACTTGCAAG
	'HumaHSV1-N1_1_isolate_2158_2007__emb_LT594106.1_'	AACTCCCGCCCAGTGGGCCGGGCCGCCCACTTCCCGGTATGGTAATTAAAAACTTGC-AG
	'Human_alphaherpesvirus_1_HSV1_v76_d266__gb_OP297882.1_'	AACTCCCGCCCAGTGGGCCGGGCCGCCCACTTCCCGGTATGGTAATTAAAAACTTGCAAG
	'Human_alphaherpesvirus_1_HSV_v29_site13_day2__gb_MG708290.1_'	AACTCCCGCCCAGTGGGCCGGGCCGCCCACTTCCCGGTATGGTAATTAAAAACTTGC-AG
	'Human_alphaherpesvirus_1_HSV1_San_Francisco_USA_1980_EKN__gb_ON960056.1_'	AGTTACCGCCCAATGGGCCGGGCCGCCCACTTCCCGGTATGGTAATTAAAAACTTGCAAG
	'HumaHSV1-N1_1_CJ994__gb_KR011283.1_'	AACTCCCGCCCAGTGGGCCGGGCCGCCCACTTCCCGGTATGGTAATTAAAAACTTGCAAG
	'HumaHSV1-N1_1_82S__gb_KR011307.1_'	AACTCCCGCCCAGTGGGCCGGGCCGCCCACTTCCCGGTATGGTAATTAAAAACTTGCAAG
	'Human_alphaherpesvirus_1_914_H2__gb_KX265031.1_'	AACTCCCGCCCAGTGGGCCGGGCCGCCCACTTCCCGGTATGGTAATTAAAAACTTGCAAG
	'Human_alphaherpesvirus_1_914_E3__gb_KX265037.1_'	AACTCCCGCCCAGTGGGCCGGGCCGCCCACTTCCCGGTATGGTAATTAAAAACTTGCAAG
	'Human_alphaherpesvirus_1_HSV1_San_Francisco_USA_1979_DAB1__gb_ON960057.1_'	AACTCCCGCCCAGTGGGCCGGGCCGCCCACTTCCCGGTATGGTAATTAAAAACTTGCAAG
	HSV1-N1__Query_30221_	AACTCCCGCCCAGTGGGCCGGGCCGCCCACTTCCCGGTATRGTAATTAAAAACTTGCAHG
	'HumaHSV1-N1_3__gb_NC001348.1_'	-----------------TTATTACGAGTGCTTGCGGGGAGAACTGTAGACCTGCCAGGCG
	'HumaHSV1-N1_8__gb_NC009333.1_'	-----------------------GGTGACATTGCAGTTGGAGAAACAGTGGAATTACGTT
	'HumaHSV1-N1_4__gb_NC009334.1_'	--------------GGGTCATTAGATGCTGCCGCTACTGCTGCTACTACTGCCTTACACT
	'HumaHSV1-N1_7__gb_NC001716.2_'	---------------------TAAGCCTAACCCCAACCCTAACCCTAACCCTAGCTCTAA

	'Chimpanzee_alpha_1_herpesvirus_strain_105640__gb_NC023677.1_'	GGGCGGTCTGGGCCGCCATCCCCGCTCATGGTAAT-TAGCAACT----------------
	'HumaHSV1-N1_2_strain_HG52__gb_NC001798.2_'	AGGCGGTCCCGGCCGCCATCCCCGCGCATGGTAAT-TAGCAACTTTTAATGGGCCGGCGT
	'HumaHSV1-N1_1_strain_17__gb_NC001806.2_'	AGGCCTTGTT-----CCGCTTCCCGGTATGGTAAT-TAGAAACT----------------
	'HumaHSV1-N1_1_isolate_2158_2007__emb_LT594106.1_'	AGGCCTTGTT-----CCGCTTCCCGGTATGGTAAT-TAGAAACT----------------
	'Human_alphaherpesvirus_1_HSV1_v76_d266__gb_OP297882.1_'	AGGCCTTGTT-----CCGCTTCCCGGTATGGTAAT-TAGAAACT----------------
	'Human_alphaherpesvirus_1_HSV_v29_site13_day2__gb_MG708290.1_'	AGGCCTTGTT-----CTGCTTCCCGGTATGGTAAT-TAGAAACT----------------
	'Human_alphaherpesvirus_1_HSV1_San_Francisco_USA_1980_EKN__gb_ON960056.1_'	AGGCCTTGTT-----CCGCTTCCCGGTATGGTAAT-TAGAAACT----------------
	'HumaHSV1-N1_1_CJ994__gb_KR011283.1_'	AGGCCTTGTT-----CCGCTTCCCGGTATGGTAAT-TAGAAACT----------------
	'HumaHSV1-N1_1_82S__gb_KR011307.1_'	AGGCCTTGTT-----CCGCTTCCCGGTATGGTAAT-TAGAAACT----------------
	'Human_alphaherpesvirus_1_914_H2__gb_KX265031.1_'	AGGCCTTGTT-----CCGCTTCCCGGTATGGTAAT-TAGAAACT----------------
	'Human_alphaherpesvirus_1_914_E3__gb_KX265037.1_'	AGGCCTTGTT-----CCGCTTCCCGGTATGGTAAT-TAGAAACT----------------
	'Human_alphaherpesvirus_1_HSV1_San_Francisco_USA_1979_DAB1__gb_ON960057.1_'	AGGCCTTGTT-----CCGCTTCCCGGTATGGTAAT-TAGAAACT----------------
	HSV1-N1__Query_30221_	WGGTTTTCTT-----CCGCTTCCCGGWATGKTAAT-TAGAAACT----------------
	'HumaHSV1-N1_3__gb_NC001348.1_'	GAGGAACGTTACACATTACCTGTACCAAAACCTATGTAATTATT----------------
	'HumaHSV1-N1_8__gb_NC009333.1_'	GTAGATCTGGATACACTACTTATGCCCG--------------------------------
	'HumaHSV1-N1_4__gb_NC009334.1_'	GGAAAGTGAGGAGCGCCCACCGACCCC---------------------------------
	'HumaHSV1-N1_7__gb_NC001716.2_'	GTCTAACCCCAACCCTAACCCTAACCCTAGCT----------CT----------------

	'Chimpanzee_alpha_1_herpesvirus_strain_105640__gb_NC023677.1_'	-----------------------TTTTAATG---------GGCCGCCATTCCCGCTTATG
	'HumaHSV1-N1_2_strain_HG52__gb_NC001798.2_'	TCCCGCTCGCGGTAATTAGCAGCTTTTAACG---------GGCCGCCATTCCCGCTTATG
	'HumaHSV1-N1_1_strain_17__gb_NC001806.2_'	-----------------------CATTAATGGGCGGCCCCGGCCGCCCTTCCCGCTTCCG
	'HumaHSV1-N1_1_isolate_2158_2007__emb_LT594106.1_'	-----------------------CATTAATGGGCGGCCCCGGCCGCCCTTCCCGCTTCCG
	'Human_alphaherpesvirus_1_HSV1_v76_d266__gb_OP297882.1_'	-----------------------CATTAATGGGCGGCCCCGGCCGCCCTTCCCGCTTCCG
	'Human_alphaherpesvirus_1_HSV_v29_site13_day2__gb_MG708290.1_'	-----------------------CATTAATGGGCGGCCCCGGCCGCCCTTCCCGCTTCCG
	'Human_alphaherpesvirus_1_HSV1_San_Francisco_USA_1980_EKN__gb_ON960056.1_'	-----------------------CATTAATGGGCGGCCCCGGCCGCCCTTCCCGCTTCCG
	'HumaHSV1-N1_1_CJ994__gb_KR011283.1_'	-----------------------CATTAATGGGCGGCCCCGGCCGCCCTTCCCGCTTCCG
	'HumaHSV1-N1_1_82S__gb_KR011307.1_'	-----------------------CATTAATGGGCGGCCCCGGCCGCCCTTCCCGCTTCCG
	'Human_alphaherpesvirus_1_914_H2__gb_KX265031.1_'	-----------------------CATTAATGGGCGGCCCCGGCCGCCCTTCCCGCTTCCG
	'Human_alphaherpesvirus_1_914_E3__gb_KX265037.1_'	-----------------------CATTAATGGGCGGCCCCGGCCGCCCTTCCCGCTTCCG
	'Human_alphaherpesvirus_1_HSV1_San_Francisco_USA_1979_DAB1__gb_ON960057.1_'	-----------------------CATTAATGGGCGGCCCCGGCCGCCCTTCCCGCTTCCG
	HSV1-N1__Query_30221_	-----------------------CATTAATGGGCGGCCCCGGCCGCCCTTCCCGCTTCCG
	'HumaHSV1-N1_3__gb_NC001348.1_'	----------------------------------------GGCAAATATAGCAAACCCGG
	'HumaHSV1-N1_8__gb_NC009333.1_'	-------------------------------------------CAATATAACAGCAACAT
	'HumaHSV1-N1_4__gb_NC009334.1_'	---------------------------------------------ATATCGCAACACTGT
	'HumaHSV1-N1_7__gb_NC001716.2_'	----------------------------------------AAGTTTCACCCCAACCCTAA

	'Chimpanzee_alpha_1_herpesvirus_strain_105640__gb_NC023677.1_'	GTAATT----------------AAAAACGTTAGGA------CAACCCCTCGGTCCTCGCG
	'HumaHSV1-N1_2_strain_HG52__gb_NC001798.2_'	GTAATT----------------AAAAACGTTCGGA------CGGCCCCTCGCTCCCCGCG
	'HumaHSV1-N1_1_strain_17__gb_NC001806.2_'	GCAATTCCCGCGGCCCTTAATGGGCAACCCCGGTAT--TCCCCGCCTCCCGCGCCGCGCG
	'HumaHSV1-N1_1_isolate_2158_2007__emb_LT594106.1_'	GCAATTCCCGCGGCCCTTAATGGGCAACCCCGGTAT--TCCCCGCCTCCCGCGCCGCGCG
	'Human_alphaherpesvirus_1_HSV1_v76_d266__gb_OP297882.1_'	GCAATTCCCGCGGCCCTTAATGGGCAACCCCGGTAT--TCCCCGCCTCCCGCGCCGCGCG
	'Human_alphaherpesvirus_1_HSV_v29_site13_day2__gb_MG708290.1_'	GCAATTCCCGCGGCCCTTAATGGGCAACCCCGGTAT--TCCCCGCCTCCCGCGCCGCGCG
	'Human_alphaherpesvirus_1_HSV1_San_Francisco_USA_1980_EKN__gb_ON960056.1_'	GCAATTCCCGCGGCCCTTAATGGGCAACCCCGGTAT--TCCCCGCCTCCCGCGCCGCGCG
	'HumaHSV1-N1_1_CJ994__gb_KR011283.1_'	GCAATTCCCGCGGCCCTTAATGGGCAACCCCGGTAT--TCCCCGCCTCCCGCGCCGCGCG
	'HumaHSV1-N1_1_82S__gb_KR011307.1_'	GCAATTCCCGCGGCCCTTAATGGGCAACCCCGGTAT--TCCCCGCCTCCCGCGCCGCGCG
	'Human_alphaherpesvirus_1_914_H2__gb_KX265031.1_'	GCAATTCCCGCGGCCCTTAATGGGCAACCCCGGTAT--TCCCCGCCTCCCGCGCCGCGCG
	'Human_alphaherpesvirus_1_914_E3__gb_KX265037.1_'	GCAATTCCCGCGGCCCTTAATGGGCAACCCCGGTAT--TCCCCGCCTCCCGCGCCGCGCG
	'Human_alphaherpesvirus_1_HSV1_San_Francisco_USA_1979_DAB1__gb_ON960057.1_'	GCAATTCCCGCGGCCCTTAATGGGCAACCCCGGTAT--TCCCCGCCTCCCGCGCCGCGCG
	HSV1-N1__Query_30221_	GCAATTCCCGCGGCCSGYCKTKGGCAACCCCGGTAT--TCCCCGCCTCCCGCGCCGCGCG
	'HumaHSV1-N1_3__gb_NC001348.1_'	CGAACG---------------------TCTTAGC----CTTGCCCGTCTAATAGGGCGTG
	'HumaHSV1-N1_8__gb_NC009333.1_'	GT------------------------------------TTACAAGGTGGGACGTGGTCTG
	'HumaHSV1-N1_4__gb_NC009334.1_'	ATAAAG------GTAAGTATTATTAAATTTTAGAGACACTATCACGTGTAACTTGACGTG
	'HumaHSV1-N1_7__gb_NC001716.2_'	CC--------------CTAACCCTAGCTCTAAGTTTCACCCCAACCCTAACCCTAACCC-

	'Chimpanzee_alpha_1_herpesvirus_strain_105640__gb_NC023677.1_'	TAATTACTCCCTCGGGGTTCCGGGTTATGTTAATTACTTTCTTGGCAGAACACGCAGAGC
	'HumaHSV1-N1_2_strain_HG52__gb_NC001798.2_'	TAATTACTCCCTCGGGGTTCCGGGTTATGCTGATTACTTTCTTGGCAGAACACGCAGAGC
	'HumaHSV1-N1_1_strain_17__gb_NC001806.2_'	TAACCACTCCCCTGGGGTTCCGGGTTATGCTAATTGCTTTTTTGGCGGAACACACGGCCC
	'HumaHSV1-N1_1_isolate_2158_2007__emb_LT594106.1_'	TAACCACTCCCCTGGGGTTCCGGGTTAT-CTAATTGCTTTTTTGGCGGAACACACGGCCC
	'Human_alphaherpesvirus_1_HSV1_v76_d266__gb_OP297882.1_'	TAACCACTCCCCTGGGGTTCCGGGTTAT-CTAATTGCTTTTTTGGCGGAACACACGGCCC
	'Human_alphaherpesvirus_1_HSV_v29_site13_day2__gb_MG708290.1_'	TAACCACTCCCCTGGGGTTCCGGGTTAT-GTAATTGCTTTTTTGGCGGAACACACGGCCC
	'Human_alphaherpesvirus_1_HSV1_San_Francisco_USA_1980_EKN__gb_ON960056.1_'	TAACCACTCCCCTGGGGTTCCGGGTTAT-GTAATTGCTTTTTTGGCGGAACACACGGCCC
	'HumaHSV1-N1_1_CJ994__gb_KR011283.1_'	TAACCACTCCCCTGGGGTTCCGGGTTAT-CTAATTGCTTTTTTGGCGGAACACACGGCCC
	'HumaHSV1-N1_1_82S__gb_KR011307.1_'	TAACCACTCCCCTGGGGTTCCGGGTTAT-CTAATTGCTTTTTTGGCGGAACACACGGCCC
	'Human_alphaherpesvirus_1_914_H2__gb_KX265031.1_'	TAACCACTCCCCTGGGGTTCCGGGTTAT-CTAATTGCTTTTTTGGCGGAACACACGGCCC
	'Human_alphaherpesvirus_1_914_E3__gb_KX265037.1_'	TAACCACTCCCCTGGGGTTCCGGGTTAT-CTAATTGCTTTTTTGGCGGAACACACGGCCC
	'Human_alphaherpesvirus_1_HSV1_San_Francisco_USA_1979_DAB1__gb_ON960057.1_'	TAACCACTCCCCTGGGGTTCCGGGTTAT-GTAATTGCTTTTTTGGCGGAACACACGGCCC
	HSV1-N1__Query_30221_	YAMMCACTCCCCTGGGGTTSGGGGTNNATYTAATTGCTTTTTTGRYGGAACATNCNGCCC
	'HumaHSV1-N1_3__gb_NC001348.1_'	CAATGACGCCTGGAGGTGCAAGGACATT--------------------------------
	'HumaHSV1-N1_8__gb_NC009333.1_'	AACCAACGGCAACATGTAACAAAAAGTC--------------------------------
	'HumaHSV1-N1_4__gb_NC009334.1_'	CAAGGATGGAGGATAGGGGCAGGGAAACGCAAAT--------------------------
	'HumaHSV1-N1_7__gb_NC001716.2_'	------------------------------------------------------------

	'Chimpanzee_alpha_1_herpesvirus_strain_105640__gb_NC023677.1_'	CTCGCGCGTCGCCGGGTGGGTGGGCTGATTGGCCCCGGATTGGTCCCTGGGGCTTCCTAG
	'HumaHSV1-N1_2_strain_HG52__gb_NC001798.2_'	CTCGCGCGCCGCCGGGTGGGTGGGCTGATCGGCCCC-TATTGGTCCCCTGGGCTTCCTAG
	'HumaHSV1-N1_1_strain_17__gb_NC001806.2_'	CTCGCGCATTGGCCCGCGGGTCGCTCAATGAACCCG-CATTGGTCCCCTGGGGTTCCGGG
	'HumaHSV1-N1_1_isolate_2158_2007__emb_LT594106.1_'	CTCGCGCATTGGCCCGCGGGTCGCTCAATGAACCCG-CATTGGTCCCCTGGGGTTCCGGG
	'Human_alphaherpesvirus_1_HSV1_v76_d266__gb_OP297882.1_'	CTCGCGCATTGGCCCGCGGGTCGCTCAATGAACCCG-CATTGGTCCCCTGGGGTTCCGGG
	'Human_alphaherpesvirus_1_HSV_v29_site13_day2__gb_MG708290.1_'	CTCGCGCATTGGCCCGCGGGTCGCTCAATGAACCCG-CATTGGTCCCCTGGGGTTCCGGG
	'Human_alphaherpesvirus_1_HSV1_San_Francisco_USA_1980_EKN__gb_ON960056.1_'	CTCGCGCATTGGCCCGCGGGTCGCTCAATGAACCCG-CATTGGTCCCCTGGGGTTCCGGG
	'HumaHSV1-N1_1_CJ994__gb_KR011283.1_'	CTCGCGCATTGGCCCGCGGGTCGCTCAATGAACCCG-CATTGGTCCCCTGGGGTTCCGGG
	'HumaHSV1-N1_1_82S__gb_KR011307.1_'	CTCGCGCATTGGCCCGCGGGTCGCTCAATGAACCCG-CATTGGTCCCCTGGGGTTCCGGG
	'Human_alphaherpesvirus_1_914_H2__gb_KX265031.1_'	CTCGCGCATTGGCCCGCGGGTCGCTCAATGAACCCG-CATTGGTCCCCTGGGGTTCCGGG
	'Human_alphaherpesvirus_1_914_E3__gb_KX265037.1_'	CTCGCGCATTGGCCCGCGGGTCGCTCAATGAACCCG-CATTGGTCCCCTGGGGTTCCGGG
	'Human_alphaherpesvirus_1_HSV1_San_Francisco_USA_1979_DAB1__gb_ON960057.1_'	CTCGCGCATTGGCCCGCGGGTCGCTCAATGAACCCG-CATTGGTCCCCTGGGGTTCCGGG
	HSV1-N1__Query_30221_	TTCGCGCAWKSGCCCGCGGGTCGCTCAATGAACCCG-CATTGGTCHVCTGGGGTTCCGGG
	'HumaHSV1-N1_3__gb_NC001348.1_'	------------------------------------------------------------
	'HumaHSV1-N1_8__gb_NC009333.1_'	------------------------CTGTCCAAACCC--------------AGGTGAAATA
	'HumaHSV1-N1_4__gb_NC009334.1_'	-------------------GCCGGTTGCCCGGTATG--------------GGGGCCCGTT
	'HumaHSV1-N1_7__gb_NC001716.2_'	------------------------TAGCTCTAAGCC--------------TAACCCCAAC

	'Chimpanzee_alpha_1_herpesvirus_strain_105640__gb_NC023677.1_'	TATGCTAATGAGTTT---CTCCCTGGGGGCGGGCGG-CCG-----GGGACGCTGACGAGG
	'HumaHSV1-N1_2_strain_HG52__gb_NC001798.2_'	TATGCTAATGAATTT---CTCCCCGGGGGCGGGC--------------------------
	'HumaHSV1-N1_1_strain_17__gb_NC001806.2_'	TATGGTAATGAGTTT---CTTCGGGAAGGCGGGAAGCCCC-----GGGGCACCGACGCAG
	'HumaHSV1-N1_1_isolate_2158_2007__emb_LT594106.1_'	TATGGTAATGAGTTT---CTTCGGGAAGGCGGGAAGCCCC-----GGGGCACCGACGCAG
	'Human_alphaherpesvirus_1_HSV1_v76_d266__gb_OP297882.1_'	TATGGTAATGAGTTT---CTTCGGGAAGGCGGGAAGCCCC-----GGGGCACCGACGCAG
	'Human_alphaherpesvirus_1_HSV_v29_site13_day2__gb_MG708290.1_'	TATGGTAATGAGTTT---CTTCGGGAAGGCGGGAAGCCCC-----GGGGCACCGACGCAG
	'Human_alphaherpesvirus_1_HSV1_San_Francisco_USA_1980_EKN__gb_ON960056.1_'	TATGGTAATGAGTTT---CTTCGGGAAGGCGGGAAGCCCC-----GGGGCACCGACGCAG
	'HumaHSV1-N1_1_CJ994__gb_KR011283.1_'	TATGGTAATGAGTTT---CTTCGGGAAGGCGGGAAGCCCC-----GGGGCGCCGACGCAG
	'HumaHSV1-N1_1_82S__gb_KR011307.1_'	TATGGTAATGAGTTT---CTTCGGGAAGGCGGGAAGCCCC-----GGGGCGCCGACGCAG
	'Human_alphaherpesvirus_1_914_H2__gb_KX265031.1_'	TATGGTAATGAGTTT---CTTCGGGAAGGCGGGAAGCCCC-----GGGGCGCCGACGCAG
	'Human_alphaherpesvirus_1_914_E3__gb_KX265037.1_'	TATGGTAATGAGTTT---CTTCGGGAAGGCGGGAAGCCCC-----GGGGCGCCGACGCAG
	'Human_alphaherpesvirus_1_HSV1_San_Francisco_USA_1979_DAB1__gb_ON960057.1_'	TATGGTAATGAGTTT---CTTCGGGAAGGCGGGAAGCCCC-----GGGGCACCGACGCAG
	HSV1-N1__Query_30221_	TATGGTAATGAGTTG---CTTCGGGAAGGCGGGAAGCCCC-----GGGGCGCCGACGCAG
	'HumaHSV1-N1_3__gb_NC001348.1_'	TATTAT------------TTTGGCGATGAAGGAAAAGCGATCCACAACGCTTGGGTATGA
	'HumaHSV1-N1_8__gb_NC009333.1_'	CAAAATGGAAAGGTTATATTTCATGGTGGACAAGATGCCT-----TAAAATATGGGGCAA
	'HumaHSV1-N1_4__gb_NC009334.1_'	TATTATGGTAAGGCT---CTTCGGGCAAGATGGAGAGGCA-----AACATACAGGAGCAA
	'HumaHSV1-N1_7__gb_NC001716.2_'	CCTAACCCTAACCCTAG-CTCTAAGCCTAACCCCAACCCTAACCCTAACCCTAGCTCTAA

	'Chimpanzee_alpha_1_herpesvirus_strain_105640__gb_NC023677.1_'	AACCACTCAGGGCCGCGCCAGCGGGGCG------------------CC-GGGGGACTCCC
	'HumaHSV1-N1_2_strain_HG52__gb_NC001798.2_'	-ACCACTCAGGGCCGCGCCGGCGGGGCG------------------CCGGGGGGACTCCC
	'HumaHSV1-N1_1_strain_17__gb_NC001806.2_'	GCCAAGCCCCTGTTGCGTCGGCGGGAGGGGCATGCTAATGGGGTTCTTTGGGGGACACCG
	'HumaHSV1-N1_1_isolate_2158_2007__emb_LT594106.1_'	GCCAAGCCCCTGTTGCGTCGGCGGGAGGGGCATGCTAATGGGGTTCTTTGGGGGACACCG
	'Human_alphaherpesvirus_1_HSV1_v76_d266__gb_OP297882.1_'	GCCAAGCCCCTGTTGCGTCGGCGGGAGGGGCATGCTAATGGGGTTCTTTGGGGGACACCG
	'Human_alphaherpesvirus_1_HSV_v29_site13_day2__gb_MG708290.1_'	GCCAAGCCCCTGTTGCGTCGGCGGGAGGGGCATGCTAATGGGGTTCTTTGGGGGACACCG
	'Human_alphaherpesvirus_1_HSV1_San_Francisco_USA_1980_EKN__gb_ON960056.1_'	GCCAAGCCCCTGTTGCGTCGGCGGGAGGGGCATGCTAATGGGGTTCTTTGGGGGACACCG
	'HumaHSV1-N1_1_CJ994__gb_KR011283.1_'	GCCAAGCCCCTGTTGCGTCGGCGGGAGGGGCATGCTAATGGGGTTCTTTGGGGGACACCG
	'HumaHSV1-N1_1_82S__gb_KR011307.1_'	GCCAAGCCCCTGTTGCGTCGGCGGGAGGGGCATGCTAATGGGGTTCTTTGGGGGACACCG
	'Human_alphaherpesvirus_1_914_H2__gb_KX265031.1_'	GCCAAGCCCCTGTTGCGTCGGCGGGAGGGGCATGCTAATGGGGTTCTTTGGGGGACACCG
	'Human_alphaherpesvirus_1_914_E3__gb_KX265037.1_'	GCCAAGCCCCTGTTGCGTCGGCGGGAGGGGCATGCTAATGGGGTTCTTTGGGGGACACCG
	'Human_alphaherpesvirus_1_HSV1_San_Francisco_USA_1979_DAB1__gb_ON960057.1_'	GCCAAGCCCCTGTTGCGTCGGCGGGAGGGGCATGCTAATGGGGTTCTTTGGGGGACACCG
	HSV1-N1__Query_30221_	GCCAAGCCCCTGTTGCGTCGGCGGGAGGGGCATGCTAATGGGGTTCTDTGGGGGACACCG
	'HumaHSV1-N1_3__gb_NC001348.1_'	ATGTGGTACGGGCT-TGCATTTACTGGC-------------TCCATCTATGGGTACATTT
	'HumaHSV1-N1_8__gb_NC009333.1_'	ACATTTCATATGTT-TGTAATGAAGGAT-------------ATTTTTTGGTTGGTCGAGA
	'HumaHSV1-N1_4__gb_NC009334.1_'	AGGCTATATGAGCTACTCTCTGACCCCC-------------GCTCCGCGCTCGGCCTAGA
	'HumaHSV1-N1_7__gb_NC001716.2_'	GCCTAACCCCAACCCTAACCCTAACCCT-------------AGCTCTAAGTCTAACCCCA

	'Chimpanzee_alpha_1_herpesvirus_strain_105640__gb_NC023677.1_'	ATCTGCGTC---------GGCGGGGGGCGGCGCATGCTAATGGGGTTCTTCGAGGACACC
	'HumaHSV1-N1_2_strain_HG52__gb_NC001798.2_'	ATCTGCGTC---------GGCGGGGGGCGGCGCATGCTAATGGGGTTCTTGGAGTACACC
	'HumaHSV1-N1_1_strain_17__gb_NC001806.2_'	GGTTGGGCCCCCAAATCGGGGGCCGGGCCGTGCATGCTAATGATATTCTTTGGGGGCGCC
	'HumaHSV1-N1_1_isolate_2158_2007__emb_LT594106.1_'	GGTTGGTCCCCCAAATCGGGGGCCGGGCCGTGCATGCTAATGATATTCTTTGGGGGCGCC
	'Human_alphaherpesvirus_1_HSV1_v76_d266__gb_OP297882.1_'	GGTTGGTCCCCCAAATCGGGGGCCGGGCCGTGCATGCTAATGATATTCTTTGGGGGCGCC
	'Human_alphaherpesvirus_1_HSV_v29_site13_day2__gb_MG708290.1_'	GGTTGGTCCCCCCAATCGGGGGCCGGGCCGTGCATGCTAATGATATTCTTTGGGGGCGCC
	'Human_alphaherpesvirus_1_HSV1_San_Francisco_USA_1980_EKN__gb_ON960056.1_'	GGTTGGTCCCCCAAATCGGGGGCCGGGCCGTGCATGCTAATGATATTCTTTGGGGGCGCC
	'HumaHSV1-N1_1_CJ994__gb_KR011283.1_'	GGTTGGTCCCCCAAATCGGGGGCCGGGCCGTGCATGCTAATGATATTCTTTGGGGGCGCC
	'HumaHSV1-N1_1_82S__gb_KR011307.1_'	GGTTGGTCCCCCAAATCGGGGGCCGGGCCGTGCATGCTAATGATATTCTTTGGGGGCGCC
	'Human_alphaherpesvirus_1_914_H2__gb_KX265031.1_'	GGTTGGTCCCCCAAATCGGGGGCCGGGCCGTGCATGCTAATGATATTCTTTGGGGGCGCC
	'Human_alphaherpesvirus_1_914_E3__gb_KX265037.1_'	GGTTGGTCCCCCAAATCGGGGGCCGGGCCGTGCATGCTAATGATATTCTTTGGGGGCGCC
	'Human_alphaherpesvirus_1_HSV1_San_Francisco_USA_1979_DAB1__gb_ON960057.1_'	GGTTGGTCCCCCAAATCGGGGGCCGGGCCGTGCATGCTAATGATATTCTTTGGGGGCGCC
	HSV1-N1__Query_30221_	GGTTGNTCCCCCAAATCGGARGCCGGGCCGTGCATGCTAATGATWTTCTTTGGGGGCGCC
	'HumaHSV1-N1_3__gb_NC001348.1_'	CTCCGCACACACGGTTTAAGTAACAGAGATCTCTGTTT---------------------A
	'HumaHSV1-N1_8__gb_NC009333.1_'	ATACGTGCG---ATATTGTATGATTGGAGCATCTGGCCAA-------------------A
	'HumaHSV1-N1_4__gb_NC009334.1_'	CCCGGGGC-----CCCTGATTGCTGAGAACCTGCTGCTAGTGGCGCT----------GCG
	'HumaHSV1-N1_7__gb_NC001716.2_'	ACCCTAACCCTAACCCTA---GCTCTAAGTTTCACCCCAAC-----------------CC

	'Chimpanzee_alpha_1_herpesvirus_strain_105640__gb_NC023677.1_'	CGGTTGGTCCCCGGGGACGGGGCCGCCCCCAAA-------------GGGGGATTCCCTC-
	'HumaHSV1-N1_2_strain_HG52__gb_NC001798.2_'	CGGTTGGTCCCCGGGGACGGGGCCGCCCCGAGAGG-----------GGGGGATTCCCTC-
	'HumaHSV1-N1_1_strain_17__gb_NC001806.2_'	GGGTTGGTCCCCGGGGACGGGGCCGCCCCGCGGTG-----------GG------------
	'HumaHSV1-N1_1_isolate_2158_2007__emb_LT594106.1_'	GGGTTGGTCCCCGGGGACGGGGCCGCCCCGCGGTG-----------GG------------
	'Human_alphaherpesvirus_1_HSV1_v76_d266__gb_OP297882.1_'	GGGTTGGTCCCCGGGGACGGGGCCGCCCCGCGGTG-----------GG------------
	'Human_alphaherpesvirus_1_HSV_v29_site13_day2__gb_MG708290.1_'	GGGTTGGTCCCCGGGGACGGGGCCGCCCCGCGGTG-----------GG------------
	'Human_alphaherpesvirus_1_HSV1_San_Francisco_USA_1980_EKN__gb_ON960056.1_'	GGGTTGGTCCCCGGGGACGGGGCCGCCCCGCGGTG-----------GG------------
	'HumaHSV1-N1_1_CJ994__gb_KR011283.1_'	GGGTTGGTCCCCGGGGACGGGGCCGCCCCGCGGTG-----------GG------------
	'HumaHSV1-N1_1_82S__gb_KR011307.1_'	GGGTTGGTCCCCGGGGACGGGGCCGCCCCGCGGTG-----------GG------------
	'Human_alphaherpesvirus_1_914_H2__gb_KX265031.1_'	GGGTTGGTCCCCGGGGACGGGGCCGCCCCGCGGTG-----------GG------------
	'Human_alphaherpesvirus_1_914_E3__gb_KX265037.1_'	GGGTTGGTCCCCGGGGACGGGGCCGCCCCGCGGTG-----------GG------------
	'Human_alphaherpesvirus_1_HSV1_San_Francisco_USA_1979_DAB1__gb_ON960057.1_'	GGGTTGGTCCCCGGGGACGGGGCCGCCCCGCGGTG-----------GG------------
	HSV1-N1__Query_30221_	GGGTTGGTCCCCGGGGACGGGGCCGCCCCGCGGTG-----------GG------------
	'HumaHSV1-N1_3__gb_NC001348.1_'	TGGCGGGGTAATATTTATGATATGCATATGCAACGTCTTATGTTTTGGGAGAATATCGC-
	'HumaHSV1-N1_8__gb_NC009333.1_'	TGGCGTGGTCATCTTCTCCTCCTTTTTGTGAAAA------------AGAAAAGTGTCACA
	'HumaHSV1-N1_4__gb_NC009334.1_'	TGGCACCAACAACGATCCCAGGCCTCAGCGTCAGG---AGAGGGCCAGAGAACTGGCCCT
	'HumaHSV1-N1_7__gb_NC001716.2_'	TAACCCTAACCCTAGCTCTAAGTCTAACCCCAACC-----------CTAACCCTAACCCT

	'Chimpanzee_alpha_1_herpesvirus_strain_105640__gb_NC023677.1_'	---CCGCCGCCCCCGTCGGG----------GCGCTCGGCTATTGGGGGAATCGTAAATGC
	'HumaHSV1-N1_2_strain_HG52__gb_NC001798.2_'	---CCTCCGCCCCCGCCGGG----------GCGCGCGGCTATTGGGGGAATCGTAAATGC
	'HumaHSV1-N1_1_strain_17__gb_NC001806.2_'	-----CCTGCCTCCCCTGGG----------ACGCGCGGCCATTGGGGGAATCGTCACTGC
	'HumaHSV1-N1_1_isolate_2158_2007__emb_LT594106.1_'	-----CCTGCCTCCCCTGGG----------ACGCGCGGCCATTGGGGGAATCGTCACTGC
	'Human_alphaherpesvirus_1_HSV1_v76_d266__gb_OP297882.1_'	-----CCTGCCTCCCCTGGG----------ACGCGCGGCCATTGGGGGAATCGTCACTGC
	'Human_alphaherpesvirus_1_HSV_v29_site13_day2__gb_MG708290.1_'	-----CCTGCCTCCCCTGGG----------ACGCGCGGCCATTGGGGGAATCGTCACTGC
	'Human_alphaherpesvirus_1_HSV1_San_Francisco_USA_1980_EKN__gb_ON960056.1_'	-----CCTGCCTCCCCTGGG----------ACGCGCGGCCATTGGGGGAATCGTCACTGC
	'HumaHSV1-N1_1_CJ994__gb_KR011283.1_'	-----CCTGCCTCCCCTGGG----------ACGCGCGGCCATTGGGGGAATCGTCACTGC
	'HumaHSV1-N1_1_82S__gb_KR011307.1_'	-----CCTGCCTCCCCTGGG----------ACGCGCGGCCATTGGGGGAATCGTCACTGC
	'Human_alphaherpesvirus_1_914_H2__gb_KX265031.1_'	-----CCTGCCTCCCCTGGG----------ACGCGCGGCCATTGGGGGAATCGTCACTGC
	'Human_alphaherpesvirus_1_914_E3__gb_KX265037.1_'	-----CCTGCCTCCCCTGGG----------ACGCGCGGCCATTGGGGGAATCGTCACTGC
	'Human_alphaherpesvirus_1_HSV1_San_Francisco_USA_1979_DAB1__gb_ON960057.1_'	-----CCTGCCTCCCCTGGG----------ACGCGCGGCCATTGGGGGAATCGTCACTGC
	HSV1-N1__Query_30221_	-----CCTGCCTYCCCTGGG----------ACGCGCGGCCATTGGGGGAATCGKCACTGC
	'HumaHSV1-N1_3__gb_NC001348.1_'	-----GCAAAATACCACTGA----------------AACACCTTGTATAACGTCGACGTT
	'HumaHSV1-N1_8__gb_NC009333.1_'	GACCGAAAATCGAAAATGGA----------------GATTTTAAGCCTGATAAAGATTAT
	'HumaHSV1-N1_4__gb_NC009334.1_'	CGTTGGCATTCTACTA-GGA----------------AACGGCGAGCAGGGTGAACACTTG
	'HumaHSV1-N1_7__gb_NC001716.2_'	AGCTCTAAGTCTAACCCCAACCCTAACCCTAACCCTAGCTCTAAGCCTAACCCCAACCCT

	'Chimpanzee_alpha_1_herpesvirus_strain_105640__gb_NC023677.1_'	CGCCCCTTTGGGGGAGTGGATAG--GCGCCGGGTATAAG-GCAGCCCCGTCTGACGGTCG
	'HumaHSV1-N1_2_strain_HG52__gb_NC001798.2_'	CGCCCCTTTGGGGGAGTGGATAG--GCGCCGGGTATAAG-GCAGCCCCGTGTGACGGTCG
	'HumaHSV1-N1_1_strain_17__gb_NC001806.2_'	CG-CCCCTTTGGGGAGGGGAAAG--GCGTGGGGTATAAGTTAGCCCTGGCCCGACAGTCT
	'HumaHSV1-N1_1_isolate_2158_2007__emb_LT594106.1_'	CG--CCCTTTGGGGAGGGGAAAG--GCGTGGGA-------TAGCCCTGGCCCGACGGTCT
	'Human_alphaherpesvirus_1_HSV1_v76_d266__gb_OP297882.1_'	CG--CCCTTTGGGGAGGGGAAAG--GCGTGGGA-------TAGCCCTGGCCCGACGGTCT
	'Human_alphaherpesvirus_1_HSV_v29_site13_day2__gb_MG708290.1_'	CG--CCCCTTGGGGAGGGGAAAG--GCGTGGGA-------TAAGCCTGGCCCGACGGTCT
	'Human_alphaherpesvirus_1_HSV1_San_Francisco_USA_1980_EKN__gb_ON960056.1_'	CG--CCCCTTGGGGAGGGGAAAG--GCGTGGGA-------TAAGCCTGGCCCGACAGTCT
	'HumaHSV1-N1_1_CJ994__gb_KR011283.1_'	CG--CCCCTTGGGGAGGGGAAAG--GCGTGGGA-------TAAGCCTGGCCCGACCGTCT
	'HumaHSV1-N1_1_82S__gb_KR011307.1_'	CG--CCCCTTGGGGAGGGGAAAG--GCGTGGGA-------TAAGCCTGGCCCGACCGTCT
	'Human_alphaherpesvirus_1_914_H2__gb_KX265031.1_'	CG--CCCCTTGGGGAGGGGAAAG--GCGTGGGA-------TAAGCCTGGCCCGACCGTCT
	'Human_alphaherpesvirus_1_914_E3__gb_KX265037.1_'	CG--CCCCTTGGGGAGGGGAAAG--GCGTGGGA-------TAAGCCTGGCCCGACCGTCT
	'Human_alphaherpesvirus_1_HSV1_San_Francisco_USA_1979_DAB1__gb_ON960057.1_'	CG--CCCCTTGGGGAGGGGAAAG--GCGTGGGA-------TAAGCCTGGCCCGACGGTCT
	HSV1-N1__Query_30221_	CG--CCCNNNGGNNWGGGGAAAG--GCGTGGGA-------NNNNCCTNNSCCGACCGTCT
	'HumaHSV1-N1_3__gb_NC001348.1_'	AACATGCAACTTGACAGAAGACT---CT-----GGTGAAGCCGCACTTACCACG---TCA
	'HumaHSV1-N1_8__gb_NC009333.1_'	TATGAGTATAATGATGCAGTTCA---TTTTGAATGTAATGAAGGATATACTCTA--GTTG
	'HumaHSV1-N1_4__gb_NC009334.1_'	GGCACGGAGAGTGCCCTGGAGGC---CTCAGGCAACAACTATGTGTATGCCT-----ACG
	'HumaHSV1-N1_7__gb_NC001716.2_'	AACCCTAACCCTAGCTCTAAGCCTAACCCCAACCCTAACCCTAACCCTAGCT-----CTA

	'Chimpanzee_alpha_1_herpesvirus_strain_105640__gb_NC023677.1_'	GGCCGCATTCGCACCCCGGCACTGCGAGCGACGGAGCGGAGCGGCCCGGCAGGAGAAG--
	'HumaHSV1-N1_2_strain_HG52__gb_NC001798.2_'	GGCCGCATTCGCACCCCGGCACTGCGAGCGACGGAGCG--GCGGCCCGGCGGGAG-----
	'HumaHSV1-N1_1_strain_17__gb_NC001806.2_'	GGTCGCATTTGCACCTCGGCACTCGGAGCGA---GACGCAGCAGCCAGGCAGACTCGGGC
	'HumaHSV1-N1_1_isolate_2158_2007__emb_LT594106.1_'	GGTC-----TGCACCTCGGCACTCGGAGCGA---GACGCAGCAGCCAGGCAGACTCGGGC
	'Human_alphaherpesvirus_1_HSV1_v76_d266__gb_OP297882.1_'	GGTC-----TGCACCTCGGCACTCGGAGCGA---GACGCAGCAGCCAGGCAGACTCGGGC
	'Human_alphaherpesvirus_1_HSV_v29_site13_day2__gb_MG708290.1_'	GGTC-----GCATTTGCGGCACTCGGAGCGA---GACGCAGCAGCCAGGCAGACTCGGGC
	'Human_alphaherpesvirus_1_HSV1_San_Francisco_USA_1980_EKN__gb_ON960056.1_'	GGTC-----GCATTTGCGGCACTCGGAGCGA---GACGCAGCAGCCAGGCAGACTCGGGC
	'HumaHSV1-N1_1_CJ994__gb_KR011283.1_'	GGTC-----GCATTTGCGGCACTCGGAGCGA---GACGCAGCAGCCAGGCAGACTCGGGC
	'HumaHSV1-N1_1_82S__gb_KR011307.1_'	GGTC-----GCATTTGCGGCACTCGGAGCGA---GACGCAGCAGCCAGGCAGACTCGGGC
	'Human_alphaherpesvirus_1_914_H2__gb_KX265031.1_'	GGTC-----GCATTTGCGGCACTCGGAGCGA---GACGCAGCAGCCAGGCAGACTCGGGC
	'Human_alphaherpesvirus_1_914_E3__gb_KX265037.1_'	GGTC-----GCATTTGCGGCACTCGGAGCGA---GACGCAGCAGCCAGGCAGACTCGGGC
	'Human_alphaherpesvirus_1_HSV1_San_Francisco_USA_1979_DAB1__gb_ON960057.1_'	GGTC-----GCATTTGCGGCACTCGGAGCGA---GACGCAGCAGCCAGGCAGACTCGGGC
	HSV1-N1__Query_30221_	GGTC-----NNNNNNNCGGCNCNCNGAGCGA---GACGCAGCAGCCAGGCAGACTCGGGC
	'HumaHSV1-N1_3__gb_NC001348.1_'	GACCGACCCACTCTCCCAACCCTA------ACAGCCCAAGGAAGACCAACAGTTT-----
	'HumaHSV1-N1_8__gb_NC009333.1_'	GACCACATTCCATTGCATGTGCAGTTA---ATAACACGTGGACATCTAACA---------
	'HumaHSV1-N1_4__gb_NC009334.1_'	GACCAGACTGGATGGCAAGGCCTTCCA--CATGGTCCGCGGAAATCCAGCAATTC-----
	'HumaHSV1-N1_7__gb_NC001716.2_'	AGCCTAACCCCAACCCTAACCCTA------ACCCTAGCTCTAAGCCTAACCCCAA-----

	'Chimpanzee_alpha_1_herpesvirus_strain_105640__gb_NC023677.1_'	-----------------ACCCGAAGAGACCCGGAGGGAC---------------------
	'HumaHSV1-N1_2_strain_HG52__gb_NC001798.2_'	---------------------GAGGAGACCCGGAGAGACAGAGACTAAAACCCGGCAAGA
	'HumaHSV1-N1_1_strain_17__gb_NC001806.2_'	CGCCCCCTCTCCGCATCACCACAGAAGCCCCGCCTACGTTGCGACC--------------
	'HumaHSV1-N1_1_isolate_2158_2007__emb_LT594106.1_'	CGCCCCCTCTCCGCATCACCACAGAAGCCCCGCCTACGTTGCGACC--------------
	'Human_alphaherpesvirus_1_HSV1_v76_d266__gb_OP297882.1_'	CGCCCCCTCTCTGCATCACCACAGAAGCCCCGCCTACGTTGCGACC--------------
	'Human_alphaherpesvirus_1_HSV_v29_site13_day2__gb_MG708290.1_'	CGCCCCCTCTCCGCATCACCACAGAAGCCCCGCCTACGTTGCGACC--------------
	'Human_alphaherpesvirus_1_HSV1_San_Francisco_USA_1980_EKN__gb_ON960056.1_'	CGCCCCCTCTCCGCATCACCACAGAAGCCCCGCCTACGTTGCGACC--------------
	'HumaHSV1-N1_1_CJ994__gb_KR011283.1_'	CGCCCCCTCTCCGCATCACCACAGAAGCCCCGCCTACGTTGCGACC--------------
	'HumaHSV1-N1_1_82S__gb_KR011307.1_'	CGCCCCCTCTCCGCATCACCACAGAAGCCCCGCCTACGTTGCGACC--------------
	'Human_alphaherpesvirus_1_914_H2__gb_KX265031.1_'	CGCCCCCTCTCCGCATCACCACAGAAGCCCCGCCTACGTTGCGACC--------------
	'Human_alphaherpesvirus_1_914_E3__gb_KX265037.1_'	CGCCCCCTCTCCGCATCACCACAGAAGCCCCGCCTACGTTGCGACC--------------
	'Human_alphaherpesvirus_1_HSV1_San_Francisco_USA_1979_DAB1__gb_ON960057.1_'	CGCCCCCTCTCCGCATCACCACAGAAGCCCCGCCTACGTTGCGACC--------------
	HSV1-N1__Query_30221_	CGCCGCGKCTCCGCATCACCACAKAWGCNCCGCNTNNTTTTCGACC--------------
	'HumaHSV1-N1_3__gb_NC001348.1_'	CCAACATTCGTGGAATATTGAAAGGATCCCCCC------GTCAACAGCCGGTCTGT----
	'HumaHSV1-N1_8__gb_NC009333.1_'	TGCCAACCTGTGAACTC----------------------GCAGGCTGTAAATTTCC----
	'HumaHSV1-N1_4__gb_NC009334.1_'	CTGCGACTCCTGGGCGCCACGTACGTGCTTCGCGTGGAGATGGGCAGGCAGTTTGG----
	'HumaHSV1-N1_7__gb_NC001716.2_'	CCCTAACCCTAACCCTAGCTCTAAGTTCACCCC---AACCCTAACCCTAACCCTAG----

	'Chimpanzee_alpha_1_herpesvirus_strain_105640__gb_NC023677.1_'	---------CGGACCGGC-------GGC---GGTTCGCTCTTCCTCGC----GACCTCAT
	'HumaHSV1-N1_2_strain_HG52__gb_NC001798.2_'	GAGAGACCGCGGGCCGCC-------GTCTCGAGTCTACCCTACCCCG-------GCTCAT
	'HumaHSV1-N1_1_strain_17__gb_NC001806.2_'	-----CCCAGGGACCCTC-------CGTCCGCGACCCTCCAGCCGCATAC-GACCCCCAT
	'HumaHSV1-N1_1_isolate_2158_2007__emb_LT594106.1_'	-----CCCAGGGACCCTC-------CGTCCGCGACCCTCCAGCCGCATAC-GACCCCCAT
	'Human_alphaherpesvirus_1_HSV1_v76_d266__gb_OP297882.1_'	-----CCCAGGGACCCTC-------CGTCCGCGACCCTCCAGCCGCATAC-GACCCCCAT
	'Human_alphaherpesvirus_1_HSV_v29_site13_day2__gb_MG708290.1_'	-----CCCAGGGACCCTC-------CGTCCGCGACCCTCCAGCCGCATAC-GACCCCCAT
	'Human_alphaherpesvirus_1_HSV1_San_Francisco_USA_1980_EKN__gb_ON960056.1_'	-----CCCAGGGACCCTC-------CGTCCGCGACCCTCCAGCCGCATAC-GACCCCCAT
	'HumaHSV1-N1_1_CJ994__gb_KR011283.1_'	-----CCCAGGGACCCTC-------CGTCCGCGACCCTCCAGCCGCATAC-GACCCCCAT
	'HumaHSV1-N1_1_82S__gb_KR011307.1_'	-----CCCAGGGACCCTC-------CGTCCGCGACCCTCCAGCCGCATAC-GACCCCCAT
	'Human_alphaherpesvirus_1_914_H2__gb_KX265031.1_'	-----CCCAGGGACCCTC-------CGTCCGCGACCCTCCAGCCGCATAC-GACCCCCAT
	'Human_alphaherpesvirus_1_914_E3__gb_KX265037.1_'	-----CCCAGGGACCCTC-------CGTCCGCGACCCTCCAGCCGCATAC-GACCCCCAT
	'Human_alphaherpesvirus_1_HSV1_San_Francisco_USA_1979_DAB1__gb_ON960057.1_'	-----CCCAGGGACCCTC-------CGTCCGCGACCCTCCAGCCGCATAC-GACCCCCAT
	HSV1-N1__Query_30221_	-----CCCAGGGANSCTC-------CGTCCGCGACCCTCCAGCCGCATAC-GACCCCCAT
	'HumaHSV1-N1_3__gb_NC001348.1_'	-----CACCGGGTTAGAT----------------TTGCCGAACCTACGGA----GGGCGT
	'HumaHSV1-N1_8__gb_NC009333.1_'	-----ATCGGTGACTCATGG--------------TTATCCAATCCAAGGT---------T
	'HumaHSV1-N1_4__gb_NC009334.1_'	-----CTTCGAGGTGCATAGAAGCCGGCCCTCCTTCCGTCAGTTCCAGGCCATCAATCAT
	'HumaHSV1-N1_7__gb_NC001716.2_'	-----CTCTAAGTCTAAC--------CCCAACCCTAACCCTAACCCTAGC---------T

	'Chimpanzee_alpha_1_herpesvirus_strain_105640__gb_NC023677.1_'	GGAACCCCGGCCCGGCGCGAGCTCCCGGGCGGACCCCGGTGCCGAGCGGCCGCGGCGGG-
	'HumaHSV1-N1_2_strain_HG52__gb_NC001798.2_'	GGAACCCCGGCCCGGCACGAGCTCCCGGGCGGACCCCGGCCCCGAGCGGCCGCCGCGGC-
	'HumaHSV1-N1_1_strain_17__gb_NC001806.2_'	GGAGCCCCGCCCCGGAGCGAGTACCC--GCCGGCCTGAGGGCCG----------------
	'HumaHSV1-N1_1_isolate_2158_2007__emb_LT594106.1_'	GGAGCCCCGCCCCGGAGCGAGTACCC--GCCGGCCTGAGGGCCG----------------
	'Human_alphaherpesvirus_1_HSV1_v76_d266__gb_OP297882.1_'	GGAGCCCCGCCCCGGAGCGAGTACCC--GCCGGCCTGAGGGCCG----------------
	'Human_alphaherpesvirus_1_HSV_v29_site13_day2__gb_MG708290.1_'	GGAGCCCCGCCCCGGAGCGAGTACCC--GCCGGCCTGAGGGCCG----------------
	'Human_alphaherpesvirus_1_HSV1_San_Francisco_USA_1980_EKN__gb_ON960056.1_'	GGAGCCCCGCCCCGGAGCGAGTACCC--GCCGGCCTGAGGGCCG----------------
	'HumaHSV1-N1_1_CJ994__gb_KR011283.1_'	GGAGCCCCGCCCCGGAGCGAGTACCC--GCCGGCCTGAGGGCCG----------------
	'HumaHSV1-N1_1_82S__gb_KR011307.1_'	GGAGCCCCGCCCCGGAGCGAGTACCC--GCCGGCCTGAGGGCCG----------------
	'Human_alphaherpesvirus_1_914_H2__gb_KX265031.1_'	GGAGCCCCGCCCCGGAGCGAGTACCC--GCCGGCCTGAGGGCCG----------------
	'Human_alphaherpesvirus_1_914_E3__gb_KX265037.1_'	GGAGCCCCGCCCCGGAGCGAGTACCC--GCCGGCCTGAGGGCCG----------------
	'Human_alphaherpesvirus_1_HSV1_San_Francisco_USA_1979_DAB1__gb_ON960057.1_'	GGAGCCCCGCCCCGGAGCGAGTACCC--GCCGGCCTGAGGGCCG----------------
	HSV1-N1__Query_30221_	GGAGCCCCGCCCCGGAGCGAGTACCC--GCCGGCCTGAGCGCCG----------------
	'HumaHSV1-N1_3__gb_NC001348.1_'	ATTGATGTAATCA-----------CTAAATAAAA---TACACCTTTTTTCGATTGTACGT
	'HumaHSV1-N1_8__gb_NC009333.1_'	TTTCTCTTACTTATAAACA------TAAGCAAAGTGTTACTTTTGCATGCAATGATGGAT
	'HumaHSV1-N1_4__gb_NC009334.1_'	CTTGTCCTGTTTGACAACGC---CCTTCGCAAG----TACGATTCCGGCCAGGTGGCGGC
	'HumaHSV1-N1_7__gb_NC001716.2_'	CTAAGTCTAACCCCAACCCTAACCCTAACCCTAGCTCTAAGCCTAACCCCAACCCTAACC

	'Chimpanzee_alpha_1_herpesvirus_strain_105640__gb_NC023677.1_'	-------------AGACCCCCGACACTCAGGTGAGAGGGCGACCACC-------------
	'HumaHSV1-N1_2_strain_HG52__gb_NC001798.2_'	-------------AGACCCCCGGCAC---GGTGAGAGGGCGACCCCCGGGTCTCAGGCCC
	'HumaHSV1-N1_1_strain_17__gb_NC001806.2_'	----------------CCCCCAGCGC-GAGGTGAGGGGCCGGGCGCCATGTCTGGGGCGC
	'HumaHSV1-N1_1_isolate_2158_2007__emb_LT594106.1_'	----------------CCCCCAACGC-GAGGTGAGGGGCCGGGCGCCATGTCTGGGGCGC
	'Human_alphaherpesvirus_1_HSV1_v76_d266__gb_OP297882.1_'	----------------CCCCCAGCGC-GAGGTGAGGGGCCGGGCGCCATGTCTGGGGCGC
	'Human_alphaherpesvirus_1_HSV_v29_site13_day2__gb_MG708290.1_'	----------------CCCCCAGCGC-GAGGTGAGGGGCCGGGCGCCATGTCTGGGGCGC
	'Human_alphaherpesvirus_1_HSV1_San_Francisco_USA_1980_EKN__gb_ON960056.1_'	----------------CCCCCAGCGC-GAGGTGAGGGGCCGGGCGCCATGTCTGGGGCGC
	'HumaHSV1-N1_1_CJ994__gb_KR011283.1_'	----------------CCCCCAACGC-GAGGTGAGGGGCCGGGTGCCATGTCTGGGGCGC
	'HumaHSV1-N1_1_82S__gb_KR011307.1_'	----------------CCCCCAACGC-GAGGTGAGGGGCCGGGTGCCATGTCTGGGGCGC
	'Human_alphaherpesvirus_1_914_H2__gb_KX265031.1_'	----------------CCCCCAACGC-GAGGTGAGGGGCCGGGTGCCATGTCTGGGGCGC
	'Human_alphaherpesvirus_1_914_E3__gb_KX265037.1_'	----------------CCCCCAACGC-GAGGTGAGGGGCCGGGTGCCATGTCTGGGGCGC
	'Human_alphaherpesvirus_1_HSV1_San_Francisco_USA_1979_DAB1__gb_ON960057.1_'	----------------CCCCCAGCGC-GAGGTGAGGGGCCGGGCGCCATGTCTGGGGCGC
	HSV1-N1__Query_30221_	----------------CCGCTMACGC-GAGGKGAGGGGCCGGGCGCCATGWCYGGGGCGC
	'HumaHSV1-N1_3__gb_NC001348.1_'	ATTTTTATTTAA----------ATGTGTAGTTCATAGTCCG----CCGACAGCCGCTCGG
	'HumaHSV1-N1_8__gb_NC009333.1_'	TTGTTCTCAGAGGATCCCCC--ACAATTACGTGTAACGTTA----CTGAATGGGACCCAC
	'HumaHSV1-N1_4__gb_NC009334.1_'	GGGCTTCCAGAGGGCCCTTCTGGTGGCCGGGCCAGAGACCG----CTGACACGAGGCCGG
	'HumaHSV1-N1_7__gb_NC001716.2_'	CTAACCCTAG------CTCT--AAGTCTAACCCCAACCCTAA-CCCTAACCCTAGCTCTA

	'Chimpanzee_alpha_1_herpesvirus_strain_105640__gb_NC023677.1_'	------------------------------------------------------------
	'HumaHSV1-N1_2_strain_HG52__gb_NC001798.2_'	CCCCTT------------------------------------------------------
	'HumaHSV1-N1_1_strain_17__gb_NC001806.2_'	CATATTGGGG------------GGCGCCATATTGGGGGGCGCCATGTTGGGGGACCCCCG
	'HumaHSV1-N1_1_isolate_2158_2007__emb_LT594106.1_'	CATATTGGGG------------GGCGCCATGT----------------------------
	'Human_alphaherpesvirus_1_HSV1_v76_d266__gb_OP297882.1_'	CATATTGGGG------------GGCGCCATGT----------------------------
	'Human_alphaherpesvirus_1_HSV_v29_site13_day2__gb_MG708290.1_'	CATATTGGGG------------GGCGCCATGT----------------------------
	'Human_alphaherpesvirus_1_HSV1_San_Francisco_USA_1980_EKN__gb_ON960056.1_'	CATATTGGGG------------GGCGCCAT------------------------------
	'HumaHSV1-N1_1_CJ994__gb_KR011283.1_'	CATATTGGGG------------GGCGCCA--T----------------------------
	'HumaHSV1-N1_1_82S__gb_KR011307.1_'	CATATTGGGG------------GGCGCCA--T----------------------------
	'Human_alphaherpesvirus_1_914_H2__gb_KX265031.1_'	CATATTGGGG------------GGCGCCATGT----------------------------
	'Human_alphaherpesvirus_1_914_E3__gb_KX265037.1_'	CATATTGGGG------------GGCGCCATGT----------------------------
	'Human_alphaherpesvirus_1_HSV1_San_Francisco_USA_1979_DAB1__gb_ON960057.1_'	CATATTGGGG------------GGCGCCATGTTGGGGG----------------------
	HSV1-N1__Query_30221_	CMTATTGGGG------------GGCGCCATGT----------------------------
	'HumaHSV1-N1_3__gb_NC001348.1_'	GCTTTTCCCC--------------------------------------------------
	'HumaHSV1-N1_8__gb_NC009333.1_'	CACTTCCTAA-------------GTGTGTTTTGGAAG-----------------------
	'HumaHSV1-N1_4__gb_NC009334.1_'	ACCTCCGCAAGCTGAATGAGTGGGTGTTTGGTGGCAGGGC--------------------
	'HumaHSV1-N1_7__gb_NC001716.2_'	AGCCTAACCC--------------------------------------------------

	'Chimpanzee_alpha_1_herpesvirus_strain_105640__gb_NC023677.1_'	------------------------------------------------------------
	'HumaHSV1-N1_2_strain_HG52__gb_NC001798.2_'	-----------------------------TTCCCCGGACCACCCGGCTGCGGG-------
	'HumaHSV1-N1_1_strain_17__gb_NC001806.2_'	ACCCTTACACTGGAACCGGCCGCCATGTTGGGGGACCCCCACTCATACACGGGAGCCGGG
	'HumaHSV1-N1_1_isolate_2158_2007__emb_LT594106.1_'	--------------------------------GGACCCCCGCTCATACACGGGAGCCGGG
	'Human_alphaherpesvirus_1_HSV1_v76_d266__gb_OP297882.1_'	--------------------------------GGACCCCCGCTCATACACGGGAGCCGGG
	'Human_alphaherpesvirus_1_HSV_v29_site13_day2__gb_MG708290.1_'	-----------------------------------------------CACGGGAGCCGGG
	'Human_alphaherpesvirus_1_HSV1_San_Francisco_USA_1980_EKN__gb_ON960056.1_'	------------------------------------------------------------
	'HumaHSV1-N1_1_CJ994__gb_KR011283.1_'	-----------------------------------------------CACGGGAGCCGGG
	'HumaHSV1-N1_1_82S__gb_KR011307.1_'	-----------------------------------------------CACGGGAGCCGGG
	'Human_alphaherpesvirus_1_914_H2__gb_KX265031.1_'	-----------------------------------------------CACGGGAGCCGGG
	'Human_alphaherpesvirus_1_914_E3__gb_KX265037.1_'	-----------------------------------------------CACGGGAGCCGGG
	'Human_alphaherpesvirus_1_HSV1_San_Francisco_USA_1979_DAB1__gb_ON960057.1_'	--------------------------------------CCGCTCATACACGGGAGCCGGG
	HSV1-N1__Query_30221_	--------------------------------NNNNNNCCGCTCRWWCACGGGAGCCGGG
	'HumaHSV1-N1_3__gb_NC001348.1_'	--------------------------------CACATACAACATGATCGTATGCCTCGGA
	'HumaHSV1-N1_8__gb_NC009333.1_'	-----------------------------------ATATAGATGATCCAAACAATTCAAA
	'HumaHSV1-N1_4__gb_NC009334.1_'	-------------------------TGCTGGTGGCAGACAGCTGGCCGACGAGCTAAAGA
	'HumaHSV1-N1_7__gb_NC001716.2_'	--------------------------------CAACCCTAACCCTAACCCTAGCTCTAAG

	'Chimpanzee_alpha_1_herpesvirus_strain_105640__gb_NC023677.1_'	-----------G---------------------GGGTGGTCGCGGGCGGT----------
	'HumaHSV1-N1_2_strain_HG52__gb_NC001798.2_'	--------TTGG---------------------GGGTGGTCGCGGGCGGT----------
	'HumaHSV1-N1_1_strain_17__gb_NC001806.2_'	CGCCATGTTGGG---------------------GCGCCATGTTAGGGGGCGTGGAACCCC
	'HumaHSV1-N1_1_isolate_2158_2007__emb_LT594106.1_'	CGCCATGTTGGG---------------------GCGCCATGTTAGGGGGCGTGGAACCCC
	'Human_alphaherpesvirus_1_HSV1_v76_d266__gb_OP297882.1_'	CGCCATGTTGGG---------------------GCGCCATGTTAGGGGGCGTGGAACCCT
	'Human_alphaherpesvirus_1_HSV_v29_site13_day2__gb_MG708290.1_'	CGCCATGTTGGG---------------------GCGCCATGTTAGGGGGCGTGGAACCCC
	'Human_alphaherpesvirus_1_HSV1_San_Francisco_USA_1980_EKN__gb_ON960056.1_'	----------GG---------------------GCGCCATGTTAGGGGGCGTGGAACCCC
	'HumaHSV1-N1_1_CJ994__gb_KR011283.1_'	CGCCATGTTGGG---------------------GCGCCATGTTAGGGGGCGTGGAACCCC
	'HumaHSV1-N1_1_82S__gb_KR011307.1_'	CGCCATGTTGGG---------------------GCGCCATGTTAGGGGGCGTGGAACCCC
	'Human_alphaherpesvirus_1_914_H2__gb_KX265031.1_'	CGCCATGTTGGG---------------------GCGCCATGTTAGGGGGCGTGGAACCCC
	'Human_alphaherpesvirus_1_914_E3__gb_KX265037.1_'	CGCCATGTTGGG---------------------GCGCCATGTTAGGGGGCGTGGAACCCC
	'Human_alphaherpesvirus_1_HSV1_San_Francisco_USA_1979_DAB1__gb_ON960057.1_'	CGCCATGTTGGG---------------------GCGCCATGTTAGGGGGCGTGGAACCCC
	HSV1-N1__Query_30221_	CGCCATGTTGGG---------------------GCGCGATCTGAGGTSGCGTGGAACCCC
	'HumaHSV1-N1_3__gb_NC001348.1_'	TGCAC-------------------------------CGGTCCAACACTCCGCCGAGAAGG
	'HumaHSV1-N1_8__gb_NC009333.1_'	TCCTG------------GACGTTTGC------------ATCCAACACCCAATGAAAAACC
	'HumaHSV1-N1_4__gb_NC009334.1_'	TCGTGTCCGCGCTGCGAGACACTTACTCGGGCCACTTGGTCCTTCAGCCCACGGAGACCC
	'HumaHSV1-N1_7__gb_NC001716.2_'	TCTAACCCC--------AACCCTAACCCTAAC--CCTAGCTCTAAGTTTCACCCCAACCC

	'Chimpanzee_alpha_1_herpesvirus_strain_105640__gb_NC023677.1_'	-----------------GGGTTCGGGGGACCCGCGGCGGGGGGCGCTGA-----------
	'HumaHSV1-N1_2_strain_HG52__gb_NC001798.2_'	-----------------GGGCTCGGGGG---------CGGGGACGCTTG-----------
	'HumaHSV1-N1_1_strain_17__gb_NC001806.2_'	GTGACACTATATATACAGGGACCGGGGGCGCCATGTTAGGGGGTGCGGAACCCCCTGACC
	'HumaHSV1-N1_1_isolate_2158_2007__emb_LT594106.1_'	GTGACAC--TATTTACAGGGACCGGGGGCGCCATGTTAGGGGGCGCGGAACCCCCTGACC
	'Human_alphaherpesvirus_1_HSV1_v76_d266__gb_OP297882.1_'	GTGACAC--TATTTACAGGGACCGGGGGCGCCATGTTAGGGGGCGCGGAACCCCCTGACC
	'Human_alphaherpesvirus_1_HSV_v29_site13_day2__gb_MG708290.1_'	GTGACAC--TATTTACAGGGACCGGGGGCGCCATGTTAGGGGGCGCGGAACCCCCTGACC
	'Human_alphaherpesvirus_1_HSV1_San_Francisco_USA_1980_EKN__gb_ON960056.1_'	GTGACAC--TATTTACAGGGACCGGGGGCGCCATGTTAGGGGGCGCGGAACCCCCTGACC
	'HumaHSV1-N1_1_CJ994__gb_KR011283.1_'	GTGACAC--TATTTACAGGGACCGGGGGCGCCATGTTAGGGGGCGCGGAACCCCCTGACC
	'HumaHSV1-N1_1_82S__gb_KR011307.1_'	GTGACAC--TATTTACAGGGACCGGGGGCGCCATGTTAGGGGGCGCGGAACCCCCTGACC
	'Human_alphaherpesvirus_1_914_H2__gb_KX265031.1_'	GTGACAC--TATTTACAGGGACCGGGGGCGCCATGTTAGGGGGCGCGGAACCCCCTGACC
	'Human_alphaherpesvirus_1_914_E3__gb_KX265037.1_'	GTGACAC--TATTTACAGGGACCGGGGGCGCCATGTTAGGGGGCGCGGAACCCCCTGACC
	'Human_alphaherpesvirus_1_HSV1_San_Francisco_USA_1979_DAB1__gb_ON960057.1_'	GTGACAC--TATTTACAGGGACCGGGGGCGCCATGTTAGGGGGCGCGGAACCCCCTGACC
	HSV1-N1__Query_30221_	GTGACAC--TATTGWYMGGGACCGGGGGCGCCATGCCAGGGGGCGCGGAACCCCCTGACC
	'HumaHSV1-N1_3__gb_NC001348.1_'	GGGATTT-ACAATGACAGTGATACCCAATAGCCGCCAGATGTACACCCAGCTGTC-----
	'HumaHSV1-N1_8__gb_NC009333.1_'	------------AAATGGTAATGTCTTTCAACGCTCAAAC-TATACAGAACCTCCA----
	'HumaHSV1-N1_4__gb_NC009334.1_'	TTGA--C-ACATGGAAGGTGTTGAGCAGGGACACACGAAC-CGCTCATAGTTT-------
	'HumaHSV1-N1_7__gb_NC001716.2_'	-----------------------------------------TAACCCTAACCC-------

	'Chimpanzee_alpha_1_herpesvirus_strain_105640__gb_NC023677.1_'	---------------CTAGGGTCGACCCCCATGGCGCTGTCG-------CCCTGGCTTGG
	'HumaHSV1-N1_2_strain_HG52__gb_NC001798.2_'	---------------ACGGGGCCGACCCCC------------------------GGCCCG
	'HumaHSV1-N1_1_strain_17__gb_NC001806.2_'	CTATATATACAGGGACCGGGGTCGCCCTGTTGGGGGTCGCCATGTGACCCCCTGACTTTA
	'HumaHSV1-N1_1_isolate_2158_2007__emb_LT594106.1_'	CTATATATACAG---CCGGGGTCGCCCTGTTAGGGGTCGCCATGTGACCCCCTGACTTTA
	'Human_alphaherpesvirus_1_HSV1_v76_d266__gb_OP297882.1_'	CTATATATACAG---CCGGGGTCGCCCTGTTGGGGGTCGCCATGTGACCCCCTGACTTTA
	'Human_alphaherpesvirus_1_HSV_v29_site13_day2__gb_MG708290.1_'	CTATATATACAG---CCGGGGTCGCCCTGTTAGGGGTCGCCATGTGACCCCCTGACTTTA
	'Human_alphaherpesvirus_1_HSV1_San_Francisco_USA_1980_EKN__gb_ON960056.1_'	CTATATATACAG---CCGGGGTCGCCCTGTTGGGGGTCGCCATGTGACCCCCTGACTTTA
	'HumaHSV1-N1_1_CJ994__gb_KR011283.1_'	CTATATATACAG---CCGGGGTCGCCCTGTTGGGGGTCGCCATGTGACCCCCTGACTTTA
	'HumaHSV1-N1_1_82S__gb_KR011307.1_'	CTATATATACAG---CCGGGGTCGCCCTGTTGGGGGTCGCCATGTGACCCCCTGACTTTA
	'Human_alphaherpesvirus_1_914_H2__gb_KX265031.1_'	CTATATATACAG---CCGGGGTCGCCCTGTTGGGGGTCGCCATGTGACCCCCTGACTTTA
	'Human_alphaherpesvirus_1_914_E3__gb_KX265037.1_'	CTATATATACAG---CCGGGGTCGCCCTGTTGGGGGTCGCCATGTGACCCCCTGACTTTA
	'Human_alphaherpesvirus_1_HSV1_San_Francisco_USA_1979_DAB1__gb_ON960057.1_'	CTATATATACAG---CCGGGGTCGCCCTGTTGGGGGTCGCCATGTGACCCCCTGACTTTA
	HSV1-N1__Query_30221_	CTATATATACAG---CCGGGGTCGCCCTGTTGGGGGTCGCCATGTGGCCBCCTGACTTTA
	'HumaHSV1-N1_3__gb_NC001348.1_'	---------CGGACTCCAGCATCATCTGCTGAGTTGCGGC-G-------CTGAAGGGTGC
	'HumaHSV1-N1_8__gb_NC009333.1_'	--------ACAAAGCCTGAAGACACCCATACAGCAGCTACTT-------GTGATACCAAC
	'HumaHSV1-N1_4__gb_NC009334.1_'	----------GGAGCACGGATTCATTCATGCCGCGGGGACCA-------TCCAGGCCAAC
	'HumaHSV1-N1_7__gb_NC001716.2_'	---------TAGCTCTAAGTTTCACCCCAACCCTAACCCTAA-------CCCTAGCTCTA

	'Chimpanzee_alpha_1_herpesvirus_strain_105640__gb_NC023677.1_'	CTTAAGCAGT--------------------------------------------------
	'HumaHSV1-N1_2_strain_HG52__gb_NC001798.2_'	CTTAAGCGGT--------------------------------------------------
	'HumaHSV1-N1_1_strain_17__gb_NC001806.2_'	TATATACAGA--CCCCCAACACATACACATGGCCCCTTTGACTCAGACGCAGGGCCCGGG
	'HumaHSV1-N1_1_isolate_2158_2007__emb_LT594106.1_'	TACAGACAGA--CCCCCAACACCTACACATGGCCCCTTTGACTCAGACGCAGGGCCCGGG
	'Human_alphaherpesvirus_1_HSV1_v76_d266__gb_OP297882.1_'	TATATACAGA--CCCCCAACACATACACATGGCCCCTTTGACTCAGACGCAGGGCCCGGG
	'Human_alphaherpesvirus_1_HSV_v29_site13_day2__gb_MG708290.1_'	TACAGACAGA--CCCCCAACACATACACATGGCCCCTTTGACTCAGACGCAGGGCCCGGG
	'Human_alphaherpesvirus_1_HSV1_San_Francisco_USA_1980_EKN__gb_ON960056.1_'	TATATACAGA--CCCCCAACACATACACATGGCCCCTTTGACTCAGACGCAGGGCCCGGG
	'HumaHSV1-N1_1_CJ994__gb_KR011283.1_'	TATATACAGA--CCCCCAACACATACACATGGCCCCTTTGACTCAGACGCAGGGCCCGGG
	'HumaHSV1-N1_1_82S__gb_KR011307.1_'	TATATACAGA--CCCCCAACACATACACATGGCCCCTTTGACTCAGACGCAGGGCCCGGG
	'Human_alphaherpesvirus_1_914_H2__gb_KX265031.1_'	TATATACAGA--CCCCCAACACATACACATGGCCCCTTTGACTCAGACGCAGGGCCCGGG
	'Human_alphaherpesvirus_1_914_E3__gb_KX265037.1_'	TATATACAGA--CCCCCAACACATACACATGGCCCCTTTGACTCAGACGCAGGGCCCGGG
	'Human_alphaherpesvirus_1_HSV1_San_Francisco_USA_1979_DAB1__gb_ON960057.1_'	TATATACAGA--CCCCCAACACATACACATGGCCCCTTTGACTCAGACGCAGGGCCCGGG
	HSV1-N1__Query_30221_	TATATACAGACCCCCCCAACACATACACATGGCCMAAGKGACTCAGACGCAGGGCCCGGG
	'HumaHSV1-N1_3__gb_NC001348.1_'	ATCGCATAGG--GTGTTATAATTA-GCCATTTCCGGTA----------------------
	'HumaHSV1-N1_8__gb_NC009333.1_'	TGTGAACAGC--CACCTAAAATCCTGCCAACATCCGAAGGTTTTAA--------------
	'HumaHSV1-N1_4__gb_NC009334.1_'	TGCCCACAGC--TGTTTATGAGAC-GCCAGCACCCCGGCCTCTT----------------
	'HumaHSV1-N1_7__gb_NC001716.2_'	AGCCTAACCC--CAACCCTAACCCTAACCCTAGCTCTAAGTTTCA---------------

	'Chimpanzee_alpha_1_herpesvirus_strain_105640__gb_NC023677.1_'	-----CGGGAGACCCCCCACGGGACAACACCCCCTCCCCAGCGGCTGC--GCTCGTTGAC
	'HumaHSV1-N1_2_strain_HG52__gb_NC001798.2_'	-----CGGGGGACCCCC-------------------------------------------
	'HumaHSV1-N1_1_strain_17__gb_NC001806.2_'	GTCGCCGTGGGACCCCC----------TGACTCATACACAGAGACACG--CCCCCACAAC
	'HumaHSV1-N1_1_isolate_2158_2007__emb_LT594106.1_'	GTCGCCGTGGGACCCCC----------TGACTCATACACAGAGACACG--CCCCCACAAC
	'Human_alphaherpesvirus_1_HSV1_v76_d266__gb_OP297882.1_'	GTCGCCGTGGGACCCCC----------TGACTCATACACAGAGACACG--CCCCCACAAC
	'Human_alphaherpesvirus_1_HSV_v29_site13_day2__gb_MG708290.1_'	GTCGCCGTGGGACCCCC----------TGACTCATACACAGAGACACG--CCCCCACAAC
	'Human_alphaherpesvirus_1_HSV1_San_Francisco_USA_1980_EKN__gb_ON960056.1_'	GTCGCCGTGGGACCCCC----------TGACTCATACACAGAGACACG--CCCCCACAAC
	'HumaHSV1-N1_1_CJ994__gb_KR011283.1_'	GTCGCCGTGGGACCCCC----------TGACTCATACACAGAGACACG--CCCCCACAAC
	'HumaHSV1-N1_1_82S__gb_KR011307.1_'	GTCGCCGTGGGACCCCC----------TGACTCATACACAGAGACACG--CCCCCACAAC
	'Human_alphaherpesvirus_1_914_H2__gb_KX265031.1_'	GTCGCCGTGGGACCCCC----------TGACTCATACACAGAGACACG--CCCCCACAAC
	'Human_alphaherpesvirus_1_914_E3__gb_KX265037.1_'	GTCGCCGTGGGACCCCC----------TGACTCATACACAGAGACACG--CCCCCACAAC
	'Human_alphaherpesvirus_1_HSV1_San_Francisco_USA_1979_DAB1__gb_ON960057.1_'	GTCGCCGTGGGACCCCC----------TGACTCATACACAGAGACACG--CCCCCACAAC
	HSV1-N1__Query_30221_	GTCGCCGTGGGACCCCC----------TGACAGCYACACAGAGACACG--CCCCCACAAC
	'HumaHSV1-N1_3__gb_NC001348.1_'	-----------------------------ACAGTCGTTGGGAATTTAG---GAGGCTGCA
	'HumaHSV1-N1_8__gb_NC009333.1_'	-------TGAGACTACCACAT---CTAATACAATTACAAAACAATTAG---AGGATGAGA
	'HumaHSV1-N1_4__gb_NC009334.1_'	-------------TCCCTTCG---TTAGTGCAATAGCATCATCGCTGGGCTGGTACTACC
	'HumaHSV1-N1_7__gb_NC001716.2_'	-------------CCCCA-----------ACCCTAACCCTAACCCTAG-------CTCTA

	'Chimpanzee_alpha_1_herpesvirus_strain_105640__gb_NC023677.1_'	GGGCTAAGCCGGACGCGGGTTGCCGTGT-----------GCCGCCCCTGACCCTTCTGGG
	'HumaHSV1-N1_2_strain_HG52__gb_NC001798.2_'	-----------------GTGGGCCGTGC-----------GCCGCCCCCCGACCCTCTGGG
	'HumaHSV1-N1_1_strain_17__gb_NC001806.2_'	AAACACACAGGGACCGGGGTCGCCGTGTT-GGGGGCGTGGTCCCCACTGACTCATACGCA
	'HumaHSV1-N1_1_isolate_2158_2007__emb_LT594106.1_'	AAACACACAGGGACCGGGGTCGCCGTGTTAGGGGGCGTGGTCCCCACTGACTCATACGCA
	'Human_alphaherpesvirus_1_HSV1_v76_d266__gb_OP297882.1_'	AAACACACAGGGACCGGGGTCGCCGTGTTAGGGGGCGTGGTTCCCACTGACTCATGCGCA
	'Human_alphaherpesvirus_1_HSV_v29_site13_day2__gb_MG708290.1_'	AAACACACAGGGACCGGGGTCGCCGTGTTAGGGGGCGTGGTCCCCACTGACTCATACGCA
	'Human_alphaherpesvirus_1_HSV1_San_Francisco_USA_1980_EKN__gb_ON960056.1_'	AAACGCACAGGGACCGGGGTCGCCGTGTT-GGGGGCGTGGTCCCCACTGACTCATACGCA
	'HumaHSV1-N1_1_CJ994__gb_KR011283.1_'	AAACACACAGGGACCGGGGTCGCCGTGTTAGGGGGCGTGGTCCCCTCTGACTCATACGCA
	'HumaHSV1-N1_1_82S__gb_KR011307.1_'	AAACACACAGGGACCGGGGTCGCCGTGTTAGGGGGCGTGGTCCCCTCTGACTCATACGCA
	'Human_alphaherpesvirus_1_914_H2__gb_KX265031.1_'	AAACACACAGGGACCGGGGTCGCCGTGTTAGGGGGCGTGGTCCCCTCTGACTCATACGCA
	'Human_alphaherpesvirus_1_914_E3__gb_KX265037.1_'	AAACACACAGGGACCGGGGTCGCCGTGTTAGGGGGCGTGGTCCCCTCTGACTCATACGCA
	'Human_alphaherpesvirus_1_HSV1_San_Francisco_USA_1979_DAB1__gb_ON960057.1_'	AAACACACAGGGACCGGGGTCGCCGTGTTAGGGGGCGTGGTCCCCACTGACTCACACGCA
	HSV1-N1__Query_30221_	AAACACACAGGGACCGGGGTCGCCGTGTTAGGGGGCGTGGTCCCCACTGACTCAKGCSCA
	'HumaHSV1-N1_3__gb_NC001348.1_'	AAACGGCTGTAGGTC----AACATACATTGGGGATTCAGAT-------GGTTTATCTCGA
	'HumaHSV1-N1_8__gb_NC009333.1_'	AAACTACATCCCAGCCAAATACACATATTA------------------CATCTGCCTTAA
	'HumaHSV1-N1_4__gb_NC009334.1_'	AGACCGCCACCGGCCCCGGAGCAGATGCCAGGGCGGCGGCCCGGCGTCAACAGGCCTTTC
	'HumaHSV1-N1_7__gb_NC001716.2_'	AGCCTAACCCCAACCCTAACCCTAACCCTAGCTCTAAGCCTAACCCCAACCCTAACCCTA

	'Chimpanzee_alpha_1_herpesvirus_strain_105640__gb_NC023677.1_'	GGG----------------------------------GGGGC------CCGATAACGGGG
	'HumaHSV1-N1_2_strain_HG52__gb_NC001798.2_'	GGGGCG------------------AGGGAGGCAGGGAGGAGC------CCGAGAGCGGGG
	'HumaHSV1-N1_1_strain_17__gb_NC001806.2_'	GGCCCCCCTTACTCACACGCATCTAGGGGGGTGGGGAGGAGCCGCCCGCCATATTTGGGG
	'HumaHSV1-N1_1_isolate_2158_2007__emb_LT594106.1_'	GGGCCCCCTTACTCACACGCATC-AGGGGGGTGGGGAGGAGCCGCCCGCCATATTTGGGG
	'Human_alphaherpesvirus_1_HSV1_v76_d266__gb_OP297882.1_'	GGGCCCCCTTACTCACACGCATC-TAGGGGGTGGGGAGGAGCCGCCCGCCATATTTGGGG
	'Human_alphaherpesvirus_1_HSV_v29_site13_day2__gb_MG708290.1_'	GGGCCCCCTTACTCACACGCATC-AGGGGGGTGGGGAGGAGCCGCCCGCCATATTTGGGG
	'Human_alphaherpesvirus_1_HSV1_San_Francisco_USA_1980_EKN__gb_ON960056.1_'	GGCCCCCCTTACTCACACGCATC-AGGGGGGTGGGGAGGAGCCGCCCGCCATATTTGGGG
	'HumaHSV1-N1_1_CJ994__gb_KR011283.1_'	GGGCCCCCTTAGTCACACGCATC-AGGGGGGTGGGGAGGAGCCGCCCGCCATATTTGGGG
	'HumaHSV1-N1_1_82S__gb_KR011307.1_'	GGGCCCCCTTAGTCACACGCATC-AGGGGGGTGGGGAGGAGCCGCCCGCCATATTTGGGG
	'Human_alphaherpesvirus_1_914_H2__gb_KX265031.1_'	GGGCCCCCTTAGTCACACGCATC-AGGGGGGTGGGGAGGAGCCGCCCGCCATATTTGGGG
	'Human_alphaherpesvirus_1_914_E3__gb_KX265037.1_'	GGGCCCCCTTAGTCACACGCATC-AGGGGGGTGGGGAGGAGCCGCCCGCCATATTTGGGG
	'Human_alphaherpesvirus_1_HSV1_San_Francisco_USA_1979_DAB1__gb_ON960057.1_'	GGGCCCCCTTAGCCACACGCATC-AGGGGGGTGGGGAGGAGCCGCCCGCCGTATTTGGGG
	HSV1-N1__Query_30221_	GGGCCNNNTTACTCACACNCATC-KRGGGGGTGGGGAGGAGCCGCCCGCCGGGTTTGRGG
	'HumaHSV1-N1_3__gb_NC001348.1_'	CGTCC-------------------A--------------AGT--CCAATCAAAAAAGCG-
	'HumaHSV1-N1_8__gb_NC009333.1_'	CATCC-------------------ATGAAAGCGAAAGGTAAC--TTTACCA---------
	'HumaHSV1-N1_4__gb_NC009334.1_'	AGACC-------------------AGGGCGGCGGCTGAATGC--CATGCCAAAAGCGGGG
	'HumaHSV1-N1_7__gb_NC001716.2_'	ACCCT-------------------A--------GCTCTAAGC--CTAACCCCAACCCTAA

	'Chimpanzee_alpha_1_herpesvirus_strain_105640__gb_NC023677.1_'	GGCG-----------------------------------GGGAAAGGGGGGAAGACGAGG
	'HumaHSV1-N1_2_strain_HG52__gb_NC001798.2_'	GAC-----------------------------------------AGGGGGGGAGACGAGG
	'HumaHSV1-N1_1_strain_17__gb_NC001806.2_'	GACGCCGTGGGACCCCCGACTCCGGTGCGTCTGGAGGGCGGGAGAAGAGGGAAGAAGAGG
	'HumaHSV1-N1_1_isolate_2158_2007__emb_LT594106.1_'	GACGCCGTGGACCCCCCGACTCCGGCGCGTCTGGAGGGCGGGAGAAGAGGGAAGAAGAGG
	'Human_alphaherpesvirus_1_HSV1_v76_d266__gb_OP297882.1_'	GACGCCGTGGGACCCCCGACTTCGGTGCGTCTGGAGGGCGGGAGAAGAGGGAAGAAGAGG
	'Human_alphaherpesvirus_1_HSV_v29_site13_day2__gb_MG708290.1_'	GACGCCGTGGGACCCCCGACTCCGGTGCGTCTGGAGGGCGGGAGAAGAGGGAAGAAGAGG
	'Human_alphaherpesvirus_1_HSV1_San_Francisco_USA_1980_EKN__gb_ON960056.1_'	GACGCCGTGGGACCCCCGACTCCGGTGCGTCTGGAGGGCGGGAGAAGAGGGAAGAAGAGG
	'HumaHSV1-N1_1_CJ994__gb_KR011283.1_'	GACGCCGTGGGACCCCCGACTCCGGTGCGTCTGGAGGGCGGGAGAAGAGGGAAGAAGAGG
	'HumaHSV1-N1_1_82S__gb_KR011307.1_'	GACGCCGTGGGACCCCCGACTCCGGTGCGTCTGGAGGGCGGGAGAAGAGGGAAGAAGAGG
	'Human_alphaherpesvirus_1_914_H2__gb_KX265031.1_'	GACGCCGTGGGACCCCCGACTCCGGTGCGTCTGGAGGGCGGGAGAAGAGGGAAGAAGAGG
	'Human_alphaherpesvirus_1_914_E3__gb_KX265037.1_'	GACGCCGTGGGACCCCCGACTCCGGTGCGTCTGGAGGGCGGGAGAAGAGGGAAGAAGAGG
	'Human_alphaherpesvirus_1_HSV1_San_Francisco_USA_1979_DAB1__gb_ON960057.1_'	GACGCCGTGGGACCCCCGACTCCGGTGCGTCTGGAGGGCGGGAGAAGAGGGAAGAAGAGG
	HSV1-N1__Query_30221_	GACGCCGTGGSGMMCCCGACTCCGGTGCGTCACAASGGCGGGAGAAGAGGGAAGAAGAGG
	'HumaHSV1-N1_3__gb_NC001348.1_'	-------------------------------------------------TGTAAATCATC
	'HumaHSV1-N1_8__gb_NC009333.1_'	-------------------------------------------------ACAAGACCAAT
	'HumaHSV1-N1_4__gb_NC009334.1_'	TGCCGGTCGTG---GCCGGCTTC-------------------------TATAGGACCATC
	'HumaHSV1-N1_7__gb_NC001716.2_'	CCCTAACC-------CTAGCTCT-------------------------AAGCCTAACCCC

	'Chimpanzee_alpha_1_herpesvirus_strain_105640__gb_NC023677.1_'	GGTCGGAATCCAAAGGAC--------------CCAGACCACCTTTGGTTACGGACCC---
	'HumaHSV1-N1_2_strain_HG52__gb_NC001798.2_'	GGTCGGAATCCAAAGGAC--------------GCAGACCACCTTTGGTTACGGACCC---
	'HumaHSV1-N1_1_strain_17__gb_NC001806.2_'	GGTCGGGATCCAAAGGACGGA----------CCCAGACCACCTTTGGTTGCAGACCC---
	'HumaHSV1-N1_1_isolate_2158_2007__emb_LT594106.1_'	GGTCGGGATCCAAAGGACGGA----------CCCAGACCACCTTTGGTTGCAGACCC---
	'Human_alphaherpesvirus_1_HSV1_v76_d266__gb_OP297882.1_'	GGTCGGGATCCAAAGGACGGA----------CCCAGACCACCTTTGGTTGCAGACCC---
	'Human_alphaherpesvirus_1_HSV_v29_site13_day2__gb_MG708290.1_'	GGTCGGGATCCAAAGGACGGA----------CCCAGACCACCTTTGGTTGCAGACCC---
	'Human_alphaherpesvirus_1_HSV1_San_Francisco_USA_1980_EKN__gb_ON960056.1_'	GGTCGGGATCCAAAGGACGGA----------CCCAGACCACCTTTGGTTGCAGACCC---
	'HumaHSV1-N1_1_CJ994__gb_KR011283.1_'	GGTCGGGATCCAAAGGACGGA----------CCCAGACCACCTTTGGTTGCAGACCC---
	'HumaHSV1-N1_1_82S__gb_KR011307.1_'	GGTCGGGATCCAAAGGACGGA----------CCCAGACCACCTTTGGTTGCAGACCC---
	'Human_alphaherpesvirus_1_914_H2__gb_KX265031.1_'	GGTCGGGATCCAAAGGACGGA----------CCCAGACCACCTTTGGTTGCAGACCC---
	'Human_alphaherpesvirus_1_914_E3__gb_KX265037.1_'	GGTCGGGATCCAAAGGACGGA----------CCCAGACCACCTTTGGTTGCAGACCC---
	'Human_alphaherpesvirus_1_HSV1_San_Francisco_USA_1979_DAB1__gb_ON960057.1_'	GGTCGGGATCCAAAGGACGGA----------CCCAGACCACCTTTGGTTGCAGACCC---
	HSV1-N1__Query_30221_	GGTCGGGATCCAAAGGACGGA----------MCCAGACCACCTTTNNTTGSAGACCC---
	'HumaHSV1-N1_3__gb_NC001348.1_'	AGCCCGGC----------------------------CGCATGTTGCTCGAAGAGC-----
	'HumaHSV1-N1_8__gb_NC009333.1_'	AACTCTAC--------------------------------TGATCTACATATAGC-----
	'HumaHSV1-N1_4__gb_NC009334.1_'	AACGCCACGCTCAAGGGAGGAGAGGGCCTACAGCCCACTATGTTTAACGGGGAGCTGGGG
	'HumaHSV1-N1_7__gb_NC001716.2_'	AACCCTAACCCTAA----------------------CCCTAGCTCTAAGCCTAACCC---

	'Chimpanzee_alpha_1_herpesvirus_strain_105640__gb_NC023677.1_'	------------------------------------CTTTCTCCCCCGCTTCCGAACAAA
	'HumaHSV1-N1_2_strain_HG52__gb_NC001798.2_'	------------------------------------CTTTCTCCCCCCCTTCCGAACAAA
	'HumaHSV1-N1_1_strain_17__gb_NC001806.2_'	------------------------------------CTTTCTCCCCCCTCTTCCGAGGCC
	'HumaHSV1-N1_1_isolate_2158_2007__emb_LT594106.1_'	------------------------------------CTTTCTCCCCCCTCTTCCGAGGCC
	'Human_alphaherpesvirus_1_HSV1_v76_d266__gb_OP297882.1_'	------------------------------------CTTTCTCCCCCCTCTTCCGAGGCC
	'Human_alphaherpesvirus_1_HSV_v29_site13_day2__gb_MG708290.1_'	------------------------------------CTTTCTCCCCCCTCTTCCGAGGCC
	'Human_alphaherpesvirus_1_HSV1_San_Francisco_USA_1980_EKN__gb_ON960056.1_'	------------------------------------CTTTCTCCCCCCTCTTCCGAGGCC
	'HumaHSV1-N1_1_CJ994__gb_KR011283.1_'	------------------------------------CTTTCTCCCCCCTCTTCCGAGGCC
	'HumaHSV1-N1_1_82S__gb_KR011307.1_'	------------------------------------CTTTCTCCCCCCTCTTCCGAGGCC
	'Human_alphaherpesvirus_1_914_H2__gb_KX265031.1_'	------------------------------------CTTTCTCCCCCCTCTTCCGAGGCC
	'Human_alphaherpesvirus_1_914_E3__gb_KX265037.1_'	------------------------------------CTTTCTCCCCCCTCTTCCGAGGCC
	'Human_alphaherpesvirus_1_HSV1_San_Francisco_USA_1979_DAB1__gb_ON960057.1_'	------------------------------------CTTTCTCCCCCCTCTTCCGAGGCC
	HSV1-N1__Query_30221_	------------------------------------CTTKCTCCCCCCTCTTCCGAGGCC
	'HumaHSV1-N1_3__gb_NC001348.1_'	------------------------------ACATA-ACCTCTTAACACCGTACAGAGGGG
	'HumaHSV1-N1_8__gb_NC009333.1_'	------------------------------------GTCTACACCCACT-TCCCAAGATG
	'HumaHSV1-N1_4__gb_NC009334.1_'	GCCATCAAGCACCAGGCACTTGACACTGTGAGGTATGACTACGGCCACTATCTCATAATG
	'HumaHSV1-N1_7__gb_NC001716.2_'	------------------------------------CAACCCTAACCCTAGCTCTAAGTT

	'Chimpanzee_alpha_1_herpesvirus_strain_105640__gb_NC023677.1_'	AAGCAGCGGGCGGG--------------------------------ATGGGGGGGACGAC
	'HumaHSV1-N1_2_strain_HG52__gb_NC001798.2_'	AAGCAGCGGGCGGGGGGCCGGGGTGAGGGAGGGA-----------CACGGGGGACACGGC
	'HumaHSV1-N1_1_strain_17__gb_NC001806.2_'	AGCAGGGGGGCAGGACTTTGTGAGGC-GGGGGG-------------GGGAGAGGGGGAAC
	'HumaHSV1-N1_1_isolate_2158_2007__emb_LT594106.1_'	AGCAGGGGGGCAGGACTTTGTGAGGC--GGGGG-------------GGGAGAGGGGGAAC
	'Human_alphaherpesvirus_1_HSV1_v76_d266__gb_OP297882.1_'	AGCAGGGGGGCAGGACTTTGTGAGGCGGGGGGG-------------GGGAGAGGGGGAAC
	'Human_alphaherpesvirus_1_HSV_v29_site13_day2__gb_MG708290.1_'	AGCAGGGGGGCAGGACTTTGTGAGGCGGGGGGG-------------G---GAGGGGGAAC
	'Human_alphaherpesvirus_1_HSV1_San_Francisco_USA_1980_EKN__gb_ON960056.1_'	AGCAGGGGGGCAGGACTTTGTGAGGCGGGGGGG-------------GGGAGAGGGGGAAC
	'HumaHSV1-N1_1_CJ994__gb_KR011283.1_'	AGCAGGGGGGCAGGACTTTGTGAGGC-----GG-------------GGGGGAGGGGGAAC
	'HumaHSV1-N1_1_82S__gb_KR011307.1_'	AGCAGGGGGGCAGGACTTTGTGAGGC-----GG-------------GGGGGAGGGGGAAC
	'Human_alphaherpesvirus_1_914_H2__gb_KX265031.1_'	AGCAGGGGGGCAGGACTTTGTGAGGC-----GG-------------GGGGGAGGGGGAAC
	'Human_alphaherpesvirus_1_914_E3__gb_KX265037.1_'	AGCAGGGGGGCAGGACTTTGTGAGGC-----GG-------------GGGGGAGGGGGAAC
	'Human_alphaherpesvirus_1_HSV1_San_Francisco_USA_1979_DAB1__gb_ON960057.1_'	AGCAGGGGGGCAGGACTTTGTAAGGC-----GG-------------GGGGGAGGGGGAAC
	HSV1-N1__Query_30221_	AGCAGCGRGGCAGGACTTTGTGRGGCGGGGGGG-------------GGGAGAGGGGGAAC
	'HumaHSV1-N1_3__gb_NC001348.1_'	ATGGCGTCGGTGCAT-------GTGAGTTGGC-----------------------AGGGC
	'HumaHSV1-N1_8__gb_NC009333.1_'	ATGCTACGCCTTCAA-TACCTAGTGTACAGACACCCAATT---------------ATAAT
	'HumaHSV1-N1_4__gb_NC009334.1_'	TTGGGGCCATTCCAGCCATGGAGCGGACTGACGGCCCCTCCGTGCCCTTACGCCGAAAGT
	'HumaHSV1-N1_7__gb_NC001716.2_'	TCACCCCAACCCTAACC----------CTAACCCTAGCTC---------------TAAGC

	'Chimpanzee_alpha_1_herpesvirus_strain_105640__gb_NC023677.1_'	ACGGCGGTCCCGCCTGACGA----------------------------------------
	'HumaHSV1-N1_2_strain_HG52__gb_NC001798.2_'	GCGGGGGTCCCGCCTCACGC----------------------------------------
	'HumaHSV1-N1_1_strain_17__gb_NC001806.2_'	TCGTGGGTGCTGATTGACGCGGGAAATC--------------------------------
	'HumaHSV1-N1_1_isolate_2158_2007__emb_LT594106.1_'	TCGTGGGCGCTGATTGACGCGGGAAAT---------------------------------
	'Human_alphaherpesvirus_1_HSV1_v76_d266__gb_OP297882.1_'	TCGTGGGCGCTGATTGACGCGGGAAAT---------------------------------
	'Human_alphaherpesvirus_1_HSV_v29_site13_day2__gb_MG708290.1_'	TCGTGGGCGCTGATTGACGCGGGAAAT---------------------------------
	'Human_alphaherpesvirus_1_HSV1_San_Francisco_USA_1980_EKN__gb_ON960056.1_'	TCGTGGGCGCTGATTGACGCGGGAAAT---------------------------------
	'HumaHSV1-N1_1_CJ994__gb_KR011283.1_'	TCGTGGGCGCTGATTGACGCGGGAAAT---------------------------------
	'HumaHSV1-N1_1_82S__gb_KR011307.1_'	TCGTGGGCGCTGATTGACGCGGGAAAT---------------------------------
	'Human_alphaherpesvirus_1_914_H2__gb_KX265031.1_'	TCGTGGGCGCTGATTGACGCGGGAAAT---------------------------------
	'Human_alphaherpesvirus_1_914_E3__gb_KX265037.1_'	TCGTGGGCGCTGATTGACGCGGGAAAT---------------------------------
	'Human_alphaherpesvirus_1_HSV1_San_Francisco_USA_1979_DAB1__gb_ON960057.1_'	TCGTGGGCGCTGATTGACGCGGGAAAT---------------------------------
	HSV1-N1__Query_30221_	TCGTGGGCGCTGATTGACGMGCGAAATCC-------------------------------
	'HumaHSV1-N1_3__gb_NC001348.1_'	ATGTCCACGTTGTTTCCAACGCCAGTGGCGGTA---------------------------
	'HumaHSV1-N1_8__gb_NC009333.1_'	ACTAACGCACCGACACGTACACTAACGTCTCTC---------------------------
	'HumaHSV1-N1_4__gb_NC009334.1_'	TCATGGGCACAGGCGGCCGTGCAGACGGCCCTCGAGCTGTTCTCGGCCCTGTACCCGGCC
	'HumaHSV1-N1_7__gb_NC001716.2_'	CTAACCCCAACCCTAACCCTAACCCTAGCTCTAAGCCTAACCCCAACCCTAACCCTAACC

	'Chimpanzee_alpha_1_herpesvirus_strain_105640__gb_NC023677.1_'	---CCCGCCC--------TCCCTTTTGTTTTTTTGT------------------------
	'HumaHSV1-N1_2_strain_HG52__gb_NC001798.2_'	---CCCGCGCCCTCTAAATCCCCCCCGTTGCTTTGTC-----------------------
	'HumaHSV1-N1_1_strain_17__gb_NC001806.2_'	---CCCCCCCATTCTTACCCG-CCCCCCTTTTTTCCC-----------------------
	'HumaHSV1-N1_1_isolate_2158_2007__emb_LT594106.1_'	---CCCCCCCATTCTTACCCGCCCCCCCTTTTTTCCC-----------------------
	'Human_alphaherpesvirus_1_HSV1_v76_d266__gb_OP297882.1_'	---CCCCCCCAGTCTTACCCGCCCCCCTTTTTTTCCC-----------------------
	'Human_alphaherpesvirus_1_HSV_v29_site13_day2__gb_MG708290.1_'	----CCCCCCATTCTTACCCACCCCCCCTTTTTTCCC-----------------------
	'Human_alphaherpesvirus_1_HSV1_San_Francisco_USA_1980_EKN__gb_ON960056.1_'	---CCCCCCCATTCTTACCCG-CCCCCCTTTTTTCCC-----------------------
	'HumaHSV1-N1_1_CJ994__gb_KR011283.1_'	----CCCCCCATTCTTACCCGCCCCCCCTTTTTTCCC-----------------------
	'HumaHSV1-N1_1_82S__gb_KR011307.1_'	----CCCCCCATTCTTACCCGCCCCCCCTTTTTTCCC-----------------------
	'Human_alphaherpesvirus_1_914_H2__gb_KX265031.1_'	----CCCCCCATTCTTACCCGCCCCCCCTTTTTTCCC-----------------------
	'Human_alphaherpesvirus_1_914_E3__gb_KX265037.1_'	----CCCCCCATTCTTACCCGCCCCCCCTTTTTTCCC-----------------------
	'Human_alphaherpesvirus_1_HSV1_San_Francisco_USA_1979_DAB1__gb_ON960057.1_'	---CCCCCCCATTCTTACCCGCCCCCCCTTTTTTCCC-----------------------
	HSV1-N1__Query_30221_	--SCNNNNCCAGTNTTAYCCGCCCCCCCTTTTTTCCC-----------------------
	'HumaHSV1-N1_3__gb_NC001348.1_'	-----TAACTTGTGTAAACGACGCCAACGGG-----------------------TCAGGT
	'HumaHSV1-N1_8__gb_NC009333.1_'	-----CATATTGAAGAAGGCCCATCC---------------------------------A
	'HumaHSV1-N1_4__gb_NC009334.1_'	CCGTGCATCTCGGGCTACGCGCGCCCCCCGGGCCCCAGTGCTGTGATCGAGCATCTGGGG
	'HumaHSV1-N1_7__gb_NC001716.2_'	CTA--GCTCTAAACCTAACCCCAGCCCTAACCCT-------------------------A

	'Chimpanzee_alpha_1_herpesvirus_strain_105640__gb_NC023677.1_'	---------------AGCAGCCCACCGCC-CCGAACGCCTGGGGGCTATTGACCGACCTG
	'HumaHSV1-N1_2_strain_HG52__gb_NC001798.2_'	--------------AAGCAGCCCGCCGCC-CCGCACGCCTGGGGGATGCTCAACGACATG
	'HumaHSV1-N1_1_strain_17__gb_NC001806.2_'	---------------CTTAGC---CCGCC-CCGGATGTCTGGGTGTTTCCCTGCGACCGA
	'HumaHSV1-N1_1_isolate_2158_2007__emb_LT594106.1_'	---------------CTTAGC---CCGCC-CCGGATGTCTGGGTGTTTCCCTGCGACCGA
	'Human_alphaherpesvirus_1_HSV1_v76_d266__gb_OP297882.1_'	---------------CTTAGT---CCGCC-CCGGATGTCTGGGTGTTTCCCTGCGACCGA
	'Human_alphaherpesvirus_1_HSV_v29_site13_day2__gb_MG708290.1_'	---------------CTTAGC---CCGCC-CCGGATGTCTGGGTGTTTCCCTGCGACCGA
	'Human_alphaherpesvirus_1_HSV1_San_Francisco_USA_1980_EKN__gb_ON960056.1_'	---------------CTTAGC---CCGCC-CCGGATGTCTGGGTGTTTCCCTGCGACCGA
	'HumaHSV1-N1_1_CJ994__gb_KR011283.1_'	---------------CTCAGC---CCGCC-CCGGATGTCTGGGTGTTTCCCTGCGACCGA
	'HumaHSV1-N1_1_82S__gb_KR011307.1_'	---------------CTCAGC---CCGCC-CCGGATGTCTGGGTGTTTCCCTGCGACCGA
	'Human_alphaherpesvirus_1_914_H2__gb_KX265031.1_'	---------------CTCAGC---CCGCC-CCGGATGTCTGGGTGTTTCCCTGCGACCGA
	'Human_alphaherpesvirus_1_914_E3__gb_KX265037.1_'	---------------CTCAGC---CCGCC-CCGGATGTCTGGGTGTTTCCCTGCGACCGA
	'Human_alphaherpesvirus_1_HSV1_San_Francisco_USA_1979_DAB1__gb_ON960057.1_'	---------------CTTAGC---CCGCC-CCGGATGTCTGGGTGTTTCCCTGCGACCGA
	HSV1-N1__Query_30221_	---------------CTTAGC---CCGCC-CCGGATGYCTGGGTKKTTCCCTGCGACCGA
	'HumaHSV1-N1_3__gb_NC001348.1_'	TTAAGATTCACTCGGATGGGTTGACTGCTTTCGGAAGCTCCCGTTGTATCCATTAATTAA
	'HumaHSV1-N1_8__gb_NC009333.1_'	ATTCTACTACTTCAGAAAAGGCCACTGCC-------TCTACTCTCTCACACAAC------
	'HumaHSV1-N1_4__gb_NC009334.1_'	TCCCTAGTCCCAAAGGGGGGTCTGCTGTT-------GTTTCTGTCTCACCTACCGGAT-G
	'HumaHSV1-N1_7__gb_NC001716.2_'	ACCCTAACCCTAGCTCTAAGTCTAACCCC------AACCCTAACCCTAACCCTAGCTC--

	'Chimpanzee_alpha_1_herpesvirus_strain_105640__gb_NC023677.1_'	CAGT---------GGCTCGCCAGCAGCGACTCGGAGGTGGAGACCGAGGTGGGAATCT--
	'HumaHSV1-N1_2_strain_HG52__gb_NC001798.2_'	CAGT---------GGCTCGCCAGCAGCGACTCGGAGGAGGAGACCGAGGTGGGAATCT--
	'HumaHSV1-N1_1_strain_17__gb_NC001806.2_'	GACC---------TGCCGGACAGCAGCGACTCTGAGGCGGAGACCGAAGTGGGGGGGCGG
	'HumaHSV1-N1_1_isolate_2158_2007__emb_LT594106.1_'	GACC---------TGCCGGACAGCAGCGACTCGGAGGCGGAGACCGAAGTGGGGGGGCGG
	'Human_alphaherpesvirus_1_HSV1_v76_d266__gb_OP297882.1_'	GACC---------TGCCGGACAGCAGCGACTCTGAGGCGGAGACCGAAGTGGGGGGGCGG
	'Human_alphaherpesvirus_1_HSV_v29_site13_day2__gb_MG708290.1_'	GACC---------TGCCGGACAGCAGCGACTCGGAGGCGGAGACCGAAGTGGGGGGGCGG
	'Human_alphaherpesvirus_1_HSV1_San_Francisco_USA_1980_EKN__gb_ON960056.1_'	GACC---------TGCCGGACAGCAGCGACTCTGAGGCGGAGACCGAAGTGGGGGGGCGG
	'HumaHSV1-N1_1_CJ994__gb_KR011283.1_'	GACC---------TGCCGGACAGCAGCGACTCGGAGGCGGAGACCGAAGTGGGGGGGCGG
	'HumaHSV1-N1_1_82S__gb_KR011307.1_'	GACC---------TGCCGGACAGCAGCGACTCGGAGGCGGAGACCGAAGTGGGGGGGCGG
	'Human_alphaherpesvirus_1_914_H2__gb_KX265031.1_'	GACC---------TGCCGGACAGCAGCGACTCGGAGGCGGAGACCGAAGTGGGGGGGCGG
	'Human_alphaherpesvirus_1_914_E3__gb_KX265037.1_'	GACC---------TGCCGGACAGCAGCGACTCGGAGGCGGAGACCGAAGTGGGGGGGCGG
	'Human_alphaherpesvirus_1_HSV1_San_Francisco_USA_1979_DAB1__gb_ON960057.1_'	GACC---------TGCCGGACAGCAGCGACTCTGAGGCGGAGACCGAAGTGGGGGGGCGG
	HSV1-N1__Query_30221_	GACC---------TGCCGGACAGCAGCGACTCTGAGGCGGAGACCGAAGGGGGGGGGCGG
	'HumaHSV1-N1_3__gb_NC001348.1_'	ACGTTCGGTACACGTCTGGTGTGTGTTTTACCCGAATCAGAGACGGAATTGCAAAGATAT
	'HumaHSV1-N1_8__gb_NC009333.1_'	--------------TCACACAAAAATGACACCGGAGGCATATACACAACATTAAACAAAA
	'HumaHSV1-N1_4__gb_NC009334.1_'	ATGTTAAGGACG-GGCTCGGAGAAATGGGGCCGGCCAGGGCCACGGGACCTGGAATGCAG
	'HumaHSV1-N1_7__gb_NC001716.2_'	---------------------TAAGCCTAACCCCAACCCTAACCCTAACCCTAGCTCTA-

	'Chimpanzee_alpha_1_herpesvirus_strain_105640__gb_NC023677.1_'	----CTGACGACGACCTTCACCGCGACTC--CACCTCCGAGGCGGGCAGCACGGACACGG
	'HumaHSV1-N1_2_strain_HG52__gb_NC001798.2_'	----CTGACGACGACCTTCACCGCGACTC--CACCTCCGAGGCGGGCAGCACGGACACGG
	'HumaHSV1-N1_1_strain_17__gb_NC001806.2_'	GGGGACGCCGACCACCATGACGACGACTC--CGCCTCCGAGGCGGACAGCACGGACACGG
	'HumaHSV1-N1_1_isolate_2158_2007__emb_LT594106.1_'	GGGGACGCCGACCACCATGACGACGACTC--CGCCTCCGAGGCGGACAGCACGGACACGG
	'Human_alphaherpesvirus_1_HSV1_v76_d266__gb_OP297882.1_'	GGGGACGCCGACCACCATGACGACGACTC--CGCCTCCGAGGCGGACAGCACGGACACGG
	'Human_alphaherpesvirus_1_HSV_v29_site13_day2__gb_MG708290.1_'	GGGGACGCCGACCACCATGACGACGACTC--CGCCTCCGAGGCGGACAGCACGGACACGG
	'Human_alphaherpesvirus_1_HSV1_San_Francisco_USA_1980_EKN__gb_ON960056.1_'	GGGGACGCCGACCACCATGACGACGACTC--CGCCTCCGAGGCGGACAGCACGGACACGG
	'HumaHSV1-N1_1_CJ994__gb_KR011283.1_'	GGGGACGCCGACCACCATGACGACGACTC--CGCCTCCGAGGCGGACAGCACGGACACGG
	'HumaHSV1-N1_1_82S__gb_KR011307.1_'	GGGGACGCCGACCACCATGACGACGACTC--CGCCTCCGAGGCGGACAGCACGGACACGG
	'Human_alphaherpesvirus_1_914_H2__gb_KX265031.1_'	GGGGACGCCGACCACCATGACGACGACTC--CGCCTCCGAGGCGGACAGCACGGACACGG
	'Human_alphaherpesvirus_1_914_E3__gb_KX265037.1_'	GGGGACGCCGACCACCATGACGACGACTC--CGCCTCCGAGGCGGACAGCACGGACACGG
	'Human_alphaherpesvirus_1_HSV1_San_Francisco_USA_1979_DAB1__gb_ON960057.1_'	GGGGACGCCGACCACCATGACGACGACTC--CGCCTCCGAGGCGGACAGCACGGACACGG
	HSV1-N1__Query_30221_	GGGGACGCCGACCACCATGACGACGACKC--CGCCTCCGAGGCGGACAGCACGGACACGG
	'HumaHSV1-N1_3__gb_NC001348.1_'	TGGTTTGAAAGCAAT------------------GTAATCCCGCCCATATATCCCCAACGT
	'HumaHSV1-N1_8__gb_NC009333.1_'	CAACACAGTTGCCATCCACTAATAAACCTACAAACAGTCAAGCCAAGAGTTCCACTAAGC
	'HumaHSV1-N1_4__gb_NC009334.1_'	CAGTTTGTCAGCAGCTACTTCCTCAACCC-----CGCCTGTTCCAACGTCTTCATTA---
	'HumaHSV1-N1_7__gb_NC001716.2_'	-AGCCTAACCCCAACCCTAACCCTAACCC--TAGCTCTAAGTCTAACCCCAACCCTAACC

	'Chimpanzee_alpha_1_herpesvirus_strain_105640__gb_NC023677.1_'	AGATGTTCGAGACC-GGCCTGATGG----ACATGACCACGCCCCCGGCCCGGCCCACGGC
	'HumaHSV1-N1_2_strain_HG52__gb_NC001798.2_'	AGATGTTCGAGGCG-GGCCTGATGG----ACGCGGCCACGCCCCCGGCCCGGCCCCCGGC
	'HumaHSV1-N1_1_strain_17__gb_NC001806.2_'	AACTGTTCGAGACG-GGGCTGCTGGGGCCGCAGGGCGTGGATGGGGGGGCGGTCTCGGG-
	'HumaHSV1-N1_1_isolate_2158_2007__emb_LT594106.1_'	AACTGTTCGAGACG-GGGCTGCTGGGGCCGCAGGGCGTGGATGGGGGGGCGGTCTCGGG-
	'Human_alphaherpesvirus_1_HSV1_v76_d266__gb_OP297882.1_'	AACTGTTCGAGACG-GGGCTGCTGGGGCCGCAGGGCGTGGATGGGGGGGCGGTCTCGGG-
	'Human_alphaherpesvirus_1_HSV_v29_site13_day2__gb_MG708290.1_'	AACTGTTCGAGACG-GGGCTGCTGGGGCCGCAGGGCGTGGATGGGGGGGCGGTCTCGGG-
	'Human_alphaherpesvirus_1_HSV1_San_Francisco_USA_1980_EKN__gb_ON960056.1_'	AACTGTTCGAGACG-GGGCTGCTGGGGCCGCAGGGCGTGGATGGGGGGGCGGTCTCGGG-
	'HumaHSV1-N1_1_CJ994__gb_KR011283.1_'	AACTGTTCGAGACG-GGGCTGCTGGGGCCGCAGGGCGTGGATGGGGGGGCGGTCTCGGG-
	'HumaHSV1-N1_1_82S__gb_KR011307.1_'	AACTGTTCGAGACG-GGGCTGCTGGGGCCGCAGGGCGTGGATGGGGGGGCGGTCTCGGG-
	'Human_alphaherpesvirus_1_914_H2__gb_KX265031.1_'	AACTGTTCGAGACG-GGGCTGCTGGGGCCGCAGGGCGTGGATGGGGGGGCGGTCTCGGG-
	'Human_alphaherpesvirus_1_914_E3__gb_KX265037.1_'	AACTGTTCGAGACG-GGGCTGCTGGGGCCGCAGGGCGTGGATGGGGGGGCGGTCTCGGG-
	'Human_alphaherpesvirus_1_HSV1_San_Francisco_USA_1979_DAB1__gb_ON960057.1_'	AACTGTTCGAGACG-GGGCTGCTGGGGCCGCAGGGCGTGGATGGGGGGGCGGTCTCGGG-
	HSV1-N1__Query_30221_	AACTGTTCGAGACG-GGGCTGCTGGGGCCGCAGGGCGTGGATGGGGGGGCGGTCTCGGG-
	'HumaHSV1-N1_3__gb_NC001348.1_'	---------------CGCCTTAAAAACTCCCACAATATTACATTTTTATTAGTCTTTTAT
	'HumaHSV1-N1_8__gb_NC009333.1_'	CACGCGTTGAGACA-CACAATAAAACAACCAGTAATCCTGCCATTTCTTTAACAGATT--
	'HumaHSV1-N1_4__gb_NC009334.1_'	----CAGTGAGGCAGCGAGGGGAAAAGATCAACGGCCGTACCGTCCTCCAAGCG------
	'HumaHSV1-N1_7__gb_NC001716.2_'	CTAACCCT-------AGCTCTAAGTCTAACCCCAACCCTAACCCT---------------

	'Chimpanzee_alpha_1_herpesvirus_strain_105640__gb_NC023677.1_'	CGAGCGCCAGGGCAGCCCCCCGCCCGACGACGCGCCGCGACCCTGC-----------GGG
	'HumaHSV1-N1_2_strain_HG52__gb_NC001798.2_'	CGAGCGCCAGGGCAGCCCCACGCCCGCCGACGCGCAGGGATCCTGC-----------GGG
	'HumaHSV1-N1_1_strain_17__gb_NC001806.2_'	---------GGGGAGCCCCCCCCGCGAGGAAGACCCCGGCAGTTGC-----------GGG
	'HumaHSV1-N1_1_isolate_2158_2007__emb_LT594106.1_'	---------GGGGAGCCCCCCCCGCGAGGAAGACCCCGGCAGTTGC-----------GGG
	'Human_alphaherpesvirus_1_HSV1_v76_d266__gb_OP297882.1_'	---------GGGGAGCCCCCCCCGCGAGGAAGACCCCGGCAGTTGC-----------GGG
	'Human_alphaherpesvirus_1_HSV_v29_site13_day2__gb_MG708290.1_'	---------GGGGAGCCCCCCCCGCGAGGAAGACCCCGGCAGTTGC-----------GGG
	'Human_alphaherpesvirus_1_HSV1_San_Francisco_USA_1980_EKN__gb_ON960056.1_'	---------GGGGAGCCCCCCCCGCGAGGAAGACCCCGGCAGTTGC-----------GGG
	'HumaHSV1-N1_1_CJ994__gb_KR011283.1_'	---------GGGGAGCCCCCCCCGCGAGGAAGACCCCGGCAGTTGC-----------GGG
	'HumaHSV1-N1_1_82S__gb_KR011307.1_'	---------GGGGAGCCCCCCCCGCGAGGAAGACCCCGGCAGTTGC-----------GGG
	'Human_alphaherpesvirus_1_914_H2__gb_KX265031.1_'	---------GGGGAGCCCCCCCCGCGAGGAAGACCCCGGCAGTTGC-----------GGG
	'Human_alphaherpesvirus_1_914_E3__gb_KX265037.1_'	---------GGGGAGCCCCCCCCGCGAGGAAGACCCCGGCAGTTGC-----------GGG
	'Human_alphaherpesvirus_1_HSV1_San_Francisco_USA_1979_DAB1__gb_ON960057.1_'	---------GGGGAGTCCCCCCCGCGAGGAAGACCCCGGCAGTTGC-----------GGG
	HSV1-N1__Query_30221_	---------GGGGAGTCNCCCCCGCGAGGAAGWCCCCGGCAGTTGC-----------GGG
	'HumaHSV1-N1_3__gb_NC001348.1_'	T--AATATAGAATCACATAAACAATTGATAA-AATCAAGG--------------------
	'HumaHSV1-N1_8__gb_NC009333.1_'	----CTGCAGATGTGCCTCAGAGACCGCGAG-AACCAACACTCCCTCCCATTTTCAGGCC
	'HumaHSV1-N1_4__gb_NC009334.1_'	-----CTCGGACGCGCATGCGATATGGCAGGCTGCCAGCACTATGT--------------
	'HumaHSV1-N1_7__gb_NC001716.2_'	--------------------------------AACCCTAGCTCTAA--------------

	'Chimpanzee_alpha_1_herpesvirus_strain_105640__gb_NC023677.1_'	GGCGGGCCC---------GAGGGGGAAGGAGGGGCGGGCGGGGAGGGCGACGTGTGCGC-
	'HumaHSV1-N1_2_strain_HG52__gb_NC001798.2_'	GGTGGGCCCGTGGG---TGAGGAGGAAGCGGAAGCGGGAGGGGGGGGCGACGTGTGCGC-
	'HumaHSV1-N1_1_strain_17__gb_NC001806.2_'	GGCGCCCCC---------CCTCGAGAGGACGGGGGGAGCGACGAGGGCGACGTGTGCGC-
	'HumaHSV1-N1_1_isolate_2158_2007__emb_LT594106.1_'	GGCGCCCCC---------CCTCGAGAGGACGGGGGGAGCGACGAGGGCGACGTGTGCGC-
	'Human_alphaherpesvirus_1_HSV1_v76_d266__gb_OP297882.1_'	GGCGCCCCC---------CCTCGAGAGGACGGGGGGAGCGACGAGGGCGACGTGTGCGC-
	'Human_alphaherpesvirus_1_HSV_v29_site13_day2__gb_MG708290.1_'	GGCGCCCCC---------CCTCGAGAGGACGGGGGGAGCGACGAGGGCGACGTGTGCGC-
	'Human_alphaherpesvirus_1_HSV1_San_Francisco_USA_1980_EKN__gb_ON960056.1_'	GGCGCCCCC---------CCTCGAGAGGACGGGGGGAGCGACGAGGGCGACGTGTGCGC-
	'HumaHSV1-N1_1_CJ994__gb_KR011283.1_'	GGCGCCCCC---------CCTCGAGAGGACGGGGGGAGCGACGAGGGCGACGTGTGCGC-
	'HumaHSV1-N1_1_82S__gb_KR011307.1_'	GGCGCCCCC---------CCTCGAGAGGACGGGGGGAGCGACGAGGGCGACGTGTGCGC-
	'Human_alphaherpesvirus_1_914_H2__gb_KX265031.1_'	GGCGCCCCC---------CCTCGAGAGGACGGGGGGAGCGACGAGGGCGACGTGTGCGC-
	'Human_alphaherpesvirus_1_914_E3__gb_KX265037.1_'	GGCGCCCCC---------CCTCGAGAGGACGGGGGGAGCGACGAGGGCGACGTGTGCGC-
	'Human_alphaherpesvirus_1_HSV1_San_Francisco_USA_1979_DAB1__gb_ON960057.1_'	GGCGCCCCC---------CCTCGAGAGGACGGGGGGAGCGACGAGGGCGACGTGTGCGC-
	HSV1-N1__Query_30221_	GGCGCCGCC---------CCTCGAGAGGACGKGGRCAGCGACGAGGGCGACGTGTGCKC-
	'HumaHSV1-N1_3__gb_NC001348.1_'	GGTGGTGTATAATGATTAAAAATATAAATTGATATGTTTTACAAGCATGAAATAGGTATT
	'HumaHSV1-N1_8__gb_NC009333.1_'	ACCGGCGTCTAAAAATCGCTATCTGGAAAAGCAACTAGTTATTGGACTACTAACCGCTGT
	'HumaHSV1-N1_4__gb_NC009334.1_'	GCTGGGCTCCACGGTTCCCCTCGGTGGACTCAACTTTGTCAACGACCTGGCGTCCCCGGT
	'HumaHSV1-N1_7__gb_NC001716.2_'	GCCTAACCCCAACCCTAACC--------CTAACCCTAGCTCTAAGCCTAACCCCAACCCT

	'Chimpanzee_alpha_1_herpesvirus_strain_105640__gb_NC023677.1_'	---------------CGTGTGCACGGATGAGATCCCCCCGCCCCTGCGCTGCCAGAGTTT
	'HumaHSV1-N1_2_strain_HG52__gb_NC001798.2_'	---------------CGTGTGCACGGACGAGATCGCCCCGCCCCTGCGCTGCCAGAGTTT
	'HumaHSV1-N1_1_strain_17__gb_NC001806.2_'	---------------CGTGTGCACGGATGAGATCGCGCCCCACCTGCGCTGCGACACCTT
	'HumaHSV1-N1_1_isolate_2158_2007__emb_LT594106.1_'	---------------CGTGTGCACGGATGAGATCGCGCCCCACCTGCGCTGCGACACCTT
	'Human_alphaherpesvirus_1_HSV1_v76_d266__gb_OP297882.1_'	---------------CGTGTGCACGGATGAGATCGCGCCCCACCTGCGCTGCGACACCTT
	'Human_alphaherpesvirus_1_HSV_v29_site13_day2__gb_MG708290.1_'	---------------CGTGTGCACGGATGAGATCGCGCCCCACCTGCGCTGCGACACCTT
	'Human_alphaherpesvirus_1_HSV1_San_Francisco_USA_1980_EKN__gb_ON960056.1_'	---------------CGTGTGCACGGATGAGATCGCGCCCCACCTGCGCTGCGACACCTT
	'HumaHSV1-N1_1_CJ994__gb_KR011283.1_'	---------------CGTGTGCACGGATGAGATCGCGCCCCACCTGCGCTGCGACACCTT
	'HumaHSV1-N1_1_82S__gb_KR011307.1_'	---------------CGTGTGCACGGATGAGATCGCGCCCCACCTGCGCTGCGACACCTT
	'Human_alphaherpesvirus_1_914_H2__gb_KX265031.1_'	---------------CGTGTGCACGGATGAGATCGCGCCCCACCTGCGCTGCGACACCTT
	'Human_alphaherpesvirus_1_914_E3__gb_KX265037.1_'	---------------CGTGTGCACGGATGAGATCGCGCCCCACCTGCGCTGCGACACCTT
	'Human_alphaherpesvirus_1_HSV1_San_Francisco_USA_1979_DAB1__gb_ON960057.1_'	---------------CGTGTGCACGGATGAGATCGCGCCCCACCTGCGCTGCGACACCTT
	HSV1-N1__Query_30221_	---------------CGNGNNAACGGATGAGATCGCGCCCCACCTGCGCTGCGACACMKT
	'HumaHSV1-N1_3__gb_NC001348.1_'	TACTATTCTAACAGGTAAATATGCTTAATGATT---------------------------
	'HumaHSV1-N1_8__gb_NC009333.1_'	CGCC-----------CTAACGTGTGGACTGATT----ACCTTATTTCACTATCTGTTCTT
	'HumaHSV1-N1_4__gb_NC009334.1_'	TTCCACC-------GCCGAGATGATGGATGATTTCTCTCCCTTCTTCACCGTGGAGTTTC
	'HumaHSV1-N1_7__gb_NC001716.2_'	AACC-----------CTAACCCTAGCTCTAAGT-CTAACCCCAACCC-------------

	'Chimpanzee_alpha_1_herpesvirus_strain_105640__gb_NC023677.1_'	TCCCTGC-----------CTGCACCCTTTCTGCATCCCGTGCATGAAGACCTGGATTCAG
	'HumaHSV1-N1_2_strain_HG52__gb_NC001798.2_'	TCCCTGC-----------CTGCACCCCTTCTGCATCCCGTGCATGAAGACCTGGATTCCG
	'HumaHSV1-N1_1_strain_17__gb_NC001806.2_'	CCCGTGC-----------ATGCACCGCTTCTGCATCCCGTGCATGAAAACCTGGATGCAA
	'HumaHSV1-N1_1_isolate_2158_2007__emb_LT594106.1_'	CCCGTGC-----------ATGCACCGCTTCTGCATCCCGTGCATGAAAACCTGGATGCAA
	'Human_alphaherpesvirus_1_HSV1_v76_d266__gb_OP297882.1_'	CCCGTGC-----------ATGCACCGCTTCTGCATCCCGTGCATGAAAACCTGGATGCAA
	'Human_alphaherpesvirus_1_HSV_v29_site13_day2__gb_MG708290.1_'	CCCGTGC-----------ATGCACCGCTTCTGCATCCCGTGCATGAAAACCTGGATGCAA
	'Human_alphaherpesvirus_1_HSV1_San_Francisco_USA_1980_EKN__gb_ON960056.1_'	CCCGTGC-----------ATGCACCGCTTCTGCATCCCGTGCATGAAAACCTGGATGCAA
	'HumaHSV1-N1_1_CJ994__gb_KR011283.1_'	CCCGTGC-----------ATGCACCGCTTCTGCATCCCGTGCATGAAAACCTGGATGCAA
	'HumaHSV1-N1_1_82S__gb_KR011307.1_'	CCCGTGC-----------ATGCACCGCTTCTGCATCCCGTGCATGAAAACCTGGATGCAA
	'Human_alphaherpesvirus_1_914_H2__gb_KX265031.1_'	CCCGTGC-----------ATGCACCGCTTCTGCATCCCGTGCATGAAAACCTGGATGCAA
	'Human_alphaherpesvirus_1_914_E3__gb_KX265037.1_'	CCCGTGC-----------ATGCACCGCTTCTGCATCCCGTGCATGAAAACCTGGATGCAA
	'Human_alphaherpesvirus_1_HSV1_San_Francisco_USA_1979_DAB1__gb_ON960057.1_'	CCCGTGC-----------ATGCACCGCTTCTGCATCCCGTGCATGAAAACCTGGATGCAA
	HSV1-N1__Query_30221_	CCCGTGC-----------ATGCACCGCTTCTGCATYCCGTSCATGAAAACCTGGATGYMA
	'HumaHSV1-N1_3__gb_NC001348.1_'	------------------AAAAATACAAATTAGTATGTTTTGA--CAAGCATGAAAAAGG
	'HumaHSV1-N1_8__gb_NC009333.1_'	TCGTTAGCCTAG----------ACTTGCTCCAGTGT---------TAGACAGGGCTATGA
	'HumaHSV1-N1_4__gb_NC009334.1_'	CCCCGATTCAAGAGGAGGGCGCACGTTCTCCGGTACCCTTAGATGTGGACGAGAGCATGG
	'HumaHSV1-N1_7__gb_NC001716.2_'	------------------TAACCCTAACCCTAGCTC---------TAAGCCTAACCCCAA

	'Chimpanzee_alpha_1_herpesvirus_strain_105640__gb_NC023677.1_'	TTGCGCAAC--ACCTGT---CCCCTGTGCAACACCAGACTGGCGTACCTGATAGTGGGCG
	'HumaHSV1-N1_2_strain_HG52__gb_NC001798.2_'	TTGCGCAAC--ACGTGT---CCCCTGTGCAACACCCCGGTGGCGTACCTGATAGTGGGCG
	'HumaHSV1-N1_1_strain_17__gb_NC001806.2_'	TTGCGCAAC--ACCTGC---CCGCTGTGCAACGCCAAGCTGGTGTACCTGATAGTGGGCG
	'HumaHSV1-N1_1_isolate_2158_2007__emb_LT594106.1_'	TTGCGCAAC--ACCTGC---CCGCTGTGCAACGCCAAGCTGGTGTACCTGATAGTGGGCG
	'Human_alphaherpesvirus_1_HSV1_v76_d266__gb_OP297882.1_'	TTGCGCAAC--ACCTGC---CCGCTGTGCAACGCCAAGCTGGTGTACCTGATAGTGGGCG
	'Human_alphaherpesvirus_1_HSV_v29_site13_day2__gb_MG708290.1_'	TTGCGCAAC--ACCTGC---CCGCTGTGCAACGCCAAGCTGGTGTACCTGATAGTGGGCG
	'Human_alphaherpesvirus_1_HSV1_San_Francisco_USA_1980_EKN__gb_ON960056.1_'	TTGCGCAAC--ACCTGC---CCGCTGTGCAACGCCAAGCTGGTGTACCTGATAGTGGGCG
	'HumaHSV1-N1_1_CJ994__gb_KR011283.1_'	TTGCGCAAC--ACCTGC---CCGCTGTGCAACGCCAAGCTGGTGTACCTGATAGTGGGCG
	'HumaHSV1-N1_1_82S__gb_KR011307.1_'	TTGCGCAAC--ACCTGC---CCGCTGTGCAACGCCAAGCTGGTGTACCTGATAGTGGGCG
	'Human_alphaherpesvirus_1_914_H2__gb_KX265031.1_'	TTGCGCAAC--ACCTGC---CCGCTGTGCAACGCCAAGCTGGTGTACCTGATAGTGGGCG
	'Human_alphaherpesvirus_1_914_E3__gb_KX265037.1_'	TTGCGCAAC--ACCTGC---CCGCTGTGCAACGCCAAGCTGGTGTACCTGATAGTGGGCG
	'Human_alphaherpesvirus_1_HSV1_San_Francisco_USA_1979_DAB1__gb_ON960057.1_'	TTGCGCAAC--ACCTGC---CCGCTGTGCAACGCCAAGCTGGTGTACCTGATAGTGGGCG
	HSV1-N1__Query_30221_	TTGCGCAAC--ACCTGC---CCGCTGTGCAACGCCAAGCTGGTGYACCTGATAGTGGGCG
	'HumaHSV1-N1_3__gb_NC001348.1_'	TATTTT--------------TTATTTTAGCAGTTAAAGGTACTAC-ACTTAAAATATTTA
	'HumaHSV1-N1_8__gb_NC009333.1_'	TTGCTTCTCCACGCTGT---CCACCTTAACACTT------------CCCAATAACAAATC
	'HumaHSV1-N1_4__gb_NC009334.1_'	ACATCTCTCCGTCTTACGAGTTGCCCTGGCTCTCGCTGGAGTCATGCCTCACAAGCATCC
	'HumaHSV1-N1_7__gb_NC001716.2_'	CCCTAACCC-----------TAACCCTAGCTCTAAG----------CCTAACCCCAACCC

	'Chimpanzee_alpha_1_herpesvirus_strain_105640__gb_NC023677.1_'	TGACTCCCAGGGGGTCGTTCAGCACCATCCCGATAGTGAACGACCCCCAGACCCGCGTGG
	'HumaHSV1-N1_2_strain_HG52__gb_NC001798.2_'	TGACCGCCAGCGGGTCGTTCAGCACCATCCCGATAGTGAACGACCCCCGGACCCGCGTGG
	'HumaHSV1-N1_1_strain_17__gb_NC001806.2_'	TGACGCCCAGCGGGTCGTTCAGCACCATCCCGATCGTGAACGACCCCCAGACCCGCATGG
	'HumaHSV1-N1_1_isolate_2158_2007__emb_LT594106.1_'	TGACGCCCAGCGGGTCGTTCAGCACCATCCCGATCGTGAACGACCCCCAGACCCGCATGG
	'Human_alphaherpesvirus_1_HSV1_v76_d266__gb_OP297882.1_'	TGACGCCCAGCGGGTCGTTCAGCACCATCCCGATCGTGAACGACCCCCAGACCCGCATGG
	'Human_alphaherpesvirus_1_HSV_v29_site13_day2__gb_MG708290.1_'	TCACGCCCAGCGGGTCTTTCAGCACCATCCCGATCGTGAACGACCCCCAGACCCGCATGG
	'Human_alphaherpesvirus_1_HSV1_San_Francisco_USA_1980_EKN__gb_ON960056.1_'	TGACGCCCAGCGGGTCGTTCAGCACCATCCCGATCGTGAACGACCCCCAGACCCGCATGG
	'HumaHSV1-N1_1_CJ994__gb_KR011283.1_'	TGACGCCCAGCGGGTCGTTCAGCACCATCCCGATCGTGAACGACCCCCAGACCCGCATGG
	'HumaHSV1-N1_1_82S__gb_KR011307.1_'	TGACGCCCAGCGGGTCGTTCAGCACCATCCCGATCGTGAACGACCCCCAGACCCGCATGG
	'Human_alphaherpesvirus_1_914_H2__gb_KX265031.1_'	TGACGCCCAGCGGGTCGTTCAGCACCATCCCGATCGTGAACGACCCCCAGACCCGCATGG
	'Human_alphaherpesvirus_1_914_E3__gb_KX265037.1_'	TGACGCCCAGCGGGTCGTTCAGCACCATCCCGATCGTGAACGACCCCCAGACCCGCATGG
	'Human_alphaherpesvirus_1_HSV1_San_Francisco_USA_1979_DAB1__gb_ON960057.1_'	TGACGCCCAGCGGGTCGTTCAGCACCATCCCGATCGTGAACGACCCCCAGACCCGCATGG
	HSV1-N1__Query_30221_	TCACGCCCAGCGGGTCGTTCAGCACCGTCCCGATCGTGAACGACCCCCAGACCCGCVTGG
	'HumaHSV1-N1_3__gb_NC001348.1_'	CCGTATGGACGGGCGTCAGAA-------------------------AGATGCCCGGCCCA
	'HumaHSV1-N1_8__gb_NC009333.1_'	CGGTATGCAGCAGCGTG-------------------ACACTACTAATGTAACCTAAAAAA
	'HumaHSV1-N1_4__gb_NC009334.1_'	TGTCACACCCCACCGTGGGAAGCA--------AGGAGCACTTGGTCAGGCACACGGACAG
	'HumaHSV1-N1_7__gb_NC001716.2_'	TAACCCTAACCCTAGCTCTAA-----------------GCCTAACCCCAACCCTAACCCT

	'Chimpanzee_alpha_1_herpesvirus_strain_105640__gb_NC023677.1_'	AGGCCGAGGCGGCCGTCCGGGCCGGCACGGCCGTGGACTTTATCTGGACGGGCAACCAGC
	'HumaHSV1-N1_2_strain_HG52__gb_NC001798.2_'	AGGCCGAGGCGGCCGTGCGGGCCGGCACGGCCGTGGACTTTATCTGGACGGGCAACCAGC
	'HumaHSV1-N1_1_strain_17__gb_NC001806.2_'	AGGCCGAGGAGGCCGTCAGGGCGGGCACGGCCGTGGACTTTATCTGGACGGGCAATCAGC
	'HumaHSV1-N1_1_isolate_2158_2007__emb_LT594106.1_'	AGGCCGAGGAGGCCGTCAGGGCGGGCACGGCCGTGGACTTTATCTGGACGGGCAATCAGC
	'Human_alphaherpesvirus_1_HSV1_v76_d266__gb_OP297882.1_'	AGGCCGAGGAGGCCGTCAGGGCGGGCACGGCCGTGGACTTTATCTGGACGGGCAATCAGC
	'Human_alphaherpesvirus_1_HSV_v29_site13_day2__gb_MG708290.1_'	AGGCCGAGGAGGCCGTCAGGGCGGGCACGGCCGTGGACTTTATCTGGACGGGCAATCAGC
	'Human_alphaherpesvirus_1_HSV1_San_Francisco_USA_1980_EKN__gb_ON960056.1_'	AGGCCGAGGAGGCCGTCAGGGCGGGCACGGCCGTGGACTTTATCTGGACGGGCAATCAGC
	'HumaHSV1-N1_1_CJ994__gb_KR011283.1_'	AGGCCGAGGAGGCCGTCAGGGCGGGCACGGCCGTGGACTTTATCTGGACGGGCAATCAGC
	'HumaHSV1-N1_1_82S__gb_KR011307.1_'	AGGCCGAGGAGGCCGTCAGGGCGGGCACGGCCGTGGACTTTATCTGGACGGGCAATCAGC
	'Human_alphaherpesvirus_1_914_H2__gb_KX265031.1_'	AGGCCGAGGAGGCCGTCAGGGCGGGCACGGCCGTGGACTTTATCTGGACGGGCAATCAGC
	'Human_alphaherpesvirus_1_914_E3__gb_KX265037.1_'	AGGCCGAGGAGGCCGTCAGGGCGGGCACGGCCGTGGACTTTATCTGGACGGGCAATCAGC
	'Human_alphaherpesvirus_1_HSV1_San_Francisco_USA_1979_DAB1__gb_ON960057.1_'	AGGCCGAGGAGGCCGTCAGGGCGGGCACGGCCGTGGACTTTATCTGGACGGGCAATCAGC
	HSV1-N1__Query_30221_	AGGCCGAGGAGGCCGTCGGGGCGGGCACGGCCGGGGGCKTTATCTGGMMTGGCAATCAGC
	'HumaHSV1-N1_3__gb_NC001348.1_'	AGTTGAGAGGGTACATTCAACACGACCAC----------------ACTCGCGTTGGTGGG
	'HumaHSV1-N1_8__gb_NC009333.1_'	TGTGCATGTGGTATGTATTGTACTAAAG-----------------ATACCGACCAATACA
	'HumaHSV1-N1_4__gb_NC009334.1_'	GGTCAGCGGAGGACGCGTGGCACAGCAGCCCGGGGTAGGTCCCCTGGACCTGCCGCTGGC
	'HumaHSV1-N1_7__gb_NC001716.2_'	AACCCTAGCTCTAAGTCTAACCCCAACCCTAA---------CCCTAACCCTAGCTCTAAG

	'Chimpanzee_alpha_1_herpesvirus_strain_105640__gb_NC023677.1_'	AGACGGCCCCGCGCTCCGTGACGCTGGGGGGGCACACGGTCCGCG--CCCTGTCGCCCGC
	'HumaHSV1-N1_2_strain_HG52__gb_NC001798.2_'	GGACGGCCCCGCGCTCCCTGTCGCTGGGGGGACACACGGTCCGCG--CCCTGTCGCCCAC
	'HumaHSV1-N1_1_strain_17__gb_NC001806.2_'	GGTTCGCCCCGCGGTACCTGACCCTGGGGGGGCACACGGTGAGGG--CCCTGTCGCCCAC
	'HumaHSV1-N1_1_isolate_2158_2007__emb_LT594106.1_'	GGTTCGCCCCGCGGTACCTGACCCTGGGGGGGCACACGGTGAGGG--CCCTGTCGCCCAC
	'Human_alphaherpesvirus_1_HSV1_v76_d266__gb_OP297882.1_'	GGTTCGCCCCGCGGTACCTGACCCTGGGGGGGCACACGGTGAGGG--CCCTGTCGCCCAC
	'Human_alphaherpesvirus_1_HSV_v29_site13_day2__gb_MG708290.1_'	GGTTCGCCCCGCGGTACCTGACCCTGGGGGGGCACACGGTGAGGG--CCCTGTCGCCCAC
	'Human_alphaherpesvirus_1_HSV1_San_Francisco_USA_1980_EKN__gb_ON960056.1_'	GGTTCGCCCCGCGGTACCTGACCCTGGGGGGGCACACGGTGAGGG--CCCTGTCGCCCAC
	'HumaHSV1-N1_1_CJ994__gb_KR011283.1_'	GGTTCGCCCCGCGGTACCTGACCCTGGGGGGGCACACGGTGAGGG--CCCTGTCGCCCAC
	'HumaHSV1-N1_1_82S__gb_KR011307.1_'	GGTTCGCCCCGCGGTACCTGACCCTGGGGGGGCACACGGTGAGGG--CCCTGTCGCCCAC
	'Human_alphaherpesvirus_1_914_H2__gb_KX265031.1_'	GGTTCGCCCCGCGGTACCTGACCCTGGGGGGGCACACGGTGAGGG--CCCTGTCGCCCAC
	'Human_alphaherpesvirus_1_914_E3__gb_KX265037.1_'	GGTTCGCCCCGCGGTACCTGACCCTGGGGGGGCACACGGTGAGGG--CCCTGTCGCCCAC
	'Human_alphaherpesvirus_1_HSV1_San_Francisco_USA_1979_DAB1__gb_ON960057.1_'	GGTTCGCCCCGCGGTACCTGACCCTGGGGGGGCACACGGTGAGGG--CCCTGTCGCCCAC
	HSV1-N1__Query_30221_	GGTTCGCCCYGCTCGACCTGACCCTGGGGGGGCACACGGTGAGGG--CCCTGTCGCCCAC
	'HumaHSV1-N1_3__gb_NC001348.1_'	TGATTAG---GGCCTCTAAAACACCGGCCAGACATGACCCGG-----GTGTATATTCTTG
	'HumaHSV1-N1_8__gb_NC009333.1_'	AGACAA-----CTAATATTAACCATAGT-------------------GTGCGTTTCTTTG
	'HumaHSV1-N1_4__gb_NC009334.1_'	GGACTAC---GCCTTCGTTGCCCACAGTCAGGTCTGGACCAGGCCCGGTGGGGCTCCTCC
	'HumaHSV1-N1_7__gb_NC001716.2_'	T----------CTAACCCCAACCCTAAC----CCTAACCCTAGCT--CTAAGTCTAACCC

	'Chimpanzee_alpha_1_herpesvirus_strain_105640__gb_NC023677.1_'	CCCCCCGTGGCCCGGCACGGACGACGAGGACGACGACCTG--------GCCGATGGTGAG
	'HumaHSV1-N1_2_strain_HG52__gb_NC001798.2_'	CCCCCCGTGGCCCGGCACGGACGACGAGGACGATGACCTG--------GCCGACGGTGAG
	'HumaHSV1-N1_1_strain_17__gb_NC001806.2_'	CCACCCGGAGCCCACCACGGACGAGGATGACGACGACCTG--------GACGACGGTGAG
	'HumaHSV1-N1_1_isolate_2158_2007__emb_LT594106.1_'	CCACCCTGAGCCCACCACGGACGAGGATGACGACGACCTG--------GACGACGGTGAG
	'Human_alphaherpesvirus_1_HSV1_v76_d266__gb_OP297882.1_'	CCACCCTGAGCCCACCACGGACGAGGATGACGACGACCTG--------GACGACGGTGAG
	'Human_alphaherpesvirus_1_HSV_v29_site13_day2__gb_MG708290.1_'	CCACCCTGAGCCCACCACGGACGAGGATGACGACGACCTG--------GACGACGGTGAG
	'Human_alphaherpesvirus_1_HSV1_San_Francisco_USA_1980_EKN__gb_ON960056.1_'	CCACCCGGAGCCCACCACGGACGAGGATGACGACGACCTG--------GACGACGGTGAG
	'HumaHSV1-N1_1_CJ994__gb_KR011283.1_'	CCACCCTGAGCCCACCACGGACGAGGATGACGACGACCTG--------GACGACGGTGAG
	'HumaHSV1-N1_1_82S__gb_KR011307.1_'	CCACCCTGAGCCCACCACGGACGAGGATGACGACGACCTG--------GACGACGGTGAG
	'Human_alphaherpesvirus_1_914_H2__gb_KX265031.1_'	CCACCCTGAGCCCACCACGGACGAGGATGACGACGACCTG--------GACGACGGTGAG
	'Human_alphaherpesvirus_1_914_E3__gb_KX265037.1_'	CCACCCTGAGCCCACCACGGACGAGGATGACGACGACCTG--------GACGACGGTGAG
	'Human_alphaherpesvirus_1_HSV1_San_Francisco_USA_1979_DAB1__gb_ON960057.1_'	CCACCCTGAGCCCACCACGGACGAGGATGACGACGACCTG--------GACGACGGTGAG
	HSV1-N1__Query_30221_	CCACSGCGAGCCCACCACGGACGAGGATGACGACGACCTG--------GACGACGGTGAG
	'HumaHSV1-N1_3__gb_NC001348.1_'	TAACACTTG-----------AACGTTACAACTGATATCATCATATTC-CACAAATTTAGA
	'HumaHSV1-N1_8__gb_NC009333.1_'	TATAAAATA-CGCGTGTGGGAAAGCGACAGAAGGGGGCGGCGTTTCCATATGAGGCCAAG
	'HumaHSV1-N1_4__gb_NC009334.1_'	CTTGCCCTATCGTACCTGGGATCGAATGACAGAGAAGCTGCTTGTCTCCGCAAAGCCCGG
	'HumaHSV1-N1_7__gb_NC001716.2_'	CAACCCTAA---------------------------------------CCCTAACCCTAG

	'Chimpanzee_alpha_1_herpesvirus_strain_105640__gb_NC023677.1_'	GGCGGGGGCGG---AGGCGGAGGGGCGGGGAGGGAGGG-GCGGGCCGCGCGTACCCGCCC
	'HumaHSV1-N1_2_strain_HG52__gb_NC001798.2_'	GGCGGGCGGGGGTCGGGCGGGGGTCGGGCGGGGGTCGG-GCGGGGGTCGGGCGGGGGTCG
	'HumaHSV1-N1_1_strain_17__gb_NC001806.2_'	GCGGGGGGCGGCAAGGACCCTGGGGGAGGAGGAGGAGG-AGGGGGGGGGAGGGAGGAATA
	'HumaHSV1-N1_1_isolate_2158_2007__emb_LT594106.1_'	GCGGGGGGCGGCGAGGACCCTGGGGGAGGAGGAGGAGG-GGGGGGGGGGAGGAG-GAATG
	'Human_alphaherpesvirus_1_HSV1_v76_d266__gb_OP297882.1_'	GCGGGGGGCGGCGAGGACCCTGGGGGAGGAGGAGGGGG-GGGGGGAGGGAGGAATAGGCG
	'Human_alphaherpesvirus_1_HSV_v29_site13_day2__gb_MG708290.1_'	GCGGGGGGCGGCGAGGACCCTGGGGGAGGAGGAGG-GG-GGGGGGAGGGAGGAATAGGCG
	'Human_alphaherpesvirus_1_HSV1_San_Francisco_USA_1980_EKN__gb_ON960056.1_'	GCGGGGGGCGGCAAGGACCCTGGGGGAGGAGGA----------GGAGGGAGGAATGGGCG
	'HumaHSV1-N1_1_CJ994__gb_KR011283.1_'	GCGGGGGGCGGCGAGGACCCTGGGGGGGGGGGAGGGGG-GGGGGGGGGGAGGGAGGGGGG
	'HumaHSV1-N1_1_82S__gb_KR011307.1_'	GCGGGGGGCGGCGAGGACCCTGGGGGGGGGGGAGGGGG-GGGGGGGGGGAGGGAGGGGGG
	'Human_alphaherpesvirus_1_914_H2__gb_KX265031.1_'	GCGGGGGGCGGCGAGGACCCT---GGGGGAGGAGAAGG-GGGGGGAGGGAGGAATAGGCG
	'Human_alphaherpesvirus_1_914_E3__gb_KX265037.1_'	GCGGGGGGCGGCGAGGACCCT---GGGGGAGGAGAAGG-GGGGGGAGGGAGGAATAGGCG
	'Human_alphaherpesvirus_1_HSV1_San_Francisco_USA_1979_DAB1__gb_ON960057.1_'	GCGGGGGGCGGCGAGGACCCTGGGGGAGGAGAAGGAGG-GGGGGGAGGGAGGAATAGGCG
	HSV1-N1__Query_30221_	GCGGGGGGCGGCGAGGACCNNGGRGGAGGAGGAGGAGGAGGGGGGAGGGAGGARKAGGCG
	'HumaHSV1-N1_3__gb_NC001348.1_'	GCCACGGACAACTATATTAGCAATGCGGGCAATCAT------------------------
	'HumaHSV1-N1_8__gb_NC009333.1_'	TGCATTGGCT------ATTTTAGGGGCGGTGACCAC------------------------
	'HumaHSV1-N1_4__gb_NC009334.1_'	CGGAGAGAACGTTAAGGTTTCAGGTACCGTGATTACAT----------------TGGGAG
	'HumaHSV1-N1_7__gb_NC001716.2_'	CTCTAAGCCT-----AACCCCAACCCTAACCCTAAC------------------------

	'Chimpanzee_alpha_1_herpesvirus_strain_105640__gb_NC023677.1_'	AACGGGCGCTGACCGGGGGTC---------------------------------------
	'HumaHSV1-N1_2_strain_HG52__gb_NC001798.2_'	GGCGGGGGTCGGGCGGGGGTCGGGCGGGGGTCGGGCGGGGGTCGGGCGGGGGTCGGGCGG
	'HumaHSV1-N1_1_strain_17__gb_NC001806.2_'	GGCGGGC---GGGCGAGGAAAGGGC-----------------------------------
	'HumaHSV1-N1_1_isolate_2158_2007__emb_LT594106.1_'	GGCGGGC---GGGCGAGGAAAGGGC-----------------------------------
	'Human_alphaherpesvirus_1_HSV1_v76_d266__gb_OP297882.1_'	GGCGGGG---GGGCGAGGAAAGGGC-----------------------------------
	'Human_alphaherpesvirus_1_HSV_v29_site13_day2__gb_MG708290.1_'	GGCGGGG---GGCCGAGGAAAGGGC-----------------------------------
	'Human_alphaherpesvirus_1_HSV1_San_Francisco_USA_1980_EKN__gb_ON960056.1_'	GGCGGG-------CGAGGAAAGGGC-----------------------------------
	'HumaHSV1-N1_1_CJ994__gb_KR011283.1_'	GGCGGGC---GGGCGGGGAAAGGGC-----------------------------------
	'HumaHSV1-N1_1_82S__gb_KR011307.1_'	GGCGGGC---GGGCGAGGAAAGGGC-----------------------------------
	'Human_alphaherpesvirus_1_914_H2__gb_KX265031.1_'	GGCGGGC---GGGCGAGGAAAGGGC-----------------------------------
	'Human_alphaherpesvirus_1_914_E3__gb_KX265037.1_'	GGCGGGC---GGGCGAGGAAAGGGC-----------------------------------
	'Human_alphaherpesvirus_1_HSV1_San_Francisco_USA_1979_DAB1__gb_ON960057.1_'	GGCGGGC---GGGCGAGGAAAGGGC-----------------------------------
	HSV1-N1__Query_30221_	GGCGGGG---GGDCGAGGAAAGGGC-----------------------------------
	'HumaHSV1-N1_3__gb_NC001348.1_'	AACAAAC---ATATAA--------------------------------------------
	'HumaHSV1-N1_8__gb_NC009333.1_'	------------------------------------------------------------
	'HumaHSV1-N1_4__gb_NC009334.1_'	AACAGGG---GTACAAAGTGTCGTT-----------------------------------
	'HumaHSV1-N1_7__gb_NC001716.2_'	------------------------------------------------------------

	'Chimpanzee_alpha_1_herpesvirus_strain_105640__gb_NC023677.1_'	-------------------------------TCCCTCGTCTCTTGTCTCCCTCTGCAGTG
	'HumaHSV1-N1_2_strain_HG52__gb_NC001798.2_'	GGGTCGGGCGGGGGTCGGGCACTAACCGGGGGCTCCCGTCTC-TGTCTCCCTCTGCAGTG
	'HumaHSV1-N1_1_strain_17__gb_NC001806.2_'	GGGCCGGGGAGGGGGCGTAACCT--------GATCGCGCCCCCCGTTGTCTCTTGCAGCA
	'HumaHSV1-N1_1_isolate_2158_2007__emb_LT594106.1_'	GGGCCGGGGAGGGGGCGTAACCT--------GATCGCGCCCCCCGTTGTCTCTTGCAGCA
	'Human_alphaherpesvirus_1_HSV1_v76_d266__gb_OP297882.1_'	GGGCCGGGGAGGGGGCGTAACCT--------GATCGCGCCCCCCGTTGTCTCTTGCAGCA
	'Human_alphaherpesvirus_1_HSV_v29_site13_day2__gb_MG708290.1_'	GGGCCGGGGAGGGGGCGTAACCT--------GATCGCG-CCCCCGTTGTCTCTTGCAGCA
	'Human_alphaherpesvirus_1_HSV1_San_Francisco_USA_1980_EKN__gb_ON960056.1_'	GGGCCGGGGAGGGGGCGTAACCT--------GATCGCGCCCCCCGTTGTCTCTTGCAGCA
	'HumaHSV1-N1_1_CJ994__gb_KR011283.1_'	GGGCCGGGGGGGGGGCGTAACCT--------GATCGCGCCCCCCGTTGTCTCTTGCAGCA
	'HumaHSV1-N1_1_82S__gb_KR011307.1_'	GGGCCGGGGGGGGGGCGTAACCT--------GATCGCGCCCCCCGTTGTCTCTTGCAGCA
	'Human_alphaherpesvirus_1_914_H2__gb_KX265031.1_'	GGGCCGGGGAGGGGGCGTAACCT--------GATCGCGCCCCCCGTTGTCTCTTGCAGCA
	'Human_alphaherpesvirus_1_914_E3__gb_KX265037.1_'	GGGCCGGGGAGGGGGCGTAACCT--------GATCGCGCCCCCCGTTGTCTCTTGCAGCA
	'Human_alphaherpesvirus_1_HSV1_San_Francisco_USA_1979_DAB1__gb_ON960057.1_'	GGGCCGGGGAGGGGGCGTAACCT--------GATCGCGCCCCCCGTTGTCTCTTGCAGCA
	HSV1-N1__Query_30221_	GGGCCGGGGAGGGGGCGTAACCT--------GATCGCGCCCSMCGTTGTCTCTTGCAGCA
	'HumaHSV1-N1_3__gb_NC001348.1_'	------------------------------------------------------GTAGTA
	'HumaHSV1-N1_8__gb_NC009333.1_'	------------------------------------------------------GCACTA
	'HumaHSV1-N1_4__gb_NC009334.1_'	GGATCTGAGGGAGG-----------------GAACCAGGCTGGCAATGGCTGAGGCGCTG
	'HumaHSV1-N1_7__gb_NC001716.2_'	-----------------------------------------------------CCTAGCT

	'Chimpanzee_alpha_1_herpesvirus_strain_105640__gb_NC023677.1_'	GACTACGTCCCGCCCGCCC----------CCCGAAGAGCGCCCCG---------------
	'HumaHSV1-N1_2_strain_HG52__gb_NC001798.2_'	GACTACGTCCCGCCCGCCC----------CCCGAAGAGCGCCCCG---------------
	'HumaHSV1-N1_1_strain_17__gb_NC001806.2_'	GACTACGTACCGCCCGCCC----------CCCGCCGGACGCCCCGCGCCCCC--------
	'HumaHSV1-N1_1_isolate_2158_2007__emb_LT594106.1_'	GACTACGTACCGCCCGCCC----------CCCGCCGGACGCCCCGCGCCCCC--------
	'Human_alphaherpesvirus_1_HSV1_v76_d266__gb_OP297882.1_'	GACTACGTACCGCCCGCCC----------CCCGCCGGACGCCCCGCGCCCCC--------
	'Human_alphaherpesvirus_1_HSV_v29_site13_day2__gb_MG708290.1_'	GACTACGTACCGCCCGCCC----------CCCGCCGGACGCCCCGCGCCCCC--------
	'Human_alphaherpesvirus_1_HSV1_San_Francisco_USA_1980_EKN__gb_ON960056.1_'	GACTACGTCCCGCCCGCCC----------CCCGCCGGACGCCCCGCGCCCCC--------
	'HumaHSV1-N1_1_CJ994__gb_KR011283.1_'	GACTACGTACCGCCCGCCC----------CCCGCCGGACGCCCCGCGCCCCC--------
	'HumaHSV1-N1_1_82S__gb_KR011307.1_'	GACTACGTACCGCCCGCCC----------CCCGCCGGACGCCCCGCGCCCCC--------
	'Human_alphaherpesvirus_1_914_H2__gb_KX265031.1_'	GACTACGTACCGCCCGCCC----------CCCGCCGGACGCCCCGCGCCCCC--------
	'Human_alphaherpesvirus_1_914_E3__gb_KX265037.1_'	GACTACGTACCGCCCGCCC----------CCCGCCGGACGCCCCGCGCCCCC--------
	'Human_alphaherpesvirus_1_HSV1_San_Francisco_USA_1979_DAB1__gb_ON960057.1_'	GACTACGTACCGCCCGCCC----------CCCGCCGGACGCCCCGCGCCCCC--------
	HSV1-N1__Query_30221_	GACKACGTACCGCCCGCCC----------CCCGCCGGACGCCCCGCGCCCCC--------
	'HumaHSV1-N1_3__gb_NC001348.1_'	ATACACGTGATAT-----------------------------------------------
	'HumaHSV1-N1_8__gb_NC009333.1_'	TAGTGCGCGGTGT-----------------------------------------------
	'HumaHSV1-N1_4__gb_NC009334.1_'	CTGAATGCAGCATTTGCCCCAATCTTGGATCCGGAAGACGTCTTGCTCACCCTGCATCTA
	'HumaHSV1-N1_7__gb_NC001716.2_'	CTAAGCCTAACCCCAGCCCTAACCCTAACCCTAG---------CTCTAAGTCTAACCCCA

	'Chimpanzee_alpha_1_herpesvirus_strain_105640__gb_NC023677.1_'	-----------ACGCGGGGGGGGTGGCTCG----------------------------GG
	'HumaHSV1-N1_2_strain_HG52__gb_NC001798.2_'	-----------GCGCGGGGGCGGCGGTGCG----------------------------GG
	'HumaHSV1-N1_1_strain_17__gb_NC001806.2_'	---------CCACGCAGAGGCGCCGCCGCGCCCC---------CCGTGACGG----GCGG
	'HumaHSV1-N1_1_isolate_2158_2007__emb_LT594106.1_'	---------CCACGCAGAGGCGCCGCCGCGCCCC---------CCGTGACGG----GCGG
	'Human_alphaherpesvirus_1_HSV1_v76_d266__gb_OP297882.1_'	---------CCACGCAGAGGCGCTGCCGCGCCCC---------CCGTGACGG----GCGG
	'Human_alphaherpesvirus_1_HSV_v29_site13_day2__gb_MG708290.1_'	---------CCACGCAGAGGCGCCGCCGCGCCCC---------CCGTGACGG----GCGG
	'Human_alphaherpesvirus_1_HSV1_San_Francisco_USA_1980_EKN__gb_ON960056.1_'	---------CCACGCAGAGGCACCGCCGCGCCCC---------CCGTGACGG----GCGG
	'HumaHSV1-N1_1_CJ994__gb_KR011283.1_'	---------CCACGCAGAGGCACCGCCGCGCCCC---------CCGTGACGG----GCGG
	'HumaHSV1-N1_1_82S__gb_KR011307.1_'	---------CCACGCAGAGGCACCGCCGCGCCCC---------CCGTGACGG----GCGG
	'Human_alphaherpesvirus_1_914_H2__gb_KX265031.1_'	---------CCACGCAGAGGCACCGCCGCGCCCC---------CCGTGACGG----GCGG
	'Human_alphaherpesvirus_1_914_E3__gb_KX265037.1_'	---------CCACGCAGAGGCACCGCCGCGCCCC---------CCGTGACGG----GCGG
	'Human_alphaherpesvirus_1_HSV1_San_Francisco_USA_1979_DAB1__gb_ON960057.1_'	---------CCACGCAGAGGCGCCGCCGCGCCCC---------CCGTGACGG----GCGG
	HSV1-N1__Query_30221_	---------SCMCGCASAGGCGCCGCCGCGCCCS---------CCGTGACGG----GCGG
	'HumaHSV1-N1_3__gb_NC001348.1_'	-CACTAAAACGTTGCTGGCGCAACAGTTCG----------------------------GG
	'HumaHSV1-N1_8__gb_NC009333.1_'	-----------------GGCAGAAAATTCACACCGTATATAAACAAGGAAAG------GG
	'HumaHSV1-N1_4__gb_NC009334.1_'	CACCTGGATCCGCGCCGGGCAGACAACTCGGTCGTGATGGAGGCTATGACGGCGGCGAGT
	'HumaHSV1-N1_7__gb_NC001716.2_'	ACCCTAACCCTAACCCTAGCTCTAAGTTTCACCCCAACCCTAACCCTAACC-------CT

	'Chimpanzee_alpha_1_herpesvirus_strain_105640__gb_NC023677.1_'	GTCGACCCGCGGAGCCTCCCAGCCCGCCGCGGCCCGACCGGCGCCCCC--TGGCGTCCCG
	'HumaHSV1-N1_2_strain_HG52__gb_NC001798.2_'	GGCGACCCGCGGAACCTCCCAGCCCGCCGCGACCCGACCGGCGCCCCC--TGGCGCCCCG
	'HumaHSV1-N1_1_strain_17__gb_NC001806.2_'	GGCGTCTCACGCAGCCCCCCAGCCGGCCGCGGCTCGGACAGCGCCCCCCTCGGCGCCCAT
	'HumaHSV1-N1_1_isolate_2158_2007__emb_LT594106.1_'	GGCGTCTCACGCAGCCCCCCAGCCGGCCGCGGCTCGGACAGCGCCCCCCTCGGCGCCCAT
	'Human_alphaherpesvirus_1_HSV1_v76_d266__gb_OP297882.1_'	GGCGTCTCACGCAGCCCCCCAGCCGGCCGCGGCTCGGACAGCGCCCCCCTCGGCGCCCAT
	'Human_alphaherpesvirus_1_HSV_v29_site13_day2__gb_MG708290.1_'	GGCGTCTCACGCAGCCCCCCAGCCGGCCGCGGCTCGGACAGCGCCCCCCTCGGCGCCCAT
	'Human_alphaherpesvirus_1_HSV1_San_Francisco_USA_1980_EKN__gb_ON960056.1_'	GGCGTCTAACGCAGCCCCCCAGCCGGCCGCGGCTCGGACAGCGCCCCCCTCGGCGCCCAT
	'HumaHSV1-N1_1_CJ994__gb_KR011283.1_'	GGCGTCTCACGCAGCCCCCCAGCCGGCCGCGGCTCGGACAGCGCCCCCCTCGGCGCCCAT
	'HumaHSV1-N1_1_82S__gb_KR011307.1_'	GGCGTCTCACGCAGCCCCCCAGCCGGCCGCGGCTCGGACAGCGCCCCCCTCGGCGCCCAT
	'Human_alphaherpesvirus_1_914_H2__gb_KX265031.1_'	GGCGTCTCACGCAGCCCCCCAGCCGGCCGCGGCTCGGACAGCGCCCCCCTCGGCGCCCAT
	'Human_alphaherpesvirus_1_914_E3__gb_KX265037.1_'	GGCGTCTCACGCAGCCCCCCAGCCGGCCGCGGCTCGGACAGCGCCCCCCTCGGCGCCCAT
	'Human_alphaherpesvirus_1_HSV1_San_Francisco_USA_1979_DAB1__gb_ON960057.1_'	GGCGTCTCACGCAGCCCCCCAGCCGGCCGCGGCTCGGACAGCGCCCCCCTCGGCGCCCAT
	HSV1-N1__Query_30221_	GGCGTCTCACGCAGCCCCCCAGCCGGCCGCGGCTCGGACAGCGCCMCCCTCGGCGCCCAT
	'HumaHSV1-N1_3__gb_NC001348.1_'	GAGAGTACGAGACCCCAAATCGTTGTCCCTGTTTAGAAGAAGACATCT--TA--------
	'HumaHSV1-N1_8__gb_NC009333.1_'	GACTCTGCGC---GCTTAAGCGCCAAGCCATTATACACACGGGTTTTT--TG--------
	'HumaHSV1-N1_4__gb_NC009334.1_'	GACTACGCGCGTGGCCTGGGCGTGAAGCTGACCTTTGGCTCGGCCTCC--TGCCCCGAGA
	'HumaHSV1-N1_7__gb_NC001716.2_'	AGCTCTAAGCCTAACCCCAACCCTAACCCTAACCCTAGCTCTAAGTCT--AACCCCAACC

	'Chimpanzee_alpha_1_herpesvirus_strain_105640__gb_NC023677.1_'	CGGAGCAGTAACA-----GCAGCAGCAGCAGCG-CACCGTCGCGGGCGGGGATGGGGTCG
	'HumaHSV1-N1_2_strain_HG52__gb_NC001798.2_'	CGGAG------CA-----GCAGCAGCGGCGGCG-CCCCGTTGCGGGCGGGGGT------G
	'HumaHSV1-N1_1_strain_17__gb_NC001806.2_'	CGGGCC----ACACGGCAGCAGTAACACCAACACCACCACCAACAGCAGCGGC-------
	'HumaHSV1-N1_1_isolate_2158_2007__emb_LT594106.1_'	CGACAC----GCA-----GCAGTAACACCAACACCACCACCAACAGCAGCGGC-------
	'Human_alphaherpesvirus_1_HSV1_v76_d266__gb_OP297882.1_'	CGACAC----GCA-----GCAGTAACACCAACACCACCACCAACAGCAGCGGC-------
	'Human_alphaherpesvirus_1_HSV_v29_site13_day2__gb_MG708290.1_'	CGGGCC----ACA------CGGCAGCAGCACCACCACCACCAACAGCAGCGGC-------
	'Human_alphaherpesvirus_1_HSV1_San_Francisco_USA_1980_EKN__gb_ON960056.1_'	CGACAC----GCA-----GCAGTAACACCAACACCACCACCAACAGCAGCGGC-------
	'HumaHSV1-N1_1_CJ994__gb_KR011283.1_'	CGCCACA-CGGCA-----GCAGTAACACCAACCCCCCCCCCAACAGCGGCGGC-------
	'HumaHSV1-N1_1_82S__gb_KR011307.1_'	CGCCACA-CGGCA-----GCAGTAACACCAACCCCCCCCCCAACAGCGGCGGC-------
	'Human_alphaherpesvirus_1_914_H2__gb_KX265031.1_'	CGACAC----GCA-----GCAGTAACACCAACACCACCACCAACAGCAGCGGC-------
	'Human_alphaherpesvirus_1_914_E3__gb_KX265037.1_'	CGACAC----GCA-----GCAGTAACACCAACACCACCACCAACAGCAGCGGC-------
	'Human_alphaherpesvirus_1_HSV1_San_Francisco_USA_1979_DAB1__gb_ON960057.1_'	CGGGCC----ACA-----CCAGCAACACCAACACCACCACCAACAGCAGCGGC-------
	HSV1-N1__Query_30221_	CGNNNC----NNN-----NCNNNAACAYCWCCACCACCACCAACAGCAGCGGC-------
	'HumaHSV1-N1_3__gb_NC001348.1_'	CAAAAG------------GCCCCAGCTTTAACTTTAAATT---CTCCAAAAGTG------
	'HumaHSV1-N1_8__gb_NC009333.1_'	TTGTCT------------TGGCCAATCGTGTCTCCATGG-----CGCTAAAGGG------
	'HumaHSV1-N1_4__gb_NC009334.1_'	CCGGCT------------CGTCCGCCTCCAGCTTCATG-------ACTGTGGTG------
	'HumaHSV1-N1_7__gb_NC001716.2_'	CTAAC---------------CCTAACCCTAGCTCTAAGCCTAACCCCAACCCTA------

	'Chimpanzee_alpha_1_herpesvirus_strain_105640__gb_NC023677.1_'	GGGTCGGGGTCGGGGGGTGGCAGTGCC-----GCCGCG-GTCGTCGCGGCGAGGGCAGCC
	'HumaHSV1-N1_2_strain_HG52__gb_NC001798.2_'	GGATCTGGGTCTGGGGGCGGCCCTGCC-----GTCGCG-GCCGTCGTGCCGAGAGTGGCC
	'HumaHSV1-N1_1_strain_17__gb_NC001806.2_'	---------------GGCGGCGGCTCCCGCCAGTCGCGAGCCGCGGCGCCGCGGGGGGCG
	'HumaHSV1-N1_1_isolate_2158_2007__emb_LT594106.1_'	---------------GGCGGCGGCTCCCGCCAGTCGCGAGCCGCGGTGCCGCGGGGGGCG
	'Human_alphaherpesvirus_1_HSV1_v76_d266__gb_OP297882.1_'	------------GGTGGCGGCGGCTCCCGCCAGTCGCGAGCCGCGGCGCCGCGGGGGGCG
	'Human_alphaherpesvirus_1_HSV_v29_site13_day2__gb_MG708290.1_'	---------------GGCGGCGGCTCCCGCCAGTCGCGAGCCGCGGTGCCGCGGGGGGCG
	'Human_alphaherpesvirus_1_HSV1_San_Francisco_USA_1980_EKN__gb_ON960056.1_'	---------------GGCGGCGGCTCCCGCCAGTCGCGAGCCGCGGCGCCGCGGGGGGCG
	'HumaHSV1-N1_1_CJ994__gb_KR011283.1_'	---------------GGCGGCGGCTCCCGCCAGTCGCGAGCCGCGGTGCCGCGGGGGGCG
	'HumaHSV1-N1_1_82S__gb_KR011307.1_'	---------------GGCGGCGGCTCCCGCCAGTCGCGAGCCGCGGTGCCGCGGGGGGCG
	'Human_alphaherpesvirus_1_914_H2__gb_KX265031.1_'	---------------GGCGGCGGCTCCCGCCAGTCGCGAGCCGCGGTGCCGCGGGGGGCG
	'Human_alphaherpesvirus_1_914_E3__gb_KX265037.1_'	---------------GGCGGCGGCTCCCGCCAGTCGCGAGCCGCGGTGCCGCGGGGGGCG
	'Human_alphaherpesvirus_1_HSV1_San_Francisco_USA_1979_DAB1__gb_ON960057.1_'	---------------GGCGGCGGCTCCCGCCAGTCGCGAGCCGCGGTGCCGCGGGGGGCG
	HSV1-N1__Query_30221_	------------GGTGGCGGCGGCKCCCGCCAGTCGCGAGCCGCGGCGCCGCGGGGRGCG
	'HumaHSV1-N1_3__gb_NC001348.1_'	--------------------------------ACTTCG-AGG-TTGCAACAATGGGATTA
	'HumaHSV1-N1_8__gb_NC009333.1_'	--------------------------------ACCACA-AAC----CCTCGAGGAAAATA
	'HumaHSV1-N1_4__gb_NC009334.1_'	--------------------------------GCCTCT-GTCTCCGCCCCAGGGGAATTC
	'HumaHSV1-N1_7__gb_NC001716.2_'	--------------------------------ACCCTA-ACCCTAGCTCTAAGCCTAACC

	'Chimpanzee_alpha_1_herpesvirus_strain_105640__gb_NC023677.1_'	GCTCTTCCTCCTGCGGCCGGCGG----GGGGCGGGCGCCGTCGAGACGGGTAGGCGGAGA
	'HumaHSV1-N1_2_strain_HG52__gb_NC001798.2_'	TCTCTTCCCCCTGCGGCCGGCGG----GGGGCGCGCGCAGGCGCGGCGGGTGGGCGAAGA
	'HumaHSV1-N1_1_strain_17__gb_NC001806.2_'	TCTGGCCCCTCCGGGGGGGTTGGGGTTGGGGTTGGGGTTGTTGAAGCGG--AGGCGGGGC
	'HumaHSV1-N1_1_isolate_2158_2007__emb_LT594106.1_'	TCTGGCCCCTCCGGGGGGGTTGGGGTGGGGGTTGGGGTTGTTGAAGCGG--AGGCGGGGC
	'Human_alphaherpesvirus_1_HSV1_v76_d266__gb_OP297882.1_'	TCTGGCCCCTCCGGGGGGGTTGGGGTTGGGGTTGGGGTTGTTGAAGCGG--AGGCGGGGC
	'Human_alphaherpesvirus_1_HSV_v29_site13_day2__gb_MG708290.1_'	TCTGGCCCCTCCGGGGGGGTTGGGGTGGGGGTTGGGGTTGTTGAAGCGG--AGGCGGGGC
	'Human_alphaherpesvirus_1_HSV1_San_Francisco_USA_1980_EKN__gb_ON960056.1_'	TCTGGCCCCTCCGGGGGGGTTGGGGTTGGGGTTGGGGTTGTTGAAGCGG--AGGCGGGGC
	'HumaHSV1-N1_1_CJ994__gb_KR011283.1_'	TCTGGCCCCTCTGGGGGGGTTGGGGTGGGGGTTGGGGTTGTTGAAGCGG--AGGCGGGGC
	'HumaHSV1-N1_1_82S__gb_KR011307.1_'	TCTGGCCCCTCTGGGGGGGTTGGGGTGGGGGTTGGGGTTGTTGAAGCGG--AGGCGGGGC
	'Human_alphaherpesvirus_1_914_H2__gb_KX265031.1_'	TCTGGCCCCTCTGGGGGGGTTGGGGTGGGGGTTGGGGTTGTTGAAGCGG--AGGCGGGGC
	'Human_alphaherpesvirus_1_914_E3__gb_KX265037.1_'	TCTGGCCCCTCTGGGGGGGTTGGGGTGGGGGTTGGGGTTGTTGAAGCGG--AGGCGGGGC
	'Human_alphaherpesvirus_1_HSV1_San_Francisco_USA_1979_DAB1__gb_ON960057.1_'	TCTGGCCCCTCCGGGGGGGTTGGGGTGGGGGTTGGGGTTGTTGAAGCGG--AGGCGGGGC
	HSV1-N1__Query_30221_	TCTGCCNCCNCCGKGGGGGTTGGGGTTGGGGTTGGGGTTGNTGAAGCGG--AGGCGGGGC
	'HumaHSV1-N1_3__gb_NC001348.1_'	TT--------------------TGTGTAGATGGGCAAGTTTTTTGCCGCTAACATTTTAA
	'HumaHSV1-N1_8__gb_NC009333.1_'	TTGGGTCTGCGGCCCCCACTGGTCCCT------GCGGGTACCTCTATGCCTATGTGACAC
	'HumaHSV1-N1_4__gb_NC009334.1_'	TCGGGTCCTCTGATCACGCCAGTGCTTCAGAAGACGGGCAGTCTCCTGATTGCGGTGCGT
	'HumaHSV1-N1_7__gb_NC001716.2_'	CCAACCCTAACCCTAACCCTAGCTCTAAGCCTAACCCCAACCCTAACCCTAAC-------

	'Chimpanzee_alpha_1_herpesvirus_strain_105640__gb_NC023677.1_'	CTCTGAGGCGGCGCAGGGC--AGGGCACCCCCTCCGAGACAGCCCCGC-------GCGGC
	'HumaHSV1-N1_2_strain_HG52__gb_NC001798.2_'	CGCCGCGGCGGCGGAGGGC--AGGACGCCCCCCGCGGGACAGCCCCGC-------GCGGC
	'HumaHSV1-N1_1_strain_17__gb_NC001806.2_'	GGCCGAGGGGCCGGACGG--------GCCCCCTTGTCAACAGACCCGCCCCCCTTGCAAA
	'HumaHSV1-N1_1_isolate_2158_2007__emb_LT594106.1_'	GGCCGAGGGGCCGGACGG--------GCCCCCTTGTCAACAGACCCGCCCCCCTTGCAAA
	'Human_alphaherpesvirus_1_HSV1_v76_d266__gb_OP297882.1_'	GGCCGAGGGGCCGGACGG--------GCCCCCTTGTCAACAGACCCGCCCCCCTTGCAAA
	'Human_alphaherpesvirus_1_HSV_v29_site13_day2__gb_MG708290.1_'	GGCCGAGGGGCCGGACGG--------GCCCCCTTGTCAACAGACCCGCCCCCCTTGCAAA
	'Human_alphaherpesvirus_1_HSV1_San_Francisco_USA_1980_EKN__gb_ON960056.1_'	GGCCGAGGGGCCGGACGG--------GCCCCCTTGTCAACAGACCCGCCCCCCTTGCAAA
	'HumaHSV1-N1_1_CJ994__gb_KR011283.1_'	GGCCGAGGGGCCGGACGG--------GCCCCCTTGTCAACAGACCCGCCCCCCTTGCAAA
	'HumaHSV1-N1_1_82S__gb_KR011307.1_'	GGCCGAGGGGCCGGACGG--------GCCCCCTTGTCAACAGACCCGCCCCCCTTGCAAA
	'Human_alphaherpesvirus_1_914_H2__gb_KX265031.1_'	GGCCGAGGGGCCGGACGG--------GCCCCCTTGTCAACAGACCCGCCCCCCTTGCAAA
	'Human_alphaherpesvirus_1_914_E3__gb_KX265037.1_'	GGCCGAGGGGCCGGACGG--------GCCCCCTTGTCAACAGACCCGCCCCCCTTGCAAA
	'Human_alphaherpesvirus_1_HSV1_San_Francisco_USA_1979_DAB1__gb_ON960057.1_'	GGCCGAGGGGCCGGACGG--------GCCCCCTTGTCAACAGACCCGCCCCCCTTGCA--
	HSV1-N1__Query_30221_	GGCCGAGGGGCCGGACGG--------GCCCCYCGATCAACAGACCCGCCCMCCTTGCAAA
	'HumaHSV1-N1_3__gb_NC001348.1_'	T-----------------------------CCACGTTAACAGTTCATCC------GCA--
	'HumaHSV1-N1_8__gb_NC009333.1_'	---------------------ACAACTTCCCCATAGGGGAAGCCTCCCT------GCTGG
	'HumaHSV1-N1_4__gb_NC009334.1_'	TGCGGGGATGGCAAGATCCAGGGAGGGTCGCTGTTTGAGCAGCTCTTTA------GCGAC
	'HumaHSV1-N1_7__gb_NC001716.2_'	------------------------------CCTAGCTCTAAGCCTAACC------CCAAC

	'Chimpanzee_alpha_1_herpesvirus_strain_105640__gb_NC023677.1_'	CCAAGAGCCCCCC--ATAGTCATCAGCGACTCCCCCCC-----------ACCCTCTCCGC
	'HumaHSV1-N1_2_strain_HG52__gb_NC001798.2_'	CCAGGAGCCCCCC--ATAGTCATCAGCGACTCTCCCCC-----------GCCGTCTCCGC
	'HumaHSV1-N1_1_strain_17__gb_NC001806.2_'	CAACAGAGACCCC--ATAGTGATCAGCGACTCCCCCCC-----------GGCCTCTCCCC
	'HumaHSV1-N1_1_isolate_2158_2007__emb_LT594106.1_'	CAACAGAGACCCC--ATAGTGATCAGCGACTCCCCCCC-----------GGCCTCTCCCC
	'Human_alphaherpesvirus_1_HSV1_v76_d266__gb_OP297882.1_'	CAACAGAGACCCC--ATAGTGATCAGCGACTCCCCCCC-----------GGCCTCTCCCC
	'Human_alphaherpesvirus_1_HSV_v29_site13_day2__gb_MG708290.1_'	CAACAGAGACCCC--ATAGTGATCAGCGACTCCCCCCC-----------GGCCTCTCCCC
	'Human_alphaherpesvirus_1_HSV1_San_Francisco_USA_1980_EKN__gb_ON960056.1_'	CAACAGAGACCCC--ATAGTGATCAGCGACTCCCCCCC-----------GGCCTCTCCCC
	'HumaHSV1-N1_1_CJ994__gb_KR011283.1_'	CAACAGAGACCCC--ATAGTCATCAGCGACTCCCCCCC-----------GGCCTCTCCCC
	'HumaHSV1-N1_1_82S__gb_KR011307.1_'	CAACAGAGACCCC--ATAGTCATCAGCGACTCCCCCCC-----------GGCCTCTCCCC
	'Human_alphaherpesvirus_1_914_H2__gb_KX265031.1_'	CAACAGAGACCCC--ATAGTCATCAGCGACTCCCCCCC-----------GGCCTCTCCCC
	'Human_alphaherpesvirus_1_914_E3__gb_KX265037.1_'	CAACAGAGACCCC--ATAGTCATCAGCGACTCCCCCCC-----------GGCCTCTCCCC
	'Human_alphaherpesvirus_1_HSV1_San_Francisco_USA_1979_DAB1__gb_ON960057.1_'	-AACAGAGACCCC--ATAGTCATCAGCGACTCCCCCCC-----------GGCCTCTCCCC
	HSV1-N1__Query_30221_	CAACAGAGACCCC--ATAGTGATCAGCGACTCBCYCCC-----------GGCCTCTCCCC
	'HumaHSV1-N1_3__gb_NC001348.1_'	--GACTCCAACGC----TTCAATCAAAGATTCTCCACGTAT--------GACTCTCTCAC
	'HumaHSV1-N1_8__gb_NC009333.1_'	GCAATGGCTACCC----GGAGGCAAAAGTATTTTCACT-----------ACCTCTTTTGC
	'HumaHSV1-N1_4__gb_NC009334.1_'	GTGGCCACGACCCCACGGGCGCCCGAGGCGTTGTCTCTGAAG------AATCTCTTCCGG
	'HumaHSV1-N1_7__gb_NC001716.2_'	CCTAACCCTAACC----CTAGCTCTAAGTTTCACCCCAACCCTAACCCTAACCCTAGCTC

	'Chimpanzee_alpha_1_herpesvirus_strain_105640__gb_NC023677.1_'	GCCGG---CCCGCGGGCCCCGGGCCACTCCCC-------------------TTCTCCTCC
	'HumaHSV1-N1_2_strain_HG52__gb_NC001798.2_'	GCCGC---CCCGCGGGCCCCGGGCCGCTCTCCTT----------------TTTCTCCTCC
	'HumaHSV1-N1_1_strain_17__gb_NC001806.2_'	ACAGGCCCCCCGCGGCGCCCATGCCAGGCTCC-------------------GCCCCCCGC
	'HumaHSV1-N1_1_isolate_2158_2007__emb_LT594106.1_'	ACAGGCCCCCCGCGGCGCCCATGCCAGGCTCC-------------------GCCCCCCGC
	'Human_alphaherpesvirus_1_HSV1_v76_d266__gb_OP297882.1_'	ACAGGCCCCCCGCGGCGCCCATGCCAGGCTCC-------------------GCCCCCCGC
	'Human_alphaherpesvirus_1_HSV_v29_site13_day2__gb_MG708290.1_'	ACAGGCCCCCCGCGGCGCCCATGCCAGGCTCC-------------------GCCCCCCGC
	'Human_alphaherpesvirus_1_HSV1_San_Francisco_USA_1980_EKN__gb_ON960056.1_'	ACAGGCCCCCCGCGGCGCCCATGCCAGGCTCC-------------------GCCCCCCGC
	'HumaHSV1-N1_1_CJ994__gb_KR011283.1_'	ACCGGCCCCCCGCGGCGCCCATGCCAGGCTCC-------------------GCCCCCCGC
	'HumaHSV1-N1_1_82S__gb_KR011307.1_'	ACCGGCCCCCCGCGGCGCCCATGCCAGGCTCC-------------------GCCCCCCGC
	'Human_alphaherpesvirus_1_914_H2__gb_KX265031.1_'	ACCGGCCCCCCGCGGCGCCCATGCCAGGCTCC-------------------GCCCCCCGC
	'Human_alphaherpesvirus_1_914_E3__gb_KX265037.1_'	ACCGGCCCCCCGCGGCGCCCATGCCAGGCTCC-------------------GCCCCCCGC
	'Human_alphaherpesvirus_1_HSV1_San_Francisco_USA_1979_DAB1__gb_ON960057.1_'	ACCGGCCCCCCGCGGCGCCCATGCCAGGCTCC-------------------GCCCCCCGC
	HSV1-N1__Query_30221_	ACAGGCCCCCCGCGGCGCCCATGCCAGGCTCC-------------------GCCCCCCGC
	'HumaHSV1-N1_3__gb_NC001348.1_'	GCAACGCGCGGGCAATACGTGAGTCCATTTTATATGACTCAAAGGTACGATAAAGTTCAT
	'HumaHSV1-N1_8__gb_NC009333.1_'	ACGGGCTCACAGTGGAATCCGATTTCCCCTTAAATG---TAAAGGCGGTGCA-CAAGAAA
	'HumaHSV1-N1_4__gb_NC009334.1_'	GCAGTCCAGCAGCTGGTCAAGAGCGGCATCGTGCTG---TCAGGGCATGACATCAGCGAC
	'HumaHSV1-N1_7__gb_NC001716.2_'	TAAGCCTAACCCCAACCCTAACCCTAACCCTAGCTC------------------------

	'Chimpanzee_alpha_1_herpesvirus_strain_105640__gb_NC023677.1_'	TCCTCCGCACACGTGTCCTCGGGCCCCG---CGGGAAGTTTGTCAGA---GCCGGGGCCC
	'HumaHSV1-N1_2_strain_HG52__gb_NC001798.2_'	TCCTCCGCGCAGGTGTCCTCGGGCCCCGGGGGGGGAGGTCTGCCACAGTCGTCGGGGCGC
	'HumaHSV1-N1_1_strain_17__gb_NC001806.2_'	CCCGGGCCCCCCGCGTCCGCGGCCGC------------------------GTCGGGACCC
	'HumaHSV1-N1_1_isolate_2158_2007__emb_LT594106.1_'	CCCGGTCCCCCCGCGTCCTTGGCCGC------------------------GTCGGGACCC
	'Human_alphaherpesvirus_1_HSV1_v76_d266__gb_OP297882.1_'	CCCGGGCCCCCCGCGTCCTCGGCCGC------------------------GTCGGGACCC
	'Human_alphaherpesvirus_1_HSV_v29_site13_day2__gb_MG708290.1_'	CCCGGTCCCCCCGCGTCCGCGGCCGC------------------------GTCGGGCTCC
	'Human_alphaherpesvirus_1_HSV1_San_Francisco_USA_1980_EKN__gb_ON960056.1_'	CCCGGGCCCCCCGCGTCCTCGGCCGC------------------------GTCGGGACCC
	'HumaHSV1-N1_1_CJ994__gb_KR011283.1_'	CCCGGTCC---CTCCTCCGCGGCCGC------------------------GTCGGGCCCC
	'HumaHSV1-N1_1_82S__gb_KR011307.1_'	CCCGGTC------CCTCCGCGGCCGC------------------------GTCGGGCCCC
	'Human_alphaherpesvirus_1_914_H2__gb_KX265031.1_'	CCCGGTC------CCTCCGCGGCCGC------------------------GTCGGGCCCC
	'Human_alphaherpesvirus_1_914_E3__gb_KX265037.1_'	CCCGGTC------CCTCCGCGGCCGC------------------------GTCGGGCCCC
	'Human_alphaherpesvirus_1_HSV1_San_Francisco_USA_1979_DAB1__gb_ON960057.1_'	CCCGGTCCCCCCGCGTCCGCGGCCGC------------------------GTCGGGCCCC
	HSV1-N1__Query_30221_	CCCGGGCCCMCCGCGTCCTCGGCCGC------------------------GTCGGGRCCC
	'HumaHSV1-N1_3__gb_NC001348.1_'	GTCCGTACAACATCAACTCCGGCCAA------------------------GATGTGTTTT
	'HumaHSV1-N1_8__gb_NC009333.1_'	ATCGATGCAACCACAGCTTCTGTGAA------------------------ATTAACTTC-
	'HumaHSV1-N1_4__gb_NC009334.1_'	GGGGGCCTGGTGACCTGCCTGGTGGA------------------------GATGGCCCTG
	'HumaHSV1-N1_7__gb_NC001716.2_'	-TAAGTTTAACCCCAACCCTAACC---------------------------CTAACCCTA

	'Chimpanzee_alpha_1_herpesvirus_strain_105640__gb_NC023677.1_'	GCGGCGCGCCCGCACGCGGCCGTCGCC----CCGCGCGTACGCAGCCCGCCCCGCGCCGC
	'HumaHSV1-N1_2_strain_HG52__gb_NC001798.2_'	GCGGCGCGCCCCCGCGCGGCCGTCGCC----CCGCGCGTCCGGAGTCCGCCCCGCGCCGC
	'HumaHSV1-N1_1_strain_17__gb_NC001806.2_'	---GCGCGCCCCCGCGCGGCCGTGGCC----CCGTGCGTGCGAGCGCCGCCTCCGGGGCC
	'HumaHSV1-N1_1_isolate_2158_2007__emb_LT594106.1_'	---GCGCGCCCCCGCGCGGCCGTGGCC----CCGTGCGTGCGAGCGCCGCCTCCGGGGCC
	'Human_alphaherpesvirus_1_HSV1_v76_d266__gb_OP297882.1_'	---GCGCGCCCCCGCGCGGCCGTGGCC----CCGTGCGTGCGAGCGCCGCCTCCGGGGCC
	'Human_alphaherpesvirus_1_HSV_v29_site13_day2__gb_MG708290.1_'	---GCGCGCCCCCGCGCGGCCGTGGCC----CCGTGCGTGCGAGCGCCGCCTCCGGGGCC
	'Human_alphaherpesvirus_1_HSV1_San_Francisco_USA_1980_EKN__gb_ON960056.1_'	---GCGCGCCCCCGCGCGGCCGTGGCC----CCGTGCGTGCGGGCGCCGCCTCCGGGGCC
	'HumaHSV1-N1_1_CJ994__gb_KR011283.1_'	---GCGCGCCCCCGCGCGGCCGTGGCC----CCGTGCGTGCGAGCGCCGCCTCCGGGGCC
	'HumaHSV1-N1_1_82S__gb_KR011307.1_'	---GCGCGCCCCCGCGCGGCCGTGGCC----CCGTGCGTGCGAGCGCCGCCTCCGGGGCC
	'Human_alphaherpesvirus_1_914_H2__gb_KX265031.1_'	---GCGCGCCCCCGCGCGGCCGTGGCC----CCGTGCGTGCGAGCGCCGCCTCCGGGGCC
	'Human_alphaherpesvirus_1_914_E3__gb_KX265037.1_'	---GCGCGCCCCCGCGCGGCCGTGGCC----CCGTGCGTGCGAGCGCCGCCTCCGGGGCC
	'Human_alphaherpesvirus_1_HSV1_San_Francisco_USA_1979_DAB1__gb_ON960057.1_'	---GCGCGCCCCCGCGCGGCCGTGGCC----CCGTGCGTGCGAGCGCCGCCTCCGGGGCC
	HSV1-N1__Query_30221_	---GCGCGCCCCCGCGCGGCCGTGGCC----CCGTGCGTGCGAGCGCCGCCTCCGGGGCC
	'HumaHSV1-N1_3__gb_NC001348.1_'	GTT--TTATCCCCGGAAAACATCCACC----GGAAGCCCATGAATCACCCTCTTGTATTG
	'HumaHSV1-N1_8__gb_NC009333.1_'	-----ATACCACAGGGAGGCCATCGTC----------TTTCATAATACTCACT-------
	'HumaHSV1-N1_4__gb_NC009334.1_'	GCCGGGCAGCGGGGAGTGACCATCACTATGCCGGTGGCCTCCGACTACCTCCCGGAGATG
	'HumaHSV1-N1_7__gb_NC001716.2_'	GCTCTAAGTTTCACCCCAACCCTAACCCTAACCCTAGCTCTAAGCCTAACCCC-------

	'Chimpanzee_alpha_1_herpesvirus_strain_105640__gb_NC023677.1_'	CGCGCC---CACCCCCGCCCCCGTGTTTGCGAGCGCGGACGCTGCCGGGCCCGGCGCGCC
	'HumaHSV1-N1_2_strain_HG52__gb_NC001798.2_'	CG---------CCGCCCCCGTGGTGTCTGCGAGCGCGGACGCGGCCGGGCC---CGCGCC
	'HumaHSV1-N1_1_strain_17__gb_NC001806.2_'	CGGCC------CCCGCGCCCCG------------------GCCCCCGGGGC---GGAGCC
	'HumaHSV1-N1_1_isolate_2158_2007__emb_LT594106.1_'	CGGCC------CCCGCGCCCCG------------------GCCCCCGGGGC---GGAGCC
	'Human_alphaherpesvirus_1_HSV1_v76_d266__gb_OP297882.1_'	CGGCC------CCCGCGCCCCG------------------GCCCCCGGGGC---GGAGCC
	'Human_alphaherpesvirus_1_HSV_v29_site13_day2__gb_MG708290.1_'	CGGCC------CCCGCGCCCCG------------------GCCCCCGGGGC---GGAGCC
	'Human_alphaherpesvirus_1_HSV1_San_Francisco_USA_1980_EKN__gb_ON960056.1_'	CGGCC------CCCGCGCCCCG------------------GCCCCCGGGGC---GGAGCC
	'HumaHSV1-N1_1_CJ994__gb_KR011283.1_'	CGGCC------CCCGCGCCCCG------------------GCCCCCGGGGC---GGAGCC
	'HumaHSV1-N1_1_82S__gb_KR011307.1_'	CGGCC------CCCGCGCCCCG------------------GCCCCCGGGGC---GGAGCC
	'Human_alphaherpesvirus_1_914_H2__gb_KX265031.1_'	CGGCC------CCCGCGCCCCG------------------GCCCCCGGGGC---GGAGCC
	'Human_alphaherpesvirus_1_914_E3__gb_KX265037.1_'	CGGCC------CCCGCGCCCCG------------------GCCCCCGGGGC---GGAGCC
	'Human_alphaherpesvirus_1_HSV1_San_Francisco_USA_1979_DAB1__gb_ON960057.1_'	CGGCC------CCCGCGCCCCG------------------GCCCCCGGGGC---GGAGCC
	HSV1-N1__Query_30221_	CGGGC------CCCGCGCCCCG------------------GCCSCCGGGGC---GGAGCC
	'HumaHSV1-N1_3__gb_NC001348.1_'	T------GGCATATCGGACTACCAGTT---------------------------------
	'HumaHSV1-N1_8__gb_NC009333.1_'	---------TATTTCAGCCAATCTTTCAAGGAAAGGGA----------------------
	'HumaHSV1-N1_4__gb_NC009334.1_'	TTTGCAGAGCACCCCGGCCTGGTGTTTGAGGTGGAGGAGCGCAGCGTGGGT-GAGGTGCT
	'HumaHSV1-N1_7__gb_NC001716.2_'	---------AACCCTAACCCTAACCCT---------------------------------

	'Chimpanzee_alpha_1_herpesvirus_strain_105640__gb_NC023677.1_'	G-----CCCGCCGTGTCCGTGGACGCGCGCCGCGCGCCCCGGTCGCGCATGACCCAGGCT
	'HumaHSV1-N1_2_strain_HG52__gb_NC001798.2_'	G-----CCCGCCGTGCCGGTGGACGCGCACCGCGCGCCCCGGTCGCGCATGACCCAGGCT
	'HumaHSV1-N1_1_strain_17__gb_NC001806.2_'	G-----GCCGCCCGCCCCGCGGACGCGCGCCGTGTGCCCCAGTCGCACTCGTCCCTGGCT
	'HumaHSV1-N1_1_isolate_2158_2007__emb_LT594106.1_'	G-----GCCGCCCGCCCCGCGGACGCGCGCCGTGTGCCCCAGTCGCACTCGTCCCTGGCT
	'Human_alphaherpesvirus_1_HSV1_v76_d266__gb_OP297882.1_'	G-----GCCGCCCGCCCCGCGGACGCGCGCCGTGTGCCCCAGTCGCACTCGTCCCTGGCT
	'Human_alphaherpesvirus_1_HSV_v29_site13_day2__gb_MG708290.1_'	G-----GCCGCCCGCCCCGCGGACGCGCGCCGTGTGCCCCAGTCGCACTCGTCCCTGGCT
	'Human_alphaherpesvirus_1_HSV1_San_Francisco_USA_1980_EKN__gb_ON960056.1_'	G-----GCCGCCCGCCCCGCGGACGCGCGCCGTGTGCCCCAGTCGCACTCGTCCCTGGCT
	'HumaHSV1-N1_1_CJ994__gb_KR011283.1_'	G-----GCCGCCCGCCCCGCGGACGCGCGCCGTGTGCCCCAGTCGCACTCGTCCCTGGCT
	'HumaHSV1-N1_1_82S__gb_KR011307.1_'	G-----GCCGCCCGCCCCGCGGACGCGCGCCGTGTGCCCCAGTCGCACTCGTCCCTGGCT
	'Human_alphaherpesvirus_1_914_H2__gb_KX265031.1_'	G-----GCCGCCCGCCCCGCGGACGCGCGCCGTGTGCCCCAGTCGCACTCGTCCCTGGCT
	'Human_alphaherpesvirus_1_914_E3__gb_KX265037.1_'	G-----GCCGCCCGCCCCGCGGACGCGCGCCGTGTGCCCCAGTCGCACTCGTCCCTGGCT
	'Human_alphaherpesvirus_1_HSV1_San_Francisco_USA_1979_DAB1__gb_ON960057.1_'	G-----GCCGCCCGCCCCGCGGACGCGCGCCGTGTGCCCCAGTCGCACTCGTCCCTGGCT
	HSV1-N1__Query_30221_	G-----GCCGCCCGCCCCGCGGACGCGCGCCGTGTGCCMSWGTCGCACTCGTCCCTGGCT
	'HumaHSV1-N1_3__gb_NC001348.1_'	----------------------------TTTCAATTGTTTCATCTAAATGGC--------
	'HumaHSV1-N1_8__gb_NC009333.1_'	----------------------------CTGGAAAAGTTATGTCGAGAGAGCC--GAGAG
	'HumaHSV1-N1_4__gb_NC009334.1_'	GCAGACCCTGCGCTCCATGAACATGTACCCGGCAGTCCTCGGTCGAGTGGGC-----GAG
	'HumaHSV1-N1_7__gb_NC001716.2_'	--------------------------------------------------------AGCT

	'Chimpanzee_alpha_1_herpesvirus_strain_105640__gb_NC023677.1_'	CAGACCGACACCCAACCACAGAGTCTGGGCCGGGCAGGCGCGACCGACGCGCGCGGGTCG
	'HumaHSV1-N1_2_strain_HG52__gb_NC001798.2_'	CAGACCGACACCCAAGCACAGAGTCTGGGCCGGGCAGGCGCGACCGACGCGCGCGGGTCG
	'HumaHSV1-N1_1_strain_17__gb_NC001806.2_'	CAGGCCGCGAACCAAGAACAGAGTCTGTGCCGGGCGCGTGCGACGGTGGCGCGCGGCTCG
	'HumaHSV1-N1_1_isolate_2158_2007__emb_LT594106.1_'	CAGGCCGCGAACCAAGAACAGAGTCTGTGCCGGGCGCGTGCGACGGTGGCGCGCGGCTCG
	'Human_alphaherpesvirus_1_HSV1_v76_d266__gb_OP297882.1_'	CAGGCCGCGAACCAAGAACAGAGTCTGTGCCGGGCGCGTGCGACGGTGGCGCGCGGCTCG
	'Human_alphaherpesvirus_1_HSV_v29_site13_day2__gb_MG708290.1_'	CAGGCCGCGAACCAAGAACAGAGTCTGTGCCGGGCGCGTGCGACGGTGGCGCGCGGCTCG
	'Human_alphaherpesvirus_1_HSV1_San_Francisco_USA_1980_EKN__gb_ON960056.1_'	CAGGCCGCGAACCAAGAACAGAGTCTGTGCCGGGCGCGTGCGACGGTGGCGCGCGGCTCG
	'HumaHSV1-N1_1_CJ994__gb_KR011283.1_'	CAGGCCGCGAACCAAGAACAGAGTCTGTGCCGGGCGCGTGCGACGGTGGCGCGCGGCTCG
	'HumaHSV1-N1_1_82S__gb_KR011307.1_'	CAGGCCGCGAACCAAGAACAGAGTCTGTGCCGGGCGCGTGCGACGGTGGCGCGCGGCTCG
	'Human_alphaherpesvirus_1_914_H2__gb_KX265031.1_'	CAGGCCGCGAACCAAGAACAGAGTCTGTGCCGGGCGCGTGCGACGGTGGCGCGCGGCTCG
	'Human_alphaherpesvirus_1_914_E3__gb_KX265037.1_'	CAGGCCGCGAACCAAGAACAGAGTCTGTGCCGGGCGCGTGCGACGGTGGCGCGCGGCTCG
	'Human_alphaherpesvirus_1_HSV1_San_Francisco_USA_1979_DAB1__gb_ON960057.1_'	CAGGCCGCGAACCAAGAACAGAGTCTGTGCCGGGCGCGTGCGACGGTGGCGCGCGGCTCG
	HSV1-N1__Query_30221_	CAGGCCGCGAACCAAGAACAGAGTCTGTGCCGGGCGCGTGCGACGGTGGCGCGCGGCTCG
	'HumaHSV1-N1_3__gb_NC001348.1_'	----GTACCGAGTCAATGGTCACGCTGGCTCCCGCGGTGGAGACGACTT-----CAATAG
	'HumaHSV1-N1_8__gb_NC009333.1_'	CTGTTTGGATTTTCAACGTTTGTTGAGCAACAACACAAAGGGACGCTCTGGAGCCCAGAG
	'HumaHSV1-N1_4__gb_NC009334.1_'	CAAGGTCCAGATCAAATGTTTGAGGTGCAGCACGGCCCAGAGACGGTGTTGCGCCAGTCG
	'HumaHSV1-N1_7__gb_NC001716.2_'	CTAAGTTTAACCCCAACCCTAACCCTAACCCTAGCTCTAAACCTAACCC--------CAG

	'Chimpanzee_alpha_1_herpesvirus_strain_105640__gb_NC023677.1_'	GGAGGGCCGGGTGCGGAGGGAGGCCCCGGGGTCCCCCGTGGCACCAACACTCCCGCCACC
	'HumaHSV1-N1_2_strain_HG52__gb_NC001798.2_'	GGAGGGCCGGGCGCGGAGGGAGGACCCGGGGTCCCCCGCGGCACCAACACCCCCGGTGCC
	'HumaHSV1-N1_1_strain_17__gb_NC001806.2_'	GGGGGGCCGGGCGTGGAGGGTGGGCACGGGCCCTCCCGCGGCGCCGCCCCCTCCGGCGCC
	'HumaHSV1-N1_1_isolate_2158_2007__emb_LT594106.1_'	GGGGGGCCGGGCGTGGAGGGTGGGCACGGGCCCTCCCGCGGCGCCGCCCCCTCCGGCGCC
	'Human_alphaherpesvirus_1_HSV1_v76_d266__gb_OP297882.1_'	GGGGGGCCGGGCGTGGAGGGTGGGCACGGGCCCTCCCGCGGCGCCGCCCCCTCCGGCGCC
	'Human_alphaherpesvirus_1_HSV_v29_site13_day2__gb_MG708290.1_'	GGGGGGCCGGGCGTGGAGGGTGGGCACGGGCCCTCCCGCGGCGCCGCCCCCTCCGGCGCC
	'Human_alphaherpesvirus_1_HSV1_San_Francisco_USA_1980_EKN__gb_ON960056.1_'	GGGGGGCCGGGCGTGGAGGGTGGGCACGGGCCCTCCCGCGGCGCCGCCCCCTCCGGCGCC
	'HumaHSV1-N1_1_CJ994__gb_KR011283.1_'	GGGGGGCCGGGCGTGGAGGGTGGGCACGGGCCCTCCCGCGGCGCCGCCCCCTCCGGCGCC
	'HumaHSV1-N1_1_82S__gb_KR011307.1_'	GGGGGGCCGGGCGTGGAGGGTGGGCACGGGCCCTCCCGCGGCGCCGCCCCCTCCGGCGCC
	'Human_alphaherpesvirus_1_914_H2__gb_KX265031.1_'	GGGGGGCCGGGCGTGGAGGGTGGGCACGGGCCCTCCCGCGGCGCCGCCCCCTCCGGCGCC
	'Human_alphaherpesvirus_1_914_E3__gb_KX265037.1_'	GGGGGGCCGGGCGTGGAGGGTGGGCACGGGCCCTCCCGCGGCGCCGCCCCCTCCGGCGCC
	'Human_alphaherpesvirus_1_HSV1_San_Francisco_USA_1979_DAB1__gb_ON960057.1_'	GGGGGGCCGGGCGTGGAGGGTGGGCACGGGCCCTCCCGCGGCGCCGCCCCCTCCGGCGCC
	HSV1-N1__Query_30221_	GGGRGGCCGGGCGTGGAGGCTGGGCACGGGCCCTCCCGCGGCGCCGCCCCCTCCGGCGCC
	'HumaHSV1-N1_3__gb_NC001348.1_'	CACGGCCCGTAATTCG--------------ATCGACCGGGATATCATACTCTTTTCGAAT
	'HumaHSV1-N1_8__gb_NC009333.1_'	GCATGCCCTCAGC------------------TACCCTGCGCGAATGAGATTTTTATGGCG
	'HumaHSV1-N1_4__gb_NC009334.1_'	CTGCGCCTGCTG-----------------------CTGGGAACCTGGTCCTCCTTTGCCA
	'HumaHSV1-N1_7__gb_NC001716.2_'	CCCTAACCCTAACCC----------------TAACCCTAGCTCTAAGTCTAACCCCAACC

	'Chimpanzee_alpha_1_herpesvirus_strain_105640__gb_NC023677.1_'	AC------CACCGCCGCCGCCTGCTT-GGTGGAGGGGGCGGCGGCCCGCTCCCGGAAGAG
	'HumaHSV1-N1_2_strain_HG52__gb_NC001798.2_'	GC------CCCCCACGCCGC----------GGAGGGGGCGGCGGCCCGCCCCCGGAAGAG
	'HumaHSV1-N1_1_strain_17__gb_NC001806.2_'	GCCCCGCTCCCCTCCGCCGCCTCTGT-CGAGCAGGAGGCGGCGGTGCGTCCGAGGAAGAG
	'HumaHSV1-N1_1_isolate_2158_2007__emb_LT594106.1_'	GCCCCGCTCCCCTCCGCCGTCTCTGT-CGAGCAGGAGGCGGCGGTGCGTCCGAGGAAGAG
	'Human_alphaherpesvirus_1_HSV1_v76_d266__gb_OP297882.1_'	GCCCCGCTCCCCTCCGCCGTCTCTGT-CGAGCAGGAGGCGGCGGTGCGTCCGAGGAAGAG
	'Human_alphaherpesvirus_1_HSV_v29_site13_day2__gb_MG708290.1_'	GCCCCGCTCCCCTCCGCCGCCTCTGT-CGAGCAGGAGGCGGCGGTGCGTCCGAGGAAGAG
	'Human_alphaherpesvirus_1_HSV1_San_Francisco_USA_1980_EKN__gb_ON960056.1_'	GCCCCGCTCCCCTCCGCCGTCTCTGT-CGAGCAGGAGGCGGCGGTGCGTCCGAGGAAGAG
	'HumaHSV1-N1_1_CJ994__gb_KR011283.1_'	GCCCCGCTCCCCTCCGCCGTCTCTGT-CGAGCAGGAGGCGGCGGTGCGTCCGAGGAAGAG
	'HumaHSV1-N1_1_82S__gb_KR011307.1_'	GCCCCGCTCCCCTCCGCCGTCTCTGT-CGAGCAGGAGGCGGCGGTGCGTCCGAGGAAGAG
	'Human_alphaherpesvirus_1_914_H2__gb_KX265031.1_'	GCCCCGCTCCCCTCCGCCGTCTCTGT-CGAGCAGGAGGCGGCGGTGCGTCCGAGGAAGAG
	'Human_alphaherpesvirus_1_914_E3__gb_KX265037.1_'	GCCCCGCTCCCCTCCGCCGTCTCTGT-CGAGCAGGAGGCGGCGGTGCGTCCGAGGAAGAG
	'Human_alphaherpesvirus_1_HSV1_San_Francisco_USA_1979_DAB1__gb_ON960057.1_'	GCCCCGCTCCCCTCCGCCGCCTCTGT-CGAGCAGGAGGCGGCGGTGCGTCCGAGGAAGAG
	HSV1-N1__Query_30221_	GCCCCGCTCCCCTCCGCCGTCTCTGT-CGAGCAGGAGGCGGCGGTGCGTCCGAGGAAGAG
	'HumaHSV1-N1_3__gb_NC001348.1_'	AC---GCTCTCGGCGGGCGTCTCTCT-------TGGAAAATCGCAACCT-----------
	'HumaHSV1-N1_8__gb_NC009333.1_'	GT---CATAGTTACAGAGGGATTCAA-------GGAGAGACTG-----------------
	'HumaHSV1-N1_4__gb_NC009334.1_'	GC---GAGCAGTACGAGTGCCTGCGACCAGATCGGATTAACCGGTCCAT-----------
	'HumaHSV1-N1_7__gb_NC001716.2_'	CT---AACCCTAACCCTAGCTCTAAG----------------------------------

	'Chimpanzee_alpha_1_herpesvirus_strain_105640__gb_NC023677.1_'	GCGCGGGTCGGGCTCGGGCTCGGGCCCCGCCGCGTCCTCCGCCGGCTCCGCCGCCGCCTC
	'HumaHSV1-N1_2_strain_HG52__gb_NC001798.2_'	GCGCGGGTCGGACTCGGGCCCTG---CGGCCTCGTCCTCCGCC-----------------
	'HumaHSV1-N1_1_strain_17__gb_NC001806.2_'	GCGCGGGTCGGGCCAGGA------------------------------------------
	'HumaHSV1-N1_1_isolate_2158_2007__emb_LT594106.1_'	GCGCGGGTCGGGCCAGGA------------------------------------------
	'Human_alphaherpesvirus_1_HSV1_v76_d266__gb_OP297882.1_'	GCGCGGGTCGGGCCAGGA------------------------------------------
	'Human_alphaherpesvirus_1_HSV_v29_site13_day2__gb_MG708290.1_'	GCGCGGGTCGGGCCAGGA------------------------------------------
	'Human_alphaherpesvirus_1_HSV1_San_Francisco_USA_1980_EKN__gb_ON960056.1_'	GCGCGGGTCGGGCCAGGA------------------------------------------
	'HumaHSV1-N1_1_CJ994__gb_KR011283.1_'	GCGCGGGTCGGGCCAGGA------------------------------------------
	'HumaHSV1-N1_1_82S__gb_KR011307.1_'	GCGCGGGTCGGGCCAGGA------------------------------------------
	'Human_alphaherpesvirus_1_914_H2__gb_KX265031.1_'	GCGCGGGTCGGGCCAGGA------------------------------------------
	'Human_alphaherpesvirus_1_914_E3__gb_KX265037.1_'	GCGCGGGTCGGGCCAGGA------------------------------------------
	'Human_alphaherpesvirus_1_HSV1_San_Francisco_USA_1979_DAB1__gb_ON960057.1_'	GCGCGGGTCGGGCCAGGA------------------------------------------
	HSV1-N1__Query_30221_	GCGCGGGTCGGGCCAGGG------------------------------------------
	'HumaHSV1-N1_3__gb_NC001348.1_'	GTACGATTCGTCATGTGTCTG---------------------------------------
	'HumaHSV1-N1_8__gb_NC009333.1_'	-------------TACGGCGGCAAA-----------------------------------
	'HumaHSV1-N1_4__gb_NC009334.1_'	GCACGTTTCCGACTACGGCTATAAC-----------------------------------
	'HumaHSV1-N1_7__gb_NC001716.2_'	------------------------C-----------------------------------

	'Chimpanzee_alpha_1_herpesvirus_strain_105640__gb_NC023677.1_'	TTCCTCCGCCGC----CGCACCGCGCTCGCCCCTCGCCCCTCAGGGGGTCGGGGCCAAGA
	'HumaHSV1-N1_2_strain_HG52__gb_NC001798.2_'	-TCTTCCTCCGC----CGCCCCGCGCTCGCCCCTCGCCCCCCAGGGGGTGGGGGCCAAGA
	'HumaHSV1-N1_1_strain_17__gb_NC001806.2_'	-AAACCCCTCCCCCCAGTCCACGCGTCCCCCCCTCGCGCC------GGCAGGGGCCAAGA
	'HumaHSV1-N1_1_isolate_2158_2007__emb_LT594106.1_'	-AAACCCCCCC-----GTCCACGCGTCCCCCCC-CGCGCC------GGCAGGGGCCAAGA
	'Human_alphaherpesvirus_1_HSV1_v76_d266__gb_OP297882.1_'	-AAACCCCCCC-----GTCCACGCGTCCCCCCC-CGCGCC------GGCAGGGGCCAAGA
	'Human_alphaherpesvirus_1_HSV_v29_site13_day2__gb_MG708290.1_'	-AAACCCCCCC-----GTCCACGCGTCCCCCCC-CGCGCC------GGCAGGGGCCAAGA
	'Human_alphaherpesvirus_1_HSV1_San_Francisco_USA_1980_EKN__gb_ON960056.1_'	-AAACCCCCCC-----GTCCACGCGTCCCCCCC-CGCGCC------GGCAGGGGCCAAGA
	'HumaHSV1-N1_1_CJ994__gb_KR011283.1_'	-AAACCCCCCC-----GTCCACGCGTCCCCCCC-CGCGCC------GGCAGGGGCCAAGA
	'HumaHSV1-N1_1_82S__gb_KR011307.1_'	-AAACCCCCCC-----GTCCACGCGTCCCCCCC-CGCGCC------GGCAGGGGCCAAGA
	'Human_alphaherpesvirus_1_914_H2__gb_KX265031.1_'	-AAACCCCCCC-----GTCCACGCGTCCCCCCC-CGCGCC------GGCAGGGGCCAAGA
	'Human_alphaherpesvirus_1_914_E3__gb_KX265037.1_'	-AAACCCCCCC-----GTCCACGCGTCCCCCCC-CGCGCC------GGCAGGGGCCAAGA
	'Human_alphaherpesvirus_1_HSV1_San_Francisco_USA_1979_DAB1__gb_ON960057.1_'	-AAACCCCCCC-----GTCCACGCGTCCCCCCC-CGCGCC------GGCAGGGGCCAAGA
	HSV1-N1__Query_30221_	-TNNNCCNCCN-----GTCCNCGCGNNNYSMCK-CGCGCC------GGCAGGGSSNNAGA
	'HumaHSV1-N1_3__gb_NC001348.1_'	---------------ATCATTTCTTTCTCCCGT-------------GGTCATTGCAGGAG
	'HumaHSV1-N1_8__gb_NC009333.1_'	-------------CTGGTGCCCGTGCCCTCTCA-------------GACAACGCCCGTAC
	'HumaHSV1-N1_4__gb_NC009334.1_'	-------------GAAGCACTGGCAGTCTCCCC-------------GTTGACAGGAAAGA
	'HumaHSV1-N1_7__gb_NC001716.2_'	-------------CTAACCCCAACCCTAACCCT-------------AACCCTAGCTCTAA

	'Chimpanzee_alpha_1_herpesvirus_strain_105640__gb_NC023677.1_'	GGGCGGCGCCGCGCCGGCCCCCGGACTCTGAGTCGGGCGGGCGTGGCCACGG---GCTCG
	'HumaHSV1-N1_2_strain_HG52__gb_NC001798.2_'	GGGCGGCGCCGCGCCGGGCCCCGGACTCGGACTCGGGCGACCGCGGCCACGGGCCGCTCG
	'HumaHSV1-N1_1_strain_17__gb_NC001806.2_'	GGGCGGCGACGCACCCCCCCTCCGACTCAGGGCCGGGGGGGCGCGGCCAGGGTGGGCCCG
	'HumaHSV1-N1_1_isolate_2158_2007__emb_LT594106.1_'	GGGCGGCGACGCACCCCCCCTCCGACTCAGGGCCGGGGGGGCGCGGCCAGGGAGGGCCCG
	'Human_alphaherpesvirus_1_HSV1_v76_d266__gb_OP297882.1_'	GGGCGGCGACGCACCCCCCCTCCGACTCAGGGCCGGGGGGGCGCGGCCAGGGTGGGCCCG
	'Human_alphaherpesvirus_1_HSV_v29_site13_day2__gb_MG708290.1_'	GGGCGGCGACGCACCCCCCCTCCGACTCAGGGCCGGGGGGGCGCGGCCAGGGTGGGCCCG
	'Human_alphaherpesvirus_1_HSV1_San_Francisco_USA_1980_EKN__gb_ON960056.1_'	GGGCGGCGACGCACCCCCCCTCCGACTCGGGGCCGGGGGGGCGCGGCCAGGGTGGGCCCG
	'HumaHSV1-N1_1_CJ994__gb_KR011283.1_'	GGGCGGCGACGCACCCCCCCTCCGACTCAGGGCCGGGGGGGCGCGGCCAGGGTGGGCCCG
	'HumaHSV1-N1_1_82S__gb_KR011307.1_'	GGGCGGCGACGCACCCCCCCTCCGACTCAGGGCCGGGGGGGCGCGGCCAGGGTGGGCCCG
	'Human_alphaherpesvirus_1_914_H2__gb_KX265031.1_'	GGGCGGCGACGCACCCCCCCTCCGACTCAGGGCCGGGGGGGCGCGGCCAGGGTGGGCCCG
	'Human_alphaherpesvirus_1_914_E3__gb_KX265037.1_'	GGGCGGCGACGCACCCCCCCTCCGACTCAGGGCCGGGGGGGCGCGGCCAGGGTGGGCCCG
	'Human_alphaherpesvirus_1_HSV1_San_Francisco_USA_1979_DAB1__gb_ON960057.1_'	GGGCGGCGACGCACCCCCCCTCCGACTCAGGGCCGGGGGGGCGCGGCCAGGGTGGGCCCG
	HSV1-N1__Query_30221_	GGGCGGCGACGCACCCCGCCTCCGACTCAGGGCSKGGGGGGCGCGGCCAGGGTGGGCCCG
	'HumaHSV1-N1_3__gb_NC001348.1_'	GCGTTGTAGGACGCC------------------GTCTTCGATTTGACAGGGATCGATCAC
	'HumaHSV1-N1_8__gb_NC009333.1_'	ACATTGGGGAACACCAGGCGTTCAAGA------TACCCTTGTATGACGAGGATCTGTTTG
	'HumaHSV1-N1_4__gb_NC009334.1_'	ATCTCAGCCCACGCCGGCTGGTGACAGA--GCCTGACCCACGATGTCAGGTGGCCGTGCT
	'HumaHSV1-N1_7__gb_NC001716.2_'	GTCTAACCCCAACCCTAACCCTAAC--------CCTAGCTCTAAGCCTAACCCCAACCCT

	'Chimpanzee_alpha_1_herpesvirus_strain_105640__gb_NC023677.1_'	------CCCCGGCGTCCTCGGACGCCGCGCCCCCGTCGGCGT---CCCCGTCGTCCCAGG
	'HumaHSV1-N1_2_strain_HG52__gb_NC001798.2_'	------CCCCGGCGTCCGCGGGCGCCGCGCCCCCGTCGGCGT---CTCCGTCGTCCCAGG
	'HumaHSV1-N1_1_strain_17__gb_NC001806.2_'	GGACCCCCCTGACGTCCTCGGCGGCCTCCGCCTCTTCCTCCTCTGCCTCTTCCTCCTCGG
	'HumaHSV1-N1_1_isolate_2158_2007__emb_LT594106.1_'	GGACCCCCCTGACGTCCTCGGCGGCCTCCGCCTCTTCCTCCTCCGCCTCTTCCTCCTCGG
	'Human_alphaherpesvirus_1_HSV1_v76_d266__gb_OP297882.1_'	GGACCCCCCTGACGTCCTCGGCGGCCTCCGCCTCTTCCTCCTCTGCCTCTTCCTCCTCGG
	'Human_alphaherpesvirus_1_HSV_v29_site13_day2__gb_MG708290.1_'	GGACCCCCCTGACGTCCTCGGCGGCCTCCGCCTCTTCCTCCTCTGCCTCTTCCTCCTCGG
	'Human_alphaherpesvirus_1_HSV1_San_Francisco_USA_1980_EKN__gb_ON960056.1_'	GGACCCCCCTGACGTCCTCGGCGGCCTCCGCCTCTTCCTCCTCTGCCTCTTCCTCCTCGG
	'HumaHSV1-N1_1_CJ994__gb_KR011283.1_'	GGACCCCCCTGACGTCCTCGGCGGCCTCCGCCTCTTCCTCCTCCGCCTCTTTCTCCTCAG
	'HumaHSV1-N1_1_82S__gb_KR011307.1_'	GGACCCCCCTGACGTCCTCGGCGGCCTCCGCCTCTTCCTCCTCCGCCTCTTTCTCCTCAG
	'Human_alphaherpesvirus_1_914_H2__gb_KX265031.1_'	GGACCCCCCTGACGTCCTCGGCGGCCTCCGCCTCTTCCTCCTCCGCCTCTTTCTCCTCAG
	'Human_alphaherpesvirus_1_914_E3__gb_KX265037.1_'	GGACCCCCCTGACGTCCTCGGCGGCCTCCGCCTCTTCCTCCTCCGCCTCTTTCTCCTCAG
	'Human_alphaherpesvirus_1_HSV1_San_Francisco_USA_1979_DAB1__gb_ON960057.1_'	GGACCCCCCTGACGTCCTCGGCGGCCTCCGCCTCTTCCTCC---------------TCGG
	HSV1-N1__Query_30221_	KGACCCCSYTGACGTCCTCGGCGGCCTCCGCCTCTTCCTCCTCTGCCTCTTCCTCCTCGG
	'HumaHSV1-N1_3__gb_NC001348.1_'	GGTGTTTTCTTGAACTTTGAGTGTTATAAG-------------------ATCTGGATGAT
	'HumaHSV1-N1_8__gb_NC009333.1_'	GTCCAAGTCGCGC-CCAAGAACTATGTAGG------------------------------
	'HumaHSV1-N1_4__gb_NC009334.1_'	ATGCGCCCCGGGCACCAGGGGCCATGAAAGCCTCCT---------GGCGGCCTTCACGAA
	'HumaHSV1-N1_7__gb_NC001716.2_'	AACCCTAACCCTAGCTCTAAGCCT------------------------------------

	'Chimpanzee_alpha_1_herpesvirus_strain_105640__gb_NC023677.1_'	CCGCGGT------CGCCACCTCCTCTTGCCGC----------------------------
	'HumaHSV1-N1_2_strain_HG52__gb_NC001798.2_'	CCGCGGTCGCCGCCGCCGCCTCCTCTTCCTCCTCCGCCGCCTCCTCTTCCTCCTCCGCCG
	'HumaHSV1-N1_1_strain_17__gb_NC001806.2_'	CCCCGACCCCCGCGGGGGCCGCCTCTTCCGCCGCCGGGG---------------------
	'HumaHSV1-N1_1_isolate_2158_2007__emb_LT594106.1_'	CCCCGACTCCCGCGGGGGCCGCCTCTTCCGCCGCCGGGG---------------------
	'Human_alphaherpesvirus_1_HSV1_v76_d266__gb_OP297882.1_'	CCCCGACTCCCGCGGGGGCCGCCTCTTCCGCCGCCGGGG---------------------
	'Human_alphaherpesvirus_1_HSV_v29_site13_day2__gb_MG708290.1_'	CCCCGACTCCCGCGGGGGCCGCCTCTTCCGCCGCCGGGG---------------------
	'Human_alphaherpesvirus_1_HSV1_San_Francisco_USA_1980_EKN__gb_ON960056.1_'	CCCCGACCCCCGCGGGGGCCGCCTCTTCCGCCGCCGGGG---------------------
	'HumaHSV1-N1_1_CJ994__gb_KR011283.1_'	CCCCGACTCCCGCGGGGGCCGCCTCTTCCGCCGCCGGGG---------------------
	'HumaHSV1-N1_1_82S__gb_KR011307.1_'	CCCCGACTCCCGCGGGGGCCGCCTCTTCCGCCGCCGGGG---------------------
	'Human_alphaherpesvirus_1_914_H2__gb_KX265031.1_'	CCCCGACTCCCGCGGGGGCCGCCTCTTCCGCCGCCGGGG---------------------
	'Human_alphaherpesvirus_1_914_E3__gb_KX265037.1_'	CCCCGACTCCCGCGGGGGCCGCCTCTTCCGCCGCCGGGG---------------------
	'Human_alphaherpesvirus_1_HSV1_San_Francisco_USA_1979_DAB1__gb_ON960057.1_'	CCCCGACTCCCGCGGGGGCCGCCTCTTCCGCCGCCGGGG---------------------
	HSV1-N1__Query_30221_	CCCCGACTCCCGCGGSGGCCGCCTCTTCCGCCGCCGGGG---------------------
	'HumaHSV1-N1_3__gb_NC001348.1_'	CGTCGATGTCCCCGTTCGATGCGTGC----------------------------------
	'HumaHSV1-N1_8__gb_NC009333.1_'	------------------------------------------------------------
	'HumaHSV1-N1_4__gb_NC009334.1_'	TGCCGGATGCCTGTGCCGACGGGTGTT---------------------------------
	'HumaHSV1-N1_7__gb_NC001716.2_'	------------------------------------------------------------

	'Chimpanzee_alpha_1_herpesvirus_strain_105640__gb_NC023677.1_'	------------------------------------------------------------
	'HumaHSV1-N1_2_strain_HG52__gb_NC001798.2_'	CCTCCTCTTCCTCCTCCGCCGCCTCCTCTTCCTCCTCCGCCGCCTCTTCCTCCTCCGCCG
	'HumaHSV1-N1_1_strain_17__gb_NC001806.2_'	------------------------------------------------------------
	'HumaHSV1-N1_1_isolate_2158_2007__emb_LT594106.1_'	------------------------------------------------------------
	'Human_alphaherpesvirus_1_HSV1_v76_d266__gb_OP297882.1_'	------------------------------------------------------------
	'Human_alphaherpesvirus_1_HSV_v29_site13_day2__gb_MG708290.1_'	------------------------------------------------------------
	'Human_alphaherpesvirus_1_HSV1_San_Francisco_USA_1980_EKN__gb_ON960056.1_'	------------------------------------------------------------
	'HumaHSV1-N1_1_CJ994__gb_KR011283.1_'	------------------------------------------------------------
	'HumaHSV1-N1_1_82S__gb_KR011307.1_'	------------------------------------------------------------
	'Human_alphaherpesvirus_1_914_H2__gb_KX265031.1_'	------------------------------------------------------------
	'Human_alphaherpesvirus_1_914_E3__gb_KX265037.1_'	------------------------------------------------------------
	'Human_alphaherpesvirus_1_HSV1_San_Francisco_USA_1979_DAB1__gb_ON960057.1_'	------------------------------------------------------------
	HSV1-N1__Query_30221_	------------------------------------------------------------
	'HumaHSV1-N1_3__gb_NC001348.1_'	------------------------------------------------------------
	'HumaHSV1-N1_8__gb_NC009333.1_'	------------------------------------------------------------
	'HumaHSV1-N1_4__gb_NC009334.1_'	------------------------------------------------------------
	'HumaHSV1-N1_7__gb_NC001716.2_'	------------------------------------------------------------

	'Chimpanzee_alpha_1_herpesvirus_strain_105640__gb_NC023677.1_'	--------TCCTCCTCCTCCTCCTCCTCCTGTTCCTCCGCGGGCGGGGCTGGTGGGAGTG
	'HumaHSV1-N1_2_strain_HG52__gb_NC001798.2_'	CCTCCTCTTCCTCCTCCTCCTCCTCCGCCTCTTCCTCTGCGGGCGGGGCTGGTGGGAGCG
	'HumaHSV1-N1_1_strain_17__gb_NC001806.2_'	------------CCGCGTCCTCCTCCGCTTCCGCCTCCTCGGGCGGGGC-----------
	'HumaHSV1-N1_1_isolate_2158_2007__emb_LT594106.1_'	------------CCGCGTCCTCCTCCGCTTCCGCCTCCTCGGGCGGGGC-----------
	'Human_alphaherpesvirus_1_HSV1_v76_d266__gb_OP297882.1_'	------------CCGCGTCCTCCTCCGCTTCCGCCTCCTCGGGCGGGGC-----------
	'Human_alphaherpesvirus_1_HSV_v29_site13_day2__gb_MG708290.1_'	------------CCGCGTCCTCCTCCGCTTCCGCCTCCTCGGGCGGGGC-----------
	'Human_alphaherpesvirus_1_HSV1_San_Francisco_USA_1980_EKN__gb_ON960056.1_'	------------CCGCGTCCTCCTCCGCTTCCGCCTCCTCGGGCGGGGC-----------
	'HumaHSV1-N1_1_CJ994__gb_KR011283.1_'	------------CCGCGTCCTCCTCCGCTTCCGCCTCCTCGGGCGGGGC-----------
	'HumaHSV1-N1_1_82S__gb_KR011307.1_'	------------CCGCGTCCTCCTCCGCTTCCGCCTCCTCGGGCGGGGC-----------
	'Human_alphaherpesvirus_1_914_H2__gb_KX265031.1_'	------------CCGCGTCCTCCTCCGCTTCCGCCTCCTCGGGCGGGGC-----------
	'Human_alphaherpesvirus_1_914_E3__gb_KX265037.1_'	------------CCGCGTCCTCCTCCGCTTCCGCCTCCTCGGGCGGGGC-----------
	'Human_alphaherpesvirus_1_HSV1_San_Francisco_USA_1979_DAB1__gb_ON960057.1_'	------------CCGCGTCCTCCTCCGCTTCCGCCTCCTCGGGCGGGGC-----------
	HSV1-N1__Query_30221_	------------CCGCGTCCTCCTCCGCTTCCGCCTCCTCGGGCGGGGC-----------
	'HumaHSV1-N1_3__gb_NC001348.1_'	-------ATATCCAGTCTCCACGTC----TCTTCCTCCATGAT-----------------
	'HumaHSV1-N1_8__gb_NC009333.1_'	-------TTTTACAACCCCGATATCAGTAGATACCTACATGAC-----------------
	'HumaHSV1-N1_4__gb_NC009334.1_'	------CTTTCGCGAGGTTAGGGACAACACGTTCCTCGACAAG-----------------
	'HumaHSV1-N1_7__gb_NC001716.2_'	-------AACCCCAGCCCTAACCCTAAC-----CCTAGCTCTA-----------------

	'Chimpanzee_alpha_1_herpesvirus_strain_105640__gb_NC023677.1_'	TCGCGTCTGCGCCCGGCGCTGGGGAGAGACGA---GAAACCTCCCTCGGCCCCCGCGCTG
	'HumaHSV1-N1_2_strain_HG52__gb_NC001798.2_'	TCGCGTCCGCGTCCGGCGCTGGGGAGAGACGA---GAAACCTCCCTCGGCCCCCGCGCTG
	'HumaHSV1-N1_1_strain_17__gb_NC001806.2_'	---CGTCGGTGCCCTG----GGAGGGAGACAAGAGGAAACCTCCCTCGGCCCCCGCGCTG
	'HumaHSV1-N1_1_isolate_2158_2007__emb_LT594106.1_'	---CGTCGGTGCCCTG----GGAGGGAGACAAGAGGAAACCTCCCTCGGCCCCCGCGCTG
	'Human_alphaherpesvirus_1_HSV1_v76_d266__gb_OP297882.1_'	---CGTCGGTGCCCTG----GGAGGGAGACAAGAGGAAACCTCCCTCGGCCCCCGCGCTG
	'Human_alphaherpesvirus_1_HSV_v29_site13_day2__gb_MG708290.1_'	---CGTCGGTGCCCTG----GGAGGGAGACAAGAGGAAACCTCCCTCGGCCCCCGCGCTG
	'Human_alphaherpesvirus_1_HSV1_San_Francisco_USA_1980_EKN__gb_ON960056.1_'	---CGTCGGTGCCCTG----GGAGGGAGACAAGAGGAAACCTCCCTCGGCCCCCGCGCTG
	'HumaHSV1-N1_1_CJ994__gb_KR011283.1_'	---CGTCGGTGCCCTG----GGAGGGAGACAAGAGGAAACCTCCCTCGGCCCCCGCGCTG
	'HumaHSV1-N1_1_82S__gb_KR011307.1_'	---CGTCGGTGCCCTG----GGAGGGAGACAAGAGGAAACCTCCCTCGGCCCCCGCGCTG
	'Human_alphaherpesvirus_1_914_H2__gb_KX265031.1_'	---CGTCGGTGCCCTG----GGAGGGAGACAAGAGGAAACCTCCCTCGGCCCCCGCGCTG
	'Human_alphaherpesvirus_1_914_E3__gb_KX265037.1_'	---CGTCGGTGCCCTG----GGAGGGAGACAAGAGGAAACCTCCCTCGGCCCCCGCGCTG
	'Human_alphaherpesvirus_1_HSV1_San_Francisco_USA_1979_DAB1__gb_ON960057.1_'	---CGTCGGTGCCCTG----GGAGGGAGACAAGAGGAAACCTCCCTCGGCCCCCGCGCTG
	HSV1-N1__Query_30221_	---CGTCGGTGCCCTG----GGAGGGAGACAAGAGGAAGCCKYCCTCGGCCCCCGCGCTG
	'HumaHSV1-N1_3__gb_NC001348.1_'	---GGTTTGAATCGGGTAATACAACAA--CCA---AAGTTTTCGGGCGATTGTGGTGGTA
	'HumaHSV1-N1_8__gb_NC009333.1_'	---TCCATATTCACTGGAATAGCACAGGCTCT---AAGGGTAAAGGACGTTAGCACGGTC
	'HumaHSV1-N1_4__gb_NC009334.1_'	---TACGTGGGTCTGGCCATCGGAGGAGTTCA---TGGGGCCAGGGACTCTGCCCTGGCA
	'HumaHSV1-N1_7__gb_NC001716.2_'	---AGCCTAACCCCAACCCTAACCCTAACCCT---AGCTCTAAGTTTCACCCCAACCCTA

	'Chimpanzee_alpha_1_herpesvirus_strain_105640__gb_NC023677.1_'	-------------CTGCGCCGCGG-------GGGCCGAGGAAGTGTGCCAGGA-------
	'HumaHSV1-N1_2_strain_HG52__gb_NC001798.2_'	-------------CTGCGCCGCGG-------GGGCCGAGGAAGTGTGCCAGGA-------
	'HumaHSV1-N1_1_strain_17__gb_NC001806.2_'	C----------TTCTGGGCCGCGG-------GGGCCGAGGAAGTGTGCCCGGA-------
	'HumaHSV1-N1_1_isolate_2158_2007__emb_LT594106.1_'	C----------TTCTGGGCCGCGG-------GGGCCGAGGAAGTGTGCCCGGA-------
	'Human_alphaherpesvirus_1_HSV1_v76_d266__gb_OP297882.1_'	C----------TTCTGGGCCGCGG-------GGGCCGAGGAAGTGTGCCCGGA-------
	'Human_alphaherpesvirus_1_HSV_v29_site13_day2__gb_MG708290.1_'	C----------TTCTGGGCCGCGG-------GGGCCGAGGAAGTGTGCCCGGA-------
	'Human_alphaherpesvirus_1_HSV1_San_Francisco_USA_1980_EKN__gb_ON960056.1_'	C----------TTCTGGGCCGCGG-------GGGCCGAGGAAGTGTGCCCGGA-------
	'HumaHSV1-N1_1_CJ994__gb_KR011283.1_'	C----------TTCTGGGCCGCGG-------GGGCCGAGGAAGTGTGCCCGGA-------
	'HumaHSV1-N1_1_82S__gb_KR011307.1_'	C----------TTCTGGGCCGCGG-------GGGCCGAGGAAGTGTGCCCGGA-------
	'Human_alphaherpesvirus_1_914_H2__gb_KX265031.1_'	C----------TTCTGGGCCGCGG-------GGGCCGAGGAAGTGTGCCCGGA-------
	'Human_alphaherpesvirus_1_914_E3__gb_KX265037.1_'	C----------TTCTGGGCCGCGG-------GGGCCGAGGAAGTGTGCCCGGA-------
	'Human_alphaherpesvirus_1_HSV1_San_Francisco_USA_1979_DAB1__gb_ON960057.1_'	C----------TTCTGGGCCGCGG-------GGGCCGAGGAAGTGTGCCCGGA-------
	HSV1-N1__Query_30221_	C----------TTCTGGGCCGCGG-------GGGCCGAGGAAGTGTGCCCGGA-------
	'HumaHSV1-N1_3__gb_NC001348.1_'	GCTTTCACGCCTTCCGTGCCTTCGTTTGGAATACCGTGGATTATATGCTGT----ATCTG
	'HumaHSV1-N1_8__gb_NC009333.1_'	A-----------TCCAAGCCTCAG-------AAAGGCAATTTGTGCACGAC---------
	'HumaHSV1-N1_4__gb_NC009334.1_'	G-----------GCCGTGCCACCG-------TGGCGCTGATTAATCGTTCCCCCGCCCTG
	'HumaHSV1-N1_7__gb_NC001716.2_'	A-----------CCCTAACCCTAGCTCT---AAGTCTAACCCAAACCCTAAC--------

	'Chimpanzee_alpha_1_herpesvirus_strain_105640__gb_NC023677.1_'	AGACGCGCCACGCGGAAGGCGGGCCCGAGCCCGGGGC---CGGCCCG-------------
	'HumaHSV1-N1_2_strain_HG52__gb_NC001798.2_'	AGACGCGCCACGCGGAGGGCGGCCCCGAGCCCGGGGCCCGCGACCCG-------------
	'HumaHSV1-N1_1_strain_17__gb_NC001806.2_'	AGACGCGCCACGCGGAGACT---------TCCGGGGC---CGTCCCC-------------
	'HumaHSV1-N1_1_isolate_2158_2007__emb_LT594106.1_'	AGACGCGCCACGCGGAGACT---------TCCGGGGC---CGTCCCC-------------
	'Human_alphaherpesvirus_1_HSV1_v76_d266__gb_OP297882.1_'	AGACGCGCCACGCGGAGACT---------TCCGGGGC---CGCCCCC-------------
	'Human_alphaherpesvirus_1_HSV_v29_site13_day2__gb_MG708290.1_'	AGACGCGCCACGCGGAGACT---------TCCGGGGC---CGTCCCC-------------
	'Human_alphaherpesvirus_1_HSV1_San_Francisco_USA_1980_EKN__gb_ON960056.1_'	AGACGCGCCACGCGGAGACT---------TCCGGGGC---CGTCCCC-------------
	'HumaHSV1-N1_1_CJ994__gb_KR011283.1_'	AGACGCGCCACGCGGAGACT---------TCCGGGGC---CGCCCCC-------------
	'HumaHSV1-N1_1_82S__gb_KR011307.1_'	AGACGCGCCACGCGGAGACT---------TCCGGGGC---CGCCCCC-------------
	'Human_alphaherpesvirus_1_914_H2__gb_KX265031.1_'	AGACGCGCCACGCGGAGACT---------TCCGGGGC---CGCCCCC-------------
	'Human_alphaherpesvirus_1_914_E3__gb_KX265037.1_'	AGACGCGCCACGCGGAGACT---------TCCGGGGC---CGCCCCC-------------
	'Human_alphaherpesvirus_1_HSV1_San_Francisco_USA_1979_DAB1__gb_ON960057.1_'	AGACGCGCCACGCGGAGACT---------TCCGGGGC---CGTCCCC-------------
	HSV1-N1__Query_30221_	AGACGMGCCACGCGGAGACT---------TCCGGGGC---CGTCCCC-------------
	'HumaHSV1-N1_3__gb_NC001348.1_'	CAGTACGCTCCACATACACAGTTCTAGACGTTGTGGA----GTCCTC------GCCTGGA
	'HumaHSV1-N1_8__gb_NC009333.1_'	CAATACAAGATACCAAAGCTGGTC--CAAGCCAAGGA---CTTCCCCCAGTGTGCTTCCA
	'HumaHSV1-N1_4__gb_NC009334.1_'	CGTGACGCTATTCTAAAGTTCCTCAACAGGCCAGATA---CGTTCTC---GGTGGCCTTG
	'HumaHSV1-N1_7__gb_NC001716.2_'	CCTAACCCTAGCTCTAAGTTTCACCCCAACCCCAACC---CTAACCCTA----GCTCTAA

	'Chimpanzee_alpha_1_herpesvirus_strain_105640__gb_NC023677.1_'	-----GCGGCCGGCCTCACGCGCTACCTGC-------CCATCTCGGGGGTCTCCAGCGTC
	'HumaHSV1-N1_2_strain_HG52__gb_NC001798.2_'	-----GCGCCCGGCCTCACGCGCTACCTGC-------CCATCGCGGGGGTCTCGAGCGTC
	'HumaHSV1-N1_1_strain_17__gb_NC001806.2_'	-----GCGGGCGGCCTCACGCGCTACCTGC-------CCATCTCGGGGGTCTCTAGCGTG
	'HumaHSV1-N1_1_isolate_2158_2007__emb_LT594106.1_'	-----GCGGGCGGCCTCACGCGCTACCTGC-------CCATCTCGGGGGTCTCTAGCGTG
	'Human_alphaherpesvirus_1_HSV1_v76_d266__gb_OP297882.1_'	-----GCGGGCGGCCTCACGCGCTACCTGC-------CCATCTCGGGGGTCTCTAGCGTG
	'Human_alphaherpesvirus_1_HSV_v29_site13_day2__gb_MG708290.1_'	-----GCGGGCGGCCTCACGCGCTACCTGC-------CCATCTCGGGGGTCTCTAGCGTG
	'Human_alphaherpesvirus_1_HSV1_San_Francisco_USA_1980_EKN__gb_ON960056.1_'	-----GCGGGCGGCCTCACGCGCTACCTGC-------CCATCTCGGGGGTCTCTAGCGTG
	'HumaHSV1-N1_1_CJ994__gb_KR011283.1_'	-----GCGGGCGGCCTCACGCGCTACCTGC-------CCATCTCGGGGGTCTCTAGCGTG
	'HumaHSV1-N1_1_82S__gb_KR011307.1_'	-----GCGGGCGGCCTCACGCGCTACCTGC-------CCATCTCGGGGGTCTCTAGCGTG
	'Human_alphaherpesvirus_1_914_H2__gb_KX265031.1_'	-----GCGGGCGGCCTCACGCGCTACCTGC-------CCATCTCGGGGGTCTCTAGCGTG
	'Human_alphaherpesvirus_1_914_E3__gb_KX265037.1_'	-----GCGGGCGGCCTCACGCGCTACCTGC-------CCATCTCGGGGGTCTCTAGCGTG
	'Human_alphaherpesvirus_1_HSV1_San_Francisco_USA_1979_DAB1__gb_ON960057.1_'	-----GCGGGCGGCCTCACGCGCTACCTGC-------CCATCTCGGGGGTCTCTAGCGTG
	HSV1-N1__Query_30221_	-----GCGGGCGGCCTCACGCGCTACCTGC-------CCATCTCGGGGGTSNCTANTRAC
	'HumaHSV1-N1_3__gb_NC001348.1_'	GTGGAGCCAATAGCTTCATCATTTG------------CCCAATCGGTGACTTCCAATGCA
	'HumaHSV1-N1_8__gb_NC009333.1_'	GGGGAACCGACGGGTCTA-------------------CCCTAATGGTGATAGACAGTCTG
	'HumaHSV1-N1_4__gb_NC009334.1_'	GGGGAGCTGGGGGTGCAAGTTTTGGCTGGCCTGGGGGCCGTGGGGTCAACAGATAATCCA
	'HumaHSV1-N1_7__gb_NC001716.2_'	GTCTAACCCAAACCCTAA-------------------CCCTAACCCTAGCTCTAAGTCTA

	'Chimpanzee_alpha_1_herpesvirus_strain_105640__gb_NC023677.1_'	GTGGCCC-TGGCGCCTTACGTG---------------AACAAGACAGTCACGGGGGACTG
	'HumaHSV1-N1_2_strain_HG52__gb_NC001798.2_'	GTGGCCC-TGGCGCCTTACGTG---------------AACAAGACGGTCACGGGGGACTG
	'HumaHSV1-N1_1_strain_17__gb_NC001806.2_'	GTCGCCC-TGTCGCCTTACGTG---------------AACAAGACTATCACGGGGGACTG
	'HumaHSV1-N1_1_isolate_2158_2007__emb_LT594106.1_'	GTCGCCC-TGTCGCCTTACGTG---------------AACAAGACGATCACGGGGGACTG
	'Human_alphaherpesvirus_1_HSV1_v76_d266__gb_OP297882.1_'	GTCGCCC-TGTCGCCTTACGTG---------------AACAAGACGATCACGGGGGACTG
	'Human_alphaherpesvirus_1_HSV_v29_site13_day2__gb_MG708290.1_'	GTCGCCC-TGTCGCCTTACGTG---------------AACAAGACGATCACGGGGGACTG
	'Human_alphaherpesvirus_1_HSV1_San_Francisco_USA_1980_EKN__gb_ON960056.1_'	GTCGCCC-TGTCGCCTTACGTG---------------AACAAGACTATCACGGGGGACTG
	'HumaHSV1-N1_1_CJ994__gb_KR011283.1_'	GTCGCCC-TGTCGCCTTACGTG---------------AACAAGACTATCACGGGGGACTG
	'HumaHSV1-N1_1_82S__gb_KR011307.1_'	GTCGCCC-TGTCGCCTTACGTG---------------AACAAGACTATCACGGGGGACTG
	'Human_alphaherpesvirus_1_914_H2__gb_KX265031.1_'	GTCGCCC-TGTCGCCTTACGTG---------------AACAAGACTATCACGGGGGACTG
	'Human_alphaherpesvirus_1_914_E3__gb_KX265037.1_'	GTCGCCC-TGTCGCCTTACGTG---------------AACAAGACTATCACGGGGGACTG
	'Human_alphaherpesvirus_1_HSV1_San_Francisco_USA_1979_DAB1__gb_ON960057.1_'	GTCGCCC-TGTCGCCTTACGTG---------------AACAAGACGATCACGGGGGACTG
	HSV1-N1__Query_30221_	CTCGCCC-TGTCGCCTTACGTC---------------TTYAAGACGATCACGGGGGACKT
	'HumaHSV1-N1_3__gb_NC001348.1_'	AAGTCATCCGAAGGTTCGTCTGGTAGCAAATTCATA-AAGTCTTCACAAATAGTAGAC--
	'HumaHSV1-N1_8__gb_NC009333.1_'	GTGGCTG----AACTTGGTATG--AGTTATGGTCTG------TCCTTTATTGAGGGACCC
	'HumaHSV1-N1_4__gb_NC009334.1_'	CCCGCC-------CCTGGCGTGGAAGTTAATGTCCAGAGATCACCTCTGATTCTGGCCCC
	'HumaHSV1-N1_7__gb_NC001716.2_'	ACCCCAACCCTAACCCTAGCTCTCAGTCTAACCCCA-GCCCTAACCCTAACCCTAGCTCT

	'Chimpanzee_alpha_1_herpesvirus_strain_105640__gb_NC023677.1_'	CCTGCCCGTCCTGGACATGGAGACGGGCCACATAGG----GGCCTACTTGGTCCTCGTGG
	'HumaHSV1-N1_2_strain_HG52__gb_NC001798.2_'	CCTGCCCGTCCTGGACATGGAGACGGGCCACATAGG----GGCCTACGTGGTCCTCGTGG
	'HumaHSV1-N1_1_strain_17__gb_NC001806.2_'	CCTGCCCATCCTGGACATGGAGACGGGGAACATCGG----GGCGTACGTGGTCCTGGTGG
	'HumaHSV1-N1_1_isolate_2158_2007__emb_LT594106.1_'	CCTGCCCATCCTGGACATGGAGACGGGGAACATCGG----GGCGTACGTGGTCCTGGTGG
	'Human_alphaherpesvirus_1_HSV1_v76_d266__gb_OP297882.1_'	CCTGCCCATCCTGGACATGGAGACGGGGAACATCGG----GGCGTACGTGGTCCTGGTGG
	'Human_alphaherpesvirus_1_HSV_v29_site13_day2__gb_MG708290.1_'	CCTGCCCATCCTGGACATGGAGACGGGGAACATCGG----GGCGTACGTGGTCCTGGTGG
	'Human_alphaherpesvirus_1_HSV1_San_Francisco_USA_1980_EKN__gb_ON960056.1_'	CCTGCCCATCCTGGACATGGAGACGGGGAACATCGG----GGCGTACGTGGTCCTGGTGG
	'HumaHSV1-N1_1_CJ994__gb_KR011283.1_'	CCTGCCCATCCTGGACATGGAGACGGGGAACATCGG----GGCGTACGTGGTCCTGGTGG
	'HumaHSV1-N1_1_82S__gb_KR011307.1_'	CCTGCCCATCCTGGACATGGAGACGGGGAACATCGG----GGCGTACGTGGTCCTGGTGG
	'Human_alphaherpesvirus_1_914_H2__gb_KX265031.1_'	CCTGCCCATCCTGGACATGGAGACGGGGAACATCGG----GGCGTACGTGGTCCTGGTGG
	'Human_alphaherpesvirus_1_914_E3__gb_KX265037.1_'	CCTGCCCATCCTGGACATGGAGACGGGGAACATCGG----GGCGTACGTGGTCCTGGTGG
	'Human_alphaherpesvirus_1_HSV1_San_Francisco_USA_1979_DAB1__gb_ON960057.1_'	CCTGCCCATCCTGGACATGGAGACGGGGAACATCGG----GGCGTACGTGGTCCTGGTGG
	HSV1-N1__Query_30221_	SCTGCCCATCCTGGACATGGAGACGGRGRACATCGG----GGCGTGCGTGGTCCTGGTGG
	'HumaHSV1-N1_3__gb_NC001348.1_'	----ACGTCTGGGTCGGTTGGAAT------------------------------------
	'HumaHSV1-N1_8__gb_NC009333.1_'	CAGGATAGCTGCGAGGTTCTAA--------------------------------------
	'HumaHSV1-N1_4__gb_NC009334.1_'	CAACGCCTCTGGCATGTTTGAGTCCCGCTGGCTGAACATTAGCATCCCGGCGACCACCAG
	'HumaHSV1-N1_7__gb_NC001716.2_'	CACTGTCACCCTAACACTAGCTCCAGGTCATCTG---------TTCTAGATCCTATCCAT

	'Chimpanzee_alpha_1_herpesvirus_strain_105640__gb_NC023677.1_'	ACCAGACGGGGAACGTGGCGGACC--------------------GGCTGCGGGACGCGGC
	'HumaHSV1-N1_2_strain_HG52__gb_NC001798.2_'	ACCAGACGGGGAACGTGGCGGACC--------------------TGCTGCGGGCCGCGGC
	'HumaHSV1-N1_1_strain_17__gb_NC001806.2_'	ACCAGACGGGAAACATGGCGACCC--------------------GGCTGCGGGCCGCGGT
	'HumaHSV1-N1_1_isolate_2158_2007__emb_LT594106.1_'	ACCAGACGGGAAACATGGCGACCC--------------------GGCTGCGGGCCGCGGT
	'Human_alphaherpesvirus_1_HSV1_v76_d266__gb_OP297882.1_'	ACCAGACGGGAAACATGGCGACCC--------------------GGCTGCGGGCCGCGGT
	'Human_alphaherpesvirus_1_HSV_v29_site13_day2__gb_MG708290.1_'	ACCAGACGGGAAACATGGCGACCC--------------------GGCTGCGGGCCGCGGT
	'Human_alphaherpesvirus_1_HSV1_San_Francisco_USA_1980_EKN__gb_ON960056.1_'	ACCAGACGGGAAACATGGCGACCC--------------------GGCTGCGGGCCGCGGT
	'HumaHSV1-N1_1_CJ994__gb_KR011283.1_'	ACCAGACGGGAAACATGGCGACCC--------------------GGCTGCGGGCCGCGGT
	'HumaHSV1-N1_1_82S__gb_KR011307.1_'	ACCAGACGGGAAACATGGCGACCC--------------------GGCTGCGGGCCGCGGT
	'Human_alphaherpesvirus_1_914_H2__gb_KX265031.1_'	ACCAGACGGGAAACATGGCGACCC--------------------GGCTGCGGGCCGCGGT
	'Human_alphaherpesvirus_1_914_E3__gb_KX265037.1_'	ACCAGACGGGAAACATGGCGACCC--------------------GGCTGCGGGCCGCGGT
	'Human_alphaherpesvirus_1_HSV1_San_Francisco_USA_1979_DAB1__gb_ON960057.1_'	ACCAGACGGGAAACATGGCGACCC--------------------GGCTGCGGGCCGCGGT
	HSV1-N1__Query_30221_	ASCAGACGGGMMACATGGCGACCC--------------------GGCTGCGGGCCGCGGT
	'HumaHSV1-N1_3__gb_NC001348.1_'	--------TGAAGCAGAGGCCAT---------------------GGCTGCAAAAT-----
	'HumaHSV1-N1_8__gb_NC009333.1_'	----ATTATGACACGTGGCCCAT--------------CTTTGAAAACTGCGAGAC-----
	'HumaHSV1-N1_4__gb_NC009334.1_'	CTCTGTCATGCTGCGTGGCCTCCGGGGCTGCGTCCTGCCTTGTTGGGTGCAAGGCTCG--
	'HumaHSV1-N1_7__gb_NC001716.2_'	ATCTGCCCTGACTCCTGGTTCCA-----TAC-------------CGCTCCGAGCCCC---

	'Chimpanzee_alpha_1_herpesvirus_strain_105640__gb_NC023677.1_'	CCCCACGTGGGGGCGCCGCACCCTGCTCCCCGAGCACGCGCGCAACTGCGTGAGGCCCCC
	'HumaHSV1-N1_2_strain_HG52__gb_NC001798.2_'	CCCCGCGTGGAGCCGCCGCACCCTGCTCCCCGAGCACGCGCGCAACTGCGTGAGGCCCCC
	'HumaHSV1-N1_1_strain_17__gb_NC001806.2_'	CCCCGGCTGGAGCCGCCGCACCCTGCTCCCCGAGACCGCGGGTAACCACGTGATGCCCCC
	'HumaHSV1-N1_1_isolate_2158_2007__emb_LT594106.1_'	CCCCGGCTGGAGCCGCCGCACCCTGCTCCCCGAGACCGCGGGT----ACGTGACGCCCCC
	'Human_alphaherpesvirus_1_HSV1_v76_d266__gb_OP297882.1_'	CCCCGGCTGGAGCCGCCGCACCCTGCTCCCCGAGACCGCGGGC----ACGTGATGCCCCC
	'Human_alphaherpesvirus_1_HSV_v29_site13_day2__gb_MG708290.1_'	CCCCGGCTGGAGCCGCCGCACCCTGCTCCCCGAGACCGCGGGT----ACGTGACGCCCCC
	'Human_alphaherpesvirus_1_HSV1_San_Francisco_USA_1980_EKN__gb_ON960056.1_'	CCCCGGCTGGAGCCGCCGCACCCTGCTCCCCGAGACCGCGGGT----ACGTGATGCCCCC
	'HumaHSV1-N1_1_CJ994__gb_KR011283.1_'	CCCCGGCTGGAGCCGCCGCACCCTGCTCCCCGAGACCGCGGGT----ACGTGATGCCCCC
	'HumaHSV1-N1_1_82S__gb_KR011307.1_'	CCCCGGCTGGAGCCGCCGCACCCTGCTCCCCGAGACCGCGGGT----ACGTGATGCCCCC
	'Human_alphaherpesvirus_1_914_H2__gb_KX265031.1_'	CCCCGGCTGGAGCCGCCGCACCCTGCTCCCCGAGACCGCGGGT----ACGTGATGCCCCC
	'Human_alphaherpesvirus_1_914_E3__gb_KX265037.1_'	CCCCGGCTGGAGCCGCCGCACCCTGCTCCCCGAGACCGCGGGT----ACGTGATGCCCCC
	'Human_alphaherpesvirus_1_HSV1_San_Francisco_USA_1979_DAB1__gb_ON960057.1_'	CCCCGGCTGGAGCCGCCGCACCCTGCTCCCCGAGACCGCGGGT----ACGTGACGCCCCC
	HSV1-N1__Query_30221_	CCCCGGCTGGAGCCGCCGCACCCTGCTCCCCGAGACCGCGGNN----NCGTGACGCCCCC
	'HumaHSV1-N1_3__gb_NC001348.1_'	----------ATCTGACAATTGCGTGTTTGCAGTTGCC----------------------
	'HumaHSV1-N1_8__gb_NC009333.1_'	--------------GCCAGATGCCCGCCTTCGTGCACTAGAAGTTTGGC---ACGCAGAG
	'HumaHSV1-N1_4__gb_NC009334.1_'	---TGCCTGGGCCTGCAATTTACTAACCTCGGGATGCCATATGTTTTGCAGAATGCCCAC
	'HumaHSV1-N1_7__gb_NC001716.2_'	----------ACCCTCCGTCCCGCCCTCCTCCTGTTCTCCATGCCCTGC---CTTCTCAA

	'Chimpanzee_alpha_1_herpesvirus_strain_105640__gb_NC023677.1_'	CGATTACCCGACGCCCCCCGCG----TCGGAGTGGAAC-----------------AGCCT
	'HumaHSV1-N1_2_strain_HG52__gb_NC001798.2_'	CGACTACCCGACGCCCCCCGCG----TCGGAGTGGAAC-----------------AGCCT
	'HumaHSV1-N1_1_strain_17__gb_NC001806.2_'	CGAGTACCCGACGGCCCCCGCG----TCGGAGTGGAAC-----------------AGCCT
	'HumaHSV1-N1_1_isolate_2158_2007__emb_LT594106.1_'	CGAGTACCCGACGGCCCCCGCG----TCGGAGTGGAAC-----------------AGCCT
	'Human_alphaherpesvirus_1_HSV1_v76_d266__gb_OP297882.1_'	CGAGTACCCGACGGCCCCCGCG----TCGGAGTGGAAC-----------------AGCCT
	'Human_alphaherpesvirus_1_HSV_v29_site13_day2__gb_MG708290.1_'	CGAGTACCCGACGGCCCCCGCG----TCGGAGTGGAAC-----------------AGCCT
	'Human_alphaherpesvirus_1_HSV1_San_Francisco_USA_1980_EKN__gb_ON960056.1_'	CGAGTACCCGACGGCCCCCGCG----TCGGAGTGGAAC-----------------AGCCT
	'HumaHSV1-N1_1_CJ994__gb_KR011283.1_'	CGAGTACCCGACGGCCCCCGCG----TCGGAGTGGAAC-----------------AGCCT
	'HumaHSV1-N1_1_82S__gb_KR011307.1_'	CGAGTACCCGACGGCCCCCGCG----TCGGAGTGGAAC-----------------AGCCT
	'Human_alphaherpesvirus_1_914_H2__gb_KX265031.1_'	CGAGTACCCGACGGCCCCCGCG----TCGGAGTGGAAC-----------------AGCCT
	'Human_alphaherpesvirus_1_914_E3__gb_KX265037.1_'	CGAGTACCCGACGGCCCCCGCG----TCGGAGTGGAAC-----------------AGCCT
	'Human_alphaherpesvirus_1_HSV1_San_Francisco_USA_1979_DAB1__gb_ON960057.1_'	CGAGTACCCGACGGCCCCCGCG----TCGGAGTGGAAC-----------------AGCCT
	HSV1-N1__Query_30221_	CGAGTACCCGTCGGCCCCCGCG----TCGGAGTGGAAC-----------------AGCCT
	'HumaHSV1-N1_3__gb_NC001348.1_'	TGTATCTTCCGCCAATGTTGTAGAATTTATAGGCTCACCCA-------------------
	'HumaHSV1-N1_8__gb_NC009333.1_'	CAGGCCTTGC------------------ATATTGGCGCCCAGCTGTTTGCGGCCAACTCT
	'HumaHSV1-N1_4__gb_NC009334.1_'	CAGATCGCCTGCCACTTCCACAGCAATGGCACGGACGCCTGGCGCTTTGCTATGAATTAT
	'HumaHSV1-N1_7__gb_NC001716.2_'	CCCTTCCTCTTCCACGCCCACA----TTGCCTCTGCACTCCGCGCTCTCTTG---GCTGT

	'Chimpanzee_alpha_1_herpesvirus_strain_105640__gb_NC023677.1_'	CTGGATGACCCCGG--TGGGCAACATGCTCTTTGACCAGG--------------------
	'HumaHSV1-N1_2_strain_HG52__gb_NC001798.2_'	CTGGATGACCCCGG--TGGGCAACATGCTCTTTGACCAGG--------------------
	'HumaHSV1-N1_1_strain_17__gb_NC001806.2_'	CTGGATGACCCCCG--TGGGGAACATGCTGTTCGACCAGG--------------------
	'HumaHSV1-N1_1_isolate_2158_2007__emb_LT594106.1_'	CTGGATGACCCCCG--TGGGGAACATGCTGTTCGACCAGG--------------------
	'Human_alphaherpesvirus_1_HSV1_v76_d266__gb_OP297882.1_'	CTGGATGACCCCCG--TGGGGAACATGCTGTTCGACCAGG--------------------
	'Human_alphaherpesvirus_1_HSV_v29_site13_day2__gb_MG708290.1_'	CTGGATGACCCCCG--TGGGGAACATGCTGTTCGACCAGG--------------------
	'Human_alphaherpesvirus_1_HSV1_San_Francisco_USA_1980_EKN__gb_ON960056.1_'	CTGGATGACCCCCG--TGGGGAACATGCTGTTCGACCAGG--------------------
	'HumaHSV1-N1_1_CJ994__gb_KR011283.1_'	CTGGATGACCCCCG--TGGGGAACATGCTGTTTGACCAGG--------------------
	'HumaHSV1-N1_1_82S__gb_KR011307.1_'	CTGGATGACCCCCG--TGGGGAACATGCTGTTTGACCAGG--------------------
	'Human_alphaherpesvirus_1_914_H2__gb_KX265031.1_'	CTGGATGACCCCCG--TGGGGAACATGCTGTTTGACCAGG--------------------
	'Human_alphaherpesvirus_1_914_E3__gb_KX265037.1_'	CTGGATGACCCCCG--TGGGGAACATGCTGTTTGACCAGG--------------------
	'Human_alphaherpesvirus_1_HSV1_San_Francisco_USA_1979_DAB1__gb_ON960057.1_'	CTGGATGACCCCCG--TGGGGAACATGCTGTTCGACCAGG--------------------
	HSV1-N1__Query_30221_	CTGGATGACCCCCN--TGGGCRACATGCTGTTCGACCAGG--------------------
	'HumaHSV1-N1_3__gb_NC001348.1_'	-------ACCCCGC---AATGGGCGTGTTTAGTCACATGATTAAT---------------
	'HumaHSV1-N1_8__gb_NC009333.1_'	GTGCTCTACCTGACCAGAGTGGCAAAGCTGCCTCAGAAGAATCAG---------------
	'HumaHSV1-N1_4__gb_NC009334.1_'	CCAAGAAACCCCAC----GGAGCAGGGCAACATTGCAGGGCTCTGTTCACGCGATGGTCG
	'HumaHSV1-N1_7__gb_NC001716.2_'	GCGCCCTGCCTTTC----------------------------------------------

	'Chimpanzee_alpha_1_herpesvirus_strain_105640__gb_NC023677.1_'	-------GCACCCTGGTGGGCGCGCTGGACTTTCACAGCCTC-----------AGGTCGC
	'HumaHSV1-N1_2_strain_HG52__gb_NC001798.2_'	-------GCACCCTGGTGGGCGCGCTGGACTTCCACGGCCTC-----------CGGTCGC
	'HumaHSV1-N1_1_strain_17__gb_NC001806.2_'	-------GCACCCTAGTGGGCGCCCTGGACTTCCGCAGCCTG-----------CGGTCTC
	'HumaHSV1-N1_1_isolate_2158_2007__emb_LT594106.1_'	-------GCACCCTAGTGGGCGCCCTGGACTTCCGCAGCCTG-----------CGGTCTC
	'Human_alphaherpesvirus_1_HSV1_v76_d266__gb_OP297882.1_'	-------GCACCCTAGTGGGCGCCCTGGACTTCCGCAGCCTG-----------CGGTCTC
	'Human_alphaherpesvirus_1_HSV_v29_site13_day2__gb_MG708290.1_'	-------GCACCCTAGTGGGCGCCCTGGACTTCCGCAGCCTG-----------CGGTCTC
	'Human_alphaherpesvirus_1_HSV1_San_Francisco_USA_1980_EKN__gb_ON960056.1_'	-------GCACCCTAGTGGGCGCCCTGGACTTCCGCAGCCTG-----------CGGTCTC
	'HumaHSV1-N1_1_CJ994__gb_KR011283.1_'	-------GCACCCTAGTGGGCGCCCTGGACTTCCGCAGCCTG-----------CGGTCTC
	'HumaHSV1-N1_1_82S__gb_KR011307.1_'	-------GCACCCTAGTGGGCGCCCTGGACTTCCGCAGCCTG-----------CGGTCTC
	'Human_alphaherpesvirus_1_914_H2__gb_KX265031.1_'	-------GCACCCTAGTGGGCGCCCTGGACTTCCGCAGCCTG-----------CGGTCTC
	'Human_alphaherpesvirus_1_914_E3__gb_KX265037.1_'	-------GCACCCTAGTGGGCGCCCTGGACTTCCGCAGCCTG-----------CGGTCTC
	'Human_alphaherpesvirus_1_HSV1_San_Francisco_USA_1979_DAB1__gb_ON960057.1_'	-------GCACCCTAGTGGGCGCCCTGGACTTCCGCAGCCTG-----------CGGTCTC
	HSV1-N1__Query_30221_	-------RCACCCTSGTGGGCGCCCTGGACTTCCGCAGCCTG-----------CGGTCWC
	'HumaHSV1-N1_3__gb_NC001348.1_'	-----------GCTTCTGGGAGTTTTCACTTTCCCC-----------------AAACAAG
	'HumaHSV1-N1_8__gb_NC009333.1_'	---------------AGAGGAGACGCCAACATGTAC-----------------AACTCAT
	'HumaHSV1-N1_4__gb_NC009334.1_'	TCATCTGGCTCTCCTGTGTGACCCCTCACTTTGTACAGACTTTTGGCAATGGGAGCACAT
	'HumaHSV1-N1_7__gb_NC001716.2_'	----CGTGACCTACTGGGAGCGCCGCCA-------------------------AATCTGT

	'Chimpanzee_alpha_1_herpesvirus_strain_105640__gb_NC023677.1_'	GACACCCGT-GGTCTCTGGAGCAGGGCGCACCCGCGCCGGCCG--------------GGG
	'HumaHSV1-N1_2_strain_HG52__gb_NC001798.2_'	GCCACCCGT-GGTCTCGGGAGCAGGGCGCGCCCGCGCCGGCCG--------------GCG
	'HumaHSV1-N1_1_strain_17__gb_NC001806.2_'	GGCACCCGT-GGTCCGGGGAGCAGGGGGCGTCGACCCGGGACGAGGGAAAACAATAAGGG
	'HumaHSV1-N1_1_isolate_2158_2007__emb_LT594106.1_'	GGCACCCGT-GGTCCGGGGAGCAGGGGGCGTCGCCCCGGGACGAGGGAAAACAATAAGGG
	'Human_alphaherpesvirus_1_HSV1_v76_d266__gb_OP297882.1_'	GGCACCCGT-GGTCCGGGGAGCAGGGGGCGTCGACCCGGGACGAGGGAAAACAATAAGGG
	'Human_alphaherpesvirus_1_HSV_v29_site13_day2__gb_MG708290.1_'	GGCACCCGT-GGTCCGGGGAGCAGGGGGCGTCGACCCGGGACGAGGGAAAACAATAAGGG
	'Human_alphaherpesvirus_1_HSV1_San_Francisco_USA_1980_EKN__gb_ON960056.1_'	GGCACCCGT-GGTCCGGGGAGCAGGGGGCGTCGACCCGGGACGAGGGAAAACAATAAGGG
	'HumaHSV1-N1_1_CJ994__gb_KR011283.1_'	GGCACCCGT-GGTCCGGGGAGCAGGGGGCGTCGACCCGGGACGAGGGAAAACAATAAGGG
	'HumaHSV1-N1_1_82S__gb_KR011307.1_'	GGCACCCGT-GGTCCGGGGAGCAGGGGGCGTCGACCCGGGACGAGGGAAAACAATAAGGG
	'Human_alphaherpesvirus_1_914_H2__gb_KX265031.1_'	GGCACCCGT-GGTCCGGGGAGCAGGGGGCGTCGACCCGGGACGAGGGAAAACAATAAGGG
	'Human_alphaherpesvirus_1_914_E3__gb_KX265037.1_'	GGCACCCGT-GGTCCGGGGAGCAGGGGGCGTCGACCCGGGACGAGGGAAAACAATAAGGG
	'Human_alphaherpesvirus_1_HSV1_San_Francisco_USA_1979_DAB1__gb_ON960057.1_'	GGCACCCGT-GGTCCGGGGAGCAGGGGGTGTCGACCCGGGACGAGGGAAAACAATAAGGG
	HSV1-N1__Query_30221_	GGCACBCGT-GGTCCGGGGAGCASGGGGCGTCGACCCGGGACGAGGGAAAACAATAAGGG
	'HumaHSV1-N1_3__gb_NC001348.1_'	CTTACCTGC--------------------ACCCTT------TGTTCGTAATGCA---TAA
	'HumaHSV1-N1_8__gb_NC009333.1_'	TCTACCTAC-----AGCATGGCCTGGGATACCTCTCAGAGGCAACTGTAAAGGA---AA-
	'HumaHSV1-N1_4__gb_NC009334.1_'	TCCCCCCGCCTTTGGGCACCCCACGGGGTGCTCCCCCTGGACACTTATGTTTCA---AGC
	'HumaHSV1-N1_7__gb_NC001716.2_'	TTTGCCCCG---------------------------------------------------

	'Chimpanzee_alpha_1_herpesvirus_strain_105640__gb_NC023677.1_'	ACGCCCCCGTGGGGCACAGGGAGT------AGCTAACGCT-----TTGCTT-TTGCCAGA
	'HumaHSV1-N1_2_strain_HG52__gb_NC001798.2_'	ACGCCCCCGCGGGCCACGGGGAGTAGGGGGAGCTAACACT-----CGGCTTGCTGCCCAA
	'HumaHSV1-N1_1_strain_17__gb_NC001806.2_'	ACGCCCCCCGTGTTTGTGGGGAG---GGGGGGGTCGGGCG-----CTGGGTGGTCTCTGG
	'HumaHSV1-N1_1_isolate_2158_2007__emb_LT594106.1_'	ACGCCCCCCGTGTTTGTGGGGA----GGGGGGGTCGGGCG-----CTGGGTGGTCTCTGG
	'Human_alphaherpesvirus_1_HSV1_v76_d266__gb_OP297882.1_'	ACGCCCCCCGTGTTTGTGGGGA----GGGGGGGTCGGGTG-----CTGGGTGGTCTCTGG
	'Human_alphaherpesvirus_1_HSV_v29_site13_day2__gb_MG708290.1_'	ACGCCCCCCGTGTTTGTGGGGA----GGGGGGGTCGGGCG-----CTGGGTGGTCTCTGG
	'Human_alphaherpesvirus_1_HSV1_San_Francisco_USA_1980_EKN__gb_ON960056.1_'	ACGCCCCCCGTGTTTGTGGGGA----GGGGGGGTCGGGCG-----CTGGGTGGTCTCTGG
	'HumaHSV1-N1_1_CJ994__gb_KR011283.1_'	ACGCCCCCCGTGTTTGTGGGGA----GGGGGGGTCGGGCG-----CTGGGTGGTCTCTGG
	'HumaHSV1-N1_1_82S__gb_KR011307.1_'	ACGCCCCCCGTGTTTGTGGGGA----GGGGGGGTCGGGCG-----CTGGGTGGTCTCTGG
	'Human_alphaherpesvirus_1_914_H2__gb_KX265031.1_'	ACGCCCCCCGTGTTTGTGGGGA----GGGGGGGTCGGGCG-----CTGGGTGGTCTCTGG
	'Human_alphaherpesvirus_1_914_E3__gb_KX265037.1_'	ACGCCCCCCGTGTTTGTGGGGA----GGGGGGGTCGGGCG-----CTGGGTGGTCTCTGG
	'Human_alphaherpesvirus_1_HSV1_San_Francisco_USA_1979_DAB1__gb_ON960057.1_'	ACGCCCCCCGTGTTTGTGGGGA----GGGGGGGTCGGGTG-----CTGGGTGGTCTCTGG
	HSV1-N1__Query_30221_	ACGCCCCMCNTGTTTGTGGGGA----GGGGRGKTCGGGCG-----CTGGGTGSWCTCTGG
	'HumaHSV1-N1_3__gb_NC001348.1_'	AAATAACCACTGCTATAGCAAATATGACGATAT------------AAAAACATTTTATAG
	'HumaHSV1-N1_8__gb_NC009333.1_'	ATGGAGCCTCTGCCTTCAAGGGCGTGCCAGTGTCTGCACT--GGATGGGTCATCTTACA-
	'HumaHSV1-N1_4__gb_NC009334.1_'	AGCTCACCTATGGTCACTCAGGCACGGTCGCCCCTCCGAG--TGACCAGTCACCTTCCAG
	'HumaHSV1-N1_7__gb_NC001716.2_'	------CCCCTGCGCGCGCGGGAACTGTCGGCGCCGCGCTGCTGCTAGCCCGCCTTCCAG

	'Chimpanzee_alpha_1_herpesvirus_strain_105640__gb_NC023677.1_'	AGGGAAG------------------------CCCCCCGGGACCACCAGCCGAGCCGCGCC
	'HumaHSV1-N1_2_strain_HG52__gb_NC001798.2_'	AGGGAAGC-------------------CGCCCCCCACCGGACCACCGGCCGAGGCGCCTC
	'HumaHSV1-N1_1_strain_17__gb_NC001806.2_'	------------------------------CCGCGCCCACTACACCAGCCAATCCGTGTC
	'HumaHSV1-N1_1_isolate_2158_2007__emb_LT594106.1_'	------------------------------CCGCGCCCACTACACCAGCCAATCCGTGTC
	'Human_alphaherpesvirus_1_HSV1_v76_d266__gb_OP297882.1_'	------------------------------CCGCGCCCACTACACCAGCCAATCCGTGTC
	'Human_alphaherpesvirus_1_HSV_v29_site13_day2__gb_MG708290.1_'	------------------------------CCGCGCCCACTACACCAGCCAATCCGTGTC
	'Human_alphaherpesvirus_1_HSV1_San_Francisco_USA_1980_EKN__gb_ON960056.1_'	------------------------------CCGCGCCCACTACACCAGCCAATCCGTGTC
	'HumaHSV1-N1_1_CJ994__gb_KR011283.1_'	------------------------------CCGCGCCCACTACACCAGCCAATCCGTGTC
	'HumaHSV1-N1_1_82S__gb_KR011307.1_'	------------------------------CCGCGCCCACTACACCAGCCAATCCGTGTC
	'Human_alphaherpesvirus_1_914_H2__gb_KX265031.1_'	------------------------------CCGCGCCCACTACACCAGCCAATCCGTGTC
	'Human_alphaherpesvirus_1_914_E3__gb_KX265037.1_'	------------------------------CCGCGCCCACTACACCAGCCAATCCGTGTC
	'Human_alphaherpesvirus_1_HSV1_San_Francisco_USA_1979_DAB1__gb_ON960057.1_'	------------------------------CCGCGCCCACTACACCAGCCAATCCGTGTC
	HSV1-N1__Query_30221_	------------------------------CCGCGCCCACAMCACCAGCCAATCCGWGTC
	'HumaHSV1-N1_3__gb_NC001348.1_'	--------------------------------------------CAAGGCCGGACATTAC
	'HumaHSV1-N1_8__gb_NC009333.1_'	---------------------------------CCCTCCAGCACCTGGCCTACGCGTCCT
	'HumaHSV1-N1_4__gb_NC009334.1_'	ACTATGCATACACTGAATTTAGCCTGATATTGTCCCCCGAGCCCCGGGCCCAGCCCTCCT
	'HumaHSV1-N1_7__gb_NC001716.2_'	AGC-----------------------------TCCCTCCCTCCGTCTGCCTCCTCACCCT

	'Chimpanzee_alpha_1_herpesvirus_strain_105640__gb_NC023677.1_'	GGGGGGAGGGGGGAGGGGGGAGGGGGGGAAGTGGGAAGACGGGGAGGAACAAGGAAGTGA
	'HumaHSV1-N1_2_strain_HG52__gb_NC001798.2_'	GGGGGCAGGGGGAGGTGGGGG-----------GGAAAGACGGGGAGGAGACAGGAAGTGG
	'HumaHSV1-N1_1_strain_17__gb_NC001806.2_'	GGGGAGGGG---------------------------------------------------
	'HumaHSV1-N1_1_isolate_2158_2007__emb_LT594106.1_'	GGGGAGG-G---------------------------------------------------
	'Human_alphaherpesvirus_1_HSV1_v76_d266__gb_OP297882.1_'	GGGGAGGTG---------------------------------------------------
	'Human_alphaherpesvirus_1_HSV_v29_site13_day2__gb_MG708290.1_'	GGGGAGGTG---------------------------------------------------
	'Human_alphaherpesvirus_1_HSV1_San_Francisco_USA_1980_EKN__gb_ON960056.1_'	GGGGAGGGG---------------------------------------------------
	'HumaHSV1-N1_1_CJ994__gb_KR011283.1_'	GGGGAGGTG---------------------------------------------------
	'HumaHSV1-N1_1_82S__gb_KR011307.1_'	GGGGAGGTG---------------------------------------------------
	'Human_alphaherpesvirus_1_914_H2__gb_KX265031.1_'	GGGGAGGTG---------------------------------------------------
	'Human_alphaherpesvirus_1_914_E3__gb_KX265037.1_'	GGGGAGGTG---------------------------------------------------
	'Human_alphaherpesvirus_1_HSV1_San_Francisco_USA_1979_DAB1__gb_ON960057.1_'	GGGGAGGGG---------------------------------------------------
	HSV1-N1__Query_30221_	GGGGAGGTG---------------------------------------------------
	'HumaHSV1-N1_3__gb_NC001348.1_'	TGTAGCGC----------------------------------------------------
	'HumaHSV1-N1_8__gb_NC009333.1_'	C-----------------------------------------------------------
	'HumaHSV1-N1_4__gb_NC009334.1_'	CAGAAAACT---------------------------------------------------
	'HumaHSV1-N1_7__gb_NC001716.2_'	TGC---------------------------------------------------------

	'Chimpanzee_alpha_1_herpesvirus_strain_105640__gb_NC023677.1_'	AGGTGGGCGGGCGGGCGGGTGGGTGGAAAGGACACGGAACCGAACAG-----CACACCAG
	'HumaHSV1-N1_2_strain_HG52__gb_NC001798.2_'	GGGTGGGAGTG---------GGGGGGGACGGACACGGCCCCGAACAGCAACACACACCAG
	'HumaHSV1-N1_1_strain_17__gb_NC001806.2_'	--------------------AAAAGTGAAAGACACGGGCACCA---------CACACCAG
	'HumaHSV1-N1_1_isolate_2158_2007__emb_LT594106.1_'	--------------------GAAAGTGAAAGACACGGGCACCA---------CACACCAG
	'Human_alphaherpesvirus_1_HSV1_v76_d266__gb_OP297882.1_'	--------------------GAAAGTGAAAGACACGGGCACCA---------CACACCAG
	'Human_alphaherpesvirus_1_HSV_v29_site13_day2__gb_MG708290.1_'	--------------------GAAAGTGAAAGACACGGGCACCA---------CACACCAG
	'Human_alphaherpesvirus_1_HSV1_San_Francisco_USA_1980_EKN__gb_ON960056.1_'	--------------------AAAAGTGAAAGACACGGGCACCA---------CACACCAG
	'HumaHSV1-N1_1_CJ994__gb_KR011283.1_'	--------------------GAAAGTGAAAGACACGGGCACCA---------CACACCAG
	'HumaHSV1-N1_1_82S__gb_KR011307.1_'	--------------------GAAAGTGAAAGACACGGGCACCA---------CACACCAG
	'Human_alphaherpesvirus_1_914_H2__gb_KX265031.1_'	--------------------GAAAGTGAAAGACACGGGCACCA---------CACACCAG
	'Human_alphaherpesvirus_1_914_E3__gb_KX265037.1_'	--------------------GAAAGTGAAAGACACGGGCACCA---------CACACCAG
	'Human_alphaherpesvirus_1_HSV1_San_Francisco_USA_1979_DAB1__gb_ON960057.1_'	--------------------AAAAGTGAAAGACACGGGCACCA---------CACACCAG
	HSV1-N1__Query_30221_	--------------------GAAAGTGAAAGACACGGSCACCA---------CACACCAG
	'HumaHSV1-N1_3__gb_NC001348.1_'	---------------------AACATGTTGTGCATATACCACGTATTCCCCCCGTATTGA
	'HumaHSV1-N1_8__gb_NC009333.1_'	------------------------------------TTTCTCCCCACATCTCCTGGCAAG
	'HumaHSV1-N1_4__gb_NC009334.1_'	--------------CTGCATGGAGAAGCTGGACGTGAACCTTCCCCCCCCCCCCGACCTG
	'HumaHSV1-N1_7__gb_NC001716.2_'	--------------------------------CACTCACCCTTCCATCTCTTCTATCACA

	'Chimpanzee_alpha_1_herpesvirus_strain_105640__gb_NC023677.1_'	CA------------------------------------------TTTTGGTATTGACTTT
	'HumaHSV1-N1_2_strain_HG52__gb_NC001798.2_'	CA------------------------------------------TTTTGTTATGGACTTT
	'HumaHSV1-N1_1_strain_17__gb_NC001806.2_'	CG------------------------------------------GGTCTTTTGTG-----
	'HumaHSV1-N1_1_isolate_2158_2007__emb_LT594106.1_'	CG------------------------------------------GGTCTTTAGTG-----
	'Human_alphaherpesvirus_1_HSV1_v76_d266__gb_OP297882.1_'	CG------------------------------------------GGTCTTTAGTG-----
	'Human_alphaherpesvirus_1_HSV_v29_site13_day2__gb_MG708290.1_'	CG------------------------------------------GGTCGTTTGTG-----
	'Human_alphaherpesvirus_1_HSV1_San_Francisco_USA_1980_EKN__gb_ON960056.1_'	CG------------------------------------------GGTCTTTAGTG-----
	'HumaHSV1-N1_1_CJ994__gb_KR011283.1_'	CG------------------------------------------GGTCTTTTGTG-----
	'HumaHSV1-N1_1_82S__gb_KR011307.1_'	CG------------------------------------------GGTCTTTTGTG-----
	'Human_alphaherpesvirus_1_914_H2__gb_KX265031.1_'	CG------------------------------------------GGTCTTTTGTG-----
	'Human_alphaherpesvirus_1_914_E3__gb_KX265037.1_'	CG------------------------------------------GGTCTTTTGTG-----
	'Human_alphaherpesvirus_1_HSV1_San_Francisco_USA_1979_DAB1__gb_ON960057.1_'	CG------------------------------------------GGTCTTTAGTG-----
	HSV1-N1__Query_30221_	CG------------------------------------------GGTCTTTTGTG-----
	'HumaHSV1-N1_3__gb_NC001348.1_'	TA------------------------------------------TGATTTAAATGATTAT
	'HumaHSV1-N1_8__gb_NC009333.1_'	GA-----------------------------------------------TGTGTTACTAT
	'HumaHSV1-N1_4__gb_NC009334.1_'	TGTGCTGTATTTACAAACACTACAATAAACCCAATGTGCAAATGTGGTTTGTATGGCTAC
	'HumaHSV1-N1_7__gb_NC001716.2_'	GA------------------------------------------CTCTGTGTTACACCAC

	'Chimpanzee_alpha_1_herpesvirus_strain_105640__gb_NC023677.1_'	TTGGCCTTG-T------GGAAACACAAGAAAATTATACTTTATATTTT------------
	'HumaHSV1-N1_2_strain_HG52__gb_NC001798.2_'	CTGGCCTTGTT------GAAAACTTGAGGAAAAAAAACTTTATATTT-------------
	'HumaHSV1-N1_1_strain_17__gb_NC001806.2_'	TTGGCCCTAAT--AAAAAAAAACTCAGGGGATTTTTGCTGTCTGTTG-------------
	'HumaHSV1-N1_1_isolate_2158_2007__emb_LT594106.1_'	TTGGCCCTAAT-----AAAAAACTCAGGGGATTTTTGCTGTCTATTG-------------
	'Human_alphaherpesvirus_1_HSV1_v76_d266__gb_OP297882.1_'	TTGGCCCTAA--------------------------------------------------
	'Human_alphaherpesvirus_1_HSV_v29_site13_day2__gb_MG708290.1_'	TTGGCCCTAAT--AAAAAAAAACTCAGGGGATTTTTGCTGTCTGTTG-------------
	'Human_alphaherpesvirus_1_HSV1_San_Francisco_USA_1980_EKN__gb_ON960056.1_'	TTGGCCCTAAT-----AAAAAACTCAGGGGATTTTTGCTGTCTATTG-------------
	'HumaHSV1-N1_1_CJ994__gb_KR011283.1_'	TTGGCCCTAAT---AAAAAAAACTCAGGGGATTTTTGCTGTCTGTTG-------------
	'HumaHSV1-N1_1_82S__gb_KR011307.1_'	TTGGCCCTAAT---AAAAAAAACTCAGGGGATTTTTGCTGTCTGTTG-------------
	'Human_alphaherpesvirus_1_914_H2__gb_KX265031.1_'	TTGGCCCTAAT---AAAAAAAACTCAGGGGATTTTTGCTGTCTGTTG-------------
	'Human_alphaherpesvirus_1_914_E3__gb_KX265037.1_'	TTGGCCCTAAT---AAAAAAAACTCAGGGGATTTTTGCTGTCTGTTG-------------
	'Human_alphaherpesvirus_1_HSV1_San_Francisco_USA_1979_DAB1__gb_ON960057.1_'	TTGGCCCTAAT---AAAAAAAACTCAGGGGATTTTTGCTGTCTGTTG-------------
	HSV1-N1__Query_30221_	TTGGCCCTAAT--AAAAAAAAACTCAGKGGATTTTTGCTGTCTGTTG-------------
	'HumaHSV1-N1_3__gb_NC001348.1_'	CCTTGGTTGGT--TTTGGTCTAACATAAGATATAAGCTCTACTATAGCGAGCGTGCATAC
	'HumaHSV1-N1_8__gb_NC009333.1_'	CTGCAGTTCTT-----GCCCCACCATAAAAACACCAACAGTCAGTCATA-----------
	'HumaHSV1-N1_4__gb_NC009334.1_'	TTTGTGTTCCTAAAAAATGCAACAATAGAAGTGGAAACCCTCAGTCACGGG-------AC
	'HumaHSV1-N1_7__gb_NC001716.2_'	CTATGACTGCT-------GCAACCACAGAACATTTTGCTCTCCG----------------

	'Chimpanzee_alpha_1_herpesvirus_strain_105640__gb_NC023677.1_'	-----------------------CTTAAGAACTTTGTAATA-------------AAAGTT
	'HumaHSV1-N1_2_strain_HG52__gb_NC001798.2_'	------------------------ATAAAAATTTTACAATA-------------AAGTTT
	'HumaHSV1-N1_1_strain_17__gb_NC001806.2_'	----------------------------------GGAAATA-------------AAGGTT
	'HumaHSV1-N1_1_isolate_2158_2007__emb_LT594106.1_'	----------------------------------GGAAATA-------------AAGGTT
	'Human_alphaherpesvirus_1_HSV1_v76_d266__gb_OP297882.1_'	------------------------------------------------------------
	'Human_alphaherpesvirus_1_HSV_v29_site13_day2__gb_MG708290.1_'	----------------------------------GGAAATA-------------AAGGTT
	'Human_alphaherpesvirus_1_HSV1_San_Francisco_USA_1980_EKN__gb_ON960056.1_'	----------------------------------GGAAATA-------------AAGGTT
	'HumaHSV1-N1_1_CJ994__gb_KR011283.1_'	----------------------------------GGAAATA-------------AAGGTT
	'HumaHSV1-N1_1_82S__gb_KR011307.1_'	----------------------------------GGAAATA-------------AAGGTT
	'Human_alphaherpesvirus_1_914_H2__gb_KX265031.1_'	----------------------------------GGAAATA-------------AAGGTT
	'Human_alphaherpesvirus_1_914_E3__gb_KX265037.1_'	----------------------------------GGAAATA-------------AAGGTT
	'Human_alphaherpesvirus_1_HSV1_San_Francisco_USA_1979_DAB1__gb_ON960057.1_'	----------------------------------GGAAATA-------------AAGGTT
	HSV1-N1__Query_30221_	----------------------------------CGAAATC-------------AASGTT
	'HumaHSV1-N1_3__gb_NC001348.1_'	AACAACCCAGGCCAGAATCCGAATGTATGTGGGGTATAATAACGCGC-------ATGGTG
	'HumaHSV1-N1_8__gb_NC009333.1_'	--CAATGTGGTGGACTACGTGGGCAC-CGCGGCACCTAGTCAAATGT-------GTGACC
	'HumaHSV1-N1_4__gb_NC009334.1_'	ATTAACCTCAACCACAAAATGGGGGT-TGGAGAAAGTAACCACATATACTGGAGATGATT
	'HumaHSV1-N1_7__gb_NC001716.2_'	---------------------------CGCGGCACTCAATC-------------GTTACT

	'Chimpanzee_alpha_1_herpesvirus_strain_105640__gb_NC023677.1_'	GTTG----------TATTTTTATACACCTCGTTGTTGGCCTTTGATATAGTCCCC---CG
	'HumaHSV1-N1_2_strain_HG52__gb_NC001798.2_'	TGTG--------ATGCTTTTGACACACTTTGTTGTTGGCCTTTGATGCAGCTCCCCCGCG
	'HumaHSV1-N1_1_strain_17__gb_NC001806.2_'	T-------------ACTTTTGTATCTTTTCCCTGTCTGTGTTGGATGTATCGCGGGGATG
	'HumaHSV1-N1_1_isolate_2158_2007__emb_LT594106.1_'	T-------------ACTTTTGTATCTTTTCCCTGTCTGTGTTGGATGGATCTCGGGGGTG
	'Human_alphaherpesvirus_1_HSV1_v76_d266__gb_OP297882.1_'	------------------------------------------------------------
	'Human_alphaherpesvirus_1_HSV_v29_site13_day2__gb_MG708290.1_'	T-------------ACTTTTGTATCTTTTCCCTGTCTGTGTTGGATGTATCGCGGGGGTG
	'Human_alphaherpesvirus_1_HSV1_San_Francisco_USA_1980_EKN__gb_ON960056.1_'	T-------------ACTTTTGTATCTTTTCCCTGTCTGTGTTGGATGGATCTCGGGGGTG
	'HumaHSV1-N1_1_CJ994__gb_KR011283.1_'	T-------------ACTTTTGTATCTTTTCCCTGTCTGTGTTGGATGTATCGCGGGGGTG
	'HumaHSV1-N1_1_82S__gb_KR011307.1_'	T-------------ACTTTTGTATCTTTTCCCTGTCTGTGTTGGATGTATCGCGGGGGTG
	'Human_alphaherpesvirus_1_914_H2__gb_KX265031.1_'	T-------------ACTTTTGTATCTTTTCCCTGTCTGTGTTGGATGTATCGCGGGGGTG
	'Human_alphaherpesvirus_1_914_E3__gb_KX265037.1_'	T-------------ACTTTTGTATCTTTTCCCTGTCTGTGTTGGATGTATCGCGGGGGTG
	'Human_alphaherpesvirus_1_HSV1_San_Francisco_USA_1979_DAB1__gb_ON960057.1_'	T-------------ACTTTTGTATCTTTTCCCTGTCTGTGTTGAATGTATCGCGGGGGTG
	HSV1-N1__Query_30221_	T-------------ACTTTTGTATCTTTTCCCTGTCTGTGTTGGATGTATCGCGGGGGTG
	'HumaHSV1-N1_3__gb_NC001348.1_'	TATA---------------TGCAACGCCAAGCGTTAAAAGCACAATACATCCAGATGATA
	'HumaHSV1-N1_8__gb_NC009333.1_'	TGTG----------TCAGGGGCAATGTCCAGCTGTATGCAT-CAACACGCTGTTTTACAG
	'HumaHSV1-N1_4__gb_NC009334.1_'	CATGGGCTGGGGGTTCCCGGACAATACACCCATCTGGAGTT-CAACTTAATTACATGGTA
	'HumaHSV1-N1_7__gb_NC001716.2_'	GGTG----GCTGCTTCTGGGACGACACAAGCTCAGTTTGGT---ATGCAACTACGTCACA

	'Chimpanzee_alpha_1_herpesvirus_strain_105640__gb_NC023677.1_'	AGCGGGCGCCGGGGAGGGGGGGAAAGAGAAGGAGGAGGAGAAGGGGGCGG----------
	'HumaHSV1-N1_2_strain_HG52__gb_NC001798.2_'	CAGGGGGGCCGGGGATGGGGGGGGGGAAAGGGAGGAGGAGGAGGGGG-------------
	'HumaHSV1-N1_1_strain_17__gb_NC001806.2_'	CGTGGGAGTGGGGGTGCGTGGGAGTGGGGGTGCGTGGGAGTGGGGGTGCGTGGGAGTGGG
	'HumaHSV1-N1_1_isolate_2158_2007__emb_LT594106.1_'	CGTGGGAGTGG-------------------------------------------------
	'Human_alphaherpesvirus_1_HSV1_v76_d266__gb_OP297882.1_'	------------------------------------------------------------
	'Human_alphaherpesvirus_1_HSV_v29_site13_day2__gb_MG708290.1_'	CGTGGGAGTGGGGGTGCGTGGGAGTGGGGGTGCGTGGGAGT-------------------
	'Human_alphaherpesvirus_1_HSV1_San_Francisco_USA_1980_EKN__gb_ON960056.1_'	CGTGGGAGTGGGGGTGCGTGGGAGTGGGGGTGCGTGGGAGT-------------------
	'HumaHSV1-N1_1_CJ994__gb_KR011283.1_'	CGTGGGAGTGGGGGTGCGTGGGAGTGGGGGTGC-TGGGAGTGGGGGTGCG----------
	'HumaHSV1-N1_1_82S__gb_KR011307.1_'	CGTGGGAGTGGGGGTGCGTGGGAGTGGGGGTGC-TGGGAGTGGGGGTGCG----------
	'Human_alphaherpesvirus_1_914_H2__gb_KX265031.1_'	CGTGGGAGTGGGGGTGCGTGGGAGTGGGGGTGC-TGGGAGTGGGGGTGCG----------
	'Human_alphaherpesvirus_1_914_E3__gb_KX265037.1_'	CGTGGGAGTGGGGGTGCGTGGGAGTGGGGGTGC-TGGGAGTGGGGGTGCG----------
	'Human_alphaherpesvirus_1_HSV1_San_Francisco_USA_1979_DAB1__gb_ON960057.1_'	CGTGGGAGTGGGGGTGCGTGGGAGTTGGGGTGC-TGGGAGTGGGGGTGCG----------
	HSV1-N1__Query_30221_	CGCGGGAGTGGGGRTGCGTGGGAGTGGGGGTAGCTGGGAGTGGGGGTGGG----------
	'HumaHSV1-N1_3__gb_NC001348.1_'	TATGAGCGATAACCTCCAAA--AGCATCAATAACGTAACACCTTTATGCA----------
	'HumaHSV1-N1_8__gb_NC009333.1_'	GATGAAGGACAGGTTCC-------CACCTGTTCTGTCAAACGTTAAGAGA----------
	'HumaHSV1-N1_4__gb_NC009334.1_'	GATAAATTAAGAGTCCC-------TCCTCACCACTCGAAACTATGGCAGA----------
	'HumaHSV1-N1_7__gb_NC001716.2_'	GCTCATCGCCAACAGTTAC-----TGCCGCTGCCGTGGCCCGAACAGGAA----------

	'Chimpanzee_alpha_1_herpesvirus_strain_105640__gb_NC023677.1_'	-------GGA----------------------------------------GCAGGCGCCG
	'HumaHSV1-N1_2_strain_HG52__gb_NC001798.2_'	------------------------------------------------------------
	'HumaHSV1-N1_1_strain_17__gb_NC001806.2_'	GGTGCGTGGGAGTGGGGGTGCGTGGGAGTGGGGGT---GCGTGGGAGTGGGGGTGCGTGG
	'HumaHSV1-N1_1_isolate_2158_2007__emb_LT594106.1_'	--------------------------------------------------GGGTGCGTGG
	'Human_alphaherpesvirus_1_HSV1_v76_d266__gb_OP297882.1_'	------------------------------------------------------------
	'Human_alphaherpesvirus_1_HSV_v29_site13_day2__gb_MG708290.1_'	--------------------------------------------------GGGTGCGTGG
	'Human_alphaherpesvirus_1_HSV1_San_Francisco_USA_1980_EKN__gb_ON960056.1_'	--------------------------------------------------GGGTGCGTGG
	'HumaHSV1-N1_1_CJ994__gb_KR011283.1_'	-------GGGAGTGGGGGTGCGTGGGAGTGGGGGTTGGGCGTGGGAGT--GGGGGTGTGG
	'HumaHSV1-N1_1_82S__gb_KR011307.1_'	-------GGGAGTGGGGGTGCGTGGGAGTGGGGGTTGGGCGTGGGAGT--GGGGGTGTGG
	'Human_alphaherpesvirus_1_914_H2__gb_KX265031.1_'	-------GGGAGTGGGGGTGCGTGGGAGTGGGGGTTGGGCGTGGGAGT--GGGGGTGTGG
	'Human_alphaherpesvirus_1_914_E3__gb_KX265037.1_'	-------GGGAGTGGGGGTGCGTGGGAGTGGGGGTTGGGCGTGGGAGT--GGGGGTGTGG
	'Human_alphaherpesvirus_1_HSV1_San_Francisco_USA_1979_DAB1__gb_ON960057.1_'	-------GGGAGTGGGGGTGCGTGGGAGTGGGGGT-------------------GCGTGG
	HSV1-N1__Query_30221_	-------GGGAGTSKGGGTGCGTGGGAGTGGGGGTTGCGCGTGGGAGT--GGGAGAGTGG
	'HumaHSV1-N1_3__gb_NC001348.1_'	TATAT-AAAAAACTTATAGGGTCAGCATTAAATACTTTACTCATACCA--TCCCGTCGCA
	'HumaHSV1-N1_8__gb_NC009333.1_'	GACCCATATGTGATCACGGGCACAG-----------------------------------
	'HumaHSV1-N1_4__gb_NC009334.1_'	CATTC-TATAAGATAACGAGGAGAGA-----------------------------TGAGG
	'HumaHSV1-N1_7__gb_NC001716.2_'	TTTCT-------------------------CCAACTTGACC-------------------

	'Chimpanzee_alpha_1_herpesvirus_strain_105640__gb_NC023677.1_'	CGGCGGGCGCGCGAAGGC-------------CCCCCGATGCCTGTTGATCTTTTTCA---
	'HumaHSV1-N1_2_strain_HG52__gb_NC001798.2_'	-GGCGGGCACGAGAAGCCGC------CCCCACCCCCGAGGCCTGTTGGTCTTTATGATA-
	'HumaHSV1-N1_1_strain_17__gb_NC001806.2_'	GAGTGGGGGTGCGTGGGAGTG-GGGGTGCCATGTTGGGCAGGCTCTGGTGTTAACCA---
	'HumaHSV1-N1_1_isolate_2158_2007__emb_LT594106.1_'	GAGTGGGGGTGCGTGGGAGTG-GGGGTGCCATGTTGGGCAGGCTCTGGTGTTAACCA---
	'Human_alphaherpesvirus_1_HSV1_v76_d266__gb_OP297882.1_'	---TGGGGGTGCGTGGGAGTG-GGGGTGCCATGTTGGGCAGGCTCTGGTGTTAACCA---
	'Human_alphaherpesvirus_1_HSV_v29_site13_day2__gb_MG708290.1_'	GAGTGGGGGTGCGTGGGAGTG-GGGGTGCCATGTTGGGCAGGCTCTGGTGTTAACCA---
	'Human_alphaherpesvirus_1_HSV1_San_Francisco_USA_1980_EKN__gb_ON960056.1_'	GAGTGGGGGTGCGTGGGAGTG-GGGGTGACATGTTGGGCAGGCTCTGGTGTTAACCA---
	'HumaHSV1-N1_1_CJ994__gb_KR011283.1_'	GAGTGGGGGTGCGTGGGAGTG-GGGGTGCCATGTTGGGCAGGCTCTGGTGTTAACCA---
	'HumaHSV1-N1_1_82S__gb_KR011307.1_'	GAGTGGGGGTGCGTGGGAGTG-GGGGTGCCATGTTGGGCAGGCTCTGGTGTTAACCA---
	'Human_alphaherpesvirus_1_914_H2__gb_KX265031.1_'	GAGTGGGGGTGCGTGGGAGTG-GGGGTGCCATGTTGGGCAGGCTCTGGTGTTAACCA---
	'Human_alphaherpesvirus_1_914_E3__gb_KX265037.1_'	GAGTGGGGGTGCGTGGGAGTG-GGGGTGCCATGTTGGGCAGGCTCTGGTGTTAACCA---
	'Human_alphaherpesvirus_1_HSV1_San_Francisco_USA_1979_DAB1__gb_ON960057.1_'	GAGTGGGGGTGCGTGGGAGTG-GGGGTGCCATGTTGGGCAGGCTCTGGTGTTAACCA---
	HSV1-N1__Query_30221_	GRGTGGGGGTGCGTGGGAGTG-GGGKTRCCATGTTGGGCAGGCTCTGGTGTTAACCA---
	'HumaHSV1-N1_3__gb_NC001348.1_'	TGGAAACATCACATAACAACC---------------------TTGCCAACTTT-------
	'HumaHSV1-N1_8__gb_NC009333.1_'	---CGGGAACGTACAATGACC---TAGAGATTCTCGGAAACTTTGCCACCTTC-------
	'HumaHSV1-N1_4__gb_NC009334.1_'	TGAGGGCAGAGGACATTGGGCAGGTGTGGGCCACGGGGCAGCTGGCCATATCCCCCGCAC
	'HumaHSV1-N1_7__gb_NC001716.2_'	---CGGCCCCCTACTCCAATC-----TCCGCAACCGTGTCGCTCACCATCTCCATCGC--

	'Chimpanzee_alpha_1_herpesvirus_strain_105640__gb_NC023677.1_'	------------GACAGAGCCGGGGCCTGGCCTGCGTTCT--------------------
	'HumaHSV1-N1_2_strain_HG52__gb_NC001798.2_'	-----------GAACAGAGCCGGGGCCCGGCCTGCGTTCT--------------------
	'HumaHSV1-N1_1_strain_17__gb_NC001806.2_'	--------------CAGAGCCGCGGCCCGGGCTGCCTGACCAC-----------------
	'HumaHSV1-N1_1_isolate_2158_2007__emb_LT594106.1_'	--------------CAGAGCCGCGGCCCGGGCTGCCTGACCAC-----------------
	'Human_alphaherpesvirus_1_HSV1_v76_d266__gb_OP297882.1_'	--------------CAGAGCCGCGGCCCGGGCTGCCTGACCAC-----------------
	'Human_alphaherpesvirus_1_HSV_v29_site13_day2__gb_MG708290.1_'	--------------CAGAGCCGCGGCCCGGGCTGCCTGACCAC-----------------
	'Human_alphaherpesvirus_1_HSV1_San_Francisco_USA_1980_EKN__gb_ON960056.1_'	--------------CAGAGTCGCGGCCCGGGCTGCCTGACCAC-----------------
	'HumaHSV1-N1_1_CJ994__gb_KR011283.1_'	--------------CAGAGCCGCGGCCCGGGCTGCCTGACCAC-----------------
	'HumaHSV1-N1_1_82S__gb_KR011307.1_'	--------------CAGAGCCGCGGCCCGGGCTGCCTGACCAC-----------------
	'Human_alphaherpesvirus_1_914_H2__gb_KX265031.1_'	--------------CAGAGCCGCGGCCCGGGCTGCCTGACCAC-----------------
	'Human_alphaherpesvirus_1_914_E3__gb_KX265037.1_'	--------------CAGAGCCGCGGCCCGGGCTGCCTGACCAC-----------------
	'Human_alphaherpesvirus_1_HSV1_San_Francisco_USA_1979_DAB1__gb_ON960057.1_'	--------------CAGAGCCGCGGCCCGGGCTGCCTGACCAC-----------------
	HSV1-N1__Query_30221_	--------------CWGAGCCGCGGCCCGGGCTGCCTGACCAC-----------------
	'HumaHSV1-N1_3__gb_NC001348.1_'	-------GTATATGGGTAACCAAGAA----------------------------------
	'HumaHSV1-N1_8__gb_NC009333.1_'	-----------AGGGAGAGAGAGGAGGAGGGGAATCCTGTGGA-----------------
	'HumaHSV1-N1_4__gb_NC009334.1_'	CACAGAAGTGTAAGCAAAGTGAAGGGCTCGGAAGGCAGGCGGGGCCTAGCAATGTCACAG
	'HumaHSV1-N1_7__gb_NC001716.2_'	------------------------------------------------------------

	'Chimpanzee_alpha_1_herpesvirus_strain_105640__gb_NC023677.1_'	-------------GGCTCACTA------GGCGGGGGTGGTGGGTCGGGTGGTGGGTCGGG
	'HumaHSV1-N1_2_strain_HG52__gb_NC001798.2_'	-------------GGCTCCCTGTCT---TGGTGGGTGGGCGGGCTGGCTGGCGGGTAAAA
	'HumaHSV1-N1_1_strain_17__gb_NC001806.2_'	--CGATCCCCGAAAGCATCCTGCCA---CTGGCATGGAGCCAGAACCACAGTGGGTTGGG
	'HumaHSV1-N1_1_isolate_2158_2007__emb_LT594106.1_'	--CGATCCCCGAAAGCATCCTGCCA---CTGGCATGGAGCCAGAACCACAGTGGGCTGGG
	'Human_alphaherpesvirus_1_HSV1_v76_d266__gb_OP297882.1_'	--CGATCCCCGAAAGCATCCTGCCA---CTGGCATGGAGCCAGAACCACAGTGGGTTGGG
	'Human_alphaherpesvirus_1_HSV_v29_site13_day2__gb_MG708290.1_'	--CGATCCCCGAAAGCATCCTGCCA---CTGGCATGGAGCCAGAACCACAGTGGGTTGGG
	'Human_alphaherpesvirus_1_HSV1_San_Francisco_USA_1980_EKN__gb_ON960056.1_'	--CGATCCCCGAAAGCATCCTGCCA---CTGGCATGGAGCCAGAACCACAGTGGGTTGGG
	'HumaHSV1-N1_1_CJ994__gb_KR011283.1_'	--CGATCCCCGAAAGCATCCTGCCA---CTGGCATGGAGCCAGAACCACAGTGGGTTGGG
	'HumaHSV1-N1_1_82S__gb_KR011307.1_'	--CGATCCCCGAAAGCATCCTGCCA---CTGGCATGGAGCCAGAACCACAGTGGGTTGGG
	'Human_alphaherpesvirus_1_914_H2__gb_KX265031.1_'	--CGATCCCCGAAAGCATCCTGCCA---CTGGCATGGAGCCAGAACCACAGTGGGTTGGG
	'Human_alphaherpesvirus_1_914_E3__gb_KX265037.1_'	--CGATCCCCGAAAGCATCCTGCCA---CTGGCATGGAGCCAGAACCACAGTGGGTTGGG
	'Human_alphaherpesvirus_1_HSV1_San_Francisco_USA_1979_DAB1__gb_ON960057.1_'	--CGATCCCCGAAAGCATCCTGCCA---CTGGCATGGAGCCAGAACCACAGTGGGTTGGG
	HSV1-N1__Query_30221_	--CGATCCCCGAAAGCATCCTGCHM---CTGGCATGGAGCCAGAACCACWGTGGGTTGGG
	'HumaHSV1-N1_3__gb_NC001348.1_'	--GAATGTTCGAAATAACCCGTGTT-----------------------------------
	'HumaHSV1-N1_8__gb_NC009333.1_'	--AGATGCTCCAAAGTATACATATT---------------GGCAACTATGCCAGAATATA
	'HumaHSV1-N1_4__gb_NC009334.1_'	CTAAATGCCCACCAGGGCACACACTCAAGCGGGGTCTCGGAGCTCCTAGGTCAGACCA--
	'HumaHSV1-N1_7__gb_NC001716.2_'	--GGCTGGCCAGCGGCACACAACAC-----------------------------------

	'Chimpanzee_alpha_1_herpesvirus_strain_105640__gb_NC023677.1_'	TGTTTGTTTTTTGCCCGTGTCGACAAACAAGGGGTGGGGCCTGATCATGCAGAGCACGC-
	'HumaHSV1-N1_2_strain_HG52__gb_NC001798.2_'	AAAGAG---TGTGTCCGTGTTG----ACAGGGAGGGGGGCCCGATCGTGCAGAGCACGC-
	'HumaHSV1-N1_1_strain_17__gb_NC001806.2_'	TGTGGGTGTTAAGTTTCCGCGA--------------GCGCCTGCCCGCCCGGACTGACCT
	'HumaHSV1-N1_1_isolate_2158_2007__emb_LT594106.1_'	TGTGGGTGTTAAGTTTCCGCGA--------------GCGCCTGCCCGCCCGGACTGACCT
	'Human_alphaherpesvirus_1_HSV1_v76_d266__gb_OP297882.1_'	TGTGGGTGTTAAGTTTCCGCGA--------------GCGCCTGCCCGCCCGGACTGACCT
	'Human_alphaherpesvirus_1_HSV_v29_site13_day2__gb_MG708290.1_'	TGTGGGTGTTAAGTTTCCGCGA--------------GCGCCTGCCCGCCCGGACTGACCT
	'Human_alphaherpesvirus_1_HSV1_San_Francisco_USA_1980_EKN__gb_ON960056.1_'	TGTGGGTGTTAAGTTTCCGCGA--------------GCGCCTGCCCGCCCGGACTGACCT
	'HumaHSV1-N1_1_CJ994__gb_KR011283.1_'	TGTGGGTGTTAAGTTTCCGCGA--------------GCGCCTGCCCGCCCGGACTGACCT
	'HumaHSV1-N1_1_82S__gb_KR011307.1_'	TGTGGGTGTTAAGTTTCCGCGA--------------GCGCCTGCCCGCCCGGACTGACCT
	'Human_alphaherpesvirus_1_914_H2__gb_KX265031.1_'	TGTGGGTGTTAAGTTTCCGCGA--------------GCGCCTGCCCGCCCGGACTGACCT
	'Human_alphaherpesvirus_1_914_E3__gb_KX265037.1_'	TGTGGGTGTTAAGTTTCCGCGA--------------GCGCCTGCCCGCCCGGACTGACCT
	'Human_alphaherpesvirus_1_HSV1_San_Francisco_USA_1979_DAB1__gb_ON960057.1_'	TGTGGGTGTTAAGTTTCCGCGA--------------GCGCCTGCCCGCCCGGACTGACCT
	HSV1-N1__Query_30221_	TGTGGGYGKCGAGTTTCCGCGA--------------GCGCCTGCCCGCCCGGACTGACCT
	'HumaHSV1-N1_3__gb_NC001348.1_'	--ACGTAATTCAGTGAATATGA----------TGTGGGGGATATTAACTCACAGGATGAT
	'HumaHSV1-N1_8__gb_NC009333.1_'	ACCGAGAAGCTAGCGTCCATGG----GCATCTCGGAGGGCGGCGATGCCCTAAGAACCCT
	'HumaHSV1-N1_4__gb_NC009334.1_'	--CGAAAGGTCAGCCTGCAAGG----------TGGATGGCGTGTTTTCTGAGGTTATCCC
	'HumaHSV1-N1_7__gb_NC001716.2_'	--ATGTAAGCTACCGTACATCT-------------------CTTTCACAAACCCAAGGCT

	'Chimpanzee_alpha_1_herpesvirus_strain_105640__gb_NC023677.1_'	-ACGTCT----------------GGCCGTCCAGACCCCCGGGGGCGGGGTCTGGGTGT--
	'HumaHSV1-N1_2_strain_HG52__gb_NC001798.2_'	-ACGTCT----------------GGCCGGCCAGACCCTGGGGGTGGTG------------
	'HumaHSV1-N1_1_strain_17__gb_NC001806.2_'	GGCCTCT----------------GGCCGCCACAAAGGGCGGGGGGGGT---TAACTACAC
	'HumaHSV1-N1_1_isolate_2158_2007__emb_LT594106.1_'	GGCCTCT----------------GGCCGCCACAAAGGGCGGGGGGGG-------------
	'Human_alphaherpesvirus_1_HSV1_v76_d266__gb_OP297882.1_'	GGCCTCT----------------GGCCGCCACAAAGGGCGGGGGGGG-------------
	'Human_alphaherpesvirus_1_HSV_v29_site13_day2__gb_MG708290.1_'	GGCCTCT----------------GGCCGCCACAAAGGGCGGGGGGGG-------------
	'Human_alphaherpesvirus_1_HSV1_San_Francisco_USA_1980_EKN__gb_ON960056.1_'	GGCCTCT----------------GGCCGCCACAAAGGGCGGGGGGCA-------------
	'HumaHSV1-N1_1_CJ994__gb_KR011283.1_'	GGCCTCT----------------GGCCGCCACAAAGGGCGGGGGGGG-------------
	'HumaHSV1-N1_1_82S__gb_KR011307.1_'	GGCCTCT----------------GGCCGCCACAAAGGGCGGGGGGGG-------------
	'Human_alphaherpesvirus_1_914_H2__gb_KX265031.1_'	GGCCTCT----------------GGCCGCCACAAAGGGCGGGGGGGG-------------
	'Human_alphaherpesvirus_1_914_E3__gb_KX265037.1_'	GGCCTCT----------------GGCCGCCACAAAGGGCGGGGGGGG-------------
	'Human_alphaherpesvirus_1_HSV1_San_Francisco_USA_1979_DAB1__gb_ON960057.1_'	GGCCTCT----------------GGCCGCCACAAAGGGCGGGGGGGG-------------
	HSV1-N1__Query_30221_	GSCCTCT----------------GGCCGCCAGCAAGKGCGGGGGGGG-------------
	'HumaHSV1-N1_3__gb_NC001348.1_'	CGGAATG--------------------GCCCAAACATACGACGTATTCGT----------
	'HumaHSV1-N1_8__gb_NC009333.1_'	CATTGTG-----------------GACATCCCCAGCTTCGTCAAAGTGTT----------
	'HumaHSV1-N1_4__gb_NC009334.1_'	CGCTACGTGCAGTGCTGGGTGAGAGAGACCCTAGAATGTGTCGAAATGAC----------
	'HumaHSV1-N1_7__gb_NC001716.2_'	CACATAG--------------AGACAAGCACAAGCTCGCGCAATGACATT----------

	'Chimpanzee_alpha_1_herpesvirus_strain_105640__gb_NC023677.1_'	--TAGGCGTAGGGAGGGTGGGG----------------------GGAGCGGGAGGGCGCC
	'HumaHSV1-N1_2_strain_HG52__gb_NC001798.2_'	------------------GGCA----------------------GGAGTGGGAGGGCGCC
	'HumaHSV1-N1_1_strain_17__gb_NC001806.2_'	TATAGGGCAACAAAGGATGGGA----------------------GGGGTGGCGGGGCG--
	'HumaHSV1-N1_1_isolate_2158_2007__emb_LT594106.1_'	--CAGGGCAACAAAGGACGGGA----------------------GGGGTGGCGGGGCG--
	'Human_alphaherpesvirus_1_HSV1_v76_d266__gb_OP297882.1_'	--CAGGGCAACAAAGGACGGGA----------------------GGGGTGGCGGGGCG--
	'Human_alphaherpesvirus_1_HSV_v29_site13_day2__gb_MG708290.1_'	--CAGGGCAACAAAGGATGGGA----------------------GGGGTGGCGGGGCG--
	'Human_alphaherpesvirus_1_HSV1_San_Francisco_USA_1980_EKN__gb_ON960056.1_'	--CAGGGCAACAAAGGATGGGA----------------------GGGGTGGCGGGGCG--
	'HumaHSV1-N1_1_CJ994__gb_KR011283.1_'	--CAGGGCAACAAAGGATGGGA----------------------GGGGTGGCGGGGCG--
	'HumaHSV1-N1_1_82S__gb_KR011307.1_'	--CAGGGCAACAAAGGATGGGA----------------------GGGGTGGCGGGGCG--
	'Human_alphaherpesvirus_1_914_H2__gb_KX265031.1_'	--CAGGGCAACAAAGGATGGGA----------------------GGGGTGGCGGGGCG--
	'Human_alphaherpesvirus_1_914_E3__gb_KX265037.1_'	--CAGGGCAACAAAGGATGGGA----------------------GGGGTGGCGGGGCG--
	'Human_alphaherpesvirus_1_HSV1_San_Francisco_USA_1979_DAB1__gb_ON960057.1_'	--CAGGGCAACAAAGGACGGGA----------------------GGGGTGGCGGGGCG--
	HSV1-N1__Query_30221_	--CAGGGCRAGCAAGGACGGGA----------------------GGGGTGGCGGGGCG--
	'HumaHSV1-N1_3__gb_NC001348.1_'	--CGAAATTGTAAATA-----------------------CATACCATATACAAACCAT--
	'HumaHSV1-N1_8__gb_NC009333.1_'	--CAAGGGGATAGACAGC--------------------------ACGGTAGAGGCAGA--
	'HumaHSV1-N1_4__gb_NC009334.1_'	--CAAGCGTCCCCGCAGCGGGGCTCCCAACACGGGTTCCCAGAGAGGGTAAAAGAGGG--
	'HumaHSV1-N1_7__gb_NC001716.2_'	--AAAACCTCCCATCATT------------------------------------------

	'Chimpanzee_alpha_1_herpesvirus_strain_105640__gb_NC023677.1_'	TGGCTCGG-------GGAAGGG--------------GGGGGTCAGCCGCACCACCGGC--
	'HumaHSV1-N1_2_strain_HG52__gb_NC001798.2_'	TGGCTCGGGGAGGGAGGAGGGG--------------GGGGGTCAGCCGCACCACCGGC--
	'HumaHSV1-N1_1_strain_17__gb_NC001806.2_'	---------------GGACGGGGCGCCCAAA----AGGGGGTCGGCCACACCACAGAC--
	'HumaHSV1-N1_1_isolate_2158_2007__emb_LT594106.1_'	---------------GGACGGGGCGCCCAAA----AGGGGGTCGGCCACACCACAGAC--
	'Human_alphaherpesvirus_1_HSV1_v76_d266__gb_OP297882.1_'	---------------GGACGGGGCGCCCAAA----AGGGGGTCGGCCACACCACAGAC--
	'Human_alphaherpesvirus_1_HSV_v29_site13_day2__gb_MG708290.1_'	---------------GGACGGGGCGCCCAAA----AGGGGGTCGGCCACACCACAGAC--
	'Human_alphaherpesvirus_1_HSV1_San_Francisco_USA_1980_EKN__gb_ON960056.1_'	---------------GGACGGGGCGCCCAAA----AGGGGGTCGGCCACACCACAGAC--
	'HumaHSV1-N1_1_CJ994__gb_KR011283.1_'	---------------GGACGGGGCGCCCAAA----AGGGGGTCGGCCACACCACAGAC--
	'HumaHSV1-N1_1_82S__gb_KR011307.1_'	---------------GGACGGGGCGCCCAAA----AGGGGGTCGGCCACACCACAGAC--
	'Human_alphaherpesvirus_1_914_H2__gb_KX265031.1_'	---------------GGACGGGGCGCCCAAA----AGGGGGTCGGCCACACCACAGAC--
	'Human_alphaherpesvirus_1_914_E3__gb_KX265037.1_'	---------------GGACGGGGCGCCCAAA----AGGGGGTCGGCCACACCACAGAC--
	'Human_alphaherpesvirus_1_HSV1_San_Francisco_USA_1979_DAB1__gb_ON960057.1_'	---------------GGACGGGGCGCCCAAA----AGGGGGTCGGCCACACCACAGAC--
	HSV1-N1__Query_30221_	---------------GGACGGGGCGCCCAAA----NGGGGGTCGATCACACCACAGAC--
	'HumaHSV1-N1_3__gb_NC001348.1_'	---------------GCAAAAAAAATC----------ATTTTTAGCTGCACGCACCAA--
	'HumaHSV1-N1_8__gb_NC009333.1_'	---------------GCTCCTAAAGTT------------TATTAACTGCATGATCAAA--
	'HumaHSV1-N1_4__gb_NC009334.1_'	---------------GGCCATAAAGCCCAGGGTGTAAAACACCGACCGCGCCACCAGATG
	'HumaHSV1-N1_7__gb_NC001716.2_'	------------------------GTC----------CTTTCCTGTCGCTTTGCCGAT--

	'Chimpanzee_alpha_1_herpesvirus_strain_105640__gb_NC023677.1_'	--------GCGAACACAGGGGGCAGGGGGTAGGGAACTTTGAGACCACGC----------
	'HumaHSV1-N1_2_strain_HG52__gb_NC001798.2_'	--------GCGAA-------GCCAGGGGCCAGGGAACTTT--------------------
	'HumaHSV1-N1_1_strain_17__gb_NC001806.2_'	--------GTGGGTGTTGGGGGGTGGGGCGGAGGGGT-----------------------
	'HumaHSV1-N1_1_isolate_2158_2007__emb_LT594106.1_'	--------GTGGGTGTTGGGGGGTGGGGCGGAGGGGT-----------------------
	'Human_alphaherpesvirus_1_HSV1_v76_d266__gb_OP297882.1_'	--------GTGGGTGTTGGGGGGTGGGGCGGAGGGGT-----------------------
	'Human_alphaherpesvirus_1_HSV_v29_site13_day2__gb_MG708290.1_'	--------GTGGGTGTTGGGGGGTGGGGCGGAGGGGT-----------------------
	'Human_alphaherpesvirus_1_HSV1_San_Francisco_USA_1980_EKN__gb_ON960056.1_'	--------GTGGGTGTTGGGGGGTGGGGCGGAGGGGT-----------------------
	'HumaHSV1-N1_1_CJ994__gb_KR011283.1_'	--------GTGGGTGTTGGGGGGTGGGGCGGAGGGGT-----------------------
	'HumaHSV1-N1_1_82S__gb_KR011307.1_'	--------GTGGGTGTTGGGGGGTGGGGCGGAGGGGT-----------------------
	'Human_alphaherpesvirus_1_914_H2__gb_KX265031.1_'	--------GTGGGTGTTGGGGGGTGGGGCGGAGGGGT-----------------------
	'Human_alphaherpesvirus_1_914_E3__gb_KX265037.1_'	--------GTGGGTGTTGGGGGGTGGGGCGGAGGGGT-----------------------
	'Human_alphaherpesvirus_1_HSV1_San_Francisco_USA_1979_DAB1__gb_ON960057.1_'	--------GTGGGTGTTGGGGGGTGGGGCGGAGGGGT-----------------------
	HSV1-N1__Query_30221_	--------GTKGGTGTTGGGGGGKGGGGCGGAGGGGGT----------------------
	'HumaHSV1-N1_3__gb_NC001348.1_'	-------------AAATAAGCGT-GACAATTACGTGTTCCCAGAACAATTCGAAT-----
	'HumaHSV1-N1_8__gb_NC009333.1_'	------------------------AACAATTACAACTTCAGAGAGAACATCAAATCCGTC
	'HumaHSV1-N1_4__gb_NC009334.1_'	GCACACGTGGGGGAAATGAGGGTTAGCATAGGCAACCCCCGCCTACACACCAACTATAGC
	'HumaHSV1-N1_7__gb_NC001716.2_'	------------------------AACGTCTTTG-CTCTATCGCAGGTTTCGACCCCCGT

	'Chimpanzee_alpha_1_herpesvirus_strain_105640__gb_NC023677.1_'	--------------------------GTGCGAGGCGAGGCGAGAGAGAAGGGGGGAAGG-
	'HumaHSV1-N1_2_strain_HG52__gb_NC001798.2_'	------------------------------------------GATAGAGAGGGGGGGAA-
	'HumaHSV1-N1_1_strain_17__gb_NC001806.2_'	------------------------------GGGGGGGGGGGAGACAGAAACAGGAACAT-
	'HumaHSV1-N1_1_isolate_2158_2007__emb_LT594106.1_'	--------------------------------GGGGGGGGGAGACAGAAACAGGAACAT-
	'Human_alphaherpesvirus_1_HSV1_v76_d266__gb_OP297882.1_'	--------------------------------GGGGGGGGGAGACAGAAACAGGAACAT-
	'Human_alphaherpesvirus_1_HSV_v29_site13_day2__gb_MG708290.1_'	------------------------------G-GGGGGGGGGAGACAGAAACAGGAACAT-
	'Human_alphaherpesvirus_1_HSV1_San_Francisco_USA_1980_EKN__gb_ON960056.1_'	---------------------------------GGGGGGGGAGACAGAAACAGGAACAT-
	'HumaHSV1-N1_1_CJ994__gb_KR011283.1_'	------------------------------GGGGGGGGGGGAGACAGAAACAGGAACAT-
	'HumaHSV1-N1_1_82S__gb_KR011307.1_'	------------------------------GGGGGGGGGGGAGACAGAAACAGGAACAT-
	'Human_alphaherpesvirus_1_914_H2__gb_KX265031.1_'	------------------------------GGGGGGGGGGGAGACAGAAACAGGAACAT-
	'Human_alphaherpesvirus_1_914_E3__gb_KX265037.1_'	------------------------------GGGGGGGGGGGAGACAGAAACAGGAACAT-
	'Human_alphaherpesvirus_1_HSV1_San_Francisco_USA_1979_DAB1__gb_ON960057.1_'	-------------------------------GGGGGGGGGGAGACAGAAACAGGAACAT-
	HSV1-N1__Query_30221_	----------------------------GGGGGGGGGGGGGAGACAGAAACAGGAACAB-
	'HumaHSV1-N1_3__gb_NC001348.1_'	---------------------------TTTGTC--------ATGCAAAGGTGTAGAAAT-
	'HumaHSV1-N1_8__gb_NC009333.1_'	CATCACATCCT----------------TCAGTTTGCATGCAACGTATACTGGCAGGCGC-
	'HumaHSV1-N1_4__gb_NC009334.1_'	AAACCCCGCCCCGTCACGGTGACGTAGTCTGTCTTGAGGAGATGTAGACTTGTAGACACT
	'HumaHSV1-N1_7__gb_NC001716.2_'	CCTTACTTCCCCA----------------------------ATGCTAAAGTCAAGCTGC-

	'Chimpanzee_alpha_1_herpesvirus_strain_105640__gb_NC023677.1_'	-----------------------------------------GGAGGGGGGGGAGCGAGG-
	'HumaHSV1-N1_2_strain_HG52__gb_NC001798.2_'	-----------------------------------------AGTGGGGCGGGGGCGAGG-
	'HumaHSV1-N1_1_strain_17__gb_NC001806.2_'	-----------------------------------------AGTTAGAAAACAAGAATGC
	'HumaHSV1-N1_1_isolate_2158_2007__emb_LT594106.1_'	-----------------------------------------AGTTAGAAAACAAGAATGC
	'Human_alphaherpesvirus_1_HSV1_v76_d266__gb_OP297882.1_'	-----------------------------------------AGTTAGAAAACAAGAATGC
	'Human_alphaherpesvirus_1_HSV_v29_site13_day2__gb_MG708290.1_'	-----------------------------------------AGTTAGAAAACAAGAATGC
	'Human_alphaherpesvirus_1_HSV1_San_Francisco_USA_1980_EKN__gb_ON960056.1_'	-----------------------------------------AGTTAGAAAACAAGAATGC
	'HumaHSV1-N1_1_CJ994__gb_KR011283.1_'	-----------------------------------------AGTTAGAAAACAAGAATGC
	'HumaHSV1-N1_1_82S__gb_KR011307.1_'	-----------------------------------------AGTTAGAAAACAAGAATGC
	'Human_alphaherpesvirus_1_914_H2__gb_KX265031.1_'	-----------------------------------------AGTTAGAAAACAAGAATGC
	'Human_alphaherpesvirus_1_914_E3__gb_KX265037.1_'	-----------------------------------------AGTTAGAAAACAAGAATGC
	'Human_alphaherpesvirus_1_HSV1_San_Francisco_USA_1979_DAB1__gb_ON960057.1_'	-----------------------------------------AGTTAGAAAACAAGAATGC
	HSV1-N1__Query_30221_	-----------------------------------------AGTTAGAAAACAAGAATGC
	'HumaHSV1-N1_3__gb_NC001348.1_'	-----------------------------------------------------AGCGGTT
	'HumaHSV1-N1_8__gb_NC009333.1_'	-------------------------------------------------CGTGCCCGGTT
	'HumaHSV1-N1_4__gb_NC009334.1_'	GCAAAACCTCAGGACCTACGCTGCCCTAGAGGTTTTGCTAGGGAGGAGACGTGTGTGGCT
	'HumaHSV1-N1_7__gb_NC001716.2_'	-------------------------------------------------TTCCGCTCGGC

	'Chimpanzee_alpha_1_herpesvirus_strain_105640__gb_NC023677.1_'	------GCG---------GTTGAATCACAACACATGCA------------------CGCC
	'HumaHSV1-N1_2_strain_HG52__gb_NC001798.2_'	------GCG---------GTTGAATCACAACGCATGCA------------------CGCC
	'HumaHSV1-N1_1_strain_17__gb_NC001806.2_'	GGTGCAGCC---------AGAGAATCACAGGAGACGAGG-GGATGGGCGTGTTGGTTACC
	'HumaHSV1-N1_1_isolate_2158_2007__emb_LT594106.1_'	GGTGCAGCC---------AGAGAATCACAGGAGACGAGG-GGATGGGCGTGTTGGTTACC
	'Human_alphaherpesvirus_1_HSV1_v76_d266__gb_OP297882.1_'	GGTGCAGCC---------AGAGAATCACAGGAGATGAGG-GGATGGGTGTGTTGGTTACC
	'Human_alphaherpesvirus_1_HSV_v29_site13_day2__gb_MG708290.1_'	GGTACAGCC---------AGAGAATCACAGGAGACGAGG-GGATGGGCGTGTTGGTTACC
	'Human_alphaherpesvirus_1_HSV1_San_Francisco_USA_1980_EKN__gb_ON960056.1_'	GGTGCAGCC---------AGAGAATCACAGGAGATGAGG-GGATGGGTGTGTTGGTTACC
	'HumaHSV1-N1_1_CJ994__gb_KR011283.1_'	GGTGCAGCC---------AGAGAATCACAGGAGACGAGG-GGATGGGCGTGTTGGTTACC
	'HumaHSV1-N1_1_82S__gb_KR011307.1_'	GGTGCAGCC---------AGAGAATCACAGGAGACGAGG-GGATGGGCGTGTTGGTTACC
	'Human_alphaherpesvirus_1_914_H2__gb_KX265031.1_'	GGTGCAGCC---------AGAGAATCACAGGAGACGAGG-GGATGGGCGTGTTGGTTACC
	'Human_alphaherpesvirus_1_914_E3__gb_KX265037.1_'	GGTGCAGCC---------AGAGAATCACAGGAGACGAGG-GGATGGGCGTGTTGGTTACC
	'Human_alphaherpesvirus_1_HSV1_San_Francisco_USA_1979_DAB1__gb_ON960057.1_'	GGTGCAGCC---------AGAGAATCACAGGAGATGAGG-GGATGGGTGTGTTGGTTACC
	HSV1-N1__Query_30221_	GGTGCAGCC---------AGAGAATCACAGGAGACGAAG-GGATGKGCGTGTTGGTTACC
	'HumaHSV1-N1_3__gb_NC001348.1_'	TTTACCA-----------TAGTATCTCCTGATAATAGAT---------------------
	'HumaHSV1-N1_8__gb_NC009333.1_'	TTTCTGACCCTTTAC---TACAAGTCACTGCTGACG---------------------GTC
	'HumaHSV1-N1_4__gb_NC009334.1_'	GTAGCCACCCGTCCCGGGTACAAGTCCCGGGTGGTGAGGACGGTGTCTG---TGGTTGTC
	'HumaHSV1-N1_7__gb_NC001716.2_'	TCCATCACCCTTACCA--GATCATTCTCCAGTGACGAGC---------------CTCATC

	'Chimpanzee_alpha_1_herpesvirus_strain_105640__gb_NC023677.1_'	CTCTGC-------CCCCCGGGGATGGGTGGGAGAAAGGAGAAGGAGGAAGAGA-------
	'HumaHSV1-N1_2_strain_HG52__gb_NC001798.2_'	CTCTG--------CCCCCGGGGACGGGTGGGAGGAAGGAGGAGGGAGAAGAGA-------
	'HumaHSV1-N1_1_strain_17__gb_NC001806.2_'	AACCCA-------CACCCAGGCATGCTCGGTGGTATGAAGGAGGGGGGGCGGT-------
	'HumaHSV1-N1_1_isolate_2158_2007__emb_LT594106.1_'	AACCCA-------CACCCAGGCATGCTCGGTGGTATGAAGGAGGGGGGGCGGT-------
	'Human_alphaherpesvirus_1_HSV1_v76_d266__gb_OP297882.1_'	AACCCA-------CACCCAGGCATGCTCGGTGGTATGAAGGAGGGGGGGCGGT-------
	'Human_alphaherpesvirus_1_HSV_v29_site13_day2__gb_MG708290.1_'	AACCCA-------CACCCAGGCATGCTCGGTGGTATGAAGGAGGGGGGGCGGT-------
	'Human_alphaherpesvirus_1_HSV1_San_Francisco_USA_1980_EKN__gb_ON960056.1_'	AACCCA-------CACCCAGGCATGCTCGGTGGTATGAAGGAGGGGGGGCGGT-------
	'HumaHSV1-N1_1_CJ994__gb_KR011283.1_'	AACCCA-------CACCCAGGCATGCTCGGTGGTATGAAGGAGGGGGGGCGGT-------
	'HumaHSV1-N1_1_82S__gb_KR011307.1_'	AACCCA-------CACCCAGGCATGCTCGGTGGTATGAAGGAGGGGGGGCGGT-------
	'Human_alphaherpesvirus_1_914_H2__gb_KX265031.1_'	AACCCA-------CACCCAGGCATGCTCGGTGGTATGAAGGAGGGGGGGCGGT-------
	'Human_alphaherpesvirus_1_914_E3__gb_KX265037.1_'	AACCCA-------CACCCAGGCATGCTCGGTGGTATGAAGGAGGGGGGGCGGT-------
	'Human_alphaherpesvirus_1_HSV1_San_Francisco_USA_1979_DAB1__gb_ON960057.1_'	AACCCA-------CACCCAGGCATGCTCGGTGGTATGAAGGAGGGGGGGCGGT-------
	HSV1-N1__Query_30221_	AACCCA-------CACCCAGGCATGCKCGGTGGTATGAAGGAGGGGGGGCGGT-------
	'HumaHSV1-N1_3__gb_NC001348.1_'	-------------TTTCCCGGCAGCTGTAATCGTATCCAGATAGG---------------
	'HumaHSV1-N1_8__gb_NC009333.1_'	ATACAGGACAT--ATGTCTGACGTCATGTATGATGTACGAGCAGG---------------
	'HumaHSV1-N1_4__gb_NC009334.1_'	TTCCCAGACTCTGCTTTCTGCCGTCTTCGGTCAAGTACCAGCTGGTGGTCCGCATGTTTT
	'HumaHSV1-N1_7__gb_NC001716.2_'	CTATTGGTGAT-GATGTGCATCA----CAGTCATGACCGGGGTGA---------------

	'Chimpanzee_alpha_1_herpesvirus_strain_105640__gb_NC023677.1_'	-----------------------------------------------AGACCCGA-----
	'HumaHSV1-N1_2_strain_HG52__gb_NC001798.2_'	-----------------------------------------------AGACCCGA-----
	'HumaHSV1-N1_1_strain_17__gb_NC001806.2_'	-----------------------------------------------GCTTCTTAGA--G
	'HumaHSV1-N1_1_isolate_2158_2007__emb_LT594106.1_'	-----------------------------------------------GCTTCTTAGA--G
	'Human_alphaherpesvirus_1_HSV1_v76_d266__gb_OP297882.1_'	-----------------------------------------------GCTTCTTAGA--G
	'Human_alphaherpesvirus_1_HSV_v29_site13_day2__gb_MG708290.1_'	-----------------------------------------------GCTTCTTAGA--G
	'Human_alphaherpesvirus_1_HSV1_San_Francisco_USA_1980_EKN__gb_ON960056.1_'	-----------------------------------------------GCTTCTTAGA--G
	'HumaHSV1-N1_1_CJ994__gb_KR011283.1_'	-----------------------------------------------GCTTCTTAGA--G
	'HumaHSV1-N1_1_82S__gb_KR011307.1_'	-----------------------------------------------GCTTCTTAGA--G
	'Human_alphaherpesvirus_1_914_H2__gb_KX265031.1_'	-----------------------------------------------GCTTCTTAGA--G
	'Human_alphaherpesvirus_1_914_E3__gb_KX265037.1_'	-----------------------------------------------GCTTCTTAGA--G
	'Human_alphaherpesvirus_1_HSV1_San_Francisco_USA_1979_DAB1__gb_ON960057.1_'	-----------------------------------------------GCTTCTTAGA--G
	HSV1-N1__Query_30221_	-----------------------------------------------GCTTCTTAGC--Y
	'HumaHSV1-N1_3__gb_NC001348.1_'	-----------------------------------------------CCATCCAAA---A
	'HumaHSV1-N1_8__gb_NC009333.1_'	-----ACAACCCGGCCGTGGGAATTGTA-------------------CCATCCGAGT--G
	'HumaHSV1-N1_4__gb_NC009334.1_'	GATCCAAACTTTAGTTTTAGGATTTATGCATCCATTATCCCGCAGTTCCACCTAAACGGG
	'HumaHSV1-N1_7__gb_NC001716.2_'	-----------------------------------------------CTACCATACTGTT

	'Chimpanzee_alpha_1_herpesvirus_strain_105640__gb_NC023677.1_'	---------------------GGCATGCACCTGC----ACTTACGCTCGTG---------
	'HumaHSV1-N1_2_strain_HG52__gb_NC001798.2_'	---------------------GGCATGCACCCGC----ACTTACGCCCGTGCC-------
	'HumaHSV1-N1_1_strain_17__gb_NC001806.2_'	ACCGCCGGGGGACGTGGGGTTGGTGTGCAAAGGC----ACGCGCACCCGCGCCG------
	'HumaHSV1-N1_1_isolate_2158_2007__emb_LT594106.1_'	ACCGCCGGGGGACGTGGGGTTGGTGTGCAAAGGC----ACGCGCACCCGCGTCG------
	'Human_alphaherpesvirus_1_HSV1_v76_d266__gb_OP297882.1_'	ACCGCCGGGGGACGTGGGGTTGGTGTGCAGAGGC----ACGCGCACCCGCGTCG------
	'Human_alphaherpesvirus_1_HSV_v29_site13_day2__gb_MG708290.1_'	ACCGCCGGGGGACGTGGGGTTGGTGTGCAAAGGC----ACGCGCACCCGCGCCG------
	'Human_alphaherpesvirus_1_HSV1_San_Francisco_USA_1980_EKN__gb_ON960056.1_'	ACCGCCGGGGGACGTGGGGTTGGTGTGCAGAGGC----ACGCGCACCCGCGTCG------
	'HumaHSV1-N1_1_CJ994__gb_KR011283.1_'	ACCGCCGGGGGACGTGGGGTTGGTGTGCAAAGGC----ACGCGCACCCGCGCCG------
	'HumaHSV1-N1_1_82S__gb_KR011307.1_'	ACCGCCGGGGGACGTGGGGTTGGTGTGCAAAGGC----ACGCGCACCCGCGCCG------
	'Human_alphaherpesvirus_1_914_H2__gb_KX265031.1_'	ACCGCCGGGGGACGTGGGGTTGGTGTGCAAAGGC----ACGCGCACCCGCGCCG------
	'Human_alphaherpesvirus_1_914_E3__gb_KX265037.1_'	ACCGCCGGGGGACGTGGGGTTGGTGTGCAAAGGC----ACGCGCACCCGCGCCG------
	'Human_alphaherpesvirus_1_HSV1_San_Francisco_USA_1979_DAB1__gb_ON960057.1_'	ACCGCCGGGGGACGTGGGGTTGGTGTGCAGAGGC----ACGCGCACCCGCGTCG------
	HSV1-N1__Query_30221_	GCCGCCGGGGGACGTGGGGKYGGTGTGCATCASC----ACGCGCACCCGCGTCG------
	'HumaHSV1-N1_3__gb_NC001348.1_'	ACGTTGAGTGG-TTTACAAACGTTACATATATAA--------------------------
	'HumaHSV1-N1_8__gb_NC009333.1_'	GCTTAAAATGCACTTTCAGACAATGTGGA-------------------------------
	'HumaHSV1-N1_4__gb_NC009334.1_'	GCTTAACGTTGCATCCCAGAAGATGCACACGTAACCCCGCCTACAACCGTGACGTGGCTG
	'HumaHSV1-N1_7__gb_NC001716.2_'	ATCTGCAGCTGGCTCACAGGAACCTC----------------------------------

	'Chimpanzee_alpha_1_herpesvirus_strain_105640__gb_NC023677.1_'	------------------------------------------------------------
	'HumaHSV1-N1_2_strain_HG52__gb_NC001798.2_'	------------------------------------------------------------
	'HumaHSV1-N1_1_strain_17__gb_NC001806.2_'	-------------------------------------GCCAGGTGGGCCGGTACTCCAT-
	'HumaHSV1-N1_1_isolate_2158_2007__emb_LT594106.1_'	-------------------------------------GCCAGGTGGGCCGGTACCCCAT-
	'Human_alphaherpesvirus_1_HSV1_v76_d266__gb_OP297882.1_'	-------------------------------------GCCAGGTGGGCCGGTACCCCAT-
	'Human_alphaherpesvirus_1_HSV_v29_site13_day2__gb_MG708290.1_'	-------------------------------------GCCAGGTGGGCCGGTACCCCAT-
	'Human_alphaherpesvirus_1_HSV1_San_Francisco_USA_1980_EKN__gb_ON960056.1_'	-------------------------------------GCCAGGTGGGCCGGTACCCCAT-
	'HumaHSV1-N1_1_CJ994__gb_KR011283.1_'	-------------------------------------GCCAGGTGGGCCGGTACCCCAT-
	'HumaHSV1-N1_1_82S__gb_KR011307.1_'	-------------------------------------GCCAGGTGGGCCGGTACCCCAT-
	'Human_alphaherpesvirus_1_914_H2__gb_KX265031.1_'	-------------------------------------GCCAGGTGGGCCGGTACCCCAT-
	'Human_alphaherpesvirus_1_914_E3__gb_KX265037.1_'	-------------------------------------GCCAGGTGGGCCGGTACCCCAT-
	'Human_alphaherpesvirus_1_HSV1_San_Francisco_USA_1979_DAB1__gb_ON960057.1_'	-------------------------------------GCCAGGTGGGCCGGTACCCCAT-
	HSV1-N1__Query_30221_	-------------------------------------GCCAGGTGGGCCGGTACTSSHT-
	'HumaHSV1-N1_3__gb_NC001348.1_'	------------------------------------------GAGAGTTGTTAT------
	'HumaHSV1-N1_8__gb_NC009333.1_'	------------------------------------------------------------
	'HumaHSV1-N1_4__gb_NC009334.1_'	TTTACCAGCATATATAGAGTTACGGTTCACTACATCAAACAGGACAGCCGTTGCCCTAGT
	'HumaHSV1-N1_7__gb_NC001716.2_'	------------------------------------------------------------

	'Chimpanzee_alpha_1_herpesvirus_strain_105640__gb_NC023677.1_'	--------------CCCCCAGCCCGGC-CCCGCCCCGCCCACACACCCGC----------
	'HumaHSV1-N1_2_strain_HG52__gb_NC001798.2_'	------------CACCCCCGCCCCGGCGCCCACCCCGCCCGCACACCTGCCCGCCACGCC
	'HumaHSV1-N1_1_strain_17__gb_NC001806.2_'	-----------CCCCCCCTCCCCCGACCCTTCCCACCCCCGCGTGCCAGA-GATCACCCC
	'HumaHSV1-N1_1_isolate_2158_2007__emb_LT594106.1_'	-----------CCCCCCCTCCCCCGACCCTTCCC-CCCCCGCGTGCCAGA-GATCACCCC
	'Human_alphaherpesvirus_1_HSV1_v76_d266__gb_OP297882.1_'	-----------CCCCCCCTCCCCCGACCCTTCCCACCCCCGCGTGCCAGA-GATCACCCC
	'Human_alphaherpesvirus_1_HSV_v29_site13_day2__gb_MG708290.1_'	------------CCCCCCTCCCCCGACCCTTCCCACCCCCGCGTGCCAGA-GATCACCCC
	'Human_alphaherpesvirus_1_HSV1_San_Francisco_USA_1980_EKN__gb_ON960056.1_'	------------CCCCCCTCCCCCGACCCTTCCCACCCCCGCGTGCCAGA-GATCACCCC
	'HumaHSV1-N1_1_CJ994__gb_KR011283.1_'	-----------CCCCCCCCCCCCCCCCCCCCCCCCCCCCCGCGTGCCAGA-GATCACCCC
	'HumaHSV1-N1_1_82S__gb_KR011307.1_'	-----------CCCCCCCCCCCCCCCCCCCCCCCCCCCCCGCGTGCCAGA-GATCACCCC
	'Human_alphaherpesvirus_1_914_H2__gb_KX265031.1_'	-----------CCCCCCCCCCCCCGACCCTTCCCCCCCCCGCGTGCCAGA-GATCACCCC
	'Human_alphaherpesvirus_1_914_E3__gb_KX265037.1_'	-----------CCCCCCCCCCCCCGCCCCTTCCCCCCCCCGCGTGCCAGA-GATCACCCC
	'Human_alphaherpesvirus_1_HSV1_San_Francisco_USA_1979_DAB1__gb_ON960057.1_'	-----------CCCCCCCTCCCCCGACCCTTCCCCCCCCCGCGTGCCAGA-GATCACCCC
	HSV1-N1__Query_30221_	-----------CCCCCCCTCCCCCGACCCTTCCCACCCCCGCGTGCCAGA-GATCACCCC
	'HumaHSV1-N1_3__gb_NC001348.1_'	----------------AAGACCCCCA------TACAACCGGTCCACCATT-AATCACCGT
	'HumaHSV1-N1_8__gb_NC009333.1_'	----------------CCAACTTCAAGGGTGCCTGCTTCGACAAAGGAGC-AATCACGGG
	'HumaHSV1-N1_4__gb_NC009334.1_'	GGTTTCGGACACACCGCCAACGCTCAGTGCGGTGCTACCGACCCGAGGTC-AAGTCCCGG
	'HumaHSV1-N1_7__gb_NC001716.2_'	----------------CCCGATCCTAGTGCTGCTTCAAGGACCGGACGGC-AG-------

	'Chimpanzee_alpha_1_herpesvirus_strain_105640__gb_NC023677.1_'	------------------------------------------------------------
	'HumaHSV1-N1_2_strain_HG52__gb_NC001798.2_'	CGCCCCTCCTCACCCTGGCTGGGAGAAAGGAGGAGGAGCAGGAAGAGGAGACCCGAGGCA
	'HumaHSV1-N1_1_strain_17__gb_NC001806.2_'	GGTCC-------------------------------------------------------
	'HumaHSV1-N1_1_isolate_2158_2007__emb_LT594106.1_'	CGTCC-------------------------------------------------------
	'Human_alphaherpesvirus_1_HSV1_v76_d266__gb_OP297882.1_'	CGTCC-------------------------------------------------------
	'Human_alphaherpesvirus_1_HSV_v29_site13_day2__gb_MG708290.1_'	GGTCC-------------------------------------------------------
	'Human_alphaherpesvirus_1_HSV1_San_Francisco_USA_1980_EKN__gb_ON960056.1_'	GGTCC-------------------------------------------------------
	'HumaHSV1-N1_1_CJ994__gb_KR011283.1_'	CGTCC-------------------------------------------------------
	'HumaHSV1-N1_1_82S__gb_KR011307.1_'	CGTCC-------------------------------------------------------
	'Human_alphaherpesvirus_1_914_H2__gb_KX265031.1_'	CGTCC-------------------------------------------------------
	'Human_alphaherpesvirus_1_914_E3__gb_KX265037.1_'	CGTCC-------------------------------------------------------
	'Human_alphaherpesvirus_1_HSV1_San_Francisco_USA_1979_DAB1__gb_ON960057.1_'	CGTCC-------------------------------------------------------
	HSV1-N1__Query_30221_	CGTCC-------------------------------------------------------
	'HumaHSV1-N1_3__gb_NC001348.1_'	GGTTG-------------------------------------------------------
	'HumaHSV1-N1_8__gb_NC009333.1_'	CGGGG-----------------AACTAAAAATA---------------------------
	'HumaHSV1-N1_4__gb_NC009334.1_'	GGGAG-----------------GAGAAGAGAGGC--------------------------
	'HumaHSV1-N1_7__gb_NC001716.2_'	------------------------------------------------------------

	'Chimpanzee_alpha_1_herpesvirus_strain_105640__gb_NC023677.1_'	------------------------------------CCCGGCACGC-CCACCCCTCCTTA
	'HumaHSV1-N1_2_strain_HG52__gb_NC001798.2_'	TGCAACCGCACTCACCCCACCCCGCCCGCACACCTGCCCGCCACGC-CCGCCCCTCCTTA
	'HumaHSV1-N1_1_strain_17__gb_NC001806.2_'	------------------------------------CCCGGCACCCGCCACTCCTCCGTA
	'HumaHSV1-N1_1_isolate_2158_2007__emb_LT594106.1_'	------------------------------------CCCGGCACCCGCCACTCCTCCATA
	'Human_alphaherpesvirus_1_HSV1_v76_d266__gb_OP297882.1_'	------------------------------------CCCGGCACCCGCCACTCCTCCATA
	'Human_alphaherpesvirus_1_HSV_v29_site13_day2__gb_MG708290.1_'	------------------------------------CCCGGCACCCGCCACTCCTCCATA
	'Human_alphaherpesvirus_1_HSV1_San_Francisco_USA_1980_EKN__gb_ON960056.1_'	------------------------------------CCCGGCACCCGCCACTCCTCCATA
	'HumaHSV1-N1_1_CJ994__gb_KR011283.1_'	------------------------------------CCCGGCACCCGCCACTCCTCCATA
	'HumaHSV1-N1_1_82S__gb_KR011307.1_'	------------------------------------CCCGGCACCCGCCACTCCTCCATA
	'Human_alphaherpesvirus_1_914_H2__gb_KX265031.1_'	------------------------------------CCCGGCACCCGCCACTCCTCCATA
	'Human_alphaherpesvirus_1_914_E3__gb_KX265037.1_'	------------------------------------CCCGGCACCCGCCACTCCTCCATA
	'Human_alphaherpesvirus_1_HSV1_San_Francisco_USA_1979_DAB1__gb_ON960057.1_'	------------------------------------CCCGGCACCCGCCACTCCTCCATA
	HSV1-N1__Query_30221_	------------------------------------CCCGGCACCCGCCACTCCTCCATR
	'HumaHSV1-N1_3__gb_NC001348.1_'	-------------------------------------CATACACACACTCATGTTC---A
	'HumaHSV1-N1_8__gb_NC009333.1_'	--------------------------------------GTCCACCAGTCCATGTTCTGTG
	'HumaHSV1-N1_4__gb_NC009334.1_'	------------------TTCCCGCCTAGA------GCATTTGCAAGTCAGGATTCTCTA
	'HumaHSV1-N1_7__gb_NC001716.2_'	-------------------------------------CATCTATT---------------

	'Chimpanzee_alpha_1_herpesvirus_strain_105640__gb_NC023677.1_'	CCCTAGCTGCGGTGAG-----------------------------------------TCC
	'HumaHSV1-N1_2_strain_HG52__gb_NC001798.2_'	CCCTGGCTGCGGGGAGA---------------------------------------CTCC
	'HumaHSV1-N1_1_strain_17__gb_NC001806.2_'	TCCTCGCTTTAGGAAC--------------------------------------------
	'HumaHSV1-N1_1_isolate_2158_2007__emb_LT594106.1_'	TCCTCGCTTTAGGAA---------------------------------------------
	'Human_alphaherpesvirus_1_HSV1_v76_d266__gb_OP297882.1_'	TCCTCGCTTTAGGAA---------------------------------------------
	'Human_alphaherpesvirus_1_HSV_v29_site13_day2__gb_MG708290.1_'	TCCTCGCTTTAGGAA---------------------------------------------
	'Human_alphaherpesvirus_1_HSV1_San_Francisco_USA_1980_EKN__gb_ON960056.1_'	TCCTCGCTTTAGGAA---------------------------------------------
	'HumaHSV1-N1_1_CJ994__gb_KR011283.1_'	TCCTCGCTTTAGGAA---------------------------------------------
	'HumaHSV1-N1_1_82S__gb_KR011307.1_'	TCCTCGCTTTAGGAA---------------------------------------------
	'Human_alphaherpesvirus_1_914_H2__gb_KX265031.1_'	TCCTCGCTTTAGGAA---------------------------------------------
	'Human_alphaherpesvirus_1_914_E3__gb_KX265037.1_'	TCCTCGCTTTAGGAA---------------------------------------------
	'Human_alphaherpesvirus_1_HSV1_San_Francisco_USA_1979_DAB1__gb_ON960057.1_'	TCCTCGCTTTAGGAA---------------------------------------------
	HSV1-N1__Query_30221_	TCCTCGCTTTAGGAA---------------------------------------------
	'HumaHSV1-N1_3__gb_NC001348.1_'	AACTTTACACGAGCGGTATA----------------------------------------
	'HumaHSV1-N1_8__gb_NC009333.1_'	ACCTCTTTG---------------------------------------------------
	'HumaHSV1-N1_4__gb_NC009334.1_'	ATCCCTCTGGGAGAAGGGTATTCGGCTTGTCCGCTGTTTTTTTGTGGCTAGTTTTGCACC
	'HumaHSV1-N1_7__gb_NC001716.2_'	------------------------------------------------------------

	'Chimpanzee_alpha_1_herpesvirus_strain_105640__gb_NC023677.1_'	CATCGGGGTAAGGGGTCTCGCGCGTTCACAACACCACACC--------------------
	'HumaHSV1-N1_2_strain_HG52__gb_NC001798.2_'	CATCGGGGCGAGGGGGCTCGCGCGTTCGCAACACCACACCACACCACACGGCCCACCA--
	'HumaHSV1-N1_1_strain_17__gb_NC001806.2_'	------------------------------------------------------------
	'HumaHSV1-N1_1_isolate_2158_2007__emb_LT594106.1_'	------------------------------------------------------------
	'Human_alphaherpesvirus_1_HSV1_v76_d266__gb_OP297882.1_'	------------------------------------------------------------
	'Human_alphaherpesvirus_1_HSV_v29_site13_day2__gb_MG708290.1_'	------------------------------------------------------------
	'Human_alphaherpesvirus_1_HSV1_San_Francisco_USA_1980_EKN__gb_ON960056.1_'	------------------------------------------------------------
	'HumaHSV1-N1_1_CJ994__gb_KR011283.1_'	------------------------------------------------------------
	'HumaHSV1-N1_1_82S__gb_KR011307.1_'	------------------------------------------------------------
	'Human_alphaherpesvirus_1_914_H2__gb_KX265031.1_'	------------------------------------------------------------
	'Human_alphaherpesvirus_1_914_E3__gb_KX265037.1_'	------------------------------------------------------------
	'Human_alphaherpesvirus_1_HSV1_San_Francisco_USA_1979_DAB1__gb_ON960057.1_'	------------------------------------------------------------
	HSV1-N1__Query_30221_	------------------------------------------------------------
	'HumaHSV1-N1_3__gb_NC001348.1_'	-------------------------CCATAGGGTAAAA-ACAGCATGTCCGCTAA-----
	'HumaHSV1-N1_8__gb_NC009333.1_'	------------------------------------------------------------
	'HumaHSV1-N1_4__gb_NC009334.1_'	CACAACATGTAAGGGCCCGCTACCCCTACAACACAAAACAAACTATCTCCACTAACCATC
	'HumaHSV1-N1_7__gb_NC001716.2_'	------------------------------------------------------------

	'Chimpanzee_alpha_1_herpesvirus_strain_105640__gb_NC023677.1_'	--------------------------------------------------------ACAC
	'HumaHSV1-N1_2_strain_HG52__gb_NC001798.2_'	------------------------------------------------------CAACAC
	'HumaHSV1-N1_1_strain_17__gb_NC001806.2_'	------------------------------------------------------------
	'HumaHSV1-N1_1_isolate_2158_2007__emb_LT594106.1_'	------------------------------------------------------------
	'Human_alphaherpesvirus_1_HSV1_v76_d266__gb_OP297882.1_'	------------------------------------------------------------
	'Human_alphaherpesvirus_1_HSV_v29_site13_day2__gb_MG708290.1_'	------------------------------------------------------------
	'Human_alphaherpesvirus_1_HSV1_San_Francisco_USA_1980_EKN__gb_ON960056.1_'	------------------------------------------------------------
	'HumaHSV1-N1_1_CJ994__gb_KR011283.1_'	------------------------------------------------------------
	'HumaHSV1-N1_1_82S__gb_KR011307.1_'	------------------------------------------------------------
	'Human_alphaherpesvirus_1_914_H2__gb_KX265031.1_'	------------------------------------------------------------
	'Human_alphaherpesvirus_1_914_E3__gb_KX265037.1_'	------------------------------------------------------------
	'Human_alphaherpesvirus_1_HSV1_San_Francisco_USA_1979_DAB1__gb_ON960057.1_'	------------------------------------------------------------
	HSV1-N1__Query_30221_	------------------------------------------------------------
	'HumaHSV1-N1_3__gb_NC001348.1_'	------------------------------------------------------GTAGAC
	'HumaHSV1-N1_8__gb_NC009333.1_'	------------------------------------------------------------
	'HumaHSV1-N1_4__gb_NC009334.1_'	CTTTTGCCAATCAATTCTGTGACGGGGTTTCCTGGACACCCAGTCTTAGTTCAGGTAGAC
	'HumaHSV1-N1_7__gb_NC001716.2_'	------------------------------------------------------------

	'Chimpanzee_alpha_1_herpesvirus_strain_105640__gb_NC023677.1_'	GGCCCACCACAACACGACAC-------------------GACTC--CGCGTTTCG-----
	'HumaHSV1-N1_2_strain_HG52__gb_NC001798.2_'	GGCCCACCACGACACAACAC-------------------GACACGACGCGTTTTG-----
	'HumaHSV1-N1_1_strain_17__gb_NC001806.2_'	----------------------------------------------AACTTTAGG-----
	'HumaHSV1-N1_1_isolate_2158_2007__emb_LT594106.1_'	---------------------------------------------------TTTG-----
	'Human_alphaherpesvirus_1_HSV1_v76_d266__gb_OP297882.1_'	---------------------------------------------------TTTG-----
	'Human_alphaherpesvirus_1_HSV_v29_site13_day2__gb_MG708290.1_'	---------------------------------------------------TTTG-----
	'Human_alphaherpesvirus_1_HSV1_San_Francisco_USA_1980_EKN__gb_ON960056.1_'	---------------------------------------------------TTTG-----
	'HumaHSV1-N1_1_CJ994__gb_KR011283.1_'	---------------------------------------------------CCTG-----
	'HumaHSV1-N1_1_82S__gb_KR011307.1_'	---------------------------------------------------CCTG-----
	'Human_alphaherpesvirus_1_914_H2__gb_KX265031.1_'	---------------------------------------------------CCTG-----
	'Human_alphaherpesvirus_1_914_E3__gb_KX265037.1_'	---------------------------------------------------CCTG-----
	'Human_alphaherpesvirus_1_HSV1_San_Francisco_USA_1979_DAB1__gb_ON960057.1_'	---------------------------------------------------CCTG-----
	HSV1-N1__Query_30221_	---------------------------------------------------TCTG-----
	'HumaHSV1-N1_3__gb_NC001348.1_'	ACATAATTATAAAATGTT----------------------CTGTCTTGATTCCTA-----
	'HumaHSV1-N1_8__gb_NC009333.1_'	------------------------------------------------------------
	'HumaHSV1-N1_4__gb_NC009334.1_'	ACCCAGTTATGCAGTGCCACCAATTCCAACCATTTTTAAACCTCCTGGAATTCTATCATT
	'HumaHSV1-N1_7__gb_NC001716.2_'	------------------------------------------------------------

	'Chimpanzee_alpha_1_herpesvirus_strain_105640__gb_NC023677.1_'	-CGGGGCATGC--------------------ACGTCAACACACCGCGCGCGTGCCTACCT
	'HumaHSV1-N1_2_strain_HG52__gb_NC001798.2_'	-CGGGGCATGC--------------------AAGTCGACACACCGCGCGCGTGCCTACCT
	'HumaHSV1-N1_1_strain_17__gb_NC001806.2_'	-GGGGGTACAC--------------------------ACGCGCCGTGCA----------T
	'HumaHSV1-N1_1_isolate_2158_2007__emb_LT594106.1_'	-GGGGGTACAC--------------------------ACGCGCCGTGCA----------T
	'Human_alphaherpesvirus_1_HSV1_v76_d266__gb_OP297882.1_'	-GGGGGTACAC--------------------------ACGCGCCGTGCA----------T
	'Human_alphaherpesvirus_1_HSV_v29_site13_day2__gb_MG708290.1_'	-GGGGGTACAC--------------------------ACGCGCCGTGCA----------T
	'Human_alphaherpesvirus_1_HSV1_San_Francisco_USA_1980_EKN__gb_ON960056.1_'	-GGGGGTACAC--------------------------ACGCGCCGTGCA----------T
	'HumaHSV1-N1_1_CJ994__gb_KR011283.1_'	-GGGGGTACAC--------------------------ACGCGCCGTGCA----------T
	'HumaHSV1-N1_1_82S__gb_KR011307.1_'	-GGGGGTACAC--------------------------ACGCGCCGTGCA----------T
	'Human_alphaherpesvirus_1_914_H2__gb_KX265031.1_'	-GGGGGTACAC--------------------------ACGCGCCGTGCA----------T
	'Human_alphaherpesvirus_1_914_E3__gb_KX265037.1_'	-GGGGGTACAC--------------------------ACGCGCCGTGCA----------T
	'Human_alphaherpesvirus_1_HSV1_San_Francisco_USA_1979_DAB1__gb_ON960057.1_'	-GGGGGTACAC--------------------------ACGCGCCGTGCA----------T
	HSV1-N1__Query_30221_	-ATCGGTACAC--------------------------ACGCGCCGTGCA----------T
	'HumaHSV1-N1_3__gb_NC001348.1_'	-------------------------------AAGCCTGCATGACCCGTGGAAGATGGCAA
	'HumaHSV1-N1_8__gb_NC009333.1_'	-------------------------------ACACCGACGC-TGCCATAGGAGG----GA
	'HumaHSV1-N1_4__gb_NC009334.1_'	AAACGGCATGCAGGAAAAGGACAAGCAGCGAAAATTCACGC-CCCCTTGGGAGGTGGCGG
	'HumaHSV1-N1_7__gb_NC001716.2_'	-------------------------------GCCACGACGTGTACCGCGGCCGATTGTAT

	'Chimpanzee_alpha_1_herpesvirus_strain_105640__gb_NC023677.1_'	TTCCCTAG-------CGGCCCCGGCCCCCCGGCCCGTTTCTTTT----------------
	'HumaHSV1-N1_2_strain_HG52__gb_NC001798.2_'	TTCCCTAG-------CGGCCCCGG-CCCCCGGCCCGTTTCCTTCCGCCACCACTACCACC
	'HumaHSV1-N1_1_strain_17__gb_NC001806.2_'	TTCCTTCC-------ACACCCCCCCTCCCCCGCACT------------------------
	'HumaHSV1-N1_1_isolate_2158_2007__emb_LT594106.1_'	TTCCTTCC-------ACCCCCCCCCTCCCCCGCAC-------------------------
	'Human_alphaherpesvirus_1_HSV1_v76_d266__gb_OP297882.1_'	TTCCTTCC-------ACACCCCCCCTCCCCCGCAC-------------------------
	'Human_alphaherpesvirus_1_HSV_v29_site13_day2__gb_MG708290.1_'	TTCCTTCC-------CACCCCCCCCTCCCCCGCAC-------------------------
	'Human_alphaherpesvirus_1_HSV1_San_Francisco_USA_1980_EKN__gb_ON960056.1_'	TTCCTTCC-------ACACCCCCCCTCCCCCGCAC-------------------------
	'HumaHSV1-N1_1_CJ994__gb_KR011283.1_'	TTCCTTCC-------ACACCCCCCCTCCCCCGCAC-------------------------
	'HumaHSV1-N1_1_82S__gb_KR011307.1_'	TTCCTTCC-------ACACCCCCCCTCCCCCGCAC-------------------------
	'Human_alphaherpesvirus_1_914_H2__gb_KX265031.1_'	TTCCTTCC-------ACACCCCCCCTCCCCCGCAC-------------------------
	'Human_alphaherpesvirus_1_914_E3__gb_KX265037.1_'	TTCCTTCC-------ACACCCCCCCTCCCCCGCAC-------------------------
	'Human_alphaherpesvirus_1_HSV1_San_Francisco_USA_1979_DAB1__gb_ON960057.1_'	TTCCTTCC-------ACACCCCCCCTCCCCCGCAC-------------------------
	HSV1-N1__Query_30221_	TTCCTTCC-------GGRSCCCCCCTCCCCCGCAC-------------------------
	'HumaHSV1-N1_3__gb_NC001348.1_'	TTCAAGCA---------------------CGATGTAGT----------------------
	'HumaHSV1-N1_8__gb_NC009333.1_'	TGTTTGCA----------------------------------------------------
	'HumaHSV1-N1_4__gb_NC009334.1_'	CATATGCAAAGGATAGCACTCCCACTCTACTACTGGGT----------------------
	'HumaHSV1-N1_7__gb_NC001716.2_'	CTCGTGGC---------------------CCACTCTGT----------------------

	'Chimpanzee_alpha_1_herpesvirus_strain_105640__gb_NC023677.1_'	-CCCCCCCACCCCCGCCAAAGCGCTAGAGGAAG-----------------------GGGA
	'HumaHSV1-N1_2_strain_HG52__gb_NC001798.2_'	ACCCCCCCGCCCGCGCCCACGCGGTAGAGGAAG-----------------------GGGA
	'HumaHSV1-N1_1_strain_17__gb_NC001806.2_'	CCCCCCCCCCAGGCAGTAAGACCCAAGCATAGA-----------------------GAGC
	'HumaHSV1-N1_1_isolate_2158_2007__emb_LT594106.1_'	--CCCCCCCCAGGCAGTAAGACCCAAGCATAGA-----------------------GAGC
	'Human_alphaherpesvirus_1_HSV1_v76_d266__gb_OP297882.1_'	-CCCCCCCCCAGGCAGTAAGACCCAAGCATAGA-----------------------GAGC
	'Human_alphaherpesvirus_1_HSV_v29_site13_day2__gb_MG708290.1_'	-CCCCCCCCCAGGCAGTAAGACCCAAGCATAGA-----------------------GAGC
	'Human_alphaherpesvirus_1_HSV1_San_Francisco_USA_1980_EKN__gb_ON960056.1_'	-CCCCCCCCCCGGCAGTAAGACCCAAGCATAGA-----------------------GAGC
	'HumaHSV1-N1_1_CJ994__gb_KR011283.1_'	-CCCCCCCCCAGGCAGTAAGACCCAAGCATAGA-----------------------GAGC
	'HumaHSV1-N1_1_82S__gb_KR011307.1_'	-CCCCCCCCCAGGCAGTAAGACCCAAGCATAGA-----------------------GAGC
	'Human_alphaherpesvirus_1_914_H2__gb_KX265031.1_'	-CCCCCCCCCAGGCAGTAAGACCCAAGCATAGA-----------------------GAGC
	'Human_alphaherpesvirus_1_914_E3__gb_KX265037.1_'	-CCCCCCCCCAGGCAGTAAGACCCAAGCATAGA-----------------------GAGC
	'Human_alphaherpesvirus_1_HSV1_San_Francisco_USA_1979_DAB1__gb_ON960057.1_'	-CCCCCCCCCCGGCAGTAAGACCCAAGCATAGA-----------------------GAGC
	HSV1-N1__Query_30221_	-CCCCCCCCCAGGCAGTAAKACDCAAGCATAGA-----------------------GAGC
	'HumaHSV1-N1_3__gb_NC001348.1_'	ATCACACGGTTGGTG---------------------------------------------
	'HumaHSV1-N1_8__gb_NC009333.1_'	------------------------------------------------------------
	'HumaHSV1-N1_4__gb_NC009334.1_'	ATTATATGCTGACTGTATATGCATTAGGATAGCATATGCTACCCAGATATAGATTAGGAT
	'HumaHSV1-N1_7__gb_NC001716.2_'	ATCGT------------TGTTCGCCAGGCTAGG---------------------------

	'Chimpanzee_alpha_1_herpesvirus_strain_105640__gb_NC023677.1_'	CGGGCACCACACCCACGGGTGTGGCGGGGCACATGACTGTGTTCCGGGGGGGGGGGGTGT
	'HumaHSV1-N1_2_strain_HG52__gb_NC001798.2_'	CGGGCGCCACACCCACGGCTGTGGCTGGGCACGCGCCTTTGGGGTTGTTGGGGGGGG-GT
	'HumaHSV1-N1_1_strain_17__gb_NC001806.2_'	CAGGCA-CAAAAACACAGGCGGGGTGGGACACATGCCTTCTTGGAGTACGTGG-----GT
	'HumaHSV1-N1_1_isolate_2158_2007__emb_LT594106.1_'	CAGGCA-CAAAAACACAGGCGGGGTGGGACACATGCCTTCTTGGAGTACGTGG-----GT
	'Human_alphaherpesvirus_1_HSV1_v76_d266__gb_OP297882.1_'	CAGGCA-CAAAAACACAGGCGGGGTGGGACACATGCCTTCTTGGAGTACGTGG-----GT
	'Human_alphaherpesvirus_1_HSV_v29_site13_day2__gb_MG708290.1_'	CAGGCA-CAAAAACACAGGCGGGGTGGGACACATGCCTTCTTGGAGTACGTGG-----GT
	'Human_alphaherpesvirus_1_HSV1_San_Francisco_USA_1980_EKN__gb_ON960056.1_'	CAGGCA-CAAAAACACAGGCGGGGTGGGACACATGCCTTCTTGGAGTACGTGG-----GT
	'HumaHSV1-N1_1_CJ994__gb_KR011283.1_'	CAGGCA-CAAAAACACAGGCGGGGTGGGACACATGCCTTCTTGGAGTACGTGG-----GT
	'HumaHSV1-N1_1_82S__gb_KR011307.1_'	CAGGCA-CAAAAACACAGGCGGGGTGGGACACATGCCTTCTTGGAGTACGTGG-----GT
	'Human_alphaherpesvirus_1_914_H2__gb_KX265031.1_'	CAGGCA-CAAAAACACAGGCGGGGTGGGACACATGCCTTCTTGGAGTACGTGG-----GT
	'Human_alphaherpesvirus_1_914_E3__gb_KX265037.1_'	CAGGCA-CAAAAACACAGGCGGGGTGGGACACATGCCTTCTTGGAGTACGTGG-----GT
	'Human_alphaherpesvirus_1_HSV1_San_Francisco_USA_1979_DAB1__gb_ON960057.1_'	CAGGCA-CAAAAACACAGGCGGGGTGGGACACATGCCTTCTTGGAGTACGTGG-----GT
	HSV1-N1__Query_30221_	CAGGCA-CAAAAACACAGGCGGGGTGGGACGNATGCCTWCWTGGAGYTCGTTG-----ST
	'HumaHSV1-N1_3__gb_NC001348.1_'	-------TTAACTCGAAGTTAAATTTGGATAATTAGGTACTTCTAGAGTAAAG-----AT
	'HumaHSV1-N1_8__gb_NC009333.1_'	-------CCCGCTCGGATGCAGGTCAGGATAG----------CCAGAGCAATG-----CT
	'HumaHSV1-N1_4__gb_NC009334.1_'	AGCATATGCTACCCGGATATAGATTAGGATAGC-ATATACTACCCAAATAGAG-----AT
	'HumaHSV1-N1_7__gb_NC001716.2_'	-------CCTTCGCCACTGCGAACCTTTAT----ATGCGGCACCCAGATGGAA-----GC

	'Chimpanzee_alpha_1_herpesvirus_strain_105640__gb_NC023677.1_'	GACCGGCGCGTGGGGGGCGGTGGGCGTATGGGCCCGACCCGCGCCTG--ACCCCTGG---
	'HumaHSV1-N1_2_strain_HG52__gb_NC001798.2_'	GACCGGCGCGT-GGGGGCGGTGGGCGTATGGGCCCGACCCGCGCCTGCCCCCCCTGG---
	'HumaHSV1-N1_1_strain_17__gb_NC001806.2_'	CATTGGCGTG--GGGGGTTACAGCGACACCGGCCGACCCCCTGGCGGTCTTCC-------
	'HumaHSV1-N1_1_isolate_2158_2007__emb_LT594106.1_'	CATTGGCGTG--GGGGGTTACAGCGACACCGGCCGACCCCCTGGCGGTCTTCC-------
	'Human_alphaherpesvirus_1_HSV1_v76_d266__gb_OP297882.1_'	CATTGGCGTG--GGGGGTTACAGCGACACCGGCCGACCCCCTGGCGGTCTTCC-------
	'Human_alphaherpesvirus_1_HSV_v29_site13_day2__gb_MG708290.1_'	CATTGGCGTG--GGGGGTTACAGCGACACCGGCCGACCCCCTGGCGGTCTTCC-------
	'Human_alphaherpesvirus_1_HSV1_San_Francisco_USA_1980_EKN__gb_ON960056.1_'	CATTGGCGTG--GGGGGTTACAGCGACACCGGCCGACCCCCTGGCGGTCTTCC-------
	'HumaHSV1-N1_1_CJ994__gb_KR011283.1_'	CATTGGTGTG--GGGGGTTACAGCGACACCGGCCGACCCCCTGGCGGTCTTCC-------
	'HumaHSV1-N1_1_82S__gb_KR011307.1_'	CATTGGTGTG--GGGGGTTACAGCGACACCGGCCGACCCCCTGGCGGTCTTCC-------
	'Human_alphaherpesvirus_1_914_H2__gb_KX265031.1_'	CATTGGTGTG--GGGGGTTACAGCGACACCGGCCGACCCCCTGGCGGTCTTCC-------
	'Human_alphaherpesvirus_1_914_E3__gb_KX265037.1_'	CATTGGTGTG--GGGGGTTACAGCGACACCGGCCGACCCCCTGGCGGTCTTCC-------
	'Human_alphaherpesvirus_1_HSV1_San_Francisco_USA_1979_DAB1__gb_ON960057.1_'	CATTGGTGTG--GGGGGTTACAGCGACACCGGCCGACCCCCTGGCGGTCTTCC-------
	HSV1-N1__Query_30221_	CGTTGGCGTG--GGGGGTTACAGCGACACCGGCCGACCCCCTGGCGGTCTTCC-------
	'HumaHSV1-N1_3__gb_NC001348.1_'	TGTATGCATGC-GATTGCTATCGCACTTTGTAGCAAAACATTGTTGTGCAAGCGAAA---
	'HumaHSV1-N1_8__gb_NC009333.1_'	--CATGGTTCC-AAAAACCATAAAAATAAAAAACAGGATCATCTTTTCCAACT-------
	'HumaHSV1-N1_4__gb_NC009334.1_'	--TAGGATAGC-ATATGCTACCCAAATAGAGATTAGGATAGCATATGCTACCCGGATATA
	'HumaHSV1-N1_7__gb_NC001716.2_'	-ACGTTCCTCT-GCCCAGCATGTGGGTGGCGAGCCCGCCAGCGTCCGCCACCC-------

	'Chimpanzee_alpha_1_herpesvirus_strain_105640__gb_NC023677.1_'	--GAACGACGCCCCCCGGCAGCAACGCTCCCGGGGGGGGGGGGGGGGGTGGGTGAA-AGG
	'HumaHSV1-N1_2_strain_HG52__gb_NC001798.2_'	--GAACGACGCCCCCGG---ACGACACCACGGGGGGGGGAAACGGGGGTGGGTGGA-AGG
	'HumaHSV1-N1_1_strain_17__gb_NC001806.2_'	-------------------AGCCGGCCCTTAGATAAGGGGGCAGTTGGTGGTCGGA-CGG
	'HumaHSV1-N1_1_isolate_2158_2007__emb_LT594106.1_'	-------------------AGCCGGCCCTTAGATAAGGGGGCAGTTGGTGGTCGGA-CGA
	'Human_alphaherpesvirus_1_HSV1_v76_d266__gb_OP297882.1_'	-------------------AGCCGGCCCTTAGATAAGGGGGCAGTTGGTGGTCGGA-CGA
	'Human_alphaherpesvirus_1_HSV_v29_site13_day2__gb_MG708290.1_'	-------------------AGCCGGCCCTTAGATAAGGGGGCAGTTGGTGGTCGGA-CGA
	'Human_alphaherpesvirus_1_HSV1_San_Francisco_USA_1980_EKN__gb_ON960056.1_'	-------------------AGCCGGCCCTTAGATAAGGGGGCAGTTGGTGGTCGGA-CGG
	'HumaHSV1-N1_1_CJ994__gb_KR011283.1_'	-------------------AGCCGGCCCTTAGATAAGGGGGCAGTTGGTGGTCGGA-CGG
	'HumaHSV1-N1_1_82S__gb_KR011307.1_'	-------------------AGCCGGCCCTTAGATAAGGGGGCAGTTGGTGGTCGGA-CGG
	'Human_alphaherpesvirus_1_914_H2__gb_KX265031.1_'	-------------------AGCCGGCCCTTAGATAAGGGGGCAGTTGGTGGTCGGA-CGG
	'Human_alphaherpesvirus_1_914_E3__gb_KX265037.1_'	-------------------AGCCGGCCCTTAGATAAGGGGGCAGTTGGTGGTCGGA-CGG
	'Human_alphaherpesvirus_1_HSV1_San_Francisco_USA_1979_DAB1__gb_ON960057.1_'	-------------------AGCCGGCCCTTAGATAAGGGGGCAGTTGGTGGTCGGA-CGG
	HSV1-N1__Query_30221_	-------------------AGCCGGCCCTTAGATAAGSGGGCAGTTGGTGGTCGKM-CGK
	'HumaHSV1-N1_3__gb_NC001348.1_'	------------------TACACAAACGGTTGTGATGA--------TCCACTCGC--AGA
	'HumaHSV1-N1_8__gb_NC009333.1_'	--CCACCGGAGCAGAGTCGATCCAGGCAGGTTTTATGAAGCCG---GCCAGCCAA--AGG
	'HumaHSV1-N1_4__gb_NC009334.1_'	GATTAGGATAGCATATACTACCCAAATAGAGATTAGGATAGCATATGCTACCCAAATAGA
	'HumaHSV1-N1_7__gb_NC001716.2_'	-----------------TCACGCAAACACTCGCCGTGA------GTGCCACGCAC-----

	'Chimpanzee_alpha_1_herpesvirus_strain_105640__gb_NC023677.1_'	G------AAGAGGAAGGAAAAAGGGAGGTGGAAGGGAAGAGCAAGGAGAAAGGGAGGCG-
	'HumaHSV1-N1_2_strain_HG52__gb_NC001798.2_'	G------AAGAGGAAGGAGAAAG----------------------------GGGGGGTG-
	'HumaHSV1-N1_1_strain_17__gb_NC001806.2_'	GTAAGTAACAGAGTCTGACTAAG---------------------GGTGGGA--GGGGGG-
	'HumaHSV1-N1_1_isolate_2158_2007__emb_LT594106.1_'	G------ACAGAGTCTGACTAAG---------------------GGTGGGA--GGGGGG-
	'Human_alphaherpesvirus_1_HSV1_v76_d266__gb_OP297882.1_'	G------ACAGAGTCTGACTAAG---------------------GGTGGGA--GGGGGG-
	'Human_alphaherpesvirus_1_HSV_v29_site13_day2__gb_MG708290.1_'	G------ACAGAGTCTGACTAAG---------------------GGTGGGA--GGGGGG-
	'Human_alphaherpesvirus_1_HSV1_San_Francisco_USA_1980_EKN__gb_ON960056.1_'	G------TAAGTGTCTGACTAAG---------------------GGTGGGA--GGGGGG-
	'HumaHSV1-N1_1_CJ994__gb_KR011283.1_'	G------TAAGTGTCTAACTAAG---------------------GGTGGGA--GGGGGG-
	'HumaHSV1-N1_1_82S__gb_KR011307.1_'	G------TAAGTGTCTAACTAAG---------------------GGTGGGA--GGGGGG-
	'Human_alphaherpesvirus_1_914_H2__gb_KX265031.1_'	G------TAAGTGTCTAACTAAG---------------------GGTGGGA--GGGGGG-
	'Human_alphaherpesvirus_1_914_E3__gb_KX265037.1_'	G------TAAGTGTCTAACTAAG---------------------GGTGGGA--GGGGGG-
	'Human_alphaherpesvirus_1_HSV1_San_Francisco_USA_1979_DAB1__gb_ON960057.1_'	G------TAAGTGTCTGACTAAG---------------------GGTGGGA--GGGGGG-
	HSV1-N1__Query_30221_	G------NNNNRGTCTGRSKAAG---------------------GGTGGGAGGGGGGGG-
	'HumaHSV1-N1_3__gb_NC001348.1_'	G---ACACAAATGTCCGGGGAG--------------------------------------
	'HumaHSV1-N1_8__gb_NC009333.1_'	G---ATTCATACATCGTCGGAGG---------------ACCCTACATGAA----------
	'HumaHSV1-N1_4__gb_NC009334.1_'	G---ATTAGGATAGCATATGCTA---------------CCCGGATATAGATTAGGATAGC
	'HumaHSV1-N1_7__gb_NC001716.2_'	------------------------------------------------------------

	'Chimpanzee_alpha_1_herpesvirus_strain_105640__gb_NC023677.1_'	------------------GATCCGAAAACACCGGATCCGTTA-------AACAAAAC---
	'HumaHSV1-N1_2_strain_HG52__gb_NC001798.2_'	------------------GATCCGAACACGCCGGATCCGCGAAAATAATAACAAAAC---
	'HumaHSV1-N1_1_strain_17__gb_NC001806.2_'	------------------GAAAAGAACGGGCTGGTGTGCTGT------------------
	'HumaHSV1-N1_1_isolate_2158_2007__emb_LT594106.1_'	------------------GAAAAGAACGGGCTGGTGTGCTGT------------------
	'Human_alphaherpesvirus_1_HSV1_v76_d266__gb_OP297882.1_'	------------------GAAAAGAACGGGCTGGTGTGCTGT------------------
	'Human_alphaherpesvirus_1_HSV_v29_site13_day2__gb_MG708290.1_'	------------------GAAAAGAACGGGCTGGTGTGCTGT------------------
	'Human_alphaherpesvirus_1_HSV1_San_Francisco_USA_1980_EKN__gb_ON960056.1_'	------------------GAAAAGAACGGGCTGGTGTGCTGT------------------
	'HumaHSV1-N1_1_CJ994__gb_KR011283.1_'	------------------GAAAAGAACGGGCTGGTGTGCTGT------------------
	'HumaHSV1-N1_1_82S__gb_KR011307.1_'	------------------GAAAAGAACGGGCTGGTGTGCTGT------------------
	'Human_alphaherpesvirus_1_914_H2__gb_KX265031.1_'	------------------GAAAAGAACGGGCTGGTGTGCTGT------------------
	'Human_alphaherpesvirus_1_914_E3__gb_KX265037.1_'	------------------GAAAAGAACGGGCTGGTGTGCTGT------------------
	'Human_alphaherpesvirus_1_HSV1_San_Francisco_USA_1979_DAB1__gb_ON960057.1_'	------------------GAAAAGAACGGGCTGGTGTGCTGT------------------
	HSV1-N1__Query_30221_	------------------GAAAAGAACGGGCTGGTGTGCTGC------------------
	'HumaHSV1-N1_3__gb_NC001348.1_'	CCGTTCTTCCTCCGC---GATGGGGATA-----------TCG-----AAGACAAGTG---
	'HumaHSV1-N1_8__gb_NC009333.1_'	-----ATTCCTAAAC---GCCCTGCACAAAACACTTTTTCCT-----TCCACAAA-----
	'HumaHSV1-N1_4__gb_NC009334.1_'	ATATGCTACCCAAATAGAGATTGGGATAGCATATGCTACCCG-----GATATAGATTAGG
	'HumaHSV1-N1_7__gb_NC001716.2_'	------------------GGTCTGGACGCGTTATACTCGCTG-----CTAAAAATCC---

	'Chimpanzee_alpha_1_herpesvirus_strain_105640__gb_NC023677.1_'	----------------AAACCAAAACAAAAACA-----------------AAAAAAAAGA
	'HumaHSV1-N1_2_strain_HG52__gb_NC001798.2_'	----------------AAACAAAAACAGAAACAAAAACAAAAACACCTAGAAAAAAAGGA
	'HumaHSV1-N1_1_strain_17__gb_NC001806.2_'	----------------------------------------------------------AA
	'HumaHSV1-N1_1_isolate_2158_2007__emb_LT594106.1_'	----------------------------------------------------------AA
	'Human_alphaherpesvirus_1_HSV1_v76_d266__gb_OP297882.1_'	----------------------------------------------------------AA
	'Human_alphaherpesvirus_1_HSV_v29_site13_day2__gb_MG708290.1_'	----------------------------------------------------------AA
	'Human_alphaherpesvirus_1_HSV1_San_Francisco_USA_1980_EKN__gb_ON960056.1_'	----------------------------------------------------------AA
	'HumaHSV1-N1_1_CJ994__gb_KR011283.1_'	----------------------------------------------------------AA
	'HumaHSV1-N1_1_82S__gb_KR011307.1_'	----------------------------------------------------------AA
	'Human_alphaherpesvirus_1_914_H2__gb_KX265031.1_'	----------------------------------------------------------AA
	'Human_alphaherpesvirus_1_914_E3__gb_KX265037.1_'	----------------------------------------------------------AA
	'Human_alphaherpesvirus_1_HSV1_San_Francisco_USA_1979_DAB1__gb_ON960057.1_'	----------------------------------------------------------AA
	HSV1-N1__Query_30221_	----------------------------------------------------------AG
	'HumaHSV1-N1_3__gb_NC001348.1_'	--------------------------------AACCCTTTTGTTCCGCATATGAGCTGAA
	'HumaHSV1-N1_8__gb_NC009333.1_'	--------------------------------AACTTCTGCCCTGTACTTGTGGCATAAG
	'HumaHSV1-N1_4__gb_NC009334.1_'	ATAGCATATGCTACCCAAATAGAGATTAGGATAGCATATGCTACCCGGATATAGATTAGG
	'HumaHSV1-N1_7__gb_NC001716.2_'	------------------ACAGAGG-------AACTCCGTGTTCGCTAATCCACCCCGTG

	'Chimpanzee_alpha_1_herpesvirus_strain_105640__gb_NC023677.1_'	CACGGGTTTGCTCGCAGGTGGTG-------------------------------------
	'HumaHSV1-N1_2_strain_HG52__gb_NC001798.2_'	TACGGGTTGGCTCGCGGGCGGTG-------------------------------------
	'HumaHSV1-N1_1_strain_17__gb_NC001806.2_'	CACGAGCCCACCCGCGAGTGGCG-------------------------------------
	'HumaHSV1-N1_1_isolate_2158_2007__emb_LT594106.1_'	CACGAGCCCACCCGCGAGTGGCG-------------------------------------
	'Human_alphaherpesvirus_1_HSV1_v76_d266__gb_OP297882.1_'	CACGAGCCCACCCGCGAGTGGCG-------------------------------------
	'Human_alphaherpesvirus_1_HSV_v29_site13_day2__gb_MG708290.1_'	CACGAGCCCACCCGCGAGTGGCG-------------------------------------
	'Human_alphaherpesvirus_1_HSV1_San_Francisco_USA_1980_EKN__gb_ON960056.1_'	CACGAGCCCACCCGCGAGTGGCG-------------------------------------
	'HumaHSV1-N1_1_CJ994__gb_KR011283.1_'	CACGAGCCCACCCGCGAGTGGCG-------------------------------------
	'HumaHSV1-N1_1_82S__gb_KR011307.1_'	CACGAGCCCACCCGCGAGTGGCG-------------------------------------
	'Human_alphaherpesvirus_1_914_H2__gb_KX265031.1_'	CACGAGCCCACCCGCGAGTGGCG-------------------------------------
	'Human_alphaherpesvirus_1_914_E3__gb_KX265037.1_'	CACGAGCCCACCCGCGAGTGGCG-------------------------------------
	'Human_alphaherpesvirus_1_HSV1_San_Francisco_USA_1979_DAB1__gb_ON960057.1_'	CACGAGCCCACCCGCGAGTGGCG-------------------------------------
	HSV1-N1__Query_30221_	GACGABBSCACCCGCGAGTGGCG-------------------------------------
	'HumaHSV1-N1_3__gb_NC001348.1_'	ATAACACCCAGTCCC----------TTTTGATGGCGATACACTTTGATGATGTT------
	'HumaHSV1-N1_8__gb_NC009333.1_'	ATTGGCCAGACCACAAAAA-----------------------------------------
	'HumaHSV1-N1_4__gb_NC009334.1_'	ATAGCATATGCTACCCAAATAGAGATTGGGATAGC-ATATGCTATCCTAATCTCTATCTG
	'HumaHSV1-N1_7__gb_NC001716.2_'	AACGGCTACGTCCTGGACATG---------------------------------------

	'Chimpanzee_alpha_1_herpesvirus_strain_105640__gb_NC023677.1_'	--------CGGCTGACCTGCCTG-CCTTTCTGGTAC-CCTCGCCTTGTGTTTTTT--TTT
	'HumaHSV1-N1_2_strain_HG52__gb_NC001798.2_'	--------CGGCTGACCTGCCTGCCCTTTCTGGGAC-CCCCGCCTCGTGTTTCTTGAAAG
	'HumaHSV1-N1_1_strain_17__gb_NC001806.2_'	--------TGGCCGACCT---TAGCCTCTGGGGCGC-CCCC------TGTCGTTTG----
	'HumaHSV1-N1_1_isolate_2158_2007__emb_LT594106.1_'	--------TGGCCGACCT---TAGCCTCTGGGGCGC-CCCC------TGTCGTTTG----
	'Human_alphaherpesvirus_1_HSV1_v76_d266__gb_OP297882.1_'	--------TGGCCGACCT---TAGCCTCTGGGGCGC-CCCC------TGTCGTTTG----
	'Human_alphaherpesvirus_1_HSV_v29_site13_day2__gb_MG708290.1_'	--------TGGCCGACCT---TAGCCTCTGGGGCGC-CCCC------TGTCGTTTG----
	'Human_alphaherpesvirus_1_HSV1_San_Francisco_USA_1980_EKN__gb_ON960056.1_'	--------TGGCCGACCT---TAGCCTCTGGGGCGC-CCCC------TGTCGTTTG----
	'HumaHSV1-N1_1_CJ994__gb_KR011283.1_'	--------TGGCCGACCT---TAGCCTCTGGGGCGC-CCCC------TGTCGTTTG----
	'HumaHSV1-N1_1_82S__gb_KR011307.1_'	--------TGGCCGACCT---TAGCCTCTGGGGCGC-CCCC------TGTCGTTTG----
	'Human_alphaherpesvirus_1_914_H2__gb_KX265031.1_'	--------TGGCCGACCT---TAGCCTCTGGGGCGC-CCCC------TGTCGTTTG----
	'Human_alphaherpesvirus_1_914_E3__gb_KX265037.1_'	--------TGGCCGACCT---TAGCCTCTGGGGCGC-CCCC------TGTCGTTTG----
	'Human_alphaherpesvirus_1_HSV1_San_Francisco_USA_1979_DAB1__gb_ON960057.1_'	--------TGGCCGACCT---TAGCCTCTGGGGCGC-CCCC------TGTCGTTTG----
	HSV1-N1__Query_30221_	--------TGGCCGACCT---TAGCCTCTGGGGCGC-CCCC------TGTCGTTTR----
	'HumaHSV1-N1_3__gb_NC001348.1_'	--------AAGGTATATTCGCGATCACGCCCGGGGA--AATGAACAGCAATATGCTCCAC
	'HumaHSV1-N1_8__gb_NC009333.1_'	--------ATCCCATACTACCAGGTGTCTCGGGGGAACACCTAACGGAGTTATGTAATTA
	'HumaHSV1-N1_4__gb_NC009334.1_'	GGTAGCATATACTATCCTAATCTCTATATGGGTAGCATATGCTATCCTAATCTATATCTG
	'HumaHSV1-N1_7__gb_NC001716.2_'	--------ATACTGACGGGCCGCTCATTCCAAGAAG-CACCCTGCCAAAACACTCGC---

	'Chimpanzee_alpha_1_herpesvirus_strain_105640__gb_NC023677.1_'	GTCGTCTCTGGTTTGTTCTTTCTCCCCCGCTGTTTTCTTTTTT-----------TCCCCC
	'HumaHSV1-N1_2_strain_HG52__gb_NC001798.2_'	GGGGAGGAAGAACAGTTCTCCCCCAACCCCTGCTCTCTTCTCTCTTCCGCCCGCCCCCCC
	'HumaHSV1-N1_1_strain_17__gb_NC001806.2_'	---------------------------------------------------GGTCCCCCC
	'HumaHSV1-N1_1_isolate_2158_2007__emb_LT594106.1_'	---------------------------------------------------GGTCCCCCC
	'Human_alphaherpesvirus_1_HSV1_v76_d266__gb_OP297882.1_'	---------------------------------------------------GGTCCCCCC
	'Human_alphaherpesvirus_1_HSV_v29_site13_day2__gb_MG708290.1_'	---------------------------------------------------GGT-CCCCC
	'Human_alphaherpesvirus_1_HSV1_San_Francisco_USA_1980_EKN__gb_ON960056.1_'	---------------------------------------------------GGTCCCCCC
	'HumaHSV1-N1_1_CJ994__gb_KR011283.1_'	---------------------------------------------------GTTCCCCCC
	'HumaHSV1-N1_1_82S__gb_KR011307.1_'	---------------------------------------------------GTTCCCCCC
	'Human_alphaherpesvirus_1_914_H2__gb_KX265031.1_'	---------------------------------------------------GTTCCCCCC
	'Human_alphaherpesvirus_1_914_E3__gb_KX265037.1_'	---------------------------------------------------GTTCCCCCC
	'Human_alphaherpesvirus_1_HSV1_San_Francisco_USA_1979_DAB1__gb_ON960057.1_'	---------------------------------------------------GGTCCCCCC
	HSV1-N1__Query_30221_	---------------------------------------------------KGMCCCCTT
	'HumaHSV1-N1_3__gb_NC001348.1_'	AATAGATTCTAATATTGTGCTGTCGACAA----------------------AGGCCTCCA
	'HumaHSV1-N1_8__gb_NC009333.1_'	TGTAAAGGCAAGTAGCCAGGCTTTCGAAG----------------------AGATAA---
	'HumaHSV1-N1_4__gb_NC009334.1_'	GGTAGCATATACTATCCTAATCTCTATAT----------------------GGGTAGCAT
	'HumaHSV1-N1_7__gb_NC001716.2_'	------------------------------------------------------------

	'Chimpanzee_alpha_1_herpesvirus_strain_105640__gb_NC023677.1_'	CCCCCTCCCCCCG--GCCTCAGCAGAAGCTCACCTGTACGACCCTAAACCTACCTGCAAA
	'HumaHSV1-N1_2_strain_HG52__gb_NC001798.2_'	CCCCTCTCCCGCC--GCCTCAGCAGAAGCTCACCTGTACGACCCTAAACCTACCTGCGAG
	'HumaHSV1-N1_1_strain_17__gb_NC001806.2_'	CCTCTATT----------------------------------------------------
	'HumaHSV1-N1_1_isolate_2158_2007__emb_LT594106.1_'	CCTCTATT----------------------------------------------------
	'Human_alphaherpesvirus_1_HSV1_v76_d266__gb_OP297882.1_'	CCTCTATT----------------------------------------------------
	'Human_alphaherpesvirus_1_HSV_v29_site13_day2__gb_MG708290.1_'	CCTCTATT----------------------------------------------------
	'Human_alphaherpesvirus_1_HSV1_San_Francisco_USA_1980_EKN__gb_ON960056.1_'	CCTCTATT----------------------------------------------------
	'HumaHSV1-N1_1_CJ994__gb_KR011283.1_'	CCTCTATT----------------------------------------------------
	'HumaHSV1-N1_1_82S__gb_KR011307.1_'	CCTCTATT----------------------------------------------------
	'Human_alphaherpesvirus_1_914_H2__gb_KX265031.1_'	CCTCTATT----------------------------------------------------
	'Human_alphaherpesvirus_1_914_E3__gb_KX265037.1_'	CCTCTATT----------------------------------------------------
	'Human_alphaherpesvirus_1_HSV1_San_Francisco_USA_1979_DAB1__gb_ON960057.1_'	CCTCTATT----------------------------------------------------
	HSV1-N1__Query_30221_	CCTCTATT----------------------------------------------------
	'HumaHSV1-N1_3__gb_NC001348.1_'	GTGTAAAT-------GCGTCCAGACAAGTTACCCCGCGCTCTTTTAGAGCC---------
	'HumaHSV1-N1_8__gb_NC009333.1_'	---------------ATGTTTTGG-ACCTTGTGCCAGACACCCTGACCTCA---------
	'HumaHSV1-N1_4__gb_NC009334.1_'	ATGCTATCCTAATCTATATCTGGGTAGCATATGCTATCCATCGCAACATTAGCCCACCGT
	'HumaHSV1-N1_7__gb_NC001716.2_'	---------------ACGTCCGTTAAAACAACGCCACATGTAATGGACGCAGTCTGCGG-

	'Chimpanzee_alpha_1_herpesvirus_strain_105640__gb_NC023677.1_'	AATGCGCAGCGCTCGGACGGCGGCAACGGGGGGGGGGCCTCTCTCGCACACAGAAACACG
	'HumaHSV1-N1_2_strain_HG52__gb_NC001798.2_'	AACGCGCGGCGTTC--------------GAGGGGCGCGCTCTCTCACACG-AGACACACG
	'HumaHSV1-N1_1_strain_17__gb_NC001806.2_'	---------------------------------------------------GGGGAGAAG
	'HumaHSV1-N1_1_isolate_2158_2007__emb_LT594106.1_'	---------------------------------------------------GGGGAGAAG
	'Human_alphaherpesvirus_1_HSV1_v76_d266__gb_OP297882.1_'	---------------------------------------------------GGGGAGAAG
	'Human_alphaherpesvirus_1_HSV_v29_site13_day2__gb_MG708290.1_'	---------------------------------------------------GGGGAGAAG
	'Human_alphaherpesvirus_1_HSV1_San_Francisco_USA_1980_EKN__gb_ON960056.1_'	---------------------------------------------------GGGGAGAAG
	'HumaHSV1-N1_1_CJ994__gb_KR011283.1_'	---------------------------------------------------GGGGAGAAG
	'HumaHSV1-N1_1_82S__gb_KR011307.1_'	---------------------------------------------------GGGGAGAAG
	'Human_alphaherpesvirus_1_914_H2__gb_KX265031.1_'	---------------------------------------------------GGGGAGAAG
	'Human_alphaherpesvirus_1_914_E3__gb_KX265037.1_'	---------------------------------------------------GGGGAGAAG
	'Human_alphaherpesvirus_1_HSV1_San_Francisco_USA_1979_DAB1__gb_ON960057.1_'	---------------------------------------------------GGGGAGAAG
	HSV1-N1__Query_30221_	---------------------------------------------------GGGGAGAAG
	'HumaHSV1-N1_3__gb_NC001348.1_'	------------TTTGTTAAAGATATTTGCGGGGAGCTAAATATTTG----TTTATTACG
	'HumaHSV1-N1_8__gb_NC009333.1_'	-------------TATGCGAAAATAAAACTAAACAGTTCCATTCTCC----GGGCTTGCG
	'HumaHSV1-N1_4__gb_NC009334.1_'	-GCTCTCAACGACCTCGTGAATATGAGGACCAACAACCCTGTGCTTG----GCGCT----
	'HumaHSV1-N1_7__gb_NC001716.2_'	-------------TGGCCGCGGGTCATGGCTGTCCATCGGCTACCTA----GTAAAGATG

	'Chimpanzee_alpha_1_herpesvirus_strain_105640__gb_NC023677.1_'	CAG-----CCGCGCCCCAGTAGTT----------TCGGTCCCACGGCGGACGGCTCACGT
	'HumaHSV1-N1_2_strain_HG52__gb_NC001798.2_'	CAGGCGCCCCCCCCCCCCGGAGCC----------TGGGTCCCCCGGCGGACGGCTCACGC
	'HumaHSV1-N1_1_strain_17__gb_NC001806.2_'	CAGGTGTCTAACCTACCTGGAA--------------------------------------
	'HumaHSV1-N1_1_isolate_2158_2007__emb_LT594106.1_'	CAGGTGTCTAACCTACCTGGAA--------------------------------------
	'Human_alphaherpesvirus_1_HSV1_v76_d266__gb_OP297882.1_'	CAGGTGTCTAACCTACCTGGAA--------------------------------------
	'Human_alphaherpesvirus_1_HSV_v29_site13_day2__gb_MG708290.1_'	CAGGTGTCTAACCTACCTGGAA--------------------------------------
	'Human_alphaherpesvirus_1_HSV1_San_Francisco_USA_1980_EKN__gb_ON960056.1_'	CAGGTGTCTAACCTACCTGGAA--------------------------------------
	'HumaHSV1-N1_1_CJ994__gb_KR011283.1_'	CAGGTGTCTAACCTACCTGGAA--------------------------------------
	'HumaHSV1-N1_1_82S__gb_KR011307.1_'	CAGGTGTCTAACCTACCTGGAA--------------------------------------
	'Human_alphaherpesvirus_1_914_H2__gb_KX265031.1_'	CAGGTGTCTAACCTACCTGGAA--------------------------------------
	'Human_alphaherpesvirus_1_914_E3__gb_KX265037.1_'	CAGGTGTCTAACCTACCTGGAA--------------------------------------
	'Human_alphaherpesvirus_1_HSV1_San_Francisco_USA_1979_DAB1__gb_ON960057.1_'	CAGGTGTCTAACCTACCTGGAA--------------------------------------
	HSV1-N1__Query_30221_	CAGGTGTCNNNNNCWCSTGGAA--------------------------------------
	'HumaHSV1-N1_3__gb_NC001348.1_'	-CGCAACCTTACGTTCAAAAAACT-----CTGCGTATTCCCCCCCAAGGTTATGTAAAAT
	'HumaHSV1-N1_8__gb_NC009333.1_'	-GACAGACACAGTTTTATGCAACTA----CTCTCTCTTGCCTTTCGCCAGTGACTCAGCT
	'HumaHSV1-N1_4__gb_NC009334.1_'	---CAGGCGCAAGTGTGTGTAACT------TGTCTTCCAGATCGCAGCAATCGCGCCCCT
	'HumaHSV1-N1_7__gb_NC001716.2_'	CCGCACATTCACCTGGCGGTGACCCGAACATGTCTGGTCACCGCCATAGATGTCCGACAA

	'Chimpanzee_alpha_1_herpesvirus_strain_105640__gb_NC023677.1_'	GGGGGGGGGGGGAAGGGGGG------GGTCTTGGTGAGACACGGGCAGAGGACGG-----
	'HumaHSV1-N1_2_strain_HG52__gb_NC001798.2_'	G-------------GCGCGG------CGTCTCGGTGGGACGCGGGCAGAGGGCGGC--GG
	'HumaHSV1-N1_1_strain_17__gb_NC001806.2_'	--------------ACGCGG------CGTCTTTGTTGAACGACACCGGGGCGCCC----T
	'HumaHSV1-N1_1_isolate_2158_2007__emb_LT594106.1_'	--------------ACGCGG------CGTCTTTGTTGAACCACACCGGGGCGCCC----T
	'Human_alphaherpesvirus_1_HSV1_v76_d266__gb_OP297882.1_'	--------------ACGCGG------CGTCTTTGTTGAACGACACCGGGGCGCCC----T
	'Human_alphaherpesvirus_1_HSV_v29_site13_day2__gb_MG708290.1_'	--------------ACGCGG------CGTCTTTGTTGAACGACACCGGGGCGCCC----T
	'Human_alphaherpesvirus_1_HSV1_San_Francisco_USA_1980_EKN__gb_ON960056.1_'	--------------ACGCGG------CGTCTTTGTTGAACCACACC-GGGCGCCC----T
	'HumaHSV1-N1_1_CJ994__gb_KR011283.1_'	--------------ACGCGG------CGTCTTTGTTGAACGACACCGGGGCGCCC----T
	'HumaHSV1-N1_1_82S__gb_KR011307.1_'	--------------ACGCGG------CGTCTTTGTTGAACGACACCGGGGCGCCC----T
	'Human_alphaherpesvirus_1_914_H2__gb_KX265031.1_'	--------------ACGCGG------CGTCTTTGTTGAACGACACCGGGGCGCCC----T
	'Human_alphaherpesvirus_1_914_E3__gb_KX265037.1_'	--------------ACGCGG------CGTCTTTGTTGAACGACACCGGGGCGCCC----T
	'Human_alphaherpesvirus_1_HSV1_San_Francisco_USA_1979_DAB1__gb_ON960057.1_'	--------------CCGCGG------CGTCTTTGTTGAACCACACCGGGGCGCCC----T
	HSV1-N1__Query_30221_	--------------CCGCGG------CGTCTTYGAGGAWSSMCACCGGGGCGCCC----T
	'HumaHSV1-N1_3__gb_NC001348.1_'	AAATT---------GCACTG---------------GAACATTCGACTGCGGTCT------
	'HumaHSV1-N1_8__gb_NC009333.1_'	GGTTC---------CGGCCG---------------AGGAGTACCCCCACGTACT------
	'HumaHSV1-N1_4__gb_NC009334.1_'	ATCTT---------GGCCCGCCCACCTACTTATGCAGGTATTCCCCGGGGTGCCATTAGT
	'HumaHSV1-N1_7__gb_NC001716.2_'	AACTT---------TCTCTG-------------GCGCGTGGCGGACGACGCGCTGCTATT

	'Chimpanzee_alpha_1_herpesvirus_strain_105640__gb_NC023677.1_'	-GGTGGGGTGGGAAGAGA----------GAGAGGGGAACAAAAAGAGAAA----------
	'HumaHSV1-N1_2_strain_HG52__gb_NC001798.2_'	CGGCGGGGGGGGGGGGGAAATGTGA--GGAGAGCGAGACAGAGAGAGAGAAGGA------
	'HumaHSV1-N1_1_strain_17__gb_NC001806.2_'	CGACGAGTGGGATAACGG----------GGGAGGAAGGGAGGGAGGAGGG----------
	'HumaHSV1-N1_1_isolate_2158_2007__emb_LT594106.1_'	TGACGAGTGGGATAACGG----------GGGAGGAAGGGAGGGAGGAGGG----------
	'Human_alphaherpesvirus_1_HSV1_v76_d266__gb_OP297882.1_'	CGACGAGTGGGATAACGG----------GGGAGGAAGGGAGGGAGGAGGG----------
	'Human_alphaherpesvirus_1_HSV_v29_site13_day2__gb_MG708290.1_'	CGACGAGTGGGATAACGG----------GGGAGGAAGGGAGGGAGGAGGG----------
	'Human_alphaherpesvirus_1_HSV1_San_Francisco_USA_1980_EKN__gb_ON960056.1_'	TGACGAGTGGGATAACGG----------GGGAGGAAGGGAGGGAGGAGGG----------
	'HumaHSV1-N1_1_CJ994__gb_KR011283.1_'	CGACGAGTGGGATAACGG----------GGGAGGAAGGGAGGGAGGAGGG----------
	'HumaHSV1-N1_1_82S__gb_KR011307.1_'	CGACGAGTGGGATAACGG----------GGGAGGAAGGGAGGGAGGAGGG----------
	'Human_alphaherpesvirus_1_914_H2__gb_KX265031.1_'	CGACGAGTGGGATAACGG----------GGGAGGAAGGGAGGGAGGAGGG----------
	'Human_alphaherpesvirus_1_914_E3__gb_KX265037.1_'	CGACGAGTGGGATAACGG----------GGGAGGAAGGGAGGGAGGAGGG----------
	'Human_alphaherpesvirus_1_HSV1_San_Francisco_USA_1979_DAB1__gb_ON960057.1_'	CGACGAGTGGGATAACGG----------GGGAGGAAGGGAGGGAGGAGGG----------
	HSV1-N1__Query_30221_	TGACGAKKGKGANNNNGR----------GGGAGGAAGGGAGGGAGGAWGG----------
	'HumaHSV1-N1_3__gb_NC001348.1_'	-----TGAATGAAAATG----------------AAAGTTTGCCGGGTTTCTATG------
	'HumaHSV1-N1_8__gb_NC009333.1_'	---------------------------------GGGGCCAGTGGGGTTGTCATC-TCCAG
	'HumaHSV1-N1_4__gb_NC009334.1_'	GGTTTTGTGGGCAAGTGGTTTG-----ACCGCAGTGGTTAGCGGGGTTACAATCAGCCAA
	'HumaHSV1-N1_7__gb_NC001716.2_'	CCTGGTCACCGGTAGTCTTTTACTACTGTCGCGGCCGACCGCAGACTTGACGTCTTGGTC

	'Chimpanzee_alpha_1_herpesvirus_strain_105640__gb_NC023677.1_'	-------------------AAGGGGAGCGGCGGGACGGGGGAAGACGAGGAGAAGGGAAC
	'HumaHSV1-N1_2_strain_HG52__gb_NC001798.2_'	-------------AGAGGGAAGGGGCGCGGCGGGACGGGGGAAGACGAGGAGAAGGGAAG
	'HumaHSV1-N1_1_strain_17__gb_NC001806.2_'	--------------TACTGGGGGTGAAGAAGGGGGGGGGGAGAAGCGAGAACAGGAAAGG
	'HumaHSV1-N1_1_isolate_2158_2007__emb_LT594106.1_'	--------------TACTGGGGGTGAAGAAGGGGGGGGGGAGAAGCGAGAACAGGAAAGG
	'Human_alphaherpesvirus_1_HSV1_v76_d266__gb_OP297882.1_'	--------------TACTGGGGGTGAAGAGGGGGGGGGGGAGAAGCGAGAACAGGAAAGG
	'Human_alphaherpesvirus_1_HSV_v29_site13_day2__gb_MG708290.1_'	--------------TACTGGGGGTGAAGAAGGGGGGGGGGAGAAGCGAGAACAGGAAAGG
	'Human_alphaherpesvirus_1_HSV1_San_Francisco_USA_1980_EKN__gb_ON960056.1_'	--------------TACTGGGGGTGAAGAAGGGGGGGGGGAGAAGCGAGAACAGGAAAGG
	'HumaHSV1-N1_1_CJ994__gb_KR011283.1_'	--------------TACTGGGGGTGAAGAGGGGGGGGGGAAGAAGCGAGAACAGGAAAGG
	'HumaHSV1-N1_1_82S__gb_KR011307.1_'	--------------TACTGGGGGTGAAGAGGGGGGGGGGAAGAAGCGAGAACAGGAAAGG
	'Human_alphaherpesvirus_1_914_H2__gb_KX265031.1_'	--------------TACTGGGGGTGAAGAGGGGGGGGGGAAGAAGCGAGAACAGGAAAGG
	'Human_alphaherpesvirus_1_914_E3__gb_KX265037.1_'	--------------TACTGGGGGTGAAGAGGGGGGGGGGAAGAAGCGAGAACAGGAAAGG
	'Human_alphaherpesvirus_1_HSV1_San_Francisco_USA_1979_DAB1__gb_ON960057.1_'	--------------TACTGGGGGTGAGGAAGGGGGGGGGGAGAAGCGAGAACAGGAAAGG
	HSV1-N1__Query_30221_	--------------GANNGGGGGTGAAGAANGGNNGGGGGAGAAGCGAGAACAGGAAAGG
	'HumaHSV1-N1_3__gb_NC001348.1_'	-------------------TGATGTCACAAACGCTAATATATCAAT--------------
	'HumaHSV1-N1_8__gb_NC009333.1_'	ATGAATACA------------GGGTAAAAGTCGCCGGCAGGTCTGTAA------------
	'HumaHSV1-N1_4__gb_NC009334.1_'	GTTATTACACCCTTAGTTTACAGTCCAAAACCGCAGGGCGGCGTGTGGGGGCTGACGCGT
	'HumaHSV1-N1_7__gb_NC001716.2_'	ATGTTTACAGCAAGAACCTGTGTGGAGGAACTGTCTAGATACGCGCGGAGAACAGGATGA

	'Chimpanzee_alpha_1_herpesvirus_strain_105640__gb_NC023677.1_'	GGATGAGAGGCGG--GCCGAGGAGCGAGGCGCCCGGGAGGAAGAAGAAACGGAACGGAGA
	'HumaHSV1-N1_2_strain_HG52__gb_NC001798.2_'	GGGCGAGGGTCGG--GCCCGGGAGCGGGGCGGCCGGGAGGGAGAAGAAACGGAAC-GCGG
	'HumaHSV1-N1_1_strain_17__gb_NC001806.2_'	CGATGGAGCCCG-----------GCAGAACACCGAGGA---AAAAAAAACCACAGCGCAT
	'HumaHSV1-N1_1_isolate_2158_2007__emb_LT594106.1_'	CGACGGAGCCCG-----------ACAAAACACCGAGAA---AAAAAAAACCACAGCGCAT
	'Human_alphaherpesvirus_1_HSV1_v76_d266__gb_OP297882.1_'	CGACGGAGCCCG-----------ACAAAAAAAAAAAAAAAAAAAAAAAAACGCAGCGCAT
	'Human_alphaherpesvirus_1_HSV_v29_site13_day2__gb_MG708290.1_'	CGACGGAGCCCG-----------ACAAAACACCGAG-----AAAAAAAACCACAGCGCAT
	'Human_alphaherpesvirus_1_HSV1_San_Francisco_USA_1980_EKN__gb_ON960056.1_'	CGACGGAGCCCG-----------ACAAAACACCGAGAA--AAAAAAAAACCACAGCGCAT
	'HumaHSV1-N1_1_CJ994__gb_KR011283.1_'	CGACGGAGCCCG-----------GCAGAACACCGAGAA---AAAAAAAAACGCAGCGCAT
	'HumaHSV1-N1_1_82S__gb_KR011307.1_'	CGACGGAGCCCG-----------GCAGAACACCGAGAA---AAAAAAAAACGCAGCGCAT
	'Human_alphaherpesvirus_1_914_H2__gb_KX265031.1_'	CGACGGAGCCCG-----------GCAGAACACCGAGAA---AAAAAAAAACGCAGCGCAT
	'Human_alphaherpesvirus_1_914_E3__gb_KX265037.1_'	CGACGGAGCCCG-----------GCAGAACACCGAGAA---AAAAAAAAACGCAGCGCAT
	'Human_alphaherpesvirus_1_HSV1_San_Francisco_USA_1979_DAB1__gb_ON960057.1_'	CGACGGAGCCCG-----------GCAGAACACCGAG-A---AAAAAAAACCACAGCGCAT
	HSV1-N1__Query_30221_	CGACGGAGCCCG-----------ACAAAACAAAMNRAGAAAAAAAAAAACCACAGCGCAT
	'HumaHSV1-N1_3__gb_NC001348.1_'	---------------------ACACTGCTCAGGTACAACATAAAATGGGAGTAGTTGTC-
	'HumaHSV1-N1_8__gb_NC009333.1_'	---------------------CCATTGTACAGTC------AACACTGAAGCAAGCTGTTT
	'HumaHSV1-N1_4__gb_NC009334.1_'	GCC-----------------CCCACTCCACAATTTCAAAAAAAAGAGTGGCCACTTGTCT
	'HumaHSV1-N1_7__gb_NC001716.2_'	GACAGAAGACCAAGAGATGAAACAAAGCACAAGCAAAAAGCAAAATGAGAATAAAAAACT

	'Chimpanzee_alpha_1_herpesvirus_strain_105640__gb_NC023677.1_'	AAAC-------GCCGCCGTTGCGGCCCGGGGCCCCGGGGCCCCCGCGCTCCGCCGGGGCC
	'HumaHSV1-N1_2_strain_HG52__gb_NC001798.2_'	AAAC-------GCCGCCGGCGCGGCCCGGGGCCCCGGGGCCCCCGCGCTCCGCCGGGGGC
	'HumaHSV1-N1_1_strain_17__gb_NC001806.2_'	GCGC-------CGGGCCGTTGTGGGGCCCCGGGCCGGGGCCCCTTGGGTCCGCCGGGGCC
	'HumaHSV1-N1_1_isolate_2158_2007__emb_LT594106.1_'	GCGC-------CGGGCCGTTGTGGGGCCCCGGGCCGGGGCCCCTTGGGTCCGCCGGGGCC
	'Human_alphaherpesvirus_1_HSV1_v76_d266__gb_OP297882.1_'	GCGC-------CGGGCCGTTGTGGGGCCCCGGGCCGGGGCCCCTTGGGTCCGCCGGGGCC
	'Human_alphaherpesvirus_1_HSV_v29_site13_day2__gb_MG708290.1_'	GCGC-------CGGGCCGTTGTGGGGCCCCGGGCCGGGGCCCCTTGGGTCCGCCGGGGCC
	'Human_alphaherpesvirus_1_HSV1_San_Francisco_USA_1980_EKN__gb_ON960056.1_'	GCGC-------CGGGCCGTTGTGGGGCCCCGGGCCGGGGCCCCTTGGGTCCGCCGGGGCC
	'HumaHSV1-N1_1_CJ994__gb_KR011283.1_'	GCGC-------CGGGCCGTTGTGGGGCCCCGGGCCGGGGCCCCTTGGGTCCGCCGGGGCC
	'HumaHSV1-N1_1_82S__gb_KR011307.1_'	GCGC-------CGGGCCGTTGTGGGGCCCCGGGCCGGGGCCCCTTGGGTCCGCCGGGGCC
	'Human_alphaherpesvirus_1_914_H2__gb_KX265031.1_'	GCGC-------CGGGCCGTTGTGGGGCCCCGGGCCGGGGCCCCTTGGGTCCGCCGGGGCC
	'Human_alphaherpesvirus_1_914_E3__gb_KX265037.1_'	GCGC-------CGGGCCGTTGTGGGGCCCCGGGCCGGGGCCCCTTGGGTCCGCCGGGGCC
	'Human_alphaherpesvirus_1_HSV1_San_Francisco_USA_1979_DAB1__gb_ON960057.1_'	GCGC-------CGGGCCGTTGTGGGGCCCCGGGCCGGGGCCCCTTGGGTCCGCCGGGGCC
	HSV1-N1__Query_30221_	GCGC-------CGGGCCGYKTTGGKGCCCCGGGCCSGGGCAAGATGGGTCCGCCGGGGCC
	'HumaHSV1-N1_3__gb_NC001348.1_'	----------------------------CAACCGCCGTCCCTGTGGTTGTTACTTTGGAG
	'HumaHSV1-N1_8__gb_NC009333.1_'	CCAC----CAACGGACGACTCCGGCCTATCATTACCGTGCCACTGGTGGTCAACAAATAT
	'HumaHSV1-N1_4__gb_NC009334.1_'	TTGT----TTATGGGC--------CCCATTGGCGTGGAGCCCCGTTTAATTTTCGGGGGT
	'HumaHSV1-N1_7__gb_NC001716.2_'	CAACACCTCAAAAAAACACACCCGCGTATCGTCGGCAATTCCGACCTTTCCCCTGAGTCT

	'Chimpanzee_alpha_1_herpesvirus_strain_105640__gb_NC023677.1_'	CCGGGCCGGACCGCCGTGCGCGGGACGCTTTCCGACCGTCGCCGGGCGTCGACCTGGGAC
	'HumaHSV1-N1_2_strain_HG52__gb_NC001798.2_'	CCGGGCCGGACCGCCGGGCGGGGGACGCCTTCCGCCCGGCGCCGGGCGGCTACCCGGGAC
	'HumaHSV1-N1_1_strain_17__gb_NC001806.2_'	CCGGGCCGGGCCGCCACGGGGGCCGGCCGTTGGCGGTAACCCCGAGTGTTCATCTCAGGC
	'HumaHSV1-N1_1_isolate_2158_2007__emb_LT594106.1_'	CCGGGCCGGGCCGCCACGGGGGCCGGCCGTTGGCGGTAACCCCGATTGTTTATCTCAGGC
	'Human_alphaherpesvirus_1_HSV1_v76_d266__gb_OP297882.1_'	CCGGGCCGGGCCGCCACGGGGGCCGGCCGTTGGCGGTAACCCCGAGTGTTCATCTCAGAC
	'Human_alphaherpesvirus_1_HSV_v29_site13_day2__gb_MG708290.1_'	CCGGGCCGGGCCGCCACGGGGGCCGGCCGTTGGCGGTAACCCCGATTGTTTATCTCAGGC
	'Human_alphaherpesvirus_1_HSV1_San_Francisco_USA_1980_EKN__gb_ON960056.1_'	CCGGGCCGGGCCGCCACGGGGGCCGGCCGTTGGCGGTAACCCCGATTGTTTATCTCAGGC
	'HumaHSV1-N1_1_CJ994__gb_KR011283.1_'	CCGGGCCGGGCCGCCACGGGGGCCGGCCGTTGGCGGTAACCCCGAGTGTTCATCTCAGGC
	'HumaHSV1-N1_1_82S__gb_KR011307.1_'	CCGGGCCGGGCCGCCACGGGGGCCGGCCGTTGGCGGTAACCCCGAGTGTTCATCTCAGGC
	'Human_alphaherpesvirus_1_914_H2__gb_KX265031.1_'	CCGGGCCGGGCCGCCACGGGGGCCGGCCGTTGGCGGTAACCCCGAGTGTTCATCTCAGGC
	'Human_alphaherpesvirus_1_914_E3__gb_KX265037.1_'	CCGGGCCGGGCCGCCACGGGGGCCGGCCGTTGGCGGTAACCCCGAGTGTTCATCTCAGGC
	'Human_alphaherpesvirus_1_HSV1_San_Francisco_USA_1979_DAB1__gb_ON960057.1_'	CCGGGCCGGGCCGCCACGGGGGCCGGCCGTTGGCGGTAACCCCGATTGTTTATCTCAGGC
	HSV1-N1__Query_30221_	CCGGGCCGGGCCGCCACGGGGGCCGGCCGTTGGCGGTWMCCCCGAGTCTTCATCTCAGGC
	'HumaHSV1-N1_3__gb_NC001348.1_'	AAAAAAGGCAGT--CTTAAACTATGTCCGTGGCTATAAACACCAG---------------
	'HumaHSV1-N1_8__gb_NC009333.1_'	ACAGGGAGCAACGGGAACACAAACGTCTTTCACTGTGCAAACCTGGG------ATACTTC
	'HumaHSV1-N1_4__gb_NC009334.1_'	GTTAGAGACAAC-----CAGTGGAGTCCGCTGCTGTCGGCGTCCACT------CTCTTTC
	'HumaHSV1-N1_7__gb_NC001716.2_'	CCGAGAAACGCCGCCAGAAGCCAGGAGCCCAGCCGTCCTCGCCGC---------CGCCAC

	'Chimpanzee_alpha_1_herpesvirus_strain_105640__gb_NC023677.1_'	CCCCAGCCGGGAATCGAAAAAAGCCTCC-GGGGGCCCCTTTCGCGCCTCTCACAAAAGCG
	'HumaHSV1-N1_2_strain_HG52__gb_NC001798.2_'	CCCCGGCCGGGAATCGAAAAAAGCCTCC-GGGGGCCCCTTTCGCGCCTTTCGCGAACGCG
	'HumaHSV1-N1_1_strain_17__gb_NC001806.2_'	CCCGGGCCGGGAACCCGGAAAAGCCTCCGGGGGGCCTTTTTCGCGTCGCGTGCCGGCGAG
	'HumaHSV1-N1_1_isolate_2158_2007__emb_LT594106.1_'	CCCGGGCCGGGAACCCGGAAAAGCCTCC-GGGGGCCTTTTTCGCGTCGCGTGCCGGCGAG
	'Human_alphaherpesvirus_1_HSV1_v76_d266__gb_OP297882.1_'	CCCGGGCCGGGAACCCGGAAAAGCCTCC-GGGGGCCTTTTTCGCGTCGCGTGCCGGCGAG
	'Human_alphaherpesvirus_1_HSV_v29_site13_day2__gb_MG708290.1_'	CCCGGGCCGGGAACCCGGAAAAGCCTCC-GGGGGCCTTTTTCGCGTCGCGTGCCGGCGAG
	'Human_alphaherpesvirus_1_HSV1_San_Francisco_USA_1980_EKN__gb_ON960056.1_'	CCCGGGCCGGGAACCCGGAAAAGCCTCC-GGGGGCCTTTTTCGCGTCGCGTGCCGGCGAG
	'HumaHSV1-N1_1_CJ994__gb_KR011283.1_'	CCCGGGCCGGGAACCCGGAAAAGCCTCC-GGGGGCCTTTTTCGCGTCGCGTGCCGGCGAG
	'HumaHSV1-N1_1_82S__gb_KR011307.1_'	CCCGGGCCGGGAACCCGGAAAAGCCTCC-GGGGGCCTTTTTCGCGTCGCGTGCCGGCGAG
	'Human_alphaherpesvirus_1_914_H2__gb_KX265031.1_'	CCCGGGCCGGGAACCCGGAAAAGCCTCC-GGGGGCCTTTTTCGCGTCGCGTGCCGGCGAG
	'Human_alphaherpesvirus_1_914_E3__gb_KX265037.1_'	CCCGGGCCGGGAACCCGGAAAAGCCTCC-GGGGGCCTTTTTCGCGTCGCGTGCCGGCGAG
	'Human_alphaherpesvirus_1_HSV1_San_Francisco_USA_1979_DAB1__gb_ON960057.1_'	CCCGGGCCGGGAACCCGGAAAAGCCTCC-GGGGGCCTTTTTCGCGTCGCGTGCCGGCGAG
	HSV1-N1__Query_30221_	CCYGGGCCGGGAACCCGGAAAAGCCTCC-NNNGGCCTTTTTYGCGTCGCGTGCCGGCGAG
	'HumaHSV1-N1_3__gb_NC001348.1_'	----------------------------------------------TATCTATAAACGAA
	'HumaHSV1-N1_8__gb_NC009333.1_'	TCGGGGAGAGGGGTGGACAGAAA-----------------------TCTCAGGCCAGAAA
	'HumaHSV1-N1_4__gb_NC009334.1_'	CCCTTGTTACAAATAGAGTGTAACAACA-TGGTTCACCTGTCTTGGTCCCTGCCTGGGAC
	'HumaHSV1-N1_7__gb_NC001716.2_'	CCAGTCTCACAAAACTCGAGCGA-----------------------TCTCGACGCATAAT

	'Chimpanzee_alpha_1_herpesvirus_strain_105640__gb_NC023677.1_'	CGGGGCCGGAGGGGGC---GGCCGCCGAG-GTGCGCAGGTCCCTCCGGCCAAGGCGCGGC
	'HumaHSV1-N1_2_strain_HG52__gb_NC001798.2_'	CGGCGCCGGAGGGGGC---GGCCGCCGAG-GTGCGGGGGCCCCTCCGGCCGGGGCGC---
	'HumaHSV1-N1_1_strain_17__gb_NC001806.2_'	CGGGTCCGGACGGGGCCCGGACCGCCGCG-GT-CGGGGGCCCCTCGTCCCGGGCCGT---
	'HumaHSV1-N1_1_isolate_2158_2007__emb_LT594106.1_'	CGGGCCCGGACGGGGCCCGGACCGCCGCG-GT-CGGGGGCCCCTCGTCCCGGGCCGT---
	'Human_alphaherpesvirus_1_HSV1_v76_d266__gb_OP297882.1_'	CGGGCCCGGACGGGGCCCGGACCGCCGCG-GT-CGGGGGCCCCTCGTCCCGGGCCGT---
	'Human_alphaherpesvirus_1_HSV_v29_site13_day2__gb_MG708290.1_'	CGGGCCCGGACGGGGCCCGGACCGCCGCG-GT-CGGGGGCCCCTCGTCCCGGGCCGT---
	'Human_alphaherpesvirus_1_HSV1_San_Francisco_USA_1980_EKN__gb_ON960056.1_'	CGGGCCCGGACGGGGCCCGGACCGCCGCG-GT-CGGGGGCCCCTCGTCCCGGGCCGT---
	'HumaHSV1-N1_1_CJ994__gb_KR011283.1_'	CGGGCCCGGACGGGGCCCGGACCGCCGCG-GT-CGGGGGCCCCTCGTCCCGGGCCGT---
	'HumaHSV1-N1_1_82S__gb_KR011307.1_'	CGGGCCCGGACGGGGCCCGGACCGCCGCG-GT-CGGGGGCCCCTCGTCCCGGGCCGT---
	'Human_alphaherpesvirus_1_914_H2__gb_KX265031.1_'	CGGGCCCGGACGGGGCCCGGACCGCCGCG-GT-CGGGGGCCCCTCGTCCCGGGCCGT---
	'Human_alphaherpesvirus_1_914_E3__gb_KX265037.1_'	CGGGCCCGGACGGGGCCCGGACCGCCGCG-GT-CGGGGGCCCCTCGTCCCGGGCCGT---
	'Human_alphaherpesvirus_1_HSV1_San_Francisco_USA_1979_DAB1__gb_ON960057.1_'	CGGGCCCGGACGGGGCCCGGACCGCCGCG-GT-CGGGGGCCCCTCGTCCCGGGCCGT---
	HSV1-N1__Query_30221_	CGGGCCCGGACGGKGACCGGACCGCCGCG-GT-CGGGGKSSCCTCGTCCCGGGCCGT---
	'HumaHSV1-N1_3__gb_NC001348.1_'	AAGTCCCGTAAATACG---GACCAATATA-TTCAACAAATTCCCGTTCCAGCAACAC---
	'HumaHSV1-N1_8__gb_NC009333.1_'	GCGTCCCCTTTAAAAA---GAATAATGT-------CAGCTCTATGCTAAGAAAACGC---
	'HumaHSV1-N1_4__gb_NC009334.1_'	ACATCTT-------------AATAACCC-------CAGTATCATATTGCACTAGGAT---
	'HumaHSV1-N1_7__gb_NC001716.2_'	GCCACGACAACAATAA---GAATACCGCGCCTTCCCAGTTACCTGCTGGAAGCGCGT---

	'Chimpanzee_alpha_1_herpesvirus_strain_105640__gb_NC023677.1_'	CGGGGAGCTCCCGGGGCTCGGCCCCAACACGCCCCGGGGGCCCCC---ACAGCAGCGGCG
	'HumaHSV1-N1_2_strain_HG52__gb_NC001798.2_'	------ACCTCGGCGGCCAAGCCCCGGCCCG-CCCGGGGGTCCCC---GAGGCAGAGGCG
	'HumaHSV1-N1_1_strain_17__gb_NC001806.2_'	---------------ACGCGGCCTTCGCCC--CGTGAGGGGACAG---ACGAACGAAACA
	'HumaHSV1-N1_1_isolate_2158_2007__emb_LT594106.1_'	---------------ACGCGGCCTTCGCCC--CGTGAGGGGACAG---ACGAACGAAACA
	'Human_alphaherpesvirus_1_HSV1_v76_d266__gb_OP297882.1_'	---------------ACGCGGCCTTCGCCC--CGCGAGGGGACAG---ACGAACGAAACA
	'Human_alphaherpesvirus_1_HSV_v29_site13_day2__gb_MG708290.1_'	---------------ACGCGGCCTTCGCCC--CGTGAGGGGCCGA---ACGAACGAAACA
	'Human_alphaherpesvirus_1_HSV1_San_Francisco_USA_1980_EKN__gb_ON960056.1_'	---------------ACGCGGCCTTCGCCC--CGTGAGGGGCCGA---ACGAACGAAACA
	'HumaHSV1-N1_1_CJ994__gb_KR011283.1_'	---------------ACGCGGCCTTCGCCC--CGTGAGGGGCCGA---ACGAACGAAACA
	'HumaHSV1-N1_1_82S__gb_KR011307.1_'	---------------ACGCGGCCTTCGCCC--CGTGAGGGGCCGA---ACGAACGAAACA
	'Human_alphaherpesvirus_1_914_H2__gb_KX265031.1_'	---------------ACGCGGCCTTCGCCC--CGTGAGGGGCCGA---ACGAACGAAACA
	'Human_alphaherpesvirus_1_914_E3__gb_KX265037.1_'	---------------ACGCGGCCTTCGCCC--CGTGAGGGGCCGA---ACGAACGAAACA
	'Human_alphaherpesvirus_1_HSV1_San_Francisco_USA_1979_DAB1__gb_ON960057.1_'	---------------ACGCGGCCTTCGCCC--CGTGAGGGGCCGA---ACGAACGAAACA
	HSV1-N1__Query_30221_	---------------ACGCGGCCTTCGCCC--CGTGTCCAGCCGA---ACGAACGAAACA
	'HumaHSV1-N1_3__gb_NC001348.1_'	----CGCTTGCTGTAATATTTGTGCAAACC--CCTTTAAAGTGGA--------------A
	'HumaHSV1-N1_8__gb_NC009333.1_'	----CACGTGAT----TATGACC-----CC--CCTGGTAGACAGGCTGGTAAAGAGAATA
	'HumaHSV1-N1_4__gb_NC009334.1_'	----TATGTGTTGC-CCATAGCCATAAATT--CGTGTGAGATGGACATCCAGTCTTTACG
	'HumaHSV1-N1_7__gb_NC001716.2_'	----CTGTTGTC----CGTGACAGCTATCC--TGAAAGACACAAA----GAAAAAAAAAA

	'Chimpanzee_alpha_1_herpesvirus_strain_105640__gb_NC023677.1_'	GGCCCCTGGAAGCGCGGAAGA--------AGACGG-------------------------
	'HumaHSV1-N1_2_strain_HG52__gb_NC001798.2_'	GACCCTCGGAGGCGCGGAAGA--------AGACGGG------------------------
	'HumaHSV1-N1_1_strain_17__gb_NC001806.2_'	TTCCGGCGACGGAACGAAAAACACCC--CAGACGGGTTAAAGAAACAGAAACCGCAACCC
	'HumaHSV1-N1_1_isolate_2158_2007__emb_LT594106.1_'	TTCCGGCGACGGAACGAAAAACACCC--CAGACGGG-TTAAAAAACAGAAACCGCAACCC
	'Human_alphaherpesvirus_1_HSV1_v76_d266__gb_OP297882.1_'	TTCCGGCGACGGAACGAAAAACACCC--CAGACGGG-TTAAAAAACAGAAACCGCAACCC
	'Human_alphaherpesvirus_1_HSV_v29_site13_day2__gb_MG708290.1_'	TCCCGGCGACGGAACGAAAAACACCC--CAGACGGGTTTAAAAAACAGAAACCGTAACCC
	'Human_alphaherpesvirus_1_HSV1_San_Francisco_USA_1980_EKN__gb_ON960056.1_'	TCCCGGCGACGGAACGAAAAACACCC--CAGACGGGTTTAAAAAACAGAAACCGTAACCC
	'HumaHSV1-N1_1_CJ994__gb_KR011283.1_'	TCCCGGCGACGGAACGAAAAACACCC--CAGACGGGTTTAAAAAACAGAAACCGTAACCC
	'HumaHSV1-N1_1_82S__gb_KR011307.1_'	TCCCGGCGACGGAACGAAAAACACCC--CAGACGGGTTTAAAAAACAGAAACCGTAACCC
	'Human_alphaherpesvirus_1_914_H2__gb_KX265031.1_'	TCCCGGCGACGGAACGAAAAACACCC--CAGACGGGTTTAAAAAACAGAAACCGTAACCC
	'Human_alphaherpesvirus_1_914_E3__gb_KX265037.1_'	TCCCGGCGACGGAACGAAAAACACCC--CAGACGGGTTTAAAAAACAGAAACCGTAACCC
	'Human_alphaherpesvirus_1_HSV1_San_Francisco_USA_1979_DAB1__gb_ON960057.1_'	TCCCGGCGACGGAACGAAAAACACCC--CAGACGGGTTTAAAAAACAGAAACCGTAACCC
	HSV1-N1__Query_30221_	TCCCGGCGACGGCASSAAAAACACCC--CAGACGGAATTAAAAAACAGAAANCNNNACCC
	'HumaHSV1-N1_3__gb_NC001348.1_'	GACCCCACTAACGCATAGGGATTTGG---------GATTGGTACGCATACCCTGAAACCT
	'HumaHSV1-N1_8__gb_NC009333.1_'	GTTGGCATCAACTCTGGGGAATTCGAGGCAGAAGCGGTTAAGAGAAGTGTGCAGAATGTC
	'HumaHSV1-N1_4__gb_NC009334.1_'	GCTTGTCCCCACCCCATGGATTTCTA-----------TTGTTAAAGATATTCAGAATGTT
	'HumaHSV1-N1_7__gb_NC001716.2_'	CCCAGCCTCAGGCGTAGCAGCTGCGACGCTCAGCGCGGTGTCTGAAAGCTCGCCAAGGTC

	'Chimpanzee_alpha_1_herpesvirus_strain_105640__gb_NC023677.1_'	------------------GGAAAAA-AAAGAGGGGGGGGGGGGAGTGCTGGCGGGAGAAA
	'HumaHSV1-N1_2_strain_HG52__gb_NC001798.2_'	------------AGGCGGGGGAAAA-AAGGGGGAAGAGAGGGGGAGGTAGGGAGGGGAGA
	'HumaHSV1-N1_1_strain_17__gb_NC001806.2_'	CCACCACCCCCGAAACGGGGAAAACGAAAAAACAGACCAGCGGCCGGCCGGCGCTTAGGG
	'HumaHSV1-N1_1_isolate_2158_2007__emb_LT594106.1_'	C--CCACCCCCGAAACGGGGAAAAC-AAAAAACAGACCAGCGGCCGGCCGGCGCTTAGGG
	'Human_alphaherpesvirus_1_HSV1_v76_d266__gb_OP297882.1_'	C--CCACCCCCGAAACGGGGAAAAC-AAAAAACAGACCAGCGGCCGGCCGGCGCTTAGGG
	'Human_alphaherpesvirus_1_HSV_v29_site13_day2__gb_MG708290.1_'	C--CCACCCCCGAAACGGGGAAAAC-AAAAAACAGACCAGCGGCCGGCCGGCGCTTAGGG
	'Human_alphaherpesvirus_1_HSV1_San_Francisco_USA_1980_EKN__gb_ON960056.1_'	C--CCACCCCCCAAACGGGGAAAAC-AAAAAACAGACCAGCGGCCGGCCGGCGCTTA---
	'HumaHSV1-N1_1_CJ994__gb_KR011283.1_'	C--CCACCCCCGAAACGGGGAAAAC-AAAAAACAGACCAGCGGCCGGCCGGCGCTTAGGG
	'HumaHSV1-N1_1_82S__gb_KR011307.1_'	C--CCACCCCCGAAACGGGGAAAAC-AAAAAACAGACCAGCGGCCGGCCGGCGCTTAGGG
	'Human_alphaherpesvirus_1_914_H2__gb_KX265031.1_'	C--CCACCCCCGAAACGGGGAAAAC-AAAAAACAGACCAGCGGCCGGCCGGCGCTTAGGG
	'Human_alphaherpesvirus_1_914_E3__gb_KX265037.1_'	C--CCACCCCCGAAACGGGGAAAAC-AAAAAACAGACCAGCGGCCGGCCGGCGCTTAGGG
	'Human_alphaherpesvirus_1_HSV1_San_Francisco_USA_1979_DAB1__gb_ON960057.1_'	C--CCCCCCCCCCAACGGGGAAAAC-AAAAAACAGACCAGCGGCCGGCCGGCGCTTAGGG
	HSV1-N1__Query_30221_	C--CCACCCCCSWAACGRSMAAAAC-AAAAAACAGACCAGCGGCCGGCCGGCGSKYAGGG
	'HumaHSV1-N1_3__gb_NC001348.1_'	ATTTTCT---CTTTACAGTTACAGGGTAGA--GTTTCATGCAAGTTTTCATTGTTTGATA
	'HumaHSV1-N1_8__gb_NC009333.1_'	CTG-------GAAGACAGAGATAACCCAAACCTGCCGAAGACAGTTGTATTAGAGTTGGT
	'HumaHSV1-N1_4__gb_NC009334.1_'	TCATTCCTACACTAGTATTTATTGCCCAAG-GAGTTTGTGAGGGTTATATTGGTGTCATA
	'HumaHSV1-N1_7__gb_NC001716.2_'	TCGCGTAAAAGAACAGATGTGAACTTCAGA-TGTACCAACCAAATAATACGGGTTCCGCT

	'Chimpanzee_alpha_1_herpesvirus_strain_105640__gb_NC023677.1_'	AAGAAAAGGCACGCTTGTGTGCGGAGAAGCCTTCTTTCTCTGGAGTCCGTTTT--TCGGC
	'HumaHSV1-N1_2_strain_HG52__gb_NC001798.2_'	GGAGAAGGGCGCGCCGGTGCGCGGAGCAGCCTTCCTTCTCCGGAGTCCCTCTCGATCGGC
	'HumaHSV1-N1_1_strain_17__gb_NC001806.2_'	GGAGGATGTCGCCGACGCCCCTTGGCCGCCCCGGCTGCAGGGGGGCCCGGAGA--GCCGC
	'HumaHSV1-N1_1_isolate_2158_2007__emb_LT594106.1_'	GGAGGATGTCGCCGACGCCCCTTGGTCGCCCCGGCTGCAGGGGGGCCCGGAGA--GCCGC
	'Human_alphaherpesvirus_1_HSV1_v76_d266__gb_OP297882.1_'	GGAGGATGTCGCCGACGCCCCTTGGCCGCCCCGGCTGCAGGGGGGCCCGGAGA--GCCGC
	'Human_alphaherpesvirus_1_HSV_v29_site13_day2__gb_MG708290.1_'	GGAGGATGTCGCCGACGCCCCTTGGCCGCCCCGGCTGCAGGGGGGCCCGGAGA--GCCGC
	'Human_alphaherpesvirus_1_HSV1_San_Francisco_USA_1980_EKN__gb_ON960056.1_'	GGAGGATGTCGCCGACG-------------------------------------------
	'HumaHSV1-N1_1_CJ994__gb_KR011283.1_'	GGAGGATGTCGCCGACGCCCCTTGGCCGCCCCGGCTGCAGGGGGGCCCGGAGA--GCCGC
	'HumaHSV1-N1_1_82S__gb_KR011307.1_'	GGAGGATGTCGCCGACGCCCCTTGGCCGCCCCGGCTGCAGGGGGGCCCGGAGA--GCCGC
	'Human_alphaherpesvirus_1_914_H2__gb_KX265031.1_'	GGAGGATGTCGCCGACGCCCCTTGGCCGCCCCGGCTGCAGGGGGGCCCGGAGA--GCCGC
	'Human_alphaherpesvirus_1_914_E3__gb_KX265037.1_'	GGAGGATGTCGCCGACGCCCCTTGGCCGCCCCGGCTGCAGGGGGGCCCGGAGA--GCCGC
	'Human_alphaherpesvirus_1_HSV1_San_Francisco_USA_1979_DAB1__gb_ON960057.1_'	GGAGGATGTCGCCGACGCCCCTTGGCCGCCCCGGCTGCAGGGGGGCCCGGAGA--GCCGC
	HSV1-N1__Query_30221_	GGAGGATGTCGCCGACGCCCCTTGGCCGCCCCGGCTGCAGGSGGGCCCGGAGA--GCCGC
	'HumaHSV1-N1_3__gb_NC001348.1_'	CATCGGC-GTGTGTATGGACTTCAGACGTTGTCTGTGTATCAAAAAAC-------CATAC
	'HumaHSV1-N1_8__gb_NC009333.1_'	TAA-----GCACCTAGGGAGCTCCTGTGCAAGTCTCACAGAGGAGGACG-----TGATTT
	'HumaHSV1-N1_4__gb_NC009334.1_'	GCACAATGCCACCACTGAACCCCCCGTCCAAATTTTATTCTGGGGG-------------C
	'HumaHSV1-N1_7__gb_NC001716.2_'	ATAAAAA-GTGCACCTCTATTCCCGTTCTTATCCCCGTTCTAACTCTTCC----TTGTAT

	'Chimpanzee_alpha_1_herpesvirus_strain_105640__gb_NC023677.1_'	GGCA---------------------------GGTCCCTGTGGCTGTTGTTGCCGCGCCCC
	'HumaHSV1-N1_2_strain_HG52__gb_NC001798.2_'	GGCG---------------------------GGCCCCTGCGTTCGTTGCTGCCGCGCCCC
	'HumaHSV1-N1_1_strain_17__gb_NC001806.2_'	GGCACCCGGACGCGCCCGGAAAGTCTTTCGCACCACCCGCGATCGGCACGGCCGCGCCCC
	'HumaHSV1-N1_1_isolate_2158_2007__emb_LT594106.1_'	GGCACCCGGACGCGCCCGGAAAGTCTTTCGCACCACCCGCGATCGGCACGGCCGCGCCCC
	'Human_alphaherpesvirus_1_HSV1_v76_d266__gb_OP297882.1_'	GGCACCCGGACGCGCCCGGAAAGTCTTTCGCACCACCCGCGATCGGCACGGCCGCGCCCC
	'Human_alphaherpesvirus_1_HSV_v29_site13_day2__gb_MG708290.1_'	GGCACCCGGACGCGCCCGGAAAGTCTTTCGCACCACCCGCGATCGGCACGGCCGCGCCCC
	'Human_alphaherpesvirus_1_HSV1_San_Francisco_USA_1980_EKN__gb_ON960056.1_'	------------------------------------------------------------
	'HumaHSV1-N1_1_CJ994__gb_KR011283.1_'	GGCACCCGGACGCGCCCGGAAAGTCTTTCGCACCACCCGCGATCGGCACGGCCGCGCCCC
	'HumaHSV1-N1_1_82S__gb_KR011307.1_'	GGCACCCGGACGCGCCCGGAAAGTCTTTCGCACCACCCGCGATCGGCACGGCCGCGCCCC
	'Human_alphaherpesvirus_1_914_H2__gb_KX265031.1_'	GGCACCCGGACGCGCCCGGAAAGTCTTTCGCACCACCCGCGATCGGCACGGCCGCGCCCC
	'Human_alphaherpesvirus_1_914_E3__gb_KX265037.1_'	GGCACCCGGACGCGCCCGGAAAGTCTTTCGCACCACCCGCGATCGGCACGGCCGCGCCCC
	'Human_alphaherpesvirus_1_HSV1_San_Francisco_USA_1979_DAB1__gb_ON960057.1_'	GGCACCCGGACGCGCCCGGAAAGTCTTTCGCACCACCGGCGATCGGCACGGCCGCGCCCC
	HSV1-N1__Query_30221_	GGCACCCGGACGCGCCCGGAAAGTCTTTCGCACCACCCGCGATCGGCACGGCCGCGCCCM
	'HumaHSV1-N1_3__gb_NC001348.1_'	ATCCTCTGTAT------------AATTCTCTTCTACACACGTGTATAATTCGCCATTTTC
	'HumaHSV1-N1_8__gb_NC009333.1_'	ACTACCTGGGC------------CCTTATGCCGTACTTGGGGACGAGGTCCTGTCATTAC
	'HumaHSV1-N1_4__gb_NC009334.1_'	GTCACCTGAAA------------CCTT-----GTTTTCGAGCACCTCACATACACCTTAC
	'HumaHSV1-N1_7__gb_NC001716.2_'	CATACCTTGCA------------TGTTAACCGGATCCCGTGGATCTTACACACATACACA

	'Chimpanzee_alpha_1_herpesvirus_strain_105640__gb_NC023677.1_'	CGGTTTTA--------------TAAAGACACGGATGACGCAGCAAAAACA-GCCA----C
	'HumaHSV1-N1_2_strain_HG52__gb_NC001798.2_'	CGGTTTTA--------------TAAAGACAGGGATGACGCAGCAGAAATG-CCCA----C
	'HumaHSV1-N1_1_strain_17__gb_NC001806.2_'	CGCTTTTA--------------TAAAGGCTGAGATGACGCAGCAAAAACAGGCCA----C
	'HumaHSV1-N1_1_isolate_2158_2007__emb_LT594106.1_'	CGCTTTTA--------------TAAAGGCTCAGATGACGCAGCAAAAACAGGCCA----C
	'Human_alphaherpesvirus_1_HSV1_v76_d266__gb_OP297882.1_'	CGCTTTTA--------------TAAAGGCTCAGATGACGCAGCAAAAACAGGCCA----C
	'Human_alphaherpesvirus_1_HSV_v29_site13_day2__gb_MG708290.1_'	CGCTTTTA--------------TAAAGGCTCAGATGACGCAGCAAAAACAGGCCA----C
	'Human_alphaherpesvirus_1_HSV1_San_Francisco_USA_1980_EKN__gb_ON960056.1_'	------------------------------------------------------------
	'HumaHSV1-N1_1_CJ994__gb_KR011283.1_'	CGCTTTTA--------------TAAAGGCTCAGATGACGCAGCAAAAACAGGCCA----C
	'HumaHSV1-N1_1_82S__gb_KR011307.1_'	CGCTTTTA--------------TAAAGGCTCAGATGACGCAGCAAAAACAGGCCA----C
	'Human_alphaherpesvirus_1_914_H2__gb_KX265031.1_'	CGCTTTTA--------------TAAAGGCTCAGATGACGCAGCAAAAACAGGCCA----C
	'Human_alphaherpesvirus_1_914_E3__gb_KX265037.1_'	CGCTTTTA--------------TAAAGGCTCAGATGACGCAGCAAAAACAGGCCA----C
	'Human_alphaherpesvirus_1_HSV1_San_Francisco_USA_1979_DAB1__gb_ON960057.1_'	CGCTTTTA--------------TAAAGGCTCAGATGACGCAGCAAAAACAGGCCA----C
	HSV1-N1__Query_30221_	CGMKTTNR--------------NAAAGGCTCAGATGACGCAGCAAAAACASGCCA----C
	'HumaHSV1-N1_3__gb_NC001348.1_'	TATGTAAA-----------------------AATCGATGTCAGAATGGCTGGTTA-----
	'HumaHSV1-N1_8__gb_NC009333.1_'	TGAGCACA----------------GTGGGCCAGGCGGGGGTGCCATGGACGGCCGAGGGT
	'HumaHSV1-N1_4__gb_NC009334.1_'	TGTTCACAACTCAGCAGTTATTCTATTAGCTAAACGAAGGAG-AATGAAGAAGCAGGCGA
	'HumaHSV1-N1_7__gb_NC001716.2_'	CACACACAA----------ACTTGGTGAGGTAAACACAGAAA------------------

	'Chimpanzee_alpha_1_herpesvirus_strain_105640__gb_NC023677.1_'	AACAACACGTGGGCGGATTCCAGCGGGGGGGTTGCCTCTCCGGCGTTTTAATGGATCTCT
	'HumaHSV1-N1_2_strain_HG52__gb_NC001798.2_'	AGCAACACGCGGGCGGGGCTCG-----------GGCTCTCCGGCGGCTTAATGGATCTCC
	'HumaHSV1-N1_1_strain_17__gb_NC001806.2_'	AGCACCACGTGGGTAGGTGATGTAATTTTATTTTCCTCGTCTGCGGCCTAATGGATTTCC
	'HumaHSV1-N1_1_isolate_2158_2007__emb_LT594106.1_'	AGCACCACGTGGGTAGGTGATGTAATTTTATTTTCCTCGTCTGCGGCCTAATGGATTTCC
	'Human_alphaherpesvirus_1_HSV1_v76_d266__gb_OP297882.1_'	AGCACCACGTGGGTAGGTGATGTAATTTTATTTTCCTCGTCTGCGGCCTAATGGATTTCC
	'Human_alphaherpesvirus_1_HSV_v29_site13_day2__gb_MG708290.1_'	AGCACCACGTGGGTAGGTGATGTAATTTTATTTTCCTCGTCTGCGGCCTAATGGATTTCC
	'Human_alphaherpesvirus_1_HSV1_San_Francisco_USA_1980_EKN__gb_ON960056.1_'	------------------------------------------------------------
	'HumaHSV1-N1_1_CJ994__gb_KR011283.1_'	AGCACCACGTGGGTAGGTGATGTAATTTTATTTTCCTCGTCTGCGGCCTAATGGATTTCC
	'HumaHSV1-N1_1_82S__gb_KR011307.1_'	AGCACCACGTGGGTAGGTGATGTAATTTTATTTTCCTCGTCTGCGGCCTAATGGATTTCC
	'Human_alphaherpesvirus_1_914_H2__gb_KX265031.1_'	AGCACCACGTGGGTAGGTGATGTAATTTTATTTTCCTCGTCTGCGGCCTAATGGATTTCC
	'Human_alphaherpesvirus_1_914_E3__gb_KX265037.1_'	AGCACCACGTGGGTAGGTGATGTAATTTTATTTTCCTCGTCTGCGGCCTAATGGATTTCC
	'Human_alphaherpesvirus_1_HSV1_San_Francisco_USA_1979_DAB1__gb_ON960057.1_'	AGCACCACGTGGGTAGGTGATGTAATTTTATTTTCCTCGTCTGCGGCCTAATGGATTTCC
	HSV1-N1__Query_30221_	AGCACCACGCCGGTCGKTGATGTAATTTTATTTTCCTCGTCTGCGGCCTARTGGATTTCC
	'HumaHSV1-N1_3__gb_NC001348.1_'	------------------TATCCAATAAATTATCATCATCCAACACCTCAA-----CGGT
	'HumaHSV1-N1_8__gb_NC009333.1_'	GTGGCCTCGGTCATCCAGGACATAATAGATGATTGCGAGTTACAGTTT----------GT
	'HumaHSV1-N1_4__gb_NC009334.1_'	AGATTCAGGAGAGTTCACTGCCCGCTCCTTGATCTTCAGCCACTGCCC----------TT
	'HumaHSV1-N1_7__gb_NC001716.2_'	----TCTCACTAACTCATAATCCCCTACACGCTTA----CCACCACCTAAAA--ATGGTT

	'Chimpanzee_alpha_1_herpesvirus_strain_105640__gb_NC023677.1_'	GGGCACGGCG----------------------------CCCAAGCCTG---------CGG
	'HumaHSV1-N1_2_strain_HG52__gb_NC001798.2_'	GGGCACGGCG----------------------------CCCGCAACCG---------CAG
	'HumaHSV1-N1_1_strain_17__gb_NC001806.2_'	GGGCGCGGTG----------------------------CCCCTGTCTG---------CAG
	'HumaHSV1-N1_1_isolate_2158_2007__emb_LT594106.1_'	GGGCGCGGTG----------------------------CCCCTGTCTG---------CAG
	'Human_alphaherpesvirus_1_HSV1_v76_d266__gb_OP297882.1_'	GGGCGCGGTG----------------------------CCCCTGTCTG---------CAG
	'Human_alphaherpesvirus_1_HSV_v29_site13_day2__gb_MG708290.1_'	GGGCGCGGTG----------------------------CCCCTGTCTG---------CAG
	'Human_alphaherpesvirus_1_HSV1_San_Francisco_USA_1980_EKN__gb_ON960056.1_'	------------------------------------------------------------
	'HumaHSV1-N1_1_CJ994__gb_KR011283.1_'	GGGCGCGGTG----------------------------CCCCTGTCTG---------CAG
	'HumaHSV1-N1_1_82S__gb_KR011307.1_'	GGGCGCGGTG----------------------------CCCCTGTCTG---------CAG
	'Human_alphaherpesvirus_1_914_H2__gb_KX265031.1_'	GGGCGCGGTG----------------------------CCCCTGTCTG---------CAG
	'Human_alphaherpesvirus_1_914_E3__gb_KX265037.1_'	GGGCGCGGTG----------------------------CCCCTGTCTG---------CAG
	'Human_alphaherpesvirus_1_HSV1_San_Francisco_USA_1979_DAB1__gb_ON960057.1_'	GGGCGCGGTG----------------------------CCCCTGTCTG---------CAG
	HSV1-N1__Query_30221_	GGGCGCGGTG----------------------------CCSCTGTCTG---------CAG
	'HumaHSV1-N1_3__gb_NC001348.1_'	AGGTTCAGGA-CATGCAGTTTTATAAAAATAACATGGGTCTTTGTTAG--GGTTTACCAC
	'HumaHSV1-N1_8__gb_NC009333.1_'	GGGCCCAGAA-------------------GAGCCTTGCCTTATCCAAG---------GAC
	'HumaHSV1-N1_4__gb_NC009334.1_'	GTGACTAAAATGGTTCACTACCCTCGTGGAATCCTGATCCCATGTAAATAAAACCGTGAC
	'HumaHSV1-N1_7__gb_NC001716.2_'	ATGACCAAAA--------------------------------------------------

	'Chimpanzee_alpha_1_herpesvirus_strain_105640__gb_NC023677.1_'	AGCACTTAACTAATGCATGGCACGCGGACGCGCGAGTGCTTAATGGAAGGGCGTGGGGCG
	'HumaHSV1-N1_2_strain_HG52__gb_NC001798.2_'	AGCACTCAGCTGGCGCGCCCCCCCCCAACGTGGGAGTGTTTAATGGAAGGGCGTGGGGCC
	'HumaHSV1-N1_1_strain_17__gb_NC001806.2_'	AGCACTTAACGGATTGATATCTCGCGGGCACGCGCGCCCTTAATGGACCGGCGCGGGGCG
	'HumaHSV1-N1_1_isolate_2158_2007__emb_LT594106.1_'	AGCACTTAACGGATTGATATCTCGCGGGCACGCGCGCCCTTAATGGACCGGCGCGGGGCG
	'Human_alphaherpesvirus_1_HSV1_v76_d266__gb_OP297882.1_'	AGCACTTAACGGATTGATATCTCGCGGGCACGCGCGCCCTTAATGGACCGGCGCGGGGCG
	'Human_alphaherpesvirus_1_HSV_v29_site13_day2__gb_MG708290.1_'	AGCACTTAACGGATTGATATCTCGCGGGCACGCGCGCCCTTAATGGACCGGCGCGGGGCG
	'Human_alphaherpesvirus_1_HSV1_San_Francisco_USA_1980_EKN__gb_ON960056.1_'	------------------------------------------------------------
	'HumaHSV1-N1_1_CJ994__gb_KR011283.1_'	AGCACTTAACGGATTGATATCTCGCGGGCACGCGCGCCCTTAATGGACCGGCGCGGGGCG
	'HumaHSV1-N1_1_82S__gb_KR011307.1_'	AGCACTTAACGGATTGATATCTCGCGGGCACGCGCGCCCTTAATGGACCGGCGCGGGGCG
	'Human_alphaherpesvirus_1_914_H2__gb_KX265031.1_'	AGCACTTAACGGATTGATATCTCGCGGGCACGCGCGCCCTTAATGGACCGGCGCGGGGCG
	'Human_alphaherpesvirus_1_914_E3__gb_KX265037.1_'	AGCACTTAACGGATTGATATCTCGCGGGCACGCGCGCCCTTAATGGACCGGCGCGGGGCG
	'Human_alphaherpesvirus_1_HSV1_San_Francisco_USA_1979_DAB1__gb_ON960057.1_'	AGCACTTAACGGATTGATATCTCGCGGGCACGCGCGCCCTTAATGGACCGGCGCGGGGCG
	HSV1-N1__Query_30221_	AGCACTTWNCGGACCGMTATCTCGCGGGCACGCGCGCCCTTAMKGRACCGGCGCGGGGCG
	'HumaHSV1-N1_3__gb_NC001348.1_'	GGCCTTTGGAAAAAGTAATTGCATGGCCGTTAAAATACCATGACGAAATGCTCGCATGCC
	'HumaHSV1-N1_8__gb_NC009333.1_'	AGTCGGTAGTGGAGGAGCTTTTTCCGTCCCCGGGCGTCCCAAGCCTGACAGTGGGTAAAA
	'HumaHSV1-N1_4__gb_NC009334.1_'	AGCTCATGGGGTGGGAGATATCGCTGTTCCTTAGGACCCTTTTACTAACCCTAATTCGAT
	'HumaHSV1-N1_7__gb_NC001716.2_'	----------------------------------------------------------CT

	'Chimpanzee_alpha_1_herpesvirus_strain_105640__gb_NC023677.1_'	GGCT-GCCGGATGCCCGCGGGG--GCCTAAT---------------------------GC
	'HumaHSV1-N1_2_strain_HG52__gb_NC001798.2_'	GGCC-GCCGGATGCCCGCGGGG--GCCTAAT---------------------------GC
	'HumaHSV1-N1_1_strain_17__gb_NC001806.2_'	GGGG-GCCGGATACCCACACGG--GCG---------------------------------
	'HumaHSV1-N1_1_isolate_2158_2007__emb_LT594106.1_'	GGGG-GCCGGATACCCACACGG--GCG---------------------------------
	'Human_alphaherpesvirus_1_HSV1_v76_d266__gb_OP297882.1_'	GGGG-GCCGGATACCCACACGG--GCG---------------------------------
	'Human_alphaherpesvirus_1_HSV_v29_site13_day2__gb_MG708290.1_'	GGGG-GCCGGATACCCACACGG--GC----------------------------------
	'Human_alphaherpesvirus_1_HSV1_San_Francisco_USA_1980_EKN__gb_ON960056.1_'	------------------------------------------------------------
	'HumaHSV1-N1_1_CJ994__gb_KR011283.1_'	GGGG-GCCGGATACCCACACGG--GC----------------------------------
	'HumaHSV1-N1_1_82S__gb_KR011307.1_'	GGGG-GCCGGATACCCACACGG--GC----------------------------------
	'Human_alphaherpesvirus_1_914_H2__gb_KX265031.1_'	GGGG-GCCGGATACCCACACGG--GC----------------------------------
	'Human_alphaherpesvirus_1_914_E3__gb_KX265037.1_'	GGGG-GCCGGATACCCACACGG--GC----------------------------------
	'Human_alphaherpesvirus_1_HSV1_San_Francisco_USA_1979_DAB1__gb_ON960057.1_'	GGGG-GGCGGATACCCACACGG--GCG---------------------------------
	HSV1-N1__Query_30221_	GGGG-RTYGGATACCCACACGG--GCG---------------------------------
	'HumaHSV1-N1_3__gb_NC001348.1_'	GGCATGTAAAATACCCAATGGG--ATGGGTTTTCTTATATGAAAGTCTACATCAAGTATG
	'HumaHSV1-N1_8__gb_NC009333.1_'	AAC--GAAAAATCGC---------ATCCCTGCTCTCTGACCTGGATTTGT----------
	'HumaHSV1-N1_4__gb_NC009334.1_'	AGC--ATATGCTTCCCGTTGGGTAACATGTGCTATTGAATTAGGGTTAGTC-------TG
	'HumaHSV1-N1_7__gb_NC001716.2_'	GGCA-ATAGTCTATCT--------TCTTTTTCTTTCCATTCACAGCCAATGTG-------

	'Chimpanzee_alpha_1_herpesvirus_strain_105640__gb_NC023677.1_'	AGCGGGAGGCGTGTGTCGGTGGCGCCGCGGGCCGTCTGCTGGCCCGC-------------
	'HumaHSV1-N1_2_strain_HG52__gb_NC001798.2_'	GGCGGGAGGCGTGGGCCGCTGGCGCCGCGGCCCGTCTGCTGGCCCGCGGCCCGTCTGCTG
	'HumaHSV1-N1_1_strain_17__gb_NC001806.2_'	-------------GGGGGGGGGTGTCGCGGGCCGTCTGCTGGCCCGC-------------
	'HumaHSV1-N1_1_isolate_2158_2007__emb_LT594106.1_'	--------------GGGGGGGGTGTCGCGGGCCGTCTGCTGGCCCGC-------------
	'Human_alphaherpesvirus_1_HSV1_v76_d266__gb_OP297882.1_'	--------------GGGGGGGGTGTCGCGGGCCGTCTGCTGGCCCGC-------------
	'Human_alphaherpesvirus_1_HSV_v29_site13_day2__gb_MG708290.1_'	---------------GGGGGGGTGTCGCGGGCCGTCTGCTGGCCCGC-------------
	'Human_alphaherpesvirus_1_HSV1_San_Francisco_USA_1980_EKN__gb_ON960056.1_'	------------------------------------------------------------
	'HumaHSV1-N1_1_CJ994__gb_KR011283.1_'	--------------GGGGGGGGTGTCGCGGGCCGTCTGCTGGCCCGC-------------
	'HumaHSV1-N1_1_82S__gb_KR011307.1_'	--------------GGGGGGGGTGTCGCGGGCCGTCTGCTGGCCCGC-------------
	'Human_alphaherpesvirus_1_914_H2__gb_KX265031.1_'	--------------GGGGGGGGTGTCGCGGGCCGTCTGCTGGCCCGC-------------
	'Human_alphaherpesvirus_1_914_E3__gb_KX265037.1_'	--------------GGGGGGGGTGTCGCGGGCCGTCTGCTGGCCCGC-------------
	'Human_alphaherpesvirus_1_HSV1_San_Francisco_USA_1979_DAB1__gb_ON960057.1_'	--------------GGGGGGGGTGTCGCGGGCCGTCTGCTGGCCCGC-------------
	HSV1-N1__Query_30221_	--------------AGNNGGGGTGTCGCGGGCCGTCTGCTGGCCCGC-------------
	'HumaHSV1-N1_3__gb_NC001348.1_'	AGGTTTGTGATTATAAGATTTGTATTAAATAGCTCATTCCTGTTTATATAAA--------
	'HumaHSV1-N1_8__gb_NC009333.1_'	AGTTGTGTACCCGTAACGATGGCA--AAGGAACTGGCGGCGGTCTATGCCGA--------
	'HumaHSV1-N1_4__gb_NC009334.1_'	GATAGTATATGC-TACTACCCGGG--AAGCATATGCTACCCGTTTAGGGTTAAAAAGGG-
	'HumaHSV1-N1_7__gb_NC001716.2_'	-------------CAGTACTCGTG----------------GGTCCACAACAACGAAAGA-

	'Chimpanzee_alpha_1_herpesvirus_strain_105640__gb_NC023677.1_'	------GGC--CACGTAAACAATGAC-ACAGGGGTTT------TCTTCGCCTCGGCTGAC
	'HumaHSV1-N1_2_strain_HG52__gb_NC001798.2_'	GCCCGCGGC--CACGTAAACAATGAC-ACAGGGGTTC------TCTCCGCCGCGGCCGGC
	'HumaHSV1-N1_1_strain_17__gb_NC001806.2_'	------GGC--CACATAAACAATGACTCTGGGCCTTT------CTGCCTCTGCCGCTTGT
	'HumaHSV1-N1_1_isolate_2158_2007__emb_LT594106.1_'	------GGC--CACTGA----------CGGGGCCTTT------CTGCCTCTGCCGCTTGT
	'Human_alphaherpesvirus_1_HSV1_v76_d266__gb_OP297882.1_'	------GGC--CACTGA----------CTGGGCCTTT------CTGCCTCTGCCGCTTGT
	'Human_alphaherpesvirus_1_HSV_v29_site13_day2__gb_MG708290.1_'	------GGC--CACATA----------AACAGCCTTT------CTGCCTCTGCCGCTTGT
	'Human_alphaherpesvirus_1_HSV1_San_Francisco_USA_1980_EKN__gb_ON960056.1_'	------------------------------------------------------------
	'HumaHSV1-N1_1_CJ994__gb_KR011283.1_'	------GGC--CACATAAACA----------GCCTTT------CTGCCTCTGCCGCTTGT
	'HumaHSV1-N1_1_82S__gb_KR011307.1_'	------GGC--CACATAAACA----------GCCTTT------CTGCCTCTGCCGCTTGT
	'Human_alphaherpesvirus_1_914_H2__gb_KX265031.1_'	------GGC--CACATAAACA----------GCCTTT------CTGCCTCTGCCGCTTGT
	'Human_alphaherpesvirus_1_914_E3__gb_KX265037.1_'	------GGC--CACATAAACA----------GCCTTT------CTGCCTCTGCCGCTTGT
	'Human_alphaherpesvirus_1_HSV1_San_Francisco_USA_1979_DAB1__gb_ON960057.1_'	------GGC--CACATAAACA---------------------------------------
	HSV1-N1__Query_30221_	------GGC--CACWKANNNN----------GCCTTT------CTGCCTCTGCCGCTTGT
	'HumaHSV1-N1_3__gb_NC001348.1_'	---------------------------GCTGATCTTT---GGGTATGTTTGATGAAATTT
	'HumaHSV1-N1_8__gb_NC009333.1_'	-----------TGTGTCAGCCCTAGCCATGGACCTCT-----GTCTTCT------TAGTT
	'HumaHSV1-N1_4__gb_NC009334.1_'	------GGCCTTATAAACACTCTTGCTAACGCCCTCTTGAGGGTCCGCTTATCGGTAGCT
	'HumaHSV1-N1_7__gb_NC001716.2_'	------GAC--TGTAGAGACACTT--------CCTTT---AAGTAGACCT-----TAGAG

	'Chimpanzee_alpha_1_herpesvirus_strain_105640__gb_NC023677.1_'	ACGGGGCGGTGCCGGCCCGG----------CCGCGGGCTGCGGCGC-----TCCTCAGCT
	'HumaHSV1-N1_2_strain_HG52__gb_NC001798.2_'	GCGGGGCGTTGCCGGCCCGGCCCGGC---CCCGGAGCCCGCGGCGC-----TGCTCGGCT
	'HumaHSV1-N1_1_strain_17__gb_NC001806.2_'	GAGTGCGCGCGCCGGCTCTG--------------------CGGTG---------TCGGCG
	'HumaHSV1-N1_1_isolate_2158_2007__emb_LT594106.1_'	GTGTGCGCGCGCCGGCTCTG--------------------CGGTG---------TCGGCG
	'Human_alphaherpesvirus_1_HSV1_v76_d266__gb_OP297882.1_'	GTGTGCGCGCGCCGGCTCTG--------------------CGGTG---------TCGGCG
	'Human_alphaherpesvirus_1_HSV_v29_site13_day2__gb_MG708290.1_'	GTGTGCGCGCGCCGGCTCTG--------------------CGGTG---------TCGGCG
	'Human_alphaherpesvirus_1_HSV1_San_Francisco_USA_1980_EKN__gb_ON960056.1_'	------------------------------------------------------------
	'HumaHSV1-N1_1_CJ994__gb_KR011283.1_'	GTGTGCGCGCGCCGGCTCTG--------------------CGGTG---------TCGGCG
	'HumaHSV1-N1_1_82S__gb_KR011307.1_'	GTGTGCGCGCGCCGGCTCTG--------------------CGGTG---------TCGGCG
	'Human_alphaherpesvirus_1_914_H2__gb_KX265031.1_'	GTGTGCGCGCGCCGGCTCTG--------------------CGGTG---------TCGGCG
	'Human_alphaherpesvirus_1_914_E3__gb_KX265037.1_'	GTGTGCGCGCGCCGGCTCTG--------------------CGGTG---------TCGGCG
	'Human_alphaherpesvirus_1_HSV1_San_Francisco_USA_1979_DAB1__gb_ON960057.1_'	-----------------CTG--------------------CGGTG----------CGGCG
	HSV1-N1__Query_30221_	GKGTGCGCGCGCCGGCKCTG--------------------CGGTG---------TCGGCG
	'HumaHSV1-N1_3__gb_NC001348.1_'	TAGAAACGTTTTTAACAGACGTAGATAATAGTAAAGTCAACTGCAT----ATCTCGTAGT
	'HumaHSV1-N1_8__gb_NC009333.1_'	ACGCAGACCCGGCAACACTGGACACTAAAAGTCTGGCCCTCACTACAGGGAAGTTTCAGA
	'HumaHSV1-N1_4__gb_NC009334.1_'	ACACAGGCCC-----CTCTGATTGACGTTGGTGTAGCCTCCCATA-----GTCTTCCTGG
	'HumaHSV1-N1_7__gb_NC001716.2_'	ACACACCAAATACAACCACAACCAAAAAAAAAACAGAAAACAACACA-------------

	'Chimpanzee_alpha_1_herpesvirus_strain_105640__gb_NC023677.1_'	GCGGCCGCGGGCTCC-GGGGCTCCACACTCTCCCTGGCTGTCTCTGTCTTCTCTT-----
	'HumaHSV1-N1_2_strain_HG52__gb_NC001798.2_'	GCGGCCGCGGGCTCCGGGGGCTCCGCACTCTGCCCGGCTCGCCCCGTCCCCCCTC-----
	'HumaHSV1-N1_1_strain_17__gb_NC001806.2_'	GCGGCTGCGG--------------------------------------------------
	'HumaHSV1-N1_1_isolate_2158_2007__emb_LT594106.1_'	GCGGCTGCGG--------------------------------------------------
	'Human_alphaherpesvirus_1_HSV1_v76_d266__gb_OP297882.1_'	GCGGCTGCGG--------------------------------------------------
	'Human_alphaherpesvirus_1_HSV_v29_site13_day2__gb_MG708290.1_'	GCG---GCGG--------------------------------------------------
	'Human_alphaherpesvirus_1_HSV1_San_Francisco_USA_1980_EKN__gb_ON960056.1_'	------------------------------------------------------------
	'HumaHSV1-N1_1_CJ994__gb_KR011283.1_'	GCGGCTGCGG--------------------------------------------------
	'HumaHSV1-N1_1_82S__gb_KR011307.1_'	GCGGCTGCGG--------------------------------------------------
	'Human_alphaherpesvirus_1_914_H2__gb_KX265031.1_'	GCGGCTGCGG--------------------------------------------------
	'Human_alphaherpesvirus_1_914_E3__gb_KX265037.1_'	GCGGCTGCGG--------------------------------------------------
	'Human_alphaherpesvirus_1_HSV1_San_Francisco_USA_1979_DAB1__gb_ON960057.1_'	GCGGCTGCGG--------------------------------------------------
	HSV1-N1__Query_30221_	GCGGCTGCGG--------------------------------------------------
	'HumaHSV1-N1_3__gb_NC001348.1_'	GAAGCGGCAACAAAATTACATGGATTAATTTGTTTAAGGTCCTCCGCAATTAAT------
	'HumaHSV1-N1_8__gb_NC009333.1_'	GCCTTCACGGCACACTACTCCCCC------------------------------------
	'HumaHSV1-N1_4__gb_NC009334.1_'	GCCCCTGGGAGGTACATGTCCCCCAGCATTGGTGTAAGAGCTTCAACCAAGAGTTACACA
	'HumaHSV1-N1_7__gb_NC001716.2_'	------------------------------------------------------------

	'Chimpanzee_alpha_1_herpesvirus_strain_105640__gb_NC023677.1_'	--------TTTTTCTTTTCCGTGTGTTTTCTTTCTCTCTTTTCCCCCCCCCTCCCCCCGC
	'HumaHSV1-N1_2_strain_HG52__gb_NC001798.2_'	--------TTGCTGCTTTTC----------------------------------------
	'HumaHSV1-N1_1_strain_17__gb_NC001806.2_'	------------------------------------------------------------
	'HumaHSV1-N1_1_isolate_2158_2007__emb_LT594106.1_'	------------------------------------------------------------
	'Human_alphaherpesvirus_1_HSV1_v76_d266__gb_OP297882.1_'	------------------------------------------------------------
	'Human_alphaherpesvirus_1_HSV_v29_site13_day2__gb_MG708290.1_'	------------------------------------------------------------
	'Human_alphaherpesvirus_1_HSV1_San_Francisco_USA_1980_EKN__gb_ON960056.1_'	------------------------------------------------------------
	'HumaHSV1-N1_1_CJ994__gb_KR011283.1_'	------------------------------------------------------------
	'HumaHSV1-N1_1_82S__gb_KR011307.1_'	------------------------------------------------------------
	'Human_alphaherpesvirus_1_914_H2__gb_KX265031.1_'	------------------------------------------------------------
	'Human_alphaherpesvirus_1_914_E3__gb_KX265037.1_'	------------------------------------------------------------
	'Human_alphaherpesvirus_1_HSV1_San_Francisco_USA_1979_DAB1__gb_ON960057.1_'	------------------------------------------------------------
	HSV1-N1__Query_30221_	------------------------------------------------------------
	'HumaHSV1-N1_3__gb_NC001348.1_'	-------------------CG-----------------------------AGCCTCGTGC
	'HumaHSV1-N1_8__gb_NC009333.1_'	---------------------------------------------------TCCTCAGAC
	'HumaHSV1-N1_4__gb_NC009334.1_'	TAAAGGCAATGTTGTGTTGCA-----------------------------GTCCACAGAC
	'HumaHSV1-N1_7__gb_NC001716.2_'	----------------------------------------------------------AA

	'Chimpanzee_alpha_1_herpesvirus_strain_105640__gb_NC023677.1_'	CACCCAACCCACCCAACCCACCCAACCCACCCAACCCACCCAACCCACTCCCCTGCTCCC
	'HumaHSV1-N1_2_strain_HG52__gb_NC001798.2_'	---------------------------------------------------------CGC
	'HumaHSV1-N1_1_strain_17__gb_NC001806.2_'	------------------------------------------------------------
	'HumaHSV1-N1_1_isolate_2158_2007__emb_LT594106.1_'	------------------------------------------------------------
	'Human_alphaherpesvirus_1_HSV1_v76_d266__gb_OP297882.1_'	------------------------------------------------------------
	'Human_alphaherpesvirus_1_HSV_v29_site13_day2__gb_MG708290.1_'	------------------------------------------------------------
	'Human_alphaherpesvirus_1_HSV1_San_Francisco_USA_1980_EKN__gb_ON960056.1_'	------------------------------------------------------------
	'HumaHSV1-N1_1_CJ994__gb_KR011283.1_'	------------------------------------------------------------
	'HumaHSV1-N1_1_82S__gb_KR011307.1_'	------------------------------------------------------------
	'Human_alphaherpesvirus_1_914_H2__gb_KX265031.1_'	------------------------------------------------------------
	'Human_alphaherpesvirus_1_914_E3__gb_KX265037.1_'	------------------------------------------------------------
	'Human_alphaherpesvirus_1_HSV1_San_Francisco_USA_1979_DAB1__gb_ON960057.1_'	------------------------------------------------------------
	HSV1-N1__Query_30221_	------------------------------------------------------------
	'HumaHSV1-N1_3__gb_NC001348.1_'	GGTAAAGTGTAA-----------------------------------------------C
	'HumaHSV1-N1_8__gb_NC009333.1_'	GACAAAACGCAC------------------------------------------------
	'HumaHSV1-N1_4__gb_NC009334.1_'	TGCAAAGTCTGCTTCAGGA----------------------------------TGAAAGC
	'HumaHSV1-N1_7__gb_NC001716.2_'	GCCAATGAGTGC------------------------------------------------

	'Chimpanzee_alpha_1_herpesvirus_strain_105640__gb_NC023677.1_'	CTGCTCCCCTGCTCCCCTGCTCCCCTGCTCCCCTGCTCCCCTGCTCCCCTGCTCCCCTGC
	'HumaHSV1-N1_2_strain_HG52__gb_NC001798.2_'	GCGCCTCTCTTTCCCGTTGCTTTCCCTCTCCCCCCCCCCCCCTCTCTCTCTCTCTCTCTC
	'HumaHSV1-N1_1_strain_17__gb_NC001806.2_'	------------------------------------------------------------
	'HumaHSV1-N1_1_isolate_2158_2007__emb_LT594106.1_'	------------------------------------------------------------
	'Human_alphaherpesvirus_1_HSV1_v76_d266__gb_OP297882.1_'	------------------------------------------------------------
	'Human_alphaherpesvirus_1_HSV_v29_site13_day2__gb_MG708290.1_'	------------------------------------------------------------
	'Human_alphaherpesvirus_1_HSV1_San_Francisco_USA_1980_EKN__gb_ON960056.1_'	------------------------------------------------------------
	'HumaHSV1-N1_1_CJ994__gb_KR011283.1_'	------------------------------------------------------------
	'HumaHSV1-N1_1_82S__gb_KR011307.1_'	------------------------------------------------------------
	'Human_alphaherpesvirus_1_914_H2__gb_KX265031.1_'	------------------------------------------------------------
	'Human_alphaherpesvirus_1_914_E3__gb_KX265037.1_'	------------------------------------------------------------
	'Human_alphaherpesvirus_1_HSV1_San_Francisco_USA_1979_DAB1__gb_ON960057.1_'	------------------------------------------------------------
	HSV1-N1__Query_30221_	------------------------------------------------------------
	'HumaHSV1-N1_3__gb_NC001348.1_'	GGTTTGTTATTGATGACCACGTATCATTAGCAATAA------CAGCAAATGCTTGGGCGC
	'HumaHSV1-N1_8__gb_NC009333.1_'	------------ACGAATGCTCAGGTCTGTC-------------ACTAGAATTGGAGCAC
	'HumaHSV1-N1_4__gb_NC009334.1_'	CACTCAGTGTTGGCAAATGTGCACATCCATTTATAAGGATGTCAACTACAGTCAGAGAAC
	'HumaHSV1-N1_7__gb_NC001716.2_'	------------AGAAATGCTCCGCGCTGTT-----------CAGCTCCAGCCAAGACGC

	'Chimpanzee_alpha_1_herpesvirus_strain_105640__gb_NC023677.1_'	TCCCCTGCTCCCCTGCTCCCCTGCTCCCCTGCTCCCCGCTTGCCC------------TCT
	'HumaHSV1-N1_2_strain_HG52__gb_NC001798.2_'	TCTCTCCGCCATCCTCCCGCCCGGCCGCCCACTCCCCGCTCGGCC------------TCT
	'HumaHSV1-N1_1_strain_17__gb_NC001806.2_'	----------------------------------------CGGCT------------GCG
	'HumaHSV1-N1_1_isolate_2158_2007__emb_LT594106.1_'	----------------------------------------CGGCT------------GCG
	'Human_alphaherpesvirus_1_HSV1_v76_d266__gb_OP297882.1_'	----------------------------------------CGGCT------------GCG
	'Human_alphaherpesvirus_1_HSV_v29_site13_day2__gb_MG708290.1_'	----------------------------------------CGGCG------------GCG
	'Human_alphaherpesvirus_1_HSV1_San_Francisco_USA_1980_EKN__gb_ON960056.1_'	------------------------------------------------------------
	'HumaHSV1-N1_1_CJ994__gb_KR011283.1_'	----------------------------------------CGGCT------------GCG
	'HumaHSV1-N1_1_82S__gb_KR011307.1_'	----------------------------------------CGGCT------------GCG
	'Human_alphaherpesvirus_1_914_H2__gb_KX265031.1_'	----------------------------------------CGGCT------------GCG
	'Human_alphaherpesvirus_1_914_E3__gb_KX265037.1_'	----------------------------------------CGGCT------------GCG
	'Human_alphaherpesvirus_1_HSV1_San_Francisco_USA_1979_DAB1__gb_ON960057.1_'	----------------------------------------CGGCT------------GCG
	HSV1-N1__Query_30221_	----------------------------------------CGGCT------------GCG
	'HumaHSV1-N1_3__gb_NC001348.1_'	CGTGAGGCAAGGCTACCCGATATACAGGCATTGGTCCAGTTACCTCAGAATGGCCGATGA
	'HumaHSV1-N1_8__gb_NC009333.1_'	CTTTTGGAAAACGTGGCTGATGCTCTGACCACGTTGGGAGTGT---GCACTAGCAGAAAA
	'HumaHSV1-N1_4__gb_NC009334.1_'	CCCTT------TGTGTTTGGTCCCCCCCCCGTGTCACATGTG---------------GAA
	'HumaHSV1-N1_7__gb_NC001716.2_'	C-----GGGGACATTCCTCATCTCCCACTTCCCCTCCACTCG---------------AAG

	'Chimpanzee_alpha_1_herpesvirus_strain_105640__gb_NC023677.1_'	CTGGCTTTGGTGCTTTGGTCTC---GATCGGGCGGC-----AGGGGCGTCTGGACTCGCG
	'HumaHSV1-N1_2_strain_HG52__gb_NC001798.2_'	CCGGCTGCGGTGCTTGGGTCTCCTTCGTCGGGCGGCGGGGGGGGGGCGTCGGGACTCGCG
	'HumaHSV1-N1_1_strain_17__gb_NC001806.2_'	GCGGCCGCCGTG-TTCGGTCTCGGTAGCCGGCCGGCGGG-----------TGGACTCGCG
	'HumaHSV1-N1_1_isolate_2158_2007__emb_LT594106.1_'	GCGGCCGCCGTG-TTCGGTCTTGGTAGCCGGCCGGCGGG-----------TGGACTCGCG
	'Human_alphaherpesvirus_1_HSV1_v76_d266__gb_OP297882.1_'	GCGGCCGCCGTG-TTCGGTCTCGGTAGCCGGCCGGCGGG-----------TGGACTCGCG
	'Human_alphaherpesvirus_1_HSV_v29_site13_day2__gb_MG708290.1_'	GTGGCCGCCGTG-TTCGGTCTCGGTAGCCGGCCGGCGGG-----------TGGACTCGCG
	'Human_alphaherpesvirus_1_HSV1_San_Francisco_USA_1980_EKN__gb_ON960056.1_'	------------------------------------------------------------
	'HumaHSV1-N1_1_CJ994__gb_KR011283.1_'	GCGGCCGCCGTG-TTCGGTCTCGGTAGCCGGCCGGCGGG-----------TGGACTCGCG
	'HumaHSV1-N1_1_82S__gb_KR011307.1_'	GCGGCCGCCGTG-TTCGGTCTCGGTAGCCGGCCGGCGGG-----------TGGACTCGCG
	'Human_alphaherpesvirus_1_914_H2__gb_KX265031.1_'	GCGGCCGCCGTG-TTCGGTCTCGGTAGCCGGCCGGCGGG-----------TGGACTCGCG
	'Human_alphaherpesvirus_1_914_E3__gb_KX265037.1_'	GCGGCCGCCGTG-TTCGGTCTCGGTAGCCGGCCGGCGGG-----------TGGACTCGCG
	'Human_alphaherpesvirus_1_HSV1_San_Francisco_USA_1979_DAB1__gb_ON960057.1_'	GCGGCCGCCGTG-TTCGGTCTCGGTAGCCGGCCGGCGGG-----------TGGACTCGCG
	HSV1-N1__Query_30221_	GCGGCCGCCGTG-TTCGGTCTCGGTGGCCGGCCGGCGGG-----------TGGACTCGCG
	'HumaHSV1-N1_3__gb_NC001348.1_'	GGGCTTCTAATGGAGTTTTATAACT--CAGGATGGATAC-ATCATGTGTGGCTATCCCAG
	'HumaHSV1-N1_8__gb_NC009333.1_'	CTGTCTCCAGAAGAGCATTTTTCCCTCCTGCATTTGGAC-ATAACATGCAACAAGCACCG
	'HumaHSV1-N1_4__gb_NC009334.1_'	CAGGGCCCAGTTGGCAAGTTGTACCAACCAACTGAAGGG-ATTACATGCACTGCCCCGCG
	'HumaHSV1-N1_7__gb_NC001716.2_'	GAGAGCCCAGT----------------CCCAAGAGACTC-CAATCGAGCAACAGTCACCA

	'Chimpanzee_alpha_1_herpesvirus_strain_105640__gb_NC023677.1_'	GAGGGC-----------------CGGAGAATGG-----------AAGGCAAGGGGATGCA
	'HumaHSV1-N1_2_strain_HG52__gb_NC001798.2_'	GAGGGC-----------------CGGAGAATGG-----------AAGGCGAGGGGATGCA
	'HumaHSV1-N1_1_strain_17__gb_NC001806.2_'	GGGGGC-----------------CGGAGGGTGG-----------AAGGCAGGGGGGTGTA
	'HumaHSV1-N1_1_isolate_2158_2007__emb_LT594106.1_'	GGGGGC-----------------CGGAGGGTGG-----------AAGGCAGGGGGG----
	'Human_alphaherpesvirus_1_HSV1_v76_d266__gb_OP297882.1_'	GGGGGC-----------------CGGAGGGTGG-----------AAGGCAGGGGGG----
	'Human_alphaherpesvirus_1_HSV_v29_site13_day2__gb_MG708290.1_'	GGGGGC-----------------CGGAGGGTGG-----------AAGGCAGGGGGG----
	'Human_alphaherpesvirus_1_HSV1_San_Francisco_USA_1980_EKN__gb_ON960056.1_'	------------------------------------------------------------
	'HumaHSV1-N1_1_CJ994__gb_KR011283.1_'	GGGGGC-----------------CGGAGGGTGG-----------AAGGCAGGGGGG----
	'HumaHSV1-N1_1_82S__gb_KR011307.1_'	GGGGGC-----------------CGGAGGGTGG-----------AAGGCAGGGGGG----
	'Human_alphaherpesvirus_1_914_H2__gb_KX265031.1_'	GGGGGC-----------------CGGAGGGTGG-----------AAGGCAGGGGGG----
	'Human_alphaherpesvirus_1_914_E3__gb_KX265037.1_'	GGGGGC-----------------CGGAGGGTGG-----------AAGGCAGGGGGG----
	'Human_alphaherpesvirus_1_HSV1_San_Francisco_USA_1979_DAB1__gb_ON960057.1_'	GGGGGC-----------------CGGAGGGTGG-----------AAGGCAGGGGGG----
	HSV1-N1__Query_30221_	GGGGGC-----------------CGGAGGGTGG-----------AAGGCAGGGGGG----
	'HumaHSV1-N1_3__gb_NC001348.1_'	TGGCAG-----------------CAGAGA---------------AAAACAGTAATA---G
	'HumaHSV1-N1_8__gb_NC009333.1_'	GAGCGTTAGGTTTAATTTTTA--CGGAAATTGGGCCTTGGAGTTAAAGCTGTCACT---A
	'HumaHSV1-N1_4__gb_NC009334.1_'	GGAAATACGTCCTACCCAGGAACCCGAAACAGTGTTTCCCAG---AAGCTGTAAAA---A
	'HumaHSV1-N1_7__gb_NC001716.2_'	AGGGCG-----------------TAGAGGCAGACCT--------AAACCCAGAGCT---A

	'Chimpanzee_alpha_1_herpesvirus_strain_105640__gb_NC023677.1_'	GGAGGAGGATCGGGACT-CCC-------------ATCTCCTGCCCTTCCA---TCCTCTG
	'HumaHSV1-N1_2_strain_HG52__gb_NC001798.2_'	GGAGGAGGATCGGGACTCCCC-------------ATCTTCTGCCCTTCCA---TCCTCCG
	'HumaHSV1-N1_1_strain_17__gb_NC001806.2_'	GGATGGGTATCAGGACT-TCC-------------ACTTCCCGTCCTTCCA---TCCCCCG
	'HumaHSV1-N1_1_isolate_2158_2007__emb_LT594106.1_'	---TAGGTTTCAGGACT-TCC-------------ACTTCCCGTCCTTCCA---TCCCCCG
	'Human_alphaherpesvirus_1_HSV1_v76_d266__gb_OP297882.1_'	---TAGGTTTCAGGACT-TCC-------------ACTTCCCGTCCTTCCA---TCCCCCG
	'Human_alphaherpesvirus_1_HSV_v29_site13_day2__gb_MG708290.1_'	---TGTGTTACAGGACT-TCC-------------ACTTCCCGTCCTTCCA---TCCCCCG
	'Human_alphaherpesvirus_1_HSV1_San_Francisco_USA_1980_EKN__gb_ON960056.1_'	------------------------------------------------------------
	'HumaHSV1-N1_1_CJ994__gb_KR011283.1_'	---TGTGTTACAGGACT-TCC-------------ACTTCCCGTCCTTCCA---TCCCCCG
	'HumaHSV1-N1_1_82S__gb_KR011307.1_'	---TGTGTTACAGGACT-TCC-------------ACTTCCCGTCCTTCCA---TCCCCCG
	'Human_alphaherpesvirus_1_914_H2__gb_KX265031.1_'	---TGTGTTACAGGACT-TCC-------------ACTTCCCGTCCTTCCA---TCCCCCG
	'Human_alphaherpesvirus_1_914_E3__gb_KX265037.1_'	---TGTGTTACAGGACT-TCC-------------ACTTCCCGTCCTTCCA---TCCCCCG
	'Human_alphaherpesvirus_1_HSV1_San_Francisco_USA_1979_DAB1__gb_ON960057.1_'	---TAGGTTTCAGGACT-TCC-------------ACTTCCCGTCCTTCCA---TCCCCCG
	HSV1-N1__Query_30221_	---NNNGTTCCAGGACT-TCC-------------ACTTCCCGTKCTTCCA---TCCCCCG
	'HumaHSV1-N1_3__gb_NC001348.1_'	-----------------------------------------------------TTTTGTA
	'HumaHSV1-N1_8__gb_NC009333.1_'	ATAAACGACGTTGAAATTTTC-----------------TTTAAACGT------CTTAGTA
	'HumaHSV1-N1_4__gb_NC009334.1_'	TAGAACGCCCTGGAACTGCCCCACTGTGCAATGCAGCTTTTAGCCATGCCATGCTCTATA
	'HumaHSV1-N1_7__gb_NC001716.2_'	AAACATGGAGCGAAGCTTTAT-----------------CCCACCGGTCC----TTCCTCA

	'Chimpanzee_alpha_1_herpesvirus_strain_105640__gb_NC023677.1_'	TTTTTCTGGGTTTT----------CCCCCCCCCCCC----------------------CC
	'HumaHSV1-N1_2_strain_HG52__gb_NC001798.2_'	TTTTTCCGCTTTCCACCGCCGCCGCCACCACCCCCC----------------------CT
	'HumaHSV1-N1_1_strain_17__gb_NC001806.2_'	TTCCCCTCGGTTGTTC--------------------------------------------
	'HumaHSV1-N1_1_isolate_2158_2007__emb_LT594106.1_'	TTCCCCTCGGTTGTTC--------------------------------------------
	'Human_alphaherpesvirus_1_HSV1_v76_d266__gb_OP297882.1_'	TTCCCCTCGGTTGTTC--------------------------------------------
	'Human_alphaherpesvirus_1_HSV_v29_site13_day2__gb_MG708290.1_'	TTCCCCTCGGTTGTTC--------------------------------------------
	'Human_alphaherpesvirus_1_HSV1_San_Francisco_USA_1980_EKN__gb_ON960056.1_'	------------------------------------------------------------
	'HumaHSV1-N1_1_CJ994__gb_KR011283.1_'	TTCCCCTCGGTTGTTC--------------------------------------------
	'HumaHSV1-N1_1_82S__gb_KR011307.1_'	TTCCCCTCGGTTGTTC--------------------------------------------
	'Human_alphaherpesvirus_1_914_H2__gb_KX265031.1_'	TTCCCCTCGGTTGTTC--------------------------------------------
	'Human_alphaherpesvirus_1_914_E3__gb_KX265037.1_'	TTCCCCTCGGTTGTTC--------------------------------------------
	'Human_alphaherpesvirus_1_HSV1_San_Francisco_USA_1979_DAB1__gb_ON960057.1_'	TTCCCCTCGGTTGTTC--------------------------------------------
	HSV1-N1__Query_30221_	WTYCCCTCGGTTGTKC--------------------------------------------
	'HumaHSV1-N1_3__gb_NC001348.1_'	ATCCCCGGGCTCGTATCAAAACCAGTACGACCACTTTGGTTAGGTG------------TA
	'HumaHSV1-N1_8__gb_NC009333.1_'	GCGTTTTTTATTGTATAGGATCGGGCAGTGCTCTGGAGGGTTTGGGGGAGGTATTGC-GT
	'HumaHSV1-N1_4__gb_NC009334.1_'	AATCACTTCCCTATCTCAGGTAGGCCTGCACACCTTAGGTATGGAGCGAAGGTTAGTGGT
	'HumaHSV1-N1_7__gb_NC001716.2_'	ACATTTACGCGTGGCT---------------GTCTTTGAGTCGAGG------------GT

	'Chimpanzee_alpha_1_herpesvirus_strain_105640__gb_NC023677.1_'	TCCTTCGGCCGCCCGTCTCGTTCCGGA--CCTCCTCCTTGTGTTTTCCCCATTATTCAC-
	'HumaHSV1-N1_2_strain_HG52__gb_NC001798.2_'	TCCTTCGCCCGCCCGCCTCGCCCCGGACCCCTCCCCCCCGTGTTCCCCCCATCGTTCACC
	'HumaHSV1-N1_1_strain_17__gb_NC001806.2_'	-----------CTCGCCTCCCCCAACACCCCGCCGCTTTCCGTTGGGGTTGTTATTGTT-
	'HumaHSV1-N1_1_isolate_2158_2007__emb_LT594106.1_'	-----------CTCGCCNNNCCCAACACCCCGCCGCTTTCCGTTGGGGTTGTTATTGTT-
	'Human_alphaherpesvirus_1_HSV1_v76_d266__gb_OP297882.1_'	-----------CTCGCCTCCCCCAACACCCCGCCGCTTTCCGTTGGGGTTGTTATTGTT-
	'Human_alphaherpesvirus_1_HSV_v29_site13_day2__gb_MG708290.1_'	-----------CTCGCCTCCCCCAACACCCCGCCGCTTTCCGTTGGGGTTGTTATTGTT-
	'Human_alphaherpesvirus_1_HSV1_San_Francisco_USA_1980_EKN__gb_ON960056.1_'	------------------------------------------------------------
	'HumaHSV1-N1_1_CJ994__gb_KR011283.1_'	-----------CTCGCCTCCCCCAACACCCCGCCGCTTTCCGTTGGGGTTGTTATTGTT-
	'HumaHSV1-N1_1_82S__gb_KR011307.1_'	-----------CTCGCCTCCCCCAACACCCCGCCGCTTTCCGTTGGGGTTGTTATTGTT-
	'Human_alphaherpesvirus_1_914_H2__gb_KX265031.1_'	-----------CTCGCCTCCCCCAACACCCCGCCGCTTTCCGTTGGGGTTGTTATTGTT-
	'Human_alphaherpesvirus_1_914_E3__gb_KX265037.1_'	-----------CTCGCCTCCCCCAACACCCCGCCGCTTTCCGTTGGGGTTGTTATTGTT-
	'Human_alphaherpesvirus_1_HSV1_San_Francisco_USA_1979_DAB1__gb_ON960057.1_'	-----------CTCGCCTCCCCCAACACCCCGCCGCTTTCCGTTGGGGTTGTTATTGTT-
	HSV1-N1__Query_30221_	-----------CTCGCCTCCCCCAACACCCCGCCGRTKTCCGTTGKTGTTGTTATTGTT-
	'HumaHSV1-N1_3__gb_NC001348.1_'	TCGTTTGCAAAGTTGGCTGCT------CGTAACGCCTCCGCGGAAACACCCGAATCCTC-
	'HumaHSV1-N1_8__gb_NC009333.1_'	TTCGTTGGGAAGCTGAGGGGTATCTCACCC-GTACCTGGGC---------CGGACCTAT-
	'HumaHSV1-N1_4__gb_NC009334.1_'	CACTCTGCAGTGCCTGGTGCTGCTTTACCTGGCACCTGAGTGTGGAGGTACAGACCAAT-
	'HumaHSV1-N1_7__gb_NC001716.2_'	CTCCGCGAAAAGTGTACGGAT----------ATGCCTTCAGGCACAGAGGAGAACTCGT-

	'Chimpanzee_alpha_1_herpesvirus_strain_105640__gb_NC023677.1_'	--------------CCCCGCCTTGGCTG------TCCGGG--------------------
	'HumaHSV1-N1_2_strain_HG52__gb_NC001798.2_'	ACCACGCCC-CCCACCGCGCCTTGGCTG------TTTGGGGGG------------TGGCG
	'HumaHSV1-N1_1_strain_17__gb_NC001806.2_'	------------------GTCGGGATCG------TGCGGG--------------------
	'HumaHSV1-N1_1_isolate_2158_2007__emb_LT594106.1_'	------------------GTCGGGATCG------TGCGGG--------------------
	'Human_alphaherpesvirus_1_HSV1_v76_d266__gb_OP297882.1_'	------------------GTCGGGATCG------TGCGGG--------------------
	'Human_alphaherpesvirus_1_HSV_v29_site13_day2__gb_MG708290.1_'	------------------GTCGGGATCG------TGTAGG--------------------
	'Human_alphaherpesvirus_1_HSV1_San_Francisco_USA_1980_EKN__gb_ON960056.1_'	------------------------------------------------------------
	'HumaHSV1-N1_1_CJ994__gb_KR011283.1_'	------------------GTCGGGATCG------TGCGGG--------------------
	'HumaHSV1-N1_1_82S__gb_KR011307.1_'	------------------GTCGGGATCG------TGCGGG--------------------
	'Human_alphaherpesvirus_1_914_H2__gb_KX265031.1_'	------------------GTCGGGATCG------TGCGGG--------------------
	'Human_alphaherpesvirus_1_914_E3__gb_KX265037.1_'	------------------GTCGGGATCG------TGCGGG--------------------
	'Human_alphaherpesvirus_1_HSV1_San_Francisco_USA_1979_DAB1__gb_ON960057.1_'	------------------GTCGGGATCG------TGCGGG--------------------
	HSV1-N1__Query_30221_	------------------GTCGGGATCG------TGCGGG--------------------
	'HumaHSV1-N1_3__gb_NC001348.1_'	---AAAATTAGACAATTCGTCAAAACCGGGTGGATTTGAGGGAATAGTGGAGGACCATCC
	'HumaHSV1-N1_8__gb_NC009333.1_'	---ATGTCT--CAAATCTGCCCTGCCT---------------------AGAATGCCTTCA
	'HumaHSV1-N1_4__gb_NC009334.1_'	---GTGAC-----AATTTTCCCCAAATG-------TTGAGGGACCTAAGGGATGCCTTCA
	'HumaHSV1-N1_7__gb_NC001716.2_'	---AGCATT-GCCATGGCCGCCTAACTG-----------------------GAGCCTGGA

	'Chimpanzee_alpha_1_herpesvirus_strain_105640__gb_NC023677.1_'	-----GGTCGGCGTGCTGTCGCA-GGCTGCGGGTGCGGGGTGG----------GGGTGGT
	'HumaHSV1-N1_2_strain_HG52__gb_NC001798.2_'	GCGGTGGTCGGCGTGCTGCCGGA-GGCTGCGGGCGCGGGGTAGGTGGGTGGGCGGGTGGT
	'HumaHSV1-N1_1_strain_17__gb_NC001806.2_'	------------------CCGGG-GGTCGCCGGGGCAGGGGCG----------GGGGCGT
	'HumaHSV1-N1_1_isolate_2158_2007__emb_LT594106.1_'	------------------CCGGG-GGTCGCCGGGGCAG----------------GGGCGG
	'Human_alphaherpesvirus_1_HSV1_v76_d266__gb_OP297882.1_'	------------------CCGGG-GGTCGCCGGGGCAGGGGCG----------GGGGCGG
	'Human_alphaherpesvirus_1_HSV_v29_site13_day2__gb_MG708290.1_'	------------------CCGGG-GGTCGCCGGGGCAGGGGCG----------GGGGCGG
	'Human_alphaherpesvirus_1_HSV1_San_Francisco_USA_1980_EKN__gb_ON960056.1_'	------------------------------------------------------------
	'HumaHSV1-N1_1_CJ994__gb_KR011283.1_'	------------------CCGGG-GGTCGCCGGGGCAGGGGCG----------GGGGCGT
	'HumaHSV1-N1_1_82S__gb_KR011307.1_'	------------------CCGGG-GGTCGCCGGGGCAGGGGCG----------GGGGCGT
	'Human_alphaherpesvirus_1_914_H2__gb_KX265031.1_'	------------------CCGGG-GGTCGCCGGGGCAGGGGCG----------GGGGCGT
	'Human_alphaherpesvirus_1_914_E3__gb_KX265037.1_'	------------------CCGGG-GGTCGCCGGGGCAGGGGCG----------GGGGCGT
	'Human_alphaherpesvirus_1_HSV1_San_Francisco_USA_1979_DAB1__gb_ON960057.1_'	------------------CCGGG-GGTCGCCGGGGCAGGGGCG----------GGGGCGT
	HSV1-N1__Query_30221_	------------------CCGGG-GGTCGCCGGGGCAGGGGCG----------GGGGCGT
	'HumaHSV1-N1_3__gb_NC001348.1_'	ATATGGACTAAATTGTTTTTCAATGTTTTCCACACGACGAGTT------AGCGTTGTAGC
	'HumaHSV1-N1_8__gb_NC009333.1_'	G--GAAGTGTGTCTGACTCCCAA------CCAGGGCACCAGTC--TGCAGGCCATGCTCC
	'HumaHSV1-N1_4__gb_NC009334.1_'	GTCGTGTTAAAACCTTTTTCCAG------ACAAAGGACGAGGT--AGATAACCTTTTGCT
	'HumaHSV1-N1_7__gb_NC001716.2_'	ACTTCACCACGATCCCTATCGAG---ACGCCAGAGCACAAACC--GTTTGGAGTCACCGC

	'Chimpanzee_alpha_1_herpesvirus_strain_105640__gb_NC023677.1_'	-GGGGGGAGCGCGTC-----------TGTTTCTTGCCG---ATCCGCCGG----------
	'HumaHSV1-N1_2_strain_HG52__gb_NC001798.2_'	GGGGGGGGGCCCGGC-----------TGCGTCTCGCCGCGATCCCGCCGG----------
	'HumaHSV1-N1_1_strain_17__gb_NC001806.2_'	GGGCGGGGGTG--------------------CTCGTCG---ATCGACCGGGCTC----AG
	'HumaHSV1-N1_1_isolate_2158_2007__emb_LT594106.1_'	GGGCGGGGGTG--------------------CTCGTCG---ATCGACCGGGCTC----AG
	'Human_alphaherpesvirus_1_HSV1_v76_d266__gb_OP297882.1_'	GGGCGGGGGTG--------------------CTCGTCG---ATCGACCGGGCTC----AG
	'Human_alphaherpesvirus_1_HSV_v29_site13_day2__gb_MG708290.1_'	GGGCGGGGGTG--------------------CTCGTCG---ATCGACCGGGCTC----AG
	'Human_alphaherpesvirus_1_HSV1_San_Francisco_USA_1980_EKN__gb_ON960056.1_'	------------------------------------------------------------
	'HumaHSV1-N1_1_CJ994__gb_KR011283.1_'	GGGCGGGGGTG--------------------CTCGTCG---ATCGACCGGGCTC----AG
	'HumaHSV1-N1_1_82S__gb_KR011307.1_'	GGGCGGGGGTG--------------------CTCGTCG---ATCGACCGGGCTC----AG
	'Human_alphaherpesvirus_1_914_H2__gb_KX265031.1_'	GGGCGGGGGTG--------------------CTCGTCG---ATCGACCGGGCTC----AG
	'Human_alphaherpesvirus_1_914_E3__gb_KX265037.1_'	GGGCGGGGGTG--------------------CTCGTCG---ATCGACCGGGCTC----AG
	'Human_alphaherpesvirus_1_HSV1_San_Francisco_USA_1979_DAB1__gb_ON960057.1_'	GGGCGGGGGTG--------------------CTCGTCG---ATCGACCGGGCTC----AG
	HSV1-N1__Query_30221_	GGGCGGGGGTG--------------------CTCGTCG---ATCGACCGGGCTC----AC
	'HumaHSV1-N1_3__gb_NC001348.1_'	TAGGTCACATACGCCTATAAACTTGCTAGGTTTTGCGGC--ATACGTAAGACTT-AAAGT
	'HumaHSV1-N1_8__gb_NC009333.1_'	CAGACACGGCCTGC-----AGTCACATATGTACCCCCGC--ATGCGGTGAGCCT------
	'HumaHSV1-N1_4__gb_NC009334.1_'	CAAGGAGTCTCTGCT--AGAGGACTTTAAGGGCTACCTT--GGATGCCAGGCCCTGTCAG
	'HumaHSV1-N1_7__gb_NC001716.2_'	TGGGGATGGCCTGCA----------------------AC--ACACGTGACAGCT-----C

	'Chimpanzee_alpha_1_herpesvirus_strain_105640__gb_NC023677.1_'	-TGGGGCGCGGCGCGGGTGGGG------------------------TGGGGGAGCGAGTG
	'HumaHSV1-N1_2_strain_HG52__gb_NC001798.2_'	-TGGGGCGCGGCGGCGGTCGGG------------------------GTGGGGGGAGAGTG
	'HumaHSV1-N1_1_strain_17__gb_NC001806.2_'	TGGGGGCGTGGGGTGGGTGGGAGAAGGCGAGG----------AGACTGGGGTGGGGGTGT
	'HumaHSV1-N1_1_isolate_2158_2007__emb_LT594106.1_'	TGGGGGCGTGGGGTGGG-GGGAAAAGGCGAAG----------AGACTGGGGTGGGGGGTG
	'Human_alphaherpesvirus_1_HSV1_v76_d266__gb_OP297882.1_'	TGGGGGCGTGGGGTGGGTGGGAAAAGGCGAGG----------AGACTGGGGTGGGGGGTG
	'Human_alphaherpesvirus_1_HSV_v29_site13_day2__gb_MG708290.1_'	TGGGGGCGTGGGGTGGGTGGGAAAAGGCGAGG----------AGACTGGGGTGGGGGGTG
	'Human_alphaherpesvirus_1_HSV1_San_Francisco_USA_1980_EKN__gb_ON960056.1_'	------------------------------------------------------------
	'HumaHSV1-N1_1_CJ994__gb_KR011283.1_'	TGGGGGCGGGGGGTGGGTGGGAAAAGGCGAAG----------AGACTGGGGTGGGGGGTG
	'HumaHSV1-N1_1_82S__gb_KR011307.1_'	TGGGGGGGGGGGGGGGGTGGGAAAAGGCGAAG----------AGACTGGGGTGGGGGGTG
	'Human_alphaherpesvirus_1_914_H2__gb_KX265031.1_'	TGGGGGCGTGGGGTGGGTGGGAAAAGGCGAAG----------AGACTGGGGTGGGGGGTG
	'Human_alphaherpesvirus_1_914_E3__gb_KX265037.1_'	TGGGGGCGTGGGGTGGGTGGGAAAAGGCGAAG----------AGACTGGGGTGGGGGGTG
	'Human_alphaherpesvirus_1_HSV1_San_Francisco_USA_1979_DAB1__gb_ON960057.1_'	TGGGGGCGTGGGGTGGGTGGGAAAAGGCGAGG----------AGACTGGGGTGGGGGGTG
	HSV1-N1__Query_30221_	TGGGGGCGTGGGGTGGGTGGGAAAAGGCGAGG----------AGACTGGGGTGGGGGGTG
	'HumaHSV1-N1_3__gb_NC001348.1_'	ATATGTTTTAGTAATTGTATATTTATGTCCAATCTCAGGTCCAAGTTCAG-----TGACA
	'HumaHSV1-N1_8__gb_NC009333.1_'	-----GTCCGGGGCCTCTTTGAGAACGAGCTAAAACAGCTCGGGCTTCAAACCCCTGAGT
	'HumaHSV1-N1_4__gb_NC009334.1_'	AAATGATCCAATTCTACCTGGAGGAAGTCATGCCACAGGCTGAAAACCAGGACCCTGAAG
	'HumaHSV1-N1_7__gb_NC001716.2_'	GCACGGTGCGGGACTGCGGTGAGTGTAAGCAGTGTGA-----------------------

	'Chimpanzee_alpha_1_herpesvirus_strain_105640__gb_NC023677.1_'	TTGTGGGTT-----TTTTTTTTTC-------------------CTGTTTCCCCACCACCA
	'HumaHSV1-N1_2_strain_HG52__gb_NC001798.2_'	TCGTGGGTG-----TGTTTTCGT-----------------------GTCCCCCACCACCA
	'HumaHSV1-N1_1_strain_17__gb_NC001806.2_'	CGGTGGGTGGTTG--TTTTTTGTGGTTG-TTTTTGTGTCTGTTCCCGTCCCCCGTCACCC
	'HumaHSV1-N1_1_isolate_2158_2007__emb_LT594106.1_'	TCGGGGGTGGCTG-TTTTTTTGTGGTTGTTTTTTGTGTCTGTTTCCGTCCCCCGTCACCC
	'Human_alphaherpesvirus_1_HSV1_v76_d266__gb_OP297882.1_'	TCGGGGGTGGTTG--TTTTTTGTGGTTG-TTTTTGTGTCTGTTCCCGTCCCCCGTCACCC
	'Human_alphaherpesvirus_1_HSV_v29_site13_day2__gb_MG708290.1_'	TCGGGGGTGGTTG--TTTTTTGTGGTTGTTTTTTGTGTCTGTTCCCGTCCCCCCTC-CCT
	'Human_alphaherpesvirus_1_HSV1_San_Francisco_USA_1980_EKN__gb_ON960056.1_'	------------------------------------------------------------
	'HumaHSV1-N1_1_CJ994__gb_KR011283.1_'	TCGGGGGTGGCTG-TTTTTTTGTGATTGTTTTTTGTGTCTGTTTCCGTCCCCCGTCACCC
	'HumaHSV1-N1_1_82S__gb_KR011307.1_'	TCGGGGGTGGCTG-TTTTTTTGTGATTGTTTTTTGTGTCTGTTTCCGTCCCCCGTCACCC
	'Human_alphaherpesvirus_1_914_H2__gb_KX265031.1_'	TCGGGGGTGGCTG-TTTTTTTGTGATTGTTTTTTGTGTCTGTTTCCGTCCCCCGTCACCC
	'Human_alphaherpesvirus_1_914_E3__gb_KX265037.1_'	TCGGGGGTGGCTG-TTTTTTTGTGATTGTTTTTTGTGTCTGTTTCCGTCCCCCGTCACCC
	'Human_alphaherpesvirus_1_HSV1_San_Francisco_USA_1979_DAB1__gb_ON960057.1_'	TCGGGGGTGGCTG-TTTTTTTGTGGTTGTTTTTTGTGTCTGTTCCCGTCCCCCGTCACCC
	HSV1-N1__Query_30221_	TCGGGGGTGGCTGTTTTTTTTGTGGTTGTTTTTTGTGTYTGTTTCCGTCCCCCGTCACCM
	'HumaHSV1-N1_3__gb_NC001348.1_'	TCACAAATTACGT-TCTTTTT-----------------------------TATATAGTCA
	'HumaHSV1-N1_8__gb_NC009333.1_'	CCATA---------------------------------------------CCTACTACCC
	'HumaHSV1-N1_4__gb_NC009334.1_'	CCAAAGACCATGT-AAATTCTTTGG---------GTGAAAATCTAAAGACCCTACGGCTC
	'HumaHSV1-N1_7__gb_NC001716.2_'	--------CACAT-TGTTATC-----------------------------GCAATTGTCT

	'Chimpanzee_alpha_1_herpesvirus_strain_105640__gb_NC023677.1_'	CTCC---------CACCCCGACCGCCGCCGCGCCCGCGTTTCTG----------------
	'HumaHSV1-N1_2_strain_HG52__gb_NC001798.2_'	CTCC---------CACCCCGACCGCCGCCGCGCCCGCGTTTCTG----------------
	'HumaHSV1-N1_1_strain_17__gb_NC001806.2_'	CCTCCCTCCG--TCCCCTCCGTCCCCCCGTCGCGGGTGTTTGTGTTTGTTTAT-------
	'HumaHSV1-N1_1_isolate_2158_2007__emb_LT594106.1_'	CCCT----------CCCTCCGTCCCCCCGTCGCGGGTGTTTGTGTTTGTTTAT-------
	'Human_alphaherpesvirus_1_HSV1_v76_d266__gb_OP297882.1_'	CCCT----------CCCTCCGTCCCCCCGTCGCGGGTGTTTGTGTTTGTTTAT-------
	'Human_alphaherpesvirus_1_HSV_v29_site13_day2__gb_MG708290.1_'	CCGT----------CCCTCCGTCCCCCCGTCGCGGGTGTTTGTGTTTGTTTAT-------
	'Human_alphaherpesvirus_1_HSV1_San_Francisco_USA_1980_EKN__gb_ON960056.1_'	------------------------------------------------------------
	'HumaHSV1-N1_1_CJ994__gb_KR011283.1_'	CCCT----------CCCTCCGTCCCCCCGTCGCGGGTGTTTGTGTTTGTTTAT-------
	'HumaHSV1-N1_1_82S__gb_KR011307.1_'	CCCT----------CCCTCCGTCCCCCCGTCGCGGGTGTTTGTGTTTGTTTAT-------
	'Human_alphaherpesvirus_1_914_H2__gb_KX265031.1_'	CCCT----------CCCTCCGTCCCCCCGTCGCGGGTGTTTGTGTTTGTTTAT-------
	'Human_alphaherpesvirus_1_914_E3__gb_KX265037.1_'	CCCT----------CCCTCCGTCCCCCCGTCGCGGGTGTTTGTGTTTGTTTAT-------
	'Human_alphaherpesvirus_1_HSV1_San_Francisco_USA_1979_DAB1__gb_ON960057.1_'	CCCT----------CCCTCCGTCCCCCCGTCGCGGGTGTTTGTGTTTGTTTAT-------
	HSV1-N1__Query_30221_	CCCT----------CCCTCCGTCCCCCCGTCGCSGGTGTTTGTGTTTGTTTNT-------
	'HumaHSV1-N1_3__gb_NC001348.1_'	CGCATGTTGAG--------------------ACGAGAAC----GTACATGATTAAAAAAA
	'HumaHSV1-N1_8__gb_NC009333.1_'	CCT-----------------GTCAGTCCCGGGTAAG-------GCAAGATGATGAAAT--
	'HumaHSV1-N1_4__gb_NC009334.1_'	CGCCTGCGCAGGTGCCACAGGTTCCTGCCGTGTGAGAACAAGAGTAAAGCTGTGGAACAG
	'HumaHSV1-N1_7__gb_NC001716.2_'	TACCCG-------------------------------------ATTAACTTTTTATTAAT

	'Chimpanzee_alpha_1_herpesvirus_strain_105640__gb_NC023677.1_'	------------------------------------------------------------
	'HumaHSV1-N1_2_strain_HG52__gb_NC001798.2_'	------------------------------------------------------------
	'HumaHSV1-N1_1_strain_17__gb_NC001806.2_'	------------------------TCCGACATTGGTTTATTTAAATA-------------
	'HumaHSV1-N1_1_isolate_2158_2007__emb_LT594106.1_'	------------------------TCCGACATCGGTTTGTTTAAATA-------------
	'Human_alphaherpesvirus_1_HSV1_v76_d266__gb_OP297882.1_'	------------------------TCCGACATTGGTTTATTTAAATA-------------
	'Human_alphaherpesvirus_1_HSV_v29_site13_day2__gb_MG708290.1_'	------------------------TCCGACATTGGTTTATTTAAATA-------------
	'Human_alphaherpesvirus_1_HSV1_San_Francisco_USA_1980_EKN__gb_ON960056.1_'	------------------------------------------------------------
	'HumaHSV1-N1_1_CJ994__gb_KR011283.1_'	------------------------TCCGACATCGGTTTATTTAAATA-------------
	'HumaHSV1-N1_1_82S__gb_KR011307.1_'	------------------------TCCGACATCGGTTTATTTAAATA-------------
	'Human_alphaherpesvirus_1_914_H2__gb_KX265031.1_'	------------------------TCCGACATCGGTTTATTTAAATA-------------
	'Human_alphaherpesvirus_1_914_E3__gb_KX265037.1_'	------------------------TCCGACATCGGTTTATTTAAATA-------------
	'Human_alphaherpesvirus_1_HSV1_San_Francisco_USA_1979_DAB1__gb_ON960057.1_'	------------------------TCCGACATCGGTTTATTTAAATA-------------
	HSV1-N1__Query_30221_	------------------------TCCGACATCGGTTTGTTTAAATA-------------
	'HumaHSV1-N1_3__gb_NC001348.1_'	TTAGCAGTAGCTCTTTTTCCCAGGTTGGATG-------ATTTTAAGAG------------
	'HumaHSV1-N1_8__gb_NC009333.1_'	-CAGACAGAGCTCTCTAATGGCGGTAGGAGATCACCACATTTTCGGAGAGGTGACCAGAT
	'HumaHSV1-N1_4__gb_NC009334.1_'	ATAAAAAATGCCTTTAACAAGCTGCAGGAAA--AAGGAATTTACAAAGCCATGAGTGAAT
	'HumaHSV1-N1_7__gb_NC001716.2_'	GTATTAAGCACTCTTTCTTCACGTGTGACTGTTGTGTTTTTT--------GTTGTTATCT

	'Chimpanzee_alpha_1_herpesvirus_strain_105640__gb_NC023677.1_'	--------------CCGCCCGCGTGCTTCGGTGTGGACCCCGGGGT-------------G
	'HumaHSV1-N1_2_strain_HG52__gb_NC001798.2_'	--------------CCGCCCGCGCGCTCCTGTGTGGACCCCGGGGTG---------GGCG
	'HumaHSV1-N1_1_strain_17__gb_NC001806.2_'	--AACACAGCCGTTCTGCGTGTCTGTTCTTGCGTGTGGCTGGGGGCTTATATGTGGGGTC
	'HumaHSV1-N1_1_isolate_2158_2007__emb_LT594106.1_'	--AACACAGCCGTTCTGCGTGTCTGTTCTTGCGTGTGGCTGGGGGCTTATATGTGGGGTC
	'Human_alphaherpesvirus_1_HSV1_v76_d266__gb_OP297882.1_'	--AACACAGCCGTTCTGCGTGTCTGTTCTTGCGTGTGGCTGGGGGCTTATATGTGGGGTC
	'Human_alphaherpesvirus_1_HSV_v29_site13_day2__gb_MG708290.1_'	--AACACAGGCGTTCTGCGTGTCTGTTCTTGCGTGTGGCTGGGGGCTTATATGTGGGGTC
	'Human_alphaherpesvirus_1_HSV1_San_Francisco_USA_1980_EKN__gb_ON960056.1_'	------------------------------------------------------------
	'HumaHSV1-N1_1_CJ994__gb_KR011283.1_'	--AACACAGCCGTTCTGCGTGTCTGTTCTTGCGTGTGGCTGGGGGCTTATATGTGGGGTC
	'HumaHSV1-N1_1_82S__gb_KR011307.1_'	--AACACAGCCGTTCTGCGTGTCTGTTCTTGCGTGTGGCTGGGGGCTTATATGTGGGGTC
	'Human_alphaherpesvirus_1_914_H2__gb_KX265031.1_'	--AACACAGCCGTTCTGCGTGTCTGTTCTTGCGTGTGGCTGGGGGCTTATATGTGGGGTC
	'Human_alphaherpesvirus_1_914_E3__gb_KX265037.1_'	--AACACAGCCGTTCTGCGTGTCTGTTCTTGCGTGTGGCTGGGGGCTTATATGTGGGGTC
	'Human_alphaherpesvirus_1_HSV1_San_Francisco_USA_1979_DAB1__gb_ON960057.1_'	--AACACAGCCGTTCTGCGTGTCTGTTCTTGCGTGTGGCTGGGGGCTTATATGTGGGGTC
	HSV1-N1__Query_30221_	--AACACAKCCGTTCTGCGTGTCTGTTCTTGCGTGTGGCTGGGGCCTTRWWTGTGGGGTC
	'HumaHSV1-N1_3__gb_NC001348.1_'	--GACCGGTTTATTCACAAAATCTGAGTATGTAACCGCTTGTAGGTGG-----------T
	'HumaHSV1-N1_8__gb_NC009333.1_'	CTGTCCTGGAAATCTCAAACCTG-----ATCTATTGGAGCTCTGGCCA-----------C
	'HumaHSV1-N1_4__gb_NC009334.1_'	TTGACATTTTTATTAACTACATAGAAGCATACATGACAATTAAAGCCA-----------G
	'HumaHSV1-N1_7__gb_NC001716.2_'	ACATCCCGGCAGCCCTCGACACGCATATGTACGTG-------------------------

	'Chimpanzee_alpha_1_herpesvirus_strain_105640__gb_NC023677.1_'	GCGGGGG---------------GTGGCGGGGGGCGGTGGGAAGGGATGGGGGCTCCG---
	'HumaHSV1-N1_2_strain_HG52__gb_NC001798.2_'	GCGGGGGGGGGGTGCCGTGGGTGTGGCGGCGGGGCGCGGGCCGGGGCCGGGGCTCGC---
	'HumaHSV1-N1_1_strain_17__gb_NC001806.2_'	CCGGGGGCGGGATGGGGTTTA-GCGGCGGGGGGCGGCGCGCCGGACGGGGCGCTGGAGAT
	'HumaHSV1-N1_1_isolate_2158_2007__emb_LT594106.1_'	CCGGGGGCTGGATGGGGTTTA-GCGGCGGGGGGCGGCGCGCCGGACGGGGCGCTGGAGAT
	'Human_alphaherpesvirus_1_HSV1_v76_d266__gb_OP297882.1_'	CCGGGGGCGGGATGGGGTTTA-GCGGCGGGGGGCGGCGCGCCGGACGGGGCGCTGGAGAT
	'Human_alphaherpesvirus_1_HSV_v29_site13_day2__gb_MG708290.1_'	CCGGGGGCGTGATGGGGTTTA-GCGGCGGGGGGCGGCGCGCCGGACGGGGCGCTGGAGAT
	'Human_alphaherpesvirus_1_HSV1_San_Francisco_USA_1980_EKN__gb_ON960056.1_'	------------------------------------------------------------
	'HumaHSV1-N1_1_CJ994__gb_KR011283.1_'	CCGGGGGCGGGATGGGGTTTA-GCGGCGGGGGGGGGCGCGCCGGGCGGGGGGCTGGGGAT
	'HumaHSV1-N1_1_82S__gb_KR011307.1_'	CCGGGGGCGGGATGGGGTTTA-GCGGCGGGGGGCGGCGCGCCGGACGGGGCGCTGGAGAT
	'Human_alphaherpesvirus_1_914_H2__gb_KX265031.1_'	CCGGGGGCGGGATGGGGTTTA-GCGGCGGGGGGCGGCGCGCCGGACGGGGCGCTGGAGAT
	'Human_alphaherpesvirus_1_914_E3__gb_KX265037.1_'	CCGGGGGCGGGATGGGGTTTA-GCGGCGGGGGGCGGCGCGCCGGACGGGGCGCTGGAGAT
	'Human_alphaherpesvirus_1_HSV1_San_Francisco_USA_1979_DAB1__gb_ON960057.1_'	CCGGGGGCGGGATGGGGTTTA-GCGGCGGGGGGCGGCGCGCCGGACGGGGCGCTGGAGAT
	HSV1-N1__Query_30221_	CCGGGGGCGGGATGGGGTTTM-GCGGCGGGGGGCGGCGCGCCGGACGGGGCGCTGGAGAT
	'HumaHSV1-N1_3__gb_NC001348.1_'	CTGCGATCTGTTTCCGATTGAAACATTCAAAATGTGC-----------------------
	'HumaHSV1-N1_8__gb_NC009333.1_'	TCGGATGCCACCTGCGACGGAGACAGAGACTGCTCTCACCTGGCCTCGCTGTTTACTCAC
	'HumaHSV1-N1_4__gb_NC009334.1_'	GTGATAATTCCATACCCTGGAAGCAGGAGATGGGTGCATTTCACCCCAACCCCCCCTTTC
	'HumaHSV1-N1_7__gb_NC001716.2_'	------------TGCTGCGGACGCGGAGAAAAGTTGCAGCCCGT----------------

	'Chimpanzee_alpha_1_herpesvirus_strain_105640__gb_NC023677.1_'	-T--CGTTTGTTTAAGT----------AAAGATCGCCCCCGTGTGTTCGTTTGTATGT-T
	'HumaHSV1-N1_2_strain_HG52__gb_NC001798.2_'	-T--GGTCCGCCGAAGT-----AAAGAAAAGATCGCCACCGTGTGTTCGTCTGTGTGT-T
	'HumaHSV1-N1_1_strain_17__gb_NC001806.2_'	AA--CGGCCCCCGGGGA-------ACGGGGGACCGGGGCTGGGTATCCCGAGGTGGGTGG
	'HumaHSV1-N1_1_isolate_2158_2007__emb_LT594106.1_'	AA--CGGCCCCCGGGGA-------ACGGGGGACCGGGGCTGGGTCTCCCGCGGTGGGTGG
	'Human_alphaherpesvirus_1_HSV1_v76_d266__gb_OP297882.1_'	AA--CGGCCCCCGGGGA-------ACGGGGGACCGGGGCTGGGTCTCCCGCGGTGGGTGG
	'Human_alphaherpesvirus_1_HSV_v29_site13_day2__gb_MG708290.1_'	AA--CGGCCCCCGGGGA-------ACGGGGGACCGGGGCTGGGTCTCCCGAGGTGGGTGG
	'Human_alphaherpesvirus_1_HSV1_San_Francisco_USA_1980_EKN__gb_ON960056.1_'	------------------------------------------------------------
	'HumaHSV1-N1_1_CJ994__gb_KR011283.1_'	AA--CGGCCCCCGGGGA-------ACGGGGGGCCGGGGCTGGGTCTCCCGCGGGGGGGGG
	'HumaHSV1-N1_1_82S__gb_KR011307.1_'	AA--CGGCCCCCGGGGA-------ACGGGGGGCCGGGGCTGGGTCTCCCGCGGGGGGGGG
	'Human_alphaherpesvirus_1_914_H2__gb_KX265031.1_'	AA--CGGCCCCCGGGGA-------ACGGGGGACCGGGGCTGGGTCTCCCGCGGTGGGTGG
	'Human_alphaherpesvirus_1_914_E3__gb_KX265037.1_'	AA--CGGCCCCCGGGGA-------ACGGGGGACCGGGGCTGGGTCTCCCGCGGTGGGTGG
	'Human_alphaherpesvirus_1_HSV1_San_Francisco_USA_1979_DAB1__gb_ON960057.1_'	AA--CGGCCCCCGGAGA-------ACGGGGGACCGGGGCTGGGTCTCCCGAGGTGGGTGG
	HSV1-N1__Query_30221_	AA--SGGCCCCCGGGGA-------ASGGGGGACCGGGGCTGGGTCTCCCGCGGTGGGTGG
	'HumaHSV1-N1_3__gb_NC001348.1_'	----CAGATAAATATAATCAACAAATTCACGGTCTGGAACTTTAAGGCCTTTTCTATCGT
	'HumaHSV1-N1_8__gb_NC009333.1_'	GAGGCTGACATGCATAA----------AAGGCGCGTCGACCTGGCCGGATGCTTGGGCGA
	'HumaHSV1-N1_4__gb_NC009334.1_'	GA--CTGTCATTTACAAT----AAAATGAAACCTTTTATTCTTGATTGCCTCTTGTGTTC
	'HumaHSV1-N1_7__gb_NC001716.2_'	----CGGATACGTACGC--AACAGAGCCGCGCCTTCAGACCTGAA---CTCGTTACGCGT

	'Chimpanzee_alpha_1_herpesvirus_strain_105640__gb_NC023677.1_'	CTGCGCGGCGCCGGGAGT---------GGCCGAGCGTCGGG--------GGGGGGGCCCG
	'HumaHSV1-N1_2_strain_HG52__gb_NC001798.2_'	CTGCGCGGCGCCGGGGCCCCCCTGCCGGGCGGGGCGGTGGG--------GCGGGGCCGGG
	'HumaHSV1-N1_1_strain_17__gb_NC001806.2_'	GTGGGCGGCGGTGGCCGGGCCGGGCCGGGCCGGGCCGGGCC--------GGGTGGGCGGG
	'HumaHSV1-N1_1_isolate_2158_2007__emb_LT594106.1_'	GTGGGCGGCGGT----------GGCCGGGCCGGGCCGGGCC--------GGGTGGGCGGG
	'Human_alphaherpesvirus_1_HSV1_v76_d266__gb_OP297882.1_'	GTGGGCGGCGGT----------GGCCGGGCCGGGCCGGGCC--------GGGTGGGCGGG
	'Human_alphaherpesvirus_1_HSV_v29_site13_day2__gb_MG708290.1_'	GTGGGCGGCGGT----------GGCCGGGCCGGGCCGGGCT--------GGGTGGGCGGG
	'Human_alphaherpesvirus_1_HSV1_San_Francisco_USA_1980_EKN__gb_ON960056.1_'	------------------------------------------------------------
	'HumaHSV1-N1_1_CJ994__gb_KR011283.1_'	GGGGGCGGCGGT----------GGCCGGGCCGGGCCGGGCC--------GGGTGGGCGGG
	'HumaHSV1-N1_1_82S__gb_KR011307.1_'	GTGGGCGGCGGT----------GGCCGGGCCGGGCCGGGCC--------GGGTGGGCGGG
	'Human_alphaherpesvirus_1_914_H2__gb_KX265031.1_'	GTGGGCGGCGGT----------GGCCGGGCCGGGCCGGGCC--------GGGTGGGCGGG
	'Human_alphaherpesvirus_1_914_E3__gb_KX265037.1_'	GTGGGCGGCGGT----------GGCCGGGCCGGGCCGGGCC--------GGGTGGGCGGG
	'Human_alphaherpesvirus_1_HSV1_San_Francisco_USA_1979_DAB1__gb_ON960057.1_'	GTGGGCGGCGGT----------GGCCGGGCCGGGCCGGGCT--------GGGTGGGCGGG
	HSV1-N1__Query_30221_	GTGGGCGGCGGT----------GGCCGGGCCGGGCCGGGCC--------GGGTGGGCGGG
	'HumaHSV1-N1_3__gb_NC001348.1_'	TGGTAATATACTCCGA------TACTGCGTGTATTTCCGTT--------GTGTCTGTATG
	'HumaHSV1-N1_8__gb_NC009333.1_'	ACGCGGCACGCCCAAA------CACTTTTTTGACTGCTTTC--------------GCCCA
	'HumaHSV1-N1_4__gb_NC009334.1_'	TTGC----CGCCCAGG------TACCTTCCTGTGTTCTCCCCACG---GGAAAAAGAATA
	'HumaHSV1-N1_7__gb_NC001716.2_'	CCTCCTCATAGCCAGG------GACGGAGCAATGTATGTGCATCACATGAGAACGGCGCG

	'Chimpanzee_alpha_1_herpesvirus_strain_105640__gb_NC023677.1_'	TTCG----------GGGAGGGAGGGCGGTGGG---GGCCTGGGGT-------------TG
	'HumaHSV1-N1_2_strain_HG52__gb_NC001798.2_'	GTCGCGGCGGGGAAGGAAGGAAAGACCCCGGA---AGCGCCGGGA-------------GG
	'HumaHSV1-N1_1_strain_17__gb_NC001806.2_'	GTTT------GGAAAAACGAGGAGGAGGAGGAGAAGGCGGGGGGG-------------GG
	'HumaHSV1-N1_1_isolate_2158_2007__emb_LT594106.1_'	GTTT------GGAAAAACGAGGAGGAGGAGG---------GGGGG-------------GG
	'Human_alphaherpesvirus_1_HSV1_v76_d266__gb_OP297882.1_'	GTTT------GGAAAAACGAGGAGGAGGAGGA--------GGGGG-------------GG
	'Human_alphaherpesvirus_1_HSV_v29_site13_day2__gb_MG708290.1_'	GTTT------GGAAAAACGAGGAGGCGGAGGA--------GGGGG-------------GG
	'Human_alphaherpesvirus_1_HSV1_San_Francisco_USA_1980_EKN__gb_ON960056.1_'	------------------------------------------------------------
	'HumaHSV1-N1_1_CJ994__gb_KR011283.1_'	GTTT------GGAAAAACGAGGAGGAGGAGGA--------GGGGG-------------GG
	'HumaHSV1-N1_1_82S__gb_KR011307.1_'	GTTT------GGAAAAACGAGGAGGAGGAGGA--------GGGGG-------------GG
	'Human_alphaherpesvirus_1_914_H2__gb_KX265031.1_'	GTTT------GGAAAAACGAGGAGGAGGAGGA--------GGGGG-------------GG
	'Human_alphaherpesvirus_1_914_E3__gb_KX265037.1_'	GTTT------GGAAAAACGAGGAGGAGGAGGA--------GGGGG-------------GG
	'Human_alphaherpesvirus_1_HSV1_San_Francisco_USA_1979_DAB1__gb_ON960057.1_'	GTTT------GGAAAAACGAGGAGGCGGAGGA--------GGGGG-------------GG
	HSV1-N1__Query_30221_	GTTT------GGAAAAASGAGGAGGAGGAGGA--------GGGGG-------------GG
	'HumaHSV1-N1_3__gb_NC001348.1_'	TATTCGCT--GTAAAATGTACGATA-GAGCATTTTTGGCTGTCAA---------------
	'HumaHSV1-N1_8__gb_NC009333.1_'	GACTCCCT--AGAAACCC--------------TTTTCTGTGGTGG---------------
	'HumaHSV1-N1_4__gb_NC009334.1_'	GCTTCTGC--AGAAGGCCATTGACG-CAAGTTTTGCCCGTGGGGATTACCCGACCCGGCC
	'HumaHSV1-N1_7__gb_NC001716.2_'	ACTGTGCC--GCCTAGCCAGCAGTGTGACCGAATTCGCGCGACGA--------------G

	'Chimpanzee_alpha_1_herpesvirus_strain_105640__gb_NC023677.1_'	TGGTGCCGGAGG--GGGGTGGGGGTGGGGGTCGAAG------------------------
	'HumaHSV1-N1_2_strain_HG52__gb_NC001798.2_'	GGGCGCCGGCGC--GACGCGGGCGGCCGGGCGGGGG------------------------
	'HumaHSV1-N1_1_strain_17__gb_NC001806.2_'	GGAGACGGGGGG--AAAGCAAGGACACGGCCC----------------------------
	'HumaHSV1-N1_1_isolate_2158_2007__emb_LT594106.1_'	GGAGACGGGGGG--AAAGCAAGGACACGGCCC----------------------------
	'Human_alphaherpesvirus_1_HSV1_v76_d266__gb_OP297882.1_'	GGAGACGGGGGG--AAAGCAAGGACACGGCCCGG-G------------------------
	'Human_alphaherpesvirus_1_HSV_v29_site13_day2__gb_MG708290.1_'	GGAGACGGGGGG--AAAGCAAGGACACGGCCC----------------------------
	'Human_alphaherpesvirus_1_HSV1_San_Francisco_USA_1980_EKN__gb_ON960056.1_'	------------------------------CC----------------------------
	'HumaHSV1-N1_1_CJ994__gb_KR011283.1_'	GGAGACGGGGGG--AAAGCAAGGACACGGCCCC---------------------------
	'HumaHSV1-N1_1_82S__gb_KR011307.1_'	GGAGACGGGGGG--AAAGCAAGGACACGGCCC----------------------------
	'Human_alphaherpesvirus_1_914_H2__gb_KX265031.1_'	GGAGACGGGGGG--AAAGCAAGGACACGGCCC----------------------------
	'Human_alphaherpesvirus_1_914_E3__gb_KX265037.1_'	GGAGACGGGGGG--AAAGCAAGGACACGGCCCC---------------------------
	'Human_alphaherpesvirus_1_HSV1_San_Francisco_USA_1979_DAB1__gb_ON960057.1_'	GGAGACGGGGGG--AAAGCAAGGACACGGCCC----------------------------
	HSV1-N1__Query_30221_	GGAGACGGAAGG--AAAGCAAGGACACGGCCCGGGG------------------------
	'HumaHSV1-N1_3__gb_NC001348.1_'	--------------ACCTCGTGTATATGTT------------------------------
	'HumaHSV1-N1_8__gb_NC009333.1_'	--------------TCTTTTTAGCTCCGT-------------------------------
	'HumaHSV1-N1_4__gb_NC009334.1_'	ACTTACAGCACATTTTGTTCTAGGTCCATCTTAGGAGCCCGGGCCAGCATTCTATCAGCT
	'HumaHSV1-N1_7__gb_NC001716.2_'	GGCTGCAGCGA---GAATCCGAGGTTTAT-------------------------------

	'Chimpanzee_alpha_1_herpesvirus_strain_105640__gb_NC023677.1_'	----AAGGAAGGAGAAAAG-GGGGAGGCAGGAAAAGAAGAAAAGATCCCGGG-AACGCCG
	'HumaHSV1-N1_2_strain_HG52__gb_NC001798.2_'	----CGCGCGGCGGCCGGGCGGGGGCGCGCGGCGGCCGGGCGGGGGCGCGCG-GCGGCCG
	'HumaHSV1-N1_1_strain_17__gb_NC001806.2_'	--------GGGGGGTGGGA-GCGCGGGCCGGGCCGCTCGTAAGAGCCGCGAC-CCGGCCG
	'HumaHSV1-N1_1_isolate_2158_2007__emb_LT594106.1_'	-------CGGGGGGGGGGA-GCGCGGGCCGGGCCGCTCGTAAGAGCCGCGAC-CCGGCCG
	'Human_alphaherpesvirus_1_HSV1_v76_d266__gb_OP297882.1_'	----GGGGGGGGGGGGGGA-GCGCGGGCCGGGCCGCTCGTAAGAGCCGCGAC-CCGGCCG
	'Human_alphaherpesvirus_1_HSV_v29_site13_day2__gb_MG708290.1_'	--------GGGGGGTGGGA-GCGCGGGCCGGGCCGCTCGTAAGAGCCGCGAC-CCGGCCG
	'Human_alphaherpesvirus_1_HSV1_San_Francisco_USA_1980_EKN__gb_ON960056.1_'	--------GGGGGGGGGGA-GCGCGGGCCGGGCCGCTCGTAAGAGCCGCGAC-CCGGCCA
	'HumaHSV1-N1_1_CJ994__gb_KR011283.1_'	------GGGGGGGGGGGGG-GCGCGGGCCGGGCCGCTCGTAAGAGCCGCGAC-CCGGCCG
	'HumaHSV1-N1_1_82S__gb_KR011307.1_'	--------GGGGGGGGGGG-GCGCGGGCCGGGCCGCCCGTAAGAGCCGCGAC-CCGGCCC
	'Human_alphaherpesvirus_1_914_H2__gb_KX265031.1_'	--------GGGGGGGGGGA-GCGCGGGCCGGGCCGCTCGTAAGAGCCGCGAC-CCGGCCG
	'Human_alphaherpesvirus_1_914_E3__gb_KX265037.1_'	-----GGGGGGGGGGGGGA-GCGCGGGCCGGGCCGCTCGTAAGAGCCGCGAC-CCGGCCG
	'Human_alphaherpesvirus_1_HSV1_San_Francisco_USA_1979_DAB1__gb_ON960057.1_'	--------GGGGGGTGGGA-GCGCGGGCCGGGCCGCTCGTAAGAGCCGCGAC-CCGGCCG
	HSV1-N1__Query_30221_	----GGGGGGGGGGGSGGA-GCGCGGGCCGGGCCGCTCGYRAGAGCCGCGAC-CCGGCCG
	'HumaHSV1-N1_3__gb_NC001348.1_'	------------------G-AGGAACAA------------CAAAACATGGA--AAGTTTA
	'HumaHSV1-N1_8__gb_NC009333.1_'	------------------G-GAGGACAC-----------------CATAGA--AAGTCTC
	'HumaHSV1-N1_4__gb_NC009334.1_'	TAACGGGAAGAGAAGTGGG-GAGGGCACTCGCCCACTAACCTTAACACCTG--CAGCCTA
	'HumaHSV1-N1_7__gb_NC001716.2_'	------------------G-AAGATGAT--GTTTCCTTGCCAGACCGTCGAGTAGGTTCG

	'Chimpanzee_alpha_1_herpesvirus_strain_105640__gb_NC023677.1_'	GGGGGGGG----------------------------------------------------
	'HumaHSV1-N1_2_strain_HG52__gb_NC001798.2_'	GGCGGGGGCG--------------------------------------------------
	'HumaHSV1-N1_1_strain_17__gb_NC001806.2_'	CCGGGGAGCGTTGTCGCCGTCGGTCTGCCGGCCCCCGTCCCTCCCTTTTTTGACCAAC-C
	'HumaHSV1-N1_1_isolate_2158_2007__emb_LT594106.1_'	CCGGGGAGCGTTGTCGCCGTCGGTCTGCCGGCCCCCGTCCCTCCCTTTTTTGACCAAC-C
	'Human_alphaherpesvirus_1_HSV1_v76_d266__gb_OP297882.1_'	CCGGGGAGCGTTGTCGCCGTCGGTCTGCCGGCCCCCGTCCCTCCC-TTTTTGACCAAC-C
	'Human_alphaherpesvirus_1_HSV_v29_site13_day2__gb_MG708290.1_'	CCGGGGAGCGTTGTCGCCGTCGGTCTGCCGGCCCCCGTCCCTCCCTTTTTTGACCAAC-A
	'Human_alphaherpesvirus_1_HSV1_San_Francisco_USA_1980_EKN__gb_ON960056.1_'	CCGGGGAGCGTTGTCGCCGTCGGTCTGCCGGCCCCCGTCCCTCCCTTTTTTGACCAAC-A
	'HumaHSV1-N1_1_CJ994__gb_KR011283.1_'	CCGGGGGGCGTTGCCGCCGTCGGTCTGCCGGCCCCCCCCCCCCCCTTTTTGACCAACC-A
	'HumaHSV1-N1_1_82S__gb_KR011307.1_'	CCGGGGGGCGTTGCCGCCGGCGGTCTGCCGGCCCCCCCCCCCCCCTTTTTTGCCCAACCC
	'Human_alphaherpesvirus_1_914_H2__gb_KX265031.1_'	CCGGGGAGCGTTGTCGCCGTCGGTCTGCCGGCCCCCGTCCCTCCCTTTTTTGACCAAC-C
	'Human_alphaherpesvirus_1_914_E3__gb_KX265037.1_'	CCGGGGAGCGTTGTCGCCGTCGGTCTGCCGGCCCCCGTCCCTCCCTTTTTTGACCAAC-C
	'Human_alphaherpesvirus_1_HSV1_San_Francisco_USA_1979_DAB1__gb_ON960057.1_'	CCGGGGAGCGTTGTCGCCGTCGGTCTGCCGGCCCCCGTCCCTCCCTTTTTTGACCAAC-C
	HSV1-N1__Query_30221_	CCTGGGAGCGTTGTCGCCGTCGGTCTGCCGGCSMCCGTCCCTCCCTTTTTTNNCCAAC-C
	'HumaHSV1-N1_3__gb_NC001348.1_'	TCAAAAGACAA----------CAAGTCCGAAATATTGTACCCACTACAATTAGGTAAT-G
	'HumaHSV1-N1_8__gb_NC009333.1_'	CAAAAGGAC--------------------TGCTCTTCTGCCTTCTACCAACAGGTAAA-C
	'HumaHSV1-N1_4__gb_NC009334.1_'	CAAAAGTACAC----------TAGCTGTTTGCTCTATTCGCCACTAGAGACCGCCAAG-A
	'HumaHSV1-N1_7__gb_NC001716.2_'	GCAACGGCCATT---------CACCTGTTTGACGTAATTACC----CAGGCAGCCGAT-G

	'Chimpanzee_alpha_1_herpesvirus_strain_105640__gb_NC023677.1_'	------------------------------------------------------------
	'HumaHSV1-N1_2_strain_HG52__gb_NC001798.2_'	------------------------------------------------------------
	'HumaHSV1-N1_1_strain_17__gb_NC001806.2_'	AGCGCCCCCCCCCCCTCACCACC---------------------ATTCCTACTACCACCA
	'HumaHSV1-N1_1_isolate_2158_2007__emb_LT594106.1_'	AGCGCCCCCCCCCCACCACCATT---------------------CCTACTACCACCACCA
	'Human_alphaherpesvirus_1_HSV1_v76_d266__gb_OP297882.1_'	AGCGCCCCCCCCCCACCACCATT---------------------CCTACTACCACCACCA
	'Human_alphaherpesvirus_1_HSV_v29_site13_day2__gb_MG708290.1_'	AGCGCCCCCCCCTCACCACCATT---------------------CCT---------ACCA
	'Human_alphaherpesvirus_1_HSV1_San_Francisco_USA_1980_EKN__gb_ON960056.1_'	AGCG-CCCCCCCTCACCACCATT---------------------CCTACCACCACCACCA
	'HumaHSV1-N1_1_CJ994__gb_KR011283.1_'	GCCCCCCCCCCCCCCCCCCCCCC---------------------CCTCCCCCCCCCCCCC
	'HumaHSV1-N1_1_82S__gb_KR011307.1_'	GCCCCCCCCCCCCCCCCCCCCCC---------------------CCCCCCCCCCCCCCCC
	'Human_alphaherpesvirus_1_914_H2__gb_KX265031.1_'	------------------------------------------------------------
	'Human_alphaherpesvirus_1_914_E3__gb_KX265037.1_'	AGCGCCCCCCCCCCCCCACCNNN---------------------NNNNNNNNNNNNACCC
	'Human_alphaherpesvirus_1_HSV1_San_Francisco_USA_1979_DAB1__gb_ON960057.1_'	AGCGCCCCCCCCCCACCACCATT---------------------CCT------ACTACCA
	HSV1-N1__Query_30221_	NNCGCNCNNCCAYCACCACCATY---------------------MCYACTACCACCACCA
	'HumaHSV1-N1_3__gb_NC001348.1_'	CCGGGACTTGG---------------------------------TAAGTTAAAAA-----
	'HumaHSV1-N1_8__gb_NC009333.1_'	TACACTACTGC-------------------------------------------------
	'HumaHSV1-N1_4__gb_NC009334.1_'	TGCGAAACTGCAGGCCCGGGCCCAGGCCTTGTAGGGCAGACGGTTAGGCTGACAAGGGGA
	'HumaHSV1-N1_7__gb_NC001716.2_'	TCCACGACCTACTCACCGTGGCCGGACTGTGT------------CAGACTCACACCGGCG

	'Chimpanzee_alpha_1_herpesvirus_strain_105640__gb_NC023677.1_'	------------------------------------------------------------
	'HumaHSV1-N1_2_strain_HG52__gb_NC001798.2_'	------------------------------------------------------------
	'HumaHSV1-N1_1_strain_17__gb_NC001806.2_'	CCACC----------------------ACCACCACCGACACCTCCCGCGCACCCCCGCCC
	'HumaHSV1-N1_1_isolate_2158_2007__emb_LT594106.1_'	CCACC----------------------ACCAC---CGACACCTCCCGCGCACCCCCACCC
	'Human_alphaherpesvirus_1_HSV1_v76_d266__gb_OP297882.1_'	CCACC----------------------ACCACCACCGACACCTCCCGCGCACCCCCACCC
	'Human_alphaherpesvirus_1_HSV_v29_site13_day2__gb_MG708290.1_'	CCACC----------------------ACCACCACCGACACCTCCCGCACACCCCCGCCC
	'Human_alphaherpesvirus_1_HSV1_San_Francisco_USA_1980_EKN__gb_ON960056.1_'	CCACC----------------------ACCACCACCGACCCCCACCGCGCACCCCCACCC
	'HumaHSV1-N1_1_CJ994__gb_KR011283.1_'	CCCCC----------------------CCCCCCCCCCCCCCCCCCCCCCCCCCCCCCCCC
	'HumaHSV1-N1_1_82S__gb_KR011307.1_'	CCCCC----------------------CCCCCCCCCCCCCCCCCCCCCCCCCCCCCCCCC
	'Human_alphaherpesvirus_1_914_H2__gb_KX265031.1_'	------------------------------------------------------------
	'Human_alphaherpesvirus_1_914_E3__gb_KX265037.1_'	CCACC----------------------ACCACCACCGACACCTCCCGCACACCCCCGCCC
[truncated: 5,955,281 more chars]
