# Supplementary material for: Reconstructing Prehistoric Viral Genomes from Neanderthal Sequencing Data
Source: Viruses. 2024 May 27;16(6):856. doi: 10.3390/v16060856 (PMC11209150; doi:10.3390/v16060856)
Supplement: Supplementary file 1 [file viruses-16-00856-s001.zip › Supplementary Data S15 - Alignment of papillomavirus HPV12-N1 for Bayesian tree.nex]

#NEXUS
begin taxa;
	dimensions ntax=15;
	taxlabels
	'Rhesus_monkey_papillomavirus__gb_NC001678.1_'
	'HumaHPV12-N1_type_178__gb_NC023891.1_'
	'HumaHPV12-N1_type_132__gb_NC014955.1_'
	'HumaHPV12-N1_type_96__gb_NC_005134.2_'
	'HumaHPV12-N1_type_5__gb_NC001531.1_'
	'HumaHPV12-N1_type_5b__dbj_D90252.1_'
	'HumaHPV12-N1_type_5_isolate_S401__gb_JN211194.1_'
	HPV12-N1__Query_220821_
	'HumaHPV12-N1_RTRX7__gb_U85660.1_'
	'HumaHPV12-N1_mSK144__gb_MH777286.2_'
	'HumaHPV12-N1_type_105__emb_FM955841.1_'
	'HumaHPV12-N1_type_99__emb_FM955838.1_'
	'HumaHPV12-N1_type_8__gb_M12737.1_'
	'HumaHPV12-N1_type_49__gb_NC001591.1_'
	'HumaHPV12-N1_type_9__gb_NC001596.1_'
;
end;

begin characters;
	dimensions nchar=9339;
	format datatype=dna missing=? gap=- interleave=yes;
	matrix
	'Rhesus_monkey_papillomavirus__gb_NC001678.1_'	------------------------------------------------------------
	'HumaHPV12-N1_type_178__gb_NC023891.1_'	------------------------------------------------------------
	'HumaHPV12-N1_type_132__gb_NC014955.1_'	------------------------------------------------------------
	'HumaHPV12-N1_type_96__gb_NC_005134.2_'	TAAGGTATGTGAGTAATTTTTGAACCGCCCCTGACTAATCTAAACATGCTAACCGCACCC
	'HumaHPV12-N1_type_5__gb_NC001531.1_'	AACGGTAAGT--------------------------------------------------
	'HumaHPV12-N1_type_5b__dbj_D90252.1_'	------------------------------------------------------------
	'HumaHPV12-N1_type_5_isolate_S401__gb_JN211194.1_'	------------------------------------------------------------
	HPV12-N1__Query_220821_	------------------------------------------------------------
	'HumaHPV12-N1_RTRX7__gb_U85660.1_'	------------------------------------------------------------
	'HumaHPV12-N1_mSK144__gb_MH777286.2_'	------------------------------------------------------------
	'HumaHPV12-N1_type_105__emb_FM955841.1_'	------------------------------------------------------------
	'HumaHPV12-N1_type_99__emb_FM955838.1_'	------------------------------------------------------------
	'HumaHPV12-N1_type_8__gb_M12737.1_'	------------------------------------------------------------
	'HumaHPV12-N1_type_49__gb_NC001591.1_'	------------------------------------------------------------
	'HumaHPV12-N1_type_9__gb_NC001596.1_'	----------------------------------------------------CCGCAGGC

	'Rhesus_monkey_papillomavirus__gb_NC001678.1_'	------------------------------------------------------------
	'HumaHPV12-N1_type_178__gb_NC023891.1_'	------------------------------------------------------------
	'HumaHPV12-N1_type_132__gb_NC014955.1_'	------------------------------------------------------------
	'HumaHPV12-N1_type_96__gb_NC_005134.2_'	GGTATAAGCTATAAAATATCCTGAGGTGATGCAGTATCTGATCCTGGCAGTCACTCCTGG
	'HumaHPV12-N1_type_5__gb_NC001531.1_'	-----------------------------TGCAATTTC-----C------TTGTACCAGG
	'HumaHPV12-N1_type_5b__dbj_D90252.1_'	------------------------------------------------------------
	'HumaHPV12-N1_type_5_isolate_S401__gb_JN211194.1_'	------------------------------------------------------------
	HPV12-N1__Query_220821_	---------------------------------------------------TGTACCAGG
	'HumaHPV12-N1_RTRX7__gb_U85660.1_'	------------------------------------------------------------
	'HumaHPV12-N1_mSK144__gb_MH777286.2_'	------------------------------------------------------------
	'HumaHPV12-N1_type_105__emb_FM955841.1_'	------------------------------------------------------------
	'HumaHPV12-N1_type_99__emb_FM955838.1_'	------------------------------------------------------------
	'HumaHPV12-N1_type_8__gb_M12737.1_'	------------------------------------------------------------
	'HumaHPV12-N1_type_49__gb_NC001591.1_'	--------------------------------------------CCACATTCGTTCCAGC
	'HumaHPV12-N1_type_9__gb_NC001596.1_'	AA-----------------------------------------CCGCCAATTTCACTGCC

	'Rhesus_monkey_papillomavirus__gb_NC001678.1_'	-----TACTTAACTATACTCCTGAGTATGAAAAAGG------------------------
	'HumaHPV12-N1_type_178__gb_NC023891.1_'	------------------------------------------------------------
	'HumaHPV12-N1_type_132__gb_NC014955.1_'	------------------------------------------------------------
	'HumaHPV12-N1_type_96__gb_NC_005134.2_'	AACAACACCGATCCAGTGGCTTTGCCAAAAGCAGTTTAAACCTGCCAAGAAAAGCCCGCC
	'HumaHPV12-N1_type_5__gb_NC001531.1_'	TGCGGTATTGGG-------ATTTCACAATTATA---------------------------
	'HumaHPV12-N1_type_5b__dbj_D90252.1_'	------------------------------------------------------------
	'HumaHPV12-N1_type_5_isolate_S401__gb_JN211194.1_'	------------------------------------------------------------
	HPV12-N1__Query_220821_	TGCGKTCCGA----------TTTCCCAATAGCACATTATACT------------------
	'HumaHPV12-N1_RTRX7__gb_U85660.1_'	------------------------------------------------------------
	'HumaHPV12-N1_mSK144__gb_MH777286.2_'	------------------------------------------------------------
	'HumaHPV12-N1_type_105__emb_FM955841.1_'	------------------------------------------------------------
	'HumaHPV12-N1_type_99__emb_FM955838.1_'	------------------------------------------------------------
	'HumaHPV12-N1_type_8__gb_M12737.1_'	------------------------------------------------------------
	'HumaHPV12-N1_type_49__gb_NC001591.1_'	TACATTTTGGCGCCAA-CTCTTTGGCAGCAACACCA------------------------
	'HumaHPV12-N1_type_9__gb_NC001596.1_'	AAGGTTCGTTGGCAGACCGTCCTGGCTTCAAAAC--------------------------

	'Rhesus_monkey_papillomavirus__gb_NC001678.1_'	----------------GTGTAACCGAAAACGGTGCAACCGAAAGCG-------GTGCATA
	'HumaHPV12-N1_type_178__gb_NC023891.1_'	------------------------------------------------------------
	'HumaHPV12-N1_type_132__gb_NC014955.1_'	------------------------------------------------------------
	'HumaHPV12-N1_type_96__gb_NC_005134.2_'	AAAACGTCTGCCAACTTTGGAACCGTTAACGGTAAGTTTCGCAACTCTCTCGGTTGCCAA
	'HumaHPV12-N1_type_5__gb_NC001531.1_'	---ATGGTTG------TTGCCAACTACCATAGGCATATTCA-------------------
	'HumaHPV12-N1_type_5b__dbj_D90252.1_'	------------------------------------------------------------
	'HumaHPV12-N1_type_5_isolate_S401__gb_JN211194.1_'	------------------------------------------------------------
	HPV12-N1__Query_220821_	-AGATTGTTG------TTGCCAACTACCATCATCAGTTTCA-------------------
	'HumaHPV12-N1_RTRX7__gb_U85660.1_'	------------------------------------------------------------
	'HumaHPV12-N1_mSK144__gb_MH777286.2_'	------------------------------------------------------------
	'HumaHPV12-N1_type_105__emb_FM955841.1_'	------------------------------------------------------------
	'HumaHPV12-N1_type_99__emb_FM955838.1_'	------------------------------------------------------------
	'HumaHPV12-N1_type_8__gb_M12737.1_'	------------------------------------------------------------
	'HumaHPV12-N1_type_49__gb_NC001591.1_'	--------------------GAACGATAACGGTAAGTTTCAA-------TCGGGCGCGGT
	'HumaHPV12-N1_type_9__gb_NC001596.1_'	--------------------GACCGATAACGGTAAGTCTTG--------------GCACG

	'Rhesus_monkey_papillomavirus__gb_NC001678.1_'	TAAAAAGCTCCTGAAACTT--TGGTTTTTTGTGGCAATGGTA------------------
	'HumaHPV12-N1_type_178__gb_NC023891.1_'	------------------------------------------------------------
	'HumaHPV12-N1_type_132__gb_NC014955.1_'	------------------------------------------------------------
	'HumaHPV12-N1_type_96__gb_NC_005134.2_'	AAGTTTTATCTTGA---------GAGGTTGTTGGCAATTAC--------------AACCT
	'HumaHPV12-N1_type_5__gb_NC001531.1_'	-AGTTTTTGCCTGTATCGTTTTCGTATCCTGTAATAATATCCAATATATGTATACATAAA
	'HumaHPV12-N1_type_5b__dbj_D90252.1_'	------------------------------------------------------------
	'HumaHPV12-N1_type_5_isolate_S401__gb_JN211194.1_'	------------------------------------------------------------
	HPV12-N1__Query_220821_	-AGTTTTTGCCTGTNTCGCAC---------------------------------------
	'HumaHPV12-N1_RTRX7__gb_U85660.1_'	------------------------------------------------------------
	'HumaHPV12-N1_mSK144__gb_MH777286.2_'	------------------------------------------------------------
	'HumaHPV12-N1_type_105__emb_FM955841.1_'	------------------------------------------------------------
	'HumaHPV12-N1_type_99__emb_FM955838.1_'	------------------------------------------------------------
	'HumaHPV12-N1_type_8__gb_M12737.1_'	------------------------------------------------------------
	'HumaHPV12-N1_type_49__gb_NC001591.1_'	CACATTATACTTAGTCATCTCTTGTGGTTGTTAACAACA----------------ATCTT
	'HumaHPV12-N1_type_9__gb_NC001596.1_'	TAGGTGGTTATTTGATCGTTGGGATGATTGTGGTTAACAACA-------------ATCTA

	'Rhesus_monkey_papillomavirus__gb_NC001678.1_'	-----------------GACTGCCCTGGC-------------------------------
	'HumaHPV12-N1_type_178__gb_NC023891.1_'	------------------------------------------------------------
	'HumaHPV12-N1_type_132__gb_NC014955.1_'	------------------------------------------------------------
	'HumaHPV12-N1_type_96__gb_NC_005134.2_'	GCCACTCATAAACAAGTAACCGCCTGCGTTTCTAGGACATTTTATATA---------CAG
	'HumaHPV12-N1_type_5__gb_NC001531.1_'	TAAATATATATATATATAAGTGTCTAAGATTGGGTTCTTCTGTAATCAGGCAATGGCTGA
	'HumaHPV12-N1_type_5b__dbj_D90252.1_'	------------------------------------------------------------
	'HumaHPV12-N1_type_5_isolate_S401__gb_JN211194.1_'	------------------------------------------------------------
	HPV12-N1__Query_220821_	-----------------------------------------------------------A
	'HumaHPV12-N1_RTRX7__gb_U85660.1_'	------------------------------------------------------------
	'HumaHPV12-N1_mSK144__gb_MH777286.2_'	------------------------------------------------------------
	'HumaHPV12-N1_type_105__emb_FM955841.1_'	------------------------------------------------------------
	'HumaHPV12-N1_type_99__emb_FM955838.1_'	------------------------------------------------------------
	'HumaHPV12-N1_type_8__gb_M12737.1_'	------------------------------------------------------------
	'HumaHPV12-N1_type_49__gb_NC001591.1_'	GAAACAGATATACATGTAACCGCTTGCGT-------------------------------
	'HumaHPV12-N1_type_9__gb_NC001596.1_'	CATACACATTTTCATATGACCGCCTTCGTTAATAAGCTTATATAGACA---------TAA

	'Rhesus_monkey_papillomavirus__gb_NC001678.1_'	------------------------------------GAGCCAAACGAATTGCCCAGGACC
	'HumaHPV12-N1_type_178__gb_NC023891.1_'	------------------------------------ATGGCGAACCTCTTGCTTCCAGTT
	'HumaHPV12-N1_type_132__gb_NC014955.1_'	------------------------------------ATGGAGACATACCGACCCTCGA--
	'HumaHPV12-N1_type_96__gb_NC_005134.2_'	ACATACAGATCTCTGTTCATTGTTGAGATGGATTTAAAGACAGTGCAGCAACTTAGAA--
	'HumaHPV12-N1_type_5__gb_NC001531.1_'	GGGAGCCGAACACCAACAGAAACTGACA--GAAAAAGATAAGGCAGAATTACCTTTAAGT
	'HumaHPV12-N1_type_5b__dbj_D90252.1_'	------------------------------------------------------------
	'HumaHPV12-N1_type_5_isolate_S401__gb_JN211194.1_'	------------------------------------------------------------
	HPV12-N1__Query_220821_	GCAGGCCGATCAGCAGACAGTGRCAG--------ACAKGACGCCTGAGCTGCCCACAACT
	'HumaHPV12-N1_RTRX7__gb_U85660.1_'	--------------------------------------------TGAACTGCCCACAACT
	'HumaHPV12-N1_mSK144__gb_MH777286.2_'	--------------------------------------------TGAGCTGCCCACAACT
	'HumaHPV12-N1_type_105__emb_FM955841.1_'	-------------------------------------------CTGAGCTTCCCACATCA
	'HumaHPV12-N1_type_99__emb_FM955838.1_'	------------------------------------------------------------
	'HumaHPV12-N1_type_8__gb_M12737.1_'	------------------------------------------------------------
	'HumaHPV12-N1_type_49__gb_NC001591.1_'	----GCTGTACTTTCTTTATTCTTGGAA--AGAATACAGACAGGACACATGGCTAGACCT
	'HumaHPV12-N1_type_9__gb_NC001596.1_'	ATATATAAGGTGCCATGTATTTAACAGAGCAGATTATGGACAGGCCAA-AACCTAGAACA

	'Rhesus_monkey_papillomavirus__gb_NC001678.1_'	ATTCAC------GAACTATGCGAGCAGCGTGAGGAGACCCTGCACGAGCTTCAATTGGAG
	'HumaHPV12-N1_type_178__gb_NC023891.1_'	TGTTTGG---AAGAGTATTGTAATTATTTTGATGTTACTCCTGATGTGCTTACTTTGCCT
	'HumaHPV12-N1_type_132__gb_NC014955.1_'	-ATGTGG---CTGAATATTGCGCATTTTATAACCTGAACTTTACTGATGTGGGAATGCGA
	'HumaHPV12-N1_type_96__gb_NC_005134.2_'	----------------------GTCATTTGGGCATTCCTACTGAAGACCTGTTGTTAGCC
	'HumaHPV12-N1_type_5__gb_NC001531.1_'	ATTAGA------GACTTAGCTGAAGCCTTAGGCATCCCTGTGATTGATTGTTTAATACCT
	'HumaHPV12-N1_type_5b__dbj_D90252.1_'	---------------------------------ATCCCT-TTATTGATTGTATAATACCT
	'HumaHPV12-N1_type_5_isolate_S401__gb_JN211194.1_'	---------------------------------ATCCCT-TTATTGATTGTATAATACCT
	HPV12-N1__Query_220821_	ATT---------GRGTTAKCYGACCTTTKAGATATACCTTTACTTGACTGTTTGGTWCCT
	'HumaHPV12-N1_RTRX7__gb_U85660.1_'	ATT---------GAGTTAGCTGACCTCTTACAAATTCCTTTAGTTGATTGCTTAGTGCCT
	'HumaHPV12-N1_mSK144__gb_MH777286.2_'	ATT---------GAGTTAGCTGACCTCTTACAAATTCCTTTAGTTGATTGCTTAGTGCCT
	'HumaHPV12-N1_type_105__emb_FM955841.1_'	ATT---------GAGTTAGCAGATCTATTAGAGATACCATTGGTAGATTGTTTAATACCT
	'HumaHPV12-N1_type_99__emb_FM955838.1_'	-----------------------------AGGTATACCTTTAGTGGATTGTTTATTGCCT
	'HumaHPV12-N1_type_8__gb_M12737.1_'	---------------------------------------------GACTGTTCAGTACCG
	'HumaHPV12-N1_type_49__gb_NC001591.1_'	GTTAAGGTATGTGAGCTAGCCCACCACTTAAATATACCTATTTGGGAAGTTTTGCTTCCT
	'HumaHPV12-N1_type_9__gb_NC001596.1_'	GTAAAG------GAACTAGCAGACACTCTTGTGATTCCTTTAATAGATTTGTTGATACCT

	'Rhesus_monkey_papillomavirus__gb_NC001678.1_'	TGCGTGTATTGCCTGAAGGAACTAACACGCATTGAGGTATATGATTTTGCACGGTGGGAT
	'HumaHPV12-N1_type_178__gb_NC023891.1_'	TGCATTTTCTGTCGTCGTGATTTGTGTGATTCTGATTTAGATAGTTTTAGCAGAAAGCGT
	'HumaHPV12-N1_type_132__gb_NC014955.1_'	TGTTGCTTTTGTAAGGCATGGTTAAATTGTGTGGAATTAGCCAGTTTTCACTATAAAAGC
	'HumaHPV12-N1_type_96__gb_NC_005134.2_'	TGTAACTTCTGTAAGAAATTTTTAACCTTTGAGGAGCTATTAGGATTTGATAGCAAGACT
	'HumaHPV12-N1_type_5__gb_NC001531.1_'	TGCAATTTCTGTGGCAACTTTCTAAATTATTTGGAAGCTTGTGAATTCGACTACAAAAGG
	'HumaHPV12-N1_type_5b__dbj_D90252.1_'	TGCAATTTTTGTGGTAAATTTTTAAATTATTTGGAAGCCTGTGAATTCGAC-ACAAAAAA
	'HumaHPV12-N1_type_5_isolate_S401__gb_JN211194.1_'	TGCAATTTTTGTGGTAAATTTTTAAATTATTTGGAAGCCTGTGAATTCGAC-ACAAAAAA
	HPV12-N1__Query_220821_	TGCAATTTTTGCGGAAAGTTCTTAGATTTTCTGGAAGTGTGTGATTTTGACAAAAAGCAG
	'HumaHPV12-N1_RTRX7__gb_U85660.1_'	TGCAACTTCTGTGGAAGGTTCTTAGATTTTTTGGAGGTTTGCGAGTTTGACAAAAAGCAG
	'HumaHPV12-N1_mSK144__gb_MH777286.2_'	TGCAACTTCTGTGGAAGGTTCTTAGATTTTTTGGAGGTTTGCGAGTTTGACAAAAAGCAG
	'HumaHPV12-N1_type_105__emb_FM955841.1_'	TGTAATTTCTGTGGGAGGTTTTTAGATTATTTAGAGCTTTGTGAGTTTGACAAAAAGAAG
	'HumaHPV12-N1_type_99__emb_FM955838.1_'	TGCAATTTTTGTGGAAAATTTTTAGATTTTTTGGAGGTTTGTGATTTTGATAAGAAACAG
	'HumaHPV12-N1_type_8__gb_M12737.1_'	TGCAACTTTTGTGGTAACTTTTTGGATTTCTTAGAACTGTGTGAGTTTGACAAAAAG-AG
	'HumaHPV12-N1_type_49__gb_NC001591.1_'	TGTAATTTTTGCACGGGGTTTCTAACATATCAGGAGTTGTTAGAATTTGACTATAAAGAC
	'HumaHPV12-N1_type_9__gb_NC001596.1_'	TGTAAATTTTGCAATAGATTTTTATCTTATTTTGAGCTACTTAATTTTGATCACAAGTGT

	'Rhesus_monkey_papillomavirus__gb_NC001678.1_'	TTAAGATTGGTGCATA---GACAAGGCAAGCCATACGGGGTATGTCCCATATGCTTGAGG
	'HumaHPV12-N1_type_178__gb_NC023891.1_'	CTGAGTTTAGTATGGA---AAAAAGGTGTTTGCTATGCTGCATGTGTGAGATGTGTTGCA
	'HumaHPV12-N1_type_132__gb_NC014955.1_'	TTAAGTTTGTTATGGA---GAGATAATAATGTTTTTGCATGTTGTTGCCAATGTTTGCGT
	'HumaHPV12-N1_type_96__gb_NC_005134.2_'	TTAAATCTTATTTGGA---AGGAAGGTTATGCATATGCGTGTTGTTTCAATTGTGCTAGA
	'HumaHPV12-N1_type_5__gb_NC001531.1_'	CTTAGTCTAATTTGGA---AAGATTATTGTGTGTTTGCGTGCTGTCGCGTATGCTGTGGC
	'HumaHPV12-N1_type_5b__dbj_D90252.1_'	CTTAGCCTAATTTGGA---AAGATTATTTTGT--TTGCGTGTTGTCGCGT---TGTTGGC
	'HumaHPV12-N1_type_5_isolate_S401__gb_JN211194.1_'	CTTAGCCTAATTTGGA---AAGATTATTTTGT--TTGCGTGTTGTCGCGT---TGTTGGC
	HPV12-N1__Query_220821_	CTAACACTAATTTGGA---AAGGTCATTTTGTTACTGCTTGCTGTCGAAGTTGTTGCGCA
	'HumaHPV12-N1_RTRX7__gb_U85660.1_'	CTAACATTGATTTGGA---AAGACTACTTTGTTTCTGCTTGCTGTCGAAGTTGTTGTGTA
	'HumaHPV12-N1_mSK144__gb_MH777286.2_'	CTAACATTGATTTGGA---AAGACTACTTTGTTTCTGCTTGCTGTCGAAGTTGTTGTGTA
	'HumaHPV12-N1_type_105__emb_FM955841.1_'	CTTACTTTGATTTGGA---AAGACTACTTTGTTACTGCATGCTGTCGTAGTTGCTGTGTA
	'HumaHPV12-N1_type_99__emb_FM955838.1_'	TTGAATTTGATTTGGA---AAGATTATGTTGTAACTGCCTGTTGTAGGTGCTGTAGTGTA
	'HumaHPV12-N1_type_8__gb_M12737.1_'	CTGTGCCTAATTTGGA---AAAATTACGTTGTTACTGCGTGTTGTCGTTGTTGTTGTGTA
	'HumaHPV12-N1_type_49__gb_NC001591.1_'	TTTAATTTGCTGTGGA---AAGACGGATTTGTCTTTGGTTGTTGTGCAGCTTGTGCCTAT
	'HumaHPV12-N1_type_9__gb_NC001596.1_'	TTACAGCTTATTTGGACAGAGGAGGATTTGGTGTATGGACTCTGTAGTAGCTGTGCTTAT

	'Rhesus_monkey_papillomavirus__gb_NC001678.1_'	TTTTACTCAAAAATTCGAAAATATAGGCGATACGAGTATTCAATATATGGGTGTACTTTA
	'HumaHPV12-N1_type_178__gb_NC023891.1_'	CGCACAGCTGCGTATGAAAGAGCGAAATATTTTCAATGTACAGTAGAAGCTGTCTATATA
	'HumaHPV12-N1_type_132__gb_NC014955.1_'	TTATCAGCAAAATATGAGATGGAAAGATTTTATCGCTGTTCTGTTAAAGCAAAGATAATT
	'HumaHPV12-N1_type_96__gb_NC_005134.2_'	ACAGTAGCCAAAGTAGAATTTGAACATTTTTATGAAAAAACAGTCAAGGGACGAGAAATA
	'HumaHPV12-N1_type_5__gb_NC001531.1_'	GCCACTGCAACTTATGAATTTAACCAATTTTATGAGCAGACAGTGTTAGGAAGAGATATT
	'HumaHPV12-N1_type_5b__dbj_D90252.1_'	GCCACTGCAACATACGAATTTAATCAATTTTATGAGCAGACAGTGTTAGGAAGAGATATT
	'HumaHPV12-N1_type_5_isolate_S401__gb_JN211194.1_'	GCCACTGCAACATACGAATTTAATCAATTTTATGAGCAGACAGTGTTAGGAAGAGATATT
	HPV12-N1__Query_220821_	GCWACTGCAWTATATGAATTTAATGAATTTTATCAAAARACAGTGCTAGGTAGAGATAGA
	'HumaHPV12-N1_RTRX7__gb_U85660.1_'	GCTACTGCAACTTTCGAATTCAATGAATATTACCAGCAAACAGTTTTAGGTAGAGATATA
	'HumaHPV12-N1_mSK144__gb_MH777286.2_'	GCTACTGCAACTTTCGAATTCAATGAATATTACCAGCAAACAGTTTTAGGTAGAGATATA
	'HumaHPV12-N1_type_105__emb_FM955841.1_'	GCCACAGCAACATTTGAATTTAATGAACATTATGAGCAAACTGTTTTAGGAAGGGACATA
	'HumaHPV12-N1_type_99__emb_FM955838.1_'	GCAACTGCTACGTTTGAATTTAATGAATTTTATGAGCAAACAGTACTCGGCAGAGATATT
	'HumaHPV12-N1_type_8__gb_M12737.1_'	GCAACCGCAACGTTTGAATTTAATGAATATTATGAGCAAACTGTGCTAGGCAGAGATATT
	'HumaHPV12-N1_type_49__gb_NC001591.1_'	AGATCAGCATATCACGAGTTTACTAATTATCACCAAGAAATTGTCGTAGGCATCGAAATA
	'HumaHPV12-N1_type_9__gb_NC001596.1_'	GCGTCTGCACAGTTAGAATTTACACATTTTTTTCAATTTGCTGTAGTTGGAAAAGATATA

	'Rhesus_monkey_papillomavirus__gb_NC001678.1_'	GAGCGTAGAACTAGAAAACAGTTAGTGGAGGTATTAATAAGGTGTTATTGTTGTCAGAAG
	'HumaHPV12-N1_type_178__gb_NC023891.1_'	GAGTATTTTACTCAAACTCCATTGCAAGAGTTAAATGTGAGGTGTCTGTTTTGTATGGGG
	'HumaHPV12-N1_type_132__gb_NC014955.1_'	GAAGATGTTGTGCAAACACCTTTAATTGAAATTGTAATTCGTTGCTTTCATTGCTTTGCA
	'HumaHPV12-N1_type_96__gb_NC_005134.2_'	GAATCTCGCAGTGGCAGTTTACTTTGTTGTATTGTTGTTAGATGCCAGTTTTGTTTGCGA
	'HumaHPV12-N1_type_5__gb_NC001531.1_'	GAATTAGCTTCAGGACTTTCAATATTTGATATTGATATCAGGTGTCAAACTTGCTTAGCA
	'HumaHPV12-N1_type_5b__dbj_D90252.1_'	GAGTTAGCTTCAGGACTCTCGATTTTTGATATTGATA--AGGTGTCAAACTTGCTTAGCA
	'HumaHPV12-N1_type_5_isolate_S401__gb_JN211194.1_'	GAGTTAGCTTCAGGACTCTCGATTTTTGATATTGATA--AGGTGTCAAACTTGCTTAGCA
	HPV12-N1__Query_220821_	GAKMTTGCTACTGGAAAATCTATATTTGACTTAAAGATAAGDTGTCAGACGTGCTTGTCA
	'HumaHPV12-N1_RTRX7__gb_U85660.1_'	GAGCTAGCTACAGGAAAGTCAATATTTGAATTGAAAATCAGGTGTCAGACTTGCTTATCA
	'HumaHPV12-N1_mSK144__gb_MH777286.2_'	GAGCTAGCTACAGGAAAGTCAATATTTGAATTGAAAATTAGGTGTCAGACTTGCTTATCA
	'HumaHPV12-N1_type_105__emb_FM955841.1_'	GAATTGGCTACAGGTCTTTCAATATTTGAGATCAACATCAGGTGTCAAACTTGCCTATCC
	'HumaHPV12-N1_type_99__emb_FM955838.1_'	GAATTGGCTACAGGACGTTCTATTTTTGAGATAGATGTCAGATGTCAAAATTGCTTAGCT
	'HumaHPV12-N1_type_8__gb_M12737.1_'	GAATTAGCTACAGGACGTTCAATTTTTGAGATAGACGTTAGGTGTCAAAACTGCTTGTCA
	'HumaHPV12-N1_type_49__gb_NC001591.1_'	GAAGGACGAGCAGCGGCTAATATTGCTGAGATAGTAGTCAGATGTCTCATTTGCCTTAAG
	'HumaHPV12-N1_type_9__gb_NC001596.1_'	GAAACTGTAGAAGGAACAGCTATTGGAAATATTTGTATTAGGTGTCGCTACTGTTTTAAG

	'Rhesus_monkey_papillomavirus__gb_NC001678.1_'	CCCCT---------GTGTCCCATTGAAAAGCAAAGACACGTGGACCAAGGACAAAGGTTC
	'HumaHPV12-N1_type_178__gb_NC023891.1_'	TTGCTTACTAATGAGGAGAAGATTGATATTATCGCGTCTGGTTCTAAA---------TTT
	'HumaHPV12-N1_type_132__gb_NC014955.1_'	TTGTT---------GGATTTAATTGAAAAGATAGAGCATAAATATAGAGATGACTCGTTT
	'HumaHPV12-N1_type_96__gb_NC_005134.2_'	CTGTT---------AGATTATTTAGAAAAGTTAAATATTTGTGGGTATCAAGAAAACTTT
	'HumaHPV12-N1_type_5__gb_NC001531.1_'	TTTCT---------TGACATTATAGAAAAGTTAGATTGCTGTGGCAGAGGCCTTCCCTTT
	'HumaHPV12-N1_type_5b__dbj_D90252.1_'	TTTCT---------TGACATTATAGAAAAGTT-GATTGCTGTGGCAGAGGCCTTCCCTTT
	'HumaHPV12-N1_type_5_isolate_S401__gb_JN211194.1_'	TTTCT---------TGACATTATAGAAAAGTT-GATTGCTGTGGCAGAGACCTTCCCTTT
	HPV12-N1__Query_220821_	TTTTT---------AGATACAATTGAAAAGTTCATCTGCTGTGGTCGGGGCCTTCCGTTC
	'HumaHPV12-N1_RTRX7__gb_U85660.1_'	TTTTT----------GACACCATTGAAAAATT-AGATGCTGTGGTCGAGGCCTTCCGTTC
	'HumaHPV12-N1_mSK144__gb_MH777286.2_'	TTTTT----------GACACCATTGAAAAATT-AGATGCTGTGGTCGAGGCTTTCCGTTC
	'HumaHPV12-N1_type_105__emb_FM955841.1_'	TTTCT---------TGATCTGATAGAAAAGTA-GATAGTTGTGGC-GGGGCCTTCCCTTT
	'HumaHPV12-N1_type_99__emb_FM955838.1_'	TTCTT----------GACATAATAGAGAAATT-GATTGTTGTGGCAGAGGACGTCCTTTT
	'HumaHPV12-N1_type_8__gb_M12737.1_'	TTTTT---------GGATATCATAGAGAAATT-GATTGCTGTGGGAGAGGCCGTCCCTTT
	'HumaHPV12-N1_type_49__gb_NC001591.1_'	AGGCT---------AGATTTGTTGGAAAAGCTTGATATTTGTGCACAGCACAGAGAGTTT
	'HumaHPV12-N1_type_9__gb_NC001596.1_'	TTATT---------AGACTTAGTGGAGAAGTTAGCTACATGCTATAAGTTTGAGCAGTTT

	'Rhesus_monkey_papillomavirus__gb_NC001678.1_'	CACAGAATAGCGGGACAGTGGACCGGAAGGTGCTTGATGTGCTGGAGACCAACAGTACCT
	'HumaHPV12-N1_type_178__gb_NC023891.1_'	CAACTGGTGCGAGGGCATTGGAAAGGTGTCTGCCGCGAATGCTT----------------
	'HumaHPV12-N1_type_132__gb_NC014955.1_'	CATTTAGTAAGGCATTTTTGGAGAGGAGAGTGCAGACATTGTTG----------------
	'HumaHPV12-N1_type_96__gb_NC_005134.2_'	TATTTAGTAAGAGGAGGTTGGAAAGGCATTTGCAGATATTGTAG----------------
	'HumaHPV12-N1_type_5__gb_NC001531.1_'	CATAAGGTGAGGAACGCCTGGAAGGGAATCTGTAGGCAGTGTAA----------------
	'HumaHPV12-N1_type_5b__dbj_D90252.1_'	CACAAGGTGAGGAACGCCTGGAAGGGAATCTGTAGGCAGTGTAA----------------
	'HumaHPV12-N1_type_5_isolate_S401__gb_JN211194.1_'	CACAAGGTGAGGAACGCCTGGAAGGGAATCTGTAGGCAGTGTAA----------------
	HPV12-N1__Query_220821_	CACAACKTTAGAGACAGGTKCGCGGGAATTTGCAGACACTGCAA----------------
	'HumaHPV12-N1_RTRX7__gb_U85660.1_'	CACAAAGTGAGAGACGGCTGGAAAGGAGTGTGCAGGCACTGTAA----------------
	'HumaHPV12-N1_mSK144__gb_MH777286.2_'	CACAAAGTGAGAGACGGCTGGAAAGGAGTGTGCAGGCACTGTAA----------------
	'HumaHPV12-N1_type_105__emb_FM955841.1_'	CATAAGGTCAGAGG-AGGTTGGAGGGAATTTGCAGACATTGCAA----------------
	'HumaHPV12-N1_type_99__emb_FM955838.1_'	CACAAAGTAAGAGACAG---GAAAGCAGTCTGTAGGCTGTGTAA----------------
	'HumaHPV12-N1_type_8__gb_M12737.1_'	CATAAAGTTAGAGGAGG-CTGGAAGGAGTTTGCAGGCTTTGTAA----------------
	'HumaHPV12-N1_type_49__gb_NC001591.1_'	CACAGAGTTAGAAATAGGTGGAAAGGGGTGTGTAGACATTGCAG----------------
	'HumaHPV12-N1_type_9__gb_NC001596.1_'	TATAAGGTCAGAAACAGCTGGAAAGGATTGTGCAGACACTGTGG----------------

	'Rhesus_monkey_papillomavirus__gb_NC001678.1_'	GAGACCCAGCCAGACACTGATCAACAGGGCAGTAGTTTCTTGCAAGCATGATTGGGCCTA
	'HumaHPV12-N1_type_178__gb_NC023891.1_'	-----------------------------------------C-TAAGATGCAAGGTAAAC
	'HumaHPV12-N1_type_132__gb_NC014955.1_'	-----------------------------------------CAGAAAATGAGAGGGGACG
	'HumaHPV12-N1_type_96__gb_NC_005134.2_'	-----------------------------------------AGAGATATGATTGGGAAAG
	'HumaHPV12-N1_type_5__gb_NC001531.1_'	----------------------------GCATTTTT--------ATCATGATTGGTAAAG
	'HumaHPV12-N1_type_5b__dbj_D90252.1_'	----------------------------GCATTTTT--------ATCATGATTGGTAAAG
	'HumaHPV12-N1_type_5_isolate_S401__gb_JN211194.1_'	----------------------------GCATTTTT--------ATCATGATTGGTAAAG
	HPV12-N1__Query_220821_	----------------------------GCATTTGTATC--TGAATAMTGATCGGTAAAG
	'HumaHPV12-N1_RTRX7__gb_U85660.1_'	----------------------------GCATTTGT--------ATAATGATCGGTAAAG
	'HumaHPV12-N1_mSK144__gb_MH777286.2_'	----------------------------GCATTTGT--------ATAATGATCGGTAAAG
	'HumaHPV12-N1_type_105__emb_FM955841.1_'	----------------------------ACATTTGT--------ATAATGATTGGTAAAG
	'HumaHPV12-N1_type_99__emb_FM955838.1_'	----------------------------GCATTTGT--------ATAATGATTGGTAAAG
	'HumaHPV12-N1_type_8__gb_M12737.1_'	----------------------------GCATTTGT--------ATCATGATTGGTAAAG
	'HumaHPV12-N1_type_49__gb_NC001591.1_'	------------------------------AGTTAT--------AGAATGATTGGGAAAG
	'HumaHPV12-N1_type_9__gb_NC001596.1_'	------------------------------GTCGGT--------AGAATGATTGGGAAAG

	'Rhesus_monkey_papillomavirus__gb_NC001678.1_'	AACCTACCCTCGAGGACATTGTCCTAGATTTGCAACCATTT---CCACAACCGCAACCG-
	'HumaHPV12-N1_type_178__gb_NC023891.1_'	AAGCAACAATCAAAGATATTACATTAGATATGAAAAAAATT---------GCTTTGCCC-
	'HumaHPV12-N1_type_132__gb_NC014955.1_'	TTGCTACTATACCAGACATTGTTTTAGAC---------------ACTTTGGTGTGTCCT-
	'HumaHPV12-N1_type_96__gb_NC_005134.2_'	AAGCAACTATACCAGACATAAAGCTGGAGCTGCAAGACCTT---------GTCCTGCCC-
	'HumaHPV12-N1_type_5__gb_NC001531.1_'	AGGTCACCGTGCAAGATATTATTCTGGAGCTCAGTGAGGTGCAGCCCGAAGTGCTACCA-
	'HumaHPV12-N1_type_5b__dbj_D90252.1_'	AGGTCACCGTGCAAGATATTATTCTGGAGCTCAGTGAGGTGCAGCCCGAAGTGCTACCA-
	'HumaHPV12-N1_type_5_isolate_S401__gb_JN211194.1_'	AGGTCACCGTGCAAGATATTATTCTGGAGCTCAGTGAGGTGCAGCCCGAAGTGCTACCA-
	HPV12-N1__Query_220821_	AGGTCACCGTGCATGMKTTTACCTTGGAGCTYNGTGAGCTGCAGCCTGARGTGTTACCA-
	'HumaHPV12-N1_RTRX7__gb_U85660.1_'	AGGTCACTGTGCAAGACTTTATTTTGGAGCTTAGTGAGGTGCAGCCTGAAGTGATACCA-
	'HumaHPV12-N1_mSK144__gb_MH777286.2_'	AGGTCACCGTGCAAGACTTTATTTTGGAGCTTAGTGAGGTGCAGCCTGAAGTGATACCA-
	'HumaHPV12-N1_type_105__emb_FM955841.1_'	AGGTCACCGTGCAAGACTTTGTTTTGGAGCTTAGTGAGATACAGCCTGAAGTATTACCA-
	'HumaHPV12-N1_type_99__emb_FM955838.1_'	AGGTCACTGTGCAAGACATTGTTTTGGAGCTAAGTGTAATACAGCCTGAAGTATTACCA-
	'HumaHPV12-N1_type_8__gb_M12737.1_'	AGGTCACTGTGCAAGATTTTGTGTTGAAGTTAAGTGAGATACAACCTGAAGTGTTACCA-
	'HumaHPV12-N1_type_49__gb_NC001591.1_'	AAGTTACAATACCAGATATAATACTACAA---GAAGAGTTT---------GGCCAGCCC-
	'HumaHPV12-N1_type_9__gb_NC001596.1_'	AAGCTACTATACCAGAGGTGGTTCTAGAACTGCAAGAGCTT---------GTCCAACCCA

	'Rhesus_monkey_papillomavirus__gb_NC001678.1_'	--GTCGACCTTATGTGTTATGAG------------CAA---TTATCTGACAGCTCAGAG-
	'HumaHPV12-N1_type_178__gb_NC023891.1_'	--TGTAACCTATTGTGTGGAGAA------------GAGAGTTTGTCACCAGAT-------
	'HumaHPV12-N1_type_132__gb_NC014955.1_'	--GATAACCTATATTGTGACGAA------------TCA---TTGCCACCAGATGTGGAA-
	'HumaHPV12-N1_type_96__gb_NC_005134.2_'	--ATTGACCTGCATTGTGACGAA------------GAG---TTGACAGAAGAGCAGTCAG
	'HumaHPV12-N1_type_5__gb_NC001531.1_'	--GTTGACCTGTTTTGTGAAGAG------------GAA---TTACCAAACGAGCAGGAA-
	'HumaHPV12-N1_type_5b__dbj_D90252.1_'	--GTTGACCTGTTTTGTGAAGAG------------GAA---TTACCAAACGAGCAGGAA-
	'HumaHPV12-N1_type_5_isolate_S401__gb_JN211194.1_'	--GTTGACCTGTTTTGTGAAGAG------------GAA---TTACCAAACGAGCAGGAA-
	HPV12-N1__Query_220821_	--GTTGACCTGMCTTGTGAAGAG------------GAA---GTACSRWACGAGCAGGAA-
	'HumaHPV12-N1_RTRX7__gb_U85660.1_'	--GTTGACCTGCTTTGTGAAGAG------------GAA---TTACCAAACGAACAGGAA-
	'HumaHPV12-N1_mSK144__gb_MH777286.2_'	--GTTGACCTGCTTTGTGAAGAG------------GAA---TTACCAAACGAACAGGAA-
	'HumaHPV12-N1_type_105__emb_FM955841.1_'	--GTTGACCTGTTTTGTGAAGAG------------GAA---TTGCCAAACGAGCA-----
	'HumaHPV12-N1_type_99__emb_FM955838.1_'	--GTTGACCTGTTTTGTGAAGAG------------GAA---TTACCAACCGAGCAGGAA-
	'HumaHPV12-N1_type_8__gb_M12737.1_'	--GTTGACCTGCTTTGTGAAGAG------------GAA---TTACCAAACGAACAGGAA-
	'HumaHPV12-N1_type_49__gb_NC001591.1_'	--ATTGACCTGCAATGCTACGAGAATCTAACAGCTGAA---GCGCCAGCTGAACAAGAG-
	'HumaHPV12-N1_type_9__gb_NC001596.1_'	CTGCTGACCTGCATTGTTACGAA------------GAA---TTGACAGAAGAAC------

	'Rhesus_monkey_papillomavirus__gb_NC001678.1_'	-----------------GATGAGGATGAAGTAGACCATCATCACAATAATCAGCAGCAGC
	'HumaHPV12-N1_type_178__gb_NC023891.1_'	-----------------TCAGAGGAGGAG------------------------------C
	'HumaHPV12-N1_type_132__gb_NC014955.1_'	-----------------CCGGAGGAGGAG------------------------------C
	'HumaHPV12-N1_type_96__gb_NC_005134.2_'	AAAACCTGTCAGAATCTACAGTAGCAGAGGTGGA-------------------------G
	'HumaHPV12-N1_type_5__gb_NC001531.1_'	-----------------ACGGAGGAGGAGCCTGA-------------------------C
	'HumaHPV12-N1_type_5b__dbj_D90252.1_'	-----------------ACGGAGGAGGAGCCTGA-------------------------C
	'HumaHPV12-N1_type_5_isolate_S401__gb_JN211194.1_'	-----------------ACGGAGGAGGAGCCTGA-------------------------C
	HPV12-N1__Query_220821_	-----------------ACGGAGGAGGAGTCAGA-------------------------T
	'HumaHPV12-N1_RTRX7__gb_U85660.1_'	-----------------ACGGAGGAGGAGTCAAA-------------------------T
	'HumaHPV12-N1_mSK144__gb_MH777286.2_'	-----------------ACGGAGGAGGAGTCAAA-------------------------T
	'HumaHPV12-N1_type_105__emb_FM955841.1_'	-------------------GGAGGAGGAGCTAGA-------------------------C
	'HumaHPV12-N1_type_99__emb_FM955838.1_'	-----------------ACGGAGGAGGAGTCAGA-------------------------C
	'HumaHPV12-N1_type_8__gb_M12737.1_'	-----------------ACGGAGGAGGAGCTAGA-------------------------C
	'HumaHPV12-N1_type_49__gb_NC001591.1_'	-----------------TTGGAGGCAGAGGAGGAGC----------------------TT
	'HumaHPV12-N1_type_9__gb_NC001596.1_'	---------------CTGCAGAGGAGGAGCAGTG-------------------------T

	'Rhesus_monkey_papillomavirus__gb_NC001678.1_'	ATCATCAGCACGCCAGACCTGAAGTACCAGAGGATGGTGATTGTTATAGAATTGTGAGCG
	'HumaHPV12-N1_type_178__gb_NC023891.1_'	ATCCA------------------------------------GTATATAAAGTTGACAGCT
	'HumaHPV12-N1_type_132__gb_NC014955.1_'	GC------------------------------------------TATAAAATTGATACTT
	'HumaHPV12-N1_type_96__gb_NC_005134.2_'	CCTCAGAGAAC-----------------------------TCTGTACAAGATTGTAGTAC
	'HumaHPV12-N1_type_5__gb_NC001531.1_'	AACGAAAGGAT-----------------------------CTCTTACAAAGTTATAGCTC
	'HumaHPV12-N1_type_5b__dbj_D90252.1_'	ATCGAAAGGAT-----------------------------CTC-TTCAAAGTTATAGCTC
	'HumaHPV12-N1_type_5_isolate_S401__gb_JN211194.1_'	ATCGAAAGGAT-----------------------------CTC-TTCAAAGTTATAGCTC
	HPV12-N1__Query_220821_	ATCGACCGGAC-----------------------------TGTATTCAAAAYCATTGCAC
	'HumaHPV12-N1_RTRX7__gb_U85660.1_'	ATCGACAGAAC-----------------------------CGTGTTCAAAGTCATTGCAC
	'HumaHPV12-N1_mSK144__gb_MH777286.2_'	ATCGACAGAAC-----------------------------CGTGTTCAAAGTCATTGCAC
	'HumaHPV12-N1_type_105__emb_FM955841.1_'	ATCCAGAAGAC-----------------------------TGTATTCAAAATCATAGCAC
	'HumaHPV12-N1_type_99__emb_FM955838.1_'	ATCGAGAGAAC-----------------------------TGTGTTCAAAATCACTGCAC
	'HumaHPV12-N1_type_8__gb_M12737.1_'	ATCGAAAGAAC-----------------------------TGTATTCAAAATTGTTGCAC
	'HumaHPV12-N1_type_49__gb_NC001591.1_'	ATCCAAGGCAT-----------------------------CCCTTACAAAGTTATTGCTA
	'HumaHPV12-N1_type_9__gb_NC001596.1_'	CTC------AC-----------------------------TCCCTACAAGATCGTAGCTG

	'Rhesus_monkey_papillomavirus__gb_NC001678.1_'	ATTGTTACAGC------TGTGGCAAGCCACTGAGGCTGGTTGTGGTTAGTAGCCACGAAG
	'HumaHPV12-N1_type_178__gb_NC023891.1_'	GTTGCGACAAC------TGTTGCCGAGTAATTCGTGTCGTTGTTGTTGCTACTGAAACTG
	'HumaHPV12-N1_type_132__gb_NC014955.1_'	ATTGCTTTGAT------TGCTCAGCTAGACTTAGATTATATGTTGTCGCGTCGTCCTTTG
	'HumaHPV12-N1_type_96__gb_NC_005134.2_'	CGTGTGGAGGC------TGTGATTCCCGGCTGAAAATCTACGTTTCTGCTACACAGTTTG
	'HumaHPV12-N1_type_5__gb_NC001531.1_'	CGTGCGGTTGCAGGAACTGTGAGGTCAAGCTTCGCATTTTTGTCCACGCCACAGAATTTG
	'HumaHPV12-N1_type_5b__dbj_D90252.1_'	CGTGCGGTTGCAGACACTGTGAGGTCAAGCTTCGCATTTTTGTCCACGCCACAGAATTTG
	'HumaHPV12-N1_type_5_isolate_S401__gb_JN211194.1_'	CGTGCGGTTGCAGGCACTGTGAGGTCAAGCTTCGCATTTTTGTCCACGCCACAGAATTTG
	HPV12-N1__Query_220821_	CGTGTGGCTGCAGCTCCTGTGAAATCAANCTGCGTATTTTTGTCAACGCAACTGATACTG
	'HumaHPV12-N1_RTRX7__gb_U85660.1_'	CGTGTGGCTGCAGCTTCTGTGAGGTCAATCTTCGTGTTTTTGTCAACGCAACTGA-ACTG
	'HumaHPV12-N1_mSK144__gb_MH777286.2_'	CGTGTGGCTGCAGCTTCTGTGAGGTCAATCTTCGTGTTTTTGTCAACGCAACTGA-ACTG
	'HumaHPV12-N1_type_105__emb_FM955841.1_'	CGTGTGGCTGCAGTTGCTGTGAGGTCAATCTTCGTATTTTTGTGAACGCTACCGACGTTG
	'HumaHPV12-N1_type_99__emb_FM955838.1_'	CGTGTGGCTGCAGCAATTGTAAGGTCAAGCTACGTCTTTTTGTGAACGCCACCGAGTTGG
	'HumaHPV12-N1_type_8__gb_M12737.1_'	CGTGTGGCTGCAGCTGCTGTCAGGTCAAGCTACGTCTTTTTGTCAACGCAACTGATTCGG
	'HumaHPV12-N1_type_49__gb_NC001591.1_'	CTTGTGGCGGCGGA---TGCGGTGCCAGACTGCGAGTCTTCGTGTTAGCCACTGACGCTG
	'HumaHPV12-N1_type_9__gb_NC001596.1_'	GCTGTGGT---------TGCGGTGCAAGACTTCGTTTATACGTGCTTGCTACAAATTTAG

	'Rhesus_monkey_papillomavirus__gb_NC001678.1_'	AGTTACGTGTGCTAGAGGACCTGCTGATGGGCACGCTTGACATTGTGTGTCCCAGCTGTG
	'HumaHPV12-N1_type_178__gb_NC023891.1_'	GCATTAGAGCATTTCAGCAACTATTGACCGAAGAAATTTCGTTTCTTTGCCCCAACTGTT
	'HumaHPV12-N1_type_132__gb_NC014955.1_'	GAATAAGAAGCTTTCAGCATCTATTACTGACAACTCTGCATTTGACCTGTCCCGGGTGTG
	'HumaHPV12-N1_type_96__gb_NC_005134.2_'	GAATTCGTTCTTTAGAAGACTTGCTGCTAGAAGAACCTTCTTTGCTGTGTCCTGCTTG--
	'HumaHPV12-N1_type_5__gb_NC001531.1_'	GTATTAGAGCTTTCCAACAGCTACTGACCGGAGATCTGCAGCTCCTGTGCCCTGACTGTC
	'HumaHPV12-N1_type_5b__dbj_D90252.1_'	GTATTAGAGCTTTCCAACAGCTATTGACCGGAGATCTGCAGCTCCTGTGTCCTGACTGTC
	'HumaHPV12-N1_type_5_isolate_S401__gb_JN211194.1_'	GTATTAGAGCTTTCCAACAGCTATTGACCGGAGATCTGCAGCTCCTGTGTCCTGACTGTC
	HPV12-N1__Query_220821_	GCATTNGGNNNCTNCRGGACCTGCTGATCAGTGACCTGCAGCWGCTGTGCCCAGRGTGCC
	'HumaHPV12-N1_RTRX7__gb_U85660.1_'	GTATTAGAACCCTGCAGGAACTACTGACCAGCGATCTGCAGCTGCTGTGTCCAGAGTGCC
	'HumaHPV12-N1_mSK144__gb_MH777286.2_'	GTATTAGAACCCTGCAGGAACTACTGACCAGCGATCTGCAGCTGCTGTGTCCAGAGTGCC
	'HumaHPV12-N1_type_105__emb_FM955841.1_'	GAATTAGAACCCTGCAAGAGCTACTGACCAGTGACCTGCAACTGCTGTGTCCAGAGTGCC
	'HumaHPV12-N1_type_99__emb_FM955838.1_'	GCATCAGAACGTTTCAGCAACTGCTGACCAG-GACCTGCAGCTCCTCTGTCCAGAGTGTC
	'HumaHPV12-N1_type_8__gb_M12737.1_'	GTATCAGGACCTTTCAAGAATTGCTGTTCAGAGACCTACAGCTTCTGTGTCCTGAGTGCC
	'HumaHPV12-N1_type_49__gb_NC001591.1_'	CTATTAGAAGTTTCCAAGAACTGCTTCTGGAGGAACTGCAATTCTTGTGTCCTCAGTGTC
	'HumaHPV12-N1_type_9__gb_NC001596.1_'	GAATTCGAGCGCAACAGGAACTTTTGCTGGGTGATATACAACTGGTGTGTCCGGAGTGCC

	'Rhesus_monkey_papillomavirus__gb_NC001678.1_'	C--CAGCAGAGTGTAACTGCAATGG------ACCCTGAAGGTACA-------------CC
	'HumaHPV12-N1_type_178__gb_NC023891.1_'	CCAGGAGTCATTTGCAACATGGCAGATT---CCACTAAAGGTACAGAATCGTTTGACTGT
	'HumaHPV12-N1_type_132__gb_NC014955.1_'	CTAGGAGAAATATACAGCATGGGAGATC---CAACTAAAGGTA---------------CT
	'HumaHPV12-N1_type_96__gb_NC_005134.2_'	-------------CAGAAATGGCAG------ATAATAGAGGTATTGATC---------CT
	'HumaHPV12-N1_type_5__gb_NC001531.1_'	---GCGGAAACTGCAAACATGACGGATCCTAATTCTAAAGGTAGTACAT---------CT
	'HumaHPV12-N1_type_5b__dbj_D90252.1_'	---GCGGAAACTGCAAACATGACGG------ATTCTAAAGGTAGTACAT---------CT
	'HumaHPV12-N1_type_5_isolate_S401__gb_JN211194.1_'	---GCGGAAACTGCAAACATGACGG------ATTCTAAAGGTAGTACAT---------CT
	HPV12-N1__Query_220821_	---GTGGTAACTGCAAAGATGGCGG------ATTCTAAAGYCADTACCT---------CT
	'HumaHPV12-N1_RTRX7__gb_U85660.1_'	---GTGGTAACTGCAAGCATGGCGG------ATCCTAAAGGTAGTACAT---------CT
	'HumaHPV12-N1_mSK144__gb_MH777286.2_'	---GTGGTAACTGCAAGCATGGCGG------ATCCTAAAGGTAGTACAT---------CT
	'HumaHPV12-N1_type_105__emb_FM955841.1_'	---GTGGTAACTGCAAACATGGCGG------ATCCTAAAGGTAGTACAT---------CT
	'HumaHPV12-N1_type_99__emb_FM955838.1_'	---GCGGTAACTGCAACCATGACGG------ATCCTAAAGGTAGTACAT---------CT
	'HumaHPV12-N1_type_8__gb_M12737.1_'	---GCGGTAACTGCAAACATGGCGG------ATCATAAAGGTAGTACAT---------CT
	'HumaHPV12-N1_type_49__gb_NC001591.1_'	---GTGAAGAAATTCGGAATGGCGG------ACGATAAAGGTACTGATC---------CC
	'HumaHPV12-N1_type_9__gb_NC001596.1_'	---GAGGCAGACTTCGCCATGAGTG------ACAATAAAGGTACTAAATTA---GATCCT

	'Rhesus_monkey_papillomavirus__gb_NC001678.1_'	AGGGGAAGGGGTGGGGTGTACGGGGTGGTTTAATGTGGAGGCTATAGTAGAAC--GTAAA
	'HumaHPV12-N1_type_178__gb_NC023891.1_'	TTAGAAGGGACTAGTGACTGGTACTTTGTAACTGAAGCAGACTGTGTGGA------TGAT
	'HumaHPV12-N1_type_132__gb_NC014955.1_'	TTGGGAAATCTTAAAGATTGGTGTTTTATTACTGAAGCTGAATGTGTAGA------CAGT
	'HumaHPV12-N1_type_96__gb_NC_005134.2_'	AAAGAAGGGTGTAGTAATTGGTTTTC---TCTTGAAGCAGACTGTAGTGA------TTTA
	'HumaHPV12-N1_type_5__gb_NC001531.1_'	AAAGAAGGGTTTGGTGATTGGTGTTT---ATTGGAAGCTGACTGTAGTGA------TGTA
	'HumaHPV12-N1_type_5b__dbj_D90252.1_'	AAAGAAGGGTTTGGTGATTGGTGTTT---ATTGGAAGCTGACTGTAGTGA------TGTA
	'HumaHPV12-N1_type_5_isolate_S401__gb_JN211194.1_'	AAAGAAGGGTTTGGTGATTGGTGTTT---ATTGGAAGCTGACTGTAGTGA------TGTA
	HPV12-N1__Query_220821_	AAAGAAGGGTKAAGTGATTGGTGTAT---TTTGGAAGCAGAAMRNAGTGA------TTNA
	'HumaHPV12-N1_RTRX7__gb_U85660.1_'	AAAGAAGGGTTAGGTGATTGGTGTAT---TTTGGAAGCTGACTGTAGTGA------TTTA
	'HumaHPV12-N1_mSK144__gb_MH777286.2_'	AAAGAAGGGTTAGGTGATTGGTGTAT---TTTGGAAGCTGACTGTAGTGA------TTTA
	'HumaHPV12-N1_type_105__emb_FM955841.1_'	AAAGAAGGGTTAAGTGATTGGTGTTT---GTTGGAAGCTGACTGTAGTGA------TTTA
	'HumaHPV12-N1_type_99__emb_FM955838.1_'	AAAGAAGGGTTAGCAGAATGGTGTAT---TGTGGAAGCAGAATGTAGTGA------TGTA
	'HumaHPV12-N1_type_8__gb_M12737.1_'	AAAGAAGGGTTAAGTGAGTGGTGTAT---TTTGGAAGCTGAATGTAGTGA------TGTA
	'HumaHPV12-N1_type_49__gb_NC001591.1_'	AAAGAAGGGTGTAGCGAGTGGTTTATAGATAATGAAGCAGACTGTAGTGA------TTTA
	'HumaHPV12-N1_type_9__gb_NC001596.1_'	AAAGAATGCTGTAGTGCTTGGTTATC---GTTAGAAGCAGAATGCTCTGATTCTAGTTTA

	'Rhesus_monkey_papillomavirus__gb_NC001678.1_'	ACGGGGGATGTGGTGTCAGAGGACGAAGACGACACAGAGGATACAGGGATAGATTTGGTA
	'HumaHPV12-N1_type_178__gb_NC023891.1_'	ATACAATGTATTGATGAGCTGTTTGATGACAGTACAGA---------ATCAAACATCTCA
	'HumaHPV12-N1_type_132__gb_NC014955.1_'	ATGGACACTTTATCAGAATTATTTGATGCAGATACCGAT------GCATCTAACGTTTCA
	'HumaHPV12-N1_type_96__gb_NC_005134.2_'	GATGATGATTTGGAAAAGCTGTTTGAAGAAGGGACAAA---------TTCAGATTTATCT
	'HumaHPV12-N1_type_5__gb_NC001531.1_'	GAAAATGATTTGGGACAATTATTTGAGAGAGATACAGA---------CTCTGATATATCG
	'HumaHPV12-N1_type_5b__dbj_D90252.1_'	GAAAATGATTTGGGACAATTGTTTGAGAGAGATACAGA---------CTCTGATATATCG
	'HumaHPV12-N1_type_5_isolate_S401__gb_JN211194.1_'	GAAAATGATTTGGGACAATTGTTTGAGAGAGATACAGA---------CTCTGATATATCG
	HPV12-N1__Query_220821_	GAGAATGATTTTGARCADTTATTTGAGCAAGATACAGA---------YTCCGATGTATCG
	'HumaHPV12-N1_RTRX7__gb_U85660.1_'	GAAAATGATTTTGAACAGTTATTTGAGCAAGATGCAGA---------CTCAGATGTATCG
	'HumaHPV12-N1_mSK144__gb_MH777286.2_'	GAAAATGATTTTGAACAGTTATTTGAGCAAGATGCAGA---------CTCAGATGTATCG
	'HumaHPV12-N1_type_105__emb_FM955841.1_'	GAAAATGATTTTGAACAATTGTGTGAGAGAGATACAGA---------CTCAGATATCTCG
	'HumaHPV12-N1_type_99__emb_FM955838.1_'	GAAAATGATTTTGAACAATTATTTGAGCGAGATACAGA---------CTCCGATATATCG
	'HumaHPV12-N1_type_8__gb_M12737.1_'	GACAATGATTTTGAACAATTATTTGAGCGAGATACAGA---------CTCAGATATTTCG
	'HumaHPV12-N1_type_49__gb_NC001591.1_'	GAAAATGATTTGGAACAATTATTTGATGAAAGCCCAAA---------GTCCAATATTTCA
	'HumaHPV12-N1_type_9__gb_NC001596.1_'	GATGGTGATTTGGAAAAATTATTTGACGAAGGGACAGA---------CTCTGATATTTCA

	'Rhesus_monkey_papillomavirus__gb_NC001678.1_'	GACTTTATAGATGACACATGTG---GAAGTGTGCAGACAGGGGACGAGGCACCTGGGGCG
	'HumaHPV12-N1_type_178__gb_NC023891.1_'	AATCTGTTAGACGACAGTGATG------------AGGTGGATCAGGGGAATACCCTGGCT
	'HumaHPV12-N1_type_132__gb_NC014955.1_'	AACCTGATAGATGACTTGGATA------------CTGTAGATGAGGGAAATTCCCTGGCA
	'HumaHPV12-N1_type_96__gb_NC_005134.2_'	GATTTAATTGATGATGGGGATGCTGTTGATAATGCGAATGAGCAGGGAATTTCCCGAGAT
	'HumaHPV12-N1_type_5__gb_NC001531.1_'	GATTTGTTAGATGATACTGAA---------------CTGGAGCAGGGCAATTCCCTGGAA
	'HumaHPV12-N1_type_5b__dbj_D90252.1_'	GATTTGTTAGATGATACTGAA---------------CTGGAGCAGGGCAATTCCCTGGAA
	'HumaHPV12-N1_type_5_isolate_S401__gb_JN211194.1_'	GATTTGTTAGATGATACTGAA---------------CTGGAGCAGGGCAATTCCCTGGAA
	HPV12-N1__Query_220821_	GACTTGCTAGATAATGGTGAA---------------CTTGAACTGGGGAATTCTCTGCCA
	'HumaHPV12-N1_RTRX7__gb_U85660.1_'	GACTTGCTAGATAATGGTGAA---------------CTGGAACAGGGCAATTCCCTGGAA
	'HumaHPV12-N1_mSK144__gb_MH777286.2_'	GACTTGCTAGATAATGGTGAA---------------CTGGAACAGGGCAATTCCCTGGAA
	'HumaHPV12-N1_type_105__emb_FM955841.1_'	GACTTATTAGATAATTGTGAC---------------CTGGAACAGGGCAATTCTTTGGAA
	'HumaHPV12-N1_type_99__emb_FM955838.1_'	GACTTGTTAGATAATTGTGA----------------CTTGAGCAGGGCAATTCCCTGGAA
	'HumaHPV12-N1_type_8__gb_M12737.1_'	GACTTATTAGATAATTGTGAC---------------CTGGATCAGGGAAATTCTCTGGAA
	'HumaHPV12-N1_type_49__gb_NC001591.1_'	AATTTGTTAAATGATGAGGAGG------------ATGTGGAGCAGGGAAATTCGCGAGAT
	'HumaHPV12-N1_type_9__gb_NC001596.1_'	GACCTAATAGATGATGGAGAT---------------GCTGTACAGGGAAACTCCCGCGAA

	'Rhesus_monkey_papillomavirus__gb_NC001678.1_'	TTGTTGCACGCACAGGAAACACAAGCGCATGCAGAGGCAGTGCAGGTTTTAAAACGAAAG
	'HumaHPV12-N1_type_178__gb_NC023891.1_'	CTGTTTAATGAACAGTTGCGGGAGGATTGTGACAAAACAATCCAGTTCCTAAAGCGAAAG
	'HumaHPV12-N1_type_132__gb_NC014955.1_'	TTGTTCAACGAGCAAGTAAGAGAGGAATGTGATAAAGCTATTAGTGATTTAAAACGAAAG
	'HumaHPV12-N1_type_96__gb_NC_005134.2_'	CTCTTTCGCCAGCAGGGGAGTGAGGAGTTTGAGCAGCAAATACAGGACTTAAAACGAAAG
	'HumaHPV12-N1_type_5__gb_NC001531.1_'	CTATTTCATCAACAGGAGTGTGAGCAGAGCGAGGAGCAATTGCAAAAACTAAAACGAAAG
	'HumaHPV12-N1_type_5b__dbj_D90252.1_'	CTATTTCATCAACAGGAGTGTGAGCAGAGCGAGGAGCAATTACAAAAACTAAAACGAAAG
	'HumaHPV12-N1_type_5_isolate_S401__gb_JN211194.1_'	CTATTTCATCAACAGGAGTGTGAGCAGAGCGAGGAGCAATTACAAAAACTAAAACGAAAG
	HPV12-N1__Query_220821_	GTATTTCATCAACAAGAGTGTGAGCAAAGCGAGGAGCAATTACAAATTCTAAAACGAAAV
	'HumaHPV12-N1_RTRX7__gb_U85660.1_'	CTATTTCATCAACAAGAGTGTAAGCAGAGCGAGGAGCAATTACAAATACTAAAACGAAAG
	'HumaHPV12-N1_mSK144__gb_MH777286.2_'	CTATTTCATCAACAAGAGTGTAAGCAGAGCGAGGAGCAATTACAAATACTAAAACGAAAG
	'HumaHPV12-N1_type_105__emb_FM955841.1_'	CTATTTCATCAACAGGAGTGTAAGGAGAGCGGGGAGCAATTACAAAAACTAAAACGAAAG
	'HumaHPV12-N1_type_99__emb_FM955838.1_'	CTATTTCATCAACAGGAGTGTAAAGAGAGCGAGGAGCAATTACAAAAACTAAAACGAAAG
	'HumaHPV12-N1_type_8__gb_M12737.1_'	CTATTTCATCAACAGGAGTGTGAGCAGAGCGAGGAGCAATTACAAAAACTAAAACGAAAG
	'HumaHPV12-N1_type_49__gb_NC001591.1_'	CTGCTTCGCCAGCAGGAATTTGAGGAGAGCGCGGAGCAAGTACAAAAGTTAAAACGAAAG
	'HumaHPV12-N1_type_9__gb_NC001596.1_'	CTGTTTTGCCAGCAAGAGAGTGAGGAAAGCGAGCAACAAACACAATTGCTAAAACGAAAG

	'Rhesus_monkey_papillomavirus__gb_NC001678.1_'	TTTGTAGGCAGTCCGGCAGTTAGTCCGTTGGGAAACTACAATCCCTGTGTAGACAGGGAT
	'HumaHPV12-N1_type_178__gb_NC023891.1_'	TATGTAAGTAGTCCTCAGG---------------------------CAGATATAGCAGCT
	'HumaHPV12-N1_type_132__gb_NC014955.1_'	TTTATCGGTAGTCCGGAAC---------------------------GGTCCCTCGAAGAG
	'HumaHPV12-N1_type_96__gb_NC_005134.2_'	TATTT---CAGTCCGAAAG------------------------------AGTTGCAGCAG
	'HumaHPV12-N1_type_5__gb_NC001531.1_'	TATCT---TAGTCCAAAAG------------------------------CTGTCGCACAG
	'HumaHPV12-N1_type_5b__dbj_D90252.1_'	TATCT---TAGTCCAAAAG------------------------------CTATCGCACAG
	'HumaHPV12-N1_type_5_isolate_S401__gb_JN211194.1_'	TATCT---TAGTCCAAAAG------------------------------CTGTCGCACAG
	HPV12-N1__Query_220821_	AATCT---TAGCCYWRAAG------------------------------CTGTCGCGCAG
	'HumaHPV12-N1_RTRX7__gb_U85660.1_'	TATCT---TAGTCCAAAAG------------------------------CTGTCGCGCAG
	'HumaHPV12-N1_mSK144__gb_MH777286.2_'	TATCT---TAGTCCAAAAG------------------------------CTGTCGCGCAG
	'HumaHPV12-N1_type_105__emb_FM955841.1_'	TATCT---TAGTCCAAAAG------------------------------CTGTCGCGCAG
	'HumaHPV12-N1_type_99__emb_FM955838.1_'	TATCT---TAGTCCTAAAG------------------------------CTGTCGCGCAG
	'HumaHPV12-N1_type_8__gb_M12737.1_'	TATCT---TAGTCCTAAAG------------------------------CTGTCGCGCAG
	'HumaHPV12-N1_type_49__gb_NC001591.1_'	TATTT---CAGTCCTAAAG------------------------------CAGTTCAACAA
	'HumaHPV12-N1_type_9__gb_NC001596.1_'	TATAT---CAGTCCCCAAG------------------------------CTGTTTTGCAG

	'Rhesus_monkey_papillomavirus__gb_NC001678.1_'	TTAAGTCCCAGATTAAATGAAATAAGTTTAAACCAAGGCAGCG-GACAGGCAAAACGGAG
	'HumaHPV12-N1_type_178__gb_NC023891.1_'	TTAAGTCCAAAGCTGCAGGCTATA--TCTATTTCTCCACAAAAAGAAAAACAAAGTAAAA
	'HumaHPV12-N1_type_132__gb_NC014955.1_'	TTAAGTCCACGGCTACAGGCTGTT--CATATTTCGCCTC------AAAGACTTTCCAAAA
	'HumaHPV12-N1_type_96__gb_NC_005134.2_'	CTTAGCCCTCGTTTGGAAGCAATA--CCTTTGTCGCCGCAACA--CAAATGTAAAAAGCG
	'HumaHPV12-N1_type_5__gb_NC001531.1_'	CTTAGTCCGCGACTTGAGTCAATT--TCATTGTCACCCCAGCA--GAAGTCTAAGCGAAG
	'HumaHPV12-N1_type_5b__dbj_D90252.1_'	CTTAGTCCGCGACTTGAGTCAATT--TCATTGTCACCTCAGCA--GAAGTCTAAGCGAAG
	'HumaHPV12-N1_type_5_isolate_S401__gb_JN211194.1_'	CTTAGTCCGCGACTTGAGTCAATT--TCATTGTCACCTCAGCA--GAAGTCTAAGCGAAG
	HPV12-N1__Query_220821_	CKTRRNCYSCGTCTCGAGTCGAWA--TCGTTGTCACMWCAGCA--GAAATCGAAACGAAG
	'HumaHPV12-N1_RTRX7__gb_U85660.1_'	CTTAGTCCGCGTCTTGAGTTGATG--TCATTGTCACCTCAGCA--GAAATCCAAGCGAAG
	'HumaHPV12-N1_mSK144__gb_MH777286.2_'	CTTAGTCCGCGTCTTGAGTCGATA--TCATTGTCACCTCAGCA--GAAATCCAAGCGAAG
	'HumaHPV12-N1_type_105__emb_FM955841.1_'	CTCAGTCCGCGTCTCGAGTCAATT--TCATTGTCACCTCAGCA--GAAATCCAAGCGAAG
	'HumaHPV12-N1_type_99__emb_FM955838.1_'	CTTAGTCCGCGGCTTGAGTCGATT--TCGTTGTCACCTCAGCA--GAAATCTAAGCGAAG
	'HumaHPV12-N1_type_8__gb_M12737.1_'	CTCAGTCCGCGGCTCCAGTCAATA--TCACTGTCACCTCAGCA--GAAATCCAAGCGAAG
	'HumaHPV12-N1_type_49__gb_NC001591.1_'	CTTAGCCCACGGTTGCAGTCTATG--TCAATATCTCCGCGACA--AAAGTCTAAACGAAG
	'HumaHPV12-N1_type_9__gb_NC001596.1_'	CTTAGCCCTCAACTGGAGTCTATC--TCTTTGTCGCCTCAGCA--TAAACCTAAAAGGAG

	'Rhesus_monkey_papillomavirus__gb_NC001678.1_'	ACTGTTT----TTGCCGGACAGCGGTTATGGC-------------------------AAT
	'HumaHPV12-N1_type_178__gb_NC023891.1_'	GACGCTTGAATTTTCAGGACAGTGGAATTGAGC------------------------AGG
	'HumaHPV12-N1_type_132__gb_NC014955.1_'	GACGTTTA---TTTCAGGACAGTGGCATAGAA---------------------------G
	'HumaHPV12-N1_type_96__gb_NC_005134.2_'	GCTATTTATG-GAACAGGACAGCGGGCTTGAGTTA---------------TCATTAACTC
	'HumaHPV12-N1_type_5__gb_NC001531.1_'	GCTCTTTGCA-GAGCAGGACAGCGGACTCGAGCTG---------------ACTTTAAACA
	'HumaHPV12-N1_type_5b__dbj_D90252.1_'	GCTCTTTGCA-GAGCAGGACAGCGGACTTGAGCTG---------------ACTTTAAACA
	'HumaHPV12-N1_type_5_isolate_S401__gb_JN211194.1_'	GCTCTTTGCA-GAGCAGGACAGCGGACTTGAGCTG---------------ACTTTAAACA
	HPV12-N1__Query_220821_	GCTCTTTGCA-GAGCAGGACAGCGGAMKCGAGCTA---------------TCTCTAAACA
	'HumaHPV12-N1_RTRX7__gb_U85660.1_'	GCTCTTTGCA-GAGCAGGACAGCGGACTCGAGCTA---------------TCTCTAAACA
	'HumaHPV12-N1_mSK144__gb_MH777286.2_'	GCTCTTTGCA-GAGCAGGACAGCGGACTCGAGCTA---------------TCTCTAAACA
	'HumaHPV12-N1_type_105__emb_FM955841.1_'	GCTCTTTGCA-GAGCAGGACAGCGGACTCGAGTTA---------------TCACTTAACA
	'HumaHPV12-N1_type_99__emb_FM955838.1_'	GCTCTTTGCA-GAGCAGGACAGCGGACTCGAGCTA---------------ACTCTTAACA
	'HumaHPV12-N1_type_8__gb_M12737.1_'	GCTCTTTGCA-GAGCAGGACAGCGGAGTCGAGCTA---------------ACTCTTAACA
	'HumaHPV12-N1_type_49__gb_NC001591.1_'	GCTATTT----GAGGAGGACAGCGGGCTGGAATTATCGGGGCTCGAACAGTCTTTGACTA
	'HumaHPV12-N1_type_9__gb_NC001596.1_'	ATTATTT----GAACAAGACAGCGGACTAGAA------------------TGTTCTGTAA

	'Rhesus_monkey_papillomavirus__gb_NC001678.1_'	ACTGAAGTGGAAACGTCGCTATTGCAGGTAGCAGGGGGGGGCGGCCAGGATGTACAGGCA
	'HumaHPV12-N1_type_178__gb_NC023891.1_'	ATGAAGCTGAAAATACTTTTACG-------TCGCAGGTAGAGATC---------GCCTTA
	'HumaHPV12-N1_type_132__gb_NC014955.1_'	ATGAAACTCCAGATACTAATG----------TACAGGTAGA-TT-----------CTTTA
	'HumaHPV12-N1_type_96__gb_NC_005134.2_'	ATGAGTGTGAAGATACTGCTC----------CGGAGGTGGAGGTACCCCCAA-ATACTGA
	'HumaHPV12-N1_type_5__gb_NC001531.1_'	ATGAAGCTGAAGATGTTACTC----------CTGAGGTGGAGGTACCGGCTATTGACTCT
	'HumaHPV12-N1_type_5b__dbj_D90252.1_'	ATGAAGCTGAAGATGTTACTC----------CTGAGGTGGAGGTACCGGCTATTGACTCT
	'HumaHPV12-N1_type_5_isolate_S401__gb_JN211194.1_'	ATGAAGCTGAAGATGTTACTC----------CTGAGGTGGAGGTACCGGCTATTGACTCT
	HPV12-N1__Query_220821_	ATGAAGCTGAAGATGTTTCTC----------CTGAGGTGGAGGTACCGGCWCNNGVCTCT
	'HumaHPV12-N1_RTRX7__gb_U85660.1_'	ATGAAGCTGAAGATAATGCTC----------CTGAGGTGGAGGTACCGGCTCTAGACTCT
	'HumaHPV12-N1_mSK144__gb_MH777286.2_'	ATGAAGCTGAAGATAATGCTC----------CTGAGGTGGAGGTACCGGCTCTAGACTCT
	'HumaHPV12-N1_type_105__emb_FM955841.1_'	ATGAAGCTGAAGATGTTTCTC----------CTGAGGTGGAGGTACCGGCTATAGACTCT
	'HumaHPV12-N1_type_99__emb_FM955838.1_'	ATGAAGCTGAGGATGTTTCTT----------CAGAGGTGGAGGTACCGGCTATAGACACC
	'HumaHPV12-N1_type_8__gb_M12737.1_'	ATGAAGCTGAAGATGTTTCTC----------ATGAGGTGGAGGTACCGGCTATAGACTCT
	'HumaHPV12-N1_type_49__gb_NC001591.1_'	ATGAAATTGAAGATACTCCTG----------CGGAGCTGGAGGTACCGGCGG------CA
	'HumaHPV12-N1_type_9__gb_NC001596.1_'	ATGAAGCTGAAGATCTTTCTGAAAC----ACAGGTGGAAGAGGTACCGGCCA---ATCCA

	'Rhesus_monkey_papillomavirus__gb_NC001678.1_'	GGGGGGAAGGAAAACACACGGCCAGATGACGGGGGGGGGGATGCCACGCAGCTGCTCCGT
	'HumaHPV12-N1_type_178__gb_NC023891.1_'	GATAATAGTAATGTTAGTACGCCTGAAGAAAATGGCGTCTCAGGGGTTGAAGTATTGGAA
	'HumaHPV12-N1_type_132__gb_NC014955.1_'	GAAAGTAATGTGGCGGGAAAATCTAATTATGCTAATG---AAGAAACAGTCATTTTGCAG
	'HumaHPV12-N1_type_96__gb_NC_005134.2_'	CGGCACAGCACGGACAGAAGTTCAGGCGA--GCAATGAGCATTATAGACTATTGTTAAAA
	'HumaHPV12-N1_type_5__gb_NC001531.1_'	CGGCCGGATGACGAGGGAGGTTCAGGGGACGTAGATATACATTACACTGCATTGTTGCGT
	'HumaHPV12-N1_type_5b__dbj_D90252.1_'	CGGCCGGATGACGAGGGAGGTTCAGGGGATGTAGATATACATTATACATCATTGTTGCGT
	'HumaHPV12-N1_type_5_isolate_S401__gb_JN211194.1_'	CGGCCGGATGACGAGGGAGGTTCAGGGGATGTAGATATACATTATC-AGCACTGTTGCGT
	HPV12-N1__Query_220821_	CGGCCGGTAGATGAGGGAGGATCAGGGGCCATAGATAKTGATTATCTGTCATTGCTGCGT
	'HumaHPV12-N1_RTRX7__gb_U85660.1_'	GGGCCGGTAGACGAGGGAGGAACAGGGGATGTAGATATTGATTATTTAGCCTTGTTGCGT
	'HumaHPV12-N1_mSK144__gb_MH777286.2_'	GGGCCGGTAGACGAGGGAGGAACAGGGGATGTAGATATTGATTATTTAGCCTTGTTGCGT
	'HumaHPV12-N1_type_105__emb_FM955841.1_'	CGGCCGGTAG---AGGGAGGATCAGGGGATGTAGATATTAATTAAC-AGCGCTTTTGCG-
	'HumaHPV12-N1_type_99__emb_FM955838.1_'	CGGCCGGAAGATGAGGGAGGATCAGGGGCTGTGGATCTTGACTAAC-AGCGTTGTTGCGT
	'HumaHPV12-N1_type_8__gb_M12737.1_'	CGGCCGGAAGATGAGGGAGGATCAGGGGCTTTAGATATTGACTATC-AGCATTGTTGCGG
	'HumaHPV12-N1_type_49__gb_NC001591.1_'	ACGCCGGCAGAGCAGGGTGGTCAGGGAGAGGGCAATTTGCATTATAAAGAGTTAATGCGA
	'HumaHPV12-N1_type_9__gb_NC001596.1_'	CCAACAACAGCTCAGGGAACTAAGGGCTTGGGAATTGTTAA------AGATTTACTTAAA

	'Rhesus_monkey_papillomavirus__gb_NC001678.1_'	TGCAGCAACTTAAAAGCCACTTTGCTGAGTAAATTTAAATCTGTGTATGGAGTTAGCTTT
	'HumaHPV12-N1_type_178__gb_NC023891.1_'	AGAACTAATCAGAAAGCATATATGTTATTTAAATTTAAAGAAACGTTTGGTGTATCATTT
	'HumaHPV12-N1_type_132__gb_NC014955.1_'	AGCAGCAATGCTCGAGCAATGTTACTTTATAAATTTAAAGAAAAATATAATGTACCTTTC
	'HumaHPV12-N1_type_96__gb_NC_005134.2_'	TGCAGTAATCTCAGAGCTACAATGCTCAGCAAATTTAAAAACAGCTTTGGGGTGGGGTTT
	'HumaHPV12-N1_type_5__gb_NC001531.1_'	TCTAGCAACAAAAAAGCTACATTAATGGCTAAGTTTAAAGAGTCGTTTGGAGTAGGTTTT
	'HumaHPV12-N1_type_5b__dbj_D90252.1_'	TCTAGCAACAAAAAAGCCACATTAATGGCTAAATTTAAAGAGTCGTTTGGAGTAGGTTTT
	'HumaHPV12-N1_type_5_isolate_S401__gb_JN211194.1_'	TCTAGCAACAAAAAAGCCACATTAATGGCTAAATTTAAAGAGTCGTTTGGAGTAGGTTTT
	HPV12-N1__Query_220821_	AGTAGCAATATTAAAGCCACGTTAATGGCAAAATTCAAAGAGTCATTTGGGGTAGGCTTT
	'HumaHPV12-N1_RTRX7__gb_U85660.1_'	TCCAGCAACAGAAAAGCCACATTAATGGCGAAATTTAAAGACGCGTTTGGGGTAGGCTTT
	'HumaHPV12-N1_mSK144__gb_MH777286.2_'	TCCAGCAACAGAAAAGCCACATTAATGGCAAAATTTAAAGACGCGTTTGGGGTAGGCTTT
	'HumaHPV12-N1_type_105__emb_FM955841.1_'	ATCAGCAACCACAGAGCTACTTTATTGTCAAAATTTAAAGACGCGTTTGGGGTAGGCTTT
	'HumaHPV12-N1_type_99__emb_FM955838.1_'	TCCAGCAACAAAAAAGCCACATTGATGGCAAAATTTAAAGAGTCATTTGGGGTAGGCTTT
	'HumaHPV12-N1_type_8__gb_M12737.1_'	TCCAGCAACACAAAGGCCACATTAATGGCAAAATTTAAAGAGGCATTTGGGGATGGCTTT
	'HumaHPV12-N1_type_49__gb_NC001591.1_'	TGCAATAATAGTCGTGCAAAATTATTAAGTAAAGTCAAGGAATATTTTGGTGTGGGTTTT
	'HumaHPV12-N1_type_9__gb_NC001596.1_'	CATAGCAATGTGAAAGCTGTATTAATGGCTAAGTTTAAAGAGGCGTTTGGTGTGGGGTTT

	'Rhesus_monkey_papillomavirus__gb_NC001678.1_'	TCAGAGTTGGTGCGAAGCTTTAAAAGCGACAGGACCACGTGCGCTGACTGGGTGGTGGGG
	'HumaHPV12-N1_type_178__gb_NC023891.1_'	AATGAATTGGTTAGAAGTTTCAAAAGTGATAAATCATGTAATGATAATTGGGTTATAGCT
	'HumaHPV12-N1_type_132__gb_NC014955.1_'	ACAGAGTTAACAAGGACTTTCAAAAGCAACAAAACATGCAGCCATCATTGGGTTGTGGCT
	'HumaHPV12-N1_type_96__gb_NC_005134.2_'	ATGGAACTGTGTAGGAAATTTAATAGCAATAAGACTTGTTGTCGGGACTGGGTCGTAACT
	'HumaHPV12-N1_type_5__gb_NC001531.1_'	AATGAATTGACACGGCAATTCAAAAGCCACAAAACCTGCTGTAAGGACTGGGTTGTCTCT
	'HumaHPV12-N1_type_5b__dbj_D90252.1_'	AATGAATTGACACGGCAATTTAAAAGCCACAAAACCTGCTGTAAGGACTGGGTTGTCTCT
	'HumaHPV12-N1_type_5_isolate_S401__gb_JN211194.1_'	AATGAATTGACACGGCAATTCAAAAGCCACAAAACCTGCTGTAAGGACTGGGTTGTCTCT
	HPV12-N1__Query_220821_	AATGAATTGACTCGCCAGTTTAAAAGTTACAAAACCTGTTGTAAVGATTGGGTTTTAGCT
	'HumaHPV12-N1_RTRX7__gb_U85660.1_'	AATGAACTAACTCGCCAGTTTAAAAGCTACAAAACCTGTTGTAATCATCGGGTTTTAGCT
	'HumaHPV12-N1_mSK144__gb_MH777286.2_'	AATGAACTAACTCGCCAGTTTAAAAGCTACAAAACCTGTTGTAATCATTGGGTTTTAGCT
	'HumaHPV12-N1_type_105__emb_FM955841.1_'	AACGAATTGACACGTCAATTTAAAAGTTACAAAACCTGTTGTAATGATTGGGTCGTAGCT
	'HumaHPV12-N1_type_99__emb_FM955838.1_'	AATGAGCTAACACGCCAATTTAAAAGTTACAAAACGTGCTGTAACCATTGGGTTGTAGCT
	'HumaHPV12-N1_type_8__gb_M12737.1_'	AATGAACTAACACGCCAATTTAAAAGTTACAAAACTTGCTGTAACTATTGGGTTGTAGCT
	'HumaHPV12-N1_type_49__gb_NC001591.1_'	TATGAGTTAGCTAGACAGTATAAAAGTGATAAAACATGCTGTAAAGATTGGGTAATTGCA
	'HumaHPV12-N1_type_9__gb_NC001596.1_'	GCTGAGCTAACAAGACAATATAAAAGTAACAAAACATGCTGTAGAGATTGGGTAATTGCT

	'Rhesus_monkey_papillomavirus__gb_NC001678.1_'	GCAGCGGGGGTCCATCATAGCGTGGCAGAGGGGTTAAAGCAGCTCATTCAGCCTTTTTGC
	'HumaHPV12-N1_type_178__gb_NC023891.1_'	GTTTTTAAAGCCGCAGAAGAAGTTATGGAAGCATCTAAAATATTAATTCAAAAATATTGT
	'HumaHPV12-N1_type_132__gb_NC014955.1_'	GCATTTGCGGTAGCAGAAGAGCTAATAGAAGCGTCTAAAATAATTTTACAACAACACTGT
	'HumaHPV12-N1_type_96__gb_NC_005134.2_'	GCATATGGAGTTAAAGAGGAATTATTAGAAGGATGTAAGCAACTGTTACAAGAACATTGT
	'HumaHPV12-N1_type_5__gb_NC001531.1_'	GTATATGCAGTGCATGATGATCTATTTGAAAGCTCAAAGCAGCTATTGCAACAGCATTGT
	'HumaHPV12-N1_type_5b__dbj_D90252.1_'	GTATATGCAGTGCATGATGATTTATTTGAAAGCTCAAAGCAGCTGTTGCAACAGCATTGT
	'HumaHPV12-N1_type_5_isolate_S401__gb_JN211194.1_'	GTATATGCAGTGCATGATGATTTATTTGAAAGCTCAAAGCAGCTGTTGCAACAGCATTGT
	HPV12-N1__Query_220821_	GTTTATGCAGTTCATGATGATCTATTTGAAAGCTCAAAGCAGCTGTTGCAACAGCATTGT
	'HumaHPV12-N1_RTRX7__gb_U85660.1_'	GTGTATGCAGTTCATGATGATCTATTTGAAAGCTCAAAGCAGCTGTTGCAACAGCACTGT
	'HumaHPV12-N1_mSK144__gb_MH777286.2_'	GTGTATGCAGTTCATGATGATCTATTTGAAAGCTCAAAGCAGCTGTTGCAACAGCACTGT
	'HumaHPV12-N1_type_105__emb_FM955841.1_'	GTTTATGCAGTTCATGATGATCTATTTGAAAGCTCAAAGCAGTTGTTGCAACAGCATTGC
	'HumaHPV12-N1_type_99__emb_FM955838.1_'	GCTTATGCAGTGAATGATGATTTATTTGAAAGCTCAAAGCAGTTATTGCAACAGCATTGT
	'HumaHPV12-N1_type_8__gb_M12737.1_'	GCTTATGCAGTGCATGATG---TATATGAAAGCTCAAAGCAGTTATTGCAACAGCATTGT
	'HumaHPV12-N1_type_49__gb_NC001591.1_'	GCCTATGGCGTGCGAGAAGAGCTGGTAGAAAGTGCAAAACAATTACTTTTAAATCATTGT
	'HumaHPV12-N1_type_9__gb_NC001596.1_'	GTGTATGCTGTGAATGATGACTTAATTGAAAGCTCTAAACAATTGTTATTGCAGCATTGT

	'Rhesus_monkey_papillomavirus__gb_NC001678.1_'	AGTTATGCACACATCCAGTGCCTTACATGCGACTGGGGGGTGTACCTGCTACTGCTGGCA
	'HumaHPV12-N1_type_178__gb_NC023891.1_'	AACCATGCACAAATTATAATACG------------TGAATTTAATGGTGTTTATGTTGTT
	'HumaHPV12-N1_type_132__gb_NC014955.1_'	GAGTTTATGCAGCTTATACCGGC------------AGATTTTTCAGCATTGTATTTATTA
	'HumaHPV12-N1_type_96__gb_NC_005134.2_'	GGTTATATATGGCTTCATACACT------------ATGTCCAATGTCACTCTTTCTATTG
	'HumaHPV12-N1_type_5__gb_NC001531.1_'	GACTATATCTGGGTCCGTGGGAT------------AGGTGCAATGTCATTATACCTATTG
	'HumaHPV12-N1_type_5b__dbj_D90252.1_'	GACTATATCTGGGTCCGTGGGAT------------AGGTGCAATGTCATTATACCTATTG
	'HumaHPV12-N1_type_5_isolate_S401__gb_JN211194.1_'	GACTATATCTGGGTCCGTGGGAT------------AGGTGCAATGTCATTATACCTATTG
	HPV12-N1__Query_220821_	GWCYNTAKCTGGGTCCGTGGGAT------------AGGAACTATGACACTTTACCTMTTG
	'HumaHPV12-N1_RTRX7__gb_U85660.1_'	GACTATATCTGGGTCCGTGGGAT------------AGCAGCTATGACACTTTACCTATTG
	'HumaHPV12-N1_mSK144__gb_MH777286.2_'	GACTATATCTGGGTCCGTGGGAT------------AGCAGCTATGACACTTTACCTATTG
	'HumaHPV12-N1_type_105__emb_FM955841.1_'	GACTATATCTGGGTTAGTGGAAT------------AGGCGCAATGACATTATATCTATTA
	'HumaHPV12-N1_type_99__emb_FM955838.1_'	GACTATATTTGGATTAAGGCGAT------------AGGTGCAATGTCATTGTATCTATTG
	'HumaHPV12-N1_type_8__gb_M12737.1_'	GATTATATTTGGGTTAGAAGTAT------------AGCTGCAATTACATTATATCTATTG
	'HumaHPV12-N1_type_49__gb_NC001591.1_'	TCCTATGTGTGGATAAATATAAA------------TGGGATTATGACTTTATATTTACTG
	'HumaHPV12-N1_type_9__gb_NC001596.1_'	GCTTATATTTGGCTACATTATAT------------GCCACCAATGTGTTTATATTTATTA

	'Rhesus_monkey_papillomavirus__gb_NC001678.1_'	CGGTTTAAGTGTGGCAAAAACAGACTAACAGTTTCTAAATGCATGAGCACGCTGTTAAAT
	'HumaHPV12-N1_type_178__gb_NC023891.1_'	CAATTTAAAAGTGCTAAAAGTAGAGAAACTGTCAGTAAACTGTTTTGTGAATTGTTAAAT
	'HumaHPV12-N1_type_132__gb_NC014955.1_'	GAATGTAAAAGCACTAAAAGTAGGGAAACTATTGTTAATTTGTTTACAACAATATTGAAT
	'HumaHPV12-N1_type_96__gb_NC_005134.2_'	TGTTTTAAAACTGGTAAAAGCAGAGATACAGTTGTAAGATTGTTACAAAGGATGTTAAGT
	'HumaHPV12-N1_type_5__gb_NC001531.1_'	TGTTTTAAGGCGGGAAAAAATCGCGGGACAGTTCATAAGTTAATTACCTCAATGTTAAAT
	'HumaHPV12-N1_type_5b__dbj_D90252.1_'	TGTTTTAAGGCGGGAAAAAATCGCGGGACAGTTCATAAGTTAATTACCTCAATGTTAAAT
	'HumaHPV12-N1_type_5_isolate_S401__gb_JN211194.1_'	TGTTTTAAGGCGGGAAAAAATCGCGGGACAGTTCATAAGTTAATTACCTCAATGTTAAAT
	HPV12-N1__Query_220821_	TGTTTCAAAGCGGGAAAAAATCGCGGTACTGTGCATAAGTTAATGACATCAATGCWAAAT
	'HumaHPV12-N1_RTRX7__gb_U85660.1_'	TGTTTTAAGGCGGGAAAGAATCGCGGTACTGTGCATAAGTTACTTACGTCAATGTTAAAT
	'HumaHPV12-N1_mSK144__gb_MH777286.2_'	TGTTTTAAGGCGGGAAAGAATCGTGGTACTGTGCATAAGTTACTTACGTCAATGTTAAAT
	'HumaHPV12-N1_type_105__emb_FM955841.1_'	TGTTTTAAGGCGGGAAAAAATCGTGGTACTGTACATAAGCTAACTACCTCAATGTTAAAT
	'HumaHPV12-N1_type_99__emb_FM955838.1_'	TCTTTTAAGGCGGGAAAAAATCGCGGAACTGTTCATAAATTGATTACCTCAGTGTTAAAT
	'HumaHPV12-N1_type_8__gb_M12737.1_'	TCTTTTAAGGCGGGAAAAAATCGCGGTACTGTGCATAAACTAATGACCTCAATGCTAAAT
	'HumaHPV12-N1_type_49__gb_NC001591.1_'	TGTTTTAATCATGCAAAGAGTAGAGAAACTGTTGGTAGATTGCTTATGTCAATACTGGAT
	'HumaHPV12-N1_type_9__gb_NC001596.1_'	TGTTTTAACGTAGGCAAAAGTAGAGAAACTGTATGTAGACTATTAAGCACTTTGCTGCAA

	'Rhesus_monkey_papillomavirus__gb_NC001678.1_'	GTGCAAGAAACGCACATGCTAATTGAACCACCGAAGCTGCGTAGCGCAGCAGCAGCTCTA
	'HumaHPV12-N1_type_178__gb_NC023891.1_'	GTTCAAAGTTTCCAAATAATGTGTGAACCTCCTAAAATTAGAAGTGTAGCTGCAGCACTG
	'HumaHPV12-N1_type_132__gb_NC014955.1_'	GTGCAGGATTGTCAATTATTATGTGAACCTCCAAAAAATAGAAGTGTTGCTACAGCTTTG
	'HumaHPV12-N1_type_96__gb_NC_005134.2_'	ATTCATAAAGAGCAACTCTTAACTGAACCACCAAAGTTACGAAGTGTTATGGCTGTACTT
	'HumaHPV12-N1_type_5__gb_NC001531.1_'	GTGCATGAACAGCAAATATTGTCTGAGCCGCCAAAATTGAGAAATACAGCCGCTGCATTG
	'HumaHPV12-N1_type_5b__dbj_D90252.1_'	GTGCATGAACAGCAAATTTTGTCTGAGCCGCCAAAATTGAGAAATACAGCAGCTGCATTG
	'HumaHPV12-N1_type_5_isolate_S401__gb_JN211194.1_'	GTGCATGAACAGCAAATTTTGTCTGAGCCGCCAAAATTGAGAAATACAGCAGCTGCATTG
	HPV12-N1__Query_220821_	GTGCAAGAACAGCAGATTTTGTCTGAGCCTCWTAAGTTAAGAAATACASCTGCTGCATTG
	'HumaHPV12-N1_RTRX7__gb_U85660.1_'	GTGCAAGAGCAGCAAATATTGTCTGAGCCTCCTAAGTTAAGAAATACAGCTGCGGCATTG
	'HumaHPV12-N1_mSK144__gb_MH777286.2_'	GTGCAAGAGCAGCAAATATTGTCTGAGCCTCCTAAGTTAAGAAATACAGCTGCGGCATTG
	'HumaHPV12-N1_type_105__emb_FM955841.1_'	GTGCATGAACAGCAAATCTTGTCTGAGCCACCTAAGTTAAGAAATACTGCTGCTGCATTG
	'HumaHPV12-N1_type_99__emb_FM955838.1_'	GTGCATGAACAGCAAATATTGTCTGAGCCTCCTAAGTTAAGAAATACTGCTTCTGCATTG
	'HumaHPV12-N1_type_8__gb_M12737.1_'	GTGCAAGAGCAGCAGATATTGTCTGAGCCTCCTAAATTGAGACACACTGCTGCTGCTTTG
	'HumaHPV12-N1_type_49__gb_NC001591.1_'	GTACAATTATTGCAATTAATTTGTGAACCACCAAAACTAAGAAGTGTGGTGTCAGCACTA
	'HumaHPV12-N1_type_9__gb_NC001596.1_'	GTATCTGAAGTGCAATTATTAAGTGAGCCTCCAAAGTTGCGAAGTGTGTGTGCTGCATTA

	'Rhesus_monkey_papillomavirus__gb_NC001678.1_'	TACTGGTACAGGACAGGTAT-ATCAAATGTAAGTGAAGTAATAGGGGAAACACCTGAGTG
	'HumaHPV12-N1_type_178__gb_NC023891.1_'	TGGTTTTATAAACA-ATCATTACTTGAAAAGAGTTATGTGTACGGTGGTCTTCCACAATG
	'HumaHPV12-N1_type_132__gb_NC014955.1_'	TATTTTTTTAAAAAGAGCATTGCAGGGATTGGGT-ATAAAGTAGGTGACTTTCCACAATG
	'HumaHPV12-N1_type_96__gb_NC_005134.2_'	TACTGGTATAAGGGCAGTATGAATCCAAATATCT-ATGCATTTGGGGAGTATCCAGACTG
	'HumaHPV12-N1_type_5__gb_NC001531.1_'	TTCTGGTATAAGGGTTGTATGGGATCGGGGGCGT-TTAGCCATGGACCATATCCTGATTG
	'HumaHPV12-N1_type_5b__dbj_D90252.1_'	TTCTGGTATAAAGGTTGTATGGGATCGGGGGCGT-TTAGCCATGGACCATATCCTGATTG
	'HumaHPV12-N1_type_5_isolate_S401__gb_JN211194.1_'	TTCTGGTATAAAGGTTGTATGGGATCGGGGGCGT-TTAGCCATGGACCATATCCTGATTG
	HPV12-N1__Query_220821_	TTCTGGCACAAAGVTGGKNTTSGGTCAGGCGCAT-TTACCCATGGCACATATCCTGATTG
	'HumaHPV12-N1_RTRX7__gb_U85660.1_'	TTTTGGTATAAAGGTGGTATGGGGTCAGGAGCAT-TTACATATGGTAAATATCCTGATTG
	'HumaHPV12-N1_mSK144__gb_MH777286.2_'	TTTTGGTATAAAGGTGGTATGGGGTCAGGAGCAT-TTACATATGGTAAATATCCTGATTG
	'HumaHPV12-N1_type_105__emb_FM955841.1_'	TTTTGGTACAAAGG--GTGTTGGGTCAGGGACGT-TTACATATGGCCCATACCCTGAGTG
	'HumaHPV12-N1_type_99__emb_FM955838.1_'	TTCTGGTACAAGGG-GGCAATGGGTCGGGAACAT-TTACTTATGGCTCATATCCTGATTG
	'HumaHPV12-N1_type_8__gb_M12737.1_'	TTTTGGTATAAAGGAGGAATGGGGACAGGAACAT-TCACGTATGGTTCATACCCTGATTG
	'HumaHPV12-N1_type_49__gb_NC001591.1_'	TACTGGTACAAAGGCAGTATGGACTCATCTGTGT-ATGCTCATGGAGCCTATCCTGATTG
	'HumaHPV12-N1_type_9__gb_NC001596.1_'	TTTTGGTATAAAGGAAGTATGAACCCTAATGTAT-ACGCACATGGTGCGTATCCTGAATG

	'Rhesus_monkey_papillomavirus__gb_NC001678.1_'	GATTACAAGACAGACAATGTTTCAACATGG------CCTGGAGGACAGTATATTTGATTT
	'HumaHPV12-N1_type_178__gb_NC023891.1_'	GATACTTTCACAAACTATTGTTGATCACCAAGCAGCTGCAGCTCCTGATACATTTGAATT
	'HumaHPV12-N1_type_132__gb_NC014955.1_'	GTTATCAGCATTAACCATGGTAGATCATCA---AATGGCAAGTGCGGAAACCTTTCAATT
	'HumaHPV12-N1_type_96__gb_NC_005134.2_'	GATTGTTCAGCAAACGATGATTAGTCACCA---TGAGGGCGATAATTTGCAATTTGAATT
	'HumaHPV12-N1_type_5__gb_NC001531.1_'	GATTGCCCAACAAACTATATTAGGTCACAA---AAGTGCTGAGGCAAGTACTTTTGATTT
	'HumaHPV12-N1_type_5b__dbj_D90252.1_'	GATTGCCCAACAAACTATATTAGGTCACAA---AA-TGCTGAGGCAAGTACTTTTGATTT
	'HumaHPV12-N1_type_5_isolate_S401__gb_JN211194.1_'	GATTGCCCAACAAACTATATTAGGTCACAA---AA-TGCTGAGGCAAGTACTTTTGATTT
	HPV12-N1__Query_220821_	GATTGCACATCAAACAATTTTGGGCCATCA---AAATGCTGAAGCAAGCACATTTGATTT
	'HumaHPV12-N1_RTRX7__gb_U85660.1_'	GATTGCGCAGCAAACAGTACTTGGCCACCA---AAATGCGGAGGCAAGCACATTTGATTT
	'HumaHPV12-N1_mSK144__gb_MH777286.2_'	GATTGCGCAGCAAACAGTACTTGGCCACCA---AAATGCGGAGGCAAGCACATTTGATTT
	'HumaHPV12-N1_type_105__emb_FM955841.1_'	GATTGCTCATCAAACTATACTTGGTCACCA---AAATGCTGAAGCAAGCACGTTTGATCT
	'HumaHPV12-N1_type_99__emb_FM955838.1_'	GATTGCACATCAAACAATTATTGGTCATCA---AAGTGCTGAAGCAAGCACATTTGATTT
	'HumaHPV12-N1_type_8__gb_M12737.1_'	GATTGCACATCAAACAATTCTTGGCCATCA---AAGTGCTGAAGCAAGCACCTTTGATTT
	'HumaHPV12-N1_type_49__gb_NC001591.1_'	GATTGTAAATCAGACCATGATAAGTCATCAGGCAGCAGCAGATGCTATGCAATTTGACCT
	'HumaHPV12-N1_type_9__gb_NC001596.1_'	GATACTTACACAAACACTAATTAATCACCA---ATCTGCAAATGCTACACAATTTGACTT

	'Rhesus_monkey_papillomavirus__gb_NC001678.1_'	GTCTGAAATGGTGCAGTGGGCATACGACCACGACTTTACAGATGACAGTGTGATAGCGTA
	'HumaHPV12-N1_type_178__gb_NC023891.1_'	ATCTGCACTGGTCCAATGGGCATATGATAATGATATAACTGATGAGGCACAAATGGCCTA
	'HumaHPV12-N1_type_132__gb_NC014955.1_'	ATCAGAAATGGTCCAGTGGTGTTATGATAACAATTATGTAGATGAGCCAACTATTGCTTA
	'HumaHPV12-N1_type_96__gb_NC_005134.2_'	GTCTCCTATGGTACAATGGGCCTATGACAATGACTATATCGAAGATTCTGACATTGCATA
	'HumaHPV12-N1_type_5__gb_NC001531.1_'	TTCAGCAATGGTCCAATGGGCATTTCATAATCACTTATTAGACGAAGCAGATATAGCATA
	'HumaHPV12-N1_type_5b__dbj_D90252.1_'	TTCAGCAATGGTCCAATGGGCATTTGATAATCATTTATTAGACGAACCAGATATAGCATA
	'HumaHPV12-N1_type_5_isolate_S401__gb_JN211194.1_'	TTCAGCAATGGTCCAATGGGCATTTGATAATCATTTATTAGACGAACCAGATATAGCATA
	HPV12-N1__Query_220821_	TTCAGCCAYSGTYCARYGGGCCTTCGATAATAATTACTTAGAAGAACCAGATAYMGCTTA
	'HumaHPV12-N1_RTRX7__gb_U85660.1_'	TTCAGTGATGGTACAATGGGCATTTGATAATAATCACGTAGACGAAGCAGATATTGCTTA
	'HumaHPV12-N1_mSK144__gb_MH777286.2_'	TTCAGTGATGGTACAATGGGCATTTGATAATAATCACGTAGACGAAGCAGATATTGCTTA
	'HumaHPV12-N1_type_105__emb_FM955841.1_'	TTCTGTAATGGTTCAATGGGCATTTGATCACAATCTGGTGGATGAAGCAGATATTGCTTA
	'HumaHPV12-N1_type_99__emb_FM955838.1_'	TTCTGCAATGGTCCAATGGGCATTTGATAACAATTACTTAGAGGAATCTGATATTGCTTA
	'HumaHPV12-N1_type_8__gb_M12737.1_'	TTCTGTAATGGTACAATGGGCATTTGATAATAATCATTTTGAGGAGGCCGACATTGCTTA
	'HumaHPV12-N1_type_49__gb_NC001591.1_'	TTCTGAAATGATACAATGGGCCTATGATAGCGATCTCACAGATGAAGCTGACATTGCATA
	'HumaHPV12-N1_type_9__gb_NC001596.1_'	ATCGACAATGATACAATTTGCCTATGATCATGAATATTTTGATGAAGCTACCATTGCATA

	'Rhesus_monkey_papillomavirus__gb_NC001678.1_'	CGAGTATGCACAGCTGGCAGGGATAGACAGCAACGCTGCTGCATTTTTAAAAAGTAATGC
	'HumaHPV12-N1_type_178__gb_NC023891.1_'	TGAATATGCTGAATTAGCAAGTACTGATAGTAATGCAGCTGCTTTATTAAAACATAATAA
	'HumaHPV12-N1_type_132__gb_NC014955.1_'	TAATTATGCATTATATGCTGAAGAAAATAGCAATGCAGAAGCATTTCTAAAATGTAATCA
	'HumaHPV12-N1_type_96__gb_NC_005134.2_'	TAACTATGCTAAATTAGCTGACGAAGACATAAATGCTCGCGCGTTTTTAGCTCATAATAA
	'HumaHPV12-N1_type_5__gb_NC001531.1_'	CCAGTATGCAAGGCTTGCTCCCGAAGACGCGAATGCAGTAGCTTGGCTTGCACATAACAA
	'HumaHPV12-N1_type_5b__dbj_D90252.1_'	CCAGTATGCAAGGCTTGCACCTGAAGATGCAAATGCAGTAGCTTGGCTTGCACATAACAA
	'HumaHPV12-N1_type_5_isolate_S401__gb_JN211194.1_'	CCAGTATGCAAGGCTTGCACCTGAAGATGCAAATGCAGTAGCTTGGCTTGCACATAACAA
	HPV12-N1__Query_220821_	TCAATATGCCAAGCTTGCACCAGAAGATAGGAATGCAGTAGGAAGGNNAGCACATAATCA
	'HumaHPV12-N1_RTRX7__gb_U85660.1_'	CCAATATGCAAGGCTTGCACCAGAAGATAGTAATGCAGTAGCCTGGCTTGCTCATAATAG
	'HumaHPV12-N1_mSK144__gb_MH777286.2_'	TCAATATGCAAGGCTTGCACCAGAAGATAGCAATGCAGTAGCCTGGCTTGCTCATAATAG
	'HumaHPV12-N1_type_105__emb_FM955841.1_'	CAAATATGCAAAGCTTGCACCAGAAGATAGTAATGCAGTAGCTTGGCTTGCTCATAATAA
	'HumaHPV12-N1_type_99__emb_FM955838.1_'	CCAATTTGCAAAATGTGCACCAGAAGACAGCAATGCTGTTGCTTGGCTGGCTCACAACAA
	'HumaHPV12-N1_type_8__gb_M12737.1_'	TGGATATGCAAAACTAGCCCCAGAAGATGCTAATGCTGTAGCCTGGCTTGCTCATAATAG
	'HumaHPV12-N1_type_49__gb_NC001591.1_'	TCTTTATGCTAAAATGGCAAATAGTGACTCTAATGCAAGAGCTTGGTTAGCACATAATAA
	'HumaHPV12-N1_type_9__gb_NC001596.1_'	TCAATATGCAAAGCTGGCTGAAACAGATGCTAATGCCAGGGCTTTTTTACAAAGTAACAG

	'Rhesus_monkey_papillomavirus__gb_NC001678.1_'	ACAGGCCAAATATGTGAAGGATTGTGCCACTATGTGTAGGCACTACAAAAGAGCCGAAAG
	'HumaHPV12-N1_type_178__gb_NC023891.1_'	TCAAGTAAAGTTTATTAGAGATGCTTGTACAATGGTTAGACTTTATAAAAGACATGAAAT
	'HumaHPV12-N1_type_132__gb_NC014955.1_'	ACAAGTAAAGTATGTAAAAGATGCATGTACAATGGTTAGAATGTACAAAAGACAAGAACA
	'HumaHPV12-N1_type_96__gb_NC_005134.2_'	CCAAGCAAAAATTGTTAGAGATTGTGCTTGGATGGTAAGACATTACAAACGAGGTGAAAT
	'HumaHPV12-N1_type_5__gb_NC001531.1_'	CCAGGCCAAATTTGTGAGAGAATGTGCATATATGGTACGATTTTATAAGAAGGGACAAAT
	'HumaHPV12-N1_type_5b__dbj_D90252.1_'	CCA-GCCAAATTTGTGAGAGAATGTGCTGCTATGGTACGATTTTATAAAAAGGGACAAAT
	'HumaHPV12-N1_type_5_isolate_S401__gb_JN211194.1_'	CCA-GCCAAATTTGTGAGAGAATGTGCAGCTATGGTACGATTTTATAAAAAGGGACAAAT
	HPV12-N1__Query_220821_	ACAAGCTAAATTTGTAAGAGAGTGTGCAGCAATGGTAHDDTTTTWTAAAAAAGGACAAAT
	'HumaHPV12-N1_RTRX7__gb_U85660.1_'	CCAAGCAAAGTTTGTGCGAGACTGTGCAGCAATGGTACGCTTTTATAAAAATTTACAAAT
	'HumaHPV12-N1_mSK144__gb_MH777286.2_'	CCAAGCAAAGTTTGTGCGAGACTGTGCAGCGATGGTACGCTTTTATAAAAAGGGACAAAT
	'HumaHPV12-N1_type_105__emb_FM955841.1_'	TCAGGCAAAATTTGTTCGTGAATGTGCATCAATGGTGCGATTTTATAAAAAAGGCCAAAT
	'HumaHPV12-N1_type_99__emb_FM955838.1_'	-CAAGCTAAATTTGTCAAAGATTGTGCATCAATGGTGCGGTATTATAAAAGGGGACAAAT
	'HumaHPV12-N1_type_8__gb_M12737.1_'	CCAAGCTAAATTTGTAAGAGAGTGTGCAGCAATGGTTCGATTTTACAAAAGGGGGCAAAT
	'HumaHPV12-N1_type_49__gb_NC001591.1_'	TCAGGCAAGGTACTTAAGAGAATGTGCTCAAATGGTTAGACATTACAGACGGGGAGAAAT
	'HumaHPV12-N1_type_9__gb_NC001596.1_'	TCAAGCCAGACTAGTAAAAGAATGTGCAACCATGGTGAGACATTACATGAGGGGAGAGAT

	'Rhesus_monkey_papillomavirus__gb_NC001678.1_'	GCAACAGATGACTATGTCACAGTGGATAA------AACAAAGGTGTGAAAAAACTGATGA
	'HumaHPV12-N1_type_178__gb_NC023891.1_'	GCGAAAAATGACAATGTCTGATTGGATAT---GGCATTGTAGTGACAAATGTGAAGATGT
	'HumaHPV12-N1_type_132__gb_NC014955.1_'	AAGAAATATGAGTATGTCTAAATGGATATTTAAATGTTGTAATGAAATTAGTGAGACACA
	'HumaHPV12-N1_type_96__gb_NC_005134.2_'	GAGATATATGTCTATTTCTAAATGGATAT------GGTATAAATTAAAAAAAGTAGAAAA
	'HumaHPV12-N1_type_5__gb_NC001531.1_'	GAGAGACATGAGTATATCTGAATGGATAT------ACACTAAAATCAATGAAGTAGAAGG
	'HumaHPV12-N1_type_5b__dbj_D90252.1_'	GAGAGACATGAGCATATCCGAATGGATAT------ACACGAAAATTAATGAAGTAGAAGG
	'HumaHPV12-N1_type_5_isolate_S401__gb_JN211194.1_'	GAGAGACATGAGCATATCTGAATGGATAT------ACACGAAAATTAATGAAGTAGAAGG
	HPV12-N1__Query_220821_	GAAAGAAATGAKTATGTCAGAGTGGATAC------ACACAAAAATTAATGAAGTAGAAGG
	'HumaHPV12-N1_RTRX7__gb_U85660.1_'	GAGAGAAATGTCCATGTCTGAATGGATAT------ACACAAGGATAAACGAGGTGGAAGG
	'HumaHPV12-N1_mSK144__gb_MH777286.2_'	GAGAGAAATGTCCATGTCTGAATGGATAT------ACACAAGGATAAACGAGGTGGAAGG
	'HumaHPV12-N1_type_105__emb_FM955841.1_'	GAAAGAAATGAGTATGTCAGAATGGATAT------ACACTAAGATAAATGAGGTTGAGGG
	'HumaHPV12-N1_type_99__emb_FM955838.1_'	GAGAGAAATGAGTATATCAGAATGGATTT------ATACAAGAATCAATGAAGTTGAAGG
	'HumaHPV12-N1_type_8__gb_M12737.1_'	GAGAGAAATGACCATGTCTGAGTGGATAT------ATACAAGGATCAATGAGGTTGAAGG
	'HumaHPV12-N1_type_49__gb_NC001591.1_'	GAGGGATATGAGTATGTCTGAGTGGATAC------ATCACAGAATACAACAAGTAGAAGG
	'HumaHPV12-N1_type_9__gb_NC001596.1_'	GAAAGAAATGAGTATGTCCACATGGATAC------ATAGAAAACTGCTTACAGTGGAAAG

	'Rhesus_monkey_papillomavirus__gb_NC001678.1_'	TGGAGGGGACTGGAGGCCAATAGTGCAGTTTTTAAGGTACCAAGGGGTGGAGTTTATAGC
	'HumaHPV12-N1_type_178__gb_NC023891.1_'	TGCTGGCGATTGGAAACCTATTATGCAGTTATTAAAATTTCAACACGTTAATATCTTAGA
	'HumaHPV12-N1_type_132__gb_NC014955.1_'	AACAGAGCAATGGAAAGATATAGTTAAATTCTTAAAATTCCAAAATATTAACTTTTTGTC
	'HumaHPV12-N1_type_96__gb_NC_005134.2_'	TGGCGGCCACTGGTCAAACATAGTAAAATTTGTTAGATTCCAAGGTATAAATTTTATAAT
	'HumaHPV12-N1_type_5__gb_NC001531.1_'	GGAAGGGCACTGGTCAGATATAGTAAAGTTTATTAGATACCAAAATATAAACTTTATTGT
	'HumaHPV12-N1_type_5b__dbj_D90252.1_'	TGAAGGGCACTGGTCAGATATAGTAAAGTTTATTAGATACCAAAATATAAACTTTATTGT
	'HumaHPV12-N1_type_5_isolate_S401__gb_JN211194.1_'	TGAAGGGCACTGGTCAGATATAGTAAAGTTTATTAGATACCAAAATATAAACTTTATTGT
	HPV12-N1__Query_220821_	TGAAGGGCATTGGTCAGATATAGTAAAATTTTTAAGATATCAAGATGTAAACTTTATTAC
	'HumaHPV12-N1_RTRX7__gb_U85660.1_'	AGAAGGACATTGGTCATCTATTGTTAAATTTTTAGGATATCAAGGAGTTAATTTTATAAT
	'HumaHPV12-N1_mSK144__gb_MH777286.2_'	AGAAGGACATTGGTCATCTATTGTTAAATTTTTAAGATATCAAGGAGTTAATTTTATAAT
	'HumaHPV12-N1_type_105__emb_FM955841.1_'	AGAAGGTCATTGGTCATCTATTGTTAAATTTTTAAGATATCAGGGAATCAATTTCATTAT
	'HumaHPV12-N1_type_99__emb_FM955838.1_'	AGAGGGTCATTGGTCATCCATCGCAAAGTTTTTGAGATATCAAGGTGTAAATTTCATAAT
	'HumaHPV12-N1_type_8__gb_M12737.1_'	AGAGGGGCATTGGTCTTCCATAGTAAAATTTGTAAGGTACCAGGGTATAAATTTTATTAC
	'HumaHPV12-N1_type_49__gb_NC001591.1_'	GGAAGGCCATTGGTCTGAAATAGTTAAGTTTATAAGATTTCAAGAAATAAACTTTATAAT
	'HumaHPV12-N1_type_9__gb_NC001596.1_'	CAATGGGCAATGGTCAGATATAGTACGGTTTATTAGATACCAGGATATTAATTTTATTGA

	'Rhesus_monkey_papillomavirus__gb_NC001678.1_'	ATTTTTAGCAGCTTTAAAGCTGTTTTTGAAGGGCATTCCAAAAAAAAACTGCATAGTGTT
	'HumaHPV12-N1_type_178__gb_NC023891.1_'	TTTCCTATATATGTTTAAACAATTTTTAAAAGGTACACCTAAAAGTAATTGTTTAGTGTT
	'HumaHPV12-N1_type_132__gb_NC014955.1_'	ATTTATGATAAGTTTGAAACAATTATTAAAAGCAATACCTAAAAAGAGCTGCATGGTAAT
	'HumaHPV12-N1_type_96__gb_NC_005134.2_'	GTTTTTAGATGCCTTCAAACACTTCCTTTTGTCTAGAACAAAAAAAAACTGTATTTTATT
	'HumaHPV12-N1_type_5__gb_NC001531.1_'	ATTCCTAACTGCATTAAAAGAATTCCTACACTCAGTGCCAAAAAAAAATTGCATTTTAAT
	'HumaHPV12-N1_type_5b__dbj_D90252.1_'	ATTCCTAACTGCATTAAAAGAATTCCTACACTCAGTGCCAAAAAAAAATTGTATTTTAAT
	'HumaHPV12-N1_type_5_isolate_S401__gb_JN211194.1_'	ATTCCTAACTGCATTAAAAGAATTCCTACACTCAGTGCCAAAAAAAAATTGTATTTTAAT
	HPV12-N1__Query_220821_	CTTTTTGGCAGCATTTAAAAACTTTTTGCATGCTGTACCAAAACACAATTGTATTCTTAT
	'HumaHPV12-N1_RTRX7__gb_U85660.1_'	GTTTTTAGCAGCATTGAAAAATTTTTTGCATGCTGTACCAAAACAGAATTGCATATTAAT
	'HumaHPV12-N1_mSK144__gb_MH777286.2_'	GTTTTTAGCAGCATTGAAAAATTTTTTGCATGCTGTACCAAAACAGAATTGCATATTAAT
	'HumaHPV12-N1_type_105__emb_FM955841.1_'	GTTTTTGGCTGCATTAAAAGATTTTTTGCATGCAGTACCAAAGAAAAATTGTATTTTAAT
	'HumaHPV12-N1_type_99__emb_FM955838.1_'	ATTTCTTGCTGC-TTTAAAAACCTTTTACATTCTGTTCCAAAACGTAATTGCTTATTA-T
	'HumaHPV12-N1_type_8__gb_M12737.1_'	ATTTTTAGCTGCCTTAAAAGATTTTTTGCATTCCGTACCTAAGCGAAACTGTTTGTTAAT
	'HumaHPV12-N1_type_49__gb_NC001591.1_'	ATTTCTGGATGCATTTAAACAGTTTATACATGGCAAACCTAAAAAAAGCTGTTTATTAAT
	'HumaHPV12-N1_type_9__gb_NC001596.1_'	ATTTCTAACAGTATTTAAAGCATTTCTGCAAAACAAACCAAAGCAAAACTGTTTATTATT

	'Rhesus_monkey_papillomavirus__gb_NC001678.1_'	ATTTGGACCGCCAAATACAGGTAAATCCTACTTTGGCATGAGCTTAATACATTTCTTGCA
	'HumaHPV12-N1_type_178__gb_NC023891.1_'	TTATGGTCCACCAGATTCAGGAAAATCATACTTTACGTATTCCTTAACAAAATTTCTAAG
	'HumaHPV12-N1_type_132__gb_NC014955.1_'	TTATGGACCATCCGATACAGGCAAATCATATTTTTGTTTTGCTTTAATGAAATTTTTAAA
	'HumaHPV12-N1_type_96__gb_NC_005134.2_'	TTATGGTCCTTCTGATTGTGGCAAAACGATGTTTTGCATGTCACTAATTAAAGCTCTCGG
	'HumaHPV12-N1_type_5__gb_NC001531.1_'	TTATGGTCCTCCAAATTCTGGAAAGTCATCATTTGCAATGTCATTAATAAGAGTGTTGAA
	'HumaHPV12-N1_type_5b__dbj_D90252.1_'	ATATGGTCCTCCAAATTCTGGAAAGTCATCATTTGCAATGTCTTTAATAAGAGTGTTAAA
	'HumaHPV12-N1_type_5_isolate_S401__gb_JN211194.1_'	ATATGGTCCTCCAAATTCTGGAAAGTCATCATTTGCAATGTCTTTAATAAGAGTGTTAAA
	HPV12-N1__Query_220821_	ANNNNNNNTTCCKAACTCTCGCGAGTCATCATTTGCAATGTCACTGATAAAAGTTTTAAA
	'HumaHPV12-N1_RTRX7__gb_U85660.1_'	ACATGGGCCTCCTAACTCTGGAAAGTCATCTTTTGCTATGTCATTGATAAAAGTATTGAA
	'HumaHPV12-N1_mSK144__gb_MH777286.2_'	ACATGGGCCTCCCAACTCTGGAAAGTCATCTTTTGCTATGTCATTGATAAAAGTATTGAA
	'HumaHPV12-N1_type_105__emb_FM955841.1_'	ATATGGACCTCCTAATTCAGGGAAGTCATCCTTTGCTATGTCCTTAATCAAGGTGCTGAA
	'HumaHPV12-N1_type_99__emb_FM955838.1_'	ATATGGCCCACCTAATTCTGGAAAGTCTACATTTGCCATGTCATTGATACATGTATTGAA
	'HumaHPV12-N1_type_8__gb_M12737.1_'	CTATGGTCCCCTAA--TCTGGGAAATCTACATTTGCTATGTCATTAATACAGGTGCTGAA
	'HumaHPV12-N1_type_49__gb_NC001591.1_'	ACATGGGCCGCCGGACTGTGGCAAGTCAATGTTTGCTATGTCATTATTAAAAGTTTTAAA
	'HumaHPV12-N1_type_9__gb_NC001596.1_'	TCATGGACCACCTGACACGGGAAAATCAATGTTTACAATGTCACTAATATCTGTGTTAAA

	'Rhesus_monkey_papillomavirus__gb_NC001678.1_'	AGGGTCTATCATTTCATATGTAAATTCCAACAGTCACTTTTGGTTGCAGCCTCTGGCAGA
	'HumaHPV12-N1_type_178__gb_NC023891.1_'	AGGTAAAGTTATTTCCTATGTAAATACTAAAAGCCAATTTTTTCTACAACCCTTATCAGA
	'HumaHPV12-N1_type_132__gb_NC014955.1_'	AGGAGCAATAGTGTCATATATGAATAAAAACAGTCATTTTTGGATAATGCCATTGTTAGA
	'HumaHPV12-N1_type_96__gb_NC_005134.2_'	TGGTAGGGTGATTTCATTTGCCAATGCAAAAAGTCAATTTTGGTTACAACCTTTAACGGA
	'HumaHPV12-N1_type_5__gb_NC001531.1_'	GGGTAGAGTGTTGTCATTTGTAAATTCTAAAAGTCAGTTTTGGCTGCAACCCCTTTCAGA
	'HumaHPV12-N1_type_5b__dbj_D90252.1_'	GGGTAGGGTGTTGTCATTTGTAAACTCTAAGAGTCAGTTTTGGCTGCAACCCCTTTCAGA
	'HumaHPV12-N1_type_5_isolate_S401__gb_JN211194.1_'	GGGTAGGGTGTTGTCATTTGTAAACTCTAAGAGTCAGTTTTGGCTGCAACCCCTTTCAGA
	HPV12-N1__Query_220821_	AGKNWRAGTGTTGTCATTTGTGAATTCCAAAAGTCAATTTTGGTTTHAACCTCTTGGAGA
	'HumaHPV12-N1_RTRX7__gb_U85660.1_'	AGGGAGAGTATTGTCTTTTGTAAATTCCAGAAGTCAATTTTGGTTACAACCTCTTGGAGA
	'HumaHPV12-N1_mSK144__gb_MH777286.2_'	AGGGAGAGTATTGTCTTTTGTAAATTCCAGAAGTCAATTTTGGTTACAACCTCTTGGAGA
	'HumaHPV12-N1_type_105__emb_FM955841.1_'	AGGTAGAGTCCTGTCCTTTGTAAATTCTAAAAGCCAGTTTTGGTTGCAACCACTCTCTGA
	'HumaHPV12-N1_type_99__emb_FM955838.1_'	AGGCAGAGTATTATCGTATGTAAATTCAAAAAGTCAGTTTTGGTTACAACC-CTTGGAGA
	'HumaHPV12-N1_type_8__gb_M12737.1_'	GGGTAGAGTATTATCATATGTAAATTCCAAAAGCCAATTTTGGTTACAACCTCTTGGTGA
	'HumaHPV12-N1_type_49__gb_NC001591.1_'	AGGCAAGGTAATTTCATTTGTAAATGCAAAAAGTCAATTTTGGCTGTCTCCACTTTCAGA
	'HumaHPV12-N1_type_9__gb_NC001596.1_'	AGGAAAGGTACTGTCATTTGCCAATTGCAAAAGTACTTTTTGGCTACAACCTATAGCTGA

	'Rhesus_monkey_papillomavirus__gb_NC001678.1_'	TGCTAAGGTGGCCATGTTGGATGATGCAACTCCTCAGTGCTGGTCCTATATAGATAATTA
	'HumaHPV12-N1_type_178__gb_NC023891.1_'	TTGTAAAATAGGATTATTAGATGATGCAACATATCCTTGTTGGACATTTTTTGATATTAA
	'HumaHPV12-N1_type_132__gb_NC014955.1_'	AACTAAAATAGGATTTTTAGATGATGCTACACAAGCCTGCTGGACATTTTTAGATATCAA
	'HumaHPV12-N1_type_96__gb_NC_005134.2_'	AAGCAAGATTGCTATGTTAGATGATGCTACAGAAGCTTGTTGGAATTATTTAGATACCTA
	'HumaHPV12-N1_type_5__gb_NC001531.1_'	GTGCAAGATAGCTCTATTGGATGATGTAACAGACCCTTGTTGGATATACATGGATACATA
	'HumaHPV12-N1_type_5b__dbj_D90252.1_'	ATGCAAGATAGCTCTATTGGATGATGTAACAGACCCTTGTTGGGTATACATGGATACATA
	'HumaHPV12-N1_type_5_isolate_S401__gb_JN211194.1_'	ATGCAAGATAGCTCTATTGGATGATGTAACAGACCCTTGTTGGGTATACATGGATACATA
	HPV12-N1__Query_220821_	AAGTAAAATTGCATTGTTGGATGATGTTACAGACCCTTGCTGGGTATATATAGACACATA
	'HumaHPV12-N1_RTRX7__gb_U85660.1_'	GTGTAAAATTGCCTTGATAGATGATGTAACAGATCCTTGTTGGCTATATATGGACACATA
	'HumaHPV12-N1_mSK144__gb_MH777286.2_'	GTGTAAAATTGCCTTGTTAGATGATGTAACAGATCCTTGTTGGCTATATATGGACACATA
	'HumaHPV12-N1_type_105__emb_FM955841.1_'	ATGCAAAATTGCACTATTGGATGACGTAACAGATCCGTGCTGGCTATATATGGACAAATA
	'HumaHPV12-N1_type_99__emb_FM955838.1_'	CTGTAAAGTAGCATTATTAGATGATGTAACAGATCCATGCTGGGTATACATGGATACCTA
	'HumaHPV12-N1_type_8__gb_M12737.1_'	CTGTAAAATAGCACTGTTAGATGATGTGACAGACCCCTGCTGGCTGTACATGGATACATT
	'HumaHPV12-N1_type_49__gb_NC001591.1_'	ATGTAAAATAGGGCTGTTGGATGATGCTACCGATCCTTGTTGGCAATATATAGATACATA
	'HumaHPV12-N1_type_9__gb_NC001596.1_'	TACTAAACTTGCTTTAATTGATGATGTAACACATGTGTGTTGGGAATATATAGATCAGTA

	'Rhesus_monkey_papillomavirus__gb_NC001678.1_'	TTTAAGGAACGCACTGGACGGGAACCCCATTAGTGTTGATAGAAAACATAAAAATCTTGT
	'HumaHPV12-N1_type_178__gb_NC023891.1_'	TATGAGAACAGCCTTAGATGGTAACTGGGTTAGTGTTGATTTTAAACATAAAGCACCAAT
	'HumaHPV12-N1_type_132__gb_NC014955.1_'	TATGAGAAATGCATTTGATGGAAATTTTGTTTCTGTAGATATAAAGCATAAGAATTTACA
	'HumaHPV12-N1_type_96__gb_NC_005134.2_'	TTTAAGAAATGGTTTAGATGGGAATTGGGTTAGTGTTGATTGCAAACATAAAGCTCCCAT
	'HumaHPV12-N1_type_5__gb_NC001531.1_'	TTTAAGAAATGGCTTGGATGGACATTATGTTTCATTAGATTGTAAATATAGAGCCCCAAC
	'HumaHPV12-N1_type_5b__dbj_D90252.1_'	TTTAAGAAATGGCTTGGATGGACATTATGTTTCATTAGATTGTAAATATAGAGCTCCAAC
	'HumaHPV12-N1_type_5_isolate_S401__gb_JN211194.1_'	TTTAAGAAATGGCTTGGATGGACATTATGTTTCATTAGATTGTAAATATAGAGCTCCAAC
	HPV12-N1__Query_220821_	TTTAAGAAATGGCTTAGACGGCCATTTTGTTTCTTTAGATTGTAAATNNNNNGCGCCCGT
	'HumaHPV12-N1_RTRX7__gb_U85660.1_'	TTTACGAAATGGTTTGGATGGCCATTTTGTGTCACTAGACTGTAAATACAAAGCGCCTGT
	'HumaHPV12-N1_mSK144__gb_MH777286.2_'	TTTACGAAATGGTTTAGATGGCCATTTTGTGTCACTAGACTGTAAATACAAAGCGCCTGT
	'HumaHPV12-N1_type_105__emb_FM955841.1_'	TTTAAGAAATGGCCTAGACGGCCATTTTGTGTCTCTAGACTGCAAATATAAAGCTCCTAT
	'HumaHPV12-N1_type_99__emb_FM955838.1_'	TTTAAGAAATGGCCTTGATGGCCATTTTGTTTCATTAGACTGCAAATATAAAGCACCAAT
	'HumaHPV12-N1_type_8__gb_M12737.1_'	TCTGCGAAATGGATTAGATGGGCATGTTGTGTCATTAGATTGTAAATATAAAGCACCCAT
	'HumaHPV12-N1_type_49__gb_NC001591.1_'	TTTAAGAAATGGTCTCGATGGAAATGTTGTAAGTGTGGATTGCAAACATAAAACCCCTAT
	'HumaHPV12-N1_type_9__gb_NC001596.1_'	CTTAAGGAATGGATTGGATGGCAATTATGTATGTTTAGATATGAAACATAGAGCACCTTG

	'Rhesus_monkey_papillomavirus__gb_NC001678.1_'	ACAGATGAAGTGCCCCCCATTGCTTATTACCTCAAACACCAATGCAGGTCAGGATGACAG
	'HumaHPV12-N1_type_178__gb_NC023891.1_'	TCAAATGAAATTGCCACCTTTGTTAGTAACAACTAATTACGATGTTAAAAGTGATCAATC
	'HumaHPV12-N1_type_132__gb_NC014955.1_'	ACAAATCAAATTGCCTCCAATGTTTATAACCACGAATGTTGATGTTACTAAAGATCCAAC
	'HumaHPV12-N1_type_96__gb_NC_005134.2_'	ACAGATTAGATTTCCTCCATTATTGATTACCTCCAATTATGATATTTTAAAAAATGAGAG
	'HumaHPV12-N1_type_5__gb_NC001531.1_'	GCAAATGAAATTTCCCCCATTATTATTAACATCTAACATTAATGTGCATGGGGAAACTAA
	'HumaHPV12-N1_type_5b__dbj_D90252.1_'	GCAAATGAAATTTCCCCCATTATTATTAACATCTAACATCAATGTGCATGGGGAAGCCAA
	'HumaHPV12-N1_type_5_isolate_S401__gb_JN211194.1_'	GCAAATGAAATTTCCCCCATTATTATTAACATCTAACATCAATGTGCATGGGGAAGCCAA
	HPV12-N1__Query_220821_	ACAAAKYAAGTTTCCTCCATTGTTACTGGCCAATAAKGTTDATGTTCATGGAGAAACAAA
	'HumaHPV12-N1_RTRX7__gb_U85660.1_'	GCAAACGAAGTTTCTTCCATTATTGCTCACCA--AATATTAATGTGCATGAGGAAACAAA
	'HumaHPV12-N1_mSK144__gb_MH777286.2_'	GCAAACGAAGTTTCCTCCATTATTGCTCACCA--AATATTAATGTGCATGAGGAAACAAA
	'HumaHPV12-N1_type_105__emb_FM955841.1_'	GCAAACAAAATTCCCTCCATTGTTACTTACC---AATATTAATGTACATGCGGAAGTAAA
	'HumaHPV12-N1_type_99__emb_FM955838.1_'	GCAAATTAAGTTTCCCCCGCTGTTATTGACCTCCAATATTAATGTACATCAGGAAGCAAA
	'HumaHPV12-N1_type_8__gb_M12737.1_'	GCAAATTAAATTTCCTCCCTTGTTACT----TCCAATATTAACCTGCATGAGGAGGCTAA
	'HumaHPV12-N1_type_49__gb_NC001591.1_'	GCAAATTAGGTTCCCACCATTGTTAATAACTTCAAATTATAATATTAAAGCTAATGATAA
	'HumaHPV12-N1_type_9__gb_NC001596.1_'	TCAAATGAAATTTCCACCCCTTATGTTAACGTCTAACATAGATATTACTAAAGACCAAAA

	'Rhesus_monkey_papillomavirus__gb_NC001678.1_'	GTGGATGTATTTGCACAGTAGAATGGTTGTGTTTACATTTGAACAGCCATTTCCATTTGA
	'HumaHPV12-N1_type_178__gb_NC023891.1_'	ATTATTGTATTTGCATAGCAGAGTACAATGTATCTGTTTTCCTAACAAAATCCCTCTTAC
	'HumaHPV12-N1_type_132__gb_NC014955.1_'	GTATGCCTATTTAGTTAGTAGATTAACATGTTTTGAATTTCCTAATAAGTTACCATTTGA
	'HumaHPV12-N1_type_96__gb_NC_005134.2_'	GTATAGATTTTTGGTTAGCAGAATTAAAATATTTGAATTTAAGAATAAATTTCCTTTTAA
	'HumaHPV12-N1_type_5__gb_NC001531.1_'	TTATAGATATTTACACACTACAATAAAAGGATTTGAATTTCCAAATCCTTTTCCTATGAA
	'HumaHPV12-N1_type_5b__dbj_D90252.1_'	TTATAGATATTTACACAGTAGAATAAGAGGATTTGAATTTCCAAATCCTTTTCCTATGAA
	'HumaHPV12-N1_type_5_isolate_S401__gb_JN211194.1_'	TTATAGATATTTACACAGTAGAATAAGAGGATTTGAATTTCCAAATCCTTTTCCTATGAA
	HPV12-N1__Query_220821_	TTATAGATATTTACATAGTAGGATAAAGGGATTTGAATTTCCACATCCCTTTCCTATGAA
	'HumaHPV12-N1_RTRX7__gb_U85660.1_'	TTACAGATATTTACATAGTAGAATAAAAGGATTTGAATTTCCAAATCCTTTTCCAATGAA
	'HumaHPV12-N1_mSK144__gb_MH777286.2_'	TTACAGATATTTACATAGTAGAATAAAAGGATTTGAATTTCCAAATCCTTTTCCAATGAA
	'HumaHPV12-N1_type_105__emb_FM955841.1_'	TTACAGATATTTACATAGTAGAATTAAAGGATTTGAGTTTCCAAATCCTTTTCCAATGAA
	'HumaHPV12-N1_type_99__emb_FM955838.1_'	TTATAGATATTTGCATAGCAGAATTAAAGGATTTGAGTTTCCAAATCCTTTTCCAATGAA
	'HumaHPV12-N1_type_8__gb_M12737.1_'	CTATAGATATTTACATAGCAGAGTCAGAGGATTTGAATTTCCAAATCCTTTTCCAATGAA
	'HumaHPV12-N1_type_49__gb_NC001591.1_'	ATATAAGTTTTTGTACAGTAGAATTGCAATATTTGAATTTAAACATAAGTTCCCATTCAA
	'HumaHPV12-N1_type_9__gb_NC001596.1_'	GTACAAATATTTGCACAGCAGAGTTAAATCCTTTGCTTTCAATAACAAATTTCCACTTGA

	'Rhesus_monkey_papillomavirus__gb_NC001678.1_'	TCAGAACGGTAATCCAGTTTATGAGTTAAATGATAAAAACTGGAAATCCTTTTTCTCAAG
	'HumaHPV12-N1_type_178__gb_NC023891.1_'	AGAGCAAGGAAATCCTATATTTGAGATTACTGATTACACTTGGAAATGTTTTTTTAGAAA
	'HumaHPV12-N1_type_132__gb_NC014955.1_'	TGAAAGTGGGAATCCTGTGTATAATATATCCACTGAATCATGGGCTATGTTTTTTAGAAA
	'HumaHPV12-N1_type_96__gb_NC_005134.2_'	TGAAGATGGTACCCCTATGTTTGAACTTACTGACCAAAGCTGGAAATCTTTTTTTCAAAG
	'HumaHPV12-N1_type_5__gb_NC001531.1_'	AGCAGATAATACACCTCAGTTCGAACTAACTGACCAAAGCTGGAAATCTTTTTTTACAAG
	'HumaHPV12-N1_type_5b__dbj_D90252.1_'	AGCAGATAATACACCTCAGTTCGAACTAACTGACCAAAGCTGGAAATCTTTTTTTACAAG
	'HumaHPV12-N1_type_5_isolate_S401__gb_JN211194.1_'	AGCAGATAATACACCTCAGTTCGAACTAACTGACCAAAGCTGGAAATCTTTTTTTACAAG
	HPV12-N1__Query_220821_	ACCAGACAATATACCTCAGTTTCAGTTAACTGACCAAAGCTGGAAATCTTTCGGAGAAAG
	'HumaHPV12-N1_RTRX7__gb_U85660.1_'	ATCAGACAACACACCTCAATTTGAGTTAACTGACCAAAGCTGGAAATCTTTTTTTGAAAG
	'HumaHPV12-N1_mSK144__gb_MH777286.2_'	ATCAGACAACACACCTCAATTTGAGTTAACTGACCAAAGCTGGAAATCTTTTTTTGAAAG
	'HumaHPV12-N1_type_105__emb_FM955841.1_'	ATCAGATAATACACCCGAGTTTGAATTAACTGACCAAAGCTGGAAATCTTTTTTTGAAAG
	'HumaHPV12-N1_type_99__emb_FM955838.1_'	AGGAGATAAAACACCTGAATTCGAATTAACTGACCAAAGCTGGAAATCTTTTTTTACAAG
	'HumaHPV12-N1_type_8__gb_M12737.1_'	ACCAGACAATACACCTGAATTTGAATTAACTGACCAAAGCTGGAAATCTTTTTTTGCAAG
	'HumaHPV12-N1_type_49__gb_NC001591.1_'	AGAGGATGGTACCCCTGTATTTCAACTTACTGACCAAAGCTGGAAATCTTTTTTTGAAAG
	'HumaHPV12-N1_type_9__gb_NC001596.1_'	TGCTAATCACAAACCACAATTTGAACTTACTGACCAAAGCTGGAAATCTTTTTTTAAAAG

	'Rhesus_monkey_papillomavirus__gb_NC001678.1_'	GACATGGTCCAGATTAGATTTACAAGAGGAAGAGGAGACGGAAAATGATGGAAGCACTTG
	'HumaHPV12-N1_type_178__gb_NC023891.1_'	ACTGGCAACACAATTAGAACTGAC--AATTC----CGGAGAAGGAAGATGGATTGGTTGA
	'HumaHPV12-N1_type_132__gb_NC014955.1_'	GTTTTCCAGACAATTAGAATTGACAGAAGACGATGCAGATGGAGACCCAGGAAACACTGA
	'HumaHPV12-N1_type_96__gb_NC_005134.2_'	GCTTTGGAAGCAGTTAGATCTAAGTGACCAAGAAGACGAGGGGGAGGATGGAGGCTCTGA
	'HumaHPV12-N1_type_5__gb_NC001531.1_'	GCTTTGGACACAATTAGACCTGAGTGATCAAGAAGAGGAGGGCGAGGATGGAGAATCTCA
	'HumaHPV12-N1_type_5b__dbj_D90252.1_'	GCTTTGGACACAATTAGACCTGAGTGATCAAGAAGAGGAGGGCGAGGATGGAGAATCTCA
	'HumaHPV12-N1_type_5_isolate_S401__gb_JN211194.1_'	GCTTTGGACACAATTAGACCTGAGTGATCAAGAAGAGGAGGGCGAGGATGGAGAATCTCA
	HPV12-N1__Query_220821_	GCTTTGGACACAATTAGACCTGAGTRACCAAGAAGAGGAKGGCCAACATGGAGAAWCTCA
	'HumaHPV12-N1_RTRX7__gb_U85660.1_'	GCTTTGGACACAATTAGAACTGAGTGACCAAGAAGAGGAGGGGCAACATGGAGAAACTCA
	'HumaHPV12-N1_mSK144__gb_MH777286.2_'	GCTTTGGACACAATTAGAACTGAGTGACCAAGAAGAGGAGGGGCAACATGGAGAAACTCA
	'HumaHPV12-N1_type_105__emb_FM955841.1_'	GCTTTGGACACAATTAGAGCTGAGTGACCAAGAAGACGAGGGCGAAAATGGAGAATCTCA
	'HumaHPV12-N1_type_99__emb_FM955838.1_'	GCTTTGGACACAATTAGAGCTGAGTGACCAAGAAGACGAGGGCGAAAATGGAGAATCTCA
	'HumaHPV12-N1_type_8__gb_M12737.1_'	GCTTTGGACACAATTAGAGCTGAGTGATCAAGAAGACGAGGGCGAACATGGAGAATCTCA
	'HumaHPV12-N1_type_49__gb_NC001591.1_'	GCTTTGGACACAATTAGAGCTCAGTGACCCAGAAGACGAGGCAGACAATGGAGGCACTCA
	'HumaHPV12-N1_type_9__gb_NC001596.1_'	GCTTTGGACACAGTTAGATCTGAGTGATCAAGAAGACGAGGGAGAGGATGGAAACTCTCA

	'Rhesus_monkey_papillomavirus__gb_NC001678.1_'	CAGAGCGTTTAAGTGCGTTGCAGGACAGAATCTTAGAACTGTATGAAGCTGATAGCAAGG
	'HumaHPV12-N1_type_178__gb_NC023891.1_'	CAGACCGTTTCAATGCCATCCAAGACAATATCTTGAATCTAATTGAGCAGGGAGCTGAAG
	'HumaHPV12-N1_type_132__gb_NC014955.1_'	CCGCCCGTTTTGTTGCACAGCAAGAAATACAATTGGCTCTAATTGAAAAAGAATCCACTA
	'HumaHPV12-N1_type_96__gb_NC_005134.2_'	ACCAGCGTTTCAATGCTCTAGAAGACCAGCTCATGGACATATATGAACAAGGGAGTGATA
	'HumaHPV12-N1_type_5__gb_NC001531.1_'	GCGAGCGTTTCAATGCTCTGCAAGATCAGCTAATGAACATTTATGAAGCTGCAGAACAAA
	'HumaHPV12-N1_type_5b__dbj_D90252.1_'	GCGAGCGTTTCAATGCTCTGCAAGATCAGCTAATGAACATTTATGAAGCTGCAGAACAAA
	'HumaHPV12-N1_type_5_isolate_S401__gb_JN211194.1_'	GCGAGCGTTTCAATGCTCTGCAAGATCAGCTAATGAACATTTATGAAGCTGCAGAACAAA
	HPV12-N1__Query_220821_	GCGAGCGTTTCAATGTTCTGCAAGATCAGAAAATGAACATATATGAAGCTGCAGAACATA
	'HumaHPV12-N1_RTRX7__gb_U85660.1_'	GCGAGCGTTTCAATGTTCTGCAAGATCAGCTAATGAACATATATGAAGCTGCAGAACACA
	'HumaHPV12-N1_mSK144__gb_MH777286.2_'	GCGAGCGTTTCAATGTTCTGCAAGATCAGCTAATGAACATATATGAAGCTGCAGAACACA
	'HumaHPV12-N1_type_105__emb_FM955841.1_'	GCGAGCGTTTCAATGTTCTGCAAGATCAGCTAATGAACATATATGAAGCTGCAGAACAGA
	'HumaHPV12-N1_type_99__emb_FM955838.1_'	GCGAGCGTTTCAATGTTCTGCAAGATCAGCTAATGAACATTTATGAAGCTGCAGAACACA
	'HumaHPV12-N1_type_8__gb_M12737.1_'	GCGAGCGTTTCAATGTTCTGCAAGATCAGCTAATGAACATTTATGAAGCTGCAGAACAAA
	'HumaHPV12-N1_type_49__gb_NC001591.1_'	ACGCTCGTTTCAATGTACTACAAGAGATGTTAATGGACATTTATGAATCAGGGAAAGAGG
	'HumaHPV12-N1_type_9__gb_NC001596.1_'	GCGCACGTTTCAATGCACTGCAAGAGACTTTAATGGACCTGTATGAATCAGGTCGAGAGG

	'Rhesus_monkey_papillomavirus__gb_NC001678.1_'	ACTTAAAAGACCAAATAGAGCACTGGAAATGTGTGCGCCAAGAATGTGCAGTGTTGTATA
	'HumaHPV12-N1_type_178__gb_NC023891.1_'	ATTTGGACTCCCAAATAAATTATTGGAATCTTGTTAGACAAGAAAATGTGTATTTATATT
	'HumaHPV12-N1_type_132__gb_NC014955.1_'	ATTTACAAGATCATATACAGTATTGGAGTGCTGTTAGAAAAGAACATGTGCTTGCCTATT
	'HumaHPV12-N1_type_96__gb_NC_005134.2_'	AATTAGAAGATCAAATAAAACATTGGAACTTTTTAAGAAAAGAACAGATTTTATTGCATT
	'HumaHPV12-N1_type_5__gb_NC001531.1_'	CATTGCAGGCACAAATTAAACATTGGCAAACCTTACGAAAAGAACCTGTATTACTCTACT
	'HumaHPV12-N1_type_5b__dbj_D90252.1_'	CATT-CAGGCACAAATTAAACATTGG-AAACCTTGCGAAAAGAAGCTGTATTACTCTACT
	'HumaHPV12-N1_type_5_isolate_S401__gb_JN211194.1_'	CATT-CAGGCACAAATTAAACATTGG-AAACCTTGCGAAAAGAAGCTGTATTACTCTACT
	HPV12-N1__Query_220821_	CAMCCGGGACACAGATTGCCCATTGGACCCAYTTGCGAAGAGAAGCTGTTTTGCTTTATT
	'HumaHPV12-N1_RTRX7__gb_U85660.1_'	CACTTGAGACACAAATTGCACATTGGACACTTTTGCGAAGAGAAGCTGTATTGCTTTACG
	'HumaHPV12-N1_mSK144__gb_MH777286.2_'	CACTTGAGGCACAAATTGCACATTGGACACTTTTGCGAAGAGAAGCTGTATTGCTTTACG
	'HumaHPV12-N1_type_105__emb_FM955841.1_'	CACTTGAGGCACAAATCACACACTGGACATTGTTGCGAAAAGAAGCTGTGTTGCTTCATT
	'HumaHPV12-N1_type_99__emb_FM955838.1_'	CACTTGAGTCACAGATTGTACATTGG--ACTCCTAAGAAAAGAAGCTGTATTGCTACATT
	'HumaHPV12-N1_type_8__gb_M12737.1_'	CACTTGAGGCACAGATTGCGCATTGGCTGCTTTTGCGAAAAGAAGCTGTGTTGCTATATT
	'HumaHPV12-N1_type_49__gb_NC001591.1_'	ATCTTGAAACACAAATAGAACATTGGAAACTGTTAAGACAGGAACAAGCTTTATTATTTT
	'HumaHPV12-N1_type_9__gb_NC001596.1_'	ATCTACAAAGTCAGATTGACCACTGGCAGACTTTAAGACAAGAGCAAATACTTTTGCATT

	'Rhesus_monkey_papillomavirus__gb_NC001678.1_'	AGGCACGGGAAGTAGGGTTTTCCCACCTGAACCATCAGGTGGTGCCATCATTAACTGTGT
	'HumaHPV12-N1_type_178__gb_NC023891.1_'	ATGGGAGAAAAGAAGGCCTCACACATTTTGGTCTTCAACCGTTACCTGTAGCAGCAGTTT
	'HumaHPV12-N1_type_132__gb_NC014955.1_'	ATGCAAGACAAGAAGGGTATACAAGATTAGGATTACAACCTTTAGCTTCTACAGCTGTGT
	'HumaHPV12-N1_type_96__gb_NC_005134.2_'	ATGCCAGGAGGCGAGGCATTATGCGTTTGGGGTACACTCCTGTTCCTAGTTTAGCAGCTT
	'HumaHPV12-N1_type_5__gb_NC001531.1_'	ATGCTAGGGAGAAAGGTGTTACAAGGCTTGGATATCAACCTGTGCCTGTAAAGGCAGTAT
	'HumaHPV12-N1_type_5b__dbj_D90252.1_'	ATGCTAGGGAGAAAGGTGTTACAAGGCTTGGATATCAACCTGTGCCTGTAAAGGCAGTAT
	'HumaHPV12-N1_type_5_isolate_S401__gb_JN211194.1_'	ATGCTAGGGAGAAAGGTGTTACAAGGCTTGGATATCAACCTGTGCCTGTAAAGGCAGTAT
	HPV12-N1__Query_220821_	ATRVTAGGCAWAAGGGTATTACAAGGCTTGGATACCAACCGGTGCCTACATTGGCAGTTT
	'HumaHPV12-N1_RTRX7__gb_U85660.1_'	TTGCTAGGCAAAAGGGTATCACAAGGCTTGGATACCAACCTGTGCCTCCATTGGCAGTCT
	'HumaHPV12-N1_mSK144__gb_MH777286.2_'	TTGCTAGGCAAAAGGGTATCACAAGGCTTGGATACCAACCTGTGCCTCCATTGGCAGTCT
	'HumaHPV12-N1_type_105__emb_FM955841.1_'	TTGCTAGGCAAAAGGGTGTTACAAGGCTTGGATACCAACCTGTGCCCCCATTAGCAGTAA
	'HumaHPV12-N1_type_99__emb_FM955838.1_'	ATGCTAGACAAAAGGGTGTTTTGAGGCTTGGACATCAACCTGTGCCTACTTTAGCAGTTT
	'HumaHPV12-N1_type_8__gb_M12737.1_'	TCGCTAGGCAAAAAGGCATCACCAGGATTGGATATCAACCTGTGCCGCCACTAGCAGTGT
	'HumaHPV12-N1_type_49__gb_NC001591.1_'	TTGCACGTAAACACAGCATAATGAGACTGGGGTATCAACCCGTACCTCCGATGGCAGTAT
	'HumaHPV12-N1_type_9__gb_NC001596.1_'	ATGCCAGGAAAAATGGAGTTATGCGATTGGGGTACCAACCTGTACCTCCGTTGGCTACCA

	'Rhesus_monkey_papillomavirus__gb_NC001678.1_'	CACGGGCTAAAGCCCACAAAGCAATTGAAGTGCAGCTGGCATTAGAGAGTTTACAAAATT
	'HumaHPV12-N1_type_178__gb_NC023891.1_'	CTGAATATAAAGCAAAGGAAGCCATAAATATGGTACTGTTGTTGCAGTCATTAAAAAAGT
	'HumaHPV12-N1_type_132__gb_NC014955.1_'	CAGAATACAGAGCTAAAGAAGCTATTCATATAGTTATATTGTTAAAAAGCTTGCTTAAAT
	'HumaHPV12-N1_type_96__gb_NC_005134.2_'	CAGAAACAAAAGCTAAAGATGTTATTTACATGGTTCTTCAACTAGAGAAATTAAGAGACT
	'HumaHPV12-N1_type_5__gb_NC001531.1_'	CAGAAACAAAGGCTAAAGAAGCCATAGCAATGGTGCTGCAGCTTGAGTCACTACAGACAT
	'HumaHPV12-N1_type_5b__dbj_D90252.1_'	CAGAAACAAAGGCTAAAGAAGCCATAGCAATGGTGCTGCAGTTG-AGTCACTACAGACAT
	'HumaHPV12-N1_type_5_isolate_S401__gb_JN211194.1_'	CAGAAACAAAGGCTAAAGAAGCCATAGCAATGGTGCTGCAGTTG-AGTCACTACAGACAT
	HPV12-N1__Query_220821_	CTGAAGCAAAAGCAAAAGAGGATATAGGGATAATGCTGCAATTGCAATCTCTACAGATKT
	'HumaHPV12-N1_RTRX7__gb_U85660.1_'	CTGAAGGAAAAGCAAAGGAGGCCATAGGGATAATGCTGCAACTGCAATCTCTGCAAAAGT
	'HumaHPV12-N1_mSK144__gb_MH777286.2_'	CTGAAGGAAAAGCAAAGGAGGCCATAGGGATAATGCTGCAACTGCAATCTCTGCAAAAGT
	'HumaHPV12-N1_type_105__emb_FM955841.1_'	CTGAAGCAAAAGCCAAAGAGGCCATAGGGATGATGCTGCAACTGCAGTCTCTGCAAAAGT
	'HumaHPV12-N1_type_99__emb_FM955838.1_'	CTGAAGCAAAGGCCAAACAAGCAATAGGCATGGTACTGCATCTGCAGACACTGCAAAAAT
	'HumaHPV12-N1_type_8__gb_M12737.1_'	CTGAAGCAAAAGCCAAGCAGGCTATAGGAATAATGTTGCAGCTGCAGTCACTACAGAAAT
	'HumaHPV12-N1_type_49__gb_NC001591.1_'	CTGAAACCAAAGCCAAACAAGCTATTGGCATGATGCTAACTTTGCAAAGCTTGCAAAAGT
	'HumaHPV12-N1_type_9__gb_NC001596.1_'	GTGAACAGAAAGCTAAAGATGCTATTGGCATGGTTTTACTATTGCAAAGCCTTCAAAGAT

	'Rhesus_monkey_papillomavirus__gb_NC001678.1_'	CGGAGTATAACAATGAGGAGTGGACGCTGCAAGATGCCAGCTTGGAGATGTGGCACACAG
	'HumaHPV12-N1_type_178__gb_NC023891.1_'	CTGCCTATGCTAATGAAGTATGGACCTTACAAGATGCTAGTGCAGAATTAATAAATACCC
	'HumaHPV12-N1_type_132__gb_NC014955.1_'	CAGAATATGGACCTGAGTTATGGACCTTAGCAGAAGTAAGTGCAGAAATACTTAATACAC
	'HumaHPV12-N1_type_96__gb_NC_005134.2_'	CACCTTACAAAGATGAACCTTGGACATTGATTAACACCAGTTTAGAAACATATAGAGCTC
	'HumaHPV12-N1_type_5__gb_NC001531.1_'	CTGATTTTGCTCATGAGCCATGGACTCTAGTTGATACCAGCATAGAAACATTTAGAAGCG
	'HumaHPV12-N1_type_5b__dbj_D90252.1_'	CTGACTTTGCTCATGAGCCATGGACTCTAGTTGATACCAGCACAGAAACATTTAGAAGCG
	'HumaHPV12-N1_type_5_isolate_S401__gb_JN211194.1_'	CTGACTTTGCTCATGAGCCATGGACTCTAGTTGATACCAGCACAGAAACATTTAGAAGCG
	HPV12-N1__Query_220821_	CTGAGTATGCTTCTGAGAACTGGACATTAGTGGACACAAGTGCAGAAANNTATAATMRCG
	'HumaHPV12-N1_RTRX7__gb_U85660.1_'	CTGAGTATGCTTCAGAGCCCTGGACATTAGTGGACACAAGTGCAGAAACTTATAGGAATG
	'HumaHPV12-N1_mSK144__gb_MH777286.2_'	CTGAGTATGCTTCAGAGCCCTGGACATTAGTGGACACAAGTGCAGAAACTTATAGGAATG
	'HumaHPV12-N1_type_105__emb_FM955841.1_'	CTGAGTATGCATCGGAGACATGGACTTTAGTGGACACTAGCACTGAGACCTTTAGAAGTG
	'HumaHPV12-N1_type_99__emb_FM955838.1_'	CTGAGTATGCAACTGAGCCATGGACATTAGTTGACACAAGTATAGAGACATTTAAGAGTG
	'HumaHPV12-N1_type_8__gb_M12737.1_'	CTGAGTTTGCAGATGAGCCTTGGACATTAGTGGACACAAGTATAGAGACTTATAAGAATG
	'HumaHPV12-N1_type_49__gb_NC001591.1_'	CTCCTTTTGGAAAAGAAAAGTGGACTTTAGTAAACACAAGTCTTGAAACATACAATGCAC
	'HumaHPV12-N1_type_9__gb_NC001596.1_'	CAGCTTATGGACAGGAACCTTGGACACTGGCACAAACTAGTCTTGAGGCGGTACGCAGTC

	'Rhesus_monkey_papillomavirus__gb_NC001678.1_'	AACCTAAGGGATGCTTCAAAAAAACAGGTGTTCCAGTAACAGTTTTGTTTGACTGTGACA
	'HumaHPV12-N1_type_178__gb_NC023891.1_'	AACCCAAGGATTGTTTTAAAAAGCAACCGTACACAGTAGAAGTATGGTTTAATAATGACA
	'HumaHPV12-N1_type_132__gb_NC014955.1_'	CTCCAAAAAACTGTTTTAAAAAAGGCCCATTTACAGTGACTGTATATTTTGACAATGATA
	'HumaHPV12-N1_type_96__gb_NC_005134.2_'	CTCCTGTTAACTGCTTTAAAAAAGGTCCTCAAAATGTAGAGGTTATTTTTGATGCAGATC
	'HumaHPV12-N1_type_5__gb_NC001531.1_'	CTCCAGAAGGTCACTTCAAAAAAGGCCCCCTCCCTGTAGAAGTTATTTATGACAATGATC
	'HumaHPV12-N1_type_5b__dbj_D90252.1_'	CTCCAGAAGGTCACTTCAAAAAAGGCCCCGTCCCTGTAGAAGTTATTTATGACAATGATC
	'HumaHPV12-N1_type_5_isolate_S401__gb_JN211194.1_'	CTCCAGAAGGTCACTTCAAAAAAGGCCCCGTCCCTGTAGAAGTCATTTATGACAATGATC
	HPV12-N1__Query_220821_	TTCCAGAACATCACTTTAAAAAGGGTCCAGTGCCTGTGGAGGTCATTTATGAHMAGGAGC
	'HumaHPV12-N1_RTRX7__gb_U85660.1_'	CTCCAGAACAACATTTTAAAAAAGGCCCAATACCTGTGGAGGTCATTTATGATAAGGAGT
	'HumaHPV12-N1_mSK144__gb_MH777286.2_'	CTCCAGAACAACATTTTAAAAAAGGCCCAGTACCTGTGGAGGTCATTTATGATAAGGAGC
	'HumaHPV12-N1_type_105__emb_FM955841.1_'	CTCCAGAAAATCATTTTAAGAAAGGCCCAGTGTCTGTGGAGGTGATTTATGATAAAGACC
	'HumaHPV12-N1_type_99__emb_FM955838.1_'	CTCCAGAAAATTGTTTTAAAAAGGCGCCACT-CCTGTGGAGGTGATATATGATAAGCAGC
	'HumaHPV12-N1_type_8__gb_M12737.1_'	CTCCAGAAAATCATTTTAAAAAGGCGCCACA-CCTGTGGAGGTGATATATGATAAACAGC
	'HumaHPV12-N1_type_49__gb_NC001591.1_'	CACCAGCACAGTGCTTTAAAAAAGGTCCTTATAATATAGAAGTTATATTTGATGGAGATC
	'HumaHPV12-N1_type_9__gb_NC001596.1_'	CACCTGCATATGCCTTTAAAAAGGGTCCACAAAATATTGAAGTAGTTTATGATGGAGATC

	'Rhesus_monkey_papillomavirus__gb_NC001678.1_'	AAGACAATACCATGGAGTATGTGCTGTGGGGACACATATATGTGTGGGG---GGACAATG
	'HumaHPV12-N1_type_178__gb_NC023891.1_'	GGCAAAACAGTAATCAATATATTAATTGGAACTTCATATATTACCAAGATGCTAATGATG
	'HumaHPV12-N1_type_132__gb_NC014955.1_'	CTAACAACTCTTTTCCCTACACATGTTGGAATTACATCTATTATCAAGATGACAATAATA
	'HumaHPV12-N1_type_96__gb_NC_005134.2_'	CTGAAAATATTATGTTATACACATCCTGGCAGTTCATTTACTTTGAAGACACTGATGGAC
	'HumaHPV12-N1_type_5__gb_NC001531.1_'	CAGATAATGCCAATTTGTATACAATGTGGACCTATGTGTATTATATGGATGCGGATGATA
	'HumaHPV12-N1_type_5b__dbj_D90252.1_'	CAGATAATGCCAATTTGTATACAATGTGGACTTATGTGTATTATATGGATGCGGATGATA
	'HumaHPV12-N1_type_5_isolate_S401__gb_JN211194.1_'	CAGATAATGCCAATTTGTATACAATGTGGACTTATGTGTATTATATGGATACGGATGATA
	HPV12-N1__Query_220821_	CAGAAAATGCAAATGTGTATACAATGTGGAAGTATGTGTATTRTVTGGACCCAGAGGATG
	'HumaHPV12-N1_RTRX7__gb_U85660.1_'	CCGGAAATGCAAATGTTTATACTATGTGGAAGTTTGTATATTACATGGATCCAGAGGATG
	'HumaHPV12-N1_mSK144__gb_MH777286.2_'	CAGAAAATGCAAATGTTTATACTATGTGGAAGTTTGTATATTACATGGATCCAGAGGATG
	'HumaHPV12-N1_type_105__emb_FM955841.1_'	CAGAGAATGCTAATGCATACACTATGTGGAATTATGTTTATTATATGGATTCAGATGATG
	'HumaHPV12-N1_type_99__emb_FM955838.1_'	CTGAAAATGCTAATCAATACACCATGTGGAAATCTGTTTACTACCTTGATGCAGACGATA
	'HumaHPV12-N1_type_8__gb_M12737.1_'	CTGACAATGCCAATGTATACACTATGTGGAAGCACATTTACTACACTGATGCAGACGATA
	'HumaHPV12-N1_type_49__gb_NC001591.1_'	CTGAAAATCTAATGGTATATACTGCTTGGAAAGAGATTTATTTTGTAGACTCAGATGATA
	'HumaHPV12-N1_type_9__gb_NC001596.1_'	CTGATAATGTTATGAGCTATACTATATGGAACTTTATATATTATCAGACTGTTAATGATA

	'Rhesus_monkey_papillomavirus__gb_NC001678.1_'	GATGGGTGAAGACATTCGGTGAGGCGGACAACTGGGGTCTGCACTATACCGTTGCTGGGG
	'HumaHPV12-N1_type_178__gb_NC023891.1_'	TATGGCACAAAGTACAAGGACTTGTAGATTATAATGGCCTGTATTATGTTGAAACTGGTG
	'HumaHPV12-N1_type_132__gb_NC014955.1_'	GATGGCATAAAACAGAGGGTCAAGTGGATGCCAATGGGCTTTACTTTAAGGAAAAAAATG
	'HumaHPV12-N1_type_96__gb_NC_005134.2_'	ATTGGCAAAAAACTGAAGGGCGTATTGATTATGCTGGTTTATATTATTTGGAAGGGCAAT
	'HumaHPV12-N1_type_5__gb_NC001531.1_'	AGTGGCATAAGGCAAGAAGTGGGGTGAATCACATTGGCATTTATTATTTACAAGGAACTT
	'HumaHPV12-N1_type_5b__dbj_D90252.1_'	AGTGGCATAAAGCAAGAAGTGGGGTGAATCACATTGGCATTTATTATTTACAAGGAAC-T
	'HumaHPV12-N1_type_5_isolate_S401__gb_JN211194.1_'	AGTGGCATAAGGCAAGAAGTGGGGTGAATCACATTGGCATTTATTATTTACAAGGAAC-T
	HPV12-N1__Query_220821_	TATGGCATAAAACCACAAGTGGWGTAAATCAGACGGRMATTTMCTATTTACATGGAGACT
	'HumaHPV12-N1_RTRX7__gb_U85660.1_'	TATGGCATAAAACTACAAGTGGTGTAAACCACAATGGTATCCACTATTTACATGGTGACT
	'HumaHPV12-N1_mSK144__gb_MH777286.2_'	TATGGCATAAAACTACAAGTGGTGTAAACCACAATGGTATCTACTATTTACATGGTGACT
	'HumaHPV12-N1_type_105__emb_FM955841.1_'	TTTGGCACAAAACCACAAGTGGGGTGAATCAAACTGGCATATATTACATGCATGGCAATT
	'HumaHPV12-N1_type_99__emb_FM955838.1_'	ACTGGCAGAAAACCACCAGTGGGGTCAATCAAACTGGCATATACTATATGCATGGCAACT
	'HumaHPV12-N1_type_8__gb_M12737.1_'	AGTGGCACAAAACCACCAGTGGGGTTAACCAGACTGGCATATACTATATGCAAGG-AGCT
	'HumaHPV12-N1_type_49__gb_NC001591.1_'	TGTGGCAAAAGGTGCAAGGTGAGGTGGATTATGCAGGTGCATATTATAAGGATGGAACTA
	'HumaHPV12-N1_type_9__gb_NC001596.1_'	CTTGGGAAAAAGTTCAAGGTCACGTGGATTATTTTGGAGCCTATTACTTTGAAGGGACTG

	'Rhesus_monkey_papillomavirus__gb_NC001678.1_'	AAAA---GGTGTACTATGTGCAGTTTTATGAGGATGCTAAAAAATATGGACATGGAAATG
	'HumaHPV12-N1_type_178__gb_NC023891.1_'	GTGACCAAGTATACTTTGCACTATTTGATGCAGATGATCAAAGGTT--------------
	'HumaHPV12-N1_type_132__gb_NC014955.1_'	GAGATGTTACCTATTTCACAGTCTTTCAGCCTGATGCTGAAAGATA--------------
	'HumaHPV12-N1_type_96__gb_NC_005134.2_'	TAAG---ACATTATTACGTGGAATTTAAAGTAGATGCTCGCAGATT--------------
	'HumaHPV12-N1_type_5__gb_NC001531.1_'	TTAA---AAACTATTATGTACTGTTTGCTGACGATGCGAAAAGATA--------------
	'HumaHPV12-N1_type_5b__dbj_D90252.1_'	TTAA---AAACTATTATGTACTGTTTGCTGACGATGCAAAACGATA--------------
	'HumaHPV12-N1_type_5_isolate_S401__gb_JN211194.1_'	TTAA---AAACTATTATGTACTGTTTGCTGACGATGCAAAACGATA--------------
	HPV12-N1__Query_220821_	TTAA---ACACTATTATGTWCTTTTTGCTGATGGTGCACGAMYGNA--------------
	'HumaHPV12-N1_RTRX7__gb_U85660.1_'	TTAA---ACACTATTATGTGTTGTTTGCTGATGGTGCACGTACATA--------------
	'HumaHPV12-N1_mSK144__gb_MH777286.2_'	TTAA---ACACTATTATGTGTTGTTTGCTGATGGTGCACGTACATA--------------
	'HumaHPV12-N1_type_105__emb_FM955841.1_'	TTAA---GCACTATTATGTTGTATTTGCTGATGATGCAAGTAGATA--------------
	'HumaHPV12-N1_type_99__emb_FM955838.1_'	TTAA---ACATTATTACGTGGTGTTTGCTGATGATGCTAGTAGAT---------------
	'HumaHPV12-N1_type_8__gb_M12737.1_'	TCAG---ACATTATTATGTTGTGTTTGCTGATGATGCACGTAGATA--------------
	'HumaHPV12-N1_type_49__gb_NC001591.1_'	TCAA---ACAGTATTATGTTACCTTCGCTGATGATGCTGTTAGATA--------------
	'HumaHPV12-N1_type_9__gb_NC001596.1_'	TAAA---AACATATTATATTAACTTTGACAAAGATGCAGCCAGGTA--------------

	'Rhesus_monkey_papillomavirus__gb_NC001678.1_'	GAAATGGAGATGGCTATGAGTGGGAGGTGCATGTTGGTGGGACGGTAATGCATTATTCTG
	'HumaHPV12-N1_type_178__gb_NC023891.1_'	----TGGAGGCACCGGAATATGGAGTGTGCATTTTAAAAATAAAACTCTT------TCCG
	'HumaHPV12-N1_type_132__gb_NC014955.1_'	----TGGACATACAGGACAGTGGACTATAAAGTATAAAAGTCAAACTATT------TCTG
	'HumaHPV12-N1_type_96__gb_NC_005134.2_'	----TGGAACTAGTGGAGAATGGGAAGTGCGTTTTAACGGGGAAACTATC------TTTG
	'HumaHPV12-N1_type_5__gb_NC001531.1_'	----TGGTACAACTGGAGAATGGGAAGTAAAAGTTAATAAGGAAACTGTG------TTTG
	'HumaHPV12-N1_type_5b__dbj_D90252.1_'	------GTACAACTGGAGAATGGGAAGTAAAAGTTAATAAGGATACTGTG------TTTG
	'HumaHPV12-N1_type_5_isolate_S401__gb_JN211194.1_'	------GTACAACTGGAGAATGGGAAGTAAAAGTTAATAAGGATACTGTG------TTTG
	HPV12-N1__Query_220821_	----TAGTAAAACTGGACAATGGKATGTTAAGGTTAATAARGAAACTGTG------TTTG
	'HumaHPV12-N1_RTRX7__gb_U85660.1_'	----TAGTAAAACAGGATATTGGGAAGTGAAAGTTAATAAGGAAACTGTG------TTTG
	'HumaHPV12-N1_mSK144__gb_MH777286.2_'	----TAGTAAAACAGGATATTGGGAAGTGAAAGTTAATAAGGAAACTGTG------TTTG
	'HumaHPV12-N1_type_105__emb_FM955841.1_'	----TAGTGCTACCGGACAGTGGGAAGTAAAGGTTAATAAGGAAACTGTG------TTTG
	'HumaHPV12-N1_type_99__emb_FM955838.1_'	----TAGTTCTACTGGACATTGGGAAGTAAAAGTTAATAAGGAACTTATG------TTTG
	'HumaHPV12-N1_type_8__gb_M12737.1_'	----TAGTGCTACTGGAGAATGGGAAGTAAAAATTAATAAGGACACTGTG------TTTG
	'HumaHPV12-N1_type_49__gb_NC001591.1_'	----TGGGACATCTGGACAATATGAAGTCCGCATTAACAACGAAACTGTG------TTTG
	'HumaHPV12-N1_type_9__gb_NC001596.1_'	----TGGCAGAACTGGCGTTTGGGAAGTGCATGTTAACAAGGACATTGTG------TTTG

	'Rhesus_monkey_papillomavirus__gb_NC001678.1_'	ACTCTGTGTCTAGCGCTACCCACTGCGACAAACTACCCACTGTTGAAA------------
	'HumaHPV12-N1_type_178__gb_NC023891.1_'	CCCCT---AGCAGCTCTGCAAGTTCCTTCTCCC--CTCACTCCGGGAA------------
	'HumaHPV12-N1_type_132__gb_NC014955.1_'	CCTCTGTGTCTAGCTTCTCAAGGTCCGTTCCAG---------------------------
	'HumaHPV12-N1_type_96__gb_NC_005134.2_'	CTCCTGTTACCAGCTCCTCGCCGTCCTCATACGAAGAGGTCAGAGAAC------------
	'HumaHPV12-N1_type_5__gb_NC001531.1_'	CTCCTGTCACCAGCTCCACGCCTCCA---------GGGTCGCCAGGAG------------
	'HumaHPV12-N1_type_5b__dbj_D90252.1_'	CTCCTGTCACCAGCTCCACGCCTCCA---------GGGTCGCCAGGAA------------
	'HumaHPV12-N1_type_5_isolate_S401__gb_JN211194.1_'	CTCCTGTCACCAGCTCCACGCCTCCA---------GGGTCGCCAGGAA------------
	HPV12-N1__Query_220821_	CTCCTGTCACCAGCTCCACACCACCC---------GGGTCACCAGGAC------------
	'HumaHPV12-N1_RTRX7__gb_U85660.1_'	CTCCTGTCACCAGCTCCACACCTCCC---------GGATCTCCAGGAC------------
	'HumaHPV12-N1_mSK144__gb_MH777286.2_'	CTCCTGTCACCAGCTCCACACCTCCC---------GGATCTCCAGGAC------------
	'HumaHPV12-N1_type_105__emb_FM955841.1_'	CTCCTGTCACCAGCTCCACCCCTCCA---------GGGTCACCAGGAC------------
	'HumaHPV12-N1_type_99__emb_FM955838.1_'	CTCCTGTCACCAGCTCCACACCTCCC---------GGATCACCAAGAC------------
	'HumaHPV12-N1_type_8__gb_M12737.1_'	CTCCTGTTACCAGCTCCACCCCCCCC---------GGATCACCAGGAC------------
	'HumaHPV12-N1_type_49__gb_NC001591.1_'	CTCCTGTTACTAGCTCCACCCCACCATCCAC----GGGGCTACGAGAATCCTCCAACGCC
	'HumaHPV12-N1_type_9__gb_NC001596.1_'	CCCCTGTTACTAGCTCTTCGCCACCAACTG-----GAGACGGGGGAGAG-----------

	'Rhesus_monkey_papillomavirus__gb_NC001678.1_'	-----------------TTGTTAGCGGA------------CTGCAACACATCAACCCATC
	'HumaHPV12-N1_type_178__gb_NC023891.1_'	----------------------------------------GAACTACGCCACCG-TTTCC
	'HumaHPV12-N1_type_132__gb_NC014955.1_'	----------------------------------------AGCCTCCGCCAGAGAGTCCC
	'HumaHPV12-N1_type_96__gb_NC_005134.2_'	---------------------GGGCTGAGCCCCC------CGACGTCCCCGAGG-TCGGA
	'HumaHPV12-N1_type_5__gb_NC001531.1_'	------------------GACAAGCAGACACAAA------CACCACCCCCGCGA-CCCCC
	'HumaHPV12-N1_type_5b__dbj_D90252.1_'	---------------------AAAGAGACACAGA------CACCACCGCCAAGA-CCCCC
	'HumaHPV12-N1_type_5_isolate_S401__gb_JN211194.1_'	---------------------AAAGAGACACAGA------CACCACCGCCAAGA-CCCCC
	HPV12-N1__Query_220821_	---------------------AAAGAGACCCAGA------CGCCACCAGCAWGA-CCMCC
	'HumaHPV12-N1_RTRX7__gb_U85660.1_'	---------------------AAACAGACACAAA------CACCACCACCAAGG-CCCCC
	'HumaHPV12-N1_mSK144__gb_MH777286.2_'	---------------------AAACAGACACAAA------CACCACCACCAAGG-CCCCC
	'HumaHPV12-N1_type_105__emb_FM955841.1_'	---------------------AAACAGACACAAA------CGCCTCCTCCACGA-CCCCC
	'HumaHPV12-N1_type_99__emb_FM955838.1_'	---------------------AAGCAGACACAGA------CAGCACCACCAAGA-CCCCC
	'HumaHPV12-N1_type_8__gb_M12737.1_'	---------------------AAGCAGACACAGA------CACCGCCGCCAAGA-CCCCC
	'HumaHPV12-N1_type_49__gb_NC001591.1_'	AGCCCCGTTCACGACACCGTCGACGAGACACCCAC-----CAGCACCACAGCAA-CCACC
	'HumaHPV12-N1_type_9__gb_NC001596.1_'	---------------ACCTCCAAGCACACCCTTTCCAGGTCGGGGTCGCCAACA-ACATC

	'Rhesus_monkey_papillomavirus__gb_NC001678.1_'	ACCCCCCCCCG--------CCAACCCCAGCGCCAAG-----------GAAAACGTGT---
	'HumaHPV12-N1_type_178__gb_NC023891.1_'	AGTCCCACCGA---------AAACACCGTATCCCAA--------TCGGAAAGCCCA----
	'HumaHPV12-N1_type_132__gb_NC014955.1_'	GAGCCCTCCCC---------GGACACCCCATCCACT--------TCGAAAGTCTCT----
	'HumaHPV12-N1_type_96__gb_NC_005134.2_'	ACCGCCCC------------TGACTCCGGCACCCTA----CAGACTGGGAGACCTG----
	'HumaHPV12-N1_type_5__gb_NC001531.1_'	ACCACCTCCACAACCGCCGTTGACTCCACGTCCAGA----CAGCTCACCACAT----C-A
	'HumaHPV12-N1_type_5b__dbj_D90252.1_'	ACCACCTCCAC---------CGACTCCACGTCCAGA--------TCACCACAC-------
	'HumaHPV12-N1_type_5_isolate_S401__gb_JN211194.1_'	ACCACCTCCAC---------CGACTCCACGTCCAGA--------TCACCACAC-------
	HPV12-N1__Query_220821_	GCCACCTCCTC---------CGACTCCACGACCAGA--------TCSAGWGAC-------
	'HumaHPV12-N1_RTRX7__gb_U85660.1_'	GCCACCTCCTC---------TGACTCCACGACCAGA--------TCCAGTGAC-------
	'HumaHPV12-N1_mSK144__gb_MH777286.2_'	GCCACCTCCTC---------TGACTCCACGACCAGA--------TCCAGTGAC-------
	'HumaHPV12-N1_type_105__emb_FM955841.1_'	ACAACCACCTC---------TGACTCCGCGTCCAGA--------C------AC-------
	'HumaHPV12-N1_type_99__emb_FM955838.1_'	ACCACCTCCAC---------TGACTCCACGTCCAGA--------CCAACCAAC-------
	'HumaHPV12-N1_type_8__gb_M12737.1_'	ACCACCTCCGC---------TGACTCCACGTCCAGA--------CGCAGCGGC-------
	'HumaHPV12-N1_type_49__gb_NC001591.1_'	ACCACCTTCAG---------CACCACCACAGCCACAGCCACAGCCACAGGAGCACCT---
	'HumaHPV12-N1_type_9__gb_NC001596.1_'	GCGACTCCCTG--------CCACCACCGTGCCCACCGGAGGATCCAGGACATCATCCCGA

	'Rhesus_monkey_papillomavirus__gb_NC001678.1_'	GGTCATCGCCTGCAAAGCGAGTGCG------TC-----GGTCAGACTCAGGTGGAGA---
	'HumaHPV12-N1_type_178__gb_NC023891.1_'	GGACGACTCCAAAAATCGGAGGTC------------------------------------
	'HumaHPV12-N1_type_132__gb_NC014955.1_'	GGAAAGAGACGGAGA---GAGACC------------------------------------
	'HumaHPV12-N1_type_96__gb_NC_005134.2_'	-------------GAACCGAAACCG------CCAAAGGGCGAAGGTACGGACGAAAAGAA
	'HumaHPV12-N1_type_5__gb_NC001531.1_'	AAACAGCCACAACAAACCGAAACC---------AGAGGAAGAAGGTACGGACGGAGGCCC
	'HumaHPV12-N1_type_5b__dbj_D90252.1_'	AAACAGCCACAACAAACCGAAACC---------AGAGGAAAG--GTACGGACGGAGGCCC
	'HumaHPV12-N1_type_5_isolate_S401__gb_JN211194.1_'	AAACAGCCACAACAAACCGAAACC---------AGAGGAAAG--GTACGGACGGAGGCCC
	HPV12-N1__Query_220821_	AAACASTYACAACAAGCCGACCCC---------AGGAGGAAAGGAYMCGGACGACGACCA
	'HumaHPV12-N1_RTRX7__gb_U85660.1_'	AAACAGTCACAACAAGCCGCAACC---------AAGAGGAAAGGATTCGGACGACGACCA
	'HumaHPV12-N1_mSK144__gb_MH777286.2_'	AAACAGTCACAACAAGCCGCAACC---------AAGAGGAAAGGATTCGGACGACGACCA
	'HumaHPV12-N1_type_105__emb_FM955841.1_'	CAACAGCCACAACAAACCGAAGCC---------AGGACGACA--ATACGGAAGACGACCA
	'HumaHPV12-N1_type_99__emb_FM955838.1_'	AAACAGCCACAACAAACCGAAACC---------AAAGGGAAA-GGTACGGGAGACGAGCC
	'HumaHPV12-N1_type_8__gb_M12737.1_'	AAACAGCCACAACAAACCGAAACC---------AGGACGAAG--GTACGGGAGACGGCCG
	'HumaHPV12-N1_type_49__gb_NC001591.1_'	GAACTCTCATCCAAAACCGGTACC---------AGGAAAGGAAGGTACGGGCGAAAAGAC
	'HumaHPV12-N1_type_9__gb_NC001596.1_'	CGATACCAACGAAAAGCCTCTAGCCCCACCACCAGGAAGAAAAGACAGAGACAAGGA---

	'Rhesus_monkey_papillomavirus__gb_NC001678.1_'	TCCAGTGCGGGCCTTGGACGGTAAAAGCCGGTCAGTCCTTTGTGGATCTGCACACAACAA
	'HumaHPV12-N1_type_178__gb_NC023891.1_'	------------------------------------------------------------
	'HumaHPV12-N1_type_132__gb_NC014955.1_'	------------------------------------------------------------
	'HumaHPV12-N1_type_96__gb_NC_005134.2_'	TCTAGTCCTACA-----------------GTTGCCTCCCTCAGGGTCA----GGCAAAAA
	'HumaHPV12-N1_type_5__gb_NC001531.1_'	TCCAGCAAGTCAAGGAGATCGCAAACGCAGCAAAGGCGATCAAGGTC------CCGACAC
	'HumaHPV12-N1_type_5b__dbj_D90252.1_'	TCCAGCAAGTCAAGGAGATCGCAAACGCAGCAAAGGCGATCAAGGTC------CCGACAC
	'HumaHPV12-N1_type_5_isolate_S401__gb_JN211194.1_'	TCCAGCAAGTCAAGGAGATCGCAAACGCAGCAAAGGCGATCAAGGTC------CCGACAC
	HPV12-N1__Query_220821_	TCTAGCAGAACAAGGCGACAGGAAACGCAGCAAAGGCGATCAAGGTC------GCGATAC
	'HumaHPV12-N1_RTRX7__gb_U85660.1_'	TCCAGTAGAACAAGGCGACAAGAAACGCAGCAAAGGCGATCAAGGTC------GCGATAC
	'HumaHPV12-N1_mSK144__gb_MH777286.2_'	TCCAGTAGAACAAGGCGACAAGAAACGCAGCAAAGGCGATCAAGGTC------GCGATAC
	'HumaHPV12-N1_type_105__emb_FM955841.1_'	TCCAGCAGAACACGGCGACAGGAAACGCAGCAAAGGCGATCAAGGTC------GCGATAC
	'HumaHPV12-N1_type_99__emb_FM955838.1_'	TCCAGTAGATCACGGCGACCGCAAACGGAGCAAAGGCGATCAAGGTC------GCGACAC
	'HumaHPV12-N1_type_8__gb_M12737.1_'	TCCAGCAGAACA---AGACCGCAAAAAGAGCAGAGGCGATCAAGGTC------GCGACAC
	'HumaHPV12-N1_type_49__gb_NC001591.1_'	TCTAGTCCTACA-GCAGCCTCCAACTCCAGGAAAG-------AGGTCT----CGCGACGA
	'HumaHPV12-N1_type_9__gb_NC001596.1_'	----GAAGGAGAAGGAGAAGGAGAAGGAGAAGAAACCAACTACAG--------GAGACAA

	'Rhesus_monkey_papillomavirus__gb_NC001678.1_'	CGCTACAGG---GAGTTCCGGTGACAGTG---------------ACTATACGCCTATAGT
	'HumaHPV12-N1_type_178__gb_NC023891.1_'	GGCTCTAGTACCAGTCCCAGGGCGAA------------------AACATC----------
	'HumaHPV12-N1_type_132__gb_NC014955.1_'	GAGGAGGACTCCCACCCCGAGTCGCC------------------CTCCTCGTCCAACA--
	'HumaHPV12-N1_type_96__gb_NC_005134.2_'	GTATCACGATCTACTACACGGAAAGCCGAAGA------------ACGACGGTCCCGGA--
	'HumaHPV12-N1_type_5__gb_NC001531.1_'	CGGTCCCGGTCTCGGTCCCGGTCGCG------------------GTCCAAGTCCCAAACC
	'HumaHPV12-N1_type_5b__dbj_D90252.1_'	CGGTCCCGGTCTCGGTCCCGGTCGCG------------------CTCCAAGTCCCAAACC
	'HumaHPV12-N1_type_5_isolate_S401__gb_JN211194.1_'	CGGTCCCGGTCTCGGTCCCGGTCGCG------------------CTCCAAGTCCCAAACC
	HPV12-N1__Query_220821_	CGCTCCCAGTCTAWGTCCCGGTCGCG------------------CTCCCAGTCCCAAACC
	'HumaHPV12-N1_RTRX7__gb_U85660.1_'	CGCTCCCGGTCTCACTCCCGGTCGCA------------------CTCCCAGTCCGATACC
	'HumaHPV12-N1_mSK144__gb_MH777286.2_'	CGCTCCCAGTCTCACTCCCGGTCGCA------------------CTCCCAGTCCGATACC
	'HumaHPV12-N1_type_105__emb_FM955841.1_'	CGTTCCCGTTCTCGGTCCCGGTCGCG------------------GGCCAAGTCCCAAGCC
	'HumaHPV12-N1_type_99__emb_FM955838.1_'	CGCACCCGATCCCGCTCCCGGTCGCA------------------ATCCCAGTCCAAAACC
	'HumaHPV12-N1_type_8__gb_M12737.1_'	CGCACCAGGTCTCGCTCCCGGTCGCT------------------CTCCCTCACCCT----
	'HumaHPV12-N1_type_49__gb_NC001591.1_'	CGATCCAGGTCTAGAACCAGGACCCGCAGACGGGAAGCGAGCACCTCAAGGTCCCAAA--
	'HumaHPV12-N1_type_9__gb_NC001596.1_'	AGGTCCAGATCCAAGGGTCGAACAGA----------------------------------

	'Rhesus_monkey_papillomavirus__gb_NC001678.1_'	GCACCTAAAAGGTGAATCTAACTGTTTGAAGTGTTTGCGGTT----CAGACTGGGAAAGC
	'HumaHPV12-N1_type_178__gb_NC023891.1_'	------------------------------------------------------------
	'HumaHPV12-N1_type_132__gb_NC014955.1_'	------------------------------------------------------------
	'HumaHPV12-N1_type_96__gb_NC_005134.2_'	-----------GTCCATCGTCAGGGACAGAGCAAGC----------CGGTGCACGGGGAC
	'HumaHPV12-N1_type_5__gb_NC001531.1_'	CACACCACTCGGTCCACCACCAGGTCCCGGTCCAC---------GTCGCTCACCAAGACT
	'HumaHPV12-N1_type_5b__dbj_D90252.1_'	C-----------------------------------------------------------
	'HumaHPV12-N1_type_5_isolate_S401__gb_JN211194.1_'	C-----------------------------------------------------------
	HPV12-N1__Query_220821_	CSGGCCCTTGGCGCCACCTCCGTRTCCAGGTCCTCCAGGTCCCCGTCGGTHMCACAGATT
	'HumaHPV12-N1_RTRX7__gb_U85660.1_'	AGGGCCATTG---CCACCTCCCTATCCAGGTCCTCCAGGTCCCCGTCGGTCTCCAAGACT
	'HumaHPV12-N1_mSK144__gb_MH777286.2_'	AGGGCCATTGGCCCCACCTCCCTATCCAGGTCCTCCAGGTCTCCGTCGGTCTCCAAGACT
	'HumaHPV12-N1_type_105__emb_FM955841.1_'	CGGGCCATACGCGCCACCTCCATATCCAGG---TCCAGGTCCCCGTCGGT----------
	'HumaHPV12-N1_type_99__emb_FM955838.1_'	AGGACCGTTGGCTCCACCACCGTATCCAGGTCC---------------------------
	'HumaHPV12-N1_type_8__gb_M12737.1_'	-------------CCACCAACACCTTCAAA----------------CGGTCACAAAGGGG
	'HumaHPV12-N1_type_49__gb_NC001591.1_'	-AAGCCAGCCGTTCCAGATCCAGATCCAGATCCACT------------------------
	'HumaHPV12-N1_type_9__gb_NC001596.1_'	------------------------------------------------------------

	'Rhesus_monkey_papillomavirus__gb_NC001678.1_'	ATAAGCACCTGTATATTAATATATCGTCCACCTGGAGGT----GGGCAAACCATGCAAGT
	'HumaHPV12-N1_type_178__gb_NC023891.1_'	---------------------TACAGTTCGAC----------------------GACGAC
	'HumaHPV12-N1_type_132__gb_NC014955.1_'	--------------------TTGAACTTCGAC----------------------GACGAC
	'HumaHPV12-N1_type_96__gb_NC_005134.2_'	GGGGACAACGGGGAACCAGGGCCCGTTCCAGA------------------ACCAGAAGCA
	'HumaHPV12-N1_type_5__gb_NC001531.1_'	CGGGCC--CTTACAAGCAGATCGCGATCCAGAGGAAGGTCCCCAACCACCTGCAGAAGGG
	'HumaHPV12-N1_type_5b__dbj_D90252.1_'	------------------------------------------------------------
	'HumaHPV12-N1_type_5_isolate_S401__gb_JN211194.1_'	------------------------------------------------------------
	HPV12-N1__Query_220821_	AGGAAS--CGGMGGTCGCGATCGCAATCCAGA---------------------GGAAGGG
	'HumaHPV12-N1_RTRX7__gb_U85660.1_'	AGGAGT--CGGAGGTCGCGATCACAATCCAGA---------------------AGAAGCG
	'HumaHPV12-N1_mSK144__gb_MH777286.2_'	AGGAGT--CGGAGGTCGCGATCACGATCCAGA---------------------AGAAGGG
	'HumaHPV12-N1_type_105__emb_FM955841.1_'	------------------------------------------------------------
	'HumaHPV12-N1_type_99__emb_FM955838.1_'	------------------------------------------------------------
	'HumaHPV12-N1_type_8__gb_M12737.1_'	AGGAG-------------------------------------------------------
	'HumaHPV12-N1_type_49__gb_NC001591.1_'	--------------------------TCCAGA------------------GGATCCAGAG
	'HumaHPV12-N1_type_9__gb_NC001596.1_'	-------------------------------------------------AACCGAAAGGG

	'Rhesus_monkey_papillomavirus__gb_NC001678.1_'	GAGAAAGCAATTGTAACTGTGACATTTGCAAATGAGCTTCAAAGACAACAGTTTTT----
	'HumaHPV12-N1_type_178__gb_NC023891.1_'	GAGAAAGAGAATCTACCCCC----------------------------------------
	'HumaHPV12-N1_type_132__gb_NC014955.1_'	GAGGAAACCAAC------------------------------------------------
	'HumaHPV12-N1_type_96__gb_NC_005134.2_'	GGAGCAGGCGCCGGAGCAGGAGCA-----------GCAGCAGAGCCAGAAGC--------
	'HumaHPV12-N1_type_5__gb_NC001531.1_'	GAGGTGGAAGGTCACCCA-------------------GGCGGCGATCAAGGTCACCCTCC
	'HumaHPV12-N1_type_5b__dbj_D90252.1_'	------------------------------------------------------------
	'HumaHPV12-N1_type_5_isolate_S401__gb_JN211194.1_'	------------------------------------------------------------
	HPV12-N1__Query_220821_	GGGGTCGAGGGTCMTCCACCGACAC-CACCAACAAGCGGCGGAGATCGGAATCATCC---
	'HumaHPV12-N1_RTRX7__gb_U85660.1_'	GGGGTCGAGGGTCACCCACCGACAC-CACCACCAGGCGTCGGAGATCGGA----------
	'HumaHPV12-N1_mSK144__gb_MH777286.2_'	GGGGTCGAGGGTCACCCACCGACAC-CACCACCAGGCGTCGGAGATCGGA----------
	'HumaHPV12-N1_type_105__emb_FM955841.1_'	------------------------------------------------------------
	'HumaHPV12-N1_type_99__emb_FM955838.1_'	------------------------------------------------------------
	'HumaHPV12-N1_type_8__gb_M12737.1_'	----------------------------------------GGAGACGGGGAG--------
	'HumaHPV12-N1_type_49__gb_NC001591.1_'	GGTCCGGAGGATCTGTCA--------------CAACCTCCAGAGATTCCAGCCCCA----
	'HumaHPV12-N1_type_9__gb_NC001596.1_'	GAGGGGAGCGACGGAGACGAGGAAG-----GTCCTCCTCCGCAGACTCCACTACCC----

	'Rhesus_monkey_papillomavirus__gb_NC001678.1_'	------------------------------------------------------------
	'HumaHPV12-N1_type_178__gb_NC023891.1_'	------------------------------------------------------------
	'HumaHPV12-N1_type_132__gb_NC014955.1_'	------------------------------------------------------------
	'HumaHPV12-N1_type_96__gb_NC_005134.2_'	------------------------------------------------------------
	'HumaHPV12-N1_type_5__gb_NC001531.1_'	ACCTCCTCCTCCTGCACCACACAACGGTCACAGCGGGCACGAGCCGAAAGTTCAACAACC
	'HumaHPV12-N1_type_5b__dbj_D90252.1_'	------------------------------------------------------------
	'HumaHPV12-N1_type_5_isolate_S401__gb_JN211194.1_'	------------------------------------------------------------
	HPV12-N1__Query_220821_	------TCCTCCAACACCAGAAAACGSWGMCAACGG------------------------
	'HumaHPV12-N1_RTRX7__gb_U85660.1_'	------------------------------------------------------------
	'HumaHPV12-N1_mSK144__gb_MH777286.2_'	------------------------------------------------------------
	'HumaHPV12-N1_type_105__emb_FM955841.1_'	------------------------------------------------------------
	'HumaHPV12-N1_type_99__emb_FM955838.1_'	------------------------------------------------------------
	'HumaHPV12-N1_type_8__gb_M12737.1_'	------------------------------------------------------------
	'HumaHPV12-N1_type_49__gb_NC001591.1_'	------------------------------------------------------------
	'HumaHPV12-N1_type_9__gb_NC001596.1_'	------------------------------------------------------------

	'Rhesus_monkey_papillomavirus__gb_NC001678.1_'	------------------------------------------------------------
	'HumaHPV12-N1_type_178__gb_NC023891.1_'	------------------------------------------------------------
	'HumaHPV12-N1_type_132__gb_NC014955.1_'	------------------------------------------------------------
	'HumaHPV12-N1_type_96__gb_NC_005134.2_'	-------------------------------AGGAGGGCAAGGGAACACTCAGAATCGAG
	'HumaHPV12-N1_type_5__gb_NC001531.1_'	AGAGGGGCCCGAGGGTCGAGAGGGTCACGAGGAGGGAGCCGTGGGGGG----------AG
	'HumaHPV12-N1_type_5b__dbj_D90252.1_'	------------------------------------------------------------
	'HumaHPV12-N1_type_5_isolate_S401__gb_JN211194.1_'	------------------------------------------------------------
	HPV12-N1__Query_220821_	------------GGAGAAAGAGGACGGGGAGAAAGGGGCGGTAGG---------------
	'HumaHPV12-N1_RTRX7__gb_U85660.1_'	------------------------------------------------------------
	'HumaHPV12-N1_mSK144__gb_MH777286.2_'	------------------------------------------------------------
	'HumaHPV12-N1_type_105__emb_FM955841.1_'	------------------------------------------------------------
	'HumaHPV12-N1_type_99__emb_FM955838.1_'	------------------------------------------------------------
	'HumaHPV12-N1_type_8__gb_M12737.1_'	-------------------------------AAAGGGGCAGTAGG---------------
	'HumaHPV12-N1_type_49__gb_NC001591.1_'	------------------AGAGAACCC----GCAGGGGCAGAGGGAGG------------
	'HumaHPV12-N1_type_9__gb_NC001596.1_'	-------------------------------CCACCGACAGGCGAAGG------------

	'Rhesus_monkey_papillomavirus__gb_NC001678.1_'	------AAACACTGTAAAAATACCTTCTACTGTAACT-----------------------
	'HumaHPV12-N1_type_178__gb_NC023891.1_'	-------------GAAGGACAACCTTCCACCTCAACAA----------------------
	'HumaHPV12-N1_type_132__gb_NC014955.1_'	--------------AAAGAAAATCAACCACC-----------------------------
	'HumaHPV12-N1_type_96__gb_NC_005134.2_'	GGGAGGGAGAGGTAGAGGGGCGTACGCCACAAGATCCA----------------------
	'HumaHPV12-N1_type_5__gb_NC001531.1_'	AGGGCGGCGACGAGGAAGGTCATCCTCCTCCTCCTCCCC---------------------
	'HumaHPV12-N1_type_5b__dbj_D90252.1_'	------GCGACGAGGAAGGTCATCCTCCTCCTCCCCCC----------------------
	'HumaHPV12-N1_type_5_isolate_S401__gb_JN211194.1_'	------GCGACGAGGAAGGTCATCCTCCTCCTCCCCCC----------------------
	HPV12-N1__Query_220821_	-GGGAAGCGACGAGACCGATCATCCTCCACCTCCCCCA----------------------
	'HumaHPV12-N1_RTRX7__gb_U85660.1_'	----AAGCGACGGGGTAGATCATCCTCCACCT-CCCCA----------------------
	'HumaHPV12-N1_mSK144__gb_MH777286.2_'	----AAGCGACGGGGTAGATCATCCTCCACCT-CCCCA----------------------
	'HumaHPV12-N1_type_105__emb_FM955841.1_'	------------------------------------------------------------
	'HumaHPV12-N1_type_99__emb_FM955838.1_'	------------------------------------------------------------
	'HumaHPV12-N1_type_8__gb_M12737.1_'	----GGGAGACGGGAACGATCATCCTCCACCTCCCCCA----------------------
	'HumaHPV12-N1_type_49__gb_NC001591.1_'	-GGAGGGAGAAGTAGAAGGTCACCCACCCCCACCTCCA----------------------
	'HumaHPV12-N1_type_9__gb_NC001596.1_'	-GGAAGGGGAGGTGGAAGGGGGCCCACGACCAGGTCCCAGTCCCGTTCCCGTTCCCGCTC

	'Rhesus_monkey_papillomavirus__gb_NC001678.1_'	-----------------------------CTGTCACAAGGAGTAATGACTGTGTAGTGTG
	'HumaHPV12-N1_type_178__gb_NC023891.1_'	---------------AGAGAAGAAGAGGAAGAATTGGAGGAGGAGGAGGAG---------
	'HumaHPV12-N1_type_132__gb_NC014955.1_'	-----------------------------AGATTACGAGGAGGAGCAGCTG---------
	'HumaHPV12-N1_type_96__gb_NC_005134.2_'	------------------------GAAGTAGATCTGCAGAGTGCA---------------
	'HumaHPV12-N1_type_5__gb_NC001531.1_'	-CGCCCACAAA------------------CGGTCACGAGGGGGGT---------------
	'HumaHPV12-N1_type_5b__dbj_D90252.1_'	---CCCCAAAA------------------CGGTCACGAGGGGGGT---------------
	'HumaHPV12-N1_type_5_isolate_S401__gb_JN211194.1_'	---CCCCAAAA------------------CGGTCACGAGGGGGGT---------------
	HPV12-N1__Query_220821_	---CCCCAAAA------------------CGATCCCGAGCAGGGTCGC------------
	'HumaHPV12-N1_RTRX7__gb_U85660.1_'	---CCCCAAAA------------------CGGTCTCGACCAAAGT---------------
	'HumaHPV12-N1_mSK144__gb_MH777286.2_'	---CCCCAAAA------------------CGGTCTCGACCAAAGT---------------
	'HumaHPV12-N1_type_105__emb_FM955841.1_'	------------------------------------------------------------
	'HumaHPV12-N1_type_99__emb_FM955838.1_'	------------------------------------------------------------
	'HumaHPV12-N1_type_8__gb_M12737.1_'	---CCCCAAAA------------------CGTTCAAGAGGGGAGT---------------
	'HumaHPV12-N1_type_49__gb_NC001591.1_'	---CCAGTAAACGGGAAAGAAGGCGCAGCCGGTCAAGGGGGGGAGAGCCTG---------
	'HumaHPV12-N1_type_9__gb_NC001596.1_'	CCACTCCCGGTCG----------------CGGTCCCGAGGAGGGA---------------

	'Rhesus_monkey_papillomavirus__gb_NC001678.1_'	CATTGGCACACAGGGTTTTGTATTTTTTTTTTTACAAGTACTGTTTGTAATTAATTTTGT
	'HumaHPV12-N1_type_178__gb_NC023891.1_'	--GAGGAGCTGAACGAGCTGTCCCGTCTCCTGACCAAGTGGGGTCGCGACATAGATCGGT
	'HumaHPV12-N1_type_132__gb_NC014955.1_'	--GGCGCAGCAGCAACTCTGCACCAACTCCTGAAGAAGTGGGGGCAGGAACTAGATCAGT
	'HumaHPV12-N1_type_96__gb_NC_005134.2_'	--GATCTATTGACCAGTGTGGCATTCCAGCTTCACAAGTGGGAAGGTCAGTTCAATCAGT
	'HumaHPV12-N1_type_5__gb_NC001531.1_'	-----CTGCTAAGCTCCGTGGCGTCTCTCCTGGTGAAGTGGGAGGGTCACTTCGATCAGT
	'HumaHPV12-N1_type_5b__dbj_D90252.1_'	-----CTGCTAAGCTCCGTGGCGTCTCTCCTGGTGAAGTGGGAGGGTCACTTCGATCAGT
	'HumaHPV12-N1_type_5_isolate_S401__gb_JN211194.1_'	-----CTGCTAAGCTCCGTGGCGTCTCTCCTGGTGAAGTGGGAGGGTCACTTCGATCAGT
	HPV12-N1__Query_220821_	--GANCTNGTACGCAACGTGGCGTGWCTCCTGAGCAAGTGGGMCGATCTCTTCAATCTGT
	'HumaHPV12-N1_RTRX7__gb_U85660.1_'	-----CTAGCAGGCTCCGTGGCGTGTCTCCTGACGAAGTGGGAAGATCTCTTCAATCTGT
	'HumaHPV12-N1_mSK144__gb_MH777286.2_'	-----CTAGCAGGCTCCGTGGCGTGTCTCCTGACGAAGTGGGAAGGTCTCTTCAATCTGT
	'HumaHPV12-N1_type_105__emb_FM955841.1_'	----------------CGCGGCGTCTCTCCTGACGAAGTGGGAAAATCACTTCACACAGT
	'HumaHPV12-N1_type_99__emb_FM955838.1_'	----------------CGTGGAGTCTCTCCTGGGGAAGTGGGGAGATCAGTTCGATCAGT
	'HumaHPV12-N1_type_8__gb_M12737.1_'	-----CTTCTAGGTTGCGTGGGGTCTCTCCTTCTGAAGTGGGAAGATCAGTTCAATCTGT
	'HumaHPV12-N1_type_49__gb_NC001591.1_'	-----TTTCTGGAGGGGTTGGCATCTCGCCTGACAAGGTGGGATCAAGAGTACAAACAGT
	'HumaHPV12-N1_type_9__gb_NC001596.1_'	-----CTGCTTCCAGGGTTGGCGTCTCGCCTGATGAAGTGGGAACACGAGTTCGATCAGT

	'Rhesus_monkey_papillomavirus__gb_NC001678.1_'	ATATTGACTGTAT-----------------ATTGAATTGTGGTGTGCATTGGCACACAGT
	'HumaHPV12-N1_type_178__gb_NC023891.1_'	TTCAACAACGCATCTGTCAAGACTTGCACGACTTCAGAAAGAAGCTTGGGATCCCCCAGT
	'HumaHPV12-N1_type_132__gb_NC014955.1_'	TCCAAAACACGGTCTGTCGGGACTTAGACGACTTCAAGAAGAGGCTCGGGATCCGCCATT
	'HumaHPV12-N1_type_96__gb_NC_005134.2_'	TGGTAGAAACAATTCTTCGAGACTTAAGAGATTACTGGATGAAGCTCTCGACCCCCCAGT
	'HumaHPV12-N1_type_5__gb_NC001531.1_'	TAGTTCAAAGCATACAGGACGACTTGGAAGATTACTGGAAGAAGCTCGCGACCCCCCAGT
	'HumaHPV12-N1_type_5b__dbj_D90252.1_'	TAGTTCAAAGCATACAGGACGACTTGGAAGATTACTGGAAGAAGCTCGCGACCCCCCAGT
	'HumaHPV12-N1_type_5_isolate_S401__gb_JN211194.1_'	TAGTTCAAAGCATACAGGACGACTTGGAAGATTACTGGAAGAAGCTCGCGACCCCCCAGT
	HPV12-N1__Query_220821_	TAGTTCAAAACATAGAKTCCGACTTGGGAGATTATTGGAAGAAGCTCTCGACCCCCCAGT
	'HumaHPV12-N1_RTRX7__gb_U85660.1_'	TAGTTCAAAACATAGAGGAAGACTTGGGAGATTATTGGAAGAGGCTCTCGACCCCCCAGT
	'HumaHPV12-N1_mSK144__gb_MH777286.2_'	TAGTTCAAAACATAGAGGAAGACTTGGGAGATTATTGGAAGAGGCTCTCGACCCCCCAGT
	'HumaHPV12-N1_type_105__emb_FM955841.1_'	TAGTGCAAGAAATAGAGGAGAACTTGGAAGATTATTGGAGGAAGCTCTCGATCCCCCAGT
	'HumaHPV12-N1_type_99__emb_FM955838.1_'	TAGTTCTAAACATACAGGGCGACTTGGAAGATTATTGGAGGAAGCTCTCGATCCCCCAGT
	'HumaHPV12-N1_type_8__gb_M12737.1_'	TAGTGCAAAACATACAGGGCGACTTGGAAGACTACTGGACGAAGCTATCGACCCCCCAGT
	'HumaHPV12-N1_type_49__gb_NC001591.1_'	TAGTGGACGACATCTTGGACGACTTGGAAGGTTACTGGAGGAGGCTAGCGATCCTCCAGT
	'HumaHPV12-N1_type_9__gb_NC001596.1_'	TGGTGCAGGACATCACGGGAGACTTGCACGATTACTGGCTGAGGCTAAAGACCCCCCATT

	'Rhesus_monkey_papillomavirus__gb_NC001678.1_'	GGTCTCATTTCAAGCCTGTACATACATTGAACAGTATCCAGGTACTGTGTAAAGCCAATT
	'HumaHPV12-N1_type_178__gb_NC023891.1_'	CCTAATTCTTACAGGTCCTGCAAATGTTTTA-------------------------AAAT
	'HumaHPV12-N1_type_132__gb_NC014955.1_'	AATTTTATTAAAAGGTCATCCTAATACTTTA-------------------------AAAT
	'HumaHPV12-N1_type_96__gb_NC_005134.2_'	GATATTGTTAAGAGGGGAACCAAATACTTTA-------------------------AAAT
	'HumaHPV12-N1_type_5__gb_NC001531.1_'	AATCATTGTCAAAGGGGCGGCTAACACACTG-------------------------AAAA
	'HumaHPV12-N1_type_5b__dbj_D90252.1_'	AATCATTGTCAAAGGGGCGGCTAACACACTA-------------------------AAAT
	'HumaHPV12-N1_type_5_isolate_S401__gb_JN211194.1_'	AATCATTGTCAAAGGGGCGGCTAACACACTA-------------------------AAAT
	HPV12-N1__Query_220821_	GATCATTTGCAAAGGGSNGGCAARSMCGCTA-------------------------MCAT
	'HumaHPV12-N1_RTRX7__gb_U85660.1_'	AATACTTTGCAAGGGGGGGGCAAACACATTA-------------------------AAAT
	'HumaHPV12-N1_mSK144__gb_MH777286.2_'	AATACTTTGCAAGGGGGGGGCAAACACATTA-------------------------AAAT
	'HumaHPV12-N1_type_105__emb_FM955841.1_'	AATTCTATGTCGCGGGGAGGCGAATACCCTG-------------------------AAAT
	'HumaHPV12-N1_type_99__emb_FM955838.1_'	AATTCTTTT-CGGGGGGACGCAAACACGTTA-------------------------AAAT
	'HumaHPV12-N1_type_8__gb_M12737.1_'	AATATTTT--CGAGGGGAGGCAAACACATTA-------------------------AAAT
	'HumaHPV12-N1_type_49__gb_NC001591.1_'	AATACTTTTGCGAGGAGACCCAAATATTTTA-------------------------AAAT
	'HumaHPV12-N1_type_9__gb_NC001596.1_'	AATGCTGTTGCGTGGCGACGCCAATGTGCTT-------------------------AAGT

	'Rhesus_monkey_papillomavirus__gb_NC001678.1_'	GTTGCTGCTACGCTTGTAAACCGCCACCATTCTGCTGTTTCTGGTTGTGTTTTTGCTGCT
	'HumaHPV12-N1_type_178__gb_NC023891.1_'	GTTGGCGGTATAGAAAGAAA----AATCAAAATGAGTTTTCATTTTTAGATATTAGTACT
	'HumaHPV12-N1_type_132__gb_NC014955.1_'	GTTGGAGGTGGAGATGTAAA----AATAAATATTCACACTTGTTTTTAGCATGCACTACA
	'HumaHPV12-N1_type_96__gb_NC_005134.2_'	GTTATCGCTACAGGGTGAAA----GACAAACTTAGAGGCTCTTTTGATAAAATTAGTACA
	'HumaHPV12-N1_type_5__gb_NC001531.1_'	ATGTCCGCAACAGAGCTAAA----ATTAAATACATGGGACTGTTTAGGTCATTTAGTACT
	'HumaHPV12-N1_type_5b__dbj_D90252.1_'	ACTTCCGCAACAGAGCTAAA----ATTAAATACACGGGACTGTTTAGGTCATTTAGTACT
	'HumaHPV12-N1_type_5_isolate_S401__gb_JN211194.1_'	GCTTCCGCAACAGAGCTAAA----ATTAAATACACGGGACTGTTTAGGTCATTTAGTACT
	HPV12-N1__Query_220821_	GCTTTCGCAACTCRGCTASA----CACAAATATACAGARCTGKYTAAGGCTTTTASCACA
	'HumaHPV12-N1_RTRX7__gb_U85660.1_'	GCTTTCGCAACAGAACTAGA----GGGAAATACACGGGGCTGTTCAG-GCCATTAGCACA
	'HumaHPV12-N1_mSK144__gb_MH777286.2_'	GCTTTCGCAACAGAGCTAGA----GGGAAATACATGGGGCTGTTTAGAGCTATTAGCACA
	'HumaHPV12-N1_type_105__emb_FM955841.1_'	GCTTTCGCAACAGAGCTAAA----AAGAAATATGAGGGCTTGTT-AGGGCATTTAGCACT
	'HumaHPV12-N1_type_99__emb_FM955838.1_'	GCTTTCGCAATAGAACCAAA----------TATACAGAGCTGTTCAGGGCCTTTAGCACG
	'HumaHPV12-N1_type_8__gb_M12737.1_'	GCTTTCGCAACAGAGCTAGA----GTTAGATATAGAGGACTGTTCAAATACTTTAGCACC
	'HumaHPV12-N1_type_49__gb_NC001591.1_'	GTTACAGATACAGAGATAAG----AAGCGTAAATTAGGTTTAGTAAAACATTATAGTACC
	'HumaHPV12-N1_type_9__gb_NC001596.1_'	GCTATCGCTTTCGGGAACGC----AAAAAAAAAAGAGGCTTAGTAAAATATTATAGTACT

	'Rhesus_monkey_papillomavirus__gb_NC001678.1_'	GTTTTTGCTTGGCCTTGTGTTTTGTGCACTTGTTGAGTCGCTGCTTCTGTGTTTTTCCGT
	'HumaHPV12-N1_type_178__gb_NC023891.1_'	ATATTCACTTGG------------------------------------------------
	'HumaHPV12-N1_type_132__gb_NC014955.1_'	GTTTTCCACTGG------------------------------------------------
	'HumaHPV12-N1_type_96__gb_NC_005134.2_'	ACATGGTCATGG------------------------------------------------
	'HumaHPV12-N1_type_5__gb_NC001531.1_'	ACCTGGTCATGG------------------------------------------------
	'HumaHPV12-N1_type_5b__dbj_D90252.1_'	ACCTGGTCATGG------------------------------------------------
	'HumaHPV12-N1_type_5_isolate_S401__gb_JN211194.1_'	ACCTGGTCATGG------------------------------------------------
	HPV12-N1__Query_220821_	ACATGGTCATGG------------------------------------------------
	'HumaHPV12-N1_RTRX7__gb_U85660.1_'	ACATGGTCTTGG------------------------------------------------
	'HumaHPV12-N1_mSK144__gb_MH777286.2_'	ACATGGTCTTGG------------------------------------------------
	'HumaHPV12-N1_type_105__emb_FM955841.1_'	ACGTGGTCCTGG------------------------------------------------
	'HumaHPV12-N1_type_99__emb_FM955838.1_'	ACGTGGTCCTGG------------------------------------------------
	'HumaHPV12-N1_type_8__gb_M12737.1_'	ACGTGGTCATGG------------------------------------------------
	'HumaHPV12-N1_type_49__gb_NC001591.1_'	ACCTGGTCATGG------------------------------------------------
	'HumaHPV12-N1_type_9__gb_NC001596.1_'	ACGTGGTCATGG------------------------------------------------

	'Rhesus_monkey_papillomavirus__gb_NC001678.1_'	GTATGCCTCAGTGTTGCTGCTTATGCTGTTGTTCTGGGTGTCCATAGTGAACCCGTTTGC
	'HumaHPV12-N1_type_178__gb_NC023891.1_'	------------------------------GT---TGGGAGTAACAAAGAGACTGATAAT
	'HumaHPV12-N1_type_132__gb_NC014955.1_'	------------------------------GT---TGGAGATGACACAAATAAAAGTACT
	'HumaHPV12-N1_type_96__gb_NC_005134.2_'	------------------------------GTGGCTTCACAAGGTAATACACGCATAGGT
	'HumaHPV12-N1_type_5__gb_NC001531.1_'	------------------------------GTGGCAGGAGATGGCACTGAGCGTCTAGGC
	'HumaHPV12-N1_type_5b__dbj_D90252.1_'	------------------------------GTGGCAGGAGATGGCACTGAGCGTCTAGGC
	'HumaHPV12-N1_type_5_isolate_S401__gb_JN211194.1_'	------------------------------GTGGCAGGAGATGGCACTGAGCGTCTAGGC
	HPV12-N1__Query_220821_	------------------------------STGGCTGGAGATAGSAMGGAGCGTCTAGGC
	'HumaHPV12-N1_RTRX7__gb_U85660.1_'	------------------------------GTGGCTGGAGATAGCACTGAGCGTCTAGGC
	'HumaHPV12-N1_mSK144__gb_MH777286.2_'	------------------------------GTGGCTGGAGATAGCACTGAGCGTCTAGGC
	'HumaHPV12-N1_type_105__emb_FM955841.1_'	------------------------------GTGGCTGGAGATAGCATTGAGCGTCTAGGC
	'HumaHPV12-N1_type_99__emb_FM955838.1_'	------------------------------GTGGCTGGAGATAGCACTGAGCGTCTAGGC
	'HumaHPV12-N1_type_8__gb_M12737.1_'	------------------------------GTGGCCGGCGATAGCACTGAGCGTCTAGGC
	'HumaHPV12-N1_type_49__gb_NC001591.1_'	------------------------------GTTGGTGTAGATGGCAATGAAAGAATAGGT
	'HumaHPV12-N1_type_9__gb_NC001596.1_'	------------------------------GTAGGGGAAGACAGTTGTGATAGAGTTGGA

	'Rhesus_monkey_papillomavirus__gb_NC001678.1_'	AGCTTTTGGTCTGTGTTTGTTTTGTTTTTTAACCCCGTTGCTTTTGATACACCTGCATGC
	'HumaHPV12-N1_type_178__gb_NC023891.1_'	AAAGGCCGTATGTTAATTGCTTTTCATAATGA----------------------------
	'HumaHPV12-N1_type_132__gb_NC014955.1_'	TCTGCTAGGGTTCTATTAGCTTTTGCGACTGT----------------------------
	'HumaHPV12-N1_type_96__gb_NC_005134.2_'	AGAGCTCGCATGCTGCTTAGCTTTGTTTCAGA----------------------------
	'HumaHPV12-N1_type_5__gb_NC001531.1_'	AGGCCCAGAATGCTCATTAGCTTTTCTTCCTA----------------------------
	'HumaHPV12-N1_type_5b__dbj_D90252.1_'	AGGCCCAGAATGCTCATTAGCTTTTCTTCC------------------------------
	'HumaHPV12-N1_type_5_isolate_S401__gb_JN211194.1_'	AGGCCCAGAATGCTCATTAGCTTTTCTTCC------------------------------
	HPV12-N1__Query_220821_	AGGCCCAGAATGCTCATTAGCTTTACTTCAAC----------------------------
	'HumaHPV12-N1_RTRX7__gb_U85660.1_'	AGGCCCAGAATGCTCATTAGCTTTTCTTCAGA----------------------------
	'HumaHPV12-N1_mSK144__gb_MH777286.2_'	AGGCCCAGAATGCTCATTAGCTTTTCTTCAGA----------------------------
	'HumaHPV12-N1_type_105__emb_FM955841.1_'	AGGCCCAGAATGCTCATTAGCTTTGCTTCAA-----------------------------
	'HumaHPV12-N1_type_99__emb_FM955838.1_'	AGGCCCAGAATGCTCATCAGCTTTTCTTCCGA----------------------------
	'HumaHPV12-N1_type_8__gb_M12737.1_'	AGGTCCAGAATGCTCATTCTGTTTACTTCAGC----------------------------
	'HumaHPV12-N1_type_49__gb_NC001591.1_'	AGATCACGTATGCTTTTAAGTTTTACTTCAAA----------------------------
	'HumaHPV12-N1_type_9__gb_NC001596.1_'	AGAGCGCGAATGATTTTAGCCTTTGACACATA----------------------------

	'Rhesus_monkey_papillomavirus__gb_NC001678.1_'	CCTCAGTGTGGTTTACAGCAGAATGATGTAAATACTGCACATAGACATGTTATTATCAGT
	'HumaHPV12-N1_type_178__gb_NC023891.1_'	--------TACAGAAAGAGAACAATTTGTAAAACATGTTCATTTTCCCAAACACACATCA
	'HumaHPV12-N1_type_132__gb_NC014955.1_'	--------ATGTGAAAGACAAACTTTTCTAAATACTGTTCCTTTACCAAAAGGCACATCA
	'HumaHPV12-N1_type_96__gb_NC_005134.2_'	--------AGATCAGAGGGAAAAATTTATCAATGTTATGAAATTACCTAAGGGTGTTGAT
	'HumaHPV12-N1_type_5__gb_NC001531.1_'	--------TACTCAAAGGAGAGATTTTGATGAAGCGGTGCGATACCCCAAAGGAGTTGAT
	'HumaHPV12-N1_type_5b__dbj_D90252.1_'	--------TAATCAAAGAAGAGATTTTGATGAAGCAGTGCGATACCCAAAGGGAGTTGAT
	'HumaHPV12-N1_type_5_isolate_S401__gb_JN211194.1_'	--------TAATCAAAGAAGAGATTTTGATGAAGCAGTGCGATACCCAAAGGGAGTTGAT
	HPV12-N1__Query_220821_	--------TAATCAGAGAAAGGATTTTGATGAGACTGTGAAATATCRGAAGGGAGTTGAA
	'HumaHPV12-N1_RTRX7__gb_U85660.1_'	--------TGGTCAGAGAAAACATTTTGATGAGACTGTGAAATATCCGAAAGGGGTTGAG
	'HumaHPV12-N1_mSK144__gb_MH777286.2_'	--------TGGTCAGAGAAAACACTTTGATGAGACTGTGAAATATCCGAAAGGGGTTGAG
	'HumaHPV12-N1_type_105__emb_FM955841.1_'	--------CAGACAAAGAAAACATTTTGATGTCACTGTTAAATATCCGAAGGGTGTAGAG
	'HumaHPV12-N1_type_99__emb_FM955838.1_'	--------TAGCCAAAGACAGGATTTTGATGAGACTGTTAAATATCCGAAAGGTGTTGAA
	'HumaHPV12-N1_type_8__gb_M12737.1_'	--------TGGCCAAAGAAAGGACTTTGATGAGACTGTGAAATACCCGAAGGGAGTTGAT
	'HumaHPV12-N1_type_49__gb_NC001591.1_'	--------CAGCACTAGATCACAGTATGTTAAAATTATGAAGCTCCCTAAAGGTGTGGAA
	'HumaHPV12-N1_type_9__gb_NC001596.1_'	--------TGAGCACAGACAACAATTCATTAGGACTATGAAATTACCACCTACAGTAGAT

	'Rhesus_monkey_papillomavirus__gb_NC001678.1_'	TATTTTGCTATTGTTGCTGTTAATATTTACTTTGTTTTGGCACTACTTGTTGGTGCTGCG
	'HumaHPV12-N1_type_178__gb_NC023891.1_'	TATGCTTTCGGAAAACTAGATAAGTT-------------GTAAAAATGACAAGCAGAGC-
	'HumaHPV12-N1_type_132__gb_NC014955.1_'	TATGTTTTAGGAAATTTGGACAGCTT-------------ATAACA---------------
	'HumaHPV12-N1_type_96__gb_NC_005134.2_'	TGGTCCTTTGGTAGCTTTGATAGTCT-------------TTAAC---TACTAACATTTCA
	'HumaHPV12-N1_type_5__gb_NC001531.1_'	AAGGCCTATGGCAACCTGGACAGTCT-------------TTAACATTTACTAATGCTGCT
	'HumaHPV12-N1_type_5b__dbj_D90252.1_'	AAGGCCTATGGCAACCTTGACAG----------------CTAACA-TTACTAATGCTGC-
	'HumaHPV12-N1_type_5_isolate_S401__gb_JN211194.1_'	AAGGCCTATGGCAACCTTGACAG----------------CTAACA-TTACTAATGCTGC-
	HPV12-N1__Query_220821_	ACTGCATAYGGCAACTTAGACAG----------------CTAACA-TAACTAACTTTGC-
	'HumaHPV12-N1_RTRX7__gb_U85660.1_'	ACATCATATGGCAACTTGGACAG----------------CTAACA-CTACTAACATTGC-
	'HumaHPV12-N1_mSK144__gb_MH777286.2_'	ACATCATATGGCAACTTGGACAG----------------CTATAA-TAACTAACATTGC-
	'HumaHPV12-N1_type_105__emb_FM955841.1_'	ACATCGTATGGCAACCTGGACAG----------------CTAACA-GTACTAATGCAGC-
	'HumaHPV12-N1_type_99__emb_FM955838.1_'	AGGTCTTATGGGAACCTGGACAG----------------CTAAC---TAACTACTTTGC-
	'HumaHPV12-N1_type_8__gb_M12737.1_'	ACATCTTATGGTAACCTGGACAG----------------CTAACA-TTACTAACGCTGC-
	'HumaHPV12-N1_type_49__gb_NC001591.1_'	TGGTCTTTTGGTAATTTTGATAAGCTTTAACAT--TTTGCTAACA--TACTAACGGTGCT
	'HumaHPV12-N1_type_9__gb_NC001596.1_'	TGGTCTTTAGGAAATGTTGATGATCTGTAAGCT------TTACTA-ACGCTAACGCTGGC

	'Rhesus_monkey_papillomavirus__gb_NC001678.1_'	TTTAAAGCCACCAGCAGGGCGCGCACGTAAATGTAAACAGCTGAGACGGCGGCGCAGATA
	'HumaHPV12-N1_type_178__gb_NC023891.1_'	------------------------------------------------------------
	'HumaHPV12-N1_type_132__gb_NC014955.1_'	------------------------------------------------------------
	'HumaHPV12-N1_type_96__gb_NC_005134.2_'	TTTTTT-----------------TATACTAATA---------------------------
	'HumaHPV12-N1_type_5__gb_NC001531.1_'	TTTGCTACTAA------------CATACTAACATACCC----------------------
	'HumaHPV12-N1_type_5b__dbj_D90252.1_'	TTTGCTACTAA------------CATACTAACA---------------------------
	'HumaHPV12-N1_type_5_isolate_S401__gb_JN211194.1_'	TTTGCTACTAA------------CATACTAACA---------------------------
	HPV12-N1__Query_220821_	TTTGCTAVTAAC-----------CACACTAACA---------------------------
	'HumaHPV12-N1_RTRX7__gb_U85660.1_'	TTTGCTACTAAC-----------CACACTAAAA---------------------------
	'HumaHPV12-N1_mSK144__gb_MH777286.2_'	TTTGCTACTAAC-----------ACCACTAACA---------------------------
	'HumaHPV12-N1_type_105__emb_FM955841.1_'	TTTGCTACTAAC-----------TATACTAACA---------------------------
	'HumaHPV12-N1_type_99__emb_FM955838.1_'	CTTGCTACTAAG-----------CATACTAACA---------------------------
	'HumaHPV12-N1_type_8__gb_M12737.1_'	CTTGCTACTAA------------CACACTAACA---------------------------
	'HumaHPV12-N1_type_49__gb_NC001591.1_'	TGCACTACTAA------------CACATTAATCTTTTA----------------------
	'HumaHPV12-N1_type_9__gb_NC001596.1_'	ATTGCTACTAAC----------CCATACTAACTA--------------------------

	'Rhesus_monkey_papillomavirus__gb_NC001678.1_'	ATAAACGTCACACAATAAAGCGTCATGAAGCATGCACACTTGTCGCGGCGCAAGCGAGCA
	'HumaHPV12-N1_type_178__gb_NC023891.1_'	------------------------------------------------------------
	'HumaHPV12-N1_type_132__gb_NC014955.1_'	----------------------------------------------------TGCC----
	'HumaHPV12-N1_type_96__gb_NC_005134.2_'	-----------ACTAACCCACTTTATATATTGT-----------ATGGCGCGCGC-----
	'HumaHPV12-N1_type_5__gb_NC001531.1_'	-----TAGCATTTTATATTTTTTTTTACATTTT--GTATTTGCTATGGCGCGTGC-----
	'HumaHPV12-N1_type_5b__dbj_D90252.1_'	------ACCTTTTTATAC--TTTTTTACATTTT---TATTTGCTATGGCGCGTGC-----
	'HumaHPV12-N1_type_5_isolate_S401__gb_JN211194.1_'	------ACCTTTTTATACT-TTTTTTACATTTT---TATTTGCTATGGCGCGTGC-----
	HPV12-N1__Query_220821_	------ATTTTTTTACATTTATTTTTACKTTTTT-ATTATTGCTATGGCSCGTGC-----
	'HumaHPV12-N1_RTRX7__gb_U85660.1_'	------ATTTTTTAACATT--TTTTTACTTTTT----TATTGCTATGGTGCGTGC-----
	'HumaHPV12-N1_mSK144__gb_MH777286.2_'	-------TTACAGAAAATTTATTTTTACTTTTTT-ATTATTGCTATGGCGCGTGC-----
	'HumaHPV12-N1_type_105__emb_FM955841.1_'	------TTTACATTACTTTTATTTTTACGTTTTT-A-TATTGCTATGGCGCGAGC-----
	'HumaHPV12-N1_type_99__emb_FM955838.1_'	------CCACATATAGATGTTTTTTTACATTTTT-ATTATTGCCATGGCGCGCGC-----
	'HumaHPV12-N1_type_8__gb_M12737.1_'	---------TATTCCCATTTCTTTTTACTTTTTT-ATTATTGCTATGGCGCGTGC-----
	'HumaHPV12-N1_type_49__gb_NC001591.1_'	------ACATTTTTATATTGCTTTTTTATTTTTA------TATAATGGTGCGTGC-----
	'HumaHPV12-N1_type_9__gb_NC001596.1_'	------ACAAACCCATAC------------------TAACTAACATGGTTCGTGC-----

	'Rhesus_monkey_papillomavirus__gb_NC001678.1_'	GCCCCGCGCCCACCTGGTGGGCGGCAAAAGCGTGCATCTGCCACGCAGCTGTACCAAACC
	'HumaHPV12-N1_type_178__gb_NC023891.1_'	-----------------AAAAAGGATTAAACGTGATTCTGTAGAAAATTTATATAAACAA
	'HumaHPV12-N1_type_132__gb_NC014955.1_'	-----------------TATAAGAAGAAAGCGAGCATCACCGGAGGACTTATATAGGGCT
	'HumaHPV12-N1_type_96__gb_NC_005134.2_'	-----------------ACGTAGAGTAAAGCGTGATTCTGTTACAAATATTTACAGGGGC
	'HumaHPV12-N1_type_5__gb_NC001531.1_'	-----------------AAAAACGGTCAAGCGAGACTCTGTAACTCATATTTACCAAACC
	'HumaHPV12-N1_type_5b__dbj_D90252.1_'	-----------------TAAAAGGGTCAAGCGAGACTCTGTAACTCATATTTACCAAACC
	'HumaHPV12-N1_type_5_isolate_S401__gb_JN211194.1_'	-----------------TAAAAGGGTCAAGCGAGACTCTGTAACTCATATTTACCAAACC
	HPV12-N1__Query_220821_	-----------------TAAGCGGGTCAAGCGAGACTCTGTTACTCATATATATCAAACC
	'HumaHPV12-N1_RTRX7__gb_U85660.1_'	-----------------TAAGCGGGTCAAGCGAGACTCTGTAACTCATATATACCAAACC
	'HumaHPV12-N1_mSK144__gb_MH777286.2_'	-----------------TAAGCGGGTCAAGCGTGACTCTGTAACTCATATATACCAAACC
	'HumaHPV12-N1_type_105__emb_FM955841.1_'	-----------------TAAACGAGTCAAACGCGACTCTGTAACACATATATATCAAACC
	'HumaHPV12-N1_type_99__emb_FM955838.1_'	-----------------CAAACGGGTCAAGCGAGACTCTGTAACACACATTTATCAAACC
	'HumaHPV12-N1_type_8__gb_M12737.1_'	-----------------TAGACGGGTCAAGAGAGACTCTGTCACACACATTTATCAAACC
	'HumaHPV12-N1_type_49__gb_NC001591.1_'	-----------------TCGCAGAACAAAGCGAGATTCTGTAACAAACATTTACAGAACC
	'HumaHPV12-N1_type_9__gb_NC001596.1_'	-----------------AAAACGTACTAAACGTGCCTCTGTTACAGATATATACAGAGGC

	'Rhesus_monkey_papillomavirus__gb_NC001678.1_'	TGCAAGGCGGCAGGCACATGCCCCCCCGATGTTATCCCTAAGGTGGAAGGCACAACCGTA
	'HumaHPV12-N1_type_178__gb_NC023891.1_'	TGTAAACTTACTGGTCAATGCCCTGATGATGTAATAAACAAAGTAGAAGGCACGACTCTT
	'HumaHPV12-N1_type_132__gb_NC014955.1_'	TGTGCACAAGGTGCTGACTGTATACCTGATGTTAAAAATAAATTTGAACAAACTACACTT
	'HumaHPV12-N1_type_96__gb_NC_005134.2_'	TGTAAGGCAGCTGGCACATGCCCCCCTGATGTTATTAATAAAGTTGAACAAAAAACTATT
	'HumaHPV12-N1_type_5__gb_NC001531.1_'	TGCAAACAGGCAGGCACTTGCCCCCCTGATGTTATTAATAAAGTGGAACAAACAACAGTT
	'HumaHPV12-N1_type_5b__dbj_D90252.1_'	TGCAAACAGGCAGGTACTTGCCCCCCTGATGTTATTAATAAAGTGGAACAGACAACAGTT
	'HumaHPV12-N1_type_5_isolate_S401__gb_JN211194.1_'	TGTAAACAGGCAGGTACTTGCCCCCCTGATGTTATTAATAAAGTGGAACAGACAACAGTT
	HPV12-N1__Query_220821_	TGCAAACAGGCAGGCACTTGCCCCCCTGATGTTCTCAATAAAGTGGAGCAAACAACAGTT
	'HumaHPV12-N1_RTRX7__gb_U85660.1_'	TGCAAACAAGCAGGCACTTGCCCCCCTGATGTTCTTAATAAAGTGGAGCAAACAACAGTT
	'HumaHPV12-N1_mSK144__gb_MH777286.2_'	TGCAAACAAGCAGGCACTTGCCCCCCTGATGTTCTTAATAAAGTGGAGCAAACAACAGTT
	'HumaHPV12-N1_type_105__emb_FM955841.1_'	TGCAAGCAAGCAGGTACCTGCCCCCCCGATGTTCTTAATAAAGTTGAACAAACAACAGTT
	'HumaHPV12-N1_type_99__emb_FM955838.1_'	TGCAAACAAGCAGGTACATGTCCCCCTGATGTTGTTAATAAAGTTGAAAACACCACAGTT
	'HumaHPV12-N1_type_8__gb_M12737.1_'	TGCAAACAGGCAGGTACATGCCCCCCTGATGTTATTAATAAAGTTGAGCAAACAACAGTT
	'HumaHPV12-N1_type_49__gb_NC001591.1_'	TGCAAACAGGCAGGAAACTGTCCTCCGGATGTTGTTAATAAAGTGGAACAAACTACAATT
	'HumaHPV12-N1_type_9__gb_NC001596.1_'	TGCAAAGCTGCTGGTACATGTCCACCAGATGTAATTAATAAAGTGGAGCACACAACTATT

	'Rhesus_monkey_papillomavirus__gb_NC001678.1_'	GCAGATCAAATTTTAAAGTATGGCAGCATGGGTGTATACTTTGGGGGTTTGGGCATTGGC
	'HumaHPV12-N1_type_178__gb_NC023891.1_'	GCTGATCGATTATTAAAAATTATAGGTAGTGTTGTTTATTTTGGAGGACTGGGTATAGGA
	'HumaHPV12-N1_type_132__gb_NC014955.1_'	GCAGACTGGCTGTTAAAAATATTTGGAAGTTTAGTTTATTTTGGAAATTTGGGTATTGGT
	'HumaHPV12-N1_type_96__gb_NC_005134.2_'	GCTGACCAAATTTTAAAGTATGGCAGCACCGCTGCGTTTTTTGGTGGGTTGGGTATTAGT
	'HumaHPV12-N1_type_5__gb_NC001531.1_'	GCTGACAATATTTTAAAATATGGCAGTGCTGGTGTATTTTTTGGTGGCCTTGGTATTAGT
	'HumaHPV12-N1_type_5b__dbj_D90252.1_'	GCTGACAATATTCTCAAATATGGCAGTGCTGGTGTATTTTTTGGTGGCCTTGGTATTAGT
	'HumaHPV12-N1_type_5_isolate_S401__gb_JN211194.1_'	GCTGACAATATTCTCAAATATGGCAGTGCTGGTGTATTTTTTGGTGGCCTTGGTATTAGT
	HPV12-N1__Query_220821_	GCTGACAATATTTTGAAATATGGTAGTGGTGGTGTCTTTTTTGGAGGACTCGGCCGTGGT
	'HumaHPV12-N1_RTRX7__gb_U85660.1_'	GCTGACAATATTCTTAAATATGGCAGTGCTGGTGTATTTTTTGGAGGCCTGGGCATAGGA
	'HumaHPV12-N1_mSK144__gb_MH777286.2_'	GCTGACAATATTCTTAAATATGGCAGTGCTGGTGTATTTTTTGGAGGCCTGGGCATAGGA
	'HumaHPV12-N1_type_105__emb_FM955841.1_'	GCTGACAATATTTTAAAATATGGCAGTGCTGGTGTTTTCTTTGGAGGCCTTGGCATTAGC
	'HumaHPV12-N1_type_99__emb_FM955838.1_'	GCTGATAATATTTTAAAATATGGCAGTGCTGGCGTTTTTTTTGGAGGCCTTGGCATAGGT
	'HumaHPV12-N1_type_8__gb_M12737.1_'	GCTGACAATATTTTAAAATATGGCAGTGCTGGTGTATTTTTTGGAGGCCTTGGTATAGGT
	'HumaHPV12-N1_type_49__gb_NC001591.1_'	GCTGACCAAATATTAAAATTTGGCAGCACTGGTGTGTTTTTTGGTGGTTTGGGAATAGGT
	'HumaHPV12-N1_type_9__gb_NC001596.1_'	GCTGATAAAATTTTGCAATATGGAAGTGCTGGTGTGTTTTTCGGGGGCTTGGGAATAAGT

	'Rhesus_monkey_papillomavirus__gb_NC001678.1_'	TCTGGTGCTGGCACGGGCGGAAGAAGCGGCTACGTGCCCCTAGGT-------TCACGTCC
	'HumaHPV12-N1_type_178__gb_NC023891.1_'	ACCGGAAAGGGTTCAGGGGGTGCTACAGGCTATAGACCAATTGGAGCTAC---AACACCT
	'HumaHPV12-N1_type_132__gb_NC014955.1_'	ACAGGAAGGGGTTCTGGTGGTTCATTAGGATATAGGCCATTGGGAGAGGG--TGGTACTG
	'HumaHPV12-N1_type_96__gb_NC_005134.2_'	ACAGGCAAAGGAACTGGAGGCAGTACTGGTTATGTCCCTTTGCCTGAAGGACCTGCACCT
	'HumaHPV12-N1_type_5__gb_NC001531.1_'	ACAGGCCGAGGAACTGGGGGTGCTACAGGGTACGTGCCACTTGGGGAAGG------TCCT
	'HumaHPV12-N1_type_5b__dbj_D90252.1_'	ACAGGCCGAGGAACTGGGGGTGCTACAGGGTACGTGCCACTTGGGGAAGG------TCCT
	'HumaHPV12-N1_type_5_isolate_S401__gb_JN211194.1_'	ACAGGCCGAGGAACTGGGGGTGCTACAGGGTACGTGCCACTTGGGGAAGG------TCCT
	HPV12-N1__Query_220821_	ACCGGTCGCGGTACTGGAGGTGTCACTGGATACAGACCTCTACCTGAAGG------GCCC
	'HumaHPV12-N1_RTRX7__gb_U85660.1_'	ACCGGCCGTGGTACAGGAGGCGTGACAGGGTACACGCCACTGTCTGAAGG------GCCT
	'HumaHPV12-N1_mSK144__gb_MH777286.2_'	ACCGGCCGTGGTACAGGAGGCGTGACAGGGTACACGCCACTGTCTGAAGG------GCCT
	'HumaHPV12-N1_type_105__emb_FM955841.1_'	ACCGGCCGTGGTACCGGGGGCATCACGGGATATACCCCACTTGGTGAAGG------TCCT
	'HumaHPV12-N1_type_99__emb_FM955838.1_'	ACTGGTCGTGGTACTGGGGGTGTTACTGGGTACACTCCATTGAGTGAAGG------GCCT
	'HumaHPV12-N1_type_8__gb_M12737.1_'	ACCGGCCGTGGTACAGGGGGTGTTACTGGGTACACGCCATTAAGTGAGGG------GCCT
	'HumaHPV12-N1_type_49__gb_NC001591.1_'	ACAGGCCGTGGTACCGGTGGCAGTACTGGCTATGTACCTATAGGTGAAGG------CCCA
	'HumaHPV12-N1_type_9__gb_NC001596.1_'	ACAGGCCGTGGCACTGGTGGTGCCACTGGCTATGTTCCATTAGGGGAAGG------GCCA

	'Rhesus_monkey_papillomavirus__gb_NC001678.1_'	CGCATCCATTCCCGAGCCGTTGCCACGACCAC----------------------------
	'HumaHPV12-N1_type_178__gb_NC023891.1_'	AGAGT---CACAGATGCAATTCCTG------------------------TACGGCCAGTA
	'HumaHPV12-N1_type_132__gb_NC014955.1_'	GGCGTCC-TTTTGGTAATACACCTG------------------------TTAAACCAAAT
	'HumaHPV12-N1_type_96__gb_NC_005134.2_'	GGTGTTCGCGTGGGTGGTACACCAACTGTGGTGCGCCCCGGGGTCATTCCAGAAGCGATT
	'HumaHPV12-N1_type_5__gb_NC001531.1_'	GGTGTCCGTGTCGGAGGAACCCCCACGGTTGTAAGGCCTTCCTTGGTTCCTGAAACAATC
	'HumaHPV12-N1_type_5b__dbj_D90252.1_'	GGTGTCCGTGTCGGAGGAACCCCCACGGTTGTAAGGCCTTCCTT-GTTCCTGAAACGGTT
	'HumaHPV12-N1_type_5_isolate_S401__gb_JN211194.1_'	GGTGTCCGTGTCGGAGGAACCCCCACGGTTGTAAGGCCTTCCTT-GTTCCTGAAACGGTT
	HPV12-N1__Query_220821_	GGTATCCGTGTTGGTSGGACTCCCACGGTTGYAAGTAYTTCACTTGTTCCTGAATCTGTG
	'HumaHPV12-N1_RTRX7__gb_U85660.1_'	GGTATCCGTGTTGGTGGTACCCCCACAGTTGTACGGCCCTCACTTGTTCCTGAAAGTATT
	'HumaHPV12-N1_mSK144__gb_MH777286.2_'	GGTATCCGTGTTGGAGGTACCCCCACAGTTGTACGGCCCTCACTTGTTCCTGAAAGTATT
	'HumaHPV12-N1_type_105__emb_FM955841.1_'	GGCGTCTGTGTTGGAAATACTCCCACGGTGGTAAGGCCTTCCCTTGTTCCTGAAACTGTT
	'HumaHPV12-N1_type_99__emb_FM955838.1_'	GCCATTCGTGTTGGAAATACTCCAACAGTTGTGCGGCCTTCACTGATACCTGAGGCATTG
	'HumaHPV12-N1_type_8__gb_M12737.1_'	GGTATCCGTGTTGGAAATACTCCCACAGTGGTACGGCCCTCACTTGTTCCAGAAGCGGTA
	'HumaHPV12-N1_type_49__gb_NC001591.1_'	GCAATACGTGTTGGGGGCACTCCAAGTGTTGTTCGTCCAGGTATACTCCCTGAGGCTATT
	'HumaHPV12-N1_type_9__gb_NC001596.1_'	GGAGTCCGTGTAGGTGGCACCCCCACTATAGTTCGCCCTGGGGTGATACCTGAAATAATT

	'Rhesus_monkey_papillomavirus__gb_NC001678.1_'	------------------------CAGTAACAATTGAGCCTGTGGGCCCTTCCGATCCCT
	'HumaHPV12-N1_type_178__gb_NC023891.1_'	GTTCCTGTTGATCCTTTAGTCCC--AGCTGAATTAATACCTGTAGACCCTGGAGCTTCTT
	'HumaHPV12-N1_type_132__gb_NC014955.1_'	ACAGCTGTAGAGACGCTACCTGT--AGATG---TTATCCCAGTTCCTCCTGAGTCATCTG
	'HumaHPV12-N1_type_96__gb_NC_005134.2_'	GGTCCTACTGATATAATACCTTT--GGATACAGTCAACCCTATTGACCCTGTTGCACCTT
	'HumaHPV12-N1_type_5__gb_NC001531.1_'	GGGCCCGTTGATATTTTGCCCAT--TGATACAGTTAACCCCGTGGAACCTACAGCATCAT
	'HumaHPV12-N1_type_5b__dbj_D90252.1_'	GGGCCCGTTGATATTTTGCCCAT--TGATACAGTTAACCCCGTGGAACCTACAGCATCAT
	'HumaHPV12-N1_type_5_isolate_S401__gb_JN211194.1_'	GGGCCCGTTGATATTTTGCCCAT--TGATACAGTTAACCCCGTGGAACCTACAGCATCAT
	HPV12-N1__Query_220821_	GGTCCAGCAGATAGRAWACCAATNNAGACACCTTCGATCCTGTGGATCCCACTGCTTCCT
	'HumaHPV12-N1_RTRX7__gb_U85660.1_'	GGTCCAGCAGATTTGCTGCCAAT--AGACACTATCAATCCTGTGGAGTCCACTGCATCAT
	'HumaHPV12-N1_mSK144__gb_MH777286.2_'	GGTCCAGCAGATTTGCTGCCAAT--AGACACTATCAATCCTGTGGAGCCCACTGCATCAT
	'HumaHPV12-N1_type_105__emb_FM955841.1_'	GGGCCA-TGAATATATTACCAAT--TGATACTCTCAATCCTGTGGAACCTACTGCATCCT
	'HumaHPV12-N1_type_99__emb_FM955838.1_'	GGCCAA--GGACATATTGCCCAT--TGACACTATCGATCCTGTGCAGCCTTCAGTTTCAT
	'HumaHPV12-N1_type_8__gb_M12737.1_'	GGTCCA--GGACATACTGCCAAT--CGACACTATTGACCCTGTAGAGCC--CAGTCTCCT
	'HumaHPV12-N1_type_49__gb_NC001591.1_'	GGTCCGGCGGATATCATTCCTAT--TGATACTGTCAATCCAATTGATCCAAATGCATCAT
	'HumaHPV12-N1_type_9__gb_NC001596.1_'	GGCCCAACTGATCTAATTCCTTT--AGACACAGTCAGACCAATTGACCCCACAGCACCCA

	'Rhesus_monkey_papillomavirus__gb_NC001678.1_'	CCATTGTGTCATTGCTGGAAGA--------------------------------------
	'HumaHPV12-N1_type_178__gb_NC023891.1_'	CAATAATTCCTTTGACAGAAGCTGGAATTCCTGATGCAACATTAATTGAATCAGGAGGAG
	'HumaHPV12-N1_type_132__gb_NC014955.1_'	CAATAATACCTTTAGCAGAAGGTGGTCCAGACATTAGTGTATTTACTCCTGATGGAGGAC
	'HumaHPV12-N1_type_96__gb_NC_005134.2_'	CAGTTGTCCCTCTTACAGA---------------------------------CACAGGAC
	'HumaHPV12-N1_type_5__gb_NC001531.1_'	CCGTGGTCCCTCTAACTGAGTC------------------------------CACAGGCG
	'HumaHPV12-N1_type_5b__dbj_D90252.1_'	CCGTGGTTCCTTTAACTGAGTC------------------------------CACAGGCG
	'HumaHPV12-N1_type_5_isolate_S401__gb_JN211194.1_'	CCGTGGTTCCTTTAACTGAGTC------------------------------CACAGGCG
	HPV12-N1__Query_220821_	CGGTACTTCCATTAACTGAATC------------------------------TTCAGCAA
	'HumaHPV12-N1_RTRX7__gb_U85660.1_'	CGGTGGTCCCATTGACTGAATC------------------------------TTCAGCAG
	'HumaHPV12-N1_mSK144__gb_MH777286.2_'	CGGTGGTCCCATTGACTGAATC------------------------------TTCAGCAG
	'HumaHPV12-N1_type_105__emb_FM955841.1_'	CTGTGGTCCCACTCACTGAATC------------------------------CTCTGCAT
	'HumaHPV12-N1_type_99__emb_FM955838.1_'	CTGTGGTACCCCTCACTGAATC------------------------------ATCAGGAG
	'HumaHPV12-N1_type_8__gb_M12737.1_'	CTGTGGTGCCACTCACTGAATC------------------------------TTCAGGAG
	'HumaHPV12-N1_type_49__gb_NC001591.1_'	CTGTGGTCCCACTCACTGA---------------------------------CACAGGAC
	'HumaHPV12-N1_type_9__gb_NC001596.1_'	GTATTGTCACAGGCACTGA---------------------------------CAGCACTG

	'Rhesus_monkey_papillomavirus__gb_NC001678.1_'	----------GTCCAGACTAATAGAGGCAGGTGTTCCAGCCCCCACATTCCCCACTCAT-
	'HumaHPV12-N1_type_178__gb_NC023891.1_'	CTGTAATTGATGCTGGCTCAGCAGAACCACCTGTACTTACAACTATAGATCCTATATCAG
	'HumaHPV12-N1_type_132__gb_NC014955.1_'	CTGGTGTAGGCGCTGAGGAAATTGAATTATACACAATAACAGACACCACTGTTACTGGT-
	'HumaHPV12-N1_type_96__gb_NC_005134.2_'	CTGATTTGTTGCCAGGAGAAATTGAG------ACCATTGCTGAGGTACATCCTGTGTCA-
	'HumaHPV12-N1_type_5__gb_NC001531.1_'	CTGATTTACTTCCAGGTGAAGTAGAA------ACAATTGCTGAAATCCATCCTGTACCT-
	'HumaHPV12-N1_type_5b__dbj_D90252.1_'	CTGATTTACTTCCAGGTGAAGTAGAA------ACGATTGCTGAAATCCATCCTGTACCT-
	'HumaHPV12-N1_type_5_isolate_S401__gb_JN211194.1_'	CTGATTTACTTCCAGGTGAAGTAGAA------ACGATTGCTGAAATCCATCCTGTACCT-
	HPV12-N1__Query_220821_	CTGATCTACTTCCAGGAGAAGKTGAG------ACAATAGCTGAGATTAATCCTGTTTCA-
	'HumaHPV12-N1_RTRX7__gb_U85660.1_'	CTGATTTGCTTCCAGGGGAAGTTGAA------ACAATAGCTGAGATACATCCTGTTCCT-
	'HumaHPV12-N1_mSK144__gb_MH777286.2_'	CTGATTTGCTTCCAGGGGAAGTTGAA------ACAATAGCTGAAATACATCCTGTTCCT-
	'HumaHPV12-N1_type_105__emb_FM955841.1_'	CTGATCTCCTTCCAGGGG-AGATGAA------ACTATTGCTGAGATTCATCCAGTTCCT-
	'HumaHPV12-N1_type_99__emb_FM955838.1_'	CGGACTTACTTCCAGGAGAAGTTGAA------ACAATAGCTGAAATACACCCTGTACCT-
	'HumaHPV12-N1_type_8__gb_M12737.1_'	CCGACCTACTTCCAGGGGAAGTTGAG------ACAATTGCTGAAATTCACCCTGTACCT-
	'HumaHPV12-N1_type_49__gb_NC001591.1_'	CTGATTTGCTACCTGGGACAATTGAG------ACTATTGCAGAAGTGAACCCTGCCCCA-
	'HumaHPV12-N1_type_9__gb_NC001596.1_'	TTGACCTTTTACCTGGTGAAATAGAA------TCAATTGCTGAGATACACCCAGTACCAG

	'Rhesus_monkey_papillomavirus__gb_NC001678.1_'	--GGGGGGTTTGAAATTAGCACATCTGAAGTTAGCACACCC------------------G
	'HumaHPV12-N1_type_178__gb_NC023891.1_'	ACGTTACAGCAGTAGATAACCAACCTACAGTTATTACAGGA---CAAGATGAAAATATAG
	'HumaHPV12-N1_type_132__gb_NC014955.1_'	--GATTCAATAGGGGGGAATCCTAACATAGTCACTTCGGAA---AGGGGTG---TTTCTG
	'HumaHPV12-N1_type_96__gb_NC_005134.2_'	--GATGTAACACCTGTTGACACACCAGTGGTGACAGGTGGT---AGAGGCT---CGAGTG
	'HumaHPV12-N1_type_5__gb_NC001531.1_'	--GAGGGGCCATCAGTGGATACCCCTGTAGTTACCACTAGC---ACAGGTT---CCAGTG
	'HumaHPV12-N1_type_5b__dbj_D90252.1_'	--GA-GGGCCATCGGTAGATACCCCTGTGGTTACCACTAGC---ACAGGTT---CCAGTG
	'HumaHPV12-N1_type_5_isolate_S401__gb_JN211194.1_'	--GA-GGGCCATCAGTAGATACCCCTGTGGTTACCACTAGC---ACAGGTT---CCAGTG
	HPV12-N1__Query_220821_	--GAGGGCBCTWCGMTTGATTCACCTGTTGTGRCAACAAGC---AGAGGCT---CCAGTG
	'HumaHPV12-N1_RTRX7__gb_U85660.1_'	--GA-GGTCCCATAGTTGACTCGCCTGTTGTGACCACCAGC---AGAGGCT---CAAGTG
	'HumaHPV12-N1_mSK144__gb_MH777286.2_'	--GA-GGTCCCATAGTTGACTCGCCTGTTGTGACCACAAGC---AGAGGCT---CAAGTG
	'HumaHPV12-N1_type_105__emb_FM955841.1_'	--GAGGGTCCAGTGGTTGATTCTCCTGTTGTCACCACAAGC---AAGGGCT---CCAGTG
	'HumaHPV12-N1_type_99__emb_FM955838.1_'	--GAGGGCCCCACTGTTGATTCTCCTGTAGTAACTACCAGC---AGAGGCT---CCAGTG
	'HumaHPV12-N1_type_8__gb_M12737.1_'	--GAAGGCCCCACCATTGATTCACCTGTGGTGACGACAAGC---AAAGGGT---CAAGTG
	'HumaHPV12-N1_type_49__gb_NC001591.1_'	--GATATTCCTAGAGTTGACACATCTGTTGTCACAACAAGC---AGAGGCT---CCAGTG
	'HumaHPV12-N1_type_9__gb_NC001596.1_'	TGGACAATGCTGTAGTAGATACTCCAGTTGTAACAGAAGGTAGAAGAGGCT---CGTCTG

	'Rhesus_monkey_papillomavirus__gb_NC001678.1_'	CTGTCCTGGATGTGTCTAGCGG----------------------TGGCTCTGATGTGCAC
	'HumaHPV12-N1_type_178__gb_NC023891.1_'	CTGTTTTAGATATACAACCGACACCCCAAGCTCCTAAACGTGT---AATATCAGGTGTTA
	'HumaHPV12-N1_type_132__gb_NC014955.1_'	CTGTATTGGATGTGCAGCCTATACCTGAAAGGCC-------------ACCTCAGGTGCTA
	'HumaHPV12-N1_type_96__gb_NC_005134.2_'	CAGTATTAGAGGTTGCT---GACCCAAGTCCTCCCACTCGTGCACGTGTCAGTAGAACAC
	'HumaHPV12-N1_type_5__gb_NC001531.1_'	CTGTTTTAGAGGTTGCCCCAGAGCCTATTCCTCCAACACGGGTCAGGGTTTCACGCACAC
	'HumaHPV12-N1_type_5b__dbj_D90252.1_'	CTGTTTTAGAGGTTGCCCCCGAGCCTATTCCTCCAACACGGGTCAGAGTTTCACGCACAC
	'HumaHPV12-N1_type_5_isolate_S401__gb_JN211194.1_'	CTGTTTTAGAGGTTGCCCCCGAGCCTATTCCTCCAACACGGGTCAGAGTTTCACGCACAC
	HPV12-N1__Query_220821_	CAATATTGGAAGTTGCACSAGACTGTATACCTCCAACACGTAGCGGASKSRCACGCACAC
	'HumaHPV12-N1_RTRX7__gb_U85660.1_'	CCATACTAGAGGTTGCTCCAGAGCCTACACCACCTACACGTGTTCGTGTGGCACGCACAC
	'HumaHPV12-N1_mSK144__gb_MH777286.2_'	CCATACTAGAGGTTGCTCCAGAGCCTACGCCACCTACACG-GTTCGTGTGGCACGCACAC
	'HumaHPV12-N1_type_105__emb_FM955841.1_'	CCATTTTAGAGGTTGCACCAGAACCAAGTCCACCAACACG---TAGGGTGTCACGTACAC
	'HumaHPV12-N1_type_99__emb_FM955838.1_'	CCATTTTGGAAGTTGCTCCTGACCCCACACCTCCTACTCGTGTCAGGGTCTCACGTACAC
	'HumaHPV12-N1_type_8__gb_M12737.1_'	CCATTTTAGAGGTGGCTCCTGAGCCAACCCCTCCTACCCGTGTCAGAGTTTCACGTACAC
	'HumaHPV12-N1_type_49__gb_NC001591.1_'	CTGTATTGGAGGTTGCCTCTGAACCCACACCACCCACTCGCACCAGAATTTCCAGAACAC
	'HumaHPV12-N1_type_9__gb_NC001596.1_'	CCATTTTAGAGGTGGCT---GACCCAAGCCCTCCTATGCGAACCCGTGTTGCACGAACTC

	'Rhesus_monkey_papillomavirus__gb_NC001678.1_'	GTTAGTGTGACCT----CCTTTACAAACCCTACCTTTACTGAGCCATCTGTGCTGCGACC
	'HumaHPV12-N1_type_178__gb_NC023891.1_'	GGTCACTTGGTAAAAGCCCTTTTGAGCCACAAATTT--------TATTGCCTCCACCAGA
	'HumaHPV12-N1_type_132__gb_NC014955.1_'	TATGATCCA--------TCTATTGATGCAACAGCCCAGATTA--GAATTGTTTCTTCAGA
	'HumaHPV12-N1_type_96__gb_NC_005134.2_'	AATATCATAACCCA---GCTTTTCAAATAATATCTGAAACAA--CACCAACAACTGGGGA
	'HumaHPV12-N1_type_5__gb_NC001531.1_'	AGTATCACAATCCA---TCTTTTCAAATAATAACTGAGTCTA--CTCCAGCACAAGGGGA
	'HumaHPV12-N1_type_5b__dbj_D90252.1_'	ATTATCACAATCCA---TCATTCCAAATAATAACTGAGTCTA--CTCCAGCACAAGGGGA
	'HumaHPV12-N1_type_5_isolate_S401__gb_JN211194.1_'	ATTATCACAATCCA---TCATTCCAAATAATAACTGAGTCTA--CTCCAGCACAAGGGGA
	HPV12-N1__Query_220821_	AGTACCATAATCCT---GCTTTTCAAATTATAACAGAGTCCA--CACCTGCTCAAGGTGA
	'HumaHPV12-N1_RTRX7__gb_U85660.1_'	AATATCATAACCCA---TCTTTTCAAATATTAACAGAATCAA--CACCTACTCAGGGTGA
	'HumaHPV12-N1_mSK144__gb_MH777286.2_'	AATATCATAACCCA---TCTTTTCAAATATTAACAGAATCAA--CACCTAGTCAGGGTGA
	'HumaHPV12-N1_type_105__emb_FM955841.1_'	AGTATCACAATCCA---TCTTTTCAGAGCATCACAGAGTCTA--CACCTGCACAGGGTGA
	'HumaHPV12-N1_type_99__emb_FM955838.1_'	AGTATCACAACCCA---TCTTTTCAAATTATAACTGAGTCTA--CACCTGCACAAGGTGA
	'HumaHPV12-N1_type_8__gb_M12737.1_'	AATATCACAACCCT---TCTTTTCAAATCATAACTGATTCCA--CACCTACACAAGGAGA
	'HumaHPV12-N1_type_49__gb_NC001591.1_'	AGTACCATAATCCC---TCTTTTCAAATATTAACTGAATCTA--CACCCTCTTTGGGAGA
	'HumaHPV12-N1_type_9__gb_NC001596.1_'	AATACCATAATCCA---GCTTTTCAAATTATTTCTGAGTCTA--CACCTATGTCAGGTGA

	'Rhesus_monkey_papillomavirus__gb_NC001678.1_'	CCCGCCCCCCGTAGA-------------------------------GGCGTCTGGACGCC
	'HumaHPV12-N1_type_178__gb_NC023891.1_'	TATGCCTGCAATTGATGTT---AGTGTATTTGTTGATGCTCAGTTAGTTGGTGAAACTGT
	'HumaHPV12-N1_type_132__gb_NC014955.1_'	TCCTGCTCTGACCCAGGATACAAACATTTTTGTAGATCCATTTGTGGGTGGTGAAATAGT
	'HumaHPV12-N1_type_96__gb_NC_005134.2_'	AGCGTCGTTATCTGAC------CAAATCATTGTACAATCAGGTTCTGGAGGACAAAATAT
	'HumaHPV12-N1_type_5__gb_NC001531.1_'	ATCGTCTCTTGCAGAT------CACGTTTTGGTGACATCGGGTTCTGGGGGGCAACGAAT
	'HumaHPV12-N1_type_5b__dbj_D90252.1_'	ATCGTCTCTTGCAGAT------CACGTGTTGGTGACATCAGGTTCT----GGCAGCAAAT
	'HumaHPV12-N1_type_5_isolate_S401__gb_JN211194.1_'	ATCGTCTCTTGCAGAT------CACGTGTTGGTGACATCAGGTTCT----GGCAGCAAAT
	HPV12-N1__Query_220821_	TYCATCTTTGGCAGAC------CACATCCTGGWCRCATCTGGCTCAGGCAGTCAAACTAT
	'HumaHPV12-N1_RTRX7__gb_U85660.1_'	AAGTTCTTTAGCAGAT------CATATATTAGTTACATCTGGTTCAGGGGGTCAAACCAT
	'HumaHPV12-N1_mSK144__gb_MH777286.2_'	AAGTTCTTTAGCAGAT------CATATATTAGTTACATCTGGTTCAGGGGGTCAAACCAT
	'HumaHPV12-N1_type_105__emb_FM955841.1_'	AAGTTCTTTAGCTGAT------CATGTGTTGGTCACTTCTGGAGCCGGTGGGCAATCCAT
	'HumaHPV12-N1_type_99__emb_FM955838.1_'	AAGTTCATTGGCAGAT------CATGTTTTAGTTACATCTGGATCCGGGGGTCAGACTAT
	'HumaHPV12-N1_type_8__gb_M12737.1_'	AAGTTCTCTAGCAGAC------CACATTTTAGTGACTTCTGGCTCTGGAGGCCAGACTAT
	'HumaHPV12-N1_type_49__gb_NC001591.1_'	ATCTGCATTAACTGAT------CATGTTGTTGTTACTAGTGGTTCTGGTGGTCAACCAAT
	'HumaHPV12-N1_type_9__gb_NC001596.1_'	ATCTTCCTTAGCAGAT------CATATTATAGTTTTTGAAGGATCTGGGGGCCAGCTAGT

	'Rhesus_monkey_papillomavirus__gb_NC001678.1_'	TGGTAATC------------TCTGCATCCTCTGTCAGCACGCATAGCTACGAAGAAATAC
	'HumaHPV12-N1_type_178__gb_NC023891.1_'	TGGTGCTG------------AATTAATACCATTAGATGATATTAATTTAATAGA------
	'HumaHPV12-N1_type_132__gb_NC014955.1_'	TGGCAGTG---------------AAGCAGTGTATGAAGATATTCCTTTGGAGGAC-----
	'HumaHPV12-N1_type_96__gb_NC_005134.2_'	TGGTGGTA---------------GTGGGCCTTCTGTGGAAATAGAATTAGAAGAGTTCCC
	'HumaHPV12-N1_type_5__gb_NC001531.1_'	AGGGGGT------------------GATATAACTGACATAATTGAGTTAGAGGAAATTCC
	'HumaHPV12-N1_type_5b__dbj_D90252.1_'	AGGGGGT------------------GATATAAC--ACATTATTGAGTTAGAGGAAATTCC
	'HumaHPV12-N1_type_5_isolate_S401__gb_JN211194.1_'	AGGGGGT------------------GATATAAC--ACATTATTGAGTTAGAGGAAATTCC
	HPV12-N1__Query_220821_	AGGTAG----------------------NNNNNANACATTATTGAATTRCAGGAAATACC
	'HumaHPV12-N1_RTRX7__gb_U85660.1_'	AGGTAT----------------------GTTACAGACATTATTGAGTTACAAGAATTACC
	'HumaHPV12-N1_mSK144__gb_MH777286.2_'	AGGTAT----------------------GTTACAGACATTATTGAGTTACAAGAATTACC
	'HumaHPV12-N1_type_105__emb_FM955841.1_'	AGGTAG----------------------ATCACAGATATTATAGAATTACAGGAATTTCC
	'HumaHPV12-N1_type_99__emb_FM955838.1_'	TGGTGG----------------------GGACACCTCATTATCGAGCTGCAGGAAATTCC
	'HumaHPV12-N1_type_8__gb_M12737.1_'	AGGTAG----------------------ACATAACAGATTATAGAACTGCAAGAATTTCC
	'HumaHPV12-N1_type_49__gb_NC001591.1_'	AGGTGGA------------------GTTACACCAGTTGAAATAGAATTACAAGAACTTCC
	'HumaHPV12-N1_type_9__gb_NC001596.1_'	AGGTGGTCCTAGGGAATCATACACAGCATCTTCTGAAAACATAGAATTACAAGAATTTCC

	'Rhesus_monkey_papillomavirus__gb_NC001678.1_'	CCATGGACACATTTGTA-----ATAACTGGAGACCA--CAACTATAACAC-------AAC
	'HumaHPV12-N1_type_178__gb_NC023891.1_'	---------GGAATTTG-------AGATACAGG-----AGCCTGTAACAC------GAAC
	'HumaHPV12-N1_type_132__gb_NC014955.1_'	-------TCAGGATTTGGTCAGATGGATATAGACGAACAGCCTAC------------AAC
	'HumaHPV12-N1_type_96__gb_NC_005134.2_'	CACAAGATATTCATTTG-------AAATAGAAG-----AGCCAACCCCTCCTAGAAAAAC
	'HumaHPV12-N1_type_5__gb_NC001531.1_'	TAGTAGGTATACATTTG-------AAATTGAAG-----AACCAACTCCTCCACGCCGCAG
	'HumaHPV12-N1_type_5b__dbj_D90252.1_'	TAGTAGGTATACATTTG-------AAATTGAAG-----AGCCAACTCCTCCACGCCGCAG
	'HumaHPV12-N1_type_5_isolate_S401__gb_JN211194.1_'	TAGTAGGTATACATTTG-------AAATTGAAG-----AGCCAACTCCTCCACGCCGCAG
	HPV12-N1__Query_220821_	CAGTAGATAGGAATTTG-------AAATAGAAC-----AGCCAACCCCCCCCCGGCAAAG
	'HumaHPV12-N1_RTRX7__gb_U85660.1_'	CAGTAGATATTCTTTTG-------AAATAGAAG-----AGCCAACTCCACCACGGCGCAG
	'HumaHPV12-N1_mSK144__gb_MH777286.2_'	CAGTAGATATTCTTTTG-------AAATAGAAG-----AGCCAACTCCACCAAGGCGCAG
	'HumaHPV12-N1_type_105__emb_FM955841.1_'	CAGTAGGTATTCCTTTG-------AAATTGAGG-----AACCTACTCCACCACGACGTAC
	'HumaHPV12-N1_type_99__emb_FM955838.1_'	TAGTAGATACTCATTTG-------AAATTGAAG-----AGTCTACTCCACCAAGGAAAAG
	'HumaHPV12-N1_type_8__gb_M12737.1_'	TAGTAGGTATTCATTTG-------AGATTGATG-----AACCTACACCACCACGGCAAAG
	'HumaHPV12-N1_type_49__gb_NC001591.1_'	TAGCAGATATACTTTTG-------AAATAGAGG-----AACCTACACCACCAAGACGCTC
	'HumaHPV12-N1_type_9__gb_NC001596.1_'	TAGTAGATATAGTTTTG-------AAATAGATG-----AAGGAACACCTCCTCG---GAC

	'Rhesus_monkey_papillomavirus__gb_NC001678.1_'	CAGCACACCCATTCCTGGTTCACGTGCCCCTGCACGACTTGGTCTAT------------A
	'HumaHPV12-N1_type_178__gb_NC023891.1_'	CAGCACGCCTGAGCAGCGTCTGGGAAGGGCATTTCAAAGAGCTCGGGAACTAT------A
	'HumaHPV12-N1_type_132__gb_NC014955.1_'	TAGTACTCCTACACAAAGATTGGAGACCACTTTAGTTAGAGCCAGGGAACTGT------A
	'HumaHPV12-N1_type_96__gb_NC_005134.2_'	TAGTACACCTGTAAGAATGGCTCAGCAGGCCTCACGAGCTTTACGTAGAGCTTTATACAA
	'HumaHPV12-N1_type_5__gb_NC001531.1_'	CAGTACTCCATTGCCACGCAATCAATCTGTAGGCCGTAGGAGGGGTTTCTCTTTGACTAA
	'HumaHPV12-N1_type_5b__dbj_D90252.1_'	CAGTACTCCATTGCCACGCAATCAA----CTGTAGGCCGCAGAGGGGTTTCTCTTACTAA
	'HumaHPV12-N1_type_5_isolate_S401__gb_JN211194.1_'	CAGTACTCCATTGCCACGCAATCAA----CTGTAGGCCGCAGAGGGGTTTCTCTTACTAA
	HPV12-N1__Query_220821_	CAGCVCTCCACTTCAGAGGACACAAACCACTGGCCGACGTAGAGGAGTGTCHCTAACAAA
	'HumaHPV12-N1_RTRX7__gb_U85660.1_'	TAGCACACCACTTCAAAGAGCACTATCCATTGGCAGGCGTAGGGGGCCTTCTCTAACAAA
	'HumaHPV12-N1_mSK144__gb_MH777286.2_'	TAGCACACCACTTCAAAGAGCACTATCCATTGGCAGGCGTAGGGGGCCTTCTCTAACAAA
	'HumaHPV12-N1_type_105__emb_FM955841.1_'	TAGTACTCCATCTCAAAGGCCACAAGT-ATTGGGCAACGTAGAGGGCTGTCATTGACCAA
	'HumaHPV12-N1_type_99__emb_FM955838.1_'	CAGCACACCTGTTCAAAGGACAGCAAC--CTGGTAGGCGTAGAGGAATCTCACTAACTAA
	'HumaHPV12-N1_type_8__gb_M12737.1_'	TAGCACACCTATTGAGAGACCTCAAGTAGTTGGTAGACGTAGAGGTATTTCTTTAACAAA
	'HumaHPV12-N1_type_49__gb_NC001591.1_'	TAGTACCCCACTACGCAACATCACACAAGCTGTAGGAAATTTAAGAAGATCACTATATAA
	'HumaHPV12-N1_type_9__gb_NC001596.1_'	TAGTACACCTGTCCAAAGAGCAGTACAATCATTATCTAGTCTGCGTAGAGCTCTATATAA

	'Rhesus_monkey_papillomavirus__gb_NC001678.1_'	TGGACGTGCTACCCAGCAAGTGCGGGTGGTGGATCCTGCATTTATAACCACCCCTGCGCG
	'HumaHPV12-N1_type_178__gb_NC023891.1_'	TAATAGACAAATAAGACAAATTAGAACCCGAAACAGGGACTTTTTAGGACCTGTTTCGCG
	'HumaHPV12-N1_type_132__gb_NC014955.1_'	TAATAAATATATTAGACAGGTACCTATAAGTGATCCAATCTTTTTACAACAACCTTCCCG
	'HumaHPV12-N1_type_96__gb_NC_005134.2_'	TCGTAGATTAACACAACAGGTTTCTGTAGAAAATCCTCTATTTTTACAACAGCCTTCTAA
	'HumaHPV12-N1_type_5__gb_NC001531.1_'	TAGACGTTTAGTACAGCAGGTACAAGTGGACAATCCATTGTTTCTAACTCAACCATCTAA
	'HumaHPV12-N1_type_5b__dbj_D90252.1_'	TAGACGTTTGGTACAGCAGGTACAAGTGGATAATCCATTGTTTCTAACTCAACCATCTAA
	'HumaHPV12-N1_type_5_isolate_S401__gb_JN211194.1_'	TAGACGTTTGGTACAGCAAGTACAAGTGGATAATCCATTGTTTCTAACTCAACCATCTAA
	HPV12-N1__Query_220821_	TAGAAGGCWAGTACACCAAGTGCAAGTTGATAATCCTTTATTTATAGATAATCCTTCTAA
	'HumaHPV12-N1_RTRX7__gb_U85660.1_'	TAGAAGGTTAGTTCAGCAAGTACAAGTAGACAATCCTTTATTTGTTTCTCGACCATCCAA
	'HumaHPV12-N1_mSK144__gb_MH777286.2_'	TAGAAGGTTAGTTCAGCAAGTACAAGTAGACAATCCTTTATTTGTTTCTCGACCATCCAA
	'HumaHPV12-N1_type_105__emb_FM955841.1_'	CAGAAGGCTAGTTCAGCAAGTACCAGTAGACAACTCTTTATTTTTAACTCAGCCATCTAA
	'HumaHPV12-N1_type_99__emb_FM955838.1_'	TAGGCGACTGGTCCAACAGGTGCCTGTTGAAAACCCTTTGTTTTTA--TAAGCCCTCTAA
	'HumaHPV12-N1_type_8__gb_M12737.1_'	TAGACGACTGATACAGCAGGTGGCTGTTGAGGATCCTTTGTTTTTATCAAAACCTTCCAA
	'HumaHPV12-N1_type_49__gb_NC001591.1_'	TAGGCGACTTACTCAACAAGTAAATGTCCAGGATCCATTATTCTTACAACAGCCCTCACG
	'HumaHPV12-N1_type_9__gb_NC001596.1_'	CAGACGTCTTACAGAACAAGTGGCTGTGACAGATCCATTATTTTTAAGTAGGCCTTCTCG

	'Rhesus_monkey_papillomavirus__gb_NC001678.1_'	ACTGGT------GACATATGACAACCCTGCATATGAGGGTGTGGACGATGCCACCCTGCA
	'HumaHPV12-N1_type_178__gb_NC023891.1_'	CGCAATTCAATTTGATTTTGAAAATCCCGCCTTTAGCACTGACGTCACTTTGCAGTTTGA
	'HumaHPV12-N1_type_132__gb_NC014955.1_'	CCTAGTTCAGTTTGAATATGAAAATCCCGCCTTTGATCCTGACGTCACTCTAGCATTTGA
	'HumaHPV12-N1_type_96__gb_NC_005134.2_'	ATTAGTTACTTTTCAATTTGATAACCCTGCATATGAGGAGGAAATAACACAAATATTTGA
	'HumaHPV12-N1_type_5__gb_NC001531.1_'	GTTAGTTCGTTTTGCATTTGATAATCCTGTTTTTGAGGAAGAAGTGACTAATATATTTGA
	'HumaHPV12-N1_type_5b__dbj_D90252.1_'	GTTAGTTCGTTTTGCATTTGATAATCCTGTTTTTGAGGAAGAAGTAACTAATATATTTGA
	'HumaHPV12-N1_type_5_isolate_S401__gb_JN211194.1_'	GTTAGTTCGTTTTGCATTTGATAATCCTGTTTTTGAGGAAGAAGTAACTAATATATTTGA
	HPV12-N1__Query_220821_	GTTAGYGTGCTTTTCATTTGATAACCCTGTATTTGAGGAGGATATAAYAAATATTTTTGA
	'HumaHPV12-N1_RTRX7__gb_U85660.1_'	ATTAGTAAGGTTTGCTTTTGATAATCCTGTATTTGAGGAGGATGTTACAAATATTTTTGA
	'HumaHPV12-N1_mSK144__gb_MH777286.2_'	ATTGGT--GGTTTGCTTTTGATAATCCTGTATTTGAGGAGGATGTTACAAATATTTTTGA
	'HumaHPV12-N1_type_105__emb_FM955841.1_'	ATTGGT--TCTTTTCTTTTGATAATCCTGTATTTGAAGAGGAGGTCACTAATATTTTTGA
	'HumaHPV12-N1_type_99__emb_FM955838.1_'	ATTAGT--ACGATTCATTTGATAATCCTGTTTTTGAAGATGAGGTTACTAATATTTTTGA
	'HumaHPV12-N1_type_8__gb_M12737.1_'	ATTAGT--AAGGTTCATTTGATAATCCTGTATTTGAAGAGGAGGTCACTAATATATTTGA
	'HumaHPV12-N1_type_49__gb_NC001591.1_'	TTTAGTTCGCTTTGCCTTTGATAATCCTGTGTTTGAAGAAGAAGTTACACAAATATTTGA
	'HumaHPV12-N1_type_9__gb_NC001596.1_'	TTTAGTTCAATTTCAGTTTGATAATCCAGCATTTGAAGATGAGGTCACACAAATATTTGA

	'Rhesus_monkey_papillomavirus__gb_NC001678.1_'	ATTTTCCCACTCTGACATTCACCAGCCGCCAGATCCTGACTTCCTTGACATTGTGGCATT
	'HumaHPV12-N1_type_178__gb_NC023891.1_'	TCAAGACGTGCAGAATGTAGCTGCTACTCCAGATCCAGATTTTGCAGATGTTATCACAGT
	'HumaHPV12-N1_type_132__gb_NC014955.1_'	GCGGGACTTGGCATCAGTAGAGGCTGCACCCAATGAAGATTTTGCTGACATAGTGAAACT
	'HumaHPV12-N1_type_96__gb_NC_005134.2_'	GAGGGATTTAAGCTCCATTGAAGAACCTCCAGATAGACAATTTATGGATGTTGTTAAATT
	'HumaHPV12-N1_type_5__gb_NC001531.1_'	AAATGATCTGGATGTCTTTGAAGAACCTCCAGACAGAGATTTTCTTGATGTTAGGGAATT
	'HumaHPV12-N1_type_5b__dbj_D90252.1_'	AAATGATCTGGATGTATTTGAAGAACCTCCAGACAGAGATTTTCTTGATGTTAGGGAATT
	'HumaHPV12-N1_type_5_isolate_S401__gb_JN211194.1_'	AAATGATCTGGATGTATTTGAAGAACCTCCAGACAGAGATTTTCTTGATGTTAGGGAATT
	HPV12-N1__Query_220821_	ACAGGAMTTAGAAACATTTGAGGAGCCACCTGATGGGGATTTCCTTGATATTAAAAAGCT
	'HumaHPV12-N1_RTRX7__gb_U85660.1_'	GCAGGATGTAGATACGTTTGAAGAGCCCCCTGATAGGGATTTTTTAGACATTCGCAAACT
	'HumaHPV12-N1_mSK144__gb_MH777286.2_'	GCAGGATTTAGATACGTTTGAAGAGCCACCTGATAGGGATTTTTTAGACATTCGCAAACT
	'HumaHPV12-N1_type_105__emb_FM955841.1_'	ACAGGATATTGATGAGTTCGAGGAGCCGCCTGACAGAGATTTTCTTGATGTGCGTCAGCT
	'HumaHPV12-N1_type_99__emb_FM955838.1_'	GCAGGATTTGGATTTAGTTGAAGAACCTCCTGACAGGGATTTTCTTGATGTCAGACGACT
	'HumaHPV12-N1_type_8__gb_M12737.1_'	GCAAGATGTGGA--CATTCGAGGAGCCTCCAGATAGAGATTTTCTTGATGTTCGGCAGCT
	'HumaHPV12-N1_type_49__gb_NC001591.1_'	AAGGGACGTAGCAGCTGTAGAAGAACCTCCAGACAGAGACTTTTTAGATATAGCAAAATT
	'HumaHPV12-N1_type_9__gb_NC001596.1_'	AAGAGATCTAAGTACTGTTGAGGAGCCTCCAGATAGGCAATTTTTAGATGTACAACGCCT

	'Rhesus_monkey_papillomavirus__gb_NC001678.1_'	GCACAGGCCCGC---CTTGACCTCACGTAAGGGCACCGTGCGCTTTAGCCGATTAGGCCA
	'HumaHPV12-N1_type_178__gb_NC023891.1_'	ACACAGGCCTCAATACTCGGAAACCGATAGTGGTCGCGTTAGAGTTAGCAGACTTGCCAG
	'HumaHPV12-N1_type_132__gb_NC014955.1_'	TAGCAGGCCACGGTTAACTGAGTATGCTCCAGGGGTGGTTCGAGTGAGCAGATTGGGTGA
	'HumaHPV12-N1_type_96__gb_NC_005134.2_'	AGGTAGGCCTACATATGCTGAAACACCAGAAGGTTACATTAGAGTCAGTAGACTTGGGAA
	'HumaHPV12-N1_type_5__gb_NC001531.1_'	GGGACGTCCACAATATTCTACAACACCAGCGGGATATGTTAGAGTAAGCAGGTTGGGGAC
	'HumaHPV12-N1_type_5b__dbj_D90252.1_'	AAGACGT-CACAATATTCTACAACACCAGCGGGATATGTCAGGGTAAGCAGATTGGGGAC
	'HumaHPV12-N1_type_5_isolate_S401__gb_JN211194.1_'	AAGACGT-CACAATATTCTACAACACCAGCGGGATATGTCAGGGTAAGCAGATTGGGGAC
	HPV12-N1__Query_220821_	AAGTCGA-ASNAATACTCTMCAACACCTGCTGGATATGTTMRGGTCAGTAGGNTANGNAN
	'HumaHPV12-N1_RTRX7__gb_U85660.1_'	GGGACGA-CCCAATACTCAACAACACCTGCAGGTTATGTTAGGGTAAGTCGACTCGGCAC
	'HumaHPV12-N1_mSK144__gb_MH777286.2_'	GGGACGA-CCCAATACTCAACAACACCTGCAGGTTATGTTAGGGTAAGTCGACTCGGCAC
	'HumaHPV12-N1_type_105__emb_FM955841.1_'	AGGCCGC-CTCAATATTCTACTACCCCAGCAGGATACGTGCGGGTCAGCAGGCTAGGCAC
	'HumaHPV12-N1_type_99__emb_FM955838.1_'	AGGCCGT-CCACATATTCGACTACACCAGCAGGGTACGTTAGGGTCAGTAGATTAGGCAC
	'HumaHPV12-N1_type_8__gb_M12737.1_'	AGGGCGC-CACAATACTCTACTACACCAGCTGGCTATGTCAGAGTTAGCAGGTTAGGCAC
	'HumaHPV12-N1_type_49__gb_NC001591.1_'	AAGCCGCCCTCTTTACTCTGAAACACCACAGGGATATGTCAGGGTAAGCCGCTTAGGTAA
	'HumaHPV12-N1_type_9__gb_NC001596.1_'	TAGTAGGCCTTTATATACAGAAACACCTCAGGGATATGTTCGGGTTAGTAGACTAGGCCG

	'Rhesus_monkey_papillomavirus__gb_NC001678.1_'	GCGGGCAACACTAACCACGCGCAGTGGTAAGCGTATTGGGGCCAAGGTGCATTTCTATCA
	'HumaHPV12-N1_type_178__gb_NC023891.1_'	ACGGGGAACAATCATTACTAGAAGTGGTACGCAAATAGGTGAAAATGTACACTTCTATTT
	'HumaHPV12-N1_type_132__gb_NC014955.1_'	AACTAACACTATAACAACGCGCAGTGGTACCACTATAGGTCAAACAGTGCACTTTTATTA
	'HumaHPV12-N1_type_96__gb_NC_005134.2_'	ACGAGCAACCATCAGAACACGCTCTGGAGCACAGGTTGGCACTCAAGTTCACTTTTACAG
	'HumaHPV12-N1_type_5__gb_NC001531.1_'	TCGAGCCACTATTCGCACTCGCTCTGGTGCACAGATAGGGTCGCAAGTCCATTTTTACAG
	'HumaHPV12-N1_type_5b__dbj_D90252.1_'	CCGAGCCA--ATTCGCACTCGCTCGGGTGCACAAATAGGGTCGCAAGTCCATTTTTACAG
	'HumaHPV12-N1_type_5_isolate_S401__gb_JN211194.1_'	CCGAGCCA--ATTCGCACTCGCTCGGGTGCACAAATAGGGTCGCAAGTCCATTTTTACAG
	HPV12-N1__Query_220821_	NCGNNGTMCAATTCGCACACGTTCAGGAKCTCAAATAGGAASNCAGGTTCATTTTTATAG
	'HumaHPV12-N1_RTRX7__gb_U85660.1_'	CCGGGCCACTATTCGCACACGTTCAGGTGCTCAAATAGGATCTCAAGTACATTTCTATAG
	'HumaHPV12-N1_mSK144__gb_MH777286.2_'	CCGGGCCACTATTCGCACACGTTCAGGTGCTCAAATAGGATCTCAAGTACATTTTTATAG
	'HumaHPV12-N1_type_105__emb_FM955841.1_'	ACGTGGGACCATTCGCACACGCTCGGGAGCACAAATAGGGTCTCAAGTTCATTTCTATAG
	'HumaHPV12-N1_type_99__emb_FM955838.1_'	ACGTGGCACTATTCGCACGCGGTCTGGTGCACAAATAGGCTCACAGGTTCATTTCTATAG
	'HumaHPV12-N1_type_8__gb_M12737.1_'	ACGTGGCACCATTCGCACACGTTCTGGTGCACAAATTGGGTCGCAGGTACATTTTTACAG
	'HumaHPV12-N1_type_49__gb_NC001591.1_'	TAGGGCTTCTATTAGAACACGTAGTGGAGCTACAGTAGGGGCTCAAGTGCATTTTTATAC
	'HumaHPV12-N1_type_9__gb_NC001596.1_'	AAGAGCAACAATCCGCACACGTAGTGGTGCACAGGTGGGCGCACAGGTTCATTTCTACAG

	'Rhesus_monkey_papillomavirus__gb_NC001678.1_'	TGACCTCAGTCCCAT------TGCCCCTGCAGAAAGCATCGAGTTGCAGCCCCTG-----
	'HumaHPV12-N1_type_178__gb_NC023891.1_'	TGACCTCAGTACTATAGGTTCTGACGCTGCTGATGCCATAGAATTAGGGACAATAGGCCA
	'HumaHPV12-N1_type_132__gb_NC014955.1_'	TGATATTAGTAATAT------AGTAGAAGCTGAAAGTATGGAGCTACAAACTTTAGGAGA
	'HumaHPV12-N1_type_96__gb_NC_005134.2_'	AGATATAAGCACTAT------TGACACAGAACCCTCCATTGAATTGCAACTGTTAGGGGA
	'HumaHPV12-N1_type_5__gb_NC001531.1_'	AGATCTTAGCTCTAT------TAATACTGAAGATCCTATTGAATTACAATTATTAGGCCA
	'HumaHPV12-N1_type_5b__dbj_D90252.1_'	AGATCTTAGCTCTAT------TAATACTGAGGATCCTATTGAATTACAATTATTAGGCCA
	'HumaHPV12-N1_type_5_isolate_S401__gb_JN211194.1_'	AGATCTTAGCTCTAT------TAATACTGAGGATCCTATTGAATTACAATTATTAGGCCA
	HPV12-N1__Query_220821_	AGACWTMAGTTCTAT------TGATTCAGAAGACGCTRYTGAGCTACAATTATTAGGCCA
	'HumaHPV12-N1_RTRX7__gb_U85660.1_'	AGATTTAAGTTCAAT------AGATTCTGAGGACCCTATTGAGCTACAGTTATTAGGTCA
	'HumaHPV12-N1_mSK144__gb_MH777286.2_'	GGATTTAAGTTCAAT------AGATTCCGAGGACCCTATTGAGCTACAGTTATTAGGTCA
	'HumaHPV12-N1_type_105__emb_FM955841.1_'	GGACCTGAGTTCTAT------TAATACAGAAGATCCTATTGAATTACAATTCCTAGGTCA
	'HumaHPV12-N1_type_99__emb_FM955838.1_'	GGATTTAAGCTCCAT------TAATACTGATGATGCATTGGAGTTACAATTGCTGGGGCA
	'HumaHPV12-N1_type_8__gb_M12737.1_'	GGATTTAAGTTCAAT------CAATACAGAAGATCCTATAGAACTCCAACTATTAGGTCA
	'HumaHPV12-N1_type_49__gb_NC001591.1_'	AGATCTTAGCACAAT------CGATGCAGAGGAGTCTATAGAGTTATCACTATTAGGGGA
	'HumaHPV12-N1_type_9__gb_NC001596.1_'	GGACTTAAGCACCAT------TAACACAGAAGAACCTATAGAAATGCAATTATTGGGGGA

	'Rhesus_monkey_papillomavirus__gb_NC001678.1_'	-------------------TCATCTCAGGGAGAGCTGTATGACATATATGCAGATGTAGA
	'HumaHPV12-N1_type_178__gb_NC023891.1_'	ACATTCAGGCGAAACTGCAATTGTAGATGCAGTGGCAGAGAGCACATTTGTAGATATCCC
	'HumaHPV12-N1_type_132__gb_NC014955.1_'	ACATTCAGGCCTATCCACGATAGTAGATGATATACTCGCTTCTACAATAGTTGATCCATT
	'HumaHPV12-N1_type_96__gb_NC_005134.2_'	ACATTCTGGGGATGCTAGTATTGTTCAAGGCCCAGTAGAAAGTACATTTGTTAATATGGA
	'HumaHPV12-N1_type_5__gb_NC001531.1_'	ACATTCAGGTGATGCTACTATAGTCCACGGACCTGTTGAAAGCACATTTATAGATATGGA
	'HumaHPV12-N1_type_5b__dbj_D90252.1_'	ACATTCTGGTGATGCTACTATAGTCCAGGGACCTGTTGAAAGCACATTTATAGATATGGA
	'HumaHPV12-N1_type_5_isolate_S401__gb_JN211194.1_'	ACATTCTGGTGATGCTACTATAGTCCAGGGACCTGTTGAAAGCACATTTATAGATATGGA
	HPV12-N1__Query_220821_	ACATTCAGGTGATGCAACTVNGCTGCAAGGCACTGTTGAAAGTACATTTGTAGATAYKGA
	'HumaHPV12-N1_RTRX7__gb_U85660.1_'	ACATTCTGGGGATGCGACCATCATACAAGGTACTGTGGAAAGTACGTTCATAGACATGGA
	'HumaHPV12-N1_mSK144__gb_MH777286.2_'	ACATTCTGGGGATGCGACCATCATACAAGGTTCTGTGGAAAGTACGTTCATAGACATGGA
	'HumaHPV12-N1_type_105__emb_FM955841.1_'	ACACTCTGGGGATGCAA--ATAGTGCAAGGTCCAGTGGAAAGCACCTTTATAGATGTAGA
	'HumaHPV12-N1_type_99__emb_FM955838.1_'	ACATTCTGGAGATTCTACTATAGTGCAAGGCCCTGTAGAAAGTACTTTTGTGAACATTGA
	'HumaHPV12-N1_type_8__gb_M12737.1_'	ACATTCTGGGGATTCAA--ATAGTACAGGGTCCTGTGGAAAGCACTTTTGTAAATGTTGA
	'HumaHPV12-N1_type_49__gb_NC001591.1_'	ACATTCTGGTGATGCTACTATTGTCCAAGGCCCAGTAGAAAGCTCATTTGTAGATTTAAA
	'HumaHPV12-N1_type_9__gb_NC001596.1_'	ACACTCAGGTGACAGTACCATAGTACAAGGCCCAGTTGAAAGTTCAATTGTTGATGTTAA

	'Rhesus_monkey_papillomavirus__gb_NC001678.1_'	CGGG------------------------------CAAGAGGACGCTGCAGCTGTGGCTAA
	'HumaHPV12-N1_type_178__gb_NC023891.1_'	TAAT---------------------------------------------------AGTAG
	'HumaHPV12-N1_type_132__gb_NC014955.1_'	GAAT---------------------------------------------------AATGC
	'HumaHPV12-N1_type_96__gb_NC_005134.2_'	TGTA------------------------------CAAGAAATTCCTACTTTGGAGGAAGT
	'HumaHPV12-N1_type_5__gb_NC001531.1_'	TATT------------------------------TCTGAAAATCCATTATCTGAAAGCAT
	'HumaHPV12-N1_type_5b__dbj_D90252.1_'	TATT------------------------------TCTGAAAATCCATTATCAGAAAGCAT
	'HumaHPV12-N1_type_5_isolate_S401__gb_JN211194.1_'	TATT------------------------------TCTGAAAATCCATTATCAGAAAGCAT
	HPV12-N1__Query_220821_	CATA------------------------------GCGGAAGATCGGAAGTCTGAAAGTAT
	'HumaHPV12-N1_RTRX7__gb_U85660.1_'	TACA------------------------------GCAGAAAATCCTTTGTCTGAGAGTAT
	'HumaHPV12-N1_mSK144__gb_MH777286.2_'	TACA------------------------------GCAGAAAATCCTTTGTCTGAGAGTAT
	'HumaHPV12-N1_type_105__emb_FM955841.1_'	TATG------------------------------TCAGAAAATCCTTTGTCAGAGACTGT
	'HumaHPV12-N1_type_99__emb_FM955838.1_'	TGTT------------------------------ACAGAAAATCCATTATCTGAAAGTAT
	'HumaHPV12-N1_type_8__gb_M12737.1_'	TATT------------------------------TCTGAAAATCCTTTATCTGAAAGTAT
	'HumaHPV12-N1_type_49__gb_NC001591.1_'	TGTT------------------------------CAGGAACTGCCTCAAGTAATAGAAGT
	'HumaHPV12-N1_type_9__gb_NC001596.1_'	TATTGATGAACCTGATGGTTTGGAGGTGGGAAGACAGGAAACCCCTTCTGTTGAAGATGT

	'Rhesus_monkey_papillomavirus__gb_NC001678.1_'	CACCCCATT----------AAACAGCAACAGCAGTGGCATTGCAAGCCCCTGGAACACCA
	'HumaHPV12-N1_type_178__gb_NC023891.1_'	TGAAATA---------CAATTTGATGATGAGGATTTGCTTGATACTCAAGTAGAAAATTT
	'HumaHPV12-N1_type_132__gb_NC014955.1_'	AGACGTT---------GCAGTTACAGAAGATGATTTATTAGATACCTTTACAGAGGATTT
	'HumaHPV12-N1_type_96__gb_NC_005134.2_'	GCCAGAA---------TTACATTCTGAAGATGTGCTATTAGAGGAGGCATTAGAAGACTT
	'HumaHPV12-N1_type_5__gb_NC001531.1_'	TGAAGCA------------TATTCACATGATTTATTATTAGATGAAACGGTGGAAGATTT
	'HumaHPV12-N1_type_5b__dbj_D90252.1_'	TGAAGCA------------TATTCACATGATTTATTACTAGATGAGGCGGTGGAAGATTT
	'HumaHPV12-N1_type_5_isolate_S401__gb_JN211194.1_'	TGAAGCA------------TATTCACATGATTTATTACTAGATGAGGCGGTGGAAGATTT
	HPV12-N1__Query_220821_	TGAGGCT------------CATTCTGATGACCAGCGACTTGATGAAGCTGTGGAGGATTT
	'HumaHPV12-N1_RTRX7__gb_U85660.1_'	TGAGGCG------------CATTCTAATGATCTGCTACTTGATGAAGCTGTTGAGGATTT
	'HumaHPV12-N1_mSK144__gb_MH777286.2_'	TGAGGCG------------CATTCTAATGATCTGCTACTTGATGAAGCTGTTGAGGATTT
	'HumaHPV12-N1_type_105__emb_FM955841.1_'	TGACGCT------------GGATCCGAAGATTTCTTATTAGATGAGGCTGTTGAGGACTT
	'HumaHPV12-N1_type_99__emb_FM955838.1_'	AGATGCC------------TTTTCAGATGATTTATTACTTGATGAAGCTGTAGAAGATTT
	'HumaHPV12-N1_type_8__gb_M12737.1_'	TCAGGCA------------TTTTCAGATGATTTACTACTGGATGAAACTGTAGAGGATTT
	'HumaHPV12-N1_type_49__gb_NC001591.1_'	AGACCCAGAACCTACTTTCCACTCTGATGATTTGCTACTGGATGAGCAAAATGAAGATTT
	'HumaHPV12-N1_type_9__gb_NC001596.1_'	GGATTTT------------AATTCTGAAGACTTACTGTTAGATGAGGGTGTAGAAGATTT

	'Rhesus_monkey_papillomavirus__gb_NC001678.1_'	CAGTGCCACTCAGT---------GCAGGGGCGGACGTGACGCTGCAGT--------CCGG
	'HumaHPV12-N1_type_178__gb_NC023891.1_'	TGAAGGGGGTCACCTAGTTCTATCTGGCACTGGTCGTAGAGGTGCAGTTTATA---GTTT
	'HumaHPV12-N1_type_132__gb_NC014955.1_'	TAATAATGCACATATAGTACTACATTCTGTAGGTCAGGAGGATGAAGATATTATATCTTT
	'HumaHPV12-N1_type_96__gb_NC_005134.2_'	TAGTGGAGCACAATTAGTTTTTGGAAATTCTAGAAGATCAAATG------------TAAT
	'HumaHPV12-N1_type_5__gb_NC001531.1_'	CAGTGGGTCTCAGCTGGTTATAGGTAATCGAAGGAGCACAAACT------------CTTA
	'HumaHPV12-N1_type_5b__dbj_D90252.1_'	TAGTGGGTCCCAGCTTGTTATAGGTAATCGAAGGAGCACAAACT------------CTTA
	'HumaHPV12-N1_type_5_isolate_S401__gb_JN211194.1_'	TAGTGGGTCTCAGCTTGTTATAGGTAATCGAAGGAGCACAACCT------------CTTA
	HPV12-N1__Query_220821_	TAGCGGGTCACAAAWAKTTATTGGAAACAGACGCAGCACAACAT------------CATV
	'HumaHPV12-N1_RTRX7__gb_U85660.1_'	TAGTGGCTCTCAATTAGTTATAGGAAATAGACGTAGTACTACAT------------CATA
	'HumaHPV12-N1_mSK144__gb_MH777286.2_'	TAGTGGCTCTCAATTAGTTATAGGAAATAGACGTAGTACTACAT------------CATA
	'HumaHPV12-N1_type_105__emb_FM955841.1_'	CAGTGGATCCCAATTAGTGATAGGTAATAGACGGAGTACAACAT------------CCTA
	'HumaHPV12-N1_type_99__emb_FM955838.1_'	TAGTGGGTCTCAATTGGTGATTGGCAATAGACGCAGCACAACCT------------CATA
	'HumaHPV12-N1_type_8__gb_M12737.1_'	TAGTGGGTCCCAACTGGTAATAGGTAATAGAAGAAGTACAACTT------------CTTA
	'HumaHPV12-N1_type_49__gb_NC001591.1_'	TTCTGGCTCCCAGTTAGTTTATGGTAGTGGCAGGCGTTCTACCA------------CATT
	'HumaHPV12-N1_type_9__gb_NC001596.1_'	TAGTGGGTCTCAGCTAGTCGTTGGCACACGCCGCAGTACAAATA------------CATT

	'Rhesus_monkey_papillomavirus__gb_NC001678.1_'	CCCCGACGTGTCCCTGGATGCACCAGTGGCTG----------------------------
	'HumaHPV12-N1_type_178__gb_NC023891.1_'	TCCTACATTAGCTCCTGGTGTTGCACCGAAGA---TATTTGTTGATGACTTTGCTAAAAA
	'HumaHPV12-N1_type_132__gb_NC014955.1_'	GCCTGTACTGCCCCCTGGTGCTGCTTTAAAGG---TATTTGTTGCAGATGCTGGCGATGG
	'HumaHPV12-N1_type_96__gb_NC_005134.2_'	AACTATTCCTAGATTTGAGACTCCAAGAGAGATTAATATTTATACACCAGATTTAGATGG
	'HumaHPV12-N1_type_5__gb_NC001531.1_'	CACTGTTCCTAGGTTTGAAACTACAAGAAATGGTTCATACTATACACAAGACACAAAGGG
	'HumaHPV12-N1_type_5b__dbj_D90252.1_'	CACTGTTCCTAGGTTTGAAACTACAAGAAATGGTTCATATTATACCCAAGACACAAAGGG
	'HumaHPV12-N1_type_5_isolate_S401__gb_JN211194.1_'	CACTGTTCCTAGGTTTGAAACTACAAGGAATGGTTCATATTATACCCAAGACACAAAGGG
	HPV12-N1__Query_220821_	CTCTGTGCCCCGTTTTGAAACTACAAGGAGCAGTTCTTATTATGTGCAAGATAGRAAAGG
	'HumaHPV12-N1_RTRX7__gb_U85660.1_'	TACTGTCCCATGGTTTGAAACAACAAGAAACAGCTCCTATTATGTGCAGGACACACAAGG
	'HumaHPV12-N1_mSK144__gb_MH777286.2_'	TACTGTCCCACGGTTTGAAACAACAAGAAACAGCTCCTATTATGTGCAGGACACACAAGG
	'HumaHPV12-N1_type_105__emb_FM955841.1_'	TACTGTACCCCGTTTTGAAACAACAAGGAACAGCTCATATTATGTGCAGGACACAAAGGG
	'HumaHPV12-N1_type_99__emb_FM955838.1_'	CACAGTTCCTAGATTTGAAACAACAAGGAATAGCTCTTACTATATTCAAGACACTAAAGG
	'HumaHPV12-N1_type_8__gb_M12737.1_'	TACTGTTCCTAGATTTGAAACAACAAGAAGTGGCTCTTATTATGTGCAAGACACTAAAGG
	'HumaHPV12-N1_type_49__gb_NC001591.1_'	TACTGTACCCCGCTTCTCTACTCCCAGATCTGATACCTTTTATGTACAAGATTTGGAAGG
	'HumaHPV12-N1_type_9__gb_NC001596.1_'	AACAGTGCCACGCTTTGAAACTCCAAGGGACACTAGTTTTTATATTCAGGATATACAAGG

	'Rhesus_monkey_papillomavirus__gb_NC001678.1_'	---------------------------------------AATCG---CCTGTGCACCCTG
	'HumaHPV12-N1_type_178__gb_NC023891.1_'	TCTTTTTGTATCATATCCTATCAGCCATAATAAAACTGATATTATAGGC------CCGGA
	'HumaHPV12-N1_type_132__gb_NC014955.1_'	ACTATTTGTTTCTTACCCAACGGACATCGATACAGCTATTACAATAAACTT---ACCAGA
	'HumaHPV12-N1_type_96__gb_NC_005134.2_'	ATATTACATATCATATCCAGAAACAAGGAATATTCCAGAAGTTATATACACTGAGCCAGA
	'HumaHPV12-N1_type_5__gb_NC001531.1_'	ATATTATGTTGCATATCCAGAGTCACGTAATAATGCAGAAATCATTTATCCTACACCTGA
	'HumaHPV12-N1_type_5b__dbj_D90252.1_'	ATATTATGTTGCTTATCCGGAGTCACGTAATAATGCAGAAATCATTTATCCTACACCTGA
	'HumaHPV12-N1_type_5_isolate_S401__gb_JN211194.1_'	ATATTATGTTGCTTATCCGGAGTCACGTAATAATGCAGAAATCATTTATCCTACACCTGA
	HPV12-N1__Query_220821_	TTATTATGTGGCTTATCCTGARAATAGAAATACTGCAGAAATCATTTATCCAACACCAGA
	'HumaHPV12-N1_RTRX7__gb_U85660.1_'	TTATTATGTGGCTTATCCTGAGAGTCGAGATACTGCAGAAATAATTTATCCTACACCAGA
	'HumaHPV12-N1_mSK144__gb_MH777286.2_'	TTATTATGTGGCTTATCCTGAGAGTCGAGATACTGCAGAAATAATTTATCCTACACCAGA
	'HumaHPV12-N1_type_105__emb_FM955841.1_'	CTATTATGTGGCATATCCTGAGAGTCGCGATACTGCAGAGATCATCTATCCAACTCCTGA
	'HumaHPV12-N1_type_99__emb_FM955838.1_'	GTATTATGTGGCATATCCTGAAAGTCGGAATAATGAGGAAATAATTTATCCCACCCCTGA
	'HumaHPV12-N1_type_8__gb_M12737.1_'	TTATTATGTGGCTTATCCTGAAAGTCGCAATAATGAGGAAATAATTTACCCTACACCTGA
	'HumaHPV12-N1_type_49__gb_NC001591.1_'	TTATGCTGTGTCATATCCTGAACGAAGGAATTATCCAGAAATTATTTATCCTCAACCCGA
	'HumaHPV12-N1_type_9__gb_NC001596.1_'	CTACACAGTGTCCTATCCCGAGTCTAGACAAACCACAGATATAATTTTTCCACATCCTGA

	'Rhesus_monkey_papillomavirus__gb_NC001678.1_'	G-----AGTGCCTCTAAGGCCTTCTGCACATATTATTCTGTACGGGGGAGACTTTTATTT
	'HumaHPV12-N1_type_178__gb_NC023891.1_'	TACACTACATCCTTTGGAGCCTCCAATTATATTAGATTTTCAAAGTTCTACCTATTATTT
	'HumaHPV12-N1_type_132__gb_NC014955.1_'	TGGA--TTACCTATAGGTCCCAGTTATTATGTTGGGGTT----GATAATGACTTTTATTT
	'HumaHPV12-N1_type_96__gb_NC_005134.2_'	CACG--ACTCCAACAATAATAATTCATACAGAGGATTTC----AGTGGTGATTATTATTT
	'HumaHPV12-N1_type_5__gb_NC001531.1_'	T-----ATTCCTGTAGTCATTATACACCCTCATGACAGT----ACAGGGGACTTTTATTT
	'HumaHPV12-N1_type_5b__dbj_D90252.1_'	C-----ATTCCTGTGGTCATTATACACACTCATGACAAT----ACAGGGGACTTTTATTT
	'HumaHPV12-N1_type_5_isolate_S401__gb_JN211194.1_'	C-----ATTCCTGTGGTCATTATACACACTCATGACAAT----ACAGGGGACTTTTATTT
	HPV12-N1__Query_220821_	T-----AGGAATGTGGTRGTTATACATACACATRATAAT----AKTRRTGACTTTTATTT
	'HumaHPV12-N1_RTRX7__gb_U85660.1_'	C-----ATTCCCGTGGTGGTCATTCATACCCATGATAGC----AGTGGTGACTTTTATTT
	'HumaHPV12-N1_mSK144__gb_MH777286.2_'	C-----ATTCCCGTGGTGGTCATTCATACCCATGATAGC----AGTGGTGACTTTTATTT
	'HumaHPV12-N1_type_105__emb_FM955841.1_'	T-----ATACCCATAGTTGTTATACATACCCATGATAGC----AGTGGCGATTTTTATTT
	'HumaHPV12-N1_type_99__emb_FM955838.1_'	A-----ATTCCAGTGGTTGTTATTCATACACATGATTAC----AGTGGTGATTTTTACTT
	'HumaHPV12-N1_type_8__gb_M12737.1_'	T-----CTTCCGGTGGTAATAATCCACACACATGATAAC----AGTGGTGACTTCTTCTT
	'HumaHPV12-N1_type_49__gb_NC001591.1_'	T-----TTGCCAACTGTAATAATTCATACTGCAGATACC----TCTGGGGACTTCTATTT
	'HumaHPV12-N1_type_9__gb_NC001596.1_'	C-----ACCCCCACAGTAGTAATCCACATCAATGATACA----TCAGGAGATTATTATTT

	'Rhesus_monkey_papillomavirus__gb_NC001678.1_'	GCACCCTAGCTACCTCGGTATTCGCAGGAAACGTAAACGC------ATGCACAATTTCT-
	'HumaHPV12-N1_type_178__gb_NC023891.1_'	ACATCCTTCTTTA---AGACGCAGACGGAAGCGGAAACGCTCAGATATTTATGATTTTC-
	'HumaHPV12-N1_type_132__gb_NC014955.1_'	ACATCCTTCCCTA---ATTCCCAAAAAGAAAAGAAGACGATTAGATTATTTTTAATGTT-
	'HumaHPV12-N1_type_96__gb_NC_005134.2_'	ACATCCAAGTTT------GAGACGAAGAAAAAGAAAACGA--GCCTATTTGTAATTTTT-
	'HumaHPV12-N1_type_5__gb_NC001531.1_'	ACATCCCAGTCT------TCACAGGCGCAAACGTAAAAGA--AAATATTTGTGATTTGC-
	'HumaHPV12-N1_type_5b__dbj_D90252.1_'	ACATCCCAGTCT------TCGCAGGCGCAAACGTAAAAGA--AAATATTTGTGATTTGC-
	'HumaHPV12-N1_type_5_isolate_S401__gb_JN211194.1_'	ACATCCCAGTCT------TCGCAGGCGCAAACGTAAAAGA--AAATATTTGTGATTTGC-
	HPV12-N1__Query_220821_	ACATCCTAGCCT------GCGGAGGCGCAMGSGTAAAAGA--AAATATTTGTGATTTAC-
	'HumaHPV12-N1_RTRX7__gb_U85660.1_'	GCATCCTAGTCT------TCGACGG-GCAAGGGTAAGAGA--AAATATTTGTGATTTGC-
	'HumaHPV12-N1_mSK144__gb_MH777286.2_'	GCATCCTAGTCT------TCGACGGCGCAAGCGTAAAAGA--AAATATTTGTGATTTGC-
	'HumaHPV12-N1_type_105__emb_FM955841.1_'	ACATCCCAGCCT------TCGCAAACGGAAGCGTAAAAGA--AAATATTTATGATTTGC-
	'HumaHPV12-N1_type_99__emb_FM955838.1_'	ACATCCCAGCCT------TCGTAAACGCAGGCGTAAAAGA--AAATATTTGTGATTTGC-
	'HumaHPV12-N1_type_8__gb_M12737.1_'	ACATCCTAGCCT------TCGCAGACGCAAACGTAAAAGA--AAATATTTGTGATTTGC-
	'HumaHPV12-N1_type_49__gb_NC001591.1_'	ACATCCAAGCCT------TCGCAGGCGAAAACGTAAACGC--ACTTATTTATGATATTT-
	'HumaHPV12-N1_type_9__gb_NC001596.1_'	ACACCCAAGTCT------CCAAAGGAAAAAACGCAAACGC--AAATATTTATAATTTTGT

	'Rhesus_monkey_papillomavirus__gb_NC001678.1_'	--TTTCAGATGT---CTATGTGGCGGCCTAGTGACTCCAAGGTCTACCTACCACCT---G
	'HumaHPV12-N1_type_178__gb_NC023891.1_'	--TTTCAGATGG---CTCTGTGGACACACCAGAATGGTAAACTGTATCTGCCACCCCCAA
	'HumaHPV12-N1_type_132__gb_NC014955.1_'	--TTACAGATGTCTTCTTTGTGGTTGCCAAGCGCTGGTCCATTGTACCTTCCTCCTGCAA
	'HumaHPV12-N1_type_96__gb_NC_005134.2_'	--TTGCAGATGTCATCATTGTGGTTGTCAACAACGGGTAAGGTCTATTTACCACCATCAA
	'HumaHPV12-N1_type_5__gb_NC001531.1_'	-ATTCGAGATGG---CAGTGTGGCACTCGGCTAATGGTAAAGTATATCTTCCACCATCGA
	'HumaHPV12-N1_type_5b__dbj_D90252.1_'	--TTGCAGATGG---CAGTGTGGCACTCGGCTAATGGTAAAGTATACCTTCCACCATCGA
	'HumaHPV12-N1_type_5_isolate_S401__gb_JN211194.1_'	--TTGCAGATGG---CAGTGTGGCACTCGGCTAATGGTAAAGTATACCTTCCACCATCGA
	HPV12-N1__Query_220821_	--TTGCAGATGG---MTGTGTGGCAAGCGGCCCATGGTAMYTTCTATCTACCACCATCAA
	'HumaHPV12-N1_RTRX7__gb_U85660.1_'	--TTACAGATGG---CTGTGTGGCATTCGGCTAACGGTAAGGTCTATCTACCACCATCAA
	'HumaHPV12-N1_mSK144__gb_MH777286.2_'	--TTACAGATGG---CTGTGTGGCATTCGGCTAACGGTAAGGTTTATCTACCACCATCAA
	'HumaHPV12-N1_type_105__emb_FM955841.1_'	--TTACAGATGG---CAGTGTGGCAATCGGCACATGGTAAGGTATACTTGCCACCATCAA
	'HumaHPV12-N1_type_99__emb_FM955838.1_'	--TTTCAGATGG---CAGTGTGGCAATCGGCTACCGGTAAGGTTTATCTGCCTCCTTCAA
	'HumaHPV12-N1_type_8__gb_M12737.1_'	--TTACAGATGG---CAGTGTGGCAATCGGCTACCGGTAAGGTTTATCTGCCTCCTTCAA
	'HumaHPV12-N1_type_49__gb_NC001591.1_'	-CTTTCAGATGACCTCGCTATGGTTACCTGCAACTGGTAAGGTATATCTACCACCTTCAA
	'HumaHPV12-N1_type_9__gb_NC001596.1_'	TTTTGCAGATGT---CATTGTGGCTTCCAGCAAGTGGTAAGGTATATTTGCCACCAGCAA

	'Rhesus_monkey_papillomavirus__gb_NC001678.1_'	TCCCTGTGTCTAAGGTGGTCAGCACGGATGAATATGTCTCTCGCACAAGCATATACTATC
	'HumaHPV12-N1_type_178__gb_NC023891.1_'	GACCAATCGCCAGAGTTCTCAGCACGGACGAATACGTGACAAATACTAGTCTGTTTTTCT
	'HumaHPV12-N1_type_132__gb_NC014955.1_'	AACCTACTGCACGAGTATTAAGAACTGATGAATATGTAACTGGTACAGATGTGTATTTTC
	'HumaHPV12-N1_type_96__gb_NC_005134.2_'	CACCAGTTGCCAGGGTGCAAAGCACGGACTCCTACATACAAAGAACAAACATCTATTATC
	'HumaHPV12-N1_type_5__gb_NC001531.1_'	CACCGGTGGCCAGAGTCCAAAGCACCGATGAATACATTCAAAGAACAAATATCTACTATC
	'HumaHPV12-N1_type_5b__dbj_D90252.1_'	CACCGGTGGCCAGAGTCCAAAGCACCGATGAATACATTCAAAGAACAAATATCTACTATC
	'HumaHPV12-N1_type_5_isolate_S401__gb_JN211194.1_'	CACCGGTGGCCAGAGTCCAAAGCACCGATGAATACATTCAAAGAACAAATATCTACTATC
	HPV12-N1__Query_220821_	CACCAGTGGCCAGGGTGCAAAGCACGGATGAATACATTCAAAGGACTAACATCTACTATC
	'HumaHPV12-N1_RTRX7__gb_U85660.1_'	CACCAGTGGCCAGGGTGCAAAGCACGGATGAATACATTCAAAGAACAAACATCTACTATC
	'HumaHPV12-N1_mSK144__gb_MH777286.2_'	CACCAGTGGCCAGGGTGCAAAGCACGGATGAATACATTCAAAGAACAAACATCTACTATC
	'HumaHPV12-N1_type_105__emb_FM955841.1_'	CACCAGTGGCCAGGGTGCAAAGCACGGACGAATACATACAAAGGACTAACATCTACTATC
	'HumaHPV12-N1_type_99__emb_FM955838.1_'	CACCAGTGGCCAGGGTGCAAAGCACGGATGAATATATTCAAAGAACAAACATCTACTATC
	'HumaHPV12-N1_type_8__gb_M12737.1_'	CACCAGTGGCCAGGGTGCAAAGCACGGATGAATACATTCAAAGAACTAACATCTACTATC
	'HumaHPV12-N1_type_49__gb_NC001591.1_'	CACCTGTGGCAAGGGTACAAAGCACGGATGAATACATTCAGAGGACAGACATCTACTATC
	'HumaHPV12-N1_type_9__gb_NC001596.1_'	CACCAGTGGCGAGAGTTCAAAGCACCGATGAATATGTGGAAAGAACAAATATTTTTTATC

	'Rhesus_monkey_papillomavirus__gb_NC001678.1_'	ACGCTGGCAGTTCCAGACTTCTGGCTGTTGGACATCCCTACTATGCTGTAAAGAAGGGCA
	'HumaHPV12-N1_type_178__gb_NC023891.1_'	ATGCTGGTACAGAACGCTTACTACAAGTAGGCCATCCATTTTTTGAAGTTA--GAAGCCC
	'HumaHPV12-N1_type_132__gb_NC014955.1_'	ATGCAGGCAGTGACCGCTTATTGATTGTTGGTCATCCATATTTTAATGTATATACAGGTA
	'HumaHPV12-N1_type_96__gb_NC_005134.2_'	ATGCTAATACTGACCGCCTGTTAACAGTAGGACATCCTTATTTTGATGTGAGGAAAAATA
	'HumaHPV12-N1_type_5__gb_NC001531.1_'	ATGCATTTAGTGACAGATTGTTAACTGTAGGTCATCCTTATTTCAATGTATACAATATTA
	'HumaHPV12-N1_type_5b__dbj_D90252.1_'	ATGCATTTAGTGACAGATTGTTAACTGTAGGTCATCCTTATTTCAATGTATATAATATTA
	'HumaHPV12-N1_type_5_isolate_S401__gb_JN211194.1_'	ATGCATTTAGTGACAGATTGTTAACTGTAGGTCATCCTTATTTCAATGTATATAATATTA
	HPV12-N1__Query_220821_	ACGCCAATACTGACHGACTACTCACTGTAGGACATCCATATTTCAATGTTTATGATAACA
	'HumaHPV12-N1_RTRX7__gb_U85660.1_'	ATGCCAATACTGACAGACTGCTCACTGTAGGCCATCCATATTTTAATGTGTATGATAATA
	'HumaHPV12-N1_mSK144__gb_MH777286.2_'	ATGCCAATACTGACAGACTACTCACTGTAGGCCATCCATATTTTAATGTGTATGATAATA
	'HumaHPV12-N1_type_105__emb_FM955841.1_'	ATGCAAATACTGACAGACCCCTTACTGTAGGTCATCCATATTTTAATGTATATAACAACA
	'HumaHPV12-N1_type_99__emb_FM955838.1_'	ACGCCAATACTGACAGACTTCTCACTGTAGGACACCCATACTTTAATATTTATAGTAACA
	'HumaHPV12-N1_type_8__gb_M12737.1_'	ACGCCAATACTGACAGACTGCTCACTGTAGGACATCCATATTTCAATGTTTACAACAATA
	'HumaHPV12-N1_type_49__gb_NC001591.1_'	ATGCTAATAGTGATCGATTGTTAACTGTAGGACATCCATATTTTGATGTGAGAGATACAG
	'HumaHPV12-N1_type_9__gb_NC001596.1_'	ATGCAATTAGTGACCGTTTGCTAACAGTGGGTCATCCATATTATGATGTCCGCTCAGGCG

	'Rhesus_monkey_papillomavirus__gb_NC001678.1_'	ACAACAA--------AGTGTCAGTGCCCAAG-GTTTCTGGTTTACAATACCGAGTGTTTC
	'HumaHPV12-N1_type_178__gb_NC023891.1_'	TCAGGAA------ACTGTTGAGGTGCCAAAG-GTATCTGGTAATCAATATAGGGTGTTAC
	'HumaHPV12-N1_type_132__gb_NC014955.1_'	ACGATAACAACAAAAAGTTAAGTATTCCTAAAGTTTCTTCATGTCAGTATAGAGTATTTC
	'HumaHPV12-N1_type_96__gb_NC_005134.2_'	ATGGAGAT--CATGAAGTGTTAGTTCCCAAG-GTGTCAGGTAATCAGTACAGGGCCTTTA
	'HumaHPV12-N1_type_5__gb_NC001531.1_'	ATGGTGA------TAAGCTTGAGGTTCCTAAGGTTTCAGGAAATCAACACAGAGTATTTC
	'HumaHPV12-N1_type_5b__dbj_D90252.1_'	CTGGTGA------TAAGCTTGAGGTCCCTAG----TCAGGAAATCAACACAGAGTATTTC
	'HumaHPV12-N1_type_5_isolate_S401__gb_JN211194.1_'	CTGGTGA------TAAGCTTGAGGTCCCTAG----TCAGGAAATCAACACAGAGTATTTC
	HPV12-N1__Query_220821_	CTGGTAA------AAAATTGGAGNTTNNNNG----TCAGGAAATCAACANNGAGTANTTC
	'HumaHPV12-N1_RTRX7__gb_U85660.1_'	CTGGGAA------AAAATTGGAGTTCTAAAG----TCAGGAAACCAACATAGGGTATTTC
	'HumaHPV12-N1_mSK144__gb_MH777286.2_'	CCGGGAA------AAAATTGGAGTTCTAAAG----TCAGGAAATCAACATAGGGTATTTC
	'HumaHPV12-N1_type_105__emb_FM955841.1_'	CTGGTGA------GACATTACAGGTTCCTAG----TCAGGCAATCAACACAGGGTGTTTC
	'HumaHPV12-N1_type_99__emb_FM955838.1_'	GCAGTGG------AACTTTAGAAGTTCCAAG----TCGGGAAATCAACACAGAGTGTTTC
	'HumaHPV12-N1_type_8__gb_M12737.1_'	ATGGTGA------CACATTACAGGTTCCCAG----TCGGGAAATCAACACAGGGTCTTTC
	'HumaHPV12-N1_type_49__gb_NC001591.1_'	CAGACAAT--TCTAAAATTTTAGTACCAAAG-GTTTCAGGTAATCAATATCGAGCCTTTA
	'HumaHPV12-N1_type_9__gb_NC001596.1_'	ACGGACAA-----AGGATTGAAGTCCCTAAA-GTGTCTGGTAATCAGTATCGGGCCTTTA

	'Rhesus_monkey_papillomavirus__gb_NC001678.1_'	GAGTGCGTTTGCCTGACCCCAATAAGTTTGGCCTTCCAGATGCTAACTTTTATGACCCTA
	'HumaHPV12-N1_type_178__gb_NC023891.1_'	GTTTAACATTACCTGATCCTAATAAATTTGCTTTAGTTGATTCCTCTATCTTTAACATGG
	'HumaHPV12-N1_type_132__gb_NC014955.1_'	ATTGTAAATTGCCAGATCCTAACAGGTTTGCATTAATAGATCAAAAGCTTTACAATCCCG
	'HumaHPV12-N1_type_96__gb_NC_005134.2_'	GGGTACACTTACCGGATCCTAACAGATTTGCTCTAGCTGACATGTCAGTGGTAAATCCTG
	'HumaHPV12-N1_type_5__gb_NC001531.1_'	GCCTAAAATTACCAGATCCTAACAGATTTGCATTACCTGATATGTCTGTTTACAACCCTG
	'HumaHPV12-N1_type_5b__dbj_D90252.1_'	GCCTAAAATTACCAGATCCCAACAGATTTGCATTAGCTGATATGTCTGTTTACAACCCTG
	'HumaHPV12-N1_type_5_isolate_S401__gb_JN211194.1_'	GCCTAAAATTACCAGATCCCAACAGATTTGCATTAGCTGATATGTCTGTTTACAACCCTG
	HPV12-N1__Query_220821_	GYCTCAAATTGCCAGATCCAAACAGATTGGCTTTAGCTGACATGTCTGTATATATTCCTG
	'HumaHPV12-N1_RTRX7__gb_U85660.1_'	GTTTGAAATTACCAGATCCAAACAGATTTGCTTTGGCTGACAAGTCTGTATACAACCCCG
	'HumaHPV12-N1_mSK144__gb_MH777286.2_'	GTTTAAAATTACCAGATCCAAACAGATTTGCTTTGGCTGACAAGTCTGTATACAACCCTG
	'HumaHPV12-N1_type_105__emb_FM955841.1_'	GTCTGAAGTTGCCTGATCCAAACAGATTTGCATTAGCTGACATGTCAGTTTATAATCCAG
	'HumaHPV12-N1_type_99__emb_FM955838.1_'	GCCTCAAATTGCCAGATCCCAATCGATTTGCATTAGCTGATATGTCCGTGTACAATCCAG
	'HumaHPV12-N1_type_8__gb_M12737.1_'	GCTT-AAATTACCAGATCCAAATAGGTTTGCACTGGCAGATATGTCTGTATACAATCCAG
	'HumaHPV12-N1_type_49__gb_NC001591.1_'	GATTACTATTACCAGATCCCAACAGATTTGCACTAGTAGATATGAATATATATAACCCAG
	'HumaHPV12-N1_type_9__gb_NC001596.1_'	GAATTAGCTTACCTGATCCAAATAGGTTTGCTTTAGCAGATATGTCAGTTTATAATCCTG

	'Rhesus_monkey_papillomavirus__gb_NC001678.1_'	ACACACAGCGCCTTGTGTGGGCCTGTTTAGGCGTGGAGGTGGGGCGTGGACAGCCACTGG
	'HumaHPV12-N1_type_178__gb_NC023891.1_'	ATAGAGAACGACTAGTATGGAGATTAAGAGGTATTGAAATAGGTCGTGGAGGACCGTTAG
	'HumaHPV12-N1_type_132__gb_NC014955.1_'	ATAGGGAACGTTTGGTATGGAAATTCACAGGAATGGAGATAGGTCGTGGTGGTCCCTTAG
	'HumaHPV12-N1_type_96__gb_NC_005134.2_'	ATAGGGAGCGTTTGGTATGGGCTGTTAGAGGAATGGAAATTGGTCGTGGACAGCCATTAG
	'HumaHPV12-N1_type_5__gb_NC001531.1_'	ACAAAGAACGTTTGGTTTGGGCCTGTAGAGGCTTAGAAATAGGTAGGGGCCAGCCATTAG
	'HumaHPV12-N1_type_5b__dbj_D90252.1_'	ACAAAGAACGTTTGGTTTGGGCCTGTAGAGGCTTAGAAATAGGTAGGGG----CAGCCAT
	'HumaHPV12-N1_type_5_isolate_S401__gb_JN211194.1_'	ACAAAGAACGTTTGGTTTGGGCCTGTAGAGGCTTAGAAATAGGTAGGGG----CAGCCAT
	HPV12-N1__Query_220821_	ATAGGGAAAGGATGGTCTGGGCCTGCAGAGGATTGGAAATAAGTAGSGG----CAGCCAC
	'HumaHPV12-N1_RTRX7__gb_U85660.1_'	ATAAAGAAAGGCTGGTATGGGGTTGCAGAGGGTTGGAAATCAGTAGAGG----CAGCCTT
	'HumaHPV12-N1_mSK144__gb_MH777286.2_'	ATAAAGAAAGGCTAGTATGGGGTTGCAGAGGGTTGGAAATCAGTAGAGG----CAGCCTT
	'HumaHPV12-N1_type_105__emb_FM955841.1_'	ATAAGGAGCGTTTGGTGTGGGCCTGTAGAGGTTTGGAAATAAGTAGAGG----CAACCAG
	'HumaHPV12-N1_type_99__emb_FM955838.1_'	ATAAGGAGCGATTGGTTTGGGCCTGTAGGGGTTTGGAAATCAGTAGAGG----CAACCAT
	'HumaHPV12-N1_type_8__gb_M12737.1_'	ACAAAGAAAGGTTGGTATGGGCTTGCAGAGGCTTAGAAATCAGTAGGGG----CAACCAT
	'HumaHPV12-N1_type_49__gb_NC001591.1_'	AAAAGGAAAGATTAGTATGGGCCTGTAGAGGCTTAGAAATTGGTCGTGGCCAGCCTTTAG
	'HumaHPV12-N1_type_9__gb_NC001596.1_'	ATAAGGAACGTCTAGTTTGGGCCTGTAGAGGTATTGAAATAGGCAGAGGACAACCTTTAG

	'Rhesus_monkey_papillomavirus__gb_NC001678.1_'	GAGTGGGCACCAGTGGTCATCCACTGCTGAACAAACTAGATGACACGGAAAATGGCCCTA
	'HumaHPV12-N1_type_178__gb_NC023891.1_'	GGGTAGCCACAACAGGCAATCCATTATTTAACAAATATAATGATACTGAAAATCCTAACA
	'HumaHPV12-N1_type_132__gb_NC014955.1_'	GGATTTCCTCTACTGGCCATCCACTATATAATAAAATTAGAGATACAGAAAATCCCAATC
	'HumaHPV12-N1_type_96__gb_NC_005134.2_'	GTGTAGGTACATCAGGACATCCATTATTTAACAAGGTGAAAGACACGGAAAATCCAAATG
	'HumaHPV12-N1_type_5__gb_NC001531.1_'	GTGTACGGAGTACTGGTCACCCTTATTTCAATAAAGTAAAAGATACAGAAAACAGTAATG
	'HumaHPV12-N1_type_5b__dbj_D90252.1_'	GGGTTGGGAGCACTGGTCACCCTTATTTCAATAAAGTAAAAGATACAGAAAACTCAAATA
	'HumaHPV12-N1_type_5_isolate_S401__gb_JN211194.1_'	GGGTTGGGAGCACTGGTCACCCTTATTTCAATAAAGTAAAAGATACAGAAAACAGTAATG
	HPV12-N1__Query_220821_	GCGTTGGAAGTACTCGASMTCCCTATTTTAACAAAATTAAAGAHASGGAAAACTCAAATA
	'HumaHPV12-N1_RTRX7__gb_U85660.1_'	GGGTTGGCAGTACTGGACATCCATATTTTAATAAGGTAAAAGACACGGAAAACACTAACA
	'HumaHPV12-N1_mSK144__gb_MH777286.2_'	GGGTTGGCAGTACTGGACATCCATATTTTAATAAGGTAAAAGACACGGAAAACACTAACA
	'HumaHPV12-N1_type_105__emb_FM955841.1_'	GTGTCGGCAGCACAGGTCACCCTTACTTTAATAAACTGAAGGATACTGAAAACAGTAATC
	'HumaHPV12-N1_type_99__emb_FM955838.1_'	GGGTTGGAACTACGGGACATCCTTATTTCAATAAGGTAAAAGATACAGAAAATAG-AATT
	'HumaHPV12-N1_type_8__gb_M12737.1_'	GGGTTGGGAGCACCGGCCATCCCTATTTTAATAAAGTGAAAGACACTGAAAACAGCAATT
	'HumaHPV12-N1_type_49__gb_NC001591.1_'	GTGTTGGTACAACAGGACATCCATTGTTTAACAAAGTCAAAGATACTGAAAATGCTAATA
	'HumaHPV12-N1_type_9__gb_NC001596.1_'	GGGTTGGAACATCAGGTCACCCATTATTTAATAAGGTTAGAGACACAGAAAACTCTAGCA

	'Rhesus_monkey_papillomavirus__gb_NC001678.1_'	AAGTGGCCGGGGGACAAGGAGCAGATAACAGGGAATGCGTGTCAATGGACTACAAGCAAA
	'HumaHPV12-N1_type_178__gb_NC023891.1_'	GATATCCTCTGGCTCAAACAGATGATAATAGGCAAAATGTATCTACAGACCCAAAACAAA
	'HumaHPV12-N1_type_132__gb_NC014955.1_'	AATATCCCGGAGATGGCGCAG---AACAGCGGATGGATTTTTCCATGGATCCTAAACAAG
	'HumaHPV12-N1_type_96__gb_NC_005134.2_'	GCTATAATACAGGTGGAAAGG---ATGATAGGGTGAATACATCCTTTGATCCCAAACAAA
	'HumaHPV12-N1_type_5__gb_NC001531.1_'	CATACATAACATTTTCTAAAG---ATGACAGACAGGATACATCTTTTGATCCTAAACAGA
	'HumaHPV12-N1_type_5b__dbj_D90252.1_'	AATTTTCTAAAGGCAGTAAGC---ATGATAGACTGAATACATCCTTTGATCCTAAACAAA
	'HumaHPV12-N1_type_5_isolate_S401__gb_JN211194.1_'	CATACATAACATTTTCTAAAG---ATGACAGACAGGATACATCCTTTGATCCTAAACAAA
	HPV12-N1__Query_220821_	AATATGCCACAGGCAGTAAGG---ATGATAGACAGAACACATCATTTGATCCTAAACAAA
	'HumaHPV12-N1_RTRX7__gb_U85660.1_'	ATTATACCACAGGCTCTACAG---ATGATAGGCAGAACACATCTTTTGACCCCAAACAAA
	'HumaHPV12-N1_mSK144__gb_MH777286.2_'	ATTATACCACAGGCTCTACAG---ATGATAGGCAGAACACATCTTTTGATCCCAAACAAA
	'HumaHPV12-N1_type_105__emb_FM955841.1_'	AATATTCCACA--CTCCAAAG---ATGACAGACAAAATACCTCTTTTGACCCAAAACAAA
	'HumaHPV12-N1_type_99__emb_FM955838.1_'	CATATATCACAACAACCAAAG---ATGACAGATTGAACACATCGTTTGATCCTAAACAAA
	'HumaHPV12-N1_type_8__gb_M12737.1_'	CATACACCACAA-CATTACAG---ATGACAGACAAAATACTTCCTTTGATCCTAAGCAAA
	'HumaHPV12-N1_type_49__gb_NC001591.1_'	ACTATATAGTAACTTCTAAAG---ATGATAGACAGGATACTTCATTTGACCCTAAACAGG
	'HumaHPV12-N1_type_9__gb_NC001596.1_'	ATTATCAAGGCACAACAATGG---ATGACAGGCAAAACACATCTTTTGACCCCAAACAGG

	'Rhesus_monkey_papillomavirus__gb_NC001678.1_'	CACAGCTGTGCATGCTAGGATGCAAGCCCCCTGTGGGTGAGCATTGGGGAAAAGGAAATC
	'HumaHPV12-N1_type_178__gb_NC023891.1_'	CACAGCTCTTTATGGTTGGCTGTGCGCCTCCAATAGGGGCTCATTGGGATATAGCTGAGT
	'HumaHPV12-N1_type_132__gb_NC014955.1_'	TTCAGTTATTTATTGTAGGATGTGCACCAGCTACAGGTGAATATTGGGATGTAGCAAAAA
	'HumaHPV12-N1_type_96__gb_NC_005134.2_'	TTCAAATGTTTGTTTTGGGTTGTATACCCTGCTTGGGGGAACATTGGGACAAGGCCTTAC
	'HumaHPV12-N1_type_5__gb_NC001531.1_'	TCCAAATGTTTATTGTAGGATGCACACCTTGCATAGGAGAGCATTGGGATAAAGCTGTTC
	'HumaHPV12-N1_type_5b__dbj_D90252.1_'	TCCAAATGTTCATTGTAGGATGCACACCTTGCATAGGAGAGCATTGGGATAAAGCTGTGC
	'HumaHPV12-N1_type_5_isolate_S401__gb_JN211194.1_'	TCCAAATGTTCATTGTAGGATGCACACCTTGCATAGGAGAGCATTGGGATAAGGCTGTGC
	HPV12-N1__Query_220821_	TCCAAATGTTTATAGTGGSCTGTACACCTTGTGTGGGAGAACACTGGGAGAAAGCCTTAC
	'HumaHPV12-N1_RTRX7__gb_U85660.1_'	TTCAGATGTTTATAGTAGGTTGTACACCTTGTGTGGGAGAGCATTGGGAAAAGGCCTTAC
	'HumaHPV12-N1_mSK144__gb_MH777286.2_'	TTCAGATGTTTATAGTAGGTTGTACACCTTGTGTGGGAGAGCATTGGGAAAAGGCCTTAC
	'HumaHPV12-N1_type_105__emb_FM955841.1_'	TACAGATGTTCATAGTTGGATGTACACCTTGTATTGGGGAACATTGGGAAAAGGCTTTGC
	'HumaHPV12-N1_type_99__emb_FM955838.1_'	TACAAATGTTTATTGTTGGCTGCACACCTTGTATTGGTGAACATTGGGAAAAAGCCCTTC
	'HumaHPV12-N1_type_8__gb_M12737.1_'	TACAAATGTTCATTGTGGGTTGCACACCCTGCATTGGTGAGCATTGGGAAAAAGCCATTC
	'HumaHPV12-N1_type_49__gb_NC001591.1_'	TACAAATGTTTATCATAGGTTGTACTCCTTGTATGGGTGAGTACTGGGACGCTGCTAAAC
	'HumaHPV12-N1_type_9__gb_NC001596.1_'	TACAAATGTTCATTATAGGATGTATTCCATGCTTAGGAGAACACTGGGATAAAGCCAAAG

	'Rhesus_monkey_papillomavirus__gb_NC001678.1_'	CTTGCA---------CCACTGGCGCTGCAGGTGACTGCCCTGCACTTGAGCTTGTTAACT
	'HumaHPV12-N1_type_178__gb_NC023891.1_'	TTTGTGAAACACATAGACCTCA---GGCTGGAGAATGTCCACCTGTGCAATTAATTAATT
	'HumaHPV12-N1_type_132__gb_NC014955.1_'	AATGTGAA---------GAAGGACAAAAAGGAGATTGTCCTGCAATACAATTAGTAAACA
	'HumaHPV12-N1_type_96__gb_NC_005134.2_'	CTTGTGTAGAAAATCCTCCTGA---TCAGGGAGCGTGTCCACCTCTAGAATTAAAAAATA
	'HumaHPV12-N1_type_5__gb_NC001531.1_'	CATGTGCAGAAAA--TGATCAGC-AAACTGGCCTTTGTCCTCCTATTGAACTAAAAAACA
	'HumaHPV12-N1_type_5b__dbj_D90252.1_'	CTTGTGCAAATGA--CCAGCA----AACTGGCCTTTG-CCTCCTATTGAATTAAAAAATA
	'HumaHPV12-N1_type_5_isolate_S401__gb_JN211194.1_'	CTTGTGCAAAAAA--TGAGCAGC--AAATGGCCTTTG-CCTCCTATTGAATTAAAAAATA
	HPV12-N1__Query_220821_	CCTGCGGGGATGCACCAGCTGA---AAATGGTGTTTGCCGNCNNNCANAGTTNWAGAACA
	'HumaHPV12-N1_RTRX7__gb_U85660.1_'	CTTGTGGAGATGCGCCTGCAGA---TAATGGTATTTGCCCTCCAATTGAATTAAAAAACA
	'HumaHPV12-N1_mSK144__gb_MH777286.2_'	CTTGTGGAGATGCGCCTGCAGA---TAATGGTATTTGCCCTCCAATTGAATTAAAAAACA
	'HumaHPV12-N1_type_105__emb_FM955841.1_'	C-TGTGCGGACAG--GCGCAGG---AAATGGAGCCTGTCCTCCTATAGAATTAAAGAACA
	'HumaHPV12-N1_type_99__emb_FM955838.1_'	CTTGTGAAGAAAA--CCAGCGA---CAGTGGCTTGTGCCCTCCTATTGAGTTAAAAAATA
	'HumaHPV12-N1_type_8__gb_M12737.1_'	CATGTGCAGAGGA--CCAACAG---CAA-GGTCTGTGCCCACCCATTGAACTAAAAAATA
	'HumaHPV12-N1_type_49__gb_NC001591.1_'	CTTGTGATGCAGA---TGCTGG---TCAGGGTAAATGCCCTCCATTAGAATTAATCAATT
	'HumaHPV12-N1_type_9__gb_NC001596.1_'	TGTGTGAAAAGGATGCTAATAATCAACTAGGCTTATGTCCTCCTATAGAATTAAGAAACA

	'Rhesus_monkey_papillomavirus__gb_NC001678.1_'	CAGTTATACAGGATGGGGACATGGTTGATACAGGGTATGGCGCTATGGACTTTAATGCAC
	'HumaHPV12-N1_type_178__gb_NC023891.1_'	CTGTTATACAAGATGGGGATATGTGTGACATTGGCTTTGGTGCTTGCAATTTCAGAACAT
	'HumaHPV12-N1_type_132__gb_NC014955.1_'	GCACAATACAGGATGGTGATATGGGTGATATAGGTTTTGGAGCTGCTAATTTCAAAGCTT
	'HumaHPV12-N1_type_96__gb_NC_005134.2_'	CTATTATTGAAGATGGGGACATGGGAGACATAGGGTTTGGAAATCTTAATTTTAAAACAT
	'HumaHPV12-N1_type_5__gb_NC001531.1_'	CATATATACAAGATGGTGATATGGCAGACATAGGTTTTGGGAACATGAATTTTAAGGCAC
	'HumaHPV12-N1_type_5b__dbj_D90252.1_'	CATATATAGAAGATGGTGATATGGCAGATATAGGTTTTGGAAATATGAACTTTAAGGCAC
	'HumaHPV12-N1_type_5_isolate_S401__gb_JN211194.1_'	CATATATAGAAGATGGTGATATGGCAGATATAGGTTTTGGAAATATGAACTTTAAGGCAC
	HPV12-N1__Query_220821_	CTTTCATTGAAGATGGAGACATGGCAGATATTGGTTTTGGCAACATGAATTTTAAAACAT
	'HumaHPV12-N1_RTRX7__gb_U85660.1_'	CTTTTATTGAAGATGGAGACATGGCAGATATTGGTTTTGGCAATATGAATTTCAAAACTT
	'HumaHPV12-N1_mSK144__gb_MH777286.2_'	CTTTTATTGAAGATGGAGACATGGCAGATATTGGTTTTGGCAATATGAATTTCAGGACTT
	'HumaHPV12-N1_type_105__emb_FM955841.1_'	CTGTTATCCAGGATGGGGATATGGCAGATATTGGCTTTGGTAATATAAACTTTAAAACAT
	'HumaHPV12-N1_type_99__emb_FM955838.1_'	CTATCATAGAGGATGGGGATATGGCAGATATTGGCTTTGGTAATTTGAATTTTAAATCTT
	'HumaHPV12-N1_type_8__gb_M12737.1_'	CAGTTATTGAAGATGGGGACATGGCAGATATTGGTTTTGGTAATATGAACTTTAAGACTT
	'HumaHPV12-N1_type_49__gb_NC001591.1_'	CAGTTATACAAGATGGTGATATGATTGATATAGGTTTTGGTAATATCAATAATAAGACAT
	'HumaHPV12-N1_type_9__gb_NC001596.1_'	CAGTAATTGAGGATGGGGACATGTTTGATATTGGATTTGGAAATATCAACAATAAGGAAC

	'Rhesus_monkey_papillomavirus__gb_NC001678.1_'	TGCAGGCCAACAAATCAGATGTTCCTATAGACATATGCACTAGCGTGTGCAAATACCCTG
	'HumaHPV12-N1_type_178__gb_NC023891.1_'	TTCAGCAGGATAGATCAGGAGTGCCTTTGGATATAGTAGATAGCACCTGTAAATATCCAG
	'HumaHPV12-N1_type_132__gb_NC014955.1_'	TGCAGGAAGACAGATCTAGTGTCAGTTTAGATTTAGTGGACACTTTCAGTATATGGCCAG
	'HumaHPV12-N1_type_96__gb_NC_005134.2_'	TATCAGTCACTAAGTCTGATGTTAGTCTGGATATTGTTAATGAAATTTGCAAGTATCCAG
	'HumaHPV12-N1_type_5__gb_NC001531.1_'	TTCAAGATAGTAGATCAGATGTCAGTTTAGACATCGTCAATGAAACTTGCAAGTATCCAG
	'HumaHPV12-N1_type_5b__dbj_D90252.1_'	TTCAAGATAGTAGATCAGATGTCAGTTTGGATATTGTCAATGAAACTTGCAAATATCCAG
	'HumaHPV12-N1_type_5_isolate_S401__gb_JN211194.1_'	TTCAAGATAGTAGATCAGATGTCAGTTTGGATATTGTCAATGAAACTTGCAAATATCCAG
	HPV12-N1__Query_220821_	TGCAMCAAATCCGATCTGATGTCAGCCTTGACATAGTGAATGAAACTTGCAAATATCCAG
	'HumaHPV12-N1_RTRX7__gb_U85660.1_'	TACAGCA-AATAGGGCTGATGTCAGTCTGGATATAGTTAATGAAACTTGCAAATATCCAG
	'HumaHPV12-N1_mSK144__gb_MH777286.2_'	TACAGCA-AATAGGGCTGATGTCAGTCTGGATATAGTTAATGAAACTTGCAAATATCCAG
	'HumaHPV12-N1_type_105__emb_FM955841.1_'	TACAACAAAATAGGTCAGATGTCAGTTTAGATATTGTAGATGAAATTTGCAAATATCCAG
	'HumaHPV12-N1_type_99__emb_FM955838.1_'	TACAAA--ATCCGGTCTGATGTTAGCCTTGATATAGTGAATGAAACATGCAAGTATCCAG
	'HumaHPV12-N1_type_8__gb_M12737.1_'	TACAACAGAACAGATCTGATGTAAGTCTCGACATAGTAAATGAGATATGCAAATATCCTG
	'HumaHPV12-N1_type_49__gb_NC001591.1_'	TATCTGTTAACAGATCTGATGTCAGTTTGGATATAGTAAATGACATTTGCAAGTATCCTG
	'HumaHPV12-N1_type_9__gb_NC001596.1_'	TGTCCTTTAATAAGTCTGATGTAAGCTTAGATATTGTTGATGAAACCTGCAAATATCCAG

	'Rhesus_monkey_papillomavirus__gb_NC001678.1_'	ACTATTTAAAAATGGCATCAGATCCCTATGGCGACAGCTTGTTTTTTTACCTGCGAAGGG
	'HumaHPV12-N1_type_178__gb_NC023891.1_'	ATTTTCTAAAAATGACTAAAGATAAATATGGTGATGAACTTTTCTTTTACGGTAGACGAG
	'HumaHPV12-N1_type_132__gb_NC014955.1_'	ATTATTTACGGATGACAAAAGATATTTATGGTGATAGTTTATTCTTTCATGGAAGACGGG
	'HumaHPV12-N1_type_96__gb_NC_005134.2_'	ATTTCTTAAAAATGGCTAATGATGTGTATGGCAATGCTTGCTTCTTTTATGCCAGAAGAG
	'HumaHPV12-N1_type_5__gb_NC001531.1_'	ATTTTTTAAAGATGCAAAACGATATTTATGGCGATGCGTGCTTTTTTTATGCTCGTAGGG
	'HumaHPV12-N1_type_5b__dbj_D90252.1_'	ATTTTTTAAAGATGCAAAATGATATCTATGGCGATGCCTGCTTTTTTTATGCTCGTAGGG
	'HumaHPV12-N1_type_5_isolate_S401__gb_JN211194.1_'	ATTTTTTAAAGATGCAAAACGATATCTATGGCGATGCCTGCTTTTTTTATGCTCGTAGGG
	HPV12-N1__Query_220821_	ATTTTTTGAAAATGCAAAACGADGTATATGGAGATGCTTGCTTTTTTTATGCTCGTAGAG
	'HumaHPV12-N1_RTRX7__gb_U85660.1_'	ACTTTTTGAAAATGCAAAATGATGTCTATGGCGATGCGTGTTTTTTCTATGCTCGCAGGG
	'HumaHPV12-N1_mSK144__gb_MH777286.2_'	ACTTTTTGAAAATGCAAAATGATGTCTATGGCGATGCTTGTTTTTTCTATGCTCGTAGGG
	'HumaHPV12-N1_type_105__emb_FM955841.1_'	ATTTTCTAAAAATGCAAAATGATATATATGGAGACGCATGCTTCTTTTATGCTCGAAGAG
	'HumaHPV12-N1_type_99__emb_FM955838.1_'	ACTTTTTAAAAATGCAAAATGATGTGTATGGCGATGCTTGCTTCTTTTATGCTCGCAGAG
	'HumaHPV12-N1_type_8__gb_M12737.1_'	ATTTTTTGAAAATGCAGAATGATGTGTATGGTGATGCCTGTTTCTTTTATGCACGAAGGG
	'HumaHPV12-N1_type_49__gb_NC001591.1_'	ATTTTTTAAAGATGGCAAATGACATATATGGGGATGCTTGTTTCTTCTATGCTAGACGTG
	'HumaHPV12-N1_type_9__gb_NC001596.1_'	ACTTTCTAACAATGGCAAATGATGTTTATGGAGATGCATGTTTCTTTTTTGCAAGAAGAG

	'Rhesus_monkey_papillomavirus__gb_NC001678.1_'	AGCAAATGTTTGTCAGACACCTGTTTAACAGAGCTGGCACAATGGGTGACAGTGTCCCTG
	'HumaHPV12-N1_type_178__gb_NC023891.1_'	AACAATTGTACACTCGGCATTACTTCACCAGAGCTGGAACAATAGGTGATAGCATTCCTA
	'HumaHPV12-N1_type_132__gb_NC014955.1_'	AGCAACAATTTGCTAGGCATTTGTGGGCCCGTGCAGGGACTATGGGTGATGCTATACCAG
	'HumaHPV12-N1_type_96__gb_NC_005134.2_'	AACAATGTTATGCCAGACATATGTTTTGTAGAGGTGGGTCAGTAGGAGACAGTATTCCAG
	'HumaHPV12-N1_type_5__gb_NC001531.1_'	AGCAATGTTATGCCAGACACTTTTTTGTTAGAGGGGGAAAAACTGGTGATGACATTCCAC
	'HumaHPV12-N1_type_5b__dbj_D90252.1_'	AGCAATGTTATGCTAGACACTTTTTTGTTAGAGGGGGTAAAACTGGTGATGACATTCCAG
	'HumaHPV12-N1_type_5_isolate_S401__gb_JN211194.1_'	AGCAATGTTATGCTAGACACTTTTTTGTTAGAGGGGGTAAAACTGGTGATGACATTCCAG
	HPV12-N1__Query_220821_	AGCAGTGTTATGCCAGACATTTCTTTGTGAGAGGAGGTAAAACAGGTGATGACATTCCTG
	'HumaHPV12-N1_RTRX7__gb_U85660.1_'	AGCAGTGTTATGCCAGACATTTTTTTGTTAGGGGGCGCAAGACAGGTGACAATATTCCTG
	'HumaHPV12-N1_mSK144__gb_MH777286.2_'	AGCAATGTTATGCCAGACATTTTTTTGTTAGGGGGGGCAAGACAGGTGACAATATTCCTG
	'HumaHPV12-N1_type_105__emb_FM955841.1_'	AACAGTGTTATGCTAGACACTTTTTTGTTAGAGGAGGTAAAACAGGTGACGATATTCCTG
	'HumaHPV12-N1_type_99__emb_FM955838.1_'	AGCAGTGTTATGCACGACACTTTTTTGTTAGAGGAGGCACAACTGGAGATGACATACCTG
	'HumaHPV12-N1_type_8__gb_M12737.1_'	AACAGTGCTATGCTAGACATTTTTTTGTGAGAGGGGGTAAGACAGGTGATGACATACCTG
	'HumaHPV12-N1_type_49__gb_NC001591.1_'	AACAATGTTATGCCAGGCACTTCTTTGTTAGAGGTGGTAATGTAGGGGATGCGATACCCA
	'HumaHPV12-N1_type_9__gb_NC001596.1_'	AACAATGTTATGCCAGGCATTATTATGTTAGAGGAGGTTCAGTTGGTGACGCTGTTCCTG

	'Rhesus_monkey_papillomavirus__gb_NC001678.1_'	ATG-------------------------ACTTGTATATTAAAGGCAGTGGAAGCAATGTC
	'HumaHPV12-N1_type_178__gb_NC023891.1_'	CACCTTATAAAGGTT---------------CTGAATTTTATAGACAGCCACAGGATAGTC
	'HumaHPV12-N1_type_132__gb_NC014955.1_'	AGT---------------------------CTAATTATTTACACCCTGCAGAAGGTTCTC
	'HumaHPV12-N1_type_96__gb_NC_005134.2_'	ATGATGCAGTTGGAGAAGACA---------ACCATTATTATTTAAAGGCTGCCAGTGATC
	'HumaHPV12-N1_type_5__gb_NC001531.1_'	GTGCACAAATTGACAATGGTACATACAAAAATCAGTTTTACATTCCAGGGGCTGATGGCC
	'HumaHPV12-N1_type_5b__dbj_D90252.1_'	GTGCACAAATTGACAATGGTA-ATACAAAAATCAATTTTACATTCCAGGAGCTGATGGCC
	'HumaHPV12-N1_type_5_isolate_S401__gb_JN211194.1_'	GTGCACAAATTGACAATGGTA-ATACAAAAATCAATTTTACATTCCAGGAGCTGATGGCC
	HPV12-N1__Query_220821_	ACGCACAAGTTGATGATGGCAATATGAAAAATCAGTATYACATTCCTGGAGCTCAGGATC
	'HumaHPV12-N1_RTRX7__gb_U85660.1_'	ACGCATATATTGATGATGGCAATATGAAAAATTCTTTTTACATACCAGCAGCTCA-AATC
	'HumaHPV12-N1_mSK144__gb_MH777286.2_'	ACGCATATATTGATGATGGCAATATGAAAAATTCTTTTTACATACCAGCAGCTCA-AATC
	'HumaHPV12-N1_type_105__emb_FM955841.1_'	CTGCACAAACCGATGATGGCAATATGAAAAATCAATATTACATTCCTGCAGCACAGGATC
	'HumaHPV12-N1_type_99__emb_FM955838.1_'	GTGCACAAATTGGTAATGGCAACATGAAAAATGAATATTACATTCCCGGGACTCT-GATC
	'HumaHPV12-N1_type_8__gb_M12737.1_'	CTGCTCAAATTGATGATGGCATGATGAAAAATCAATATTACATTCCTGGTGGACAAGATC
	'HumaHPV12-N1_type_49__gb_NC001591.1_'	ATACTGCTGTAGGTCAGGATA---------ACAATTACATATTACCTGCAGCAAGTCAAC
	'HumaHPV12-N1_type_9__gb_NC001596.1_'	ATGGTGCAGTAAACCAGGATC---------ATAATTTCTTTTTGCCAGCAAAAAGTGATC

	'Rhesus_monkey_papillomavirus__gb_NC001678.1_'	AAGC-----------TTGCCAGCCACGTGTTTTACCCCACACCTAGTGGCTCAATGGTGA
	'HumaHPV12-N1_type_178__gb_NC023891.1_'	AGGCACAAAACACTGTAGATTCCCATATTTATATTGCAACTCCCAGTGGTTCGCTAACTA
	'HumaHPV12-N1_type_132__gb_NC014955.1_'	CTCAGGAAACTAATTTAGGCTCCCATATCTATTTCCCTACAGCGAGTGGCTCGCTGGCCA
	'HumaHPV12-N1_type_96__gb_NC_005134.2_'	AAAACAGAGATACAATGGCAAGTTCCATTTACACTCCCACAGTCAGTGGATCTTTAGTTT
	'HumaHPV12-N1_type_5__gb_NC001531.1_'	AAGCTCAAAAGACTATAGGAAATTCCATGTATTTCCCAACTGTTAGTGGCTCATTAGTAT
	'HumaHPV12-N1_type_5b__dbj_D90252.1_'	AAGCTCAAAAGACTATCGGAAATGCCATGTATTTCCCAACTGTTAGTGGCTCATTAGTTT
	'HumaHPV12-N1_type_5_isolate_S401__gb_JN211194.1_'	AAGCTCAAAAGACTATAGGAAATGCCATGTATTTCCCAACTGTTAGTGGCTCATTAGTTT
	HPV12-N1__Query_220821_	AATCTCAAAAGGATATAGGTAAKTCGATGTATTTCCCAACTGTMAKTGGCTCATTAGTTT
	'HumaHPV12-N1_RTRX7__gb_U85660.1_'	AATCTCAAAAGGATATTGGTAATGCTATGTATTTCCCAACAGTCAGTGGCTCACTAGTCT
	'HumaHPV12-N1_mSK144__gb_MH777286.2_'	AATCTCAAAAGGATATTGGTAATGCCATGTATTTCCCAACAGTCAGTGGCTCACTGGTCT
	'HumaHPV12-N1_type_105__emb_FM955841.1_'	AGGCTCAAAAGGACCTTGGGAATGCCATGTATTTCCCAACTGTTAGTGGCTCATTAGTTT
	'HumaHPV12-N1_type_99__emb_FM955838.1_'	AGGGTCGAAATACTATAGGCAATGCCATGTATTTCCCAACTGTAAGTGGCTCATTGGTTT
	'HumaHPV12-N1_type_8__gb_M12737.1_'	AATCACAAAAGGATATAGGTAATGCTATGTATTTCCCAACCGTCAGTGGCTCACTTGTTT
	'HumaHPV12-N1_type_49__gb_NC001591.1_'	AGGCCCAAAATACTCTTGGCAGCTCCATCTATTTCCCTACCGTCAGTGGCTCTTTGGTAT
	'HumaHPV12-N1_type_9__gb_NC001596.1_'	AACAACAACGAACAATAGCTAATTCCACCTACTATCCTACAGTAAGTGGGTCATTAGTAA

	'Rhesus_monkey_papillomavirus__gb_NC001678.1_'	CATCTGATGCCCAATTATTTAACAAGCCATACTGGTTACAGAAAGCCCAGGGCCATAACA
	'HumaHPV12-N1_type_178__gb_NC023891.1_'	GTAGTGATGCACAATTATTTAATAGACCATATTGGTTACAAAATGCTCAGGGAACTAATA
	'HumaHPV12-N1_type_132__gb_NC014955.1_'	GTAGTGACAATAACTTATTTAATAGACCGTATTGGTTACGAAGGGCTCAAGGAACTAATA
	'HumaHPV12-N1_type_96__gb_NC_005134.2_'	CTACAGATGCACAGATTTTCAATAGGCCTTTTTGGCTGCAAAGGGCTCAAGGCCATAATA
	'HumaHPV12-N1_type_5__gb_NC001531.1_'	CCAGTGATGCTCAATTGTTTAACAGGCCCTTCTGGCTCCAAAGAGCCCAAGGTCATAATA
	'HumaHPV12-N1_type_5b__dbj_D90252.1_'	CCAGTGATGCTCAATTGTTTAACAGGCCCTTCTGGCTCCAAAGAGCCCAAGGTCATAATA
	'HumaHPV12-N1_type_5_isolate_S401__gb_JN211194.1_'	CCAGTGATGCTCAATTGTTTAACAGGCCCTTCTGGCTCCAAAGAGCCCAAGGTCATAATA
	HPV12-N1__Query_220821_	CTAGTGATGCTCAGTTGTTTAATASKYCCTTCTGGCTTCAAAGAGCCCASGGTCATAATA
	'HumaHPV12-N1_RTRX7__gb_U85660.1_'	CTAGTGATGCTCAATTGTTTAACAGGCCCTTCTGGCTGCAAAGAGCACAGGGTCATAATA
	'HumaHPV12-N1_mSK144__gb_MH777286.2_'	CTAGTGATGCTCAATTGTTTAACAGGCCCTTCTGGCTGCAAAGAGCACAGGGTCATAATA
	'HumaHPV12-N1_type_105__emb_FM955841.1_'	CAAGTGATGCCCAATTGTTTAACAGGCCCTTCTGGCTACAGCGAGCTCAAGGTCATAATA
	'HumaHPV12-N1_type_99__emb_FM955838.1_'	CAAGTGATGCTCAATTGTTTAACAGGCCTTTCTGGCTGCAACGAGCTCAGGGTCATAATA
	'HumaHPV12-N1_type_8__gb_M12737.1_'	CAAGTGATGCTCAATTGTTTAACAGGCCTTTCTGGCTGCAGCGTGCCCAGGGTCATAATA
	'HumaHPV12-N1_type_49__gb_NC001591.1_'	CTACTGATGCGCAGCTATTCAATAGACCTTTTTGGTTACAAAGAGCACAGGGTCACAACA
	'HumaHPV12-N1_type_9__gb_NC001596.1_'	CTTCAGATGCTCAATTGTTTAATAGGCCATTTTGGCTCCAAAGAGCACAAGGTCACAACA

	'Rhesus_monkey_papillomavirus__gb_NC001678.1_'	ATGGCATCTGTTGGGGCAACCAAGTGTTCCTTACTGTAGTTGACACCACTAGGAGCACAA
	'HumaHPV12-N1_type_178__gb_NC023891.1_'	ATGGTATTTGCTGGGGAAATCAGTTATTTGTGTCATATGTTGACAATACGCGCAACACTA
	'HumaHPV12-N1_type_132__gb_NC014955.1_'	ATGGAATATGTTGGGGAAACAGTTTGTTTTTAACTGTTCTTGATAACACTAGAGGAACCA
	'HumaHPV12-N1_type_96__gb_NC_005134.2_'	ATGGTATTTGCTGGGGTAATCAAATCTTTCTCACAGTAATAGATAATACCAGGAATACTA
	'HumaHPV12-N1_type_5__gb_NC001531.1_'	ATGGCATCCTGTGGGCTAATCAAATGTTTATCACAGTGGTTGACAACACAAGAAATACTA
	'HumaHPV12-N1_type_5b__dbj_D90252.1_'	ATGGCATCCTGTGGGCTAATCAAATGTTTATCACAGTGGTTGACAACACAAGAAATACTA
	'HumaHPV12-N1_type_5_isolate_S401__gb_JN211194.1_'	ATGGCATCCTGTGGGCTAATCAAATGTTTATCACAGTGGTTGACAACACAAGAAATACTA
	HPV12-N1__Query_220821_	ATGGCATCCTGTGGGCTAATCAGATGTTTGTCACAGTTGTAGACAATACACGAAACACCA
	'HumaHPV12-N1_RTRX7__gb_U85660.1_'	ATGGCATTCTGTGGGCTAATCAGATGTTTGTCACAGTTGTAGACAACACGCGAAACACCA
	'HumaHPV12-N1_mSK144__gb_MH777286.2_'	ATGGCATTCTGTGGGCTAATCAGATGTTTGTCACAGTTGTAGACAACACGCGAAACACCA
	'HumaHPV12-N1_type_105__emb_FM955841.1_'	ATGGCATCTTGTGGGCCAACCAAATGTTTGTCACTGTGGTAGACAACACACGAAACACCA
	'HumaHPV12-N1_type_99__emb_FM955838.1_'	ATGGCATTCTGTGGGCCAATCAAATGTTCGTCACTGTTGTAGACAACACACGCAACACAA
	'HumaHPV12-N1_type_8__gb_M12737.1_'	ATGGCATTCTCTGGGCTAATCAAATGTTTGTCACTGTGGTAGACAACACGCGAAACACCA
	'HumaHPV12-N1_type_49__gb_NC001591.1_'	ATGGAATTTGCTGGGAGAATCAGCTTTTTATAACAGTGGCTGATAATACCAGAAATACCA
	'HumaHPV12-N1_type_9__gb_NC001596.1_'	ATGGCATTTTATGGGGTAATCAGATATTTGTTACAGTGGCAGACAATACACGTAACACCA

	'Rhesus_monkey_papillomavirus__gb_NC001678.1_'	ACATGACACTGTGTGCATCCACTGCCTC------CACAGTT------------ACTACAC
	'HumaHPV12-N1_type_178__gb_NC023891.1_'	ATTTTAACTTATCTGTTTACAAATCAGGGGCGCCTGGTGCTCCGGTGCCTTCTGATTATA
	'HumaHPV12-N1_type_132__gb_NC014955.1_'	ATTTTACTATTTCTGTATTAAAGGAAGA------TGGTAAAACTTTGGATCAGAATTATA
	'HumaHPV12-N1_type_96__gb_NC_005134.2_'	ATTTCTGTATCAGTGTCTCCTCAAATGA------TCAGGCATTACA------------GG
	'HumaHPV12-N1_type_5__gb_NC001531.1_'	ATTTCAGTATTTCTGTATATAATCAGGC------TGGAGCACTAAAAGAT---GTTGCAG
	'HumaHPV12-N1_type_5b__dbj_D90252.1_'	ATTTCAGTATTTCTGTATATAATCAAGC------TGGACACTAA---------ATTTCAG
	'HumaHPV12-N1_type_5_isolate_S401__gb_JN211194.1_'	ATTTCAGTATTTCTGTATATAATCAAGC------TGGACACTAA---------ATTACAG
	HPV12-N1__Query_220821_	ATTTCAGTAYTTCTATTTACAGTGATAA------TCAAAATGTACACRMY---ATTCCAA
	'HumaHPV12-N1_RTRX7__gb_U85660.1_'	ATTTCAGTATATCTATATCTAGTGAAAA------TCAAGATATACAGCAA---ATACAAT
	'HumaHPV12-N1_mSK144__gb_MH777286.2_'	ATTTCAGTATATCTATATCTAGTGAAAA------TCAAGATATACAGCAA---ATACAAT
	'HumaHPV12-N1_type_105__emb_FM955841.1_'	ATTTCAGTATTTCAGTTTATAGTGAAGG------TGAAAATAAAAGATA------TCAGG
	'HumaHPV12-N1_type_99__emb_FM955838.1_'	ATTTTAGTATATCAGTTCACACAGAAAA------TCAAGATATATCTAAA---ATTGACA
	'HumaHPV12-N1_type_8__gb_M12737.1_'	ATTTTAGTATTTCAGTTTACACTGAAAA------TGGGAACTTAAGAAC----ATCACAG
	'HumaHPV12-N1_type_49__gb_NC001591.1_'	ATTTTACTATTAGTGTAAGTACGGATGG------CCAGACA------------CCTACAG
	'HumaHPV12-N1_type_9__gb_NC001596.1_'	ATTTTACCATTAGTGTGTCTACAGAGGC------AGCTCAAACAGA------------AG

	'Rhesus_monkey_papillomavirus__gb_NC001678.1_'	CATATAATAATGAGAGTTTTAAAGAGTACCTGCGACATGTGGAGGAGTTTGATTTGCAAT
	'HumaHPV12-N1_type_178__gb_NC023891.1_'	GATATAAGGCCTCAGATTTTAAACAATATTTGCGTCATGTTGAGGAAGTGGAGATAGAGT
	'HumaHPV12-N1_type_132__gb_NC014955.1_'	AATATAATGCTGCTGACTTTAAACAGTACACTAGACATACTGAAGAATATGAACTAGAAT
	'HumaHPV12-N1_type_96__gb_NC_005134.2_'	AATACAATACTGCAAACTTTAGAGAATATTTGAGACATGTAGAAGAGTATGAATTATCCT
	'HumaHPV12-N1_type_5__gb_NC001531.1_'	ACTATAATGCAGATCAATTTAGAGAATATCAAAGACATGTAGAAGAATATGAAATATCTT
	'HumaHPV12-N1_type_5b__dbj_D90252.1_'	ACTATAATGCAGAGCAATTTAGAGAATATCAAAGACATGTAGAAGAATATGAAATATCTT
	'HumaHPV12-N1_type_5_isolate_S401__gb_JN211194.1_'	ACTATAATGCAGAGCAATTTAGAGAATATCAAAGACATGTAGAAGAATATGAAATATCTT
	HPV12-N1__Query_220821_	ATTATGATTCTCAAAAATTTAGAGAATATTTAAKACATGTAGAGGAAGATGAAATTTCTC
	'HumaHPV12-N1_RTRX7__gb_U85660.1_'	CATATGACTCACAAAAGTTTAGGGAATATTTAAGGCACGTAGAAGAATATGAAATTTCTA
	'HumaHPV12-N1_mSK144__gb_MH777286.2_'	CATATGACTCACAAAAGTTTAGGGAATATTTAAGGCACGTAGAAGAATATGAAATTTCTA
	'HumaHPV12-N1_type_105__emb_FM955841.1_'	ACTACACATCTACACAGTTCAGGGAATATTTAAGGCATGTGGAGGAATATGAAATATCTG
	'HumaHPV12-N1_type_99__emb_FM955838.1_'	GTTTTGATGCAACTCAGTTTAGGGAATACTTAAGACATGTAGAGGAATATGAGATTTCTA
	'HumaHPV12-N1_type_8__gb_M12737.1_'	ACTATAAATCAACCCAG-TTAGAGAATATCTGAGACATGTAGAAGAATATGAAATTTCCC
	'HumaHPV12-N1_type_49__gb_NC001591.1_'	AATATGACAGTACCAAGGTTAGAGAATTTTTAAGACATGTAGAGGAATATGAAATTTCAA
	'HumaHPV12-N1_type_9__gb_NC001596.1_'	AATATAATGCCAATAATATTAGAGAATATTTAAGACATGTTGAAGAATATCAGATTTCAT

	'Rhesus_monkey_papillomavirus__gb_NC001678.1_'	TTATATTTCAGCTGTGCAAGGTAACCCTGAACACTGAAGTAATGGCCTACATACACAGCA
	'HumaHPV12-N1_type_178__gb_NC023891.1_'	GTATATTCCAGCTCTGCAAGGTTACTTTGGATGCTGACATCTTAGCACATATCAATGTAA
	'HumaHPV12-N1_type_132__gb_NC014955.1_'	TTATATTTCAACTATGTAAGGTAAAGCTTGAACCAGATGTTTTAGCTCATATCAATGTAA
	'HumaHPV12-N1_type_96__gb_NC_005134.2_'	TTATATTACAATTATGTAAAGTTCCATTAGAGCCAGAAGTATTAGCACAAATTAATGCTA
	'HumaHPV12-N1_type_5__gb_NC001531.1_'	TAATTCTACAACTCTGTAAGGTTCCTTTAAAGGCACAGGTATTGGCACAGATCAATGCAA
	'HumaHPV12-N1_type_5b__dbj_D90252.1_'	TAATTTTACAACTTTGTAAGGTTCCTTTAAAGGCGGAGGTATTGGCACAGATCAATGCAA
	'HumaHPV12-N1_type_5_isolate_S401__gb_JN211194.1_'	TAATTTTACAACTTTGTAAGGTTCCCTTAAAGGCGGAGGTATTGGCACAGATCAATGCAA
	HPV12-N1__Query_220821_	TTATTTTACAATTATGTAAAGTTCCTTTAAAGGCAGAAGTGTTAGCACAGATAAATGCAA
	'HumaHPV12-N1_RTRX7__gb_U85660.1_'	TTATTTTACAGTTGTGTAAGATTCCACTACAAGCAGAAGTTTTAGCACAAATAAATGCAA
	'HumaHPV12-N1_mSK144__gb_MH777286.2_'	TTATTTTACAGTTGTGTAAGATTCCACTACAAGCAGAAGTTTTAGCACAAATAAATGCAA
	'HumaHPV12-N1_type_105__emb_FM955841.1_'	TCATATTGCAGTTATGTAAAATACCTTTAAAAGCAGAAGTCTTGGCTCAGATAAATGCCA
	'HumaHPV12-N1_type_99__emb_FM955838.1_'	TAATATTACAGTTATGTAAGATTCCTCTGAAAGCAGAAGTCTTAGCACAAATTAATGCAA
	'HumaHPV12-N1_type_8__gb_M12737.1_'	TCATATTACAATTGTGTAAGATACCACTAAAGGCTGATGTTTTAGCACAAATCAATGCCA
	'HumaHPV12-N1_type_49__gb_NC001591.1_'	TTATATTACAATTGTGTAAGGTACCTTTAGAACCGGAAGTCCTGGCACAAATCAATGCTA
	'HumaHPV12-N1_type_9__gb_NC001596.1_'	TAATCTTACAGTTGTGTAAAGTGCCTTTAGTAGCTGAAGTATTATCCCAGATAAATGCAA

	'Rhesus_monkey_papillomavirus__gb_NC001678.1_'	TGGATGCCAGCATACTGGAGGACTGGAACTTTGGTTTGCAGCCTCCTCCGTCTGGCTCCT
	'HumaHPV12-N1_type_178__gb_NC023891.1_'	TGAATCCAAACATACTTGAGCAGTGGCAATTGGCATTTGTTCCTCCAGCACCACAAAGTA
	'HumaHPV12-N1_type_132__gb_NC014955.1_'	TGAATCCTAAAATACTTGATCAATGGCAATTAGCTTTTGTACCTCCCCCTCAGACTGCTT
	'HumaHPV12-N1_type_96__gb_NC_005134.2_'	TGAATGCAGACATTTTAGAAGATTGGCAATTAGGTTTTGTTCCTTCTCCTGACAATCCCA
	'HumaHPV12-N1_type_5__gb_NC001531.1_'	TGAACTCTTCGTTATTGGAGGATTGGCAGTTAGGATTTGTTCCCACTCCTGATAATCCAA
	'HumaHPV12-N1_type_5b__dbj_D90252.1_'	TGAACTCCTCTTTATTGGAAGATTGGCAGTTAGGATTTGTTCCCACTCCTGATAATCCAA
	'HumaHPV12-N1_type_5_isolate_S401__gb_JN211194.1_'	TGAACTCCTCTTTATTGGAAGATTGGCAGTTAGGATTTGTTCCCACTCCTGATAATCCAA
	HPV12-N1__Query_220821_	TGAACTGTTCTTTGCTGGAGGACTGGCRRTTAGSCTTCGTGCCAACTCCTGACAATCCTA
	'HumaHPV12-N1_RTRX7__gb_U85660.1_'	TGAACCCCTCCTTACTAGAGGATTGGCAGTTAGGATTTGTGCCAACTCCCGATAATCCTA
	'HumaHPV12-N1_mSK144__gb_MH777286.2_'	TGAACCCCTCCTTACTAGAGGATTGGCAGTTAGGATTTGTGCCAACTCCCGATAATCCTA
	'HumaHPV12-N1_type_105__emb_FM955841.1_'	TGAACCCTT-ATTATTGGAGGACTGGCAATTAGGATTTGTCCCTACACCTGACAATCCAA
	'HumaHPV12-N1_type_99__emb_FM955838.1_'	TGAATTCTTCATTACTTGAAGACTGGCAACTTGGCTTTGTGCCGACGCCTGATAATCCAA
	'HumaHPV12-N1_type_8__gb_M12737.1_'	TGAATTCATCACTACTTGAGGAATGGCAACTGGGATTTGTACCTACCCCTGATACTCCAA
	'HumaHPV12-N1_type_49__gb_NC001591.1_'	TGAATTCTTCTATATTGGAAAATTGGCAATTGGGATTTGTTCCTACCCCTGATAATCCTA
	'HumaHPV12-N1_type_9__gb_NC001596.1_'	TGAACTCAGGTATTTTAGAGGATTGGCAATTAGGGTTTGTTCCAACTCCTGAAAATGCTG

	'Rhesus_monkey_papillomavirus__gb_NC001678.1_'	TGCAGGACACCTATAGGTTTGTGACGTCTGCCGCCATCACCTGTCAAAAACCTGCACCCC
	'HumaHPV12-N1_type_178__gb_NC023891.1_'	TTGAGGATCAATATAGATTTTTGCAGTCCATGGCAACTAAGTGTCCTACTGCTGCTGCTG
	'HumaHPV12-N1_type_132__gb_NC014955.1_'	TAGAGGATGCTTACAGATATTTGCGAAGTAATGCAACCCGCTGTCATTTACCTGACGAAA
	'HumaHPV12-N1_type_96__gb_NC_005134.2_'	TCAATGATACATATAGATACATACATTCAGCAGCCACACGGTGTCCAGATAAAACTACAC
	'HumaHPV12-N1_type_5__gb_NC001531.1_'	TTCAGGACACCTACAGATATATTGACTCTTTGGCTACACGGTGTCCAGATAAGAATCCTC
	'HumaHPV12-N1_type_5b__dbj_D90252.1_'	TTCAGGATACCTACAGGTATATTGACTCTTTGGCTACACGGTGTCCAGATAAAAATCCTC
	'HumaHPV12-N1_type_5_isolate_S401__gb_JN211194.1_'	TTCAGGATACCTACAGGTATATTGACTCTTTGGCTACACGGTGTCCAGATAAAAATCCTC
	HPV12-N1__Query_220821_	TTCATGACACATACAGATAGGWCGAATCTCTGGCTRCTAGGTGCCCTGATAAAAATCCTC
	'HumaHPV12-N1_RTRX7__gb_U85660.1_'	TCCAGGACACATACAGATTTATTGATTCCTTAGCTACCAGGTGTCCCGATAAAAATCCAC
	'HumaHPV12-N1_mSK144__gb_MH777286.2_'	TCCAGGACACATACAGATTTATTGATTCCTTAGCTACCAGGTGTCCCGATAAGAATCCAC
	'HumaHPV12-N1_type_105__emb_FM955841.1_'	TTCATGATACCTACAGATTTATTGACTCTTTGGCTACCCG-TGCCCTGACAAA--TCCCC
	'HumaHPV12-N1_type_99__emb_FM955838.1_'	TTCATGATACGTACAGATATATTGATTCTTTGGCAACACGGTGCCCTGATAAGACGCCTC
	'HumaHPV12-N1_type_8__gb_M12737.1_'	TTCATGACACCTACAGATATATTGATTCTCTTGCCACACGTTGTCCTGATAAAAGTCCCC
	'HumaHPV12-N1_type_49__gb_NC001591.1_'	TACATGACACATATAGGTATCTTACATCACAGGCAACACGATGCCCTGACAAACAACCTG
	'HumaHPV12-N1_type_9__gb_NC001596.1_'	TTCATGATATCTACAGATATATTGATTCAAAAGCCACAAAATGCCCAGATGCTGTTGAGC

	'Rhesus_monkey_papillomavirus__gb_NC001678.1_'	CCAAAGAAAAGGAAGACCCGTTGGCTAAGTATACCTTTTGGGAGGTGGATTTAAAGGAAA
	'HumaHPV12-N1_type_178__gb_NC023891.1_'	CAGAAGACAACAATGATCCTTACAAAGATTATACCTTTTGGCAAATAGATATGACTGAAC
	'HumaHPV12-N1_type_132__gb_NC014955.1_'	ATGAGGAATCTCCAGATCCTTATGCCAAAATGAACTTTTGGACTGTTGATCTGCAAGAAC
	'HumaHPV12-N1_type_96__gb_NC_005134.2_'	CTAAAGAAAAAGCAGATCCCTTTGCAGGTTATCACTTTTGGGATGTTGATTTGTCTGAAA
	'HumaHPV12-N1_type_5__gb_NC001531.1_'	CGAAAGAAAAGGAAGACCCTTATAAGGGCTTACATTTTTGGGATGTAGATTTAACTGAAA
	'HumaHPV12-N1_type_5b__dbj_D90252.1_'	CAAAAGAAAAGGAAGACCCTTATAAAGGCTTACATTTTTGGGATGTAGATTTAACTGAAA
	'HumaHPV12-N1_type_5_isolate_S401__gb_JN211194.1_'	CAAAAGAAAAGGAAGACCCTTATAAAGGCTTACATTTTTGGGATGTAGATTTAACTGAAA
	HPV12-N1__Query_220821_	CAAAAGAAAAGCCGGACCCTTATGATGGCTTWAGTTTTTGGACTGTAGATATGACTGAGA
	'HumaHPV12-N1_RTRX7__gb_U85660.1_'	CAAAGGAAAAACCTGATCCTTATGAAAAATTAACATTCTGGAATGTAGACCTAACTGAAA
	'HumaHPV12-N1_mSK144__gb_MH777286.2_'	CAAAGGAAAAACCTGATCCTTATGAAAAATTAACATTCTGGAATGTAGACCTAACTGAAA
	'HumaHPV12-N1_type_105__emb_FM955841.1_'	CAAAAGAAAAACCTGACCCTTATGAAGGCTTAAACTTTTGGAATGTAGATTTATCAGAA-
	'HumaHPV12-N1_type_99__emb_FM955838.1_'	CAAAGGAAAAACCTGATCCATATGAAAAGTTACATTTTTGGAATGTGGACCTTACCGAAC
	'HumaHPV12-N1_type_8__gb_M12737.1_'	CTAAGGAAAAGCCTGATCCATATGAAAGTTTA-ACTTCTGGAATGTGGACCTTACAGAAC
	'HumaHPV12-N1_type_49__gb_NC001591.1_'	CTCCAGAAAGGAAAGATCCATATGAGCAGTATAACTTTTGGACTGTAGATTTAACAGAAA
	'HumaHPV12-N1_type_9__gb_NC001596.1_'	CTACAGAAAAAGAAGATCCCTTTGCCAAATACTCATTTTGGAAAGTGGATCTAACTGAAA

	'Rhesus_monkey_papillomavirus__gb_NC001678.1_'	AGTTTTCTGCAGATTTAGACCAATTTCCCTTAGGCCGCAAATTTTTGCTGCAAGCTGGCA
	'HumaHPV12-N1_type_178__gb_NC023891.1_'	GATTTTCTTTAGAATTAAATCAATTTCCACTAGGTAGACGGTTTTTGTATCAAAGTGGAT
	'HumaHPV12-N1_type_132__gb_NC014955.1_'	GGTTTTCTTCAGATTTAAGCCAGCATGCTTTAGGTAGGAAATTTTTGTATCAGATAGGCC
	'HumaHPV12-N1_type_96__gb_NC_005134.2_'	AGTTATCATTAGATTTAGATCAGTATTCTCTGGGACGTAAATTCTTATTTCAAGCCAACC
	'HumaHPV12-N1_type_5__gb_NC001531.1_'	GATTGTCATTAGATTTAGATCAATATTCCTTAGGCAGAAAATTTTTATTCCAAGCTGGGT
	'HumaHPV12-N1_type_5b__dbj_D90252.1_'	GATTGTCATTAGATTTAGATCAATATTCCTTAGGCAGGAAATTTTTATTCCAAGCTGGTT
	'HumaHPV12-N1_type_5_isolate_S401__gb_JN211194.1_'	GATTGTCATTAGATTTAGATCAATATTCCTTAGGCAGGAAATTTTTATTCCAAGCTGGTT
	HPV12-N1__Query_220821_	GACTTTCTTTAGACCTGGATCAGTATTCCTTAGGGCGCACGCGCTTATTCCAGGCTGGCC
	'HumaHPV12-N1_RTRX7__gb_U85660.1_'	GATTATCTTTAGACTTGGATCAATATTCTTTAGGTCGCAAGTTTTTGTTCCAAGCTGGAT
	'HumaHPV12-N1_mSK144__gb_MH777286.2_'	GATTATCTTTAGACTTGGATCAATATTCTTTAGGTCGCAAGTTTTTGTTCCAAGCTGGAT
	'HumaHPV12-N1_type_105__emb_FM955841.1_'	--CTTTGTTTAGATTTGGATCAATACTCTTTGGGACGCAAATTTTTGTTTCAAGCTGGGT
	'HumaHPV12-N1_type_99__emb_FM955838.1_'	GTCTGTCTTTAGATTTAGATCAATATTCTCTGGGGAGAAAATTTTTATTTCAGGCGGGTT
	'HumaHPV12-N1_type_8__gb_M12737.1_'	GACTTTCCCTGGATTTGGATCAATATTCATTAGGCAGGAAGTTCTTGTTTCAAGCAGGTT
	'HumaHPV12-N1_type_49__gb_NC001591.1_'	AACTGTCTTTGGATTTGGATCAATATTCTTTAGGAAGAAAGTTTTTATTTCAAGCTGGGC
	'HumaHPV12-N1_type_9__gb_NC001596.1_'	GATTATCGTTGGATCTTGATCAATATCCTTTAGGTAGAAAATTTCTTTTTCAAGCTGGTT

	'Rhesus_monkey_papillomavirus__gb_NC001678.1_'	TGCGTGCACGCCCTACCCTGCGCGCCCCCAAACGC---------------ACAGCCTCAT
	'HumaHPV12-N1_type_178__gb_NC023891.1_'	TAATA------------------ACTAACAAACGT---------GTTAGAAAAGAGCAGC
	'HumaHPV12-N1_type_132__gb_NC014955.1_'	TGCTA------------------AATGGCAAACGTCCTCGCACTGTTTATGCAGAGCAAA
	'HumaHPV12-N1_type_96__gb_NC_005134.2_'	TGCAA-------------AACAAAAGAGTTAACAGA--GGGGTTACTGTAACCGGGAGGG
	'HumaHPV12-N1_type_5__gb_NC001531.1_'	TACAA-------------CAAACGACCGTTAACGG--------TACAAAAGCAGTGTCTT
	'HumaHPV12-N1_type_5b__dbj_D90252.1_'	TACAA-------------CACACGACCGTTAACGG--------TACAAAAGCAGTGTCTT
	'HumaHPV12-N1_type_5_isolate_S401__gb_JN211194.1_'	TACAA-------------CAAACGACCGTTAACGG--------TACAAAAGCAGTGTCTT
	HPV12-N1__Query_220821_	TCCAA-------------CAMTCGACCGTTAACGG-----GTCAACAAAATCATCAAGCT
	'HumaHPV12-N1_RTRX7__gb_U85660.1_'	TGCAG-------------CAAACGACCGTTAACGG--------TACAAAGCCTTCAACGT
	'HumaHPV12-N1_mSK144__gb_MH777286.2_'	TGCAG-------------CAAACGACCGTTAACGG--------TACAAGGCCTTCAACGT
	'HumaHPV12-N1_type_105__emb_FM955841.1_'	TACAA-------------CAAACGACCGTTAACGG--------TACAAAAACTACAAGC-
	'HumaHPV12-N1_type_99__emb_FM955838.1_'	TACAA-------------CAAACGACCGTAAACGG--------TACAAAGGC---GACCC
	'HumaHPV12-N1_type_8__gb_M12737.1_'	TGCAA-------------CAGACGACCGTAAATGG--------TACAAAATC----ATAT
	'HumaHPV12-N1_type_49__gb_NC001591.1_'	TACAA-------------CG---GGCTTCTAGAGT--------GTCTAAATCCTCTGCTG
	'HumaHPV12-N1_type_9__gb_NC001596.1_'	TGCAA------------------ACACGAAAACGT------CCTATTAAAAC---ATCTG

	'Rhesus_monkey_papillomavirus__gb_NC001678.1_'	CTACCTCATCTTCCAGCCCCCGCAAACGCAAACGCACC----------------------
	'HumaHPV12-N1_type_178__gb_NC023891.1_'	CAGCAAC------ACGACGCGTAAAACGCAAACGTACCTCAAAATAAGCAATGTATCCAA
	'HumaHPV12-N1_type_132__gb_NC014955.1_'	GTGGAAC------GAAAACTGTGAAACGAAAACGTACT----------------------
	'HumaHPV12-N1_type_96__gb_NC_005134.2_'	CTACAACCTC---AAGAGGTACAAAACGAAAACGACG-----------------------
	'HumaHPV12-N1_type_5__gb_NC001531.1_'	ATAAAGGGTCTAATAGAGGAACAAAACGCAAACGTAAA----------------------
	'HumaHPV12-N1_type_5b__dbj_D90252.1_'	ATAAAGGGTCTAATAGGGAA--CAAAGGCAAACGTAAA----------------------
	'HumaHPV12-N1_type_5_isolate_S401__gb_JN211194.1_'	ATAAAGGGTCTAATAGGGAA--CAAAGGCAAACGTAAA----------------------
	HPV12-N1__Query_220821_	ATAGAAGTTCCATAAKGGGGACCAAAAGAAAACGCAAA----------------------
	'HumaHPV12-N1_RTRX7__gb_U85660.1_'	ATAGAAGTTCTGTACGGGGGATCAAAAGAAAACGCAAA----------------------
	'HumaHPV12-N1_mSK144__gb_MH777286.2_'	ATAGAAGTTCTGTACGGGGGATCAAAAGAAAACGCAAA----------------------
	'HumaHPV12-N1_type_105__emb_FM955841.1_'	---GGGGTTCTTTAAGGGGAACCAAACGCAAAAGAAAA----------------------
	'HumaHPV12-N1_type_99__emb_FM955838.1_'	ATAGAAGTTCATTAAGGGGCACGAAACGAAAACGGAAA----------------------
	'HumaHPV12-N1_type_8__gb_M12737.1_'	CTAGGGGCTCCGTCAGGGGCACAAAACGAAAACGGAAA----------------------
	'HumaHPV12-N1_type_49__gb_NC001591.1_'	CTAGAGCTTCCACACGGGGTATTAAACGAAAACGGAG-----------------------
	'HumaHPV12-N1_type_9__gb_NC001596.1_'	TTAAAACATC---TAAAAATGCTAAGAGAAGGCGAAC-----------------------

	'Rhesus_monkey_papillomavirus__gb_NC001678.1_'	------AAACGCTAACGTTGCTTA---------------------TATTTATGTTGTTGT
	'HumaHPV12-N1_type_178__gb_NC023891.1_'	AGTTGTGAATTTTTATGTTTATTGTGATAAAATACTGTGAATCCCTAATACTGTGAATTC
	'HumaHPV12-N1_type_132__gb_NC014955.1_'	-------AAATAGAATGTTGTTTA---------------------CAATACTGCATTTCT
	'HumaHPV12-N1_type_96__gb_NC_005134.2_'	------------------------------------------------------------
	'HumaHPV12-N1_type_5__gb_NC001531.1_'	-------AATTGAGGT--------------------------------------------
	'HumaHPV12-N1_type_5b__dbj_D90252.1_'	-------AATTGAG----------------------------------------------
	'HumaHPV12-N1_type_5_isolate_S401__gb_JN211194.1_'	-------AATTGAG----------------------------------------------
	HPV12-N1__Query_220821_	-------AACTAAA----------------------------------------------
	'HumaHPV12-N1_RTRX7__gb_U85660.1_'	-------AACTAAA----------------------------------------------
	'HumaHPV12-N1_mSK144__gb_MH777286.2_'	-------AACTAAA----------------------------------------------
	'HumaHPV12-N1_type_105__emb_FM955841.1_'	-------AATTAAC----------------------------------------------
	'HumaHPV12-N1_type_99__emb_FM955838.1_'	-------AATTAAA----------------------------------------------
	'HumaHPV12-N1_type_8__gb_M12737.1_'	-------AATTAGA----------------------------------------------
	'HumaHPV12-N1_type_49__gb_NC001591.1_'	------------------------------------------------------------
	'HumaHPV12-N1_type_9__gb_NC001596.1_'	------------------------------------------------------------

	'Rhesus_monkey_papillomavirus__gb_NC001678.1_'	ACCCAGTGTGCATGATTTA---------TGTATGTGTGCATGTTGTACGTGATTTTGTAT
	'HumaHPV12-N1_type_178__gb_NC023891.1_'	CAAAACTGTGAATGGTCTCTGAATGTACTATATTTGTCTGAATAAATTGCTGATGCGCAA
	'HumaHPV12-N1_type_132__gb_NC014955.1_'	GAGCCATGTGAG----------------CATATGTTAATAAAACAATTTATGGTGTGTAA
	'HumaHPV12-N1_type_96__gb_NC_005134.2_'	------------------------------------------------------------
	'HumaHPV12-N1_type_5__gb_NC001531.1_'	------------------------------------------------------------
	'HumaHPV12-N1_type_5b__dbj_D90252.1_'	------------------------------------------------------------
	'HumaHPV12-N1_type_5_isolate_S401__gb_JN211194.1_'	------------------------------------------------------------
	HPV12-N1__Query_220821_	------------------------------------------------------------
	'HumaHPV12-N1_RTRX7__gb_U85660.1_'	------------------------------------------------------------
	'HumaHPV12-N1_mSK144__gb_MH777286.2_'	------------------------------------------------------------
	'HumaHPV12-N1_type_105__emb_FM955841.1_'	------------------------------------------------------------
	'HumaHPV12-N1_type_99__emb_FM955838.1_'	------------------------------------------------------------
	'HumaHPV12-N1_type_8__gb_M12737.1_'	------------------------------------------------------------
	'HumaHPV12-N1_type_49__gb_NC001591.1_'	------------------------------------------------------------
	'HumaHPV12-N1_type_9__gb_NC001596.1_'	------------------------------------------------------------

	'Rhesus_monkey_papillomavirus__gb_NC001678.1_'	TTCCTGTGTTGTGCGT---GTCACTGTTTTGTGTTGTTGCGTGAGTGTGTTGCACTTATG
	'HumaHPV12-N1_type_178__gb_NC023891.1_'	TAATCTGGTTGCAATTTTACTGACTCATTTGGGG----GCTGGCAAATATTTTTCACCGC
	'HumaHPV12-N1_type_132__gb_NC014955.1_'	TACTTGTGTGGTTA-----TTGACTCATGGGGGC-------AGCATAGTTTACCCCACCT
	'HumaHPV12-N1_type_96__gb_NC_005134.2_'	-------------------CTGACCGCTATCGGT--------------------------
	'HumaHPV12-N1_type_5__gb_NC001531.1_'	-------------------CTGACCGAAAGTGGT-----------------------ACA
	'HumaHPV12-N1_type_5b__dbj_D90252.1_'	--------------------TGACCGAAAGTGGT-----------------------ACA
	'HumaHPV12-N1_type_5_isolate_S401__gb_JN211194.1_'	--------------------TGACCGAAAGTGGT-----------------------ACA
	HPV12-N1__Query_220821_	-------------------TGTACCGAATTWSKT-----------------------ACA
	'HumaHPV12-N1_RTRX7__gb_U85660.1_'	-------------------ATTACCGAATTCGGT-----------------------ACA
	'HumaHPV12-N1_mSK144__gb_MH777286.2_'	-------------------ATTACCGAATTCGGT-----------------------ACA
	'HumaHPV12-N1_type_105__emb_FM955841.1_'	-------------------TTAACCGATATCGGT-----------------------ACA
	'HumaHPV12-N1_type_99__emb_FM955838.1_'	--------------------TTACCGTTTTCGGT-----------------------ACA
	'HumaHPV12-N1_type_8__gb_M12737.1_'	-------------------TGTACCGTTTTCGGT-----------------------ACA
	'HumaHPV12-N1_type_49__gb_NC001591.1_'	-------------------ATGACCGTTTTCGGTTGCTG-G----------------GTC
	'HumaHPV12-N1_type_9__gb_NC001596.1_'	-------------------CTAACCGATATCGGT--------------------------

	'Rhesus_monkey_papillomavirus__gb_NC001678.1_'	TGTTTATTAAAGTATGCGTGGTCGCACCCGAGTGAGTAACTGTGTGTGTCCGGCGTGTAG
	'HumaHPV12-N1_type_178__gb_NC023891.1_'	ACCCAACAATTATTTGGATA---------------GTATATATGCTTGGCAAGGATGTGA
	'HumaHPV12-N1_type_132__gb_NC014955.1_'	TTGTAATTATGTTTGTCATA---------------------ATACACTATAAAAGGCTGG
	'HumaHPV12-N1_type_96__gb_NC_005134.2_'	---TCGGGGACCTTCAATAA---------------------ACATATTTGGAACGTT---
	'HumaHPV12-N1_type_5__gb_NC001531.1_'	TTTTTATAAACTTTTACACA---------------------GTATTCAAGGAATGTTTGT
	'HumaHPV12-N1_type_5b__dbj_D90252.1_'	TTTTTATAAACTTTTACACA---------------------GTATTCAAGGAATGTTTGT
	'HumaHPV12-N1_type_5_isolate_S401__gb_JN211194.1_'	TTTTTATAAACTTTTACACA---------------------GTATTCAAGGAATGTTTGT
	HPV12-N1__Query_220821_	ATTACCTCAACTTTTGCACA---------------------GTATTCAAGGAATGTTTGT
	'HumaHPV12-N1_RTRX7__gb_U85660.1_'	TTTGTATCAACTTTTACACA---------------------GTATTCAAGGAATGTCTGT
	'HumaHPV12-N1_mSK144__gb_MH777286.2_'	TTTGTATCAACTTTTACACA---------------------GTATTCAAGGAATGTCTGT
	'HumaHPV12-N1_type_105__emb_FM955841.1_'	TCTCCCTCAACTTTTACACA---------------------GTATTCAAGGAATGTTTGT
	'HumaHPV12-N1_type_99__emb_FM955838.1_'	TAAAAGTCAACTTTTACACA---------------------GTATTCAAGGAATGTTTGT
	'HumaHPV12-N1_type_8__gb_M12737.1_'	AA-ACCTAAACTTTTACACA---------------------GTATTCAAGGAATGTTTGT
	'HumaHPV12-N1_type_49__gb_NC001591.1_'	TTATAATAAAATATTTTATAAACTGTTT-----------TGGTATGTGAGGCATGTT--T
	'HumaHPV12-N1_type_9__gb_NC001596.1_'	TTCCAATAAAATTTAAGTTA-TCCAATT-----------TGGTATGTGAAGCATTTT--T

	'Rhesus_monkey_papillomavirus__gb_NC001678.1_'	TTTCTGTCACATGCATGCATGCACACCCAAACACTGTT-------------------GCC
	'HumaHPV12-N1_type_178__gb_NC023891.1_'	TCAATGTTGCTGACAAGCACGAATCTGTGAGGGTCGATACTGCCAAACCTAAAGCCAGCA
	'HumaHPV12-N1_type_132__gb_NC014955.1_'	ACACCTTTACTGTGGTCAGTTCTTCAGTAACAGTTGGT---------------GAAAACT
	'HumaHPV12-N1_type_96__gb_NC_005134.2_'	------------------------------------------------------------
	'HumaHPV12-N1_type_5__gb_NC001531.1_'	TTACTCTGACTAAGTATAAGTCTTCCAAGGATAC--------------------------
	'HumaHPV12-N1_type_5b__dbj_D90252.1_'	TTACTCTGACTAAGTATAAGTCTTCCAAGGATAC--------------------------
	'HumaHPV12-N1_type_5_isolate_S401__gb_JN211194.1_'	TTACTCTGACTAAGTATAAGTCTTCCAAGGATAC--------------------------
	HPV12-N1__Query_220821_	TTACTCTGACKAAGTCTAACTCTMCAAAGGAAAC--------------------------
	'HumaHPV12-N1_RTRX7__gb_U85660.1_'	TTACTCTGACTAAGTATAACTCTACCTAGGAAAC--------------------------
	'HumaHPV12-N1_mSK144__gb_MH777286.2_'	TTACTCTGACTAAGTATAACTCTACCTAGGAAAC--------------------------
	'HumaHPV12-N1_type_105__emb_FM955841.1_'	TTACTCTGACTAAGCATAACGCTGCCTAGGAAAT--------------------------
	'HumaHPV12-N1_type_99__emb_FM955838.1_'	TTACTCTGACTAAGCATAAGTCTGCTTAGGATAC--------------------------
	'HumaHPV12-N1_type_8__gb_M12737.1_'	TTATTCTGACTCAGCATCACTCTACCTAAGAAAC--------------------------
	'HumaHPV12-N1_type_49__gb_NC001591.1_'	TAACCGAGTTCGTGACTAAGATTGATTAACCCACCT------------------------
	'HumaHPV12-N1_type_9__gb_NC001596.1_'	TAACCATCTTCGTGACTAAACCGTACAAGTCAACACAG----------------------

	'Rhesus_monkey_papillomavirus__gb_NC001678.1_'	ACTGCCTTTAACAGCTTGCCTGCTGCACTTCCATTTTGAACCCTTCTCCATTTTCCCTGC
	'HumaHPV12-N1_type_178__gb_NC023891.1_'	ACCGTTTCTGGTAAGT-----------------------------------------TTT
	'HumaHPV12-N1_type_132__gb_NC014955.1_'	ACCACTTTTGGTAAGT-----------------------------------------GAC
	'HumaHPV12-N1_type_96__gb_NC_005134.2_'	------------------------------------------------------------
	'HumaHPV12-N1_type_5__gb_NC001531.1_'	------------------------------------------------------------
	'HumaHPV12-N1_type_5b__dbj_D90252.1_'	------------------------------------------------------------
	'HumaHPV12-N1_type_5_isolate_S401__gb_JN211194.1_'	------------------------------------------------------------
	HPV12-N1__Query_220821_	------------------------------------------------------------
	'HumaHPV12-N1_RTRX7__gb_U85660.1_'	------------------------------------------------------------
	'HumaHPV12-N1_mSK144__gb_MH777286.2_'	------------------------------------------------------------
	'HumaHPV12-N1_type_105__emb_FM955841.1_'	------------------------------------------------------------
	'HumaHPV12-N1_type_99__emb_FM955838.1_'	------------------------------------------------------------
	'HumaHPV12-N1_type_8__gb_M12737.1_'	------------------------------------------------------------
	'HumaHPV12-N1_type_49__gb_NC001591.1_'	------------------------------------------------------------
	'HumaHPV12-N1_type_9__gb_NC001596.1_'	------------------------------------------------------------

	'Rhesus_monkey_papillomavirus__gb_NC001678.1_'	AAACCCTCCATTTTATGGTCTCGACCGGTTTCGGT-----CGCGCTTGGCACGCATTTTG
	'HumaHPV12-N1_type_178__gb_NC023891.1_'	TGGCGCCAAAGGGCAAAAAAGCAACCGATAACGGT--CTCTTAGAGTCAAACAAGGTGAG
	'HumaHPV12-N1_type_132__gb_NC014955.1_'	AAATGCCCGAGGGCAT-ATGAACACCGTTTTCGGTTACCGTGCACTTTAAAGCAAGTGCA
	'HumaHPV12-N1_type_96__gb_NC_005134.2_'	------------------------------------------------------------
	'HumaHPV12-N1_type_5__gb_NC001531.1_'	---------------------CGACCGCACCCGGT--------ACACTCAGTCAAGTTGT
	'HumaHPV12-N1_type_5b__dbj_D90252.1_'	---------------------CGACCGCACCCGGT--------AC---------------
	'HumaHPV12-N1_type_5_isolate_S401__gb_JN211194.1_'	---------------------CGACCGCACCCGGT--------AC---------------
	HPV12-N1__Query_220821_	---------------------AGACCGCGCCCGGT--------ACDKCAAGGTGAGTTGG
	'HumaHPV12-N1_RTRX7__gb_U85660.1_'	---------------------CAACCGCGCCCGGT--------ACATAAAGGTGAGTTGG
	'HumaHPV12-N1_mSK144__gb_MH777286.2_'	---------------------CAACCGCGCCCGGT--------ACATAAAGGTGAGTTGG
	'HumaHPV12-N1_type_105__emb_FM955841.1_'	---------------------TAACCGCGCCCGGT--------ACATAAAGGTGAGTTGG
	'HumaHPV12-N1_type_99__emb_FM955838.1_'	---------------------CGACCGCACCCGGT--------ACATAAAGGTGAGTAGT
	'HumaHPV12-N1_type_8__gb_M12737.1_'	---------------------CGACCGCACCCGGT--------ACATAAAGGTGAGTAGT
	'HumaHPV12-N1_type_49__gb_NC001591.1_'	--------------------GCAACCGCACCCGGTTAATCAGATTATAAAGGTGCGCCGG
	'HumaHPV12-N1_type_9__gb_NC001596.1_'	-------------------AGCGACCGCACCCGGTTTATCTGATTATAAAGTGCACCTGG

	'Rhesus_monkey_papillomavirus__gb_NC001678.1_'	GGCAAACAAAACCACAACACTGCTAATCCTCTGGCTTCCTGCCTCTCCTACTGCTGCATA
	'HumaHPV12-N1_type_178__gb_NC023891.1_'	TACAAGTTCAAACAGTATATGGCTGACTC-------------------------------
	'HumaHPV12-N1_type_132__gb_NC014955.1_'	GACAACCTAAAGTGAT--------------------------------------------
	'HumaHPV12-N1_type_96__gb_NC_005134.2_'	------------------------------------------------------------
	'HumaHPV12-N1_type_5__gb_NC001531.1_'	TGCCAATATAG-------------------------------------------------
	'HumaHPV12-N1_type_5b__dbj_D90252.1_'	------------------------------------------------------------
	'HumaHPV12-N1_type_5_isolate_S401__gb_JN211194.1_'	------------------------------------------------------------
	HPV12-N1__Query_220821_	TSCNNAMWGAG-------------------------------------------------
	'HumaHPV12-N1_RTRX7__gb_U85660.1_'	TGCCAAATTAG-------------------------------------------------
	'HumaHPV12-N1_mSK144__gb_MH777286.2_'	TGCCAAATTAG-------------------------------------------------
	'HumaHPV12-N1_type_105__emb_FM955841.1_'	TGCCAAATGAG-------------------------------------------------
	'HumaHPV12-N1_type_99__emb_FM955838.1_'	TGCCAAAATAG-------------------------------------------------
	'HumaHPV12-N1_type_8__gb_M12737.1_'	TGCCAAAACAG-------------------------------------------------
	'HumaHPV12-N1_type_49__gb_NC001591.1_'	TGTTCACCTCT-------------------------------------------------
	'HumaHPV12-N1_type_9__gb_NC001596.1_'	TGCAATTTGAA-------------------------------------------------

	'Rhesus_monkey_papillomavirus__gb_NC001678.1_'	CCTGTGGTTGTGCTTTGGCGCTCCCTGGTGACTCACTGTCTCTGCAAACAAAAATTTGCA
	'HumaHPV12-N1_type_178__gb_NC023891.1_'	-------AAGTGTTTTGGCAACGAC--------CGTAAACGTTTCATATTA---------
	'HumaHPV12-N1_type_132__gb_NC014955.1_'	-------AACATCTTTGGCAGCAAC--------CGTTTTCGTTTCTGGCTG---------
	'HumaHPV12-N1_type_96__gb_NC_005134.2_'	------------------------------------------------------------
	'HumaHPV12-N1_type_5__gb_NC001531.1_'	-------AATCAGATCAGTGCCAAA---CACACCGTCTTGGACTCAGAACA---------
	'HumaHPV12-N1_type_5b__dbj_D90252.1_'	------------------------------------------------------------
	'HumaHPV12-N1_type_5_isolate_S401__gb_JN211194.1_'	------------------------------------------------------------
	HPV12-N1__Query_220821_	-------TCTCACTTTGTTGC-----------------------CAGAACC---------
	'HumaHPV12-N1_RTRX7__gb_U85660.1_'	-------ATTCAGTGTGGTGC-----------------------CAAGACA---------
	'HumaHPV12-N1_mSK144__gb_MH777286.2_'	-------ATTCAGTGTGGTGC-----------------------CAAGACA---------
	'HumaHPV12-N1_type_105__emb_FM955841.1_'	-------ATTCAGTTTGGTGC-----------------------CAGGACA---------
	'HumaHPV12-N1_type_99__emb_FM955838.1_'	-------ATTCGGTTTAGTGC-----------------------CAGAAGA---------
	'HumaHPV12-N1_type_8__gb_M12737.1_'	-------ACTCAGTTTAGTGC-----------------------CAGAATA---------
	'HumaHPV12-N1_type_49__gb_NC001591.1_'	-------GGCTACTTGGCAGTTA---------------------CAAGTTC---------
	'HumaHPV12-N1_type_9__gb_NC001596.1_'	-------CAATACTATCGTGGAA--------------------TCA--------------

	'Rhesus_monkey_papillomavirus__gb_NC001678.1_'	CACACACTTAATCCAACCCTCTTTGTACAAAATGCTTTTGGCAGTACATTTCTAAGAGTT
	'HumaHPV12-N1_type_178__gb_NC023891.1_'	---------------ATCGCCTCTGGG-ATAGTTGTT-----------------------
	'HumaHPV12-N1_type_132__gb_NC014955.1_'	----CAAATCTTTGCACCGCCTTCGGTCATAATTGTTTC-------------------TA
	'HumaHPV12-N1_type_96__gb_NC_005134.2_'	------------------------------------------------------------
	'HumaHPV12-N1_type_5__gb_NC001531.1_'	--------------GACCGTGTTCGTTATAACATGCT---------------------CG
	'HumaHPV12-N1_type_5b__dbj_D90252.1_'	------------------------------------------------------------
	'HumaHPV12-N1_type_5_isolate_S401__gb_JN211194.1_'	------------------------------------------------------------
	HPV12-N1__Query_220821_	--------------GGCCGTGTTCGTCCTAACATGCT---------------------CG
	'HumaHPV12-N1_RTRX7__gb_U85660.1_'	--------------TACCGTGTTGGTTCTAACATGCT---------------------CG
	'HumaHPV12-N1_mSK144__gb_MH777286.2_'	--------------TACCGTGTTGGTTCTAACATGCT---------------------CG
	'HumaHPV12-N1_type_105__emb_FM955841.1_'	--------------GACCTTGTAGGTTCTAACATGCT---------------------CG
	'HumaHPV12-N1_type_99__emb_FM955838.1_'	--------------GACCGTGTTCGTTCCAACATGCT---------------------CG
	'HumaHPV12-N1_type_8__gb_M12737.1_'	--------------GACCATGTTCGTTCAAACATGCT---------------------CG
	'HumaHPV12-N1_type_49__gb_NC001591.1_'	--------------ACCTCTGCCAG---AAGTGTGTT---------------------TT
	'HumaHPV12-N1_type_9__gb_NC001596.1_'	------------------------------------------------------------

	'Rhesus_monkey_papillomavirus__gb_NC001678.1_'	ACTCATGCTAATTGCATAGTTGGCCACAATTTCAGGGTTGGATTGCCAATACTATGTCCT
	'HumaHPV12-N1_type_178__gb_NC023891.1_'	----------GTTGC------------------------------CAACAATCATATCTT
	'HumaHPV12-N1_type_132__gb_NC014955.1_'	GAGGATGATAGTTGC------------------------------CAACTATCATGTTAC
	'HumaHPV12-N1_type_96__gb_NC_005134.2_'	------------------------------------------------------------
	'HumaHPV12-N1_type_5__gb_NC001531.1_'	GATTAGGGACCTCCC------------------------------CAAAGAAGATTTAAT
	'HumaHPV12-N1_type_5b__dbj_D90252.1_'	------------------------------------------------------------
	'HumaHPV12-N1_type_5_isolate_S401__gb_JN211194.1_'	------------------------------------------------------------
	HPV12-N1__Query_220821_	GATTAGGTCGACCGC------------------------------CAAAGGMCATGTGGT
	'HumaHPV12-N1_RTRX7__gb_U85660.1_'	GATTAGGTCGACCGC------------------------------CAAGGAACCTTTAGT
	'HumaHPV12-N1_mSK144__gb_MH777286.2_'	GATTAGGTCGACCGC------------------------------CAAGGAACCTTTAGT
	'HumaHPV12-N1_type_105__emb_FM955841.1_'	GATTAGG-----------------------------------------------------
	'HumaHPV12-N1_type_99__emb_FM955838.1_'	GATTAG------------------------------------------------------
	'HumaHPV12-N1_type_8__gb_M12737.1_'	GATTAGGTCGCCTGC------------------------------CAA------------
	'HumaHPV12-N1_type_49__gb_NC001591.1_'	TGCCAAGACATTTGC------------------------------CAAGTA---------
	'HumaHPV12-N1_type_9__gb_NC001596.1_'	------------------------------------------------------------

	'Rhesus_monkey_papillomavirus__gb_NC001678.1_'	TTTAAATGTGATTAATTTTCAAAATGTTCTTGCAGGTGTGTGTGACCGGGATCGGTCAAA
	'HumaHPV12-N1_type_178__gb_NC023891.1_'	----------ACTACATTTTT--------------------TCTACCGAAGACGGTCATA
	'HumaHPV12-N1_type_132__gb_NC014955.1_'	----------ATCCTTTTATA--------------------GCGACCGGGAACGGT-ATA
	'HumaHPV12-N1_type_96__gb_NC_005134.2_'	------------------------------------------------------------
	'HumaHPV12-N1_type_5__gb_NC001531.1_'	CTAC------AATCGCTTTTG--------------------GCAATCGCATTTGGCACTG
	'HumaHPV12-N1_type_5b__dbj_D90252.1_'	------------------------------------------------------------
	'HumaHPV12-N1_type_5_isolate_S401__gb_JN211194.1_'	------------------------------------------------------------
	HPV12-N1__Query_220821_	TTGCCA----AATAGCTTACA--------------------GCAGCTCAGTTCTGGCACA
	'HumaHPV12-N1_RTRX7__gb_U85660.1_'	GTGCC-----AATAGCTTACA--------------------GCAGTCCAGATTTGGCACA
	'HumaHPV12-N1_mSK144__gb_MH777286.2_'	GTGCC-----AATAGCTTACA--------------------GCAGTCCAGATTTGGCACA
	'HumaHPV12-N1_type_105__emb_FM955841.1_'	------------------------------------------------------------
	'HumaHPV12-N1_type_99__emb_FM955838.1_'	------------------------------------------------------------
	'HumaHPV12-N1_type_8__gb_M12737.1_'	------------------------------------------------------------
	'HumaHPV12-N1_type_49__gb_NC001591.1_'	------------------------------------------------------------
	'HumaHPV12-N1_type_9__gb_NC001596.1_'	------------------------------------------------------------

	'Rhesus_monkey_papillomavirus__gb_NC001678.1_'	CTTTCACAAGCATTTTTTATAGTA--------------A
	'HumaHPV12-N1_type_178__gb_NC023891.1_'	TAAATAGAAGCAAAAACCAAAATAGATTACTTTTCACAG
	'HumaHPV12-N1_type_132__gb_NC014955.1_'	TAAATTTGCACATCTGCAGAATTT-----CATTTTCCAG
	'HumaHPV12-N1_type_96__gb_NC_005134.2_'	---------------------------------------
	'HumaHPV12-N1_type_5__gb_NC001531.1_'	CTAAAAGACCGTT--------------------------
	'HumaHPV12-N1_type_5b__dbj_D90252.1_'	---------------------------------------
	'HumaHPV12-N1_type_5_isolate_S401__gb_JN211194.1_'	---------------------------------------
	HPV12-N1__Query_220821_	TTTGTGGACCGATAACGGTAAGT----------------
	'HumaHPV12-N1_RTRX7__gb_U85660.1_'	TTTGTGGACCGAT--------------------------
	'HumaHPV12-N1_mSK144__gb_MH777286.2_'	TTTGTGGACCGATAACGGTAAGT----------------
	'HumaHPV12-N1_type_105__emb_FM955841.1_'	---------------------------------------
	'HumaHPV12-N1_type_99__emb_FM955838.1_'	---------------------------------------
	'HumaHPV12-N1_type_8__gb_M12737.1_'	---------------------------------------
	'HumaHPV12-N1_type_49__gb_NC001591.1_'	---------------------------------------
	'HumaHPV12-N1_type_9__gb_NC001596.1_'	---------------------------------------

;
end;
