# Supplementary material for: Reconstructing Prehistoric Viral Genomes from Neanderthal Sequencing Data
Source: Viruses. 2024 May 27;16(6):856. doi: 10.3390/v16060856 (PMC11209150; doi:10.3390/v16060856)
Supplement: Supplementary file 1 [file viruses-16-00856-s001.zip › Supplementary Data S16 - Random Reference sequences of parvovirus B19 analysis..fasta]

Supplementary Data S16 - Random Reference sequences of parvovirus B19 analysis.
>Random_Parvovirus_1
ACCTGCAACTTAACCACCGAACGACAACTCGGATGACGACGGCGACAGAGGGCAGAAGATGAGAAAGCTTCTGCGATTGACTGCGAATCCCGATGCTTCAAGGATGCTCTGGGAGATCCGGCCTTTACGTAAAAGAACAACGGGGTGCTACTACCTTGAGAAACTGAAACTCGCACTAGCAGATCCATAGCGGACCCCTGCCGCGACCTAAGGTAACGGCGAGGAACGACGATCCATCGCCATGCGTGTACGGGGCTAATGTAGCCCGATACAACCGCCCTCAAGGCTATCCGTATGACTTTTACGCGTAATCGCTAGTCGACCACAGGATATAGAACGAAGACCACAAATTATACTCAGTGGACGAATTGTCGGGCGTCACGAAACCGGTACGCGGGTTAGCGCTTGACATAAAGCGTTTCGGCTACAAATGACTGTGGTCACCCACGGAGAACATCTGGAACGCAAAGTCCTCGCGTTTATAGGGCCGAAGAAGTGATTAGATACATTTAAACTAAATAGGAGATCTGCGTGCTGAGCCGGATAAAAACCTAAGACAGATGCAGGATAGAGTCCTAACACCAACCAAAAAATCCCGAACGGGCGGGAGGTCCCGAGTTCATGAAACTTAGTGAAAGCCAGCGACTATATAAAAGGGCAAGTGCTTTACCCGATATAGCGATATCTGCGGTACAGGGACTTATAAGAGTACACGAAACCCGGTCAGGGCGGAGCTGCATTTGTAACGCAGCCTGGAAGGACCGGGCTAGCCAGCTGTTATCTGGGATAGGTTGGCTCTTGTTGATAGGTAGGGGGTAATTAGTCGGAGGCGGGAGACGCATGCATAACAGTACAGTAAGCTCACGCTGCATCCCACTATAACCGCGGGTTAAAACCGTAAATGATAAGCTACCTCCCGATCGTAAGATGGCATCAGGGACTTCGTCCGCTAAGTTCCGCGAGCGTATCCATCGAAAATACCAATTTCGTGGTACGCAGGGTAGGTTGGAAGAAATCAGAGTAACAAATAACCGAGTGTGGACGTACCCCGAAGGGGAGTCTTACTCCCAGGACGCTTAGGCATGCGCGTCATACAACGCAACCAAATCAAGCCGAAAAGTCCGCAGAGAGGTTAGGTTGACATAAGATAGGTCTGCGTGTGATGCAGACGGTGGGCGGTCATTCATTAGGGGAACACGCAAGAAGAGGTGCGCGCAAACTACCGCTGCGCAAATTGTTGCCACTGCATCCAGTAGGGCCCAGGCCTGAGTGTGTCGTATTTTCGCTTGTTAGGTCTGGAATGCCGTCAAGATGGAAGGAGTAAGTAAGTCCGCGTAAACGTTAAAATCGGGGGGTATGAAAATATAAGAGAACCAGACAGGTACATGTAACAGGCCCTTCTTACTGCAAATTATAAGGGATCTTAATGCTGAGTCTCGATAAAGTTGTCCGTCGTGTATCAGCGAGTTGAAGGGGGCTAGATTAGGGAGAAATCGGGTGGGTGCTCCGTTGATACCCTAGCGTGACGCGCTTTGTTAGATCCGCCCTTTGTAAAAATATACGAAGAACGTAGTAAGTAAAAAGGTCAGCATCAGTGTGTAGTGAACGTGTTGAGGTACACACAGAAAGATACGAATAAATCAAGACTGATACAGGAAGATAACCGAAGCTCGAGGTATGACAAAAGAATGTTGCATAAGTAAATCGCCTCGGAATTAGAGATCAGGTAGGTATCATAATTAGCAGCGAACACTTTCCCTTGGATCTTAAAACGAAGGTCCGGTTTAAACTAGACCCGATGAGGGCTGGAGTTCGAGAGGTACTTACAGCATGCTTCATCTAAAATGCAACACACGTTGCTAATGCGTTGAAGGAAGAGCACGGAGTGCGGAATCAAAAAGAGATACCACGAAACATAGACTTTATGAAAACCTACTGAATGTACGAAGGTCAGGTTACACAGGTCATAACAAGGGGAGGGCAGGACTATGCGACCGCTAGGACTGATCGTGTGAGTATATCAAGACGACAGTGTGGATGATGCGTTGACGGTGGAGGAAACTGCACGCAGGGTACGCCGGTCGGAATTGAAGCACAGATGACAAATATCAGGATCAGAATGAATTGTTAAGGAGAACGACAAATGACAAGTAGGTATAATGAAGACCAACTCGCCGGGCATAGCCGTGTCATAACATATTACCCATTTGTAATTTACGTATATTGTTGGCATATAAATCGAGGGCTAAGTTAAGAATCGGAGGACCTTGGACGGCGCATTACCGAGTTGAGCCTTACGTGGATGATCGCCGCAACGCGTACGTTCGAGGGTACTAGACGTTCGAGACGAGAAATTACATTAAAAGACTCTCTAAAAACGACGAACACACGTGTCGGTCGATTCTTCTGGCCACGTCCCGAGGGAAAGGAGCTCTGCAAGGCGCAACTAAACGAGCCAATGACAACCTAAGTTTCGTAAGATATGGTGCAAGTATATTCGAGAACTTTATTACATAAGTAAAGGTCGGGTGCTAGCCCCGCAACAGGATGCGGGATATTTCCATAGAGTGGGGACTATAATATATACTAAATGTCTGTGCTTAGTAGAGTAAAAGACTCGACCTATGAGTTACGAGACCTGGCATTCGCTTCATAGAGGTAGAACTTGTATGAGATGGACCCTAGTATGTAGGGCTGTACTGGGAACGGAGAATGATGGCGATAACTGTTGCTAGGAGTAACCCGCCGGACTACAGGGGGTCGTCATGATCGGGTTGGATATTGATGACGAACTGAAATGTAGTTGTCGAACGCCCATTTCAAATTTAAAAACGCTATATTGGATTATTAGAGGGGCGGTGAATTCAAACAATAAAACAAACTATCCTATACTCGACAACAAAATGCATCGAGTAAGTAGCTGTCAGACTCGGTCGCAACTACAGTCTCATTGTCTTCAATTAGTAGACACAAGCTAGCTAGGGCATGTAGGTATAGCTCGAAGGCGTAGATGTGTGATCGGGAAGACGCCCATGCCACTTCAGGGTTGGCTGCCCAGACCACCTGAACTATTCATTGGCATCGGGTGGAGATACACAGCGTTGCTCCATAATCGAAAAACACAGATAAAACTAAGGCGGCCAAGGACCCAATTCTCCTGGAGGCAATATGCCTGTTGTAGCGTGATTCGAAAAGCCGAGAAAAAGGCATACGTGTACTTATCGATAGCCGCCCAGATCACCAGGTTACTTTAAGGCTTTGTTGCTATATCATGGAATTAAGACATTTAAGGAGGTGATCCATGTACTAAAGCTCGCGGAGTAGAAATTTGATTTTATTAAGATAATCAGAGTAGTCTGTACGGATGGTAGCCAGTATAAGAAAGAAGGAATGTGTTAGTGATCAACTTCGCCCAATGCTTAATTAGGCACTGCGCCCACCGTTTGTCCTGTGCATGTACCACTCGTAGTATCGAGGCCTGTGGTCTTTAAACAAGCTCAGAGCAGTCGTATTAGGGAAAGGAACCAATAGATAAACGTTACGGGTCTAGGGACAAAGTCGAGGACACTGTCTCAGCCTCTAAATGAGGGGTCATTATCTGGGCACTGCTGTTCTATTATATGATTGGATGTTTAACCCTGGAAGAGCGCCATTCGTAATATAACGTTAAAATTCACGATAGCGAATAGCCCTCAAAAAGGTAAGGGGATAGGAAATAATTTAATTATTAACGTCTACCGATTGACGGCTAGTAAGACGCGTGGAAACAGAATGCAATGCTAAGTTCATTGCATCTAAGTCGCTAGTTCCCTTAAGGGATTAAAACTTTCATCGGGCGTTCGTGGACACGGAAAGTCATGCAGGATCTGTTTGCTTTGCCACGAGATTAACTTCAGAAAAAAGGTATCCTCCACTGCGGCGGTATCAATCCGACATAGGATGTCAAGACCCCCAAGACTTCTATCTAGCGGTGTAATCGAGTGTTCAAGAGCTAGGGAAACTAAGCTGAAATGTTGATGTTCGCGATGCACGACGAAAAAAGTGTAACTAAGCTATCAAGTCATGTGGGAAGCATAAACATGCCGCAACTGGGCCCTGTCGAGTGCGCATAGACTCTTCCACATACAACAGGTAAGGGCTAGCGATTCCCGTAAGTTAAAGTATTGTGAGTTTCACAACATGGACTCACCCGGATGGACAGTAGGATCCCCCAATGAAGGAAGAAAAACTGCGTTTAGGATGGTTGCTTGCGCAAAGCCTACATATTGAAATATGAGGTGCGGTACAGACCAACACATAGGGAGACATACTTTTGAACCAAGAATGGCGTACCCGACGCTTGAACCTACCAGAGGATTGCACAATATAAGAACGGCCCATAAACACTGTTTGAACTTGGTAAGGCAAGCCCCGGCGGAGAATGTTTTGAGTGAATATAAACTTGAATCAAATGTGCTTGAGCCCCTCCGACACTAGAAAAAGAGTCGGCTAGAGAAGATTTAAGTGCACGGTAGGACTACTCCACGAGCACAGACAGGTTCAACTAGCGAGAGGTCAAGACCGTCGAAAACTAGGCATGGGCCGGACATAACAGGCGGCAGAAATTACAATTCAGGAACGCCCGGCGAGTTCAGTCCCGGTTAGGGAGTATCAGGACTACCGAGTTGTCAGATGGCGGAGCCATCTAGGAAAAAAAACACTGCGTAATAAAAGTTAAGAACTTGGCTGGGACCTGCACTCGGTAGAGTAGTCAAATCACCAGCCACTAAACGCGCCACGGTGCGCGGGTTGGCAGTAACCTTGGCCAGTGCAATTCCTAATCAGATCAAATCCTGACTTCCGATGGTGCTTTATATTGAGTAACTTATATTACAGAGATAGGGACATATAGACGTCTGAGATATCAAGGTGTTTTACCAATGCCAGCAAGCAACACCTACTCTAGAACGCAGGGAGGTTTAGACTTGTCAGTACTCATCGGTGCTTGTAGCCCGTCTTACCCAAGGGCGCCAATTCGTCTCAAGGCCCTTTGTGACAACCGCGCCCATTGGCAAGCCCTTTTAGTTTGTGAGGACGTCGTATGGAAGCGTGGAATGAACTGTGATGTCGAGATAGAGTATAGCAATTCGGATACAAGTAAGATGAGAATCTAGAAAGACATGTTTTTTGCTAAGTAGGTGACCCTGCCTGTGTGCACTGATAGTGACGGTTATTTTAGCAGGAAAACCTTGAGGCTAGAATTGGCATCTACAGAGGTAAGCTCGGCAGGATTCGCATGGTCTCATTTGTCCGGTTCGGGTCAGACACAGGTACAGTCCCGGAAACACGGGTCGATCGAATTGGCAGTAAGCCACCAAGTCACAAATAGACCTCAATATGCGAAAAGGAGATGGTCCGAAGATCACATTATAAAGAACAGCGCAAGAATCTCTCATTAATCAGATGTCAAGCAAGTTCGCAGTGAAGGTTTCTTAAGGATCAATCTTGTGGTGTATACCGTGACTACGGAAAGGACCGAAAAAACATATGAAATAGGGATAATTAGACATGACACTATGGCTGTCGCCGCCGGAATCCATTTGGTTAAGTGATTAGC
>Random_Parvovirus_2
AAAAATGTGGGATATTTAGGAGTTTTAAAGCACCTGATCTGAAGCACCCCAAGCCGCACGCAAAGGGGTTAGGTTTAGATAGGAAAACTGATACCACAATAGCGGAACTACAAAGATCTATCACTTTTCAAAGGAAAACCCATGCCGAGTTCTTTATTGGGTGAAATAGAACGACCACCTAATGTGCAAAGAGGTGCGGCGAAATTGGCAGTTACCCACAGACTGGCTCCTAAGTAGAAAGTTTGGTAGACGCGCGAACTACTAGCTAGCAAAAGAAGGATAGAGGAACTTGTGAGCCAGTTCATGAGTATGGCACGACCATCGCAATATGGTCAAATTGATTTGTAACACTCTGGCGCACATGGAATTGGACGCCTATGGGTTGGCAAGAGCGATGAGGGCACGCGTCTAATGGATGACGCCGACTGCCAGACTAGCTGCGATTATGGCGACAAAAATTGTCGCAGTTAAACCAGAGAGCTAAAAAATAAAAAAATGAGGCTTGGTTTAATTTAGGCCGTAGTGTACCTATGGGAGTTCAGGTGTGACATGCTTCAAACCCGAGTAAAATAGGAAACAAATTAAATGTATTATAACTGAATCGAAGCCCATCTTGTGAATTTGGTACCCAGTCTTCACCTAGCAATCAGTACAACCGTGCCCTCAAAAAAAAACCGCACTAGGACGCGCTAAGACGCTCCACAATAACCCGATGAATACTAAACTTAGAAAAGCGTCGGTACAAATAGGAAATATTCAACGGCTTTCACAAGGTCCATCATATGGAGCGGGAACGCCGCCAATGATTAATTTGGAGTTCTTAAATGTATTTAAACGAGAAGTGGTGGCCACACTCAACGGATTGTAGGTCTGCGGGGTCATATACGAACATAGCGATCCGCATACATGATCCAATTACTAGAGGGTGAATAAAAACTTTTATAGTAACATGTCACTCTATACCTCAATGTACCAGGAACGTCGACGTATAAGTAGACCCATTCAACAAAGACAACGTGGACGGGGGTAATTGCACACGGGTTTCAGACATTCGATGTGATTCGGGCGGGGAGAACTATACTGCTAAACCTATGACCTTATGCGGCGGTTATACCATTGCATGCTATGAGGTCGGTAGTTTTACGATATAAAAGAATAGCCCTTCTAAGAACCAAACACAATGGATGTTCACGGGGTTATAGGACTTTAGAACTTTAAAAAGCAAGGGCGCAGGCAATGTGACCGATATGATGCGAATCTATAGTAGTCTGTTTGCCAGGAAGAAATAGCAGCTCAAGGAACTACGTCCACCTATAAGCGGACCGTGACGATTGACGCCAAAAGGCACGGCGTCAATGAGGGCCACGCAAAGAAGTAAAAATTGTGTCACAAAAACGACCCTCATGTTTCGCGTATGGCAAAGGAACGGAGTAACGTTCAAAGACTGATTTCGGTGTAGTAGAGGATAACGATCTATTCGTCAAACATAGATGCATTGTGAACAAAATACCTTGGTCTGGGATGATGGTATAGACACGAGGAGCAAGTGAGTGCCGAAACCGACACTCAATAGTAGTACACGAGAATTATTTACCAAAAGAGGCTATGAGGCCGAAGGACGGTAGGGTTCTTTACGGTTCGTCATCTTCAGAGCTAAGAGCAATAGCAATATGGCGTTGAGGAAGCCTCTATTGTTTCTCTAAAGGGTGTAGGGTGGACCTAAAAGAGCTACTAACCATAATCGGAATCAAAGAAAAGATCATGTGCGCAGGATCCGACGCACAACACAATCGCTAGGTCTTTTGAAAATAGATTTCCGCAATTTTCTACAAAGCCAACGAGGATCAAAAGACCAACAAAATAAGAATAATAGCTATTCTTAGCTAAAAAAGTAAACGTACCTGAACTTTACGTGGACCTATGCTGGAGGAGTCGTAAGGCGGTCCCCTTTGAAGTCGAACGACGAGCGAAAGGCGAGAGCCATAAAACCCTAGCGGCGGAGGGGATTGTTAAGTTCAGCACCTTCCGAATATACGGGCGCCTCCGATGGCAGAGGTTCCGTGTTATAGAACAACCCGGTTGATGTTCTTAATAATCAGACCACGCGAAGTTTGAGGGTAAATAAAACCGAGATCAGGGTGACCAGTGACTACAAGGACCGTTTGACATCAGGGGCAACGTAACATCAAATGATATGTGTAGGATGTCGAAGTCGGTAGCTAAACACAACCTACGACTGATGAATATTTTCCTAGAATCTTGGAGTGTCAGCGTCAAAACTCTGGTCCGAGTAAGTTAAAGCCATTATGTCCATATGTCTATTCAGCAATTCAGTAACGGTGAATTATCGAGCCCCAAGTAGCTTAAGATGTTTTAGGCCATGGGCCATGGGATGCCATACAGATTCGAAGGGGATGCAAAATAATACACATGGCAGCGCATACGAATGCCACACAGAGCTAAACCGGTTTCCGAGTGCAAATTGGCCTTTTCACCACTAGTTTCGTAAATGATCTAGCAAAAGAGCGGGGCCAAATGGGTAGCAGGAGGAAAAGGGAAAACGCTCACGCCTGTGTGTCTTAACATACTGCATATGTCGATGCGTATCAAAGGATACGCACGATAACTCTCATGGGGCAATTAGCGCCGGAGACGAACAACTCGCGCAGCGTGTTCATTCATTTGATAGAGCTTGCGTAGATTGGAACAAACAGGATCTCCGGCCTCTGAAATTATAGCTACAAGGCTAGGGATTGATGACCAAGAGACCGGCGTGGAAGGCCGCCTTCAGGACCTGTTTGCTGAGGTAGGGGGCGGCAGCTTAACTACGGGCAAACCGATGCTTTGGAAAATGGCAGCTTCCCCTGCCTCTACCGTGTGGCAATAAGTCTTGATGTGAAAGGTATGAAAGGTAAGGCAGTATAGGTACTTTGTAAAACTCTTCTTAAAGGTCTAGCTGAGACAAGGGTTATCCACCGGAGTAAACTCACCACCGGATCACGTGACATCTTCGTGCAAAGATCGGGGAGAAGCAGAAATAACAGCACACGTACACAAACCAGTCTCGTTAGATAGAGTCGAAACAAAAGGGAAGCTATCGTATTCGGAAGGAAAGACGAGCTAGTATTAATGTCTCACGGCTCTCCTTATGGGAGGGTTTATGGCTCCGTGTAATAGCTTTCGTTTGCGTGGGTGTTAAACGGTCTTGCCGTAACTTGTTGTAGCACCCGGCAACGATGCACATTACCATCATCGTCTCTGTGCGGATTCAGTTCAAAACGCCACTATGCTAGGGTTCTCCCTAGGGATGTACTGGCGCCGAACAGATTGATGCGATCAATCCGCTAAGATGGAGAGCACAATGGAGTGGGTCGTAACGCAGATTTGCGACAAGGCCGCATGACGACCTCTTTATGTTAGTTCCTCTGCAGACTCAGAATGAAGTAATTTTTGGGTTTAGAGTGAAGTTAAGGGTCAGTGACACGGATTTCTTCGGGGCACGCGTTACAGTACGGATAGGTGGCGCTAAAAAACGATTACAGGGCGTGAAGTACTTGTGACGATGTGTCGAGCTTAGCATTTGGAAACAATAATATTTCAGTCCCCAGTCTCAGAACTAACCTGGGCTCAGGTTACTATAGCATAAAGAAACCCTGCGACCACAAGGCCACGATCGGAATTGTTCATACACCGCCCTTGACTAAGGCTAACGCATTAGACACGATGGTATGAGTGTCGCCTATACAAACATAAGAGGCCGCATATTGGCGTTGTACCTTCATCCGATGACTCTTCAAAATATATGAGCATAGTCCTACAACGATGACGGAAATCTACGGCGATGTAACCCGCTGTGGATCCATGCCTTTTCCTCATTACGATTTTGTGCAAAGCCCGCATTTGTATACATAAGGATACCATGGCTATTGGTGATGGATTGAGCAAGATCCGAGGCACCCTGATACCTAGAGCCATTAATGGATATCGACAGGTGAGTTATGAGAAGTTTTAGATGGTATTAATAGCGACAGATAATAGGTAGAGGACAATTTATTAATACGTATATAAGCTCTCAATGTATGTATAGAGAGCATTGAAGCCCACGGAACTAATTTGACTCAGAGCTAGCGTAATTTAATCAGGATAGTGAGATAAATCCAGGAGCCTCAGATAAAACTGCCTAGTATTCTGAGGGGTGTAACTGAAGGGCGATAACGCAAAACAATAGACTGCATAGTTTAAAGATCGGGAGAGAGCCGTATAACAGGCGCATAGGGCTGCGTCGATAGATACTGGTTTAGGACGAAGGTGGGCGCCTTAAGCTATCGCTCAGTATTTTTGCAAGCCGCTGGCCGGTATGGCACGATTATGAGGATAGCTTCCTATCTTAGAGTGGTTGGAAGTGCGAGGCTTGGACATATGACTTTCAAAAAAGACACGTTCCGGTGCCAACGAAACTTAGAAAAAAAAGGTAAGTCAGCGGTAAGTGTTATTCTCCGTAGACGGATCTCATTGTTTCGAAACCTCGCTATATTACACATCAAGTCTCGGGAGAAAGGGGATGTGATTCATTAACTACGATAAAACTCGTAATTGACTGTTCATCTGTCGGATCTGGGTACTATAATCCGACGGCGCAACATATTCCTCAATAGGCTCAGCCATACGACGACGCTAAATGAAAACTGATAGTAATACGCCGCCGTGCGGAATCACGTTGAAACATGTAGAATTATCGGTTTAGAATACCTTATCTTGCACAGATTAGGTGGGATCTATTAATAGACGCCTATGTTAACAAAGGCCAGATGGCAGCCATCTAGAAGGTGCTGTAAGGCTAGACGCTAAATTTAAGGTGGAACGGCATCATTTCGGGGATTGCACTGTTTAAAACCGAGACTCTGATCTACACATGAGCCGATATCGCCGTACTTGGTGGGGAAGCAAGGGTCAGCGTGCCTTTAAAGACTTGACACTGATCATATGATTCGATGTCGCCCACCAGGAGCTAGGAAAAGTGTAGATCATTGAGTAAACGGGCGTGTAGATTTCTCTAAATCTTTGCCCCCGAGTATCTGCATGTATAAACAGTCCTAAACCTGTCGTCTTAGCGAGATTAGGAGCCTCACTACGCACGGCGTCGGAATAGTATATGTATTCACGTGGTCCCCTGCTCGAAGACACCACTTAATGGGCTCCGGACTGGGAGAAATGAGATATGTGATTGAGGGCCAATACAGTCGTGTAGATGTTAGCCTGGCGCTACTTAGGTGTGTAGTAAGGTACCTCTCTCACGGGAACTAAGTGTAGGAGCGTAGTAAATAAACCAAAGAAGATGAAACGCTACGTGAGATCGCAGGGTGTAATGTAGATCCAGATAACTATAAGAAGAGGTAAATGTACCCATGACCAGAAGGATATTACGGATAGTTCGGCGTATTCAAGGACGGTTAGGCCCGCATCGCTTCGAGAAATTGAAAACGCTTTTTAGTTGGAGGTTGAGATCGGTCTTCCTTGGTTCCAAGCCTTGACTGAAAAAATTCGTGATTTATGAGAGCCTAGAGCGAAGAGACAGTATAACACGCATAGGACAAAG
>Random_Parvovirus_3
AACAAATTAGAAAACATCCAACGCTAGTAAGCTCGGGATAATGCATTGGTTTTTTCATCAATGTTTATACCGTCTACCGGTGCTCTCACGGGCAGTAGTGTTTTAGTTCGAGATCATTAAAAAAATCGGAGCCATCTGTATCACCATGACGAAGCGACTACTATCCGAGGTAAGCCGCCCGAGCCCAAAAGGTAATGTGAGAAGTTTTGAAAGACTTGTACGCACAATGTTAACCAATGTTTTGAAATGGGTGGATTATCGTGAGCTCAGACAATCGTAAGCCTCCCTACAGCTTTCTTGAGGGACAGGCTGTGAAGATCCTTGCCCAATCAATAGGAAATTTGCCACTGCGAGGTGAGCGGGGCTTTAGTTATACTCTCACAGCTGAGGCCAAGCCACCTCAAAGCCTGTACGACGCGAATAGTCGACCAGACACAGGTCATGTTCCCCCAAAGTAGAGTTGCATCTGCCATTAGGAATTTCCCCAAAGTATCTTCCAAACAATAAACGTCAGGGGGACATAGAAAGCCAGTGGATTATTAAGACACAAACTCGGAGGTTAAAGTTGGCGTCAAACTTTAGAATGAACTTGTATCTAAGACGCAAGACCCTACAACTTGATTGGCCCCCCGATATGGGCCCAGAACATTAGACATCGTGCCAAGGCTTTACTTGTTGCGGAGTCCAACCCCGCAAGAGATACCGGGTCATTAAGCACCGCATGAGAAGCTGGAATGAATCACTTTAATACTAGTTTATTCGTCAGTCAAGCATCGAAATCACAGCACTGAAAGATTCTCTGGGGATGGGAAATTATGTGGGAGACGAGGTATACATAGCTCCCGGGTCTCGGTTAGTTGTGTCTCTGCTTAGGATGGCCGATGAAGAGGTGGATCGATAATGTCATACCCGCCGGCAAAAACGCCCTGTCTGTGGAATCTTGGAAGAGGTATTTTTAAAGGGTCAAGTCAAGATGCGCTCATCTATCAGAGCTGGACGTGATCTCTATAGACCGTTGGTAAATGGGATAGGAACTTTCGCGAAATAGATCTCAAAGAGATAACATCATCTTCGTACTCTCCCAGTACCCTCAAATAACTGGGTAGTCCAATCAAAGGTTCTCATGATGACGTAGTGATATGCACGGTTGATAGCTGTCGTCCTTTCTACTTCTCATAAGAGCAGTGCCGTTATTGTTGTCGAAGATATCCATAATGAGAAAAGACATGGAGGAGGGTATTACACAAAGGAAGAGTGTGAAATCTTGGTTTTATGTCAGCTAATACGGTTAAGGGTACATTGTGTCTTGCAGGAGTAGACCTGGTAATATAATCCCTACAACTGAAGAATTCCTGGGGAATCCGACGAATTAGTTACTTTACCCGTTTCAGGACGTTCCAATATATTATGCGTGTCGATATACCGTAGGGTTGTATCTCGATAAGTAAGCGCACTGGAAACAAAATCGCGTCACCGCATTAACTGCGTTTGTCTCAGATCGTTGTTTCAGATCAGGAAACCAAACAAAACGCGGATGAAGTCGCGGATACGGCCCGGGTATAGAATTCAGGACCGCTGGCCGTGTTAGTGGGTTGGGTATGAGGTGGACACGATGCACGTTAGAAGGATGCAGGGTTTGGCCCTGTATTGCCTAGTAGTCGAGGACGCGATTGCAGTATCAGAGGGATCATAAAAGTGGTAGGAGACGTATCTTCAAGATGTGTGCCAGTGTAGCGAGGATTCCTACAAGGAATGGATGTATATTCAAATCAGGAAATTCCTAATTTTGCGGTTTAGCACTGGCTGACTGGCTTTGTGATTGGGTGATATCCGTTACCCATGGCGATCGCATCGTGGGAAATAAACGGGATAGGTGGAACAGTACCCTGTCGCGGCGGATAAAAAAGTCGTCTGGGGAAATATGAGTCGCCAAGACAAATATATACTTCTGGGAACGTTTTCTAACTTAAGTTCCATCACCTCAAGATTTCAGTAACAATGGCTAGAGTGGCAACCAGACAAACCCCTAGCGCCCTGTGGATGAGTTCGCATTTGATAGACAACGCAGATCACAATCGGTAAGGTCTGGTCCGTCGAGGGACCGCCAATCCAGACGCACTGTTGCCGCCTGGGGAATTTGTGTATGGTACATCAGGGTATAAGGGAAGACCAGAATGAATATATTTTTAGACCATTGGGCGCGGTGGCACCGGTTGACCAGCGTGAGGATAACCGCATCTCGTCGGATGCGAATGGGACATCGGCTTCGGCGCCATGGAGCACACTCCTGGGAAAGCAAGACCACACAATGGAACCTAGAATACGACAGGTTCAAAGCTATTACAACTTTAATACGATCATACATCAGTCACCGCTTGAAAGTAGATGATCTTGGGCCACAAATTATCGTCAGATGCATTGTGCGAACGCTTACGAACGTGCCATCCTGTCGCCGCATTGTCTACCTATTGCAGACGCATCGGATTAATCAATGTTAGCTAACACGAATCCCATTGACCTTTTTGCACGCTTAGTAAGCGGCAAGCGTGTCGTAAGATAATAGTTATGTGCTCCAAAAACGCGTTACTTTAACGTCACAACAACACTGGTCAGAGGAGGCCAAGGCAGAAGAAGAGGGTGGTCCTCAGCGGTAGCTTAGTATTGTGATGCCGGCAGGAAGCACAGGTCACCGAAACTAGGTGTAGACTACTTCTGGGCTAGACATTAGGACGAGCGGGATCACCGTGTTAGGAAGCAACGCTAAACTCACCTCCGGAGGGAGACGAGGAACCGTCGAGAGATTGAGAGGGCGCGCAAATGTAAAAAATCCTATATGTGGAGAGAGAGTTCAACAGCAAGAGTGTCGAAGTACGCATTAGTTTATATTGCAGAGGAAATGAAGCTCCTCAGGTGCATAAGCTTGAAAGCGTAGGTGGACGGTGGCTAGACAGAAGAGCTGGTTCCATTTAGGAATCTAGTGATACAATTTGTACCCATCCGCCTTTACACATGGGGGGCTGCGCTGTATCGAATCTTGCACGGTCAGTTGGTAGGTCCGTTTTGAGCGGCCTGGATGGAAAACTCGTCTTAAGCAGATGACAACATGTAGCACTATGCGACATGCCTGGTTAGGAATGCTTGAGACACGTGTACGTGGCTAGTCTCGGCGGAAACGTCAGATAGACACAGGTATGGTATTGTGACCTCATAGGCCCGGGCGAAGTATGAGAAAGATAGCAATCCAAGTCAAGCCGGTAAACCGATACGTGTCTGGTTGAAAGACGACTACAACTAAACTTAGTTCGGGAACGCAGAGTATGTACGTGACGACGATAAGGTTAAGTCACAAGACGGGATATCCCAGACGTTTTAGCAAGTAACGCAGACGACATCGGCAGCTTCGAACCCTCACATGTTCTACGGTGCGACTCTACTCTGATTAGTATCTTCCCAGCAGAGACTAATTGTCTTGGAAGTTGTGATACAGGACGCTATCATAATATGTAACTGGGTGGAGTAGGGAAAAACATGCGCTGGGAGATAGCGTCGAGAACGTAACAGTACGAGTGGACCCAAGTGTCGATTGGTAGAGCGAAATCTAAAACAAGATGTAAGGCCTAGTGTTAAGGAGGAAGTCAGTTTATCGGCAAATGAATTTACGTAATCTATATCAGCGGATTGATGTCTTGTGTTATGGAAGTTCGTCTACCTCTTGGTCTGGAGTTTTTGTGAGTGTTCGCTGCTCAAATCATATGGTGTAGTATCAGCCAGATATTGTTCGTAGTCCCCCAGAATAAGGGGACAAATTCTGCACGAAAATGCGCTACTAGAACGCTCTTACTAATCAAGATAATAGGAATCCATCCTCTCACAAAGCGGGCACATGGGGAGCCTCAAGCAGTGCATTATATAATAGACTCAGCATCCAGGAGGCTCTATTGACATAGCGAGTTCAAGAGGATTTAGGATGTCCCTCTCGTAGCGATTCTGTCGGGAGCGTGTAAAACCTGGCGCTCGATCTGTTATCAAGTGGAAGCATCTCGTGGGATTTCGCCCTATTGTTAATATGAAAAAGCGCTAACAGTAGTCCTGTAGTCACTACTCAGAGTCACGGTGCGATCGCGAAATTTGCAAGTGTAAAGAGAAGACCGTCTAACGGCTTGAGGGGTCAAGGCTCGTTTAGAATAAGTAACAAGCTAGCGTGGAGGATGGCGCATGGGGTTTGAGGACATCGACCGAACTGCTCCTCTTCTTGTACATAGGTGAGTAGAAGACTGAAGATGAGAGATCGACATCGCATGGTACAAGGGGATTATAAACTGACTCCTGGAATAAGAATTTACTGAAAAAACACGATTATCACGAACTCCGCAGTGGTACAAGCACGTATGCTATTATCGCAAGTACCGAACTCCAGAAGAGAGTGGATGGGAACTTTCGACGCAGGAGAATAAGTGGAGGGACGTTAACTTCGGACTGTCGAGAATTAAATAGAGTCTTATTCGCACGCTCCTTTGCAACATTGAGCAACTAAATTCCTTGTAGAGAAATTGGGCAAAAATCGAATAGAGACACGCAAGAACTCCTTGTCGTCGTATTGAGAGACACCCTTTAGCGATTCGCTACCATTATAGTCAAGGTTATAAACTGAGATTAGCAAGAAGCAATGACGATTTATGGAAAAGAAGTCTGTATTTACAAATCTTCATGATAAGCGATAGACGCAGATTCAGGTCAACAAACTTTGGACTTGTAGCAAGAGAAGTACTTTATGGTTGTCAGAACAAGCAGTGTATAGGTGAAAATGGGTGAGGAAACGACAAGTAGACTACAGTCACAGAGGAGCGTAGCGCTTTCAACGGGTTGAACAGACGTTAAGGAGGTGTCTGCTGAAAAATTTTGTTCAATCGTAGAACACCGCATAGCGATGATCTGGAAATTAAACATACTAGGCGCCCAGGAGAAAAGGGCCATCCGAGAGGTAATCTGTGAGAATACAGTGATAGTTCGACAAAAGGCTGTGAACATAAATTAGTGAGTGGCGGCGTATGACGATAGACGCAAATGCGGCAAAATAGGACCAAACCACTCAATCAGAGTGCGCTAGAAAGAATACAATATCGCACAGAGTCCACCGTAAGACGAGGGCATGTTTTAGGATCTAGGAAAGTAGCCTCCGAACAGGCATAAGATGTTGGGGTAGAAAGACGGGTCATATTGCTGGTTTGTGGCTGCAGCCTAAGGTCATGGTCTGTCACGGGCTTGGGCGCATTAACGAAATTGACAGTGTAACTTGGCAGAATAGAGATCGACGATTACGGTGATAGGATCAAGATTGCGCATCATCGAAGGGGTGACCCAAGAACATTCGTCGCCGGAGTCCCGCATTGGAAAGTGTAAACTGCACGGACCAGGGGTATCCCTCTGTCGACTTGCAGGATTCCTGTTCAAAAGTTGGCGAAAAATTGTTTTTAGCAAGTCGGCCAGTTCATAACACAGGACGCTTACTATTCGATTAGGAGACAATGAGAGAGTTGTTGGTGTTGCACCTCATATGAGCGGATATTATTGTATCAATCTTTTAGTCGGGCTCTGC
