# Supplementary material for: Reconstructing Prehistoric Viral Genomes from Neanderthal Sequencing Data
Source: Viruses. 2024 May 27;16(6):856. doi: 10.3390/v16060856 (PMC11209150; doi:10.3390/v16060856)
Supplement: Supplementary file 1 [file viruses-16-00856-s001.zip › Supplementary Data S2 - Herpesvirus HSV1-N1 consensus sequence.fasta]

>HSV1-N1_consensus_sequence 1,224,713 reads from Filtered & Trimmed mapped to Human alphaherpesvirus 1 MN136523 using BBMap
AGCCCGGGCCCCCCGCGGGCGGGGCGGCGCGCAAAAAAAGCGGGCGGCGGTCCGGGCGGCGTGCGCGCGCGCGGCGGGCGTGGGGGGCGGGGCCGCGGGAGCGGGGGAGKKGCCCCACCCACAGACGGGRAGGAGCGGGTGAGCAGCCCCACCCACAGACGGGGAGCAGCGGGGGAGGRGCCCCACCCACAGACGGAAGGGAGCGGGTCGCCCCACCCACAGCTGGGGAGCAGCGGGGAAGGAGCCCCACCCACAGACGRRGAGGAGCGGGTCCACCCACAKMCGGGGAGGAGCGGGGGAGGASCGGGVGAGGAGCGGGGGAGADGCGGGGGAGGAGCGCCGGWGGADYCGGGGAGCAGCGGCCAGACCCCAAAAACGGGCCMCATCACGAAACACACSTCTTGCGGGTCGCGCGCGGCMCTTGMAAGCGCGGCGGCGGGCAGCCCGGGCCCCCCGCGGCCGAGACMAKCGAGTTAGACAGGCAAGCACTACTCGCCTCTGCACGCACATGCTTGCCTGTCAAACTCTACCACCCCGGCACGCTCTCNTCNCCAKRGCCCGCCGCCGCCGCCGYCGCSGCCCCCGCCGCCCCCGGCCGCCCGGGCCCACGGGCGCGGTCSMMRCCGCACAGTCCCAGGNNACCTCCACGCCCAACTCGGMAYCCGTKGTCAGGAGCGCGCCCGCGGCCGCCCCGCCGCCGCCCCCSGCCASYGGGCCCCCGCCTTCTTGTTCGCTGCTGCTGCGCCAGTGGCWMCACGNCCCGAGTCCGCGTCCGACGACGACGACGACGACGACTGGCCGGACAGCCCCCCGCCCGAGCCGGCGCCAGMSGCCMSSCCCACCGCCGCCGCCSCCYGCCCCCGGTCCCCACCGCCCGGCGCGGGCCCGGGGGGCGGGGCYNACCCCTCCCACCCCCCCTCNNRCCCCTTCCGCCTTCCGCCGCGCCTCGCCCTCCGCCTGCGCGTCACCGCAGAGCACCTGGCGCGCCTGCGCCTGCGACGCGCGGGCGGGGAGGGGGCGCCGGAGCCCCCCGCGACCCCCGCGACGCCCGCGACCCCCGCGACCCCCGCGACCCCCGCGACCCCCGCGACCCCCGCGACCCCCGCGCGGGTGCGCTTCTCGCCCCACRTCCGGGTGCGCCACCTGGTGGWYTGGGCCTCGGCCGCCCGCCTGGCGCGCCGCGGCTSCAGGGCSCGCGAGCGGGCCGACCGGGCTCGGTTCCGGCGCCGGGTGGCGGAGGCCGAGGCGGTCATCGGGCCGTGCCTGGGGCCCGAGGCCCGTGCCCGGGCCCTGGCCCGCGGAGCCGGCCCGGCGAACTCGGTCNBMCATTRCACCCGAGGCGGCCTGGGTCTTCSGCGGAGCTCCCGGGAGCWCCGCACCAAGCCGCTCTCCGGAGAGACGAAGGCAGGAGCCGCGCATGSRNNCGCTKGGAGCCGGCCCGCCCCCGAGGCGGGCCCGCCCTCTGAGGGTGGSACTGGCCAATCGGCGGCCGCCAGCGCGGCGGGGGCCGGCCAACCAGCGTCCGCCGAGTCGTCGGGGCCCGGCSCACTGGGCGGTAACTCCCGCCCAGTGGGCCGGGCCGCCCACTTCCCGGTATRGTAATTAAAAACTTGVAHGTGGTTTTCTTCCGCTTCCCGGWATGGTAATTAGAAACTCATTAATGGGCGGCCCCGGCCGCCCTTCCCGCTTCCGGCAATTCCCGCGGCCSGTCKTKGGCAACCCCGGTATTCSCCGCCTCCCGCGCCGCGCGTAMMCACTCCCCTGGGGTTSSGGGTTRATYTAATTGCTTTTTTGRYGGAACATACTGCCCTTCGCGCAWKSGCCCGCGGGTCGCTCAATGAACCCGCATTGGTCWRCTGGGGTTGCCGGGTATGGTAATGAGTTGCTTCGGGAAGGCGGGAAGCCCCGGGGCGCCGACGCAGGCCAAGCCCCTGTTGCGTCGGCGGGAGGGGCATGCTAATGGGGTTCTDTGGGGGACACCGGGTTGNTCCCCCAAATCGGAGGCCGGGCCGTGCATGCTAATGATWTTCTTTGGGGGCGCCGGGTTGGTCCCCGGGGACGGGGCCGCCCCGCGGTGGGCCTGCCTCCCCTGGGACGCGCGGCCATTGGGGGAATCGKCACTGCCGCCCCNTNGGSRWGGGGAAAGGCGTGGGANTGCCCTKKSCCGACCGTCTGGTCGNATGCACCTCGGCNCKCSGAGCGAGACGCAGCAGCCAGGCAGACTCGGGCCGCCGCGGCTCCGCATCACCACAKAWGCBCCGCMTWHTTTTCGACCCCCAGGGAVSCTCCGTCCGCGACCCTCCAGCCGCATACGACCCCCATGGAGCCCCGCCCCGGAGCGAGTACCCGCCGGCCTGAGCGCCGCCGCTMACGCGAGGKGAGGGGCCGGGCGCCATGWCTGGGGCGCCMTATTGGGGGGCGCCATGTWGGCGGCCGCTCAWWCACGGGAGCCGGGCGCCATGTTGGGGCGCGATCTGAGGTSGCGTGGAACCCCGTGACACTATTGWYMGGGACCGGGGGCGCCATGCCAGGGGGCGCGGAACCCCCTGACCCTATATATACAGCCGGGGTCGCCCTGTTGGGGGTCGCCATGTGGCCYCCTGACTTTATATATACAGACCCCCCCAACACATACACATGGCCCAAKKGACTCAGACGCAGGGCCCGGGGTCGCCGTGGGACCCCCTGACAGMYACACAGAGACACGCCCCCACAACAAACACACAGGGACCGGGGTCGCCGTGTTAGGGGGCGTGGTCCCCACTGACTCAKGCSCAGGGCCCCCTTACTCACACGCATCKRGGGGGTGGGGAGGAGCCGCCCGCCGGGTTTGRGGGACGCCGTGGSGMMCCCGACTCCGGTGCGTCACAAGGGCGGGAGAAGAGGGAAGAAGAGGGGTCGGGATCCAAAGGACGGAMCCAGACCACCTTTGNTTGCAGACCCCTTKCTCCCCCCTCTTCCGAGGCCAGCAGCGRGGCAGGACTTTGTGRGGCGGGGRGGGGGAGAGGGGGAACTCGTGGGCGCTGATTGACGMGCGAAATCCSCCCCYCCAGTCTTAYCCGCCCCCCCTTTTTTCCCCTTAGCCCGCCCCGGATGYCTGGGTGTTTCCCTGCGACCGAGACCTGCCGGACAGCAGCGACTCTGAGGCGGAGACCGAAGGGGGGGGGCGGGGGGACGCCGACCACCATGACGACGACKCCGCCTCCGAGGCGGACAGCACGGACACGGAACTGTTCGAGACGGGGCTGCTGGGGCCGCAGGGCGTGGATGGGGGGGCGGTCTCGGGGGGGAGTCCCCCCCGCGAGGAAGACCCCGGCAGTTGCGGGGGCGCCGCCCCTCGAGAGGACGGGGRCAGCGACGAGGGCGACGTGTGCGCCGTGNGAACGGATGAGATCGCGCCCCACCTGCGCTGCGACACCTTCCCGTGCATGCACCGCTTCTGCATCCCGTSCATGAAAACCTGGATGCMATTGCGCAACACCTGCCCGCTGTGCAACGCCAAGCTGGTGYACCTGATAGTGGGCGTCACGCCCAGCGGGTCGTTCAGCACCGTCCCGATCGTGAACGACCCCCAGACCCGCVTGGAGGCCGAGGAGGCCGTCGGGGCGGGCACGGCCGGGGGCKTTATCTGGACKGGCAATCAGCGGTTCGCCSCGCTCGACCTGACCCTGGGGGGGCACACGGTGAGGGCCCTGTCGCCCACCCACGGCGAGCCCACCACGGACGAGGATGACGACGACCTGGACGACGGTGAGGCGGGGGGCGGCGAGGACCNWGGRGGAGGAGGAGGAGGAGGGGGGAGGGAGGAAKAGGCGGGCGGGGGGGCGAGGAAAGGGCGGGCCGGGGAGGGGGCGTAACCTGATCGCGCCCCMCGTTGTCTCTTGCAGCAGACKACGTACCGCCCGCCCCCCGCCGGACGCCCCGCGCCCCCSCMCGCASAGGCGCCGCCGCGCCCSCCGWGACGGGCGGGGCGTCTCACGCAGCCCCCCAGCCGGCCGCGGCTCGGACAGCGCCMCCCTCGGCGCCCATCGNNCCNCACGGCAGCASKAACAYCWCCACCACCACCAACAGCAGCGGCGGTGGCGGCGGCKCCCGCCAGTCGCGAGCCGCGGCGCCGCGGGGRGCGTCTGCCCCCTCCGKGGGGGTTGGGGTTGGGGTTGGGGTTGKTGAAGCGGAGGCGGGGCGGCCGAGGGGCCGGACGGGCCCCYCGATCAACAGACCCGCCCMCCTTGCAAACAACAGAGACCCCATAGTGATCAGCGACTCBCYCCCGGCCTCTCCCCACAGGCCCCCCGCGGCGCCCATGCCAGGCTCCGCCCCCCGCCCCGGGCCCMCCGCGTCCTCGGCCGCGTCGGGRCCCGCGCGCCCCCGCGCGGCCGTGGCCCCGTGCGTGCGAGCGCCGCCTCCGGGGCCCGGGCCCCGCGCCCCGGCCCCCGGGGCGGAGCCGGCCGCCCGCCCCGCGGACGCGCGCCGTGTGCCMSWGTCGCACTCGTCCCTGGCTCAGGCCGCGAACCAAGAACAGAGTCTGTGCCGGGCGCGTGCGACGGTGGCGCGCGGCTCGGGGRGGCCGGGCGTGGAGGCTGGGCACGGGCCCTCCCGCGGCGCCGCCCCCTCCGGCGCCGCCCCGCTCCCCTCCGCCGTCTCTGTCGAGCAGGAGGCGGCGGTGCGTCCGAGGAAGAGGCGCGGGTCGGGCCAGGGTMMYCCCNCCCNCCAGTCCACGCGTNSYCMCTCGCGCCGGCAGGGSSSAAGAGGGCGGCGACGCACCCCGCCTCCGACTCAGGGCSGGGGGGGCGCGGCCAGGGTGGGCCCGKGACCCCSYTGACGTCCTCGGCGGCCTCCGCCTCTTCCTCCTCTGCCTCTTCCTCCTCGGCCCCGACTCCCGCGGSGGCCGCCTCTTCCGCCGCCGGGGCCGCGTCCTCCTCCGCTTCCGCCTCCTCGGGCGGGGCCGTCGGTGCCCTGGGAGGGAGACAAGAGGAAGCCKTCCTCGGCCCCCGCGCTGCTTCTGGGCCGCGGGGGCCGAGGAAGTGTGCCCGGAAGACGMGCCACGCGGAGACTTCCGGGGCCGTCCCCGCGGGCGGCCTCACGCGCTACCTGCCCATCTCGGGGGTSYCTARTRWCCTCGCCCTGTCGCCTTACGTCTTYAAGACGATCACGGGGGACKTCCTGCCCATCCTGGACATGGAGACGGRGRACATCGGGGCGTGCGTGGTCCTGGTGGASCAGACGGGAAACATGGCGACCCGGCTGCGGGCCGCGGTCCCCGGCTGGAGCCGCCGCACCCTGCTCCCCGAGACCGCGGGKACGTGACGCCCCCCGAGTACCCGTCGGCCCCCGCGTCGGAGTGGAACAGCCTCTGGATGACCCCCBTGGGCRACATGCTGTTCGACCAGGRCACCCTSGTGGGCGCCCTGGACTTCCGCAGCCTGCGGTCWCGGCACBCGTGGTCCGGGGAGCAGGGGGCGTCGACCCGGGACGAGGGAAAACAATAAGGGACGCCCCMCBTGTTTGTGGGGAGGGGRGKTCGGGCGCTGGGTGSWCTCTGGCCGCGCCCACAMCACCAGCCAATCCGWGTCGGGGAGGTGGAAAGTGAAAGACACGGSCACCACACACCAGCGGGTCTTTTGTGTTGGCCCTAATAAAAAAAAACTCAGKGGATTTTTGCTGTCTGTTGSGAAATCAASGTTTACTTTTGTATCTTTTCCCTGTCTGTGTTGGATGTATCGCGGGGGTGCGCGGGAGTGGGGRTGCGTGGGAGTGGGGGTAGCTGGGAGTGGGGGTGGGGGGAGTGGGGGTGCGTGGGAGTGGGGGTTGCGCGTGGGAGTGGGAGAGTGGGRGTGNGGGGTGCGTGGGAGTGGGGKTRCCATGTTGGGCAGGCTCTGGTGTTAACGRGMGAGCCGCGGCCCGGGCTGCCTGACCACCGATCCCCGAAAGCATCCTGCMMCTGGCATGGAGCCAGAACCACTGTGGGTGTGGGTGTGGGTGKCGAGTTTCCGCGAGCGCCTGCCCGCCCGGACTGACCTGKCCTCTGGCCGCCAGCAAGKGCGGGGGGGGCAGGGCRAGCAAGGACGGGAGGGGTGGCGGGGCGGGACGGGGCGCCCAAANGGGGGTCGATCACACCACAGACGTKGGTGTTGGGGGGKGGGGCGGAGGGGGTGGGGGGGGGGGGGAGACAGAAACAGGAACABAGTTAGAAAACAAGAATGCGGTGCAGCCAGAGAATCACAGGAGACGAAGGGATGKGCGTGTTGGTTACCAACCCACACCCAGGCATGCKCGGTGGTATGAAGGAGGGGGGGCGGTGCTTCTTAGCBGCCGCCGGGGGACGTGGGGKTGGTGTGCATCASCACGCGCACCCGCGTCGGCCAGGTGGGCCGGTACTSCWTCCCCCCCTCCCCCGACCCTTCCCACCCCCGCGTGCCAGAGATCACCCCCGTCCCCCGGCACCCGCCACTCCTCCATRTCCTCGCTTTAGGAATCTGATCGGTACACACGCGCCGTGCATTTCCTTCCGGRSCCCCCCTCCCCCGCACCCCCCCCCCAGGCAGTAAKACDCAAGCATAGAGAGCCAGGCACAAAAACACAGGCGGGGTGGGACGYATGCCTTCTTGGAGYTCGTTGSTCGTTGGCGTGGGGGGTTACAGCGACACCGGCCGACCCCCTGGCGGTCTTCCAGCCGGCCCTTAGATAAGSGGGCAGTTGGTGGTCGGACGBGTCAGRGTCTGACKAAGGGTGGGAGGGGGGGGGAAAAGAACGGGCTGGTGTGCTGCAGGACGASBSCACCCGCGAGTGGCGTGGCCGACCTTAGCCTCTGGGGCGCCCCCTGTCGTTTRKGMCCCCTTCCTCTATTGGGGAGAAGCAGGTGTCTNNNYYACSTGGAACCGCGGCGTCTTYGAGGAWCSMCACCGGGGCGCCCTTGACGAKKSKGANASGGGGGAGGAAGGGAGGGAGGAWGGGASTGGGGGTGAAGAAGGGGGGGGGGAGAAGCGAGAACAGGAAAGGCGACGGAGCCCGACAAAACAAARAAAGAAAAAAAAAAACCWCAKCGCATGCGCCGGGCCGYKKTGGGGCCCCGGGCCSGGGCAAGATGGGTCCGCCGGGGCCCCGGGCCGGGCCGCCACGGGGGCCGGCCGTTGGCGGTWMCCCCGAGTCTTCATCTCAGGCCCCGGGCCGGGAACCCGGAAAAGCCTCCNGSKGGCCTTTTTYGCGTCGCGTGCCGGCGAGCGGGCCCGGACGGKGACCGGACCGCCGCGGTCGGGGKSSCCTCGTCCCGGGCCGTACGCGGCCTTCGCCCCGTGTCCAGCCGAACGAACGAAACATCCCGGCGACGGAASSAAAAACACCCCAGACGGAATTAAAAAACAGAAACCNWAACCCCCCACCCCCSWAACGGSMAAAACAAAAAACAGACCAGCGGCCGGCCGGCGSKYAGGGGGAGGATGTCGCCGACGCCCCTTGGCCGCCCCGGCTGCAGGSGGGCCCGGAGAGCCGCGGCACCCGGACGCGCCCGGAAAGTCTTTCGCACCACCCGCGATCGGCACGGCCGCGCCCMCGMKTTTRTAAAGGCTCAGATGACGCAGCAAAAACASGCCACAGCACCACGCCGGTCGKTRATGTAATTTTATTTTCCTCGTCTGCGGCCTAATGGATTTCCGGGCGCGGTGCCSCTGTCTGCAGAGCACTTWACGGACCGATATCTCGCGGGCACGCGCGCCCTTAMTGGACCGGCGCGGGGCGGGGGRTYGGATACCCACACGGGCGAGBVGGGGTGTCGCGGGCCGTCTGCTGGCCCGCGGCCACWKARNNTGNGCCTTTCTGCCTCTGCCGCTTGTGTGTGCGCGCGCCGGCTCTGCGGTGTCGGCGGCGGCTGCGGCGGCTGCGGCGGCCGCCGTGTTCGGTCTCGGTRGCCGGCCGGCGGGTGGACTCGCGGGGGGCCGGAGGGTGGAAGGCAGGGGGGKTGGTTCCAGGACTTCCACTTCCCGTKCTTCCATCCCCCGWTYCCCTCGGTTGTTCCTCGCCTCCCCCAACACCCCGCCGSTTTCCGTTGKTGTTGTTATTGTTGTCGGGATCGTGCGGGCCGGGGGTCGCCGGGGCAGGGGCGGGGGCGTGGGCGGGGGTGCTCGTCGATCGACCGGGCTCACTGGGGGCGTGGGGTGGGTGGGAAAAGGCGAGGAGACTGGGGTGGGGGGTGTCGGGGGTGGCTGTTTTTTTTGTGGTTGTTTTTTGTGTYTGTTTCCGTCCCCCGTCACCMCCCTCCCTCCGTCCCCCCGTCGCSGGTGTTTGTGTTTGTTTHTTCCGACATCGGTTTGTTTAAATAAACACAKCCGTTCTGCGTGTCTGTTCTTGCGTGTGGCTGGGGCCTTRWWTGTGGGGTCCCGGGGGCGGGATGGTGTTTCGCGKCGGGGGGCGGCGCGCCGGACGGGGCGCTGGAGATAASGGCCCCCGGGGAACGGGGGACCGGGGCTGGGTCTCCCGCGGTGGGTGGGTGGGCGGCGGTGGCCGGGCCGGGCCGGGCCGGGTGGGCGGGGTTTGGAAAAASGAGGAGGAGGAGGAGGGGGGGGGAGACGGAAGGAAAGCAAGGACACGGCCCGGGGGGGGGGGGGGGSGGAGCGCGGGCCGGGCCGCTCGYRAGAGCCGCGACCCGGCCGCCTGGGAGCGTTGTCGCCGTCGGTCTGCCGGCSCCCGTCCCTCCCTTTTTTGACCAACCAGCGCCCCCMCCATCACCACCATYMCYACTACCACCACCACCACCACCACCACCGACMCCYYCMGCGCACCCCCACCCACACTCCCCCCCACCCAACCCGCACCACGAGCACGGCNTNGNAKYAGCAGGGGATCGACGGGGAGCAAAGCCGGTGGGGCGGGGCGGGGGCGGGGGWCCGAGTAGGCCYMCCCATCCGCGGCCCCTCCCGGCAGCCACACCCCCCAGCGTCGGGTGTCAMCGGACAAGAGCAGGGGAGAGGGSAGGAGGGGGGAGAGGGGAGAGGAGGGGAGGGGGAGAGGGGGGAGAGGGGGGGAGAGGGGAGAGGGGGGAGAGGGGAGGGGGGGGGAGGTGGGGGGGGGGYSGAGWGGGGAGAGGGGGGAGAGGGGRGAGGGGGGAGAGGGNGAGAGGGGGGAGAGGGRTCGAGGGGGGGAGAGGKGGTATATAAACCAACGAAAAGCGCGGGAACGGAGATACGGGGCTTGTGTGGCACGACGTCGTGGTTGTGKTACTGGGCAAACASTTGGGGCCTGCAGGTTTCTGTGGGTACCGACCCAGGTGTTATGGGGATTTTGTGTTGGGTCGGGCTTAWGGCCATTGGGGTTTTGTGTGTAAGRGGGGGTTTGTCTTCCACCGAAWATGGTATTCGGAGTCGGGTGGCTCGAGAAGTGGGGGATATATTAAAGGTGCCTTGTGTGCCACTTCCGTCTGACGATCTTGATTGGCGTTACGMGACCCCCTCGGCTCCCCACAGTSCTTTGATAGACGGAAGATTTTTGCGTTWTCACCGTCCCGGATTGGAGTCGGTCTTGTGGGATAGGCACGCCCAGAGGGCGTATTGGTTTAGACCCTTTTTGTTTGGGGCGGGTTTTTTGGAGGACTTGWMTYATCCCGCGTTTCCAACCGACATGCAGGAAACAGAAACGCGCTTGGCCCTTTAYAAAGAGAKACGCCAGGCGCTGGACAGKCGCAAGCAGGCCGCCAGCCACASMCCTKTGAAGGCTGGGTGTGTGAACTTTGACTAWTCGCGCACCCGCCGCTGTGKAGGGCGCCAGGATTTGRCRCTTACCAACAGAACGTCTGGACGGACSCCGGTYCTGCCGCCGGACGATGAAGCGGGCCTGCAGCCGAMGCCCMTCACCACGCCGTCGCCCATCATCGCCACGTCGGACCCCACCCCGCGACGGGACGCCGCCACAAAAAGCAGACGCCGACGACCCCATTCCCGGCGCCTCTAACGATGCCTCGACGGAAACCCGTCCGGGTTCGGGGGGCGAACCGGCCGCCTGTCGCTCGTCAGGGCCGGCGGGCGCTCCTCGCCGCCCTHGAGGCTGTCCCGCTGGTGTGACGTTTTCCTCGTCCGCGCCCCCCGACCCTCCCATGGATTTAACAATCGGSGGGGTGTCGCCTGCGGCGACCTCGGCGTCWCYGGACTGGACCACGTTTCGGCGTGTGTWTCTGATCGACGACGCGKGGCGGCCCCTGTTGGAGCCTGAGCTGGCGAACCCCTTNACCGCCCACCTCCTGGTCGAATATAATCGKMGGTGCCAGACCGAAGAGGTGCTGCCGCCGCGGGAGRRTGTGTTTTCGTGGACTCGTTATTGTACCCCCGACGAGGTGCGCGTGGYKATCATCGGCCAGGACCCATATCACCACCCCGGCCAGGCGCACGGRCTTGCKGTTAGCGTGCGCGCGAACGTGCCGCCTCCCCCGAGTCTTCGGAATGTCTTGGCGGCCGTCAARMACTGTTATCCCRAGGCACGGATGAGCGGCCACGGTTGCCTGGAAAAGTGGGCGCGGGACGGCGTCCTGTTKCTRAACACGACCCTGACCGTCAAGCGCGGGGCGGCGGCGTCCCACTCTAGAATTGGTNYGGWCSGCTTCGTGGGCGGRGTTATCCGCYGGTTGGCCGCGCGCCGCCCCGGCCTGGTGKKTATGCTCTGGGGCGCACACGCCCAGAATGCCATCAGACCGGACCCTCGGGTCCATTGCGTCCTGAAGTTTTCGCACCCGTCGCCCCTCTCCAWGGTTCCGTTCGGAACCTGCCAGCATTTCCTCGTGGCGAACCGATACGTGGAAACCCGGTCGATTTCACCCATCGACTGGTCGGTTTGAAAGGCATCGACGTCCGGGGTCTTCGTCTGTGGGGGYKYTTCGGTATTTCCGATGAATAAWGACGGTTAATGGATAAACCTCTGGTCTCATACGGGTCGGTGATGTCGGGCGTCGGGGGAGAGGGAGTTCCCYCTGCGCTTGCGATTCTSGCACCGTGGGGCTGGACGTTCGACACGCCAAACCACGAGTCAGGGATATCGCCAGATMCGACTCCCGCAGATTCSATTCGGGGGGCCGCTGTGGCCCCACCTGACCAACCTKYNCNNNNSGCCCGGAACGGGAGGCCACAGCGCCGTCTTTCTCCCSAACGCGCGCGGATGACGGCCCGCCCTGTACCGACGGGCCCTACGTGACGTTYGAKACCCTGTTKATGGTGTCGTCGATCGACGAATTMGGGCGTCGCCAGCTCACGGACACCATCCGCAAGGACCTGCGGTTGTCGCTGGCCAAGTTGATGATCSCGTGCACCAAGAMCTCCTCGTTTTCCTGAAACGCCCCGCGCCACCACAGACGCGKSGCGTTCCAGCGCGGCACGCGGGCGCCGCGCAGCAACAAAAGCCTTCAGATGTTTGTGTTGKGCMAMCGCGCCCACGCCGCTCGAGTGCGAGAGCAGCTTCGGGTCGTTRYTCAGTSCCGCAAGCCGCGCAMSRRTTACTTCCGATCTTCGGACGGGCGGCTCTGCCCCGCCGTCCCCGTGTTCGTCCACGAGTTCGTCTCGTCCGAGCCAATGCGCCTCCACCGAGATAASGTCATGCTGGCCTCGGGGKCCGAGTAACCGCCCCCCCGCGCCACCCTCAAAGCCCGTCGCGCGTGTTTGATCTTAATAAAGAACACATAAATTTGGCTGGTTGTTGGTTGAGTTTAATGGACCGCCCGCAGGGGGGGTGGCATKTCAGTGTCGGGTGACGAGCGCGATCCGGCCGGGMTCCTAGKACMCCAAAAGTTTGTCTGCGTATTCCAGGGCGGGGCTCAGTTGAATCTCCCGCAGCACCTCGACCAGCAGGTCAGCGGKGGGCTGGAGAAACTCGGCCGTCMCGGGGCAGGCGGTCGTCGGGGGTGGAGGCGCGGCGCCCACCCCGTGTGCCGCGCCTGGCGTCTCCTCTGGGGGCGACCCGTAAATGGTTSCAGTGATGTAAATGGTGTCCGCGGTYCAGACCACGGTCAAAATGCCGGCCGTGGCGCTCCGGGCGCTTTCGCCGCGCGAGGAGCTGACCCAGGAGTCGAAGGGATACGCGTACATATGGGCGTCCCACCCGCGTTCGAGCTTCTGGTTGCTGTCCCGGCCTATAAAGCGGTTCTSAGAAAATTCGGCGCGACAGTCGATAATCACCAACAGCCCAWTGGGGGTGTGTTGGATAACAASCCCTCCGCGCGGCAGGCGGTCCTGGCGCTCCCGGCCCCGGMCCATGATCGCGCGGGTGCYGTACTCAAGCCCATKCACCACCTGCGCGGCGTCGGGCAGTGCGCTGGTCAGCGAGGCCCTGGCGTGGCATAGGCWTGRCGCGATGGTCGTCTGTGGATTKTCCATCTCGCGGTGGGTAGTGAGTCCSCCGGGCCGGGTTCGGTGGAACTGTAAGGGGACGGCGGGTTAATTTACAATGACCACGTTCGGATCGCGCAGWKCCGATAGTATGTGCTCACTAATGACGTCATCGCGCTCGTGGCGCTCCCGGAGCGGAATKAAGTTCATGCGAAGGAATTCGGAGGAGGTGGTGCGGGACATGGCCACGGTCTCGATGTTGAGGCGCAGGTTGCCGGGCGTAAAGCAGATGGCGACCTTGTCCAGGMYAAGGCCCTGGTGGCGCGTGATGGTCATGCCAMKMGTGGAGCTGATGCCGTAGTCGGSCTTTATGGCCATGGCCGGCGCCRTAGAGTCAATGGACTCGACAAACTCGCTGATGTTGGTGTTGACGACGGTGATGAAGCCGTGTTGGTCCCGCAAGACCACCTAARCCAGGGGGGCCTCTACCAGYAACTCGGCCACGTTGGCCGTCGCGTGCCGCCTCCGCAGCTCGTCCGCAAAGGCAAACACCCGTGCGTACGTGTATCCCATGAGBGCMTMMACTTCCGTCTGCAGGGCGACGGACATCAGCYCCCCGCGCGGCGAGCCGGTCAGCATCTCGCAGCCCCGGAAGATAACGTTGTCCAAGTACACGCCGAMRKGGGCGCCTTCGAATRCCTCCCCGAAGAGCTCTTGGAGGACTCGGAATCACCCGAGGAAGGCCCGCTTCAGCAGCGCAAACAGGKYGTGAACGGCGGCGGTGGTCTCCGGTTTCCCGGGGGTGTAGTGGCAGTNAAACACGTCGAGCTGTTGTTCGTCCAGCCCCGCGAAATAAACGTCGAGGTCGTCGTCGGGAAAATCGTCCSGGCCCCCGTCCCGCGGCCCCAGTTGCTTAAAATCAAACGCACGCTCGCCAGGGGCGCCTGCGTCGGCCATTACCGACGCCTGCGTCGGCGCCCCCGAAGATTTGGGGCGCAGAGACAGAATCTCCGCCGTTAGTTCKCCCATGCGGGCGTAGGCGAGGGTCCTCTGGGTCGCATCCAGGCCCGGGCGCTGCAGAAAGTTGTAAAAGGAGATAAGCCCGCTAAWKMTGAGCCGCGACAGGAASYTGKRGGCAAACTCCACCGCGGTCTGSCCCTGAGTCCCCACAAAGCTGTCGTCACGCAACACTGCCTCGAAGGCCCGGAACGTCCSMCTAAACCCAAAAACCASTTTTCGCAGGCGCGCGGTCACCGCGATCTGGCTGTTGAGGACGGYGGTGACGTCGTTGCGGGCCACGACCAGCTGCTGTTTGCTGTGCACCTCGCAGCGCATGTGCCCCGCGTCCTGGTCCTGGCTCKCCGAGTAGTTGGTGATGCGGCTGGCGTTGGCCGTGAGCAGGYGTTCAAKMGTCAGGCCGGGCTGGTGTGTCMGTCGTCGGTATTCGTCTAACTCCTTGACCGACACGAACGTAAGCACGGGGAGGGTGAACACGACAAACTCCCCCTCACGGGTCACCTTCAGGTAGGCGTGGAGCTTGGCCATGTACGCGCTCWCCTCTTTGTGGGAGGAGAACAACCGCGTCCAGCCGGGGAGGTTGGCGGGGTTGGTGATGTMGTTTTCCGGGACGACGAAGCGATCCACGAACTGCGWGTRCTCCTCGGTGATGGGCAGGCCKTACTCCAGCACCTTCATGAGGTGACCGAACTCGTGCTCGACGCMSMGTTTGTTGTTAATAAAAATGGCCCAGCTANNCGAGAGGCGGGCGTACTCGCGCAGCGTGCGGTTGCAGATGAGGTACGTGAGCACGTTCTCGCTCTGGCGGACGGAASGCCGCAGTTTCTGGTGCTCGAAGGTCGACTCCAGGGACKCCGTCTGCGTCGGCGAGCCCACCSACACCAACACGGGCCGCAGGCGGGCCGCGTACTGGGGGGTGTGGAGCAGGGCGTTAATCATCCACCAGCAATACACCACGGCCTTGAGGAGGTGACGCCCAAGGAGCCCGGCCTCGTCGATGACGATCACGTTGCTGCGGGTAAAGGCCGGCAGCGCCMCGTAGGTGGCCGGGGCCAACCGCGTCAGGGCGCCCTCGGCCAACCCCAGGGTCCGTTCCAGGGCGGCCAGGGCGCGAAACTCGTTCCGCGACTCCTCGCCCCCGGAGGCGGCCAGGGTGCGCTTCGTGAGGYMCAAAATCACCTCCCAGTAGTACGTCAGATCKCGTCGCTGCAGGTCCTCCAGCGAGGCGKGGTTGCTGGTCAGGGTGTTGTGGTACTGCCCCAGTTGGGCCTGGRCGTGATTCCCGCGAAACCCAAAATCATGAAAGATGGAGTTGATGGGTCAGGCTGAGAAAGGCGCGCGAGAGTTTRSCGTACATGTKTTGGGCCGCAATGCGCGTGGCGCCCGTCACTACACAGTCCAAGACCTCGTTGATTGTCTGCACGCACGTGCTCTTTCCGGCGCCAGCGTTGCCGGTGATCTGATACACCGCGAACGGAAGCTCCCTGAGGGGCAGGCCTGCGGGGGACTCTAWGGCCGCCACGTCCCGGAWCCACTGCAGACGGGGCACCTGCGCTCCGTCGAGCTGTTGKTGCGAGAGCTCTCGGATGCGCTTAAGGATTGGCTGCACCCCGTGCATAGACGGAAAATTTAAAAAGGCCTCGGCCCTCCCTGGAACGGCTGGTCGGKCCCCGGGTTGCTGAAGGTGCGGCGGGCCGGGTCTCCTTCCGTCTAGCTGGCGCTCCCCGCCGGCCGCCGCCATGACCGCACCACGCTCGCGGGCGYCCACTACGCGTGCGCGGGTGGACACGGAAGCGCTGTGCTCCCCCGAGGACGGCTGGGTAGAGGTTCACCCCACCGCTGKKCCGGTGCAGTTCCGCGAGATTCTCCGCAKCCAGCTGGGRTAYACCGAGGGCCAGGGGGTGTACAACGTCGTCCGGTCCAGCGAGGCGACCACCCGGCAGCTGCAGGCTCCGATCTTTCACGCGCTCCTCAACGCCACCACYKMCCGGGACCTCGAGGCGGACTGGCTCGGCCACGTGGCGGCCCGCGGTCTGCRGCCCCAACGGCTGGTTCGCCGGKACAGGAACRCCCGGGAGGCGGAKATCGCCGGGGTGGCCGAGCGGGTGTTCGACACGKGGCGGAAKACGCTYMKGACGACGCTGCTGGACTTTGCCCACGGGTTGGTCGCCYGCTTTGCGTCGGGCGGCCCGAGCGGCCCGTCAAGCTTCCCCAAATATMTCGACTGGCTGACGTGCCTGGAAMTGGTCCCCATATTACGCAAGCGACAAGAAGGGGGTGTGACGCAGGGTCTTGCGGCGTTTCTCAAGGAGCACCCGCTGACCCGCCAGCTGGCCACGGTCGCGGAGGCCGCGGAGCGCGCCGGCCCCGGGTTTTTTGAGCTGGCGTTGGCCTTCGACTCCACGCGCGTGGCGGACTACGACCGCGTGTATATCTACTACAACCACCGCCGGGGCGACTGGCTCGTGCGAGACCCCATCAGCGGGCAGCGCGGAGAATCWCTGGTGCTGTGGCAGMAGCTGTGGACCGGGGACCGTCTGWTCTTCGATTCGCCCGTSCAGCGGCTGTTTCCCGAGATCGTCGCGTGTCGCTGCCTCCGGGAACACGCGCACGTCTGCCGGCTGCGCAAKACCGCGKCCTTCAAGGTGCTGCTGGGGCGCAAGAGCGACAGCGAGCGCGGGGTGGCCGGCGCCGCGCGGGTCGWKAACGAGGTGTTGGGGGAGGACGACGAGACCAAGGCCGGGTCGGCCGCCTCGCGCCTCGTGCGGYWCATCATCAACATGAAGGGCATGCGCCACGACCKYGACATTAACGACACTGTCTKTTCTACCTCGATGAGGCCGGCATGCACCTGATAGACGCCCCGGCCGTCGACGRTACGCYCCCGGGRTTCGGCAAGGGCGGAAACAGCCGCGGGTCTGCGGGCCAGGACCAGGGGGGGCGGGCGCCGCAGCTTCGCCAGGCCTTCCGCACGGCCGTGGTCAACAACATCAACGGCGTGTTGGAGGGCTATATAAATAACCTGTTTGGWVYCATCGAGCGCCTGCGCGAGACCAACGCGGGCCTGGCGACCCAGTTGCAGGAGCGCGACCGCGAGCTCCGGCGCGCAACAGCGGGGGCCCKGGAGCGCCAGCAGCGCGCGGCCGACCTGGCGGCCGAGTCCGTGACCGGTGGATGCGGCAGCCGCCCTGCGGGGGCGGRCTTGCTCCGGGCCGACTATGACATTATCGACGTCAGCAAGTCCATGGACGACGACACGTACGTCGCCAACAGCTTTCAGCACCCGTACATCCCTTCGTACGCCCAGGACCTGGAGCGCCTGTCGCGCCTSTGGGAGCACGAGCTGGTGCGCTGKWTTAAAATTCTGTGTYACCGCAACAACCAGGGCCAWGAGACTTCGATCTCGTACTCYAGCSGGGCGATCGCCGCATTCGTCGCCYCCTACTTTGAGTCAGTGCTTCGGGTTSCCCGGGTAGGCGCGCCCATCACGGSCTCCGATGTCATCCTGGGGGAGGAGGAGTTANGGGATGCGGTGTTTAAGAAAACCCGCCTGCAAACGTACCTGACAGACATCGCGGCCCTGTTCGTCGCGGACGTCCAGCACGCAGCGCTGCCCCCGCCCCSCTCCCCGGTCGGCGCCGATTTCCGGCCCGGCGCGYCCCCGCGGGRCCGGTCCAGATCGCGGTCGCCCGGAAGAACTGCGCGAGGCGCGCCGGACCAGGGCGGGGGCATCGGGCACCGGGATGGCCGCCGCGACGGCCGACGATCMGGGGTCGGCAGCCRCCATCCTCAAGCAGGCCATCGCCGGGGACCGCAGCCTGGTCGAGGCGGTCGAGGCGATTAGCCAGCAGACGCTGCTCCGCCTGGCCTGCGAGGTGCGCCAGGTCGGCGACCGCCAGCCGCGGKTYACCGCCACCAGCATCGCGCGCGTCGACGTCGCGCCTGGGTGCCGGTTGCGGTTCGTTCTGGACGGGGGTCCCGAGGACGCCGGGGTGACGTCGGAGGNTTACTYGRAGCGCTGCTGCGGCCAGTCCAGTTATCGCGGCTTCGCGGTGGCGGTCCTGACGGCCAACGAGGACCWCGTGCACAGCCTGGCCGTGCCMACCCTCGTTCTGCTGCACCGGTTCTCCCTGTTCAACCCCAGGGACCTCCTGGACTNYGCCCTTGCCTGTCTGCTGCGRTACCTGGAGAACTGCSCCCGAAGCCACGCCACCCCGTCGACCTTTGCCAAGGTTCTGGCGTGGCTCGGGGTCGCGGGTCGCCGCACGTCCCCATTCGAACGCGTTCGCTGCCTTTTCCTASGCAGTTGCCACTGGGTCCTAAACACACTCATGTTCATGGTGCACGWAAAACCGTTCGACGACGAGTTCGTCCTGCCCCACYGGTACATGGTGTGGTACCTGCTGGCCAACAACCCGCCCCCCGTTCTCTCGGCCCTGTTCTATGCCACCCCGACGAGCTCCTCATTCCGGCTGCCGGGGCCGCCCCCCCCCTCCGACTGCGTGGCWTATAACCCCGCCGGGATCATGGKGAGCTGCTGGGCGTCGGAGGAGGTGCGCGCGCCTCTGGTCTATTGGTGGCTTTCGGAGACCCCAAAACGACAGACGTCGTCGCTGTTTTATCAGTTTTGTTGAATTTTAKTAAATAAACCCGGTTTTGCATCTAYGGCSTCCTGACGGATGCGCGTGTCCTTACTCCGTTTTGGTGGGTGGGTGGCTGTGTMTGGCYTTCCATCTGTGCGGGGAGGGGGCAAGTCGGCACGTATTCGGACAGACTCAAGCACACACGGGGGAGCGCTCGTGGCTCAGGGCAATGTTTTTGCTGGTCAAACTCAGGCAAACAGAAACKWCATCTTGTCGTCAAAGGGATACACAAACTTCCCCCCCTCGCCCCACACTCCCGCCAGCACCCCGGTAAACASCGGCTCAATCTCGCGCAGGATTTCGCGCAGGTGATGAGCGCAGTCCACGGCCCGGAGCACAAGGGGCCGCGGGTATAGATCGRARGGGACGCCGTCCGACTCCCCGCCTCCGGGACAGGCWCGCACGACGCGCCGCCAGTASYGCTCTGCGTCCAGCAAGGCGCCGCCGCGGAAGGCAGTGGGGGGCAAGGGGTCGCTGGCCTCAAAGAGGGACACACGAACGCTCCAGTACTCCGCGTCCAAASGTTCATTAAAGCCGTCCACGATAAGGCGGTCGCAGGCGTCCTCCRGCAGGCCCCGGGCCGTGAGCGCGTCCTCCTCCGGCACGCCTGCCGTTGTCAGGCCCAGGACCYGTCGCAGCGTGTCGCGYWCGACCCCGGCCGCCGTGGTGTCCGCGGRCCCGCGGAGAGGAAATCCCCCAAGATGGAARGCGTTGTCGCGGGAGCTCCAGAACCACACTCCGGATTGGCTCCAGGCGACGGCGTGGGTGTAGACGCCCTCGAGCGCCAGGCACAGTGGGTGCCGCAGCCGGAGGCCGTTGGCCCTAAGCGCGGCTCCCACGGCCGTCTCGATGGCCCGCCGGGCGTCCTCGATCACCCCGGAAGCCGCATCCGCGTCTTGGGGGTCCACGTTAAWGACWCCCSAGAACGCACCSCCATCGCCCCCGCAGACCGCGAACYYMACCGAGCTKTCCGTCTCCTCGATCTGCAGGCAGACGGAGGCCATKACCCCACCCAGGAGCTGCCGCAGCGCAGGGCAGGCGTCGCACGYGTCCGGGACCAGGCGCTCCAAGACGACCCCGGCCCAGGGMTCTGAGGGAGCGGCCACCACCAGCGCGWCCAGYCNNKGTAGGCCCGTCCGGCCGTGGTKGTCCGCCAGCCCGCTCCCCCCGAGGTCGGCCAGGGCCGCCAGGAGCTGGGCGCGAAGTCCGGGGAMGCAAMACCGCGCCGTCCAGACGGGCCCGACGGCCGCGGGCGGGTCKWMCAGTTGGATGATWTYAGTGGCGGRCCGCCACCGCGCCACCGCCTCCCGCACCGCGGGCAGGAGGCATCCGGCTGCCGCCGAGGCCACGCCGGGCCAGGCTCGCGGGKCGAGGACGACCCTGGCCCSCACCGCGGGCCAGGCCCCCAGGAGCGCGGCGKAAGCGGCCGCGGCCCCGCGCACCAGGTCCCGTKCCGACTCGGTCGTGGCCGGCACGGTGAACGTGGGCCAACCCGGAAACCCCAGGACGGCAAAGTMCGGGACGGGTNCCCCMGGCCATCAAACTCGGGCCCCAGAAAGGCAAAGACGGAGGCCAGGGCCCCGGGGGCGGCGTGGACCGTGGTWTGCCACTGCCGGAAAAGGGCGACGAGCGCCGGCGCGGAGAACTTCTCGCCGGCGCNNCANNGTCGTAATCGCGGGGCAGCAGCACCGNNNGNGCCCGCGTGGCCGCAGGCCCACCTCGCACACCTCGACCAGGTCCCCGAACGCTCCCTCCTTCTTGATCGGCGGAAACGCAAGAGTCTGGTATTCGCGCGCAAATAGCGCGGTTCCGGTGGTGATGTTMRCKKTCAGCGAAGCGGCGGACGCGCAYTGCAGGGTGTCGCGAATGGCCGCCAGGCGCGCCCACGCCAGCCGCGCGTCGGGATGCTCGGCAACGCGCGCCGCCAGGGCCATAGGGTCGATGTCAATGTYGGCCTCCGCGACCAGGAGAGCGGCGCGAGGGGCGGCGGGCGGGCSSCACGACGCKMWCTTCACTTTCACCACCAGTCCCGTGCGTGGGTCCGAGCCGCKACGCAGCGGGGCGAACAGGGCCACCGGCCCGGTCTGGCGCTCCAGGGCCGCCAGGACGMRCGCGTACAGCGCCCGCCACAGAGTCGGAWTCTCCAGGGGCTCCAGCGGGGAGGCGGCCGGCGTCGTCGCGGCGCGGGCGGCCGCCACGACGGCCTGGACGGAGACGTCCGCGGAGCCGTAGAAATCCCGCAGCTCCGTCGCGGTGACGGAGAMCTCCGCAAAGCGCGCGCGACCCTCYCCTGCGGCGTTGCGRCATACAAAATACACCAGGGCGTGGAAGYRCTCGCGAGCGCGGGGSYGAAGCCATACCGCSKAAATGSTGATGGCGCTGACGCTCTCCTCCACCCACACGATTTCTGCGGTGTCCATCGCACGGCCSTGCAGGATCACGGGCGGTGTCTGGGACKCATGCTGCCGTGCCTGGCCGGGCCCGGTGGGTCGCGGAAACCGGTGACGGGGGGGCGGTTTTTGGGGTTGGGGTGGGGGTGGGAMWCGGCCCGGGTCCGGGCGCCWACTTGGCCCCTCGGTGCGTTCCGGCAACAGCGCCGCCGGTCCGCGGACGACCACGTMCCGAACGAGTGCGGTCCCGAGACTGCAACTAAAGTTCACCGCCCCCTGCATCATGGGCCAGGCCTCGGTGGGSAGCYCCGACAGCGCCGCCTCCAGGATGATGTCAGCGTTGGGGTTGGCGCTGGATGAGYGCGTGCGCAAACAGCGCCCCCACGCGGGCACGYGTTGTTTGAAGCGCGCGCCCGCAAACTCCCGCGTGTGGGCCATRAGCAGGGCGTACAGMRACCTGTGGGTCCGGSRTGCGCTGTGGTCGATGTGGTGGGCGTCSAACAGTTCCACGATTGTCTGTTTGGTGAGGTTTKTACTCCGCCCCGCCCCGGGAARCGTCTGCGTGCTKTTKTCCATCTGCACGCCAAACAGTTCGCCCCAGATTATCTTGAACAGCGCCACCGCGTGKTCCGTCTCGCTAACGGACCCGCGCGGGGGACAGCCGCYSAGGGCGTCGGCGACGCGCTYGACGGCTTCCTCCGAGAGCAGGAGTCCGTCGGTTACGTTACAGTGGCCCAGTTCGAACACCAGCTGCATGTAGCGGTCGCTGCGSKGGGTCAGCAGGTCCAGCACGTCATCGYCGCCCARGGTCCTCCCAGATCCCCCGGCCGCCGAGTCCCAATGCAGGCGCGCGGCCATGGTGCTGCACAGGCASAACAGCTCCCAGACGGGGSATACGTTCAGGGTGGGGGGCAGGGCCACGAGCTCCAGCTCTCCAGYRACGTTGATCGTGGGGATGACGCCCGTGGCGTAGTGGTCATAGATCGGMCGAAAWMTGGCGCTGCTGCGGGTGGCCATGGGAACGCGGAGACAGGCCTCCAGCAACGCCAGGCAAACAAACCGCGTGCGTCCCATCAGGCTGTTGAGGTTGCGCATGAGCGCGACAATTTCCGCCGGCGCGACATCGGRCMGGWGGTAKWSTTCGACGAAAAGACCCACCTCCTCCGTCTCGGCGGCCTGGGCCGGCAGCGACGCCTCGGGWTCCCGGCACCGCAGCTCCCGTAGATCGGACTGGGCCCTGAGGGCGTCGAAATGTACGCCCCGCAAAAACAGACAGAAGTCCTTTGGGGTCAGGGTATCGTCGTGYCCCCAGAAGCGCACGCGYATGCAGTTCMGGGTCAGCAGCATGTGRAGRATGTKAAGGCTGTCCGAGAGACACGCCAGCGTGCATCTCTCAAAGTAGTGTTTGTAACGGAAGTTGTTGTAGATGCGAGACCCCCGCCCCAGCGACGTGTCGCATGCCGACGCGTCACAGCGCCCCTTGAACCGGCGACACAGCAGGTTTGTGACCTGGGAGAACTGCGCGGGCCACTGGCCGCAGGAACTGACCACGTGGTTAAGGAGCATSGGCGTAAAGACGGAAKCCGAGCGCGCCCCGGAGCCGTCCATGTAMATCAGKAGCTCCCCCTTGCGGAGGGTGCGCACCCGTCCCAGGGACTKGTACACGGACACCATGTCCGGTCCGTAGTTCATGAGTTTCACGTAGGCGAACATGCCATCAAARTGCAGGGGATCGAAGCTGAGGCCCACGGTTACGACCGTCGTGTATATAACCACGCGGTATTGGCCCCACGTGGTCACGTCCCCGAGGGGGGTGAGCGAGTGAAGCAACAGCACGCGGTCCRSMAACTGACGGCAGAACCGGGCTCCGATCTCCGCGAAKGAGACCGTCGACGAAAAAATGCAGATGWWATCGCCCCCGCCAAGGCGCGCTTCCAGCTCCCCAAAAAWCGTGGCCCCAGGGGCGTCCGGAGAGRCGTCCGGAGACGGGCCGCTCGGCGGCCCGGGTGGGCGCAGGGCAGCCTGCAGGAGCTCGGTCCCCAGACGCGGYKGARACMRGCACCGGCGCGCCGAAAACCCGGGCATGGCGTACTCGCCGACCACCACATGCACGNNCGCCCCGGAGACCGCACAGGAAGTCCACGAACTGCGCGTTGGCGATTGTGTCCATGGCGATGATCCGAGGACATGTGCGCAGCAGGCGYYGCATTARCGCATCCACGCGGCCCAGTTGCTGCATTGTTGGCGAATMGAGCTGGCCCAGCGTCGACATAACCGCGTCCAGAACGAGGACKACGTAGTTGTTCAGAAGGTTGGGGCCCACGCGATGAAGGCTTTCCACCTWGACGATAAGTCGGAAGAAGGGGCGGTCGTTCATCHGSKAATTGGTGGATGAGAAGTAGGTGACAAAGTCGACCAGGCCTGACTCAGCGAACCGCGTTGCCAGGGGAAGGGRAAAACTCCGACGACAGGAGACGACGAGCACATTCGTGTCCGGAGAGTGGAWCGCTTCCCGCAGCCAGCGGATCAGCGCGGTAGTGKTTCCCGACCCCATTGGCGCGCGGACCACAGYMACGCACCTGGCCGTCGGGGCGCTCGCGYTGGGGWAGGTGACGRGTCCGTGCTGCTGCCGCTCGATCGYTGTTTTCGGGTGAACCCGGGGCACCCATTCGGCCAYATCCCCCCCGTACAACATCCGCGCYATCGATACGCTCGACGTGTACTGTTCGCACTCGTCGTCCCCAATGGGACGCCCGGCCCCCAGAGGATCCCCCGACTCCGCGCCCCCCACGAARKGCATGACCGGGGCGCGGACGGCGTGGTGGGTCTGGTGTGTGCAGGTGGCGACGTTTGTGGTCTCTGCGGTCTGCGTCACGGGGCTCCTCGTCCTGGCCTCTGTGTTCCGGGTACGGTKTCCCTGCTTTTACGCCACGGCGAGCKCGMMNGCCGGGATAWCTCCACGGCCGAGGTGCGCGGGGGTGTAGCCGTGCCCCTCAGGTTGGACACGCAGAGCCTTGTGGGCACTTATGTAATCACGGCCGTGTTGTTGTTGGCCGCGGCCGTGTAYGYCGTGGTCGGCGCCGTGACCWASCGCTACGACCGCGCCCTGGACGCGGGCCGCCGTCTGGCTGCGGCCCGCATGGCCATGCCGCACGCCACGCTGATCGCCGGAAACGTCTGTTCTTGGTTGCTGCAGATCACCGTCCTGCTGCTGGCCCATCGCATCAGCCAGCGCGCCCACCTGGTTTACGTCCTGCACTTTGCGTGTCTGGTGTATTTTGCGGCCCATTTTTGCACCAGGGGSGTCCTGAGCGGSACGTATCTGCGTCAGGTGCACGGSCTGATGGAGCTGGCCCCGACCCATCATCGCGTCGTCGGCCCGGCTCGCGCCGTGCTGACCMACGCCTTGCTGTTGGGCGTCTTCCTGTGCACGGCCGACGCCGCGGYATCCCWGAAYACCATCGCCGCGTTCAACTTCRAKTTTTCGGCCCCGGGCATGCTCATCTGCCTGAYYGTGCTGTTCGCCATTCTCGTCGTATCGCTGTTGTTGGTGGTCGAGGTGGTGTTGTGTCACTASGTGCGCGTGTTGGTGGCCCAGCACCTGGGGGCCGTGGCCGCCACGGGCATCGTCGGCCTGGCCTGCGAGCACTRTTACACCAACGGCTACTACGTGGTGGAGACGCAGTGGCCRGGGGCACAGACGGGARKCCGCGTCGCCCTCGCCCTGGTCGCCGCCTTTGCCCTCGGCATGGCCGTGCTCCGCTGCACCCGTTCCTATCTGTATCACAGGCGGCACCACACCAAATTTTTYATGCGCATGCGCGACACGCGACACCGCGCACATTCCGCCCTCAAGCGCGTACGCAGYTCCATGCGCGGATCGCGAGACGGACGCCACAGGCCCGCACCCGGCAGCCCGCCCGGGATTCCCGAAKATGCGGAAGACCCCCTTCCGATCTCATACGGCGGCCAGCTCGACCGGKACGGAGCTTCCGACGGGGATCCGATTTACGACGAGGTGGCGGACGACCAAACCGACGTATTGTACGCCAAGATACAACACCCGCGGCACCTGCCCGACGACGATCCCATCTATGACACMGTTGRGGKGTACGACCCCGAGCCCGCCGAGGACCCCGTGTACAGCACCGTCCGCCGTTGGYAGCTGTTTGCTTCCGTTTTAATACRCCGTTTGTGTTTAACACGACCGTGGTGTAKRWCTGGTGTGTGGCGTCCGATCCCGTTACTSTCACCGTCCCCCCCCCCCTCAACCCCGGTGATTGTGGGTTTTTTAAAAACGACACGCGTGCGACCGACWACAGAWYATTGTTTTGGTTTTTATTCGCTATCGGATATGGGGGGTGGAAACTGGGTGGCGGGGCAGGCGCCTCCGGGGGTCCGCCGGTGAGTGTGGCGCGAGGKNNNRGGCGACGAACGCAGGCGCAGYSWCCCCGGGGCCCGCGTAACCACGCAGCATATCCGGGGGCCGTTAGAAATTAACTTCCTCTTCGGACTCGATATCCACGACGTCAAAGTCGTGGGCRGTCAGCGAGACGAAGTCCCCGTCGTCGGTGATGAGGACGTTGTTTCGGCAGCAGCAGGGCCGGTTCCCGGAGAACGAGAGGCCCATAGCTCAGCGAGCGTGTCGTCGAACGCCAGGCGGCTGCTTCGCTGGATGGCCTTATCGATCTCCGGATCGATGCGGAMGGGGGTAATGATCAGGGCGATCGGAAGGGCCTGGTTCGGGAGAATGGAMGCCTTGCTGGGTCCTGCGGCMCCGAGAGCCCCGGCGCCGTCCTCCAGGCGGAACGTTACGCCCTCCTCCGCGCTGGTGCGGTGCCTGCCGATAAACGTCACCAGATGCGGGTGGGGGGGGCAGTCGGGGAAGTGGCTGTCGAGCACGTAGCCCTGCACCAAGATCGGMTTAAAGTTCGGGTGACGGSGSTTCGCGAAGACGGGCTCGCGGCGGACCAGATCMCCGGAGCTCCAGGAMACGGGGGAGATGGAGTGGCGTCCGAGGTCGRGGGCGCCAAACAGAAGCACCTCCGAGACAACGCCGCTATTTATCTCCACCACGGCCCGATCCGCGGCGGAGCACCGCCTTTTTTCGCCCGAGGCGTGGGCCTCTGACCAGGCCTGGTCTTGTGTGACGAGAGCCTCCTCCGGGCCGGGGACGCGCCCGGGCGCAAWSTATCGCACGCTGGGTTTCGGGATCGACCGSRTAAATGCCCGGAACGCCTCCGGGGACMGGTGCGCCATCAAGTCCTCGTACGCGGAGGCCGTGGGGTCGCTGGGGTCCATGGGGTCGAAAGCATACTTGACCCGGCATTTGACCTCGTAAAAGGCCAGGGGGGTCTTGGGGACTGGGGCCAGGTAGCCGTGRAWGTCSCGAGGACAGACGAGAATATCCAGGGMCGCCCCGACCATCCCCGTGTGACCGTCCATGAGGACCCCACANKTGCACGTTCTCTTCGGCGAGGTCGCYGGGTTCGTGGAAGATAAAGCGCCGCGTGTCGGCGCCGGCCTCGCCGCCGTCGTCCGCGCGGCCCACGCRGGRGCGAAACAGCAGGCTTCGGGCCGTCGGCTCGTTCACCCGCCCGAACATCACCGCCGAAGACWKCACATCCGGCCGCAGGCTGGCGTTGTGCTTCAGCCACTGGGGCGAGAAACACGGACCCTGGGGGCCSYAGCGGAGGGYCCATGCGGTCGTGAGGCCCCGCCGGAGCAGGGCCCRTAGCTGGCAGTCGGCCTGGTTTTGCGTGGCCGCCTCGTRAAACCCCATGAGGGGCCGGGGCGCCACGGCGTCCGCGGCGGCCGGGGGCCCGCGGCGCGTCAGGCGCCRTAGGTGCCGGCCGAGTCCGCGGTCCACCATWCCCGCCTCCTCGAGGACCACGGCCAGGGAACACAGATAATCCAGGCGGGCSCAGAGGGGACCGATGGCCAGCMGGGCGCGGACGCCGCGCAGCAACCCGCGCAGGTGGCGCTCGAACGTCTCGGCTAGTATWTGGGAGGGCAGCGCGTTGGKGATCACCGACGCCGACCACATAGAGTCAAGKTCCGGGGAGTCGGGATCGGCGTCCGGGTCGCGGGCGTGGGTGWCCCCAGGAGATAGGAGAATGTCCGGGGTCGGAGGCCCGGAGGCGYGGGAAAGTGCCGGCGACGCGGCCCGGGGCTCTTCGTCTGCGGTGTCGGTGGCGTGCTGATCACGTGGGGGGTKATCGGGCGAATGGGCGCTCGGGTCCACAGCTGACGTCGTCTGGGGTGGGTGGGGCAGGGGACGGAAGGTGCTTGTCAGCGGAAGSTTGCTAGGGCGGGGGCGCTTGGGGGGGCTGTCGGGGCCACGAGGGGTGTCCTCGGCCAGGGCCCAGGGACGAWGGGCACGGTGCGTCCCGGCGGACATGCTGGGCCKACCGTGGACTCCATTTCCGAGACGACGTGGGGGGAGCGGTGGTTGAGCGCGCCGCCGGGTGAACGCTGATTCTCACGACAGCGCGTGCCGCGCGCACGGGYYGGTGTGACACAGGCGGRACACCAGCACCAGGAGAGGMTTAAGCTCGGGAGGCAGCGCCACCGACGACARKATCGCCTTGTGTGTGTGCTGGTAATTTATATTCCGATCCGTAAACGCGCGCCGAATCTTGGGATTGCGGAGGTGGCGCCGGATGCCCWMYGGNACGTCATACGCCAGGCCGTGGGTGTTGGTCTCGGCCGAGTTGACAAACAGGGCTGGGTGCAGCACGCAGCGATAGGCGAGCAGGGCCAGGGCGAAGTCCGGCGACAGCTGGTTGTTGAAATACTGGTAACCGGGAAACCGGGTCACGGGTACGCCCAGGCTCGGGGCGACGTACACGCTGACCACCAACTCCAGCAGCGTCTTGCCCAGGGCGTACAGGTCAACCGCWCGCCCGACGTCGTGCTTCAGGCGGTGGTTGGTAAATTCGGCCCGTTCGTTGTYATGGTATTTCACCAACAGCTCCGGGGGCTGGTTATACCCGTGACCCACCAGGGTGTGAAAGTTGGCTGTGGTKAGGGCGGTGGGCATGCCAAACATCCGGGGGGACTTGAGGTCCGGCTCCTGGAGGCAAMMCTGCSCCCGGGCGATCGTGGAGTTGGAGTTGAGGGTGACGAGGTTRAASTCGGCGAGGACGGCCCGCCGGAGCGAGRCGGCGTCCGACCGCAGCATGACGAGGATGTTGGCGCCSTTGATATCCAGGTGGCTGATCCCGCAGGTGGTGTTTAAAAACACAACGGCACGGGCCAGCTCCGTGAAGCACTGGTGGAGGGCCGTCGAGACCGAGGGGTGCGTTGTGCGCAGGGGCGCCAGTTGGCCGATTTCGTTACCGAGGTCCATGTCGTACGCGGGGAACCCTATCTGTCGTTGTTGCAGCGAGAACCCGAGGGGCGCGATGAAGCCGCGGATGTTGTGGGTGCGGCCGGCGCGKAGAGCGCACTCCCCGACCAWCAGGGTCGCGATGAGCTCAACGGCAAACCACTCCTTTTCCTTTATGGTCTTAACGGCAAGCTTATGTTCGCGAATCAGTTGGTSTTCGCCGTATCCCCCAGACCCCCCGAAGCTTCGGGCCCCGGSGATCTCGAGGGTCGTGYAGWSTGCGGCGGGGTTGATGGCGAACACGGGGCTGCASAGCTTGCGGATGCGCGTGAGGGTGAGGATGTGAGCGGGGGACGAGGGGGGCACGRTKMMCGMCGCCTGGGATCTGCGCAGGGGCGGGCGGTTCAGTTTGGCCGCCGTACCGGGCGCCTCGGGSGACGCGCGGCGATGAGACGAGCGGCTCATTCGCCATCGGGATAGTCCCGCGCGAAGCCGCTCGCGGAGGCCGGATCGGTGGCGGGACCCGTGGGAGGAGCGGGAGACGGCGGCGTTCTGGAGAGAGSGGCCGCTGGGGCGCCCGGAGGCCCCGTGGGGGTTTCAGTGTATCAAGGATGCGAGCCAGTCCWTSAAGGACCGTTGGCGTGCACCTTGGGGGCTGAGGTSAGGTGCCCGATGACCAGCAGGTCGCTGTCTGCGGGACTCATCCATCCTTCGGCCAGGTCTCCGTCTCCCCACAGAGAAGCGTTGGTCGCTGCCTCCTCGAGTTGCTCCTGCTKGTCCGCAAGACGAWSGTCCACGGCGTCCAGGCGCTCACCAWGCGCCGGATCGAGGYACCGTCGGTGTGCGGYTSSRARGTCACGACGCGCCGCTTGCTCCYCCACGCGAATTTTARSACAGGTCGCGCGCTGTCGCWTCATCTCTAAGCGCGCGCGGGACTTTAGCCGCGCCTCCAATTCCAAGTGGGCCGCCTTTGCAGCCATAAAGGCGCCAACAMACTTCCGATCTTGGGTGCTGACGCCCTCCCGGTGCAGCTGCAGGGTCTGGTCCTTGTAAATCTCGGCTCGGASGTGCGTCTCGGCCAGGCGTCGGCGCAGGGCCGCGTGGGCGGCATCTCGGTCCATTCCGCCACCCTGCGGGCGACCCGGSGGGTGGTCTGAAGTCTCGCGTGCCCAAGGCCCGTGATCGGGGTACTTCGCCGCCGCGACCCGCYAYCCGGTGTGCGCGATGKTYGGTCAGCAGCTGGCSTCCGACGTCCAGCASTACCTGGAGCGCCTCGAGAAACAGANGCNGGGCAGGTGGGCGCGGACGCGGCGTCGGCGGGCCKCACAATGGGCGGCGATGCCCTRCGAGTGCCCTTTTTAKRTTTCGCGACCGCGACCCCSMAGCGCCACCAGACCGTGGTCCCGGGCGTCGGGACGCTCCACGACTGCTGCGAGCACTCGCCGCTCTTCTCGGCCGTGGCGCGGCGGCTGCWGTTTRNKAGCCTGGTGCCGGCGCAACTCCCGSGGCGTGATTTCGGGGGCGACCACACGGCCAAGCTGGAATTCCTGGSCCCCGMGTTGGYACGGGCGGTGGCGCGACKGCGGYTTAYSRAGTGCGCGCCGGCGGACGTGGTGCCTCAGCGTAACTCCTACTATAGCGTTCCAGACACGTTTCAGGCCCTCCACCGCTCCGAAGCCTTTCGCCAGCTGGTGCACTTWGTGCGGGACTTTGCCCAGCTGCTCAGAACCTCCTTCCGGGCCTCCAGCCTCACGGAGACCACGGGCCCCCCCAAAAAACGGGCCAAGGTGGACGTGGCCACCCACGGCSGGAMGTACGGCACGCTGGAGCTGTTCCATCAAATGATCCTTATGCACGCCACCTACTTTCTGGCCGCCGTGCTCCTCGGGKMSCACGCGGAGCAGGTCAACACGTTCCTGCGTCTCGTGTTTGAGATCGMCCWSTTTAGCGACGCGGCCGTGCGCCACTTCCGCCAGCGCGCCACCGTGTTYYTCGTCCCCCGGCGCCACGGCAAGACCTGGTTTCTGGTGCYCCTCATCGCGCTGTCGCTGGCCTCCTTTCGSCGGATCAAGATCGGAARCACGGCGCACATCCGCAAGGCGACCGAGCCGGTRTTTGAGGAGATCGAAGCCTGCCTGCGGGGCTGGTTCGGTTCGGCCCGAGTGGAMCACGTGGTGGGGAATCCATCTCCTTCTCGTTTCCGGACGGGTCGCGCAGTACCATCGTGTTTGCCKCCAGCCACAACACAAACGTAATTCCTCTTTTCTTTCGCATGGCTCTCCCAAGGSGCCCCGGGTCGACCCGACCCAAACCCACCCACCCACATACACACACACACAGACGCGGGAGGAAAKYSTGCCCCGTGGGCACTGATTTTTATTCGGGATCGCTTGAGGAGGCCCGGGCAACGGCCCGGGCAAAGGTGGGGCAGCTCGTAGCMNNCKSCGACTGATGTACGAAGAGAAGACACACAGGCGCCACCCGGCGCTGGTCGGGGKGATGTTGTCCGCGCCGCACCGTCCSCCGACGACCTCTTGCAGACGGAMCGYSMKGCAAGGACGGCGGSGGGCCTGCAGCAGGGTGACCGTATCCACGGGATGGCCAAAGAGAAGCGGAMACAGGCTAGCATCCCCCTGGACCGCCAGGGTACACTGYTCCATCTTGGCCCACAGACACGGGGCGACACAGGGACAGGACTCCGTTACGACGGAGGAGAGCCACAGTGCGTCGGCGGAATCGATGTGGGGCGGCGGGGCGCAGGACTCGCAGCCCGGCGGGTGGTTGGTGATCCTGGCAAGGAKCCATCCCAGATGGAGGGCCCTGCTTCCCGGTGGACGCASCGACCCCAGGTCGCTGTCCATGGCCCAGCAGTAGATCTGGCCGCTGGGGAGGTGCCACCAGGCCCCCGGGCCCAAGGCGCAGCACGCGCCCGGCTCCGGGRRGGTCTTCGCGGGGACCAGATACGCGCCATCCAGCTCGCCGACCACTGGCTCCTCCGCGAGCTGTTCGGTGGTTGGGTCGGGGGTTTCCTCCGGGGGGGTGGCCGCCCGTRTGCGGGCGAACGTGAGGGTGCACAGGAGCGGGGTCAGGRGGTGCGTCACGCTCCGGAGGTGGACGATCGCGCAGTAGCGGCGCTCGCGGTKAAAGTAAAAGAGGGCAAAGAAGGTGTTCGTCGGCAACCGCAGCGCCTTGGGGCGCGTCAGATACAGAAAAATCTCGCAGAAGAGGGCGCGCCCGGGGTCTGGGTTAGGAAGGRSCACCTGACACAGAGGCTCGGTGAGGACCSKKAAACACCGAAAGATCGKGAGCCGCTCGTCCGCCCGAACGACGCGMSWCACAAAGACGGAGTKGACAATGCGCGCGATGSAGTCGACGTCCGTCCCCAGGTCGTCGACKCTGTCGCGCGCGCCGCGAGTTCCGGCCCGGGAATCCGGCCGGGGCAAGGTCCCCGGRGGACCAGGCGGCGCCAGGGGCCGCCGGGGTCCCAGCTGCGCCATGCCGGGGGCGGGGGGAGGGCAAASMACAGAGGCGGGGGCCAACGGCGCGGGGAGGAGTGGGTGGGCGAGGTGGCCGGGGGAAGGCGCCCGCTAGCGAGACCGGCCGTTCCCGGACGACACCTTGCGACAAAAGCTMAGGACAGCGGCCCGCGCGACGGGGTSCGAGAGGCTAAGGTAGGCCGCGATGTTAWTGGTGAACGCAAAGCCGCCGGGAAAGACAAMTATGCCACAGAGGCGGCGCATAAACCCCAGGCAGAGGTAGGCGTAGCTTTCCCCGGGCAGGTATTGCTCGCAGACCCTGCGTGGGGCTGTGGAGGGGACGGCCTCCATGAAGCRACATTTACTCTGCTCGCGTTTMCTGACGTCACCATCCATCGCCACGGCGATTGGACGATTGTTAAGCCGCAGCGTGTCTCCGCTTGTGCTGWAGTAGTCAARNSGTAATKGCCGTCGGAGTCGGCAAAGCGGGCCGGGAGGTCGTCGCCGAGCGGGACGACCCGCCGCCCCCGACCGCCCCGTCCCCCCAGGTGTRCCAGGACGGCCAGGGCATACGCGGTGTGAAAAAAGGCATCGGGGGCGGKCCCCTCGACGGCGCGCATCAGGTTCTCGCGGAGAATGGGGAAGCGCCTGGTCACCTCCCCCAGCCACGCGCGTTGCWCGGGGCCAAAGTCATAGCGCAGGCGCTGTGAGATTCGCGGGCCGCCCTGAAGCGCGGCCCGGATGGCCTGGCCCAGGGCCCGGAGGCACGCCAGATGTATGCGCGCGGTRAAGGCGACCTCGGCGGCGATGTCAARGGGCGGCAGGACGGGGCGCGGGTGGCGCAGGGGCACCTCGAGCGCGGGAAAGCGGAGCAGCAGCTCCGCCTGCCCAGCGGGMGACAGCTGGTGGGGGCGCACGACGCGTTCTGCGGCGCAGGCCTCGGTCAGGGCCGTGGCCAGCGCCGAGGACAGCAGCGGAGGGCGGGCGCGTCGCCCGCCCCACGCCACTGAGTTCTCGTAGGAGACGACGACGAAGCGCTGCTTGSYTCCGTRGTGGTGGCGCAGRACCACGGAGATAGAAGGACGGCGCGACAGCCAGTCCGGCCGGTCGCCGCCGGCCAGGGCTTCCCATCCGCGATTCACCCACTCGACCAGCGACCGCGGCTTTGTCGTACCAGGGGTAAGGGCGWGMACGTCGTTCAGGATGTCCTCGCCCCCGGGCCCGTGGGGCGCTGGGGCCACAAAGCGGCCCCCGCCGGGGGGCMCCAGACCCGCCAGCACCGCATCTGCGTCAGCCGCCCCCATGGCGCCCCCGCTGACGGCCTGGTGAACCAGGGCGCCCTGGCGGWGGCCCGATGCAACGCCACAGGCCGCACGCCCGGTCCGAGCGCGGACCGGGTGGCGGCGGGTGACGTCCTGCATTGCCCGCTGAACCAACGCGMCGATCTCCTCGTTCTCCTGTGCGATGGACACGTCCTGGGCCGCGGTCATGTCGCCGCCGGGGGCCGTCAGCTGCTCCTCCGGGGAGATGGAAGGGTCGGACGCCCCGACGATGGGCGGGTCTGCGGGCGCCCCCGCGTKGGGCCGGGCCAAGGGCTGCGGACGCGGGGACGCGCTTTCTCCCAGACCCATGGACAGGTGGGCCGCAGCCTCCTTCGCGGCCGGCGGGGCGGCGGCGCCAAGCAGASTGACGTAGCGGCACAAATGCCGACAGACGCGCATGATGCGCGTGCTGTCGGCCGCGTAGCGCGTGTTGGGSGGGACGAGCTCGTCGTARSTAARCTGAATCACGCGGGCACAGCTCGCCCCCGAGCCCCACGCAAGGCGCAGCGCCACCACGGCGTACGGGTCATAGACGCCCTGCGCGTCACACACCACGGGCAGGGAGACGAAGTWCCCCCCGGCGCTGGACGCACGCGGAAGGMGGCCAGGGTGTGCCGGCACGACGGGGGCCAGAAGCTCCCCCACCGCATCCGCGGGCACGTAGGCGGCAAACGCCGTGCACCACGGGGTRCAGTCGCCGGTGGCATGAGCCMGAGTCTGGATTTCGACCTGGAAGTTTGCGGCCGTCCCGAGTCCGGGGCGGCCGCGCATCAGGGCGGCCAGAGGGATTCCCGCGGCCGCCAGGCACTCGCTGGACATGWGAACCAAAGACGAGKGNCNACCCGGGCWGTGGCCGAGATCGKAMTGGACCTCGTTGGCCAAGTGCGCGTTCATGGTGCGGGTGTGGGTGTGGGTGTGGRGGCGATGCGGGTCCCCCGAGTCCGCGGGAAGGGCGTGGGTTTGGCGCGCGTATGCGTATTCGCCAACGGAGGCGTGCGTGCWGCTGCGCGGCGCGTTTCTTCTGTCTCCAGGGAATCCGAGGCCAGGAMYTTWACCTGCTCTTTGTCGACGAGGCCAACYTTWTTCGCCCGGATGCGGTCCAGACGATTATGGGCTTTCTCAACCAGGCCAACTGCAAGATTATCTTCGTGTCGTCCACCAACACCGGGAAGGCCAGTACGAGCTTTTTGTACAACCTCCGCGSGGCCGCCGACGAGCTTCTCAACGTGGTGACCTATATCCTCGATGATCACATGCGGAGGGTGGTGACGCACACAAACGCCACGGCCTGTTCTTGTTATATCCTCAACAAGCCCGTTTTCATCACGATGGACGGGGCGGTTCGCCGGACCGCCGATTTGTTTCTGGCCGATTCCTTCATGCAGGAGATCATCGGKKGCCAGGCCAGGGAGACCGGCGACGACCGGCCCGTTCTGACCRAGTCTGCGGGGGAGCGGTTTCTGTTGTACCGCCCCTCGACCACCACCAACAGCGGCCTCATGGCCTCCGATTTGTACGTGTACGTGGATCCCGCGTTCACGGCCAACACCCGAGCCTCCGGGACCGGCGTCGCTGTCGTCGGGCGGTACCGSGACGATTAYWTCATCTTCGCCCTGGAGCACTTYTTTCTCCGCGCGCTCACGGGCTCGGCCCCCGCCGACATCGCCCGCTGCGTCGTCCACAGTCTGACGCAGGTCCTCGCCCTGCATCCCGKGGCGTTTCGCGGCGTCCGGGTGGCGGTCGAGGGAAATGTGAGCCAGGACTCGGCCGTCGCCATCGCCACGCWSGTGCACACAGAGATGRAMCGCCTACTGGCCTCGGAGGGGGCCGACGCGGGCTCGGGCSCCGAGCTTCTCTTCTACCACTGCGAGCCTCCCGGGAGCGCGGTGCTGTMCCCCTTTTTCCTGCTCAACAAACAGAAGACGCCCGCCTTTGAACACTTTATTAAAAAGTKKAACTCCGGGGGCGTCATGGYMTCCCAGGAGATCGRAWCCGCGACGGTGCGCCTGCAGACCGACCCGGTCGAGTATCTGCTCGAGCAGCTCAATAACCTCACCGAAACCGTCTCCCCCAACACTGACACCCGCCCGTATTCCGGAAAACGGAASGGCGCCTCGGATGATCTKRTGGTCGCCGTCATTATGGCCATCTACCTCGCGGCCCAGGCCGGACCTCCGCACACATTCGMTCCTATCACACGCGTCTCGTGAGCGCCCAATAAACACACCCAGGTWTGCTRCGCACGACCACGGTKTCGTCTGTTAAGGYKGGGGGGGAAGGGGGTGTTGGCGGGAAGCGTGGGAACACGGGGGSTTCTCTCACGACCGGCACCAGYACCACCCCCCTGTGAACACAGAAACCCCAACCCAAATCCCATAAACATACGACACACAGGCATATTTTGGAATTTCTTWKRTTTTTATTTATTTATKTATGCTGGGGTTTTTCCCTGGATGCCCACCCCCACCCCCCCCCCRGTCTAGCCGGGCCTTAGGGATAGCGTATGGCGGGGGCCATGTCTCCGGACCGCACAACGGCCGCGCCGTCAAAGACCSCCGCCCGAACCACGGGAGCCAGGGCCAAGGTGTCGGGTGCCTGGCCCGCGTGSRTCAGCCAGGCGACGAGCGCCTCGTAGAGCGGCAGCCTTCGCTCTCCATCCTGCATCAGGGCCGGGGCTTCGGGGTGAATGAGCTGGGCGGCCTCCCGCGTGACACTCTGCATCTGCAGGAGAGCGTTCACGTACCCGTCCTGGGCACTYAGCGCAAAGAGCCGGGGGATTAGCGTAAGGATGATGGTGGTTCCCTCCGTGATCGAGTAAGTCATGWTAAGGACCAGCGATCGCAGCTCGGCGTYKACSGGACCGAGTTGTTGGMCGTCCGCCAGCAGCGAGARGCGACTCCCGTTGTAGTACAGCACGTTGAGGWCTGGCAGCCCTCCGGGGTTTCTGGGGCTGGGGTTCAGGTCCCCGATGCCCCTGGCCACGAGCCGCGCCACGATTTCGCGCGCCAGGGGCGATGGAAGCGGAACGGGAAACCGCAACGTGAGGTCCAGCGAATCCAGGCGCACGTCCGTCGCTTGGCCCGCGAATCGGGGCGGGACGAGGATAATGGGGTCCCCGTTACAGAGATCKACGGGGGAGGTGTTGCGAAGGKWSACGGTGCCGGCGTGGGTGAGGCCCACGGCCWGGGATCAGGCGACGATTCGCGTRGGAAGCATCCGGGTGATGACCGCGGGGAAGCGCCTTCGGTACGCCAGCAACAACCCCAACGTGTCGGGACTGACKMCTCCGGAGACGAAGGATTCGTGCGCCACGTCGGCCAGCGTCAGTTGCCGGCGGATGGTCGGCAGGAATACCACCCGCCCTTCGCAGCGCTGCAGCGCCGCCGCATCGGGGCGCGAGATGCCCGAGGGTATCGCGATGTCAGTTTCRAAGCCGTCCGCCAGCATGGCGCCGATCCACGCGGCAGGGAGTGCAGTGGTGGTTCGGGTGGCGGGAGGAGCGCGGTGGGGGTCAGCGGCGTAGCAGAGACGGAMGACTACCCTCGCAGGACGGGGGGTGGGTCTTRGGGGGTTSGGAGGCGACAGGGACCCCAGAGCATGCGCGCGGAGGTCTGTCGGGGCCAGACGCACCGAGAGCGAATCCGTCCGCGGAGTCCCGGCTTGGGTTTTATGGGGCCCGGCCCTGGGAATCGCGGCTTGTCGGCGGGGACACWGGGGGCGGGGCTAGGGGCTTGCGGAAACAGAAGACGCGTGGGATAAAAGAATCRCACTACCCCAAGGAAGGGCGGGGCGGTTTATTACAGAGCCAGTCCCTTGAGCGGGGATGCGTCATAGACGAGATACTGCGCGAAGTGGGTCTCCCGCGCGTGGGCTTCSCCGTTGCGGGCGCTGCGGAGGAGGGCGGGGTCGCTGGCGCAGGTGAGCGGGWMGGCCTCCTGAAACAGGCCACACRGGTCCTCCACGAGTTCGCGGCACCCCGGGGGGCGCKNRAACKGTACGTCGCTGGCGGCGGTGGCCGTGGACACCGCCGAACCCGTCTCCACAATCAGGCGCTCCAGGCAGCGATGTTTGGCGGCGATGTCGGCCGACGYAAAGAASTNAAAGCAGGGGCTGAGCACCGGCGAGGCCCCGTTGAGGTGGTAGGCSCCGTTATAGAGCAGGTCCCCGACCGAAAATCGCTGCGACGCCSGCGGGTTGGCCGTGGCCGCGAAGGCCCGGGACGGGTCGCTCTGGCCGTGGTCGTACATGAGGGCGGTGACATCCCCCTCCTTGTCCCCCGCATRRRCGCCCCCGGCGGCGCGTCAYCGGGGGTTGCAGGGCCGGCGGAAGTAGTTGMCGTCGGTCGACACGGGCATGGGGATAAACTCACVCACGGCGTCCTGGCCGTGGTCCMTCCCTGCGAGCCGCGGCACCTGGGCGCACCCGAACACGGGGACGGGCTGGGCCGGCCCCAGGCGGTTTCCCGCCACGACCGCGTTCCGCAGGTMCACGGCTGCCGCGTTGTCGMGTAGAGGGGGAGCTCCGCGGCCCAGGTMAAAGTTTGGGGGAAGGTTGCCCATGTCGGTGACGGGGTTGCGGACGGTTGCCGTGGCCACGACGGCGGTGTAGCCCACGCCCAGGTCCACGTTCCCGTGCGGCTGGGTGAGCGTGAAGTKYACCCCGCCGATGGTTTCGTGCCGGGCCACCTGGAGCTGGCCCAGGAAGTACGCCTCCGACGCGCGCTCCGAGAACAGCACGTTSTCAGTCACAAAGCGGTCCTGTCGGACGACGGTGAACCCAAACCCGGGATGGAGKCCCGTCTTGAGCTGATGATGCAAGGCCACGGTTCTGATCTTGAAGTWCCCCGCCAYGAGCGCGTAGGTCAGCGCGTTCTCCCCGGCCGCGCTCWCGCGGACGTGCTGCACGACGGGCTGTCGGATCGACGAAWAGYAGTTGGCCCCCAGAGCCGGGGGGACCAGGGGGACCTGCCGCGACAGGTCGCGCAGGGCCGGGGRGRMRTTGGGCGCGTTCGCCACGTGGTCGGCCCCGGCGAACAGCGCGYKGACGGGAAGGGGGTAATAATAGCTTCCATTTTGGATGGTATGGTCCAGATGCTGGGGGGCCATCAGCAGGATTCCGGCGTGCAACGCCCCGTCGAATATGCGCGCGTTGGTGGTGGACGCGGTGTTGGCGCCCGCGTCGGGCGCCGCCGAGCAGAGCAGCGCCGTTGTGCGTTCGGCCATGTTGTGGGCCAGCACCTGCAGCGTGAGCATGGCGGGCCCGTCCACTACCACGCGCCCGTTGTGAAACATGGCGTTGACCGTGTTGGCCACCAGATTGGCCGGGTGCAGKGGGTGCGCGGGGTCCGTCACGGGGTCGCTGGGGCACTCCTCGCCGGKTCCGATCTCCGGGACYACCAYGTTCTGCAGGGTGGCGWWKACGCGGTCGAAGCGAACCCCCGCGGTGCAGCAGCGGCCCCGCGAGAAGGCGGGCACCATCACGTAGTAGKAAATCTTGTGGTGCACGGTCCAGTCCGCCCCCCGGTGCGGCCGGTCATCCGCGGCGTCCGCGGCTCGGGCCTGGGTGTTGTGCAGCAGCTGGCCGTCGTTGCGGTTGAAGTCCGCGGTCGCCACGTTACACGCCGCCGCGTACACGGGGTCGTGGCCSNCRGCGCYWAACCGGCAGTCGCGATGGCGGTCCAGSGCCGCGCGCCGCATCAGGGCRTCACAGTGCACACGARGGGTGGCAGCAGCGCCGGGTCTCGCATTCGKKGATTCAGCTCGGCTTGCGCCTGCCCGCCCAGCTCCGGGCCGGTCAGGGTAAAGTCATCAACCAGCTGGGCCAGGGCCTCGACGTGCGCCACCAGGTCCCGGTACACGGCSWTGCACTCCTCGGGAAGGTCTCCGCCGAGGTAGGTCACGACGTACGAGACCAGCGAGTAGTCGTTCACGAACGCCGCGCACCGCGTGKYGTTCCAGTAGCTGGTGATGCACGGGACCACGAGCCGGGCCAGGGCACAGAAGACGTGCTCGCTGCCGTGYATGGCGGCCTGCAGCAGGTAARACACCGCCSGGTAGTTGCGGTCGTCGAACGCCCCGCGAACGGCGGCGATGGTGGCGGGGGCCATGGCGTGGCGTCCCACCCCCAGCTCCAGGCCCCGGGCGTCCCGGAACGCCGCCGGACATASCGCCAASGGCAAGTTGCCGTTCACCACGCGCCAGGWGGCCTGGATCTCCCCCGGGCCGGCCGGGGGAACGTCCCCCSCCGGCAGCTCCACGTCGGCCACCACCACGAAGAAGTCGAACGCGGGTTGCAGCTCAAGAGCCAGGTTGGCGTTGTCGGGCTGCATMAACTGCTCCGGGGTCATCTGGCCTTCCGCGACCCATCGGACCCGCCCGTGGGCCAGGCGCTGCCCCCAGGCGTTCAAAAACAGCTGCTGCATGTCTGCGGCGGGGCCGGCCGGGGCCGGCACAYMCGCCGCGTACGGATTGGCGGCTTCGACGGGGTCGCGGTTAAGGCMCCCGACCGCCGCGTCAMCGTTCATCAGCGAAGGGTGGCACACGGTCCCGATCGCGTGTTCCAGAGACAGGCGCAGCACCTGGCGGTCCTTCCCCCAAAAAAACAGCTGGCGGGGCGGGAAGGCGCGGGGATCCGGGTGGCCGGGGGCGGGGWGTAGGTCCCCGGCGTGCGCGGCAAWCCGTTCCATGACCGGATTGAACAGGCCCAGGGGCAGGACGAACGTCAGGTCCATGGCGCCCACCAGGGGGKAGGGRACGTTGGTGGCGGCGTAGATGCGCTTCTCCAGGGTMTCCAGAAAGATCAGCTTCTCGCCGATGGACACCAGATCCGCGCGCACGCGCGTCGTCTGGGGGGCGAACTCGAGCTCGTCCAGCGTCTGCCGGTTCAGGTCGAGCTGCTCCTCCTGCATCTCCAGCAGGTGGCGGCGGACGTCGTCCAGACTTCGCACGGCCTTGCCCATCACGAGCGCCGTGACCAGGTTGGCCCCGTTCAGGTCCATCTCGCCGTACGTCACCGGCACGTCGGCTTCGGTGTCCTCCACTTTCAGGAAGGACTGCAGGAGGCGCTGTTTGATCGGKKCGGTGGTGACGAGCACCCCGTCGACCGGCCGCCCGCGCGTGTCGGCATGCGTCAGACGGGGCACGGCCACGGAGGGCTGCGTGGCCGTGGTGAGGYCCTCGAGCCAGGCCTCGACGGCCTCCCGGCGGTGGCCCGCCTTGCCCAGGAAAAARCTCGTCTCGCAGAWGCTTCGCTTTAGCTCGGCGACCAGGGTCGCCCGGGCCACCCTGGTGGCCAGGCGGCCGTTTTCCAGAAATCGTTGCATCGGCAATAACAAMGCCAGKTKCGGCGCCTTTTCCAGCAGCWCGTGCAGCATCTGGTCGGCCGTGCCGCGCTCAAACGCCCCGAGGACGGCCTGGACGTTGCGAGCGAGCTGYTGGATGGCGCGCAACTGGCGATGCGCGCCGAWACCCGTCCCGTCCAGGGCCTCMCCCGTGAGCAGGGCGATGGCCTCGGTGGCCAGGCTGAAGGCGGCGTTCAGGGCCCGGCGGTCGATRATCTTGGTCATGTAATTGTGTGTGGGTTGCTCGATGGGGTGCGGGCCGTCGCGGGCAATCAGCGGCTGGTGGACCTCGAACTGTACGCGCGCCTCGTTCATGTAGGCCAGCTCCGGAAACTGGCTACWCRCGCACGCCACCGACAACCCGAGCTCCAGAAAGCGCACGAGCGACAGGGTGTTGCAATACGACCCCAGCAGGGCGTCGAACTCGACGTCGTACAGGCTGTTTGCATCGGAGCGCACGCGGGAAARAAAATCGAACAGGCGTCGATGCGACGCCACCTCGATCGTGCTASKGAGGGACCCGGTCGGCACCATGGCCGCGGCATACCGGTATCCCGGAGGGTCGCGGTTGGGAGCGGCCATGGGGTCGCGTGGAGATCGGAAGTCTCTAGCGATATTGGCCCGGGGAGGCTAAGATCGRMCCCAACGCCCGGCCACCCGTGKACGTGCCCGACGGCCCAAGSCMCACCGAAAGACACGACGGACCCGGACCCAAAAAGGCGGGGGATGCTGTGTGAGAGGCCGGGTGTCGGTCGGGGGGGAMAAGCACCGGGAGAAGGCTGCGGCCTCGTTCCAGTWGWMGCCAGTGTCCCCAACAGGGCCGGGGACGTGGGACSCCCGGCTTTATACACCCCCCGCCCCACCCCCGTKSKAACGCGACGGGTGCATTCAAGATGGAASTGGTCCAMRAGCGTGCCAGGAAGAAATTGGCAGAGGCGGCAAAGCTGTCCGCCGCCGCCACCCACATCGAGGCCCCGGCCACACAGGCTWTNCCCAGGGCCCGTATGCGCAGGGGATCGGTGGGCGGCAGCATTTGGTTGGTGGCGATAAAGTGGAAAAGCCCGTCCGGACTSACGGTCTCGTGGGCGGCGGCGAACAMGGCASACAGGGCCGCGGCTCCCAAAAACACGGACATCCACCARAACACGGGCGCCGACAACGGCAGACGATCCCTCTTGATGTTAACGTACAGGAGGAGCGCCCGCACCGCCCASGWMRCGTAGKAGYCGACGATGGCGGCCAGGMTACAGGCCGGCGCCACCACCCTYCCGGTCAGCCCGTAAYRYRCGCCCGCTGCCWCCATCTCCAACGGMTTCAGGACCAAAAACGACCAAAGGAACAGAATCACGCGCTTTGAAAAGACCGGCTGGGTATGGGGCGGAAGACGCGGGTATGCCGAACTGACAAAAAAATCAGAGSTGCCGTACGAGGACAATGAAAACTGTTCCTCCAGCGGCAGTTCTCCCTCCTCCCCCCCGAAGGCGGCCTCGTCGACCAGATCTCGATCCACCAGAGGAAGGTCATCCCGCATGGTCATGGGGTGTGCGGTGGAGGTGGGGAGACCGAAACCGCAAAGGGTCGCTTACGTCAGCAGGATCCCGAGATCAAGGACACCCGGGTTCTTGCACAAACACCACCCGGGTTGCATCCGCGGAGGCGAGTGTKTTGATAAGGCCGTTCCGCGCCTTGATATACKCTTTGATGTTGACCACAAAACCCGGAATTTACGGCTACGCCCCAATGCCCACGCAAGATGAGGTAGGTAACGMCCCCGTGGGTGTGACGTTGCGTTTAGTTCMTTGGAGGCCCAGGGGAAAAATGGGGTGGGGAGGAAACGGAAAACCCAGTAGGCCGTGTCGGGAACACGCCCGGGGTTGTCCTCAAAAGGCAGGGTCCATACTACGGAAGCCGTCGTTGTATTCCAGACMTGCCTGTGCGACGCACGTCGGGGTTGCCTGTGTCCGGTTCGGCCCCCACCGCGTGCGGCACGCACGAGGACGAGTCCGCGTGCKTTATTGGCGTTCCAARCGGTGCCCTCCAGTTTCTGTTGTCGGTGTTCCCCCATACCCACGCCCACATCCACCGYAKGSGGCCTCTGGGCCGWGYTMCGTCGCCACCCGCGATGGAGCKKRGCTACGCCACCACCATGCACTACCGGGACGTTGTGTTTTACGTYACAACGGACCGAAACCGKTCCTACTTTGTGTGCGGGAATTGTCTTTATTCCGTGGGGCGGCCGTGTGCCTCGCAGCCCGGGGAGATTGCCAAGTTTGGTCTGGTCGTTCGMGCGACAGGCCCAGACGACCGCGTGGTCGCCAACTATGTACGAAGCGAGCTCCGACAACGCGGCCTGCAGGACGTGCGTCCCATTGGGGAGGACGAGGTGTTTCTGGACAGCGTGTGTCTTCTAAACCCGAACGTGAGCTCCGAGCTGGATGTGATTAACACGARCGAMGTGGAAGTGCTGGACGARTGTCTGGCCGAGTACTGCACCTCGCTGCGAACCAGCCCGGGTGTGCTRRTATCCGGGCTGCGCGTGCGGGCGCAAGACAGAATCATCGAGTTGTTTGAACACCCAACGATMGTCAACGTTTCCTCCATCTTTGTGTYGACCCCGTCCCCATWCGTGTTCGCCCTGGCCCAGGCGCACCTCCCCCGGCTCCCGAGYYCGCTGGAGGCCCTGGTGAGCGGCCTGTTTGACGGCATCCCCGCCCCACGCCAGCCACTTGACGCCCACAACCCGCGCACGGATGKGGTTAYMRCGGGCCGCCGCGCCCCACGACCCATCGCCGGGTCGGGGGCGGGGTCGGGGGGCGCGGGCGCCAAGCGGGCCACCGTCAGCGAGTTCGTGCAAGTCAAACACATTGACCGCGTGGGCCCCGCTGGCGTTTCGCCGGCGCCTCCGCCAAACAACACCGACTCGAGTTCCCTGGTGCCCGGGGCCCAGGWTTCCGCCCCGCCCGGCCCCACGCKAAGGGTGCTGTGGTGGGTGACTMRTGCCGCAGACCGGGCGCTGGAGGAGCCCCGCGCCGACTCTGGCCTCACCCGCGAGGAGGTACGTGCCGTWCGTGGGTTCCGGGAGCAGGCGTGGAAACTGTTTGGCCCCGCGTGGGCCCCGCGGGCGTTTATCGGCGCCGCGTTGGGCCTGAGCCCCCTCCAAAAGCTGGCCGTTTACTACTATATCATCCACCGAGAGAGGCGCMTGTCCCCCTTCCCCGCGCTAGTCCGGCTCGTAGGCCGAGACACACAGCGCCACGGCCTGYCCGTCCCTCGGCCCGACGACCCAGTCTTGGCCGATGCCATCAACGGGCTGGTTCGCGACGCGCTGGCGGCCGGAACCASAGCCGAGCAGCTCCTCATGTTCGACCTTCTCCCCCCAAAGGACGTGCCGGTGGGARGCGGCGAGCAGGCCGACAGCACCGCTCTGCTGCGCTTTRNAGAATCGCAACGTCTCGCCGTCCCCGGGGGGGTGATCTCCCCCGAGCACGTCGCGTMCCTTGGTGCGTTCCTGAGCGTGCTGTACGCTGGCCGCGGGCGCATGTCCGCAGCCACGCACACCGCGCGGCTGACAGGGGTTTGCKCCCTGGTGCTAGCGGTGGGTGACGTSTTCCGTCTTTCCGCGTTTGACCGCGGAGCGGCGGGCGCGGCCAGCCGCACGCGGGCCGCCGGGTACCTGGATGTGCTTCTTACCGTTCGTCTCGCTCGCTCCRAACACGGACAGTCTGTGTAACAGACCCCAATAAACGYATGTCGCTACCACACCCTTGTGTGTCAATGGACSCCTCTCCGGGGGGGAAGGGAAAACAAAGAGGGGCTGGGGGAGCGGCACCACCGGGGCCTGAACAAACAAACCACAGACACGGTTCBVDGATATTCGGTCGGGCGACGAAACGGCCGAAGCCACGCCCCMKWYATTCGCGTCTCCAAAAAAAWGGGACACTTGTCCGGAGAACCTTTACGTTCCCAGCCAGGGCGGCGGTRATCAYMACCACGCCCAGCGCAGAGGCGGCCAGAAACCCGGGCGCAATTGCGGCCACGSGCTGCGTGTCAAAGGCTAGCAAATGAATGACGGTTCCGTTTGGAAATAGCAACAACGCCGTGGACGGCACGTCGCTCGAAAACACGCTTGGGGCGCCCTCCGTCGGCCCGGCGGCGATTTGCCGCTGYGTGTTGTCCGCATCCACCAGCAACACARMCATGACCTCCCCGGCTGGGGTGTAGCGGACRAACACGGCCCCCACGAGCCCCAGGTCGCGCTGGTTTTGGGTGCGCACCAGCCGCTTGGYCTCGATATCCCGGGTGGAGCCTTCGCATGTCGCGGTGAGGTAGGTGAKGAACAGTGGGCGTCGGACGTCGACGCCGGTGAGCTTGTAGCCGATCCCCCGGGGCAGAGGGSWGTGGGTGACGACGTAGCTGGCGTTGTGGGTGAKGGGTACCRGTATCCGTGGCTCGACGTTGGCMGACTGCCCCCCGCACCGATGTGRSGCCTCAGGGACGAAGGCGCGGATCAGGGCGTTGTAGTSTGCCCAGCGCGTCAGGGTCGAGGCGAGGCCGTGGGTCTGCTGGGCCAGGACTTCGACCGGGGTMTCGGATCGGGTGGCGGGAGCCAGCGCGTCCAGGAYAAACACGCTCTCGTCTAGATCGAAGCGCAGGGMGGCCGCGCATGGCGAAAGGTGGTCCGGAAGCCAAAAGAGGGTTTTCTGGTGGTCGGCCCGGGCCAGCGCGGTCCGGAGGTCGGCGTTGGTCGCTGCGGCGACGTCGGACGWACMCAGGGCCGATGCTCACAGAWGGCTCCGGCGGGCGCGTTCCCGCTGCACCGCCGAGGGGACGCCCGCCAAGAACGGCTGCCGGAGGACAGCCGAGGCGTAAAATAGCGCCCGGTGGACGACCGGGGTGGTCAGCACGCGGCCCCCKRSAAACTCGGCATACAGGGCGTCGATGAGATGGGCTGCGCTGGGCGCCACTGCGTCGTACGCCGAGGGGCTMWCCAGCACGAAGGCCAGCTGATAGCCCAGCGCGTGTAATGCCAAGATGTGTTCGCGCTCCAGAATCTCGGCCACCAGGTGCTGGAGCCGAGGAYCKRGCTGCAGGCGGGCCGTGGGATCCAAGACTGACACATTAAAAAACACAGAATCCGCGGCACAGCCCGCGGCCCCGCGGGCGGCCAACCCGGCAAGCGCGCGCGAGTGGGCCAAAAASCCTAGCAGGTCGGARAGGCAGACCGCGCCGTTTGCGTGGGCGGCGTTCACGAWRGCAAAACCCGRCGTCGCGAGCAGCCCCGTSAGGCGCCAGAAGAAAGGGRGGCGCGGGCCCTGCTCGGCGCCCGCGCCSSCCGMGAAAAACTCCGCGKRTGCCCGCGACAGGAACTGGGCGTAGWTCGTGCCCTCCTCCGGGTAGCCGCCCACGCGGCGGAGGGCGTCCAGCGCGGAGCCGTTGTCGGCCCGCGTCAGGTSCSCTAGGACSCAAGACCCGATACCGGGGGCCGCCCGGGGGCCCGGGAAGAGYCCCCGGGGSGTTTTCGTCCGCGGGGTCCCCCTTCCGATCTAGCGTCKGGCCCGCGGGGACCACCATCACTTCCACCGGAGGGCTGTCGTGCATGGATATCACGAGCCCCATGAATTCCCKSCCGYMGCGCGCGCGCACCAGCGCGGCATCGCACCCGAGCACCAGCTCCCCCGTCGTCCAGATGCCCGCGGGCCACGTCGAGGCCGACGGGGMGAAATACACGTACCTACCTTYCGATCTCAACAGGCCCCGGGTGGCCAACCAGGTCGTGGACGCGTTGTGCAGGTGCGTGATGTCCAGCTCCGTCGTCGGGTGCCGCCGGGCCCCAMCCGGCGGTCGGGGGGGCGGTGTATCACGCGGCCCGCTCGGGTGGCTCGCCGTCGCCACGKTGTCTCCCCGCGGGAACGTCAGGGCCTCGGGGTCAGGGACGGCCGAAAACGTTRCCCAGGCCCGGGAACGCAGCAACACGGAGGCGGCTGGATTGTGCAAGAGAAGSRGGAGCGGGGCGACCGAGGGGGGAGGCTGGGCGGTCGGCTCGACCGTGGTGGGGGCGGGCAGGCTCGCGTTCGGGKGCCGGCCGAGCAGGTMGGTCTTCGGGATGTMAAGCAGCTGGCCGGGGTCCCGCGGAAACTCGGCCGTGGTGACCAATACAAAACAAAAGCGCTCCTCGTACCAGCGAAGAAGGGGCAGAGATGMCGTAGTCAGGTKYAGYYCGTCCGGCGGCGCCAGAAATCCGCGCGGTAGTTKTTGGGGGTCGGGGGTGTGGGGCAGCCACAGCCGCCCGGTGTTCGTGTCGCGGCAGKACATGCGGTCCATGCCCAGGCCATCCAAAAACCATKGGTCTGTCTGCTCAGTCCAGTCGTGGACCTGACCCCACGCAACGCCCAAAATAATAACCCCCACGAACCATATTCCATTCCCCATGGGGGACCCCGTCCATAACCCACGGGGCCGRTGSCTATGGCAGGGCCTGCCGCCCCGACGTTGGCTGCGAGCCCTGGGCCTTCACCAGAACTWGGGGGGTGGGGTGGGGAAGAAAAAGAAACGCGGGCGTATTGGCCCCAATGGGGTCTCGGTGGGGTATCGACAGAGTGCCAGCCCTGGGACCGAACCCCGCGTTTATGAAACCACGACTGGTCACCCGTGCGTTTTATTCTGTCTGTTTATTGCCGTCATAGCGCGGGTTCCTTCCGGTATTGTCTCCTTCCGTGTTTCAGTGAGCCTCTTCCATCTCCCGGGCAAACGTGCGCGCCAGGTCGCAGATCGTCGGTRWSGAGCCTGGGGTGGTGACATGGGTCTGGACCATCCCGGAGRYAAGTTGCAGCAGGGCGTCCCGGCAGCCGGCGGGCGATTGGTCGTAATCCAGGATAAAGACGKGCATGGGACGGAGGCGTTTGGCCAAGACGTSCAAGGCCCAGGCAAACACGTTGTACAGGTCGCCGTTGGGGGCCAGCAACTCGGGGGCCCGAAACAGGGTAAGTAACGTTTCCCCGATATGGGGTCGTGGGCCCGCGTTGCTCTGGGGCTCGGCACCCTGGGGCGTCAAGGCCGTCCCCGAAAGCTGTCYCCAATCCTCCCGCCACGACCCGCCGCACTGCAGATACCGCACCGTGTTGGCANGTAGCYYGTRWACGCGGCGAATCGCGGCCAGCAKRKCCAGGTCAAGCCGCTCACCGGGGCGCTGGCGTTTGGCCAGGCGGTCGATGTGKYTGTCCTCCGGAAGRGCCCCCAACACGATGTTTGTGCCGGGCAAGGTCGGCGGGATGAGCGCCACGAACGCCAGCACGGCCTGRGGGGTCATGCTGCCCTTMRSGTACCGCGCGGCCGGGTAGCRCAGGAGGGCGGCGATGGGATGGCGGTCGAAGATGAGGRMGAGGGCCGGGGGCGGGGCATGTGAGCTCCCAGCCTCCCCMCCGATATGAGGAGCCAGAACGGCGTCGGTCACGGCATTMGGCATGCCCATTCTTATCTGGGCGCTTGTCATTACCACCGCCGCGTCCCCGGCCGATATCTCACCCTGGTCGAGGCGGTGTTGTGTGGTGTAGATGTTCGCGATTGTCTCGGAAGCCCCCAGCACCCGCCAGWMMGTCATCGGCTCGGGTACGTAGACGATATCGTCGCGCGAACCCAGGGCCACCAGCAGTTGCGTGGTGGTGGTTTTCTCCATCCCGTGGGGACCGTCTCTTCAAACCCGCAGTAGCAGGGGCATTTTCTGTTCCTCCAGGACTTCCGTGGCAASTTGCTGCCGGCGAGGGCGCAACGCCGTACGTCGGYWGCTATGGCCGCGAGAACGCGCAGCCTGGTCGAACGCAGACGCGTGTTGATGGCAGGGGTACGAAGCCATACGCGCTTCTACCAGGCGCTTGCCGAAGAGGTGCGGGAGTTTCACGCCACCAAGATCKGCGGCACGCTGTTGACGCTGTTMRGCGGGTCGCTGCAGGGTCGCTCGGTGTTCGAGGCCACACGCGTCACCKNNTAYKCGAAGTGGRCCTGGGACCGCGCCGCCCCGACTGCATCTGCGTGTTCGAATTCGCCAATGACWMGACGCTGGGCGGGGKCTGTGTCATCATAGAACTAAAGACATGCAAATATATTTCTTCCGGGGACACCGCCAGCAAACGCGAGCAACGGGCCACGGGGATGAAGMCGCTGCGCCACTCCCTGAAGCTCCTGCAGTCCCTCGCGCCTCYGGGTGACAAGATAGRGTACCTGTGCCCCGTCCTGGTGTTTGTCGCCCAACGGACGCTCCGCGTCAGCCGCGTGACCCGGCTCGTCCCGCAGAAGGTCTCCGGYAATATCASCGAGGTCGTGCGGATGCTCGRGAGCCTGTCCACGTATACGGTCCCCATGGAGCCTRGAACCCRSCGAGCCCGTCGCCGCCGCGGCGGCGCCGCCCGGGGGTCTGCGAGCAGACCGAACAGGTCACACTCTGGGGCGCGCGACCCGCCCGAGCCAGCGGCCCGCCASKNCCACCCGCCGACCAWACCCCCGCCTCCACGGAGGGCGGGGGGGTGCTTAMGAGGATCGCGGCGCTCTTCTGCGTGCCCGTGGCCAAGAAGACCAAACCCCGAGCCGCCTCCGAATGWGAGKKTTTCGTTCCTTCCCCCTCCCCCCGCGTCAGACAAACCCTAACCACCGCTTAAGCGGCCCCCGCGAGGTCCGAAGACTCAWTTGGATCCGGCGGGAGCCAMCTGACAACAGCCCCCKGGTTTGCCCACGCCAGACGCCGGTCCGCTCTGCCATCGCTCMCCCTCATCCCACCCCCATCTTGTCCCCAAATAAAACAAGGTCTGGTAGTTAGGACAACGACCGCAGTTCTCGTGTGTTATTGTCGCTCTCCGYATCTCGCAGATGGAAGYGTATTGCCCATTTGACGCTCTGGACGTCTGGGAACACAGGCGCTTCATAGTCGCCGATTCCCGAAACTTCATCACCCCCGAGTTCCCCCGGGMMWTWTGGATGTCGCCCGTCTTTAACCTYCCCCGGGAGACGGCGGCGGAGCAGGTGGTCGTCCTGCAGGCCCAGCGCACAGCGGCTGCCGCTGCCCTGGAGAACGCCGCCATGCAGGCGGCCGAGCTCCCCGTCGATATCGAGCGCCGGTTACGCCCGATCGAACGGAAWGTGCACGAGATCGSAGGCGCCCTGGAGGCGCTGGAGACGGCGGCGGCCGCCGCCGAAGAGGCGGATGCCGCGCGCGGGGATGAGCCGGCGGGTGGGGGCGACGGGGGGGCGCCCCCGGGTCTGGCMRTCGCGGAGATGGAGGTCCAGATCGKACGCAACGACCCGCCGCTVCGATACGACACCAACCTSCCCTCCGATCTGCTACACAAGKTGTACGCGGGCCGCGGGGCGACCGGCTCGTCGGGGGTGGTGTTCGCGMCCTGGTACCGCACKMTCCMGGACCGCACCATCACGGACTTKCCCCTGACCACCCGCAGTTCCGACTTTCGGGACGGCCGGATGTCCAAGACCTTCATGACGGCGCTGGTCCTGKCCCTGCAGTCGTGCGGCCGGCTGTATGTGGGCCAGCGCCKCRSTTCCGCCTTCGAGTGCGCCGTGTTGTGTCTCTACCTGCTGTACCGAKTCACSMACGTGGCCGCCGACGATAGCGACCGCGCTCCGGTCACGTTCGGGGATCTGCTGGGCCGGCTGCCCCGCTACCTGGCGTGCCTGGCCGCGGTGATCGGGACCGAGGGCGGCCGGCCACAGTACCGCTACCGCGACGACAAGCTCCCGCAGATTCAGTTCGCGGCCGGCGAGGGCCGCTACGAACACGGAGCGCTGGCGTCGCACATCGTGATCGCCACGCTGATGCACCACGGGGTGCTCCCGGCGGCCCCGGSSGACGTCCKCCGGGACGCGAGCACSGACGTYRACCYCGACGGCGTGGCGCACCACGACGACATMRMCCGCGCCGCCGCCGCGTTCCTCAGCCGGGGCCACTTCCTATTCCTGTGGGAGGACCWGACTCTGCTNCGGGMMACCGCGAACACCATRACGGCCCTSGGCGTTATCCAGCGGCTCCTCGCGAACGGCAACGTGTACGCGGACCGCCTCAACAACCGCCTGCAGCTGGGCATGCTGATCCCCGGAGCCGTCTCTTCGGAGGCCATCGCCCGTGGGGCCTCCGGTTCCGACTCGGGGGCCATCAAGAGCGGAGACAACAATCTGGAGGCGCYGTVTGCCAATTACGTGCTTCCGCTGTACCGGGCCGACCCGGCGGTCGAGCTGACCCAGCTGTTTCCCGGCCTGGCCGCCCTGTGTCTTGACGCCCAGGCGGGGCGGCCGGTCGGGTCGACGCGGCGGGTGGTGGATATGTCATCGSRGGCCCGCCAGGCGGCGCTGGTGCGCCTCACCGCCCTGGAACTCGCAAACCGCACCCGCACAAACCCSAACCCCGTGGGGGAGGTCGACCACGCCCACGACGCCCTGGCGATCCAMTACGAACAGGGSCTTGGTCTGCTGGCGCAGCAGGCASGCATTGGCTTGGGCTCCAACACCAAGCGTTTCTCCGCGTTCAACGTTMGCAGCGACTACGACATGATGTACTTTTTATGTCTGGGGTTCATTCCACAGTACCTGTCGGCGGYKTAGTGGGTGGTGGGCGAGGGGGGAGGGGGSATTAGGGAGAAAGAACAAGAGCCTCCGTTGGGTTTTCTTTGTGCCTGTACTCAAAAGGTCATACCCCGTAAACGGCGGGCTCCAGTCCCGGCCCGGCGGTTGGCGTGAACGCAACGGCGGGAGCTGGGTGAGCGTTKAGTTGAGCATTCGCTCTCGCCTTTCCSCCCGCCSCCCGACCGTTKYKCCTTTTTTTTTTTTTTTCKTCCACCAAAGTCTCTGTGGGTGCGCGCATGGCAGCCGATGCCCCGGGAGACCGGATGGAGGAGCCCCTGCCAGACAGGGCCGTGCCCATTTACGTGGCTGGGTTTTTGGCCCTGTATGACAGCGGGGACTCGGGCGAGTTGGCRTTGGATCCGGATACGGTGCGGGCGGCCCTGCCTCCGGCGGACCCACTCCCGATTAACGTGGACCACCGCGCTGGCTGCGAGGTGGGGCGGGTGCTGGCCGTGGTCGACGACCCACGCGGGCCGTTTTTTGTGGGGCTGATCGCCTGCGTGCAGCTGGAGCGCGTCCTCGAGACGGCCGCCAGCGCTGCGATTTTCGAGCGCCGCGGGCCGCCGCTCTCCCGGGAGGAGCGCCTGTTGTACCTGATCACCAACTACCTGCCCTCGGTSKACCTGGCCAGGTAACGCCTGGGGGGCGAGGCGCACSCCGATCGCACGCTGTTCGCGCACGTCGCGCTGTGCGCGATCGGRAGGCGCCTCGGCACKATCGTCACCTACGACACCGGTCTCGACGCCGCCATCGCGCCCWTTCGCCACCTGTCGCCGGCGTCTCGCGAGGSGGCGCGGCGACTGGCCGCCGAGGCCGAGCTCGCGCTGTCCGGACGCACCTGGGCGCCCGGCGTGGAGGCGCTGACCCACACGCTGCTTTCCACCGCCGTTNACAACATGATGCTGCGGGACCGCTGGAGCCTGGTGGCCGAGCGGCGGCGGCAGGCCGGGATCGCCGGACACMSMTNACTCCAGGCGAGCGAAAAATTCAAAATGTGGNGGGCGNAGMCTGTTTCCGCGCCGGCGCGCGGGTRWAAGAACGGGCCCCGGAGTCCACGGACRYWCCGCCCGGCTCGATCGCTGCCGCGCCGCAGGSTGACCGGTGCCCAATCGTCCGTCCGCGCGGGGTCGCCTCGCCCCCGGTTCTGCCCCCCATGAACCCCGTTCCGACATCGGGCACCCCGGCCCCCGCGCCACCCGGCGACGGGAGCTACCTGTGGATCCCGGCCTCCCATTACAACCAGCTCGTCGCCAGCCACGCCGCGCCCCAACCCCAGCCGCATTCCGCGTTTCGTTTCCCGGCTGCGGCGGGGGCSGTGGCCTMTGGGCCTCACGGCGCGGGTCTTTCCCAGCATTACCCTMCCCACGTCGCCCATCAGTATCCCGGGGTGCTGTTCTCGGGACCCAGCCCASTCGAGGCGCAGATAGCCGCGTTGGTGGGGGCCATAGCCGCGGACCGCCAGGCGGGCGGTCAGCCGGCCGCGGGAGMCCCTGGGGTCCGGGGGTCGGGAAAGCGTCGCCGGTACGAGGCGGGGCCGTCGGAGTCCTACTGCGACCAGGACGAACCGGACGCGGACTACCCGTACNACCCCGGGGAGGCTCGAGGCGGGCCGCGCGCCGAGAGTCGACCCCGCGCGGCCCGCCAGYCYCCCGGGACCAACGAGACCATCACGGCGCTGATGGGGGCGGAAACGTCTCTGCAGCAGGAACTGGCGCACATGCGGGCTCGGACCAGTGCCCCCTATGGAAWGTACACGCCGGTGGCGCACTATCGCCCTCAGGTGGGGGAGCCGGAACCAACAACGACCCACCCGGCCCTCTCGCSGCCGGAGGCCGTGTATCGCCCCCCACCYCTACAGCGCCCCCTACACCCCTCCCCAGGGTCCGGCGTCCCATGCCCCCACTCCCCCGTATGCCCCAGCTGCCTGCCCGCCAGGCCCGCCACCGCCCCCATGTCCTTCCACCCAGACGCGCGCCGCTCTACCGACGGAGCCCGCGTTCCCCCCCGCCGCCACCGGATCCCAACCGGAGGCATCCAACGCGGAGGCCGGSGCCCTKGTCAACGCCAGCAGCGCAGCKMRCGTGGACGTTGACAYSGCCCGCGCCGCCGATTTCTTCGTCTCTCAGATRAWGGGGGCCCGCTGATTCGCCCCGAKCTTTGGKACCATGGGATGTCTTWCTGTATATCTTTTTAAATAAACCAGGKAAWAGRAGTCAAGACCCATTGGTGTATGTTCTTTTTTTATTGGGAGGCGCGGGTAGGCGGGTAGCTTTMCAACCCAAAAGCCTTCGACGTGGAGGAAGGCGTGGGGRGGGGGGGAATCGGCACTGACCAAGGGGGTSCGTTTTGTCACGGGAAAGGAAAGAGGAAACAGGCCGCGGACACCCGGGGGMMTTTATKTKTTCCCTTTTCTTTCTTCCCACACACACAAAAAAACAAACAAACAAACAAAAARATGMACATGCGGGTGAMCACSCGTGGTTTTTATTTACAACAAACCCCCCGTCMCAGGTCGTCCTCGTCGGCGTCACCGTCRKCSTWGGGAACTTGGGTGTMGTTGGTGTTGCGGCGCTTGCGCATGACCGTGTCGGTGACCTTGRCGCTGAGCAGCGCGCTCGTGCCCTTCTTCTTGGCCKTGTGTTCCGTGCGCTCCATGGCAGACACCAGGGCCATGTACCMCTTCATCTCCCGGGCCTCGGCTAGCTKRTCCTCGTCAAAGTCGCCGCCCTCCTCGCCCTCCSSGGACGCGTCCGGGTTGGTGGGGTTCTTGAGCTCCTTGGTGGTTAGCGGGTACAGGGCCTTCATGGGGTTGCKCTGCAGCCGCATGAMGCTGCGAAAGGCGAAGAAGGCCGCCGCCAGGCCGGCCAGGACCAATACGCCCACGGCCAGCGYCYCAAAGGGGTTGGACATGAAGGAGGACACGCCCGACACGGCCGWTACCACGCCGCCCACGATGCCCATCACCACCTTGCCGACCGCGCGCCCCAGGTCGCCCACCTCCTCGAAGAACGCGCCACGGCCCGCAAACATGGCGGCGTTGGCGTCGGCGTGGATGACCGTGTCGATGTCGGCGAAGCGCAGGTCGTGCAGCTGGTTGCGGCGCTGGACCTCCGTGTAGTCCAGCAGGCCGCTGTCCTTGATCTCGTGGCKGGTGTACACCTCCAGTGRSACAAACTCGTGATCCTCCAGCATGGTGATGTTGAGGTCGATGAAGGTGCTGACGGTGGTGATGTCGGCGCGGCTCAGCTGGTGGGAGTACGCGTACTCCTCGAAGTACACGTGGCCCCCRCCGAAGGTGAAGTAGCGCCGGTGTYSCACGGTGCACGGCTCGATCGCATCGCGCGTCAGCCGCAGCTCGTTGTTCTCCCCCAGCTGCCCCTCGACCAACGGGCCCTGGTCTTCGTMMCATAAGCTGACCAGGGKGCGGCGGTCAGCAGGCCCCGGGCCGCGAGCTGATGCGCATCGAGTTKYGGACGATCACGTTGTCCGCGGCGACCGGCACGCACGTGGAGACGGCCATCACGTCGCCGAGCATCCGCGCGCTCACCCGCCGGCCCWCGGTGGCCGAGGCGATGGCGTTGGRSTTCAGCTTGCGGGCCTCGTTCCACAGGGTCAGCTCGTGATTCTGCAGCTCGCAMCACGCGATGGCAACGCGGCCCAACATATCGTTGACATGGCGCTGTATGTGGTTRTAGGTTCACTGCAGCCGGGCGAACTCGATGGAGGAGGTGGTCTTGATGCGCTCCACGRACGCGTTGGCGCTGGCCCCGGGCGGCGGGGGCGTGGGGTTTGGGGGCTTGCGGTTCTGCTCTCGGAGGTGTTCACGCACGTACAGCTCCGCGAGCGTGTTGCTGAGAAGGGGCTGGTMCGCGATCAGAAAGCCCCCATTGGCCAGGTAGTACTGCGGCTGGCCCACCTTGATGTGCGTCGCGTTGTRMCTGCGGGCGAAGATGCGGTCCATGGCGTCGCGGGCGTCCTTGCCGATGCAGTCCCCCAGGTCCACGCGCGAGAGCGGGTACTCGGTCAGGTTGGTGGTGAAGGTGGTGGWTATGGCGTWRRAGGAGAATCGGAAGTAGCCGCCGTACTCGGAGCGCAGCATCTCGTCCACCTCCTGCCACTTGGTCATGGTGCAGACCGACGGGCGCTTTGGCACCCAGTCCCAGGCCACGGTGAACTTGSGGGTCGTGAGCAGGTTCCGGGTGGTCGGCGCCGTGGCCCGGGCCTTGGTGGTGAGGTCGCGCGCGTAGAAGCCGTCGACCTGCTTGAAGCGGTCGGCGGCGTAGCTGGTGTGTTCGGTGTGCGACCCCTCCCGGTAGCCGTAAAACGGARGCATGTACACAAAGTCGCCAGTCGCCAACACAAACTCGTCGTACGGGTACACCGAGCGCGCGTCCACCTCCTCGACGATGCAGYKYACCGTCSTGSCGTACCGGTGGAACGCCTCCACCCGCGARAGGTTGTACTTGAGGTCGGTGGTGTKCCAGCCCCGGCTCGTGCGGGTCGCGGCGTTGGCCGGKWTCAGCTCCATGTCGGTCTCGTGGTCGTCCCGGTGAAACGCGGTGGTCTCCAGGTTGTTGCGCACGTACTTCGCCGTGGACCGACAGACCSCSTYGGCGTTGATCTTGTCGATCACCTCCTCGAAGGGGACGGGGGCGCGGTCCTCAAAGATCGGAATAAACTCKGAGTAGCGGTGGCCGAACCACACCTGCGAAACGGTGACGTCTTTGTAGTACATGGTGGCCTTGAACTTGTACGGSGCGATGTTCTCCTTGMAGACCACCGCGATGCCCTCCGTGTAGTTCTGRMCCTCGGGCCGGGTCGGGCAGCGGCGCGGCTGCTCGAACTGCACCACCGTGGCGCCCGTGGGGGGTGGGCRYNCGTAAAMGTTTGCATCGGTGTTCTCCGCCTTGATGTCCCGCAGGTGCTCGCGCAGGGTGGCGTGGCCGGCGGCGACGGTCGCGTTGTCGCCGGCGGGGCGCGGCGGCGTTGGGTWTTTCGGTTTTTTGTTCTTCTTCGGTTTCGGGTCCACCGTTGGGGCGGCGCCAAGGGCGGGCGGCGCCGGAGTGGCAGGTCCCCCKTTMGCCGCCGGGGTCGCGGCCGCGACCCCAGGCGCGCCGGGGGMWCTCGGAGCCGCCGACGCCACCAGGACCCCCAGCGTCAACCCCAAGAGCGCCCATACGACGMACCACCGGCGCCCCMGCGCGGGGGCGCCCTGGCGCATGGCGGGACKACGYGAGCCCGCCGTGCCCCCCGTCGGGKAGCCYGKGGGCGAGGTGCTGGAGGACCGAGTAGAGGAWCGAGRMAACGTCTCGGTCGTAGACCACGACCGACCGGGGGCCGAGCSAGCCGTCGGGGGSGCTCTCGACGATGGCCACCAGCGGACAGTCGGAGTCGTACGTGAGATATACGCCGGGCGGGTAACGGTAACGACCTTCGGAGGTCGGGCGGCTGCAGTCCGGGCGGCGCAACTCGAGCTCCCCGCACCGGTAGACCGAGGCAAAGAGTGTGGTGGCTTCGATCAGCTCGCGAATATATCGCCAGGCGGCGCGCTGASTGSGCGTTATTCCGGAAATGCCGTCAAAACAGTAAAACCTCTGAAATTCGCTGACGGCCCAACCAGCACCCGAGCCCCCCGCCCCCATGATGAACCGGGCGAGCTCCTCCTTCAGRTGCGGCAGGAGCCCCACGTTCTCGACGCTGWCRTACAGCGCGGTGTTGGCCGGCTGGGCGAAGCTGTGGGTGGAGTGATCAAAGAGRSGCCCGTTGACGAGCTCGAAGAAGCGATGGGAGAKGCTKGGGAGCAGGGCCGGGTCCACCTGGTGTCGCAGGAGAGACGCTCGCATGAACCGGTGCGCGTCGAACACGCCCGGCGCCGAGCGGTTGTCGATGACCGTGCCCGCGCCCGCCGTCAGGGCGCAGAAGCGCGCGCGCGCCGCAAAGCCGTTGGCGACCGCGGCGAACGTCGCGGGCAGCACCTCGCCGTGGACGCTGACCCGCAGCATCTTCTCGAGCTCCCCGCGCTGCTCGCGGACGCAGCGCCCCAGGCTGGCCAACGACCGCTTCGTCAGGCGGTCCGCGTACAGGCGCCGTCGCTCCCGCACGTCCGCGGCCGCTTGCGTGGCGATGTCCCCCCACGTCTCGGGCCCCTGCCCCCCGGGCCCGCGGCGACGGTCTTCGTCCTCGCCCCCGCCCCCGGGAGCTCCCAACCCCCGTGTCACTTCCTCTACGGCGACACGGTCSCCGTCGTCGTCGGGGCCCGCGCCGCCCTTGGGCGCGTCCGCCGCGCCCCCCGCCCCCATGCGCGCCAGCACGCGACGCAGCGCCTCCTCGTCGCACTGTTCGGGGCTGACGAGGCGCCGCAAGAGCGGCGTCGTCAGGTGGTGGTCGTRGCACGCGCGGATGAGCGCCTCGATCTGATCGTCGKGTGACNYKGCCTGACCGCCGATTATTAGGGYGTCCACCATATCCAGCGCCGCCAGGTGRCTCCCGAACGCGCGATCGAAATGCTCCGCCCGCCGCCCGAACAGCGCCAGTTCCACGGCCACCGCGGCGGTCTCCTSCTGCAACTCGCGCCGCGCCAGCGCGGTCAGGTTGCTGGCAARCGGGTCCATGGTGGTCTGGCCGGCGCGGTCGCCGGACGCGAGCCAGAATCGCAATTCGCTGATGGCGTATTAGCCGGGCGTGGTGGCRYGYAACACGTCGTGCGCCTCCAGCAGGGCGTCGGCCTCCTTGCGGACCGAGTCGTTCTCGGGCGCCGGGTGGGGCTGTCCGTCGCCCCCCGCGGTCCTGGCCAGCGCATGGTCCAACACGGMGAGCGCCCGCGCGCGGTCGGCGTCCGACAGCCCGGCGGCGTGGGGCAGSTACCGCCGCAGCTCGTCGGCGTCCAGCCGCACCTGCGCCTGCTGGGYGACGTGGTTACMGATMCGGTCCGCCAGGCGGCGGGCGATCGTCGCCCCCTGGTTATCCGTCACRCWCAGTTCCTCGAAACAGACCGCGCAGGGGTGGGACGGGTCGCTAAGSTCCGGGGGGACGATAAKGCCCGACCCCACCGCCCCCACCASAARCTCCCGMACRCACTCCAGCGCGGCGGTGGCGCCGCGCGAGGGGGTGATGAGGCSGCAGTAGTTTAGCTGCTTTAGAACGTTCTCGACGTCGTGCAGGAAACACAGCAGCATATGGACGGKCCCGCCATACGTATCGAGCCTGACCCGTTGGTGATACGGACATGGTCGGGCCAGGCCCATGGTCTCGGYGAAAAACGCCGCGACGTCTCCCGCGGTCGCGAACGTCTCCAGGCTGCCCAGGAGCCGCTCGCCCTCGCGCCACGCGKACWSKMGCAGCAACTCCAGGGTGACCGACAGCGGGGTGAGAAAGGCCCCGGCCTGGGCCTCCAGGCCCGGCCTCAGACGACGCCGCAGCGCCCGCACCTGAAGCGCGTTCAGCTTCAGYTCGCGCAGCTTCCCCCGTCCGATGTCSGGGTCGCACCGCCGGAGCAGCTCTATCTGAAACACATAGGTCTGCACCTGTCCGAGCAGGGCGMCSMRCTTTTGCCGGGCCACGGTGGGCTCGGACACCGGGGCGKCCATCTCGCGGCGCCGATCTGTCCCGCKGCCGGAGTATGCGGTGGACGCTACCCTGCGTCTGGCTGAGCGCCGGCGKCCCCCTCTTCGGGGCGGCCTTCCGCGGGCCCGCCGACCGGCAAGCCGGGGGTCGGCGGCGCGTGCGTTTCYGTTCTATTCCCAGACACCGCGGAGAGGAMTCACGGCCCGCCCAGAGATAGAGACACSGACCACAAACAAGCGSSGATGTCGTAGCAATAATTTATTTTACACACATTCCCCGCCCCGCCCTAGGTTCCCCCACCCCCCAACCCCTCACCGCATATCCAACGTCAGGTCTCCCTTTTTGTCGGGGGGCCCCTCCMCAWACGGGTCATCCCCGTGGAACGCCCGTKAGCGGCCGGCAAATGCCGGYSCCGGGGCCYCCGGGCCGCCGAACGGCGTCGCGTTGTCGTCCTCGCAGCCAAAATCCCCAAAGTTAAACAMCTCCCCGGCGTTGCCGAGWTGSYKGMCTAYGGCCTCGGCCTCGTGCGCCACCWCCAGGGCCGCGTCCGTCGMCCACTCGCCGTTGCCGCGCTCCAGGGCACGCGCGGTCAGCTCCWTCATCTCCTCGCTTAGGTACTCGTCCTCCAGGAGCGCCAGCCAGTCCTCGATCTGCAGCTGYTGGGTGCGGGGCCCCAGGCTTTTCACGGTCGCCACGAACACGTTRYTGGCGACGGCCGCCCCGCCCTCGGAGATAAKGCCCCGGASCTGCTCGCACAGCGAGCTTTCGTGCGCTCCGCCGCCGAGGCTCGAGGCCGCGCACGCAAACCCGGCCCGGGGACAGGCCAGGMCGAACTTGCGGGTGCGGTSWAAAATMAGGNGCGGGCASGCGTTKTTGCCGCCCATCAGGCTGGCCCAGTTCCCGGCCTGAAACACACGGTCGTTGCCGGCCATGCCGKAGTMYKTGCTGATGCTCAACCCCAACACGACCATGGGGCGCGCCGCCATGACGGGCCGCAGCAGGTTGCAGCTGGCGAACATGGACGTCCACGCGCCCGGATGCGCGTCCACGGCGTCCATCAGCGCGCGGGCCCCGGCCTCCAGGCCCGCCCCGCCCTGCGCGGACCACGCGGCCGCCGCCTGCACGCTGGTGGKWCGGCGGGACCCCGCGATGATGGCCGTGAGGGTGTTGATGAAGTACGTCGAGTGATCGSAGTATCGCAGAATCTGGTTTGCCATGKAGTACATCGCCAGCTCGCTCACGTTCCAGGSGGCCAGGTTAATAAAGTTTATCGCGCCGTAGTCCAGGGAAAACTTWTYRATGAACGCGATGGTCTCGATGTCCTCGCGCGACAGGAGCCGGGCGGGAAGCTGGTTGCGKKGGCGGGCCGTCCAGAACSACTGCGGGTTCGGCYGGKTGRRYCCCGGGGGCTTGCCGTTGGGGAAGATGGCCGCGTGGAACTGCTTCAGCAGAAAGCCCAGCGGTCCGAGGAGGATGTCCACGCGCTTGTCGGGCTTCTGGTAGGCGCTCTGGAGGCTGGCGACCCGCGCCTTGGCGGCCTCGGACGCGTTGGCGCTCGCGCCCGCGAACAACACGMGGCTCTTGACGCGCAGCTCCTTGGGAAACCCCAGGGTCWCGCGGGCAACGTCGCCCTCGAAGCTGCTCTCGGCGGGKKCCGTCTGGCCGGCCGTCAGGCTGGGGGCGCAGATAGGCGCACCCTCCGAGAGCGCGACCGTCAGCGTTTTGGCCGACAGAAACCCGTTGTTAAACATGTCCATCACGCGCCGCCGCAGCACCGGCKGGAATTGATTGCGAAAGTTGCGCCCCWCGACCGACTGCCCGGCGAACACCYCGYGGCACTGGCTCAGGGCCAGGKCCTGGTACACGGCGAGGTTGGATCGCCGCCCGAGAAGCTGAAGCAGGGGGCACGGCCCGCACGCGTRCGSGTCCAGCGTCAGGGACATGGCGTGGTKGGCCTCGCCCAGACCGTCGCGAAACTTGAAGAWCCTCCCCTCCACCAGGTTGCGCATCAGCTGCTCCACCTCGCGGTCCACGACCTGCCTGACGTTGTTCACCACCGTATGCAGGGCCTCGCGGTTGGTGATGATGGYCKCCAGCCGCCCCATGGCCGTGGGGACCGCCTGGTCCACGTACTGCAGGGTCTCGAGTTCGGCCATGACGCGCTCGGTCGCCGCGCGGTMCGTCTCCTGCATGATGGTCCGGGCGGTCTCGGATCCGTCCGCGCGCTTCAGGGCCGAGAAGGCGGCGTAGTTTCCCAGCACGTCGCAGTCGCTGTACATGCTGTTCATGGTCCCGAAGACGCCGATGGCTCCGCGGGCGGCGCTGGCGAAYKTGAGRTGGCGCGCCCGGAGASGCATGAGCGTCGTGYSKMCGCAGGCGTGGCGCGTGTCGAAGGTGCACTCGTTGCAGGGCACGTCGGTCTGGTTGGAGTCCGCGACGTATCGAAACACTTCCATCTCCTGGCKCCCGACGATCACGCCGCCGTCGCAGCGCTCCAGGTAAAACASCATCTTGGCCAGCAGCGCCGGSGAAAACCCACACAGCMTGGCCAGGTGCTCGCCGGCAAATTCCTGGGTTCCGCCGACGAGGGGCGCGGTGGGCMGACCCTCGAACCCGGGCGCCACGTGTWGCTCGCGGTCCACCTGTGGGTTGGCCGCCACGTGGGTCCCGGGCACGAGGAAGAAGCGGTAAAAGGAGGGTTTGCTGTGGTCCTTTKGGTCCGCCGGGCCGGCGTCGTCCAYCTCGGTGAGATGGAGGGCCGAGTTGGTGCTRAATACCATGGCCCCCACGAGTCCCGCGGCGCGCGCCAGGTMCGCCCCGACGGCGTTGGCGCGGGCCGCGGCCGTGTCCTSGCCCTCGAACAGCGGCCACGCGGAGATGTCGGTGGGCGGCTCGTCGAAGACGGCCATCGACACGATAGRSTCGAGGGCCAGGGCGGCGTCTCCGGCCATGACGGAAGCCAGGCGCTGTTCGAMSCCGCCCGCCGGGCCCTTGCCGCCGCCGTCGCGCCCGCCCCGCGGGGTCYYMCCCTGGCTGGCTTCGAAGGCCGTGAACGTAATGTCGGCGGGGAGGGCGGCACCCTCGTGGTTTTCGTCAAACGCCAGGTGGGCGGCCGCGCGGGCCACGGCGTCCACGTTTCGGCATCGCAGTGCCACGGCGGCGGGTCCCACGACCGCCTCGAACAGGAGGCGGTTCGGGCGGCSGTTAAAGAACGGAAGCGGGTAGGTAAAWWTCTCCCCAATCGATCGGTGGTTGGCGTTGAACGGCTCTGCGATGACACGGCTAARATCCGGCATGAACAGCKKCAACGGGTACACGSTTATGCGGTGCACCTCCGCCCCGCCMACCGTTRCCTTGTCTGAGCCTCCCAGGTGCAGAAAGGTGTTGTTGATGAMCACGGCCTCCTTGAAGCCCTCGGTAACGACCAGATACAGGAGGGCGCGGTCCGGGTCCAGGCCGAGGCGCTCACACCGCACCTCCCCCTTCGTCTCGTGTTTGAGGTCGCCGGGCCGGGGGGTGTAGTCCGAAAAGCCAAAATGGCGGCGTGCCCGCTCGCAGAGTCGCGTCAGGTTCGGGGCCTGGGTGCTGGGGTCCAGGTGCCGGCCGCCGTGAAAGACGGAMACGGACGAGCTGTAGTGCGATGGCGTCAGTTTCAGGGACACCGCGGTACCCCYGAGCCCCGTCGTGCGAGAACCCACGACCACGGCCACGTTGGCCTCAAAGCCGCTCTCCACGGTCAGGCCCACGACCAGGGGCGCCACGGCGACGTCGGCATCGCCGCTGCGCGCCGACASYAACGCCAGAAGCTCGATGCCTTCGGACRGACACGCGCGAGCGTACACGGVGTGCAGGGGCCCGGGGGTGACCTTGATGGTGGTTTCCGTCTTGGGCTTTGTCTCCATGTCCTTCTGTCAATCGGTCCGCGAACGGAGGKAATCCCGGCACGACGACGGACGCCCGACAAGTTACAGCTCCCGAGCGTCAMMATCCGGGGRKGGGGCGGCGACGGTCAAGGGGAGGGTTGGAGACCGGGGTTGGGGAATGAATCCCTACCCTTCACCGACAACCCCCGGGTAATCACGGGGTGCCGATGAACCCCGGCGGCCGGCAACGCGGGGTCCCTGCGAGAGGCACAGATGAATACGGTCAGGTGCTGAAGGTCGGGTGCGTCTGGTATGCGGTTGNNNTATGTNYRCTTTACCTGGGGGCGTGCCGGTCCGCCCCAGCCCCTCCCACGCCCCGCGCGTCATCAGCCGGTGGGCGRGGCCGCNNNTATAAAAAAAGTGAGAACGCGAAGCGTTCGCACTTKMATAATATATATATTATTTGRACAAAGTGCGAACGCTTCGCGTTCTCACTTTTTTTATDATAGCGGCCMCGCCCACCGGCTACGTCACGCTCCTGTCGGCCGCCGGCGGTCCMTAAGCCCGGCCGGCCGGGCCGACGCGAAYTGACCGGGCCGCCGGCCGGGGCGCCGCGCAGCAGCTCGCCGCCCGGATCCGCCAGACAAACAARSYTCTTGCACATGCCGGCCCGGGCGAGCCTGGGGGYCCGGTNATTTTGCCATCCCACCCAAGCGGCTTTTTGGGTTTTTCTCTTCCCCCCTCCCCACATCCCTCCTCTTTAGGGGTTCGGGTGGTCMCAACCGCGATGTTTTCCGGTGGCGGCGGCCCGCTGTCCCCCGGAGGAAAGTCGGCGGCCAGGGCGGCGTCCGGGTTYKTTGCGCCCGCCGGCCCTCGCGGAGCCGGCCGGGGACMCCCGCCTTGCTTGAGGCAAAACTTTTACAACCCCTACCTCGCCCCAGTCGGGACGCAACAGAAGCCGACCGGGCCAACCCAGCGCCATACGTAATSCAGCGAATGCGATGAACTTCGATTCATCGCCCCGCGGGTGCTGGACGAGGATGCCCCCCCGGAGAAGCGCGCCGGGGTGCACGACGAKCACCTCAAGCGCGCCGCCGCTGTGAACTGMSGSSRGGACGAGCGCGACGTCCTCCGCGTCGGGTCGGGCKGCTTCTGGCCGCGGCGCTCGCGCCKGTGGGGCGGCGTGGACCACGCCCCGGCGGGGTTCAACCCCACCGTCACCGTCTTTCACGTGTACGACATCCTGGAGAACGTGGAGCACGCGYACGGCATGCGCGCGGCCCAGTTCCACGCGCGGTTTATGGACGCCATCACACCGACGGGGACCGKCATCATTCTGCTGGGCCTGACTCCGGAGGRCCACCGGGTGGCCGTTCACGTWTACGGCACGCGGCAGGRCKKYTACATGAACAAGGAGGAGGTCGACAGGCACCTACAATGCCGCGCCCCACSCGATCTCTGCGAGCGCATGGCCGCGGCCCTGCGCGAGTCCCCGGGCGCGTCGTTCCGCGGCATTTCCGCRGACCACTTCGAGGCGGAGGTGGTGGAGCGCACCGACGTGTACTRCTACGAGACGCGCCCCGCTCTGWWTYACCGCGTCTACGTCCGAAGCGGGCGCGTGCTGTCGTACCTGTGCGACAACTTCTGCCCGGCCATCAAGAAGTACGAGGGTGGGGTCGACGCCACCACCCGGTTCATCCTGGACAACCCCGGGTACGTCACCTTCGGCTGGTACCGTCTCAAACCGGGCCGGRACAACACGCTWGCCCAGCCGCGGGCCCCGATGGCCTTCGGGACATCCAGCGACGTCGAGTTTATCTGTACGGCGGACAACCTGGCCATCGAGGRSGGCATGAGCGACTCACCGGCATACAAGCTCATGTGCTTCGATATCGAATGCAAGGCACGCGGCGAGGACGAGCTGGCCTTTCCGGTGGCCGGGCACCCGGAGGACCTGGTCATCCAGATATCCTGTCTGCTCTACGACCTGTCCACCACCGCCCTGGAGCACGTCCTCCTGTTTTCGCTCGGTTCCTGCGACCTCCCAGAMKCCCACCTGAACGAGCTGGCGGCCAGGGGCCTGCCCACGCCCGTGGTTCTGGAATTCGACAGCGAATTCGAGATGCTGTTGGCCTTCATGACCCTTGTGAAACAGTACGGCCCCGAGTTCGTGACCGGGWMCAACATCATCAACTTCGACTGGCCCTTCTTGCTGGCCAAGCTGACGGACATTTACAAGGTCCCCCTGGRCGGGTACGGCCGCATGAACGGCCGGGGCGTGTTTCGCGTGTGGGAYWMAGGCGCGAGCCACTTCCAGAAGCGCAGCAAGATAAAGGTGGACGGCATGGTGAACATCGACATGTACGGGATGATAACCGACAAGATCAAGCTCTCGAGCTACAAGCTCAACGCCGTGGCCGAAGCCGTCCTGAAGGACAAGAAGAAGGACCTGAGCTATCGCGACATCCCCGCCTACTACGCCGCCGGGCCCGCGCAACGCGGGGTGATCGGCGAGKRCTGCATRCGGGATTCCCTGTTGGTGGGCCAGCTTTTTTTTAAGTTTTTGMCCCATCTGGAGCTCTCGGCCGTCGCGCGCTTGGCGGGKGCTWMCATCACCCGCACCATCTACGACGGCCAGCAGATCSGCGTCTTTACGTGCCTGCTGCGCCTGGCCGACCAGAAGGGCTTTATTCTGCCGGACATCMAGGGGCGATTTAGGGGCGCCGGGGGGGAGGCGCCCAAGCGTCCGGCCGCAGCCCGGGAGGACGAGGAGCGGCCAGAGGAGGAGGGGGAGGACGAGGACGAACGCGAGGAGGGCGSGGGCGAGCGGGAGCCGGAGGGCGCGCGGGAGACCGCCGGCCGGCACGTKGGGYACCAGGGGGCCAGGGTCCTTGACCCCATTTCCGGGTTTCACGTGAACSSCGTGGTGGTGTTCGACTTTGCCAGYCTGTACGCCAGCATCATCCAGGCCCACAACCTGTGCTTCAGCACGCTCTCCCTGAGGGCCGACGCAGTGGCGCACCTGGAGGCGGGCAAGGAMKACCTGGAGATCGAGGTGGGGGGGCGACGGCTGTTCTTCGTCAAGGCTCACGTGCGAGAGAGCCTCCTCAGCATCCTCCTGCGGGACTGGCTCGCCATGCGAAAGCAGATCCGCTCGCGGATTCTSYMGAGCAGCCCCGAGGAGGCCGTGCTCCTGGRCAAGCAGCAGGCCGCCATCAAGGTCGTGGASAGATCGGTGTACGGGTTCGCGCNNTGCAGCACGGNNCNGNCTGCACGTTGCCGCGACGGTGACGACCATCGGCCGCGAGATGCTGCTCGCGACCCGCGAGTACGTCCACGCGCGCTGGGCGGCCTTCGAACAGCTCCTGTCCGATTTCCCGGAGGCGGCCGACATGCGCGCCCCCGGGMCCTATTCCATGCGCWTCATCTACGGGGACACGGACTCCATATTTGTGCTGTGCCGCGGCCTCWCGGCCGCCGGGCTGACGGCCATSGGCGACAAGATGGARRGCCRCATCTCGCGCGCGCTGTTTCTGSCSCCCACANCTNNAGTGCGAAAAKACGTTCACCAAGCTGCTGCTGATCGCCAAGAAAAAGTACATCGGCGTCATCTACGGGGGTAAGATGCTCATCAAGGGCGTCGATCTGGTGCGCAAMAYCAACTGCGCGTTCCACAACCGCACCTCCAGGCMCCTGGTCGACCTGCTGTTTYACGACGMTTCCGTCTCCGGAGCGGCCGCCGCGTTAGCCGAGCGCCCCGCGGMGGAGTGGCTGGCGCGACCCCTGCCCGAGGGACTGCAGGCGTTCGGGGCCGTCCTCGTAGACGCCCATCGGCGCATCACCGACCCGGAGAGGGACATCCAGGACYWWGTCCTCACCGCCGAACTGAGCAGACASCCGCGCGCGTACACCAACAAGCGCCTGGCCCACCTGATCRNCWWGCTCMTGGCCCGCCGCGCGCAGGTCSCGTCCATCAAGGACCGGATCCCGTACGTGATCGTGGCCCAGACCCGCGAGGTAGAGGAGACGGTCGCGCGGCTGGCCGCCCTCCGCGAGCTAGACGCCGCCGCCCCAGGGGACGAGCCCGCCCCCCCCGCGGCCCTGCCCTCCCCGGCCAAGCGCCCCCGGGAGACGCCGTCGCCTGCCGACCCCCCGGGAGGCGCGTCCAAGCSCCGCAAGCTGCTGGTGTCCGAGCTGGCCGAGGATCMSGCATACGCCATTGCCCACGGCGTCGCCCTGAAATYGNACNNTTACTTCTCCCACCTGTTGSGGGCGGCGTGCGTGACCTTCGAGGACCTGTTNKRGAATAACGCCAAGATCACCGAGAAWCTGTTAAAARSRTTTATTCCCGAAGTGTGGCACCCCCCGGACGACGTGACCGCGCGGCTCCGGGCCGCAGGGTTCGGGGCGGTGGGTGCCGGCGCTACGGCGGAGGAAACTCGTCGAAYRTTGCATAGAGCCTTTGATACTCGCKCATGAGCCCCCCGTCGAAGCTGATGTCCCTCATTGCGGCATAAATGTCTGCGGCCGACACGGTCGGAAKCTCCGCGTCCGTCGGCTTCTCTGCGTTGCGCCGGACCACGACCACRAACGTGCTCTGCCACACGTGGGCGACGAACCGGKACCCCGGGCACGCGGTGAGCATCCGGTCTATGAGCCGGTAGTGCAGGTGGGCGGACGTGCCGGGAAAGATGAMGTACAGCATGTGKCCCCCGTAAGTGGGGTCCGGGTKMSGCARCAGCCGCGGGTCGCACGCCCCGCCTCCGCGCAGGATCGTGTGGACGAAAAAAWGYTCGGGCTGGCCAAGAACGCGCGCCAAGAGGTCCTGGAGSCKGGCGTTGTGGCGGTCGGCCAACACGACCAAGGMGGCCAGGAAGGCGCGATGCTCGAAYATCGTSTTGATCTGCTGCACGAAGGCCAGGATCRGGGCCTCGCGGCTGGTGGCGGCGAACCGCCCGTCTCCCGCGTTGCACGCGGGACAGCAACCCCCGATGCCCWGGTAGTAGCCCATCCCGGAGAGGGTCAGGCAGTTGTCGGCCACGGTCTGGTCCAGACAGAAGGGCAGCGAGACGGAAGWGGTCTTCACCAGGGGCAMCGAGAGCGAGCGCACGATTYCGATCTCCTCGGAKGGCGTCTGGGCGAGGGCGGCGAMMAGSMCCCGMTWGCGCTGGCGCTCGTGRMCNCNCWGCTGCTGTTTGCGGGCGTGAGGCGGCAGGCTCTTCMGGGAGGCCCGACGCACCACGCCCAGWGTCCCGCCGGCCGCAGAGGAGCGCGACCGCCAGCGCTCCTTGCCGTGATAGGGCCCGGGCCGGGAGCCGCGGCGATGGGGGTCGGTGTCATACGWTGGTACACAGGGTGTGCTCCAGGGAMAGGAGCGAGATCGAGTGRCGTCTAAGCAGCGCGCCCGCCTCACGSACAAATGTGGCGAGCGCGGTGGGCTTTGRKRCAAATACCTGATWCGTCTTGAAGGTGTAGATGAGGGCACGCAMCGCTATGCAGACACGCCCCTCGAACTCGTTCCCGCAGGCCAGCTTGGCCTTGTGGAGCAGCAGCTCGTCGGGATGGGTGGCGGGGKGATGGCCGAACAGAACCKTGGCTGCAACCTCCATCTCCGTGATKGCGCACATGGSGTCACAGAACATGTGCTTAAAGATGGCCTCGGGCCCCGCGGCCCGAAGCAGGCTCACNANCGGCCCCCGTCCCCGGGCTGCGTCTCGGGGTCCGYCTCGAGCTGGTCGACGACGRGYWCGATACAGTCGAAGAGGCTCGTCGCGYTTTCCGAGTAGCGGACCACGGAGGCCCGGAGTCTGCGCAGGGCCAGCCAGTATGCCATCGCACCAGTAACAGGTTACACAGCAGGCAKTCTCCGCCGGTGCGCCCGCGCCCCCGGCCGTGYTTCAGCACGGTGGCCATCAGAGGGCCCAGGTCAAGGTCGGGCTGGGCATCGGGTTCGGTAMGCTGCGCAAAGCGCGGAGCCACGTCGCGCGTGCGTGCCCCGCGATGCGCTTCCCAGGACTGGCGGACCGTGGCGCGACGGGCCTCCGCGGCAGCGCGCAGCTGGGCTTCCGACTCCCAGACGGCGGGGGTGCCGGCGAGGAGCAGCAGGACCAGATCCGCGTACGGCCACGTATCCGGCGAAYCCTCCGGCTCGCGGTCCCCGGCGACCGTCTCGAATTCYCCGTTGCGAGCGGCGGCGCGAGTWCAGCAGCTGTCCCCGCCCCCGCGCCGACCCTCCGTGCAGTCCAGGAGACGGAAGCAATCCTTCCAGTTCATCAGCGCGGTGGTGAGCGACGGCTGCGTGCCGGATCCCGCCGCCGACCCCGCCCCCTCCTCGCCCMCGGAGGCCAAGGTTCCGATGAGGGCCCGGGTGGCAGACTGCGCCAGGAACGAGTAGTTGGAGTACTKCACCTTGGCGGCTCCCGKGGAGGGCGAGGGCTTGGGTTGCTTCTGGGCATGCCGCCCGGGCACCCCGCCGTCGGTACGGAAGCAGCAGTGGAGAAAAAAGTGCCGGTGGATGTCGTTTATGGTGAGGGCAAAGCGTGCGAAGGAGCCGACCAGGGTCGCCTTCTTGGTGCGCAGAAAGTGGCGGTCCATGCSGGTCAGGAACTCGAACGCGGCCACGAAGATGRAAGCGGCGCAGTGGGGCGCCCCCAGGCATTTGGCACAGAGAAACGCGTAATCGGAMACCCACNGSGGCGAGAGGCGGTAKRTNTGCTTGTACAGCTCGATGATGCGGCAGACCRGMCAGGGCCGGTCCAGCGCGAAGGTGTCGATGGCCGCCGCGGAAAAGGTGCCGGTGTCCAAAAGCCCCTCCCCACAGKGRACCGGGGGCGGGTTGCGAKGTCCTCCGCGCCCGCCCGAACCCMCTCCGTCGCCCGCCCCCCCGCGGGCCCTTGAGGGGGCGGTGACCACGTCGGCGGCGACGTCCTCGTCGAGCGTGCCGACGGGCGGCACRWYGNACACGKSACTGGCCGTCAGGAGCTCGGCGCAGAGAGCCTCGTNNGAGCCAGKWGGCTGGGATCGAAGGCCACATACGCGCGCTCGAACGCCMCCGCCTTCCAGCTGCTGCCGGGGGACTSTTCGCACACCGCGACGCTCGCCAGGAYCSCGGRGGGCGAAGTTGCCATGGCTGGGCTGGAGCGGCGCACGCGCCAGCGAACTTGTCGTSACACMATYYCCGACTGCGCGCTGCGGTCCCAGACCCTGGAGAKAGCAGACGCGCGCTACRTCTCGCGAGACGGAGCGCATGACGCGGCCGTCTGGTTCGAGGAYATGACCCCCGCCGAGCTGGAGSTTGTCTTCCCGACTACGGACGCCAAGCTGAACTGCCTGTCGCGGACGCAGCGGCTGGCCTCCRCCCTGACGTACGCCGGGCCTATMSRCGCGCCCGACGACGCCGCCGCCSMGCAGACCCCGGACACCGCGTSYRKGCACGGCGAGCTGCTCGCCCGCAAGCGGGAAAGATTCGCGGCGGTCATTRACCGGTTCCTGGACCTGCACCAGATTCTGCGGGGCTGACGCGCGCGCTGTTGSGCGGGACGGTTCACGAACCCTTTGGTGGTTTTACGCGGGCACGCACGCTCCCATCGCGGGCGCCATGGCGGGAACGGGCAAGCCCTATACCGGCCACCCAGGTGACGCCTTCGAGGGTCTCGTTCAGCGAATTCGGCTYATCSTCCCATCTACGTTGCKGGGCGGGGACGGGGAGGCGGGCCCCKMCTCTCCCTCCAGCCTCCCCTCCAGGTGCGCCTTTCAGTTTCATGGCCATGACGGGTCCGACGAGTCGTTTCCCATCGAGTATGTMCTGCGGCTTATGAACGACTGGGCCGAGGCGACGTGCAACCCTTACCTGCGCATACAGAACACCGGCGTGTCGGTGCTGWTTCAGGGGTTTTTTCATCGCCCACACAACGCCYCCGGGGGCGCGATTACGCCAGAGCGGACCAATGTGATCCTGGGGTCCACCGAGACGAMGGGGCTGKSCCTCGGCGACCTGGACMCCATCAAGGGGCGGCTCGGCCTGGATGCCCGGCCGATGATGGCCAGCAKGTGGATCAGCTGCTTTGTGCGCMTGCCCCGCGTGCAGCTCGCGTTTCGGTTCATGGGCCCCGAAGATGCCGGACGGACGAGACGGAWCCTGTGCCGCGCCGCCGAGCAGGCTSYYAGCCGTCGCCGCCGAACCCGGCGGTCCCGGGAGGCGKACGGGGCCGAGGCCGGGCTGGGGGTGGCTGGAACGGGTTTCCGGGCCAGGGGGGACGGTTTTGGCCCGCTCCCCTTGTTAACCCAAGGGCCCWCCCGACCGTGGCACCAGGCCCTGCGGGGTCTTAGGCCCCTACKGTTTGGCCCCGCCGCGCTCGTTTTGGCGGCGGGACTCGTCCTGGGGGCCGCTATTKTCGTGGTGGTTGGTGCTGGCGCGCGCCTATMMRAAAGRMCGCACCGCCGCCCWMATCGCCAGTGCGTTCCGGACGCCTTCGCCCCACACAGCCCTCCCGACCGACACCCCCATWTMCCTTCCCGACCTCCGGTCCCGATGGCCGTCCCGCAATTTCACCGCCCCAGCACCGTKACCACCGATAGCGTCCGGGCGCTTGGCATGCGCGGGCTCGTCTTGGCCACMAATAACTCTCACKTTAKCATGGATAACAACCACCCGCACCCCCWSGGCAGGCAAGGGGCCGTGCGGGAGTTTCTCCGCGGTCAGGCGGCGGCGCTGACGGACYCTGGTCTGGCCCACGCGTACAACACGTTTACCCCGCAGCCKATGTTCGCGGGCGACGCCCCGGCCGCTTGGTTGCGGYCCGCGTTTGGCCTGCGGCGCACCTATTCACCGCTTGTCGTTCGAGARCCTTCGACGCCCGGGACCCCGTGAGGCCCGGGGAGTTCCTTTTGGGGTGTTTTAATCAATAAAAGACCACACCAACACACGAGCCTTGCGGWTAATGTCGTGTTTATTCAAGGGAGTGGGAYAGGGTTCGACGGTTCGTAWYTRAACACACCAAACAATCGAGTYCGTCTAGCCCAGTAACATGCGCACGTGATGTWSGCTGGYCAGCACGGCGTCGCTGTGATGAAGCAGCGCCCGGCGGGTCCGCTGTAACWGCTGTTGTAGGCGGTAACAGGCGCGGATCAGCACCGCCAGGGCGCTACGACCGGTGCGTTGCACGTAGCGTCGCGACAGARCTGCGTTTGCCGATACGGGCGGGGGGCCGAATTGTAAGCGCGTCACCTCTTGGGAGTCATCGGCGGATAACGCACTGAATGGTTCGTTGGTTATGGGGGAGTGTGGTTCCCCAGGGAGKRGGTCGAGCGCCTCGGCCTCGGMMTCCGAGAGGAACAACGAGGTGGCGTCGGAGTATTCGTCGTCAGAGACATACAGGGTCTGAAGCAGCGACACGGGCGGGGGARWRGCGTCGATGTSYAGCGCGAGGGAGGATGCCCACGAAGACACCCCAGACAMGGAGCTGCCCGTGCGTGGATTTGTGGAAGACGCGGAAGCCGGGACGGATGGGCGGTTTTGCGGTGCCMKGCACCGAACCGCAGGAGTCTCCCCGGGTGCTACATKCCCGTTTTGGGGCTGGGGTTGGGGCTGGGGTTGGAGCTGGGGTTGGGGCTGGGGTTGGGGCTGGGGTTGGGGCTGGGGCTGGGGTTGGGGCTGGGGTTGGGGCTGGGGCTGGGGTTGGGGTTGGGGTTGGGGTTGGGGTTGGGGTTGGGGTTGGGGTTGGGGTTGGGGTTGGGGCTGGGGCTGGGGCTGGGGCGCGGACAGGCGGCTGACGGTCAAATGCCSCCGGGGGCGCGCAGATGTGGTGGGCGTGGCCACCGGCTGCCGTGSAGTGGGGCGGCGGGAAACCGGGCCTCCGGGCGTAACACCGCCCTCCAGCGTCAAGTATGTGGGGGGCGGGCCTGACGTCGGGGGCGGGGCGACGGGTTGGACCGCGGGAGGCGGGGGAGAGGGAWCTGCGGGAGAGGATGAGGTCGGCTCGGCCGGGTTGCGGCCTAAAACAGGGGSCGTGGGGTCGGCGGGGTCCCAGGGTGAAGGGRCGAGTTCCCGCGATTCGGACAGCGMCGCGACAGCGGGGCGCGCCAGGCGCCGCTGCGGCMCGCCKACGGGAACCCTGGGGCSGATTGGCGCGGGACCCGAGGTTAGCGGGSGGCGGCGGTTTTCGCYSCCGGGCAAAACYGTGCCGGTTGCAACCGGGGGCGGAACGGGATCGATAGGGAGAGCGGGAGMAGCCTGGCCGGCGGCCTGGGGCYCGAGCGGGAGGGGCAGRSCWGACACCAAAGCGTTGGGCGCTGGCTCTGGGGGTTTGGGAGGGGCCGGGGGGCGCGCGAAATCGGAARCCGSGGCGACCGTGTCGGGGAGGGCAGGCGGCCGCCAACCCTGGGTGGTCGCGGAAGCCTGGGTGGCGCGCGCCAGGGAGCGTGCCCGGCGGTGTCGGCGCGCGCGCGACCCGGACGAAGAAGCGGCAGAAGCGCGGGAGGAGGCGGGGGGCCGGGGGGCGGTGGCATCGRKGGGCGCCGGGGAACTTKGGGGGGACGGCAAGCGCCGGAAGTCGTCGCGGGGGSCCACGGGCGCCGGCCGCGTGCTTTCGGCCGGGACGCCCGGTCGTGCTKCGCGAGCCGTGACTGCCGGCCCAGGGGGCCGCGGTGCACACWGGGWCGTGGGGACGGACTGATCGGCGGTGGGCGAAAGGGGGTCCTGGGCAAGGAGGGGCGCGGGGCCGCCGGAGTCGTCRGACSCGAGCTCCTCCAGGCCGTGAATCCATGCCCACATCCGAGKSKGSACGGGCTCGCCGGGGGTGGCGTCGGTGAATAGCGTGGGGGCCAGGCTTCCGGGCCCCAACGAGCCCTCCGCCCCAACAAGGTCCACAGGGCCGGGGGTCGGGTTCGGGACCGAGGGGCTCTGGTCGTCGGGGGCGCGCTGGTACACCGGATGCCCCGGGWAYAGCTCCCCCGACAGGMKGGCCGCGTCGAACGGCCGCCCGAGGAYAGCTCGCGCGAGGAAGGGGTCCTCGTCGGTGGCGCTGGCGGCGAGGACGWCCTCGCCGCCCGCCAYAAWCGGGAGCTCCTCGGTGGCCTCGCTGCCAACAAACCGCACGTCGGGGGGGCCGGCCGCGTCCGGGTTTTCCCWCAACACCGCGACCGGGGTCATGGAGATGTCCMCGAGCACCAGACACGSCGGGCCCCGGGCGAGGGGCCGCTCGGCGATGAGCGCGGACAGGCGCGGGAGCTGTGCCGCCAGACACGCGTTTTCGATCGGGTTCAGGTCGGCGTGCAGGAGGCGGACGGCCCACGTCTCGATGTCGGACGWCACGSCATCACGCAAGGCGGCGTCCGGCCCGCGAGCGCGTGAGKCAARCAGCGTGAGACACAGCTCCASCTCCGACTCGCGGGMRAAGGCCGTGGTGTTGCGGAGCGCCACGACGACGGGCGCGCCCAGGAGCACYGCCGCCAGCACCAGGTCCATGGCCGTAACGCGCGCCGCGGGGGTGCGGTGGGTGGCGGCGGCCGGCACGGTGACGTGCTGGCCCGTGGGCCGGTAGAGGGCGTTGGGGGGAGCGGGGGGTGACGCCTCGCGCCCCCCSGAGGSGCTCTYCGTCTGCCCAGATTCCAGACGCGCGGTCAGAAGRGCGTCGAAACTGTCATACTCTGTGTAGTCGTCCGGAAACATGCAGGTCSAAAGAGCGGCCAGCGCGGTGCYTGGGAGACACATGCGCCCGAGGACGCTCACCGCCGCCAGCGCCTGGGTGGAGGTCAGCWKKCCCAGCGCGGCGCCGCGCTCGGTKCCCAGCTCGGGGACCGAGCGCCAGGGCGCCAGGGRGACGGTTTCGGACAACTTGCCGCGGCGCCAGYCTGCCAGCCGCGTGCCGAACATGAGGCCCCGGGTCGGAGGGCCTCCGGCCGAAAACGCTGGCAGCACGCGGATGCGGGCGTCTGGATGCGGGGTCAGGCGCTGCACGAWYAGTGTGGAATCTGCTGCGTTTTGAAAAGCACGGGGGAGGGTGAGATGCATGTACTCGTGTTGGCGGACCAGATCCAGGCGCCAAAAGGTGTAAATGKRTTMCGSGGAGCTGGCCACCAGCGCCACCAGCACGTCGTTCTCGTTRAAGGAAACGCGGTGCCTAGTGGAGCTCTGGGGTCCGAGCGGCGGCCCCGGGGCCGCCGCGTCACSCCCCCATTCCAGCTGGGCCCAGCGACACCSMAACTCGCGCGTGAGAGTGGTCGCGACGAGGGCGACGTAGAGCTCGGCCGCCGCATCCATCGAGGCGTTCCATCTCGCCTGGCGGTGGCGCACAAAGCGTCCGAAGAGCTGAAAGTTGGCGGCCTGGGCGTCGCTGAGGGCCAGCTGAAGCYGGTTGATGACGGTGAGKACGTACATGGCCGTGACGGTCGAGKCCGACTCCAGGGTGTCCGTCGGAAGCGGGGGGCGAATGCATGCCACCTCGGGACMCATCAGCAGCGCGCCGAGCTTGTCGGTCACGGCCGGGAAGCAGAGCGCGTACTGCAGKGGCGTTCCATCCGGGACCAAAAAGCTGSGGGCGAACGGCCGATCCAGCGTACTGGTGGCCTCGCGCAGCACCAGGGRCYCCGGNCCTCCGCTCACTCGCAGGTACGCCTCGCCCCGGCGGCGCAGCATCTGCGGGTCGGCCTCTTGGCCGGGTGGGGCGGACGCCCGGGCGCGGGCGTCTAGGGCGCGAAGATCCACGAGCAGGGGCGCGGGCGCGGCCGCCGCGCCCGCGCCCGTCTGGCCTGTGGCCTTGGCGTACGCGCTNGNGCCCATGCGGCGTTGGATGMGCYSCCGCGCGCCCCGGAACTCCTCCATCGCCCATGGGGCCAGGTCCCCGGCCACCGCGTCGAATTCCGTCAACAGGCCCCMCAGGGTGTCAAACTTCATCTCCCAGGCMACCCTYGGCACCACCTCGTCCCGCAGCCGGGCGCTCAGGTCGGCGTGTTGGGCCACGCGCCCCCCGAGCTCCTCCACGGCCCCGGCCCGCTCGGCGCTCTTGGCGCCCAGGACGCCCTGGTACTTGGCGGGAAGGCGCTCGTAGTCCCGCTGGGCTCGCAGCCCCGACACNKTGTTGGTGGTGTCCYGCAGGGCGCGAAGCTGCTCGCWTGCCGCGCGAAATCCCKCSGGCGATTTCCAGGCMYCCAGGCGAACGCGGCCGAAGYGACCCCATACCTCGTCCCACTCCGCCTCGGCCTCCTCGAGASRMYTCCGCAGGGCCTCGACGCGGCGACGGGTGTCGAAGAGCGCCTGCAGGCGCGCGCCCTGTCGCGTCAGSMRGCCCGGGCCGTCGCTGCTGGCCGCGCTTSGCGGGTYCGTCTCANNGGTACGCTGGGCATGTTCCAACCAGGCGACCGCCTGCACGTCGAGCTCGCGCGCCTTCTCCGTCTGGTCCAGMAGAATTTCGACCTGATYYCCGATCTCCTCCGCCGAGCGCGCCTGGKCCAGCGTCTTGGCCACGGTCGCCGGGACGGCGACCACCTTCAGCAGGGTCTTCAGATTGGCCWGACCCTCGGCCTCGAGCTGGGCCCGGCGCTCGCGCGCGGCCAGCACCTCCCGCAGCCCCGCCGTGACCCGCTCGGTGGCTTCGGCGCGCTGCTGTTTGGCGCGCACCACGGCGTCCTTGGTATCGGCCAGGTCCTGTCGGKKCACGAATGCGACGTAGTCGGCGTWCGCCKTGTCCTTCACGGGGCTCTGGTCCACGCGCTCCAGCGCCGCCACGCACGCCACCAGCGCGACCTCGCTCGGGCAGGGCAGGGTGAYCCCTGCCCGGACAAGCTCGGCGGCCGCCGCCGGGTCGTTGCGCACCGCGGATATCTCCTCCGCGGCGGCGGCCAGGTCCAGCGCCACGCTTCCGATCGCGCGCCGCGCGTCGGCCCGGAGGGCGTCCAGGCGATCGCGGAKATCCACGTACTCGGCGTAGCCCTTTTGAAARAACGGCACGTACTGGCGCAGGGCCGGCACGCCCSMCAAGTCTTCCGACAGGTGTAGGACGGCCTCGTGGTAGTCGAWMAYYGCGTCGTTCGCCTGGGCCCGCTCCAGCAGCYCCSCCGCGAGCCGCAGAAGCCGCGCCAGGGGCTCGGTGTCCACCCGMAACATGTCGGCGTWCGTGTCGGCCGCGGCCCCGAAGGCCGCGCTCCAGTCGATGCGGTGAATGGCTGCGAGCGGGGGGAGCATGGGGTGGCGCTGGTTCTCGGGGGTGTGTGCGTTHMWCGCAMGTTCCGTCTCCAGGGCAAGGGTCACCGCCTTGGCGTTGGTTCCCAGCGCCTGCTCGGCCCGCTTTCGGAAGTCCGCSGGGTTSTWGCCGTGCGTGCCCGCCAGCGCCTGCAGGCGACGGAGCTCGACCACGTCAAACTCGGCACCGCTTTCCACGCGGTCCAGCACGGCCTCCACGTCGGCGGCCCAGCGCTCGTGGCTRCTGCGGGCGCGCTGGGCCGCCATCTTCTCTCTGAGGTCGGCGGTGGCGGCCTCAAGTTCGTCGGCGCGGCGTCGCGTGGCGCCGATGACCTTKCCCAGCTCCTGCAGGGCGCGCCCGCTGGGGGAGTGGTCCCCGGCCGTCCCTTCGGCGTGCAACAGGCCCCCGAACCTGCCCTCGTGGCCCGCGWGGCTTTCCCGCGCGCCGGTGGTCGCGCGCGTCGCGGCCWGGATCAGGGAGGCATGCTCTCCCTCCGGKTGGTTGGCGGCCCGGCGCACCTGGACGACAAGGTCGGCTGCCGCCGACCCTAAGGKCGTGAGCTGGGCGATGGCCGCMCGCGCGTCCAGGGCCAACCGAGTCGCCTTGACGTATCCCGCGGCGCTGTCGGCCATGGCCGCTAGGAAGGCCAGGGGGGAGGCCGGGTCGCTGGCGGCCGCGCCCAGGGCCGYAACCGCGTCGACCAGGACACGGTGCGCCCGCACGGCCGCATCCACCGTCGACGCGGGGTCTGCCGTCGCGACGGCGGCGCTGCCGGCGTTGATGGCGTTCGAGACGGCGTGGGCTATGATCGGGGCGTGATCGGCGAAGAACTGCAAGAGAAACGGAGTCTSGGGGGCGTTGGCGAACAGGTTCTTCAGCACCACCACGAAGCTGGGWTGCAAGCCGGACAGAGCCGTCGCCGTGTCCGGAGTCGGRWGCTCCAGGGCATCTCGGTACTGCCCCAGCAGCCCCCACAWGTCCGCCCGCAGCGCCGCCGKMACCTCAGGGGGCGCCCSCCGAACGGCCTCGGGGWKRCCCGACCAGCCCGCCGGCAGGGAGSCCCGCAGGGTCGCCAGGACGGCCGGACAGGCCTTCCCACAAAGTCAGGGACCAGGCGCAGGACCCCCTGGAGTTTGTGCAAGAACTTCTCCCGGGCGTCGCGGGCCACCTTCGCCCGCTCCCGCGCTCCCTCGAGCATTGCCTCCAGGGAGCGCGCGCGCTCCCGCAAACGGGCACGCGCATCGGGGGCGAGCTCGGCCGTCAGCTTGGCGGCATCCATGGCCCGCGCCTGCCGCAGCGCTTCCTCGGCCATGCGCGTGGCCKCKGGCGACRGCCCGCCGTCGTCGRGGTRGGGCGACGCGCCGGGCGCAGGAACWCAGGCCGCGTCGCTGTCCAGCTGCTGGCCCAGGGCCGCATCTAGGGCGTCGAAACGCCGCAGCTCGGCCAGACCCGAGCTGCGGCGCGCCTGCTGGTCGTYRATGTCGCGGATGCTGCGCGCCAGCTCGTCCAGCGGCTTGCGGTSYNTCAGCCCTTGGGTGGCGGCGTCCGTCAGGACGGAGAGCCAGGCCGCCAGGTCCTCGGGGGCGTCCAGCGTCTGGCCCCGCTGGATCAGATCSCGCAACAGGATGGCCGTGGGGCTGGTCGCGATCGGGSGCGGGGCGGGAATGACGGCGCGCTGCGCGATGTCCCGCGTGTGCTGGTCGAAGACARGCAGGGACTCGAGCAGCTGGACCACGGGCACGACGGCGGCCGAAGSCACGTGAAACCGGCGGTCGTTGTTGTCGCTGGCCTGCAGAGCCTTGGCGCTGTATACGGGCCCCGGGTAAAAGTACTCGAKAACCGCGCCCTCGATCGCCCGACGGGCCTGGGTCCGCACCTCCTCCAGCCGAWCCTGAACGGCCTCGGGGCCCRGGGGGGGTGGGCGCGGAGCMCCCTGCGGGGCCGCCCCGGCCGGGGCGGGCATTACGCCGASGGGCCCGGCGTGCTGTSMGACCGCGTCGACCCCGCGAGCGAGGGCGTCGAGGGCCTCGCGCATCTGGCGATCCTCCGCCTCCACCMYRATCTCTTCGCCACGGGCAAATTTGGCCAGAGCCTGGCCKCTATACAGAAGCGGTTCTGGKTGCGTCGGGGTGGCGGGGGCAACTAGGGTGTCCGGGTGGGCCTGCGAGCGCTCCAGAAGCCACTCGCCGAGGCGTGTMTACAGATTGGCCGGCGGGGCCGCGCGAAGCTGCAGCTCCAGGTCCGCGAGTTCCCCGTWAAAGGCTTCCGTCTCCCGAATGACGTCCGCAGCCACAAGGATCAGCTTCGCCAGCGCCAGGCGACCGATCAGAGAGTTTTCGTCCAGCACGTGCTGGACGAGGGGCAGATGGGCGGCCACGTCGGCCAGGCTCAGGCGCGTGGAGGCCAGAAAGTCCCCCACGGCCGTTTTCCGGGGCAGCATGCTCAGGGMMAACTCCAGCAGGGCGGCGGCCGGGCCGGCCACCCCGGCCTGGGTGTGCGTCCGGGCSSCGTTCTCGATGAGAAAGGCGAGGACGCGTTCAAAGAAAAAAATAACCCAGAGCTCCAGCAGCTTCGGAGAAGCCGGATRCGGCGACCGKRAGGCGCTGATGGTGAGCCGCGAACACGCGGCGACCTCGCGGGCCAGGGCGGCGGAGCACGCGGTGAACTCRWCCGCCGTGGCGGCCACGTTTGGGTGGGCCTCGAACAGCTGGGCGAGGTCTGCGCCCGGGGGCTCGGGTGAGCGGCGAGTCTTCAGCGCCTCGAGGSCCTGTGAGGWCGCCGGAACCGTGGGCMCGTCGTCCTCGCCCGCCTCGGCGACCGGCGGCCCGGCCGGGTCGGGGGGTGCCGAGGCGAGGACAGGCTCCGGAACGGAGGCGGGGACCGCGGCCCCGACGGGGGTTTTGCCTTTGGGGGTGGATTTCTTCTTGGTTTTGGCAGGGRSGGCCGAGCGTTTCGTTTTCTCCCCCGAAGTCAGGTCTTCGACGCTGGAAGGCGGAGTCCRTGTGGGTCGGCGGCGCTTGGSARGGCCGGCCGAGTAGCGTGCCCGGTGCCGACCAACCGGGACGACGCCCATCTCCAGGACMCGCATGTCGTCGTCATCTTCTTCGGCCGCCTCTGCGGCGGGKGTCTTGGGGGCGGAGGGAGGCGGTGGTGGGATCGCGGAGGGTGGGTCGGCGGAGGGGGGATCCGTGGGTGGGGTASACAGCAGGGCCACCGCCCATACATCGTCGGGCGCCCGATTCGGGCGCTTGGCCTCTGGTTTTGCCGACGGACCGGCCGTCCCCCGGGATGTCTCGGAGGCCCTGTCGTCGCGACGGGCCCGGGTCGGTGGCGGCGACTGGGCGGCTGTGGGCGGGTGTGGCCCCGWGCCCCCTACCCCCTCCCGGGGGCCCACGCCGACGCAGGGCTCCACCGCGCCCGCGATCTCGCCCGCCAGGCRGTGCGTGATGGCCACGCGCCGTTCGCTGAACGCTTCGTCCTGCAGGTAAGTCTCGCTGGCCCCATAAAGATGGAGAGCCGCGGCCGTCAASTCCGCAGGAGCCGCGGGTTCCGGGCCCGACGGCACGAAMAACACCCGGGCTCCCGCCCACCGTACGTCCGGGCGATTGCGGGTGTAATACGTCAGGTATGGATACACGTCCCAAGCCCGCACTTTGGTGATGAACGCGGGGGTGCCCTCAGGAAGGCCGTGCGGGACRMAAAGGTATGCGGTGTCGCCGTCCCTGAACAGCCCCATCCCTAGGGGGCCAATGGWKMKGAGCGTGTACGACAGGGGGCGCAGGGCCCACGGGCCGGCGAAGAACGTGTGTGCGGGGCATTGTGTCTCCAGCAGGCCCGCCGCGGGCTCCCCGAAGAAGCCCACCTCGCCGTRTACGCGCGAGAAGACACASCGCAGTCCGCCGCGCGCCCCKGGGTACTCGAGGAAGTTGGGGAGCTCGACGATCGAACACATGCGCGGCGGCCCAGGGCCCGCGGTCGCGCGCGTCCACTCGCCCCCCTCGACCARACATCCCTCGATGGCCTCCGCGGACAGAACGTCGCGAGGGCMSACATCAAATATGAGGCTGAGAAAGGACAGCGACGAGCGCATGCACGATWMCGACCCCCCCGGCTCCAGGTCGGGCGCGAACTGGTTCCGAGCACCGGTGACCACGATGTCGCGATCCCCCCCGCYTTCCATCGTGGAGTGCGGTGGGGTGCCCGCGATCATATGTGCCCTGCTGGCCAGAGACCCGGCCTGTTTATGGACCGGACCCACGGGGTTAGTGATGTTTCCGCCACCCATGCCCCCGTCCCATGGCCCCGGTTCCCCTGAADAGGCTRSSMGTCGCGGTGATCGCWKCCCAAAAACCGAGCTGCGTTTGTCTGTCTTGGTCTTCCACCCCCCCCAGCCCGCACACGCCARCACCGAGAACAACACSMGGGGGTGGGCGGAACATAGGTWAGCTTTATTGGTAACTMCTYRMCGGCRWGTACGTGGGTGGCGCGRCGGTGTCCTCCGGGCTCATCTCGTCGTCCTCGACGGGGGTGTTGGAATGAGGCGCCYCCTCGCGGTCCGCCTGGCGTGGGCCGTGCCCATAGGCCTCCGGCTTCTGTGCGTCCATGGGCATAGGCGCGGGGAGACTGTTTCCGGCGTCGCGGACCTCCAGGTCCCTGGRWGACTCCGGTCCGGCTAACGGAMGAAASGAGGAAGGGCGAAACACGCCGTCGGCGACCCGCAGGAGCTCGTTCATCAGNANNAATCCATMSTSAGCGTAACGGCCAGCCCCTGGCGAGACAGATCGMCGGAGTCCGGAACCGCGKTCGTCTGGCCCAGAGGGCCGAGGCTGTAGTCCCCCCAGGCCCCTAGGTCGCGACGGCTCGYMAGCWCGACGCGGTCGGCCGCGGGGCTWTGCRGGRGGGCGTCCTCGGGCGCATGCGCCATTACCTCKCSGATGGCCGCGGCGCGCTGGTCGGCCGAGCTGACCAAGGGCGCCACGACCACGGCGCGCTCCGTCTGCAGGCCSTTCCACGTGTCGTGGAGTTCCTGGACAAACTCGGCCACGGGCTCGGGTCCCGCGGCCGCATGCGCGGCTTGATAGCAGGCCGACAGACGCCGCCAGCGCGCTMGAAACTGACCCATGAAACAAAACCCAASGACCTGGTCWCCCGACAGCAGCTTCGACGCCCGGGCGTGAATGCCGGAAACGACGGACAGAARCCYSYGAATTTCGCGCCGGACCACGGCCAGCACGTTGTCCTCGTGCGACACCTGKKCCGCCAGCTCGTCGCAGACSMCCAGGTGCGCCGTGGTTTCGGTGATGATGGAACGCAGGCTCGCGAGGGACGCGACCAGCGCGCGCTTGGCGTCGTGRTACATGCWTCAGTACTGACTCACCGCCAACCCCATGGCCTCGGGGGGCSAGSGCCCCAGGCGGTCGGGCGTGTCCCCGACCACCGCAYMCAGGCGGCGCCCGTCGCTCTCGAACCGAYWCTCGAAAAAGGCGGAGAGCGTGCGCATGTGCAGCCGCAGCAGCACGATGGCGTCSTCCAGTTGGCGAATCAGGKGGTCTGCGCGCTCGGCGAGGTCCTGCAGCACCCCCCGGGCGGCCAGGGCGTACAMGCGCTGCAACAGGAGGCTGGTGCCCACCTCGGGGGGCGGGGGGGGCTGCAGCTGGACCAGGGGCCGCAGCTGCTCGACGGCACCCCTGGAGATCGMGTACAGCTCCCGGAGCAGCTGCWSTATGTTGTCKTCCATCTGCATAGTGGGGCCGAGGCCGCCCCGGGCGGCCGGTTCGAGGAGGGTGATCAGCGCGCCCAGTTYGGSGCGATGGCCCTCAAMCGTGGGGAGATAGSMCMGCCCAAAGTCCCGGGCCCAGGCCAACACACGCAGGGCGAACTCGACCGGGCGGGGAAGGWMGGCCGCGCTACACGTGGCCCTCAGCGCGTCCCCGACCACCAGGGCCAGAACGTAGGGGACGAAGCCCGGGTCGGCGAGGACGTTGGGGTGAATGCCCTCGAGGGCGGGGAAGCGGATCTGGGTCGCCGCGGCCAGGTGGACMGAGGGGGCGTGGCTGGGCTGCCCGACGGGGARAAGCGCGGACAGCGGCGTGGCCGGGGTGGTGGGGGTGAYGKCCCAGTGGGTCTGACCATACAYGTCGATCCAGATGAGCGCCGTCTCGCGGAGAAGGCWGGGGTGAGCGGAACTRAAGCGGCGCTCGGCCGTCTCAAACTGAMCCACGAGCGCCCGCCGCAGGCTCGCCAGATGTTCCGTCGGCACGGCCGGACCCATGATMMGCGCCAGCGTCTGGCTTAGAACGCCGCCCGACAGGCCGACCGCCTCGCAGAGCCGCCCGTGCGTGTGCTCGCTGGCGCCCTGGACCCGCCTGGTWGTTTTTACGTAGTTGGCRTARATCCCGTATTCCCGCGCCAACCSAAACACGTTCGACCCCGCGAGGGCAATGCACMCAAAGAGCTGCTGGACTTCGCCGAGTCCGTGGCCGGTGGGCGTCCGCGCGGGGACGCCCGCCGCCAGAAACCCCTCCAGGGCCGAGAGGTMGTGCGTGCAGTGCGAGGGCGTGAACCCAGCGTCGATCAGGGTGTTGATCACCACGGAGKGCGAATTGGTATTCTGGATCAACGTCCTCGTCTGCTGCAGCAGAGCCAGCAGCCGCTGCTGGGCGCCGGKGGAGGGCWGCTCCMCGAGCTGCAGCAGGCTGGAGACGGCAGGCTGGAAGACTGSCAGTGCCGACGAACTCAGGAACGGCACGTCGGGATCAAACACGGCCACGTCCGTCCGCACGCGCGCCATCAGCGTCCCCGGGGGCGCMCAGGCCGAGCGCGGGCTGACGCGGCTGAGGGCCGTCGACACGCGCACCTCCTCGCGGCTGCGWTCCATCTTGTTGGCYTCCAGTGGCGGAATCATTATGGCCGCTTCTATCTCCCGCACKGTGTGCTGAAACTGCGCCAACAGGGGCGGCGGGACCACRGCCCCCCGCTCGGGGGTCGTCAGSTACTCGTCCACCAGGGCCAASKKNTGTGAGGGGAGTGAGGGTCGCGTCGTCTATGCGCTGGAGGTGCGCCGAGAACAGCGTCACCCGATTACTCACCAGGGCCAAGAACCGGAKNYCCTCKTGCACGAACAGGGCGGGGAAGAGCAGGCTGTACGCCGGGGTGGTAWGGTTCGCGCTGGGCTGCCCCAACGGGACCGGCTCCATCTTGAGTGAYGTCTCCCCAAGGGCCTCGATGGAGGTCCGCGGGCTCATGGCCAAGCAGCTCTTGGTGACGGTTTGCCAGCGGTCYWTCCACTCCACGGCGCACTGGCGGACGCGGACCGGCCCCAGGGCCGCCGCGGTGCGCAGGCCGGCGGAATCGAGCGCATGGGACGTGTCGGAGCCGGTGACCGCGAGGATGGTGTCCTTGATGACCTCCATCTCCCGGAWKGCCTGGTCGGGGGCCTCGGGGAGAGCCACCACCAAGCGGTGTACGAGSMACYCGGGGAGGTTCTCGGCCAAGAGCGCCGTCTCCGGAAGCCCGTGGGCCCGGTGGAGCGCGCACAGGTGTTCCAGCAGCGGCCGCCAGCATGCCCGCGCGTCTGCCGGGGCGATGGCCGTTYCCGACAACAGAAACGCCGCCATGGCGGCGCGCAGCTTGGCCGTGGCCAGAAACGCCGGGTCGTCCGCCCCGTTTGCCGTCTCGGCCGTGGCGGTTGGCGGTTGGCGGTGGCCGGCKAGGCTCGCCAATAGGAGCTGCATAGGTCCGTCCGAGGGCGGACCGGCGGGTGAGGTCGTGACGACGGGRGCCTCGGACGGGAGACCGCGGTCTGCCATGACGCCCGGCTCGCGTGGGTGGGGGACAGCGTAGACCAACGACGAGACCGGGCGGGAATGACTGTCGTGCGTTGTAGGGTGCGGCGAATTWTCGATCCCCCGCGGCCCTCCAGGAACSCCGCAGGCGTTGCGAGTACYCCSCGTCTTCGCGGGGTGCTATAMGGCCACKTAAGTCCCGGCATCCCGTTCGCGGACCCRGGCCCKKGGGATTGTCCSGATGTGCGGGCAGCCCGGACGGCGTGGGTTGCGGACTTTCTGCGGGGCGGCCCAAATGGCCCTTTGAACGTGTGGAYGCGGACGCGCCGGGCCAGTCGGCCAACACAACCCACCGGAGGCGGTAGCCGCGTTTGGCTGTGGGGTGGGTGGTTCCGCCTTGCGTGAGTNNCCGACCCCCCCCCCTCCCCCGGGTCTTGYTMGGTTCCGATCTGCAGTCGGAATGAAGACCAATCCGCTACCCGCAACCCCTTCCGTGTGGGGCGGGAATGCCGTRGAACTCCCCCCCACCACACGCGATACCGCGGGACATGGCCTGCTTCGGCGCGTCCTGCGCCTTCCGATCTCTCGCCGCGACGGCCCAGGGCTCCCCAGGGGGTCGGGACCCCGGAGGGCGGCCAGCACGCTGTGGTTGCTTGGCCTGGACGGCACAGACGCGCCCCGTGGGGCGCTGACCCTCRACGACGATACCGAACAGGCCATGGACAAGATCCTGCGGGGCACCATGCGCGGGGGSGCGGCCATGATCGGCTCCCCGCGCCWTCATCTAACCCGTTACGTGATCCTGACGGATCTGTGCCAACCCAACGCGGATCGTGCCGGGACGCTGCTTCTGGCGCTGCGGCACCCCGCCGACCTGCCCSACCTGGCCCACCAGCGCGCCCCGCCAGGCCGGCAGACCGAGCGGCTGGGCGAGGCCTGGGGCCAGCTGATGGAGGCGACCGCCCTGGGGTCGGGGCGAGCCGAGAGCGGGTGCACGCGCGCGGGCCTRSTGTCGTTTAACTTCCTGGTGGCGGCGTGTGCCGCATCGWACGACGCGCGCGACGCCGCCGATGCGGTACKGGCCCACGTCACGGCCAACTACCGCGGAACGCGGGTGKGGSCGCGCCTGGATCGTTRYYCCGAGTGTCTGCGCGCCATGGTCSATGCGCACGTCTTCCCCCACGAGGTCATGCGGTTTTTCGGGGGGCTGGTGTCGTGGGTCACCCAGGACGAGCTRGCGAGCGTCACCGCCGTGTGCGCCGGGCCCCAGGAGGCGGCGCACACCGGCCACCCGGGCCGGCCCCGCTCGGCCGTGATCCTCCCGGTGTGTGCGTTCGTGGACCTGGACGCCGAGCTGGGGCTGGGGGGCCCGGGCGCGGCGTTTCTGYRCCTGGWATTCASTTACCGCCAGCGCCGGGACCASGARYTGTGTTGTGTGTAYGTGATCAAGAGCCAGCTCCCCCCGCGCGGGTTGGAGCCGGCCCTGGAGCGGCTGTTTGGGCGCCTCCGGATCACCAACACGATTCACGGCACCGAGGATATGACGCCCCCGGCCCCAAACCGAAACCCCGACTTCCCCCTCGCGGGCCTGGCCGCCAATCCCCGCTSCYCGCGTTGCTCGGCTGGCCAGGTCACGAACSCCCAGTTCGCCGACMGGCTGTMCCGCTGGCAGCCGGACGTTCGGGGGCGGGCCACCGCACGCACCTGTACGTACGCCGCCTTTGCAGAGCTCGGCATGATGCCCGAGGAYAGTCCCCGCTGCCTGCACCGCACCGAGCGCTTTGGGGCGGTCAGCGTCCCCGTTKTCATCCTGGAAGGCGTGGTGTGGCGCCCCGGCGAGTGGCGGGCATGCGCGTGAGCRMAGCAAACGCCCCGGCCACACAACGCKCCGCCCCCAACCCCWTCCCCGCTGTCACKCGTGSKTCGTTGACCCGGAYGTCCGCCAAATAAAGCCACTGAAAMCCGAAACGCGAGTGTTGYAACGTCCTTTGGGCGGGAGGAAGCCACAAAATGCAAATGGGATACATGGAAGGAACACAMCACCGTGACTCAGGACATCGGCGTGTCCTTTTGGGTTTCACTGAAACTGGCCCGCGCCCCACCCCTGCGCGATGTGGWTRWAAAGCCAGCGCGGGTGGTTTAGGGTACCAWAGGTTGGTGCTTTGGAAACTTGTCGGTCGCCGTGCTCCTGTGAGCTTGCGTCCCTCCCCGGTTTCCTTTGCGCTCCCGCCTTCCGGACCTGCTCTCGCCTATCTTCTTTGGCTCTCGGTGCGATTCGTCAGGCAGCGGCCTTGTCGAATCTCGACCCCACCACTCGCCGGACCCGCCGACGTCCCSWCTCGRGTCCACGGAAACCCGCCGCGTCTGGGGAAATGGCCAGCCGCCCAGCCGCATCCTCTCCCGTCGAAGCGCGGGCCCMGGTTGGGGGWCAGGAGGCCGGCGGCCCCAGCGCAGCCACCCRGNRSGAGGCCGCCGGGGCCCCTCTCGCCCACGGCCACCNCGTGTACTGCCAGCGAGTCAATGGCGTGATGGTGCTTTCCGACAAGACGCCCGGGTCCGCGTCCTRCCGCATCAGCGATAGCAACTTTGTCCAATGTGGTWSCAACTGCACCATGATCATCGACGGAGACGTGGTGCGCGGGYKCCCCCAGGACCCGGGGGCCGCGGCATCCCCCGCTCCCTTCGTTGCGGTGACACRCATCGGAGCCGGCAGCGACGGCGGGACCGCCGTCGTGGCATTCGGGGGAACCCCACGTCGCTCGGCGGGGACGTCTACCGGTACCCAGACGGCCGACGTCCCCACCGAGGCCCTTGGGGGCCCCCCTCCTCCTCCCCGCTTCACCCTGGGTGGCGGCTGTTGTTCCTGTCGCGWCACACGGCGCCGCTCTGCGGRWKGCGGGGGGGAGGGGGATCCAGTCGGCCCCGCGGAGTTCGTCTCGGACGACCGGTCTTCCGATTCCGACTCGGATSACTCGSCGRACWSGAACTCGGAGACGCTGTCGGGCGCCTCCTCGGACGTGTCCGGCGGGGCCACGTACGACGACGCCCTTGCCTCCGATTCGTCATCRGATGAMTCCCTGCAGATAGATGGAASCGTGTGTCGCCCGTGGAGCAATGACACCGCGCCCCTGRATGWTTGCCCCGGGACCCCCGGCCCGGGCGCCGACGCCGGTGGTCCCTCAGCGGTAGACCCACACGCGCCGACGCCAGAGGCCGGCGCTGGTCTTGCGGCCGATCCCGCCGTGGCCCGGGACGACGCGGAGGGGCTTTCGGASCCCCGGCCACGTCTGGGAACGGGCACGGCCTACCCCGTCCCCCTGGAACTCACGCCCGAGAACGCGGAGGCCGTGGCGCGCTTTCTGGGAGATGCCGTGAACCGCGAACCCGCGCTCATGCTGGRGTACTTTTGCCGGTGCGCCCGCGAGGAAACCAAGCGTGTCCCCCCCGGGACATTCGGCAGGCCCCCTCGCCTCACGGAGGACGACTTTGGGCKYCKCAACTACGCGCTCGTGGAGATGCAGCGCCTGKGTMTGGACGTTCCTSCGGTCCCGCCGAACGCATWCATACCTTCCTATCTCAGGGAGTATSTGACGCGGCTGGTCAACGGGTTCAAGCCGCTGGTGAGCCGGTCCGCTCGCCTGTAMCGCATCCTGGGGGTTCTGSTGCACCTGCGGATCCGGACCCGGGAGGCCTCSYTTGAGGAGTGGCTGCGATCCAAGGAMGTGGCCCTGGATTTTGGCCTGACGGAAMGGCTTCGCGAGCACGAAGCCCAGCTGGTGATCCTGGCCCAGGCWCTNCACCATTACGACTGTCTGATCCACATCACACCGCACACGCTGGTCGAGCGGGGGCTGCAATCGGMCCTGAAGTGTGAGGAGKTTWCCCTAAAGCGTTTTGGCGGGCACKRCATGRCTTCCGTCTTCCAGATKKACACCCGCATCGCCGGCTTYTTGGCCTGCCGGGCCACGCGCGGCATGCGCCACATCGCCCTGGGGCGAGAGGGGTCGTGGTGGGAAATGTTCAAGTTCTTTTTCCACCGCCTCTACGACCACCAGATCGGAASGTCGACCCCCGCCATGCTGAACYTGGGGACCCGCAACTACTACACCTCCAGCTGCTACCTGGTAAACCCCCAGGCCACCACAAACAAGGCGACCCTGCGGTCCATCACCAGCAACGTCAGYGCCATCCTCGCCCGCAACGGGGGCATCGGGCTMTGCGTGCAGGCGTTTAACGACTCCGGCCCCGGGACCGCCAGCGTCATGCCCGCCCTCAAGGTGCKYGACTCGCTGGTGGCGGCGCACAACAAMGAGAGCGCGCGTCCGACCGGCGCGTGCGTGYACCTGGAGCMRTGGCACACCGACGTGCGGGCCGTGCTCCGGATGAAGGSGGTCCTCGCCGGCGAAGAGGCCCAGCGCTGCGACKMTATCTTCAGCGCCCTCTGGATGCCAGACCTGTTTTTCAAGCGCCTGATTCGCCACCTGGACGGCGAGAAGAACGTCACATGGACCCTGTTCGACCGGGACACCAGCATGTCGCTCGCCGACTTTCACGGGGAGGAGTTCGAGAAGCTCTACCAGCACCTCGAGGTCATGGGGTTCGGCGAGCAGATAYSMATCCAGGAGCTGGCCTATGGMATTGTGCGCAGCGCGGCCACGACCGGSAGCCCCTTCGTCATGTTCAAAGACGCGGTGAACCGCCACTACATCTACGACACCCAGGGGGCGGCCATCGCCGGCTCCAACCTCTGCACCGAGATCGRAMATCCGGCCTCCAAGCGATCCAGTGGGGTCTGCAACCTGGGAAGCGTGAATCTGGCCCGATGCGTCTCCAGGCAGACGKTTGACTTTGGGCGGCTCCGCGACGCCGTGCAGGCGTGCGTGCTGATGGTGAACATCATGATCGAMGGCCCGCTMCAACCCACGCCCCAGTGCACCCGCGGCAACGACAACCTGCGGTCCATGGGAATCGGMATGCAGGGCCTGCACACGGCCTGCCTGAAGCTGGGGCTGGATCTGGAGTCTGCCCTTYTTCAGGACCTGAACAAACACATCGCCGAGGTGATGCTGCTGTCGGCGATGAAGACCAGCAACGCGCTGTGCGTTCGCGGGGCRSGNCCNTTAAGCGCASGSTGYATCGCGCCGGCCGCTTTCACTGGGAGCGCTTTCCGGACGCCCGGCCGCGGTACGAGGGCGAGTGGGAGATGCTACGCCAGAGCATGATGWARCATGGCCTGCGCAACAGCCTGTTTRTCGCGCTGATGCCSACCGCCGCCTCGGCGCAGATCGSSSACTTCAGCGAGGGCTTTGTAGCCCTGTTCACCAACCTGTTCAGCAAGGWGACCCGGGACGGCGAGACGCTGCGCCCCAACACGCTCCTGCTAAAGGAACTGGAAAGCACGTTKWGCGGGAAGCGCCTCCTGGAGGTGATGGACAGTCTCGACGCCAAGCAGTGGTCCGTGGCGCAGGCGCTCCCGTGCCTGGAGCCCACCCACCCCCKSCGGCGATTCAAGACCGCGTTCGCCTMCGACCAGAAGTTGCTGATCGACCTGTGTGCGGACCGCGCCCCCTACGTCGACCATCGCCAATCCATGACCCTGWATGTCACGGAGAAGGCGGACGGGACCCTCCCAGCCTCCACCCTGGTCCGCCTTCTGGTCCTCGCAGGTAAGCCAGGACTAAAAACAGGGATGTWCTACTGCAAGGTTCGCAAGGCGACCAACAGCGGMKTCTTTGGCGGCGACGACAACAGTGTCTGCACGAGCTGCGCGCYGTGACCGACAAACCCCCTCCGCGCCAGGCCCGCCACCACTGTCGTCGCCGTCCCACGCGCTCCCCCGCTGCCATGGATTCCGCAGCCCCAGCCCTCTCCCCCGCTCTGACGGCCCTCGCCGGCCAYAGCGCGACGGCGGACCTGGCGATCCAGATTCCARAGTGCCCCGACCCCGAGARGTACTTCTACACCTCCCAGTGTCCCGWCRTTAACCACCTGCGCTCCCTCAGCATCCKRAACCGCTGGCTGGAAACCGAGCTTGTTTTCGTGGGGGACGAGGAGGACGTCTCCAAGCTTTCCGAGGGCGAGCTCAGCTTTKKCCGCTTCCTCTTCGCTTTCCTGTCGGCCGCCGACGACCTGGTSACGGAAAACCTGGGCGGCCTCTCCGGCCTGTTTGAGCAGAAGGACATTCTCCACTACTACGTGGAGCAGGAATGCATCGAAGTCGTMSACTCGCGCGTGTACAACATCATCCAGCTGGTGCTTTTCCACAACAACGACCAGGCGCGCCGCGAGTACGTGGCCGGCRTCATCAACCACCCGGCCMTCCGCGCCAAGGTGGACTGGCTGGAAGCGCGGGTGCGGGAATGCGYCTCCGTTCCGGAAAACTTCATTCTCATGATCCTCATCGAGGGCWTCNTTTNTGCCGCCTCGTTTGCCGCCATCGCCTACCTTCGTRCCAACAACCTTCTGCGGGTCACCYGCCAGTCAAACGACCKCATCAGCCGGGACGAGGCCGTGCACACGACGGCCTCGWGCWMCATCTACAACAACWACCTCGGCGGGCATGCCAAGCCCCCGCCCGACCGCGTGTACGGGCTGTTCCGCCAGGCGGTCGAGATCGAGATCGGAAGWTTCCGATCCCAGGCGCCGACGGACAGCYNNRTCCTGASCCCGGCGGCGCTGGCGGCMRYSGAAGACTACGTGCGATTCAGCGCGGATCGCCTGYYGGGCCTTATCCCCATGAAGCCACTGTTTTCCGCCCCACCCCCCGACGCCAGCTTTCCGCTGAKCCYCATGTCCACCGACAAACACACCAATTTTTTCGAGTKTCGCAGCACCTCCTACGCCGGGGCGGTCGTCTCCGATCTGTGAGTGTCGCGGCGCGCTTCTACCCGTGTTTGCCCATRATAAACCKCTGAACCAAACTTTGGGTCTCATTGTGAAATCTGTCAGGGACGTGGGCGTGGCAGTGGAWAAAAGGCGGCGCAAAARGCAGTAACCAKGWCCGTCCAGATTCTGAGGGCATAGGATACCATAATTTTATTGGTGGGTCGTTTGTTCGGGGACAAGCGCGCTCGTCTGACGTTTGNNCNACTCGCCCCAGAATTTGGCAAGGACGTCCTTGTAGAACGCGGGTGGGGGGGCCGAGGTGCGCAACTGCTCCAGAAACCTGTCGGCGATATCAGGGGCCGTGATATGGCGGRTCACGATAGATCGGAMCAGGTTTTCGTCACGGATRTCCTGGTAGATAGGAAGGCGTTTCAGAAWYKTCCMCGGCCCCCGCTCCTTGGGGCCGATAAGCGATATGACGTACTKMATGTAGCGGTGTTCCACCAGCTCGGTGATGGTCATGGGATCGGRGAGCCAGTCCAGGGWCTCTGGGGCGTCGTGGATGACGTGGCGTCGCCGGTTGGCCACATAAATGCGGTGCTCTTCCAGCAGCTGCGCGTTCGGGACCTGGACGAGCTCGGGCGGGGTGMCTATCTCCGAGGAGGACGACCTGGGGCCGGGGTGGCCCCCGGTAACGTCCCGGGGATCCAGGGGGAGGTCCTCGTCGTCTTCGTATCCGCCTCCGATCTGTTGGGTTMGAATTTCGGTCCACGAGACGCGCGTCTCGGTGCCGCCGGCCGCCGGCGGCAGAGGCGSYCTGGWTTSCSTGGAGCGCGAGCTGGTGKGTTCCCGGCGGATGGCCCGCCGGGTCTGRGAGCGACTCGGGGGGGTCCGTGACATTCGCGCAGCACATCCTCCACGGAGGCGTAGRTGCTWKTGGGATGGAGGTCGGTGTGGCAGCGGACAAAGAGGGCCAGGAACTGGGGGTAGCTCATCTTAAAGTACTTCAGAATATCGCGACAGTTGATCGTGGGAAYGKRGCMGGCGMTAATATCCAACACAATATCACAGCCCATCAACAGGAGGTCCGTGTCCGTGGTGTACACGTACGCGACCGTGTTGGTGTGATAGAGGTTGGCGCAGGCATCGTCCGCCTCCAACTGACCCGAGTTGATGTAGGCGACCCNASGGCCCGGAGAACGCGAATACAGAACAGATGCGCCAGACGCAGGGCCSGCTTCGAGGGCGCGGCGGACGGCAGCGCGGCTCCGGACCCGGCCGWCSMCCGGGTCCCCGAGGCCAGAGAGGTGCCGCGTCGGCGCATGTTGGAAAAGGCCGAGCTGGGTCTGGAGTCGGAGATGGGGGAAGGCGGTGGAGAGGCGTCCACGTCACTGGCCTCCTCGTCCGTCCGGCACTGGGCCGTCGTGCGGGCCAGGATGGCCTTGGCTCCAAACACAACCGGCTCCACACAATTGACCCCGCGATCGGTAACGAAGATGGGGAAAAGGGACTTTTGGGTAAACACCTTTAATAAGCGACAGAGGCAGTGTAGCGTMATGGCCTCGCGGTCGWAACTGGGGTATCGGCGCTGATATTTSACCACCAACGTGTACATGACGTTCCACAGGTCCACGGCAATGGGGGTGAAGTACCCGGCCGGGGCCCCAAGGNCCCGGCKCTTGACCAGATGGAGWRTGTGSGCAAACTTCATCATCCCGAACAAACCCATGTCAGGTCGATTGTAACTGCGGATCGGAMKGACGAAGGCGTGGTTGGTGCGACGGTCCGGGACACCCGAGCCTGTCTCTCTGTGTATGGTGACCCAGACAACACCACCGACACAAGAGGAAGAGAWTCCGTTAGGGGACTCTCTTTATAATTTCGATGGCCCAACTCCACGCGGATYRGYGCATCACCCTGCATGCGCCGGTGCGGGCCAACCTTCCCCCCGCTCATTGCCTCTTCCAAAAGGGTGTGGCCTAACGAGCTGGGGGCGTATGTAATCAGGCTAGCGCGGCGGGCCTGCCGTAGTTTCTGGCTCGGTGAGCGACGGTCCGGTTGCTTGGGTCCCCTGGCTGCCATCAAAACCCCACCCTCGCAGCGGCATACGCCCCCTCCGCGTCCCGCACCCGARACCCCGGCCCGGCTGCCSTCACCACCGAAGCCCMCCTCGTCACTGTGGGGTGTTCCCAGCCCGCGTTGGGATGACGGATTCCCCTGGCGGTGTGGCCSCCGCCTCCCACGTGGAGGACGCGTCGGACGCGTYCCTCGGGCAGCCGGAGGAGGGGGCGCCCTGCCAGGTGGTCCTGCAGGGCGCCGAGCTTGATGGAAYCCYACAGGCGTTTGCCCCGCTGCGCACGAGCCTYCTGGACTCGCTTCTGGTTATGGGAGACCGGGGCATCCTTATCCATCTTCCGATCTTTGGGGAKCAGGTGTTCCTGCCCCTGGAACACTCGCAATTCAGTCGGTATCGCTGGCGCGGACCCACGGCGGCGTTCCTGTCTCTCGTGGACCAGAAGCGCTCCCTCCTGAGCGTGTTTCGCGCCAACCAGTACCCGGACCTACGTCGGGTGGAGTTGGCGATCACGGGCCAGGMSCCGTTTCGCACGCTGGTTCAGCGCATATGGACGACGACGTCCGACGGCGAGGCCGTTGRGCTAGCCAGCGAGACGCTGATGAAGCGCGAACTGATGAGCTTTGTGGTGCTGGTTCCCYTCGGAACCCCCGACGTTCAGTTGCGCCTGACGAGGCCGCAGCTCACCAAGGTCCTYRACGCGACCGGGGCCGATMGTGCCACGCCCACCACGTTCGAGCTCGGGGTTRMCTGCAAATTTTCCGTGTKMACCACGAGTACCTGCGTCACATTTGCTGCCCGCGAGGAGGGCGTGTCGTCCAGCACCAGCACCCAGGTCCAGATCCTGTCCAACGCGCTCACCAAGGCGGGCCAGGCGGCCGCCAACGCCAAGACGGARTACGNTACCCATCGCACCTTCTCTGTMGTCGTCGACGATTGCAGCATGCGGGCGGTGCTCCGGCGACTGCAGGTCGCCGGGGGCACGCTCAAGTTCTTCCACACGACCCCCGTCCCCAGCCTGTGCGTCACCGCCACCGGYMCCAACGCGGTATCGGCGGTATTTCTCCTGAAACCCCAGAAGATTTGCCTGGACTGGCTGGGTCATAGCTRKSCGACTCCTTCCGCCGGGAGCTCGGCCTCCCGGGCCTCTGGGAGCGAGCCAACAGACAGCCAGGACTCCGCGTCGGACGCGGTCAGCCACGGCGATCCGGAWGACCTCGATGGCGCTGCCCGGGCGGGAGAGGCGGGGGCCTCGTACGCCTGTCCGATGCCGTCGTCGACCACGCGGGTCACTYCSGCGACCAAGCGGGGGCGCTCGGGGGGCGASGATGCGCACGCGGACACGGCCCTAAAGAAACCTAAGACGGAGTCGCCCACCGCACCCCCGCCCGCAGATCCAGTCCCCCTGGACACGGAGGACGACTCCGATGCGGCGGACGGKACGGCGGCCCGTCCCGCCGCTCCAGACGCCCGAAGCGGAAGCCGTTGCGCGTGTTACTTTCGCGACCTCCCGACCGGAGAAGCAAGCCCCGGCGCCTTCTCCGCCTTCCGGGSKGGCCCCCAAACCCCGTATGGTTTTGGATTCCCCTGACGGGGCGGGGCCTTRSCGGCCGCCCAACCCTCGCAACATCCCGGGGTTAATGTAAATAAACTTGGTATTGCCCAACACTCTCCCGCGTGTCGCGTGTGGTKTATGCGTGTGCCTGGCGCCCYCACCCTCGGGTTCGTGTATTTCCTTTCCCTGTCCTTATAAAACTGTGATGTGGGGCGCTGACGGAACCACCCCGCGTGCCATCACGGCCAAGGCGCGSGATGCTCCGCAACGACAGCCACCGGGCCGCGTCCCCGGAGGACGGCCAGGGACGGGTCGACGACGGACGGCCACACCTCGCGTGCGTGGCGGCCCTGGCGCGGGGGTTCATKCCTATCTGGCTTCAGGCCGCCACGCTGGSTTTTGCGGGATCGGWMGTKRTGTCGCGCGGGCCGKRCGCGAATGCCGCGTCTGGGGCGTTCGCCGTCGGGTGCGCCGTGMTGGGCTTTATGCGCGCGGCCCCTCCCCTCGCGCGGCCCACCGCGCGGATATACGCCTGGCTCAAACTGGCGGCCGGTGGAGCGGCCCTTGTTCTGTGGAGTCTCGGGGAGCCCGGCACGCAGCCGGSGGCCCTGGCCCCGGGCCCGGCCACCCAGYGCCTGGCGCTGGGCGCCGCCTATGCGGCGCTCCTGGTGCTCGCCGATGACGTSTATGMGCTCTTTCTCCTCGCCCCGGKGCSCCTGTTCGTCGGCACCCTGGGGMTGGTCGTCGGCGGGCTGACGATCGGAGGCAGCGCGCGCTACTGGTGGATCGGWGKGCCCGCCGCGGCCGCCCTGGCTGCGGCGGTGTTGGCGGGCCCGGGGGCGACCACCGCCAGGGACTGCTTCTCCAGGGCGTGCCCCGACCACCGCCGCGTCTGCGTCATCGTCGCAGGCGMCKCWGTTACCCGCCGCCCCCCAGAGGACCCAGAGCGACCCGGGGACCCCGGGCCACCGTCCCCCCCGACACCCCAACGATCCCAGGGGCCGCCGGCCGATGAGGTCGCACCGGCCGGGGTAGCGCGGCCCGAAAACGTCTGRGTGCCCGTGGTCACCTTTCTGGGGGCTGGCGCGCTTGCCGTCAAGACGGTGCGAGAACATGCCCGGSGAACGCCGGGCCCGGGCCTGCCGCTGTGGCCCCAGGTGTTTCTCGGAGGCCAYGTGGCGGTGGCCCTGACGGAGCTGTGTCAGGCGCTTGCGCCCTGGGATCTTACGGACCAGCTGCTGMTTGTTCACGCCGGACTGCAGGTCATCCACCTCGGGTTGGTGTTTCGGTTTTCCGAGGTTGTCGTGTATGCGGCGCTAGGGGGTGCCGTGTGGATYTCGTTGGCGCAGGTGCTGGGGCTCCGGCGTCGCCTGCACRGGAAGGCSCNGGNACGGGGCCCGGTTGGCGGCGACGCTTCGGMRCCTCTTCTTCTCCGTGTACGCGCTGGGGTTTGGGGTGGGGGCGCTGCTGTGCCSTCCGGGGTCAACGGGCTGGCGGTCGGGCGATTGATATATTTTTCAATAAAAGGCATTARTCCCGAAGACCGCCGGCGTGTGATGATTTCGCCGKAACACCCAAACCCCGGATGGARCCGCGGTATAAATTCCGGAAGGGGACACGGSTTACCCTCACTATCGAGGGCGCTTGGTCGGGAGGCCGCATCGAACGCAYWCCCCCATCCGGTGGTCCGTGTGGAGGTCGTTTTCGRTGMCCGGTCTCGCTTTGCCGGGAACGCWRKCCGATCCCTCGCGAGGGGGAGGCGTCGGGCATGGCCCCGGGGCGGGTGGGCCTTGCCGTGGTCCTGTGGAGCCTGTTGTGGCTCGGGGCGGGGGTGTCCGGGGGTKCGGAAACTGCCTCCACCGGGCCCACGATCACCGCGGGMGCGGTGACGAACGCGAGCGAGGCCCCCACATCGGGGTCCTCCGGGTCAGCCGCCAGCCCGGAGGWSACCCCCACATCRACCCCAAACCCCAAMMMNNYMACACAAAACAAAACCACCMCCACCGAGCCGGCCAGCCCCCCAACAACCCCCAAGCCCACCTCCACGCCCAAAAGCCCCCCCACGTCCACCCCCGACCCCAAACCCAAGAACAACACCACCCCCGCCAAGTCGGGCCGCCCCACTNNNNNGCCCGGGCCCGTGTTGTGCGACCGCCGCGACCSRWTGGCCCGGTACGGCTCGCGGGTGCAGATCCGATGCCGGTTTCGGAATTMCACCCGCATGGASTTCCGCCTCCAGATAKGSCNTTACTMCAYSGGTCCGTCCCCCCCAATCGCTCCGGCTCCCGACCTAGAGGAGRKCCTGACGAACATCACCGCCCCACCCGTAGGACTCCTGGTGTACGACAGCSMCCCCAACCTAACGGACCSMSACGTGCTCTGGGCGGAGGGGGCCGGMCCGGGCGCCGACCCTCCGTTGTATTCTGTCACCGGGCCGCTGCCGACCCAGCGGCTGATTATCGGCGAGGTGACGCCCGCGACCCAGGGMATGTATTMCTTGGCCTGGGGCCGGATGGACAGCCCGCACAGGTACGGGACGTGGGTGCGCGTCCGCATGGTCYGCCGCCCGTCTCTGACCCTCCAGCCCCACGCGGTGATGGAGGGTCAGCCGTTCAAGGCGACGTGCACGGCCGCCGCCTACTACSCGCGTNACCCTGYKGGGTTTGTCTGGTTCGAGGACGACCACCAGGTGYTCRACCCGGGCCAGATCGAAACGCAGACGCACGAGCACCCCGACGGGTTCACCACCGTCTCTACCGTGACCTCCGAGGCTGTCGGCGGCCAGGTCCCCCCGCGGACCTTCACCTGCCAGATGACGTGGCACCGCGACTCCGTGACGTTCTCGCGACGCAATGCCRCCGGGCTGGCCCTGGTGCTGCCGCGGCCAACCATCACCATGGAAKTTGGGGTCCGGCATGTGGTCTGCACGGCCGGTTGCGTCCCCGAGGGCGTGACGGWTGCCTGGTTCCTGGGGGACGACCCCTCACCGGCGGCTAAGTCGGACGTTACGGCCCAGGAGTCGKGCGACCGCCCCGGGCTGGCTACGGYCCGGTCCACCCTGCCCATTTCGYACGACTACAGCGAGTMCATCTGTCGGTTGACCGGMTATCCGGCCGGGATTCCCGTTCTAGAGCACCACGGCAGTCACCAGCCCCCACCCAKRKACCCCACCGAGCGGCAGGTGATCGAGGCGATCGAGKGGGTGGGGATTGGAATCGGGGTTCTCGCGGCGGGGGTCCTGGTCGTAACGGCAATCGTGTGCGTCGTCCGCACATCACAGTCGCGGCAGCGTCATCGGCGGTAACGSGAGACCCCCCCGTTACCTTTTTAATATCTATAKAGTTTGGTCCTCCCTCTATCCCGCCCACCGCTGGGCGCTATRAAGCCGCCACCCTCTCTTCCCTCAGGTCATCCTTGGTCGATCCCGAACGACWCGCGGCGTGGAGCAAAACGCCWMCCCCTGAGCCGCTGWCCTACCAACACACCGGCATGCCTCTGCGGGCATCGGAACACGCCKACCGGCCCCTGGGCCCCTGAACACCCCCCATGCGGGCTCGGCTCCCCGCCGCGGCCTGGGTTGGCGTCGGGACCATCATCGGGGGAGTTGTGATCATTGCCGCGTTGGTCCWCGTGCCCTCGCGGGCCTCGYSGGCACTTTCCCCATGCGACAGCGGATGGCACGAKTTCAACCTCGGGTGCAGGCGCTGGGATCCGACCCCSWTSGAGCACGAGCAGGCGGTCGGCGGCTGWAGCGCCCCGGCGACCCTGATCCCCCGCGCGGCTGCCAAACAGCTGGCCGCCGTCGCMCGCGTCCAGTCGGCAAGATCGGARGGCTMCTGGTGGGTGAGCGGAGACGGCATTCGGGCCTGCCTGCGGCTCGTCGACGGCGTCGGCGGTATTGACCAGTTTTGCGAGGAGCCCGCCCTTCGCATCGRCTTCTATCCCCGCAGTCCCGGGGGCTTTGTTCAGTTTKBMACTTCGACCCGCAACGCGCTGGGGCTGCCGTGAGGCGCGTGTACTGCGGTCTGTCTCGTCTCCTCTTCTCCCCTTCCCTCCCCCTCCGCATCCCAGGATCACACCGGTCAACGAGGGTTGGGGGGGGTCCGGCACGGACCCAAAATAATAAACACACAATAACGTGCGATAAAAATAWCACGCGGTCCCCTGTGGTGTTTTTGGTTATTTTTATTAAATCTCGTCGACAAGCAGGGGAAAGGGGCGTGGTCTAGCGACGGCAGCACGGGCGGAGGCGTTCACCGGCTCCGGCGTCCTTCGCGTTNNAGCTTGGTCAGGAGGGCGCTCAGGGCGGCGACGTTGRTCGGGCCGTCGTTGGTCAGCGYGTTGGCTCGATGGCGGGCGAGGACGGGCGAGGGGCTCAACGGCGGGGGCGGGGGCCCGGTGCGGCCCGSGRTGGAAAATAGGAGGGACATGCCCCCAGTCGTACACGGGATTTTCCGCCTCAATGTMCGGGSWGGCCGGCGCTGCATTCGCCGTGTTCACGCAGACGTTTTCGARGACCCGCATCCATGGTCTGTCCTCGTAGMCACGCCCCCCGTCCTCGCTCACCGTCTCGTATATTGACTCGTCGTCCTCGTAGGGGGCGTGCCGTTCGCGGGCCGAGGCGGCGTGGGTGGCTYTGTGGCGGGCGTCGTCGTSGTCGTCGGCCGTCAGMTACGTGACTTCCATCTGGTCGGKTTCTCCCTCCGGGGCGGGTCSSNACACCCGTGGCCGATCGAGGCTCCCCAGAGACGCGCGCCGGACGAGGAGGGGGCACGTCGCCACCGGCGGTCGCCTGTCGGGTCCCGCGCCGTTACGGGCCGGGAGGCGCGGGGGCACCTCCCCCATGTGCRTGTANNACGKGGCCGGCTGTGCGGCCGCAGCGGGGGGCTCGGTGACCGGGTCGCCCGCATCCGGAAGCRGGGGCCCCGCGCCGTCCGCGCGGCGCCTCCGGAACCGCCGGGTGGACGCGGCARKCGAGYGTAGGCGAGGTCGGGGGAGGGGCGGGSGCYCGTTGTCGCGCCGCGCCCGCTGAATCWTTTCCCGACAGGTMCCACCGCCCGCGCGATGCCCMCCCGGGCCGCGGGCCATATCGTCCGGGGGAGGCCCCGCGGACCACGTCGTCCGGCGAGACGCCACGAGCCGCAGGATGGACTCGTAGTGGAGCGACGGCGCCCCGCTGCGGAGCAGATCGGCGGCCAGGGCGGCCCCGAACCMAGCCTTGATGCTCAACTCCATCCGGGCCCAGCTGGGGGCGGTCATCGTGGGGAACAGGGGGGCGGTGGTCCGACAGAAACGCTCCTGGCTGTCCACCGCGGCCCGCAGATACTCGTTGTTCAGGCTGTCGGTGGCCCAGACGCCGTACCCGGTGAGGGTCGCGTTGATRATTARCTGGGCGTGGTGATGGACGATCGACAGAACCTCCACCGTGGATACGACGGTATCCACGGTCCCGTACGYACCGCCGCTCCGCTTGCCGGTCTGCCACAGGTTGGCYTGGCGCGTCAGGTGGCCGAGGACGTCGCTGACCGCCGCCCTGAGCGCCATGCACTGCATGGAGCCGGTCGTGCCGCTGGSACMCCGGKCCAGATGGCGCGCGAACGTTTCCGCGGGCGCCTCCGKGCTGCCGCCGAGCGGGAGGAACTGACGATTGGASGGACTCAGCCGGTGACATACGTGCTTGTCCGTCGTCCWCAGCATCCAGGACGCCCACCGGTACAACACGGAGACGTAGGCCAGGAGCTCGTTGAGCCGCAGTGCGGTGTCGGTGCTAGGGCGGCKTGGGTCCGCCGGGCGCATCMAGAACATGTACTGCTGAMTCCGATGGAGGGCGTCGCGCAGGCCGGCCACGGTGGCGGCGTACTTGGCCGCCACGGCCCCGCTCTTGAACGGGGTGCGCGCCAGCAGCTTKGGCGCCAGGGTGGGCCGCAGCAGCACGTGAAGGCTGGGGTCGCAGTCGCCCACGGGGTCCTCGGGGACGTCCAGGCCGCTGGGCACCACCGTCTGCAGGTACTTCCAGARCTGCGTGAGGATGGCGCGGCTCAACTGGCCGCCGGGCAGCTCCACCTCGCCCAGCGCCTGGGTGGCGGCCGAAGCGKAKYGCCGGATGTACTCGTAGTGCGGGTCGCTGGCGAGCCCGTCCACGATCAMGCTCWCGGGAACCGTGTTGTGTTGCCGCGCGGCCAACCGGACGCTGCGATCGGTGCRGGTCAGAAACGCCGGCTGCGCGTCGTCGGAGCGCTGCCGCAAGGCGCCCACGGCCGCGCCRRGGAGNNNNNTGGGGAGCNNACACCCGCCGAAGATGCGCCGCTCGGGAACGCCCGCGTTGTCGCCGCGGATCAGGTKGGCAGGCGTCAGGCACCGCGCCAGCCGCAGGGAGCTCGCGCCGCGCGTCCGGCGCTGCATGGTGACGCCCGTTCGGTCGGGACCCGCCGGTCGGAGTTRTGCCGCGTCCAGGGCCATCGGGGCGCTTTTCGTCGGGAGGAGCTTATGGGCGTGGCGGGCCTCCCAGCCCGGTCGCGCGCCTCMCCGACACGTGCGCCCGCAGGGCGGCGGCCCCCTCGTCTCCCATCAGCAGTTTCCTAAACTGGGACATGATGTCCACCACGCGGACCCGCGGGCCCMACASAAACCCGCCGCTTACGTKGGCGGGRSGGAAGGGCTCCAGGTCCTTGAGAAGAARGGCGGGGTCTGCCGTCCCGGACACGGGGKCCCGCGGCGCTGAGGAGGCGGGGCGCAGATCSRCRTGCTCCGCGGCCGCGCGGACGTCCGCCCAGAACTKKCCGGGGGTGGTGCGCGCGTACAGGGGCTGGGTCGCTCGGAGGACGCACGCGTAGCGCAGGGGGGTGTACGTGCCCACCTCGGGGGCCGTGAATCCSCMGTCAAACGCGGCCAGTGCCRCGCACGCMACCACGGTGTCGGCAAMSCCCAGCAGCCGCTGCAGGACGAGCCCGGCGGCCAGAATGGCGCGCGTGGCCGCCGCGTCGTCCCGGCGCCGGTGCGCGTCMMCGCACGCCCGGGCGTACTTTGTGGYCACGGTCGCCAGGGCCGTGTGCAGCGCGTACACCGCRGCGCCCAGCACGGCGTTGAGCCCGCTGTTGGCGAGCAGCCGGCGCGCTGCGGTGTCGCCCAGCGCCTCGTGCTCGGCCCCCACGACCGCGGGGCTTCCCMGGGGCAGGGCGCGAAACAGCTCCTCCCGCGCCACGTCCGCAAAGGCSGGGTGGTGCACGTGCGGGTGCAGGCGCGCCCCCACGACCACCGAGAGCCACTGKTCCGTCTGCTCCGCCATCACCGCCAGCACATCCAGCACGCGCCCCAGGAACASSGCCNCCMGCGTCAAAWCGCACCGGACGGCGTCGRGATTGAAGCGGGCGAGCAGGGCCCCGGTGGCCAGGTACGTCATGCGGCCGGCATAGCGGGCGGCCACGCGACAGTCGCGGTCCAGCAGCGCGCGCACCCCGGGCCAGTACAGCAGGGACSCCAGCGAGCTGCGGAACACCGCGGCGTCGGGGCCGGATTGSGKGGACNTAACCCCCCTGATCTCAGTAACGGCACGGCCGCGGCCCCGACGGGACGCAACGCCGTGAGGCTCGCGAACTGCCGCCTCAGCTCGGCCGCCCYGTCGTCCAGGTCAGACCCGCGCGCCTCCGCGTGAAGGCGCGTCCCGCACACCCACCCGKTGATGGCCAGCCGCACGACGGCATCCGCCAAAAAGCTCATCGCCTGGGCGGGGCTGGTYTGTGTTCGACGATCCGTCAGGTCAAGAATCCCATCGCCCGTGATATNCNWGGCCAACGCCTCGCCCTGCTGCAGGGTTTGGCGGAAAAACACCGCGGGGTTGTCGRGGGAGGCGAAGTGCATGACCCCCACGCGCGATAACCCGACCGCGCTATCCGGACACGGGTACRACCCGGCCGGATGCCCCAGGGCKAGGGCGGAGCGCACGGACTCGTCCCACACGGCAACCTGAGGGGCCAGTCGATCCAACGGGAATGCCGCCCGGAGCTCCGGGCCCGGCACGCGTCCCTCCAGAACCTCCACCTTGGGCGGGGAACGGGCCCCGCCGCCGTCCTCCGGCCCGACGGCTTCCGGGTAGTCGTCCTCCTCGTACTGCAGCTCCTCTAGGAACAGCGGCGACGGCGCCACCCGCGAACCGCCGACCCGCCCCAAAATAGCCCGCGCGTCGACGGGACCCAGGTATCCMMCCTGCCGGGCCTGCGGAGGACCGCGGGGAACCTCATCATCATCGTCCAGGCGACCGCGCACCGACTGGCTACGGGCCGCATCGGGCCCGGGGCGCTGCCGGGACGCTCGGCGATGGGATGTGGGCGGGGCTTCCGACGCGCGCCGTCGTCGGGCTCGCGGGCCTTCCCGTCGACGGCGCACGGGCGGCTCGTCGCCCGCCATCTCCTCCAGAGCCTCKAGCTCGCTGTCGTCATCCCCGCGGAACACCGCACGCAGGTACCCCAKGAACCCCACCCCATCGCCCGCTGGCTCGTCCGCCACGGGCGAGGCGCGGGGGCGGGTGGATGCGCGCCTCCTGCGCCCYGCGGGTTCGCGAGCCGACATGGTGGCGATAGACGCGGGTTATCGGATGTCCGCTACCCCMCAAAAAAGAAAAAGAACCCACAGCGCGGATGGAGGCCGGGGTAGGTGCCGCCGGACCCCSTCGCGATGGGAATGGACGGGAGCGACGGGGCCGGCGCAAAAAAACGCAGTATCTCCCGCGAAGGCTACCCGCCGCCCCAGCCCCCGGCCAGCAATGCGGAAACGGTSCCGCGCTCTCGCCKTYATWATCGGGCCGCCCTGCGACACAATCACCCGTCCGTGGTTTCGAATCTACACGACAGGCCCGCAGACGCGGCWSRCACACACGCCGGCAACCCAGACCCCAGCGAGTTGGTTGCGCGGTTCCGTCTCCTGGCTAGTTCTTTCCCCCACCACCAAMTAATCAGACGACAACCGCAGSTTTTGTAATGTMTGTGCTCGTGTTTATTGTGGATACGTCCCGGTGACGGGAGGGGAAAACCCAGACGGGGGATGCGGGTCCGGTCGCGCCCCCTACCCACCGTACTCGTCAATTCCAAGGGCATCGGTAWWCATCTGCTCAAACTCGAAGCCGGCSATATCCAGAGCGCCGTAGGGGGCGGAGTCGTGGGGGGTAHRTCCCGGCCCCGGGGAATCCCCGTCCCCCAACATGTCCAGATCGAARTCGTCTAGCGCGTCGGCATGCGCCATCGCCACGTCCTCGCCGTCTAAGTGGAGCTCGTCCCCCAGGCTGACATCGGCGCCGGGGGGGCCGTCGACAGTCTGCGCGTGTGTCCCGCGGGGAGGAAGGACAGGCGCGGAGCCGCCAGCCCCGCCKCTTCGGGGGCGTCGTMGTCCGGGAGATCGAGSAGGCCCTCGATGGTAGACCCGTCATWTTTTTTCGTACGCGCGCGGCTGTACGCSTGTTCCCGCATGACCGCCTCGGAGGGCGAGGTCGTGAAGCTGGAATRCGAGTCCAACTTCGCCCGAATCAACACCATVATGACGCCAGAGGCGCGGGCCTGGTTGCCATGCAGGGTGGGAGSGRTCGTCAACGGCGCCSCTGGCTCCTCCGYAGCCGCGCTGCGCACCAGCGGGAGGWYSAGGTGCTCGCGAATGWRGTWYMGCTCCCGCAGCCGGCGGGCCTCGATTGGCACTCCCCGGACGGTGAGCGCTCCGTTGACGAACATGAAGGGCTGGAACAGACCCGCCAACTGACGCCAGCTCTCCAGGTCGCAACAGAGGCAGTCAAACAGGTCGGGCCGCTTCATCTGCTCGGCRTACGCGGCCCATMCGATCTCGCGGGTCAAAAATAGATACAAATGCAAAAACAGAACACGCGCCAGACGAGCGGYCTCTCGGTMGTACCTGTCCGCGATCGTGGCGCGCAGCATTTCWCCCAGGTCGCGATCGCGTCCGCGCATGTGCGCCTGGCGGTGCAGCTGCCGGACGCTGGCGCGCAGGTACCGGTTCACGGCCGAGCAGAAGTTGRCCAACACGGTTCGATAGCTCTCCTCCCGCGCCCGTAGCTCGGCGTGGAAGAAAMGSGAGAGCGCTTCGTAGTAGAGCCCGAGGCCGTCGCGGGTGGCCGGAAGCGTCGGGAAGGCCACGTCGCCGTGGGCGCGAATGTCGATTTGGGCGCGTTCGGGGMCGTACGCGTCCCCCCATTCCACCACATCGCTGGGCAGCGTTGATAGGAAGTTACACTCCCGGTACAGGTCGGCGTTGGTCGGTAACGCCGAAAACAGATCGGAGTWCCAGGTATCGAGCATGGTACATAGCGCGGGGCCCGCGCTAAAGCCCAMGTMGTCGAGGAGACGGAAGAAGAGGGCGGCGGGGGGGACGGGCATGGGCGGGGAGGGCATGAGCTGGGCCTGGCTCAGGCGCCCCGTTGCGTACAGCGGAGGGGCCGCCGGGGTGTTTTTCGGGACCCCCGGCCGGGCGGGGGGGCGGTGGCGAAGCGCCGTCCGCGTCCATGTCGGCAAACAGCTCGTCGACCAAGMGGTCCATTGGGTGGGGTTGAAACGGGAAAGACGATATCGGGCAGTTGATGCGATCGTCCCCGCCCGCCCAGAGARGGTGTGACGCCCGACGGCGCGGGAAGAGAAAAACCCCCAAACGCGTTAGAGGAMCGGACKGACCTTATGGGGGGAAGTGGGCAGCGGGAACCCCGTCCGTTCCCTAGGAATGWSAGCCCGTGGTCGCCACCCCGCATKWAASCAACCCGCACGGGCCGCCCCGTACCTCGTGACTTCCCCCCACATTGGCTCCTGTCACGTGAAGGCGAACCGAGGGCGGCTGTCCAACCCACCACCCCGCCACCCAGTCACGGTCCCCGTCGGATTGGGAAACGRAGGCACGCAACGCCAACACCGAATGRACCCCTGTTGGTGCTTTATTGTCTGGGTACGGAAGCTTCTCACTCGACGGGACGTCTGGGGCGAGAAGCGGAGCGGGCTGGGGCTCGAGGTCGCTCGGTGGGGCGCGACGCCGCAGAACGCCCTCGAGTCGCCGTGGCCGCGTCGACGTCCTGCACCACGTCYSACTTCACCAACTCGTTGGCGCGCTGAAGCAGGTTTTTGCCCTCGCAGACCGTCACGCGGATGGTGGTGATGCCAAGGAGTTCGTGGAGGTCTTCGTCTGTGCGCSGACGCGACATGTCCCAGAGCTGGACCGCCGCCATCCGGGCRTGCATGGCCGCCAGGCGCCCGACCGCGGCGCAGAAGACGSKCTTGTTAAAGCCGGCCACCCGGGGGGTCCMTGGCGCGTCGGGGTTTGGGGGGGGGSSGCTAAMTCGCAGCTTTCTGGCCAGCCCCTGCGCGGGTGTCTTGGATCGGGTTGGCGCCGTCGACGCGGGGGCGTCTGGGAGTGCGGCGGATTCTGGTTGGGCCGATTTCCTGCCGCGGGWGGTCTCCGCCGCCGGGGCCGCGGGGGCCTTAGTCGCCACCCGCTGGGTTCGGCGGGMCCSGGGGGCGGTGGTGGGTGCGCGTCCGGCCCCTCCGGACCCAGCGGGTGGCGGAGGCGCCCGCGCAGGCCCCGGGCCGGACAAAACCGCCCCGGAAACGGGACGCCGCGTCCGGGGGGCSTCCGGGTGTTCGTCGTCTTCGGATGACGAGCCCCCGTAGAGGGCATCTTCCGACTCGTCGTACTGGACGAAACGGACCTCGCCMCTCTGGCGCGAGCGTGTCWGCAGGGCGCCACGGCGGAGGGTGTCAGGCGGACTATCGGGACTCGCCATACCTGAAGACGGGSTGTAGTACAGATCGRAGTACTCATCGCGCGGAASCTYCCGCGGTTCCGACTTCACGGAGCGGCGAGAGGTCATGATTCCACGAACACGCTAGGGTCGGATGCGCGGACRRGTAGGCCTGGGTTCGGWCGGCGGGGGTGGTGCAGGTGTGGAGAGGTCGAGCGATAGGGGCGGCCCGGGAGAGAAGAGAGGGKCCGCAAAACCCACTGGGGATGCGTGAGTGSYCCKCTGTGGGCGGTGGGGGAGAGTCTTATAGGAAGTTAATATAACCACAACCCATGGGTGGAACCAATCCCCAGGGGCCAAGAAACAGACACGCCCCAAACGGTCTCGGTTTCCGCGAGGAAGGCAAAGTCCTGGGACACCCTCCACCCCCACCCCTCACCCCACACWGGGCGGATTCAGGCGTGCCCGGCAGCCAGTAGCCTCTGGCCGATCTGACAGACGGGTGCGATAATNCACGCCCATCGAGGCCATGCNNACNTNAAAGGNNACCNGGGCCCCCGSGGCAGACATTTGGCCAGCGTTNGGKTCTCGCACCGCGCGCCSCCCATCCCATCGCGCCCGSCCTCCTCGCCGGGCGGCTCCCCGTGCGGGCCCGCGTCTCCCGCCGCTAWGGCGACGAGCAAGACAAACAAYCGGCCCGCCCGACAGAKCCKTCTGGGTGGGCCCATCGTCCCWAACAGGAAGATGAGTCAGTGGGGATCCGGGGCGATCCTTGTCCAGCCGGACAGCTTGGGTCGGGGGRCCGATGGCGACTGGCACACGGCCGTCGCTGATCGCGGGGGCGGAGTCGTGCAWCTGAACCTGGTCAACAGGCGCGCGGTGGCTTTTAGGCCGAAGGTCAGCGGGGACTCCGGATGGGCCGTCGGCCSCGTCTCTCTGGACCTGCGAATGGCTMTGCCGGCTGACTTTTGCGCGATTATTCACGCCCCCGCGCTAGCCAGCCCCGGGCACCACGTAATRMTGGGTCYAATCGACTCGGGGTACCGCGGAACCGTTATGGCCGTTGTCGCAGCGCMTKTAACGTCGCGGGAATTTTCCCCCGGGACCCTGCGGGTCGACGTGACGTTCCTGGACATCCTGGCGACCCCSCCGGMCCTCACCGAGCCGATTTCCCTGCGGCAGTTCCCGCAACTGGCGCCCCYCCNTCCAACCGGGGCCGGGATACGCGCAGATCSTTGGCTGGAKGGGGCGCTCGGGGCCCNNAGCGTCNNCGGCCCKACCGGCGCGACGCCGAGGGCGGTCCCTCGTCTATGCCGGCGAGCTGACGCCGGTTCAGACGGAAGTCGGGGACGGCCCTCGAGAAGCCATCGCCTTCCTTCSWAAAYGCGAGGAGGATGCCGGTTTCGACATTGTCGTCCGTCGCCCGGTCACCGTCCCGGCAAACGGCACCACGGTCGTGCAGCCATCCCTCCGCATGCTCCCCGCGGACGCCGGGCCCGCGGCCTGCTGKGTGTTGGGGCGGTCGTCGCTCAACGCCCGCGGCCTCCTGGTCGTTCCTACGCGCTGGCYCCCCGGGCACGTATGTRCGTTTGTTGTTTACAACCTTMCGGGGGTTCCTGYGAYCCTCGAGGCCGGCGCCAAGGTCGCCCGGCTCCTGGTTGCGGGGGCGGACGCTCTTCCTTGGATSCGCCCGGACAACTTTCWGKSGACCAAAGCGCTTCGAAACTGTCCCAGKGGTGTTCCGGACTCAACCGCCGAACCCAGGAACCCGCCGCTCCTGGTGTTTACGAACGAGTTTGACGCGGAGGCCSCCCCGAGCGAGCGCGGGACCGGGGGTTTTGGCTGAAACGGTATTTAACCCACAGCTTTGKGTTCGGTCCGGGCAATAACGGACGTTTGTATCGCATCTTTCCTGTGTGTAGTTGTTTATGTTGGATGCCTGTGGGTCKATCACACCCGCCCCTCCATCCCACAAACACAAAACACACGGGTTGAATAAAAACACGCGYTTATTGACCCAAAMSACACGGAGCTGCTCGAGATGGGCCAGGGCGAGGTGCGGTKGGGGAGGCTGTAGGTCTGGGAACGGAAGCGCGGGGACACGATTCCGGTTTGGGGTCCGGGAGGGCGTCGCCGTTTTGGGCGGCAGGCGCCAGCGTAASCTCCGGGGGCGGCGWGTGGGGCMGKCCCAAGGWGGGCGCCTCGGTCACCCCAATCCCCCCCGACCGGGTTCCCCCGGCAACCCCGAAGGCGGAGAGGCCAASGGCCCGTTCGGCGATGGCCACATCCTCCATGACCACGTCACTCYCGGCCATGCTCCGAATAGCCTGGGAGACGAGCACATCCGCGGTCTTGTCAGCCGCCCCCACGGACACTTCCATCTGCAGGATGGTGGMCWTACACGTGTCCGCCAGGCGCCGCATCTTGTCCTGATGGGCCGCCACGGCCCCGTCGATCGTGGGGGCCTCGAGCCCGGGGTGGTGGCGCGCCAGTCGTTCKMCGTTCACCATGCAGGCGTGGTACGTGCGGGCCAAGGCGCGGGCCTTCACGAGGCGTCGGGTGTCGTCCAGGGACCCYTGGGCGTCATCGAGCGTGATGSGSGCGGGAAGTAGCGCGTTAACGACCGCCAGGGCCTCCTGCAGCCGCGGCTCCGCCTCCGAGGGCGGAACGGCCGCGCGGATCATCTCATATTGTYCCTCGGGGCGCGCTGCCCAGCCACATRKAGMCCCGAGAAGAGAAGCCATCGCGGGCGGGYACTGGCCCKTGGGCGCGCGGACGCAATGRGGCAGGAAGACGGAAGCCGCGGGGAGAGGCGGGCGGCCGGGAMTCCCGTGGAGGTGACCGCGCTTTATGCGACCGACGGGTGCGTNAKSACCTCTTCGATCGCCCTCYTCACAAACTCTCTACTGGGGGCCGAGCCGGKYGATACATTCAGCTACGACGCATACACGCACGATGGCCGTGCCGAYGGGCCCACGGAGCAAGACAGGTTCGAAGAGAGTCGGGCGCTCTACCAAGCGTCGGGCGGGCTAAATTKCGACTCCTTCCGAGTAACCTTTTGTTKMTTGGGGACGGAAGTGGGTGGGAMYCACCAGGCCCGCGGGCGAACCCGACCCAKCTTCGTCTGTCGCTTCGAGCGAGCGGACGACGTCGCCGCGCTGCAGGACGCCCTGGCGCACGGGWCCCCGCTRCAMCCGGACCACATCGCCGCCACCCTGGACGCGGAGGCCACGTTCGCGCTGCATGCGAACATGATCCTGGCTCTCACCGTGGCCATCAACAACGCCAGCMCCCGCACCGGACGCGACGCCGCCGCGGCGCAGTRKGATCAGGGCGCGTCCCTACGCTCGCTCGAGCGGCGCACGTCCCTGGGACAACGCGRCCTTACCWCGCTMTACGTCCACCCCGAGGTGCGCGTGCTTGCCGCGTACCGCAGGGCGTAKYRTGGAAGCGCGCAGAGTCCCTTCTGGTTTCTTAGCMCATTCGGGCCGGACGAAAAMAGCCTGGTGCTCACCACTCGGTAAGTCCTGCTTCAGGCCCAGCGCCTGGGGGGCGCGGGGGCCACSTACGACCTGCAGGCCATCAAGGACATCTGCGCCACCTACGCGATTCCCCACGCCCCCCGCYCCGACACCGTCAGCGCTGCGTCCCTGACCTCGTKWGCCGCCATCACGCGGTTCTGTTGCACGAGCCAGTACGCCCGCGGGGCCGCGGCGGCCGGGYTTCCGCTTTACGTGGAGCGCCGTATTGCGGCCGACGTCCGCGAGACCRGTGCGCTGGAGAAGTTCATAACCCACGATCGCAGTTGCCTGCGCGTGTCCGACCGTGAATTCATTACGTYCATCTACCTGGCCCATTTTGAGTGTTTCAGCCCCCCGCGCCTGGCCACGCATCTTCGGGCCGTGACGACCCACGACCCCAMCCCCGCGGCCAGCACGAAGGTGCCCTCTCCCCTGGGCAGGGAGGCCGTGGAACAATTTTTTTGTCACGTGCGCGCCCAACTGAATATCGGAGAGTACGTCAAACAGTTCGTGACCCCCCGGGRRSSCGTCCTGGATGGCGATACGGCCAAGGCCTACCTGCGCGCTCGCACGTACGCGCCCGGGGCCCTGACGCCCGCCSCCGCGTATTGCGGGGCCGTGGACTCCGCCACCAAAATGATGGGGCGTTTGGCGGACGCCGAAAAGCTCCTGGTCCCCCGCGGGTGGCCCGCGTTTGCGCCCGCCAGTCCCGKGGCGGACACGGCGGGCGGCACGCCGCCCCCACAGACCTGCGKAMTTGTCAAGCGCCTCCTGAGACTGGCCGCCACGGAACAGCAGGGCACCACACCCCCGGCGATCGCGGCGCTGRTCCGTAATGCGGCGGTGCAGACKCCCCTGCCCGTCTACCGGATATCCATGGTCCCCACGGGACAGGCATTTGCCGCGCTGGCCTGGGACGACTGGGCCCGCATAACGCGGGACGCTCGCCTGGCCGAAGCGGTCGTGTCCGCCGAAGCGGCGGCGCACCCCGACCACGGCGCGCTGGGCAGGCRGCTCACGGATCGCATCCGCGCCCAGGGCCCCGTGATGCCCSCKGSSGGCCTGGATGCCGGGGGGCAGATGTACGTGAATCGCAACGAGATAKTCAACGGCGCGCTGGCAATCACAAACATCATCCTSGATCTCGACATCGCCCTGAAGGAGCCCGTCSCCTTTCGCCGGCTCCACGAGGCCCTGGGCCACTTTAGGCGCGGGGCTCTGGCTGCGGTTCAGCTCCTGTTTCCCGCGGCCCGCGTGGACSYCGACGCATATYCCTGTTATTTTTTCAAAAGCGCATGTCGGCCCGGCCCGGCGTCCGTGGGTTCCGGCAGCGGACTCGGCAACGACGACGACGGGGACTGGTTTCCCTGCTACGACGACGCCGGTGATGAGGASWGGGCGGAGGACCCGGGCGCCATGGACACATCCCACGATCCCCCGGACGACGAGGTTGCCKACTTTGACCTAYGCCACGAAGTCGGAGACACGGCGGAACCTCGCGAAACGGATTCGCCCGTGTGTTCCTGMMCCGACAAGATCGGAAGTCGGGYGTGCCTGCCCGTCCCCGCCCYGTACGTCGTCCACGGTTCTCTRACGATGCGGGNGGTGGCACRGGTCATCCAGCAGGCGGTGCTGTTGGACCGAGATTTTGTGGAGGCCATCGGGAGCTAMSGCAAAAACTTCCTGTTGATCGATACGGGACAATACGCCCACGGCCAGCGCCTGCGCTTGCCGYMKTTTGCCAAAATCGSCCCCGACGGGCCTGCGTGCGGAAGGCTGCTGCCAGTGTKYGTGATCSCCCCCGCCTGCAAAGACGKTCCGGCGTTTGTCGCCGCGCACGCCGACCCGCGGCGCTTCCATTTTCACGCCCCGCCCTCCTATCTCGCTTCCCCCCGGGAGATCCGTGTCCTGCACAGCCTKGGTGGSGACTATGTGAGCTTCTTTGAAAGGAAGGCGTCCCGCAACGCGCTGGAACACTTTGGGCGASGCGAGACCCTGACGGAGGTCCTGGGTCGGTANNACSTACAGCCGGATGCGGGRGGGAMCGTCGAGGGGTTCGCATCGGAACTGCTGGGGCSGATCGTCGCGTGCATCGAAACCCACTTTCCCGAACACGCCGGCGAACAKCAGSCCGTATCCGTCCGGCGGGCCGTCAGTCATGGCGACTGGGTCCTCCTACAGCTAGKCCCCGTTCGCGGCACCCTGCAACAAAGCCTGTCGTGTCTGCGCTTYAWGCMCGGCCGGGCGAGTCGCGCCACGGCGCGGACATTCGTCGCGCTGAGCGTCGGGGCCAACMACCGCCTGTGCGTGTCCTTGTGTCMGCCGTGCTTTGCCGCCAGATSCGACAGCAACCGCCTGCACACGCTGKTTMCCATTGACGCCGGCACGCCATGCTCGCCGTCCGTTCCCTGCAGCACCTCWCCACCGTCGTCTTGATAACGGCGTACGGCCTCGTGCTCGTGYKGTACTCCGTCTTCGGTGCCAGTCCGCTGCACCGATGTANTTNNGCRRCACGCCCCACCGGCACCAACAACGACACCGCCYACGTGKGGATGAAAATGAACCTGACACACTTGTTTCTGGGGGCCCCGACGCACCCCCCCAACGGGGGCTGGCGCAACCACGCCCATATCTGCTACGCCAATCTTATCGCGGGWAGGGKCGTGCCCTTCCAGGTCCCACCCGACGCCATGAATCGTCGTATCATGAACGTCCACGAGGCWGTTMACTGTCTGGAGACCTCAAGGTACASTGTGGTGCGTCTGGTGGTCGGGGGGTRGTTCCTGTWKCTGGCGTTCGTCGCCCTCCACCAACGCCGATGTATGTTTGGCGTCGTGAGTCCCGCCCACAAGATGGMRGCCCCGGCCACCTACCTCTGGAACKWCGCAGGCCGCATCGTATCGAGCGTGTTCCTGCAGTACCCSSACACGARAATTACCCGCCTGCTCTGCGAGCTGTCGGTCCAGCGGCAAAACCTGGTTCAKYTGTTTGAGACGGAAGCGGTCACCTTCTTGTACCACCGCCCCGCCATCGGGGTCATCGTMKGCTGCGAGTTGATGCTRWCCKGTGTGGCCGTGGGTCTCATCGTCGGCACCGCKYTCATATCCCGTGGGGCATGTGCGATCACATACCCCCWGTTKCTGACCATCACCACCTGGTGTTTTGTCTCCACCATCGGCCTGACWGAKCNGATNGTATTCTGCGGCGGGGCCCGGCCCCCAAGAACGCAGACAAGGCCGCCGCCCCGGGGCGATCCAMSGGGCTGTCGGGCGTCTGCGGGCGCTGTTGWKCCATCATCCTCTCGGGCATCGCAGTGCGATTGTGTTAKATCGCCGTGGTGGCCGGGGTGGTGCTCGTGGCGCTTCACTACGAGCAGGAGATCGGAAGGCGCCTGTTTGATGTATSCCATCACATCCAGGCCGGCGTAACCCGGAACGAGMTWTGCAAATTGGAAACTGTCCTGTCTTGGGGCCCACCCACCCGACGCGTCATATGCAAATGAAAATCGGAAGCCCGAGGCCACGTGTAGCCTGGATCCCAACGACCCCGCCAAAGGGTCGCAATTGGCCGTCCCGTTACCAAGACCAACCCMGCCAGCGTATCCACCCCCGCCCGGGTCCCCGCGGAAGCGGAASGGTGTATGTGATATGCTAATTAAATACATGMSACGTACTTATGGTGTCTGATTGGTCCTTGTCTGTGCTGGAGGTGGGGCGSGGGCCCCGCCCGGGGGGCGGAACGAGGAGGGGTTTGGGAGAGCCGGCCCCGGCACCACGGGKWTRAGGRYWTCCACCACCCGGCCGGTGGTGGTGTGCAGCCGTGTTCCAACCACGGTCACGCTTCGGTGCCTCWCCCCGATTCGGGCCCGGTCGCTCGCTACCGGTGCGCCACCACCAGAGSCCWSMTCCGACACCCCAGCCCCGACGGCAGCCGACAGCCCGGTCATGGCAACTGACATTGATATGYKMAKYGACCTCGGCCTGGACCTCTCCGACACCGATCTGGACGAGWACCCCCCCGAGCCGGCGGAGAGCCGCCGCGACGACCTGGAATCGGAAGGCAGCGGGGAGTGTTCCTCGTCGGACGAGGACATGGAAGACWCCCACGGAGAGGAMGGACCGGAGCCGATACTCGACGCCGCTCGCCCGGCGGTCCGCCCGTCTCGTCCAGAAGACCCCGGCGTACCCAGCACCCAGACGCCTCGTCCGACGGAGCGGCAGGGCCSSCGCGATCCTCAACCAGCGCSSCGTAGTGTGTGGTCGCGCCTCGGGGCCCGGCGACCGTCTTGCTCCCCCGAGCAGCACGGGGGCAAGGTGGCCCGCCTCCAACCCCCACCGACCAAAGCCCAGCCTGCCCGCGGCGGACGCCGTGGGCGTCGCAGGGGTCGGGGTCGCGGTGGTCCYGGGGCCGCCGATGGTTTGTCGGACCCCCGCCGGCGTGCCCCCAGAACCAATCGGAACCCTGGGGGRCCCCGCSCCGGGGCGGGGTGGACGGACGGCCCCGGCGCCCCCCATGGCGAGGCGTGGCGCGGAAGTGAGCAGCCCGACCCACCCGGAGGCCCGCGGACACGGGGCGTGCGCCAAGCACCCCGGYRCCTGATGACGCTGGCGATYGCCCCCCCGCCCGCGGAYCCCCGCGCCCCGGCCCTGGAGCGAAAGGCGCCCGCCGCCGACACCATCGACGCCACCACGCGGTTGGTCCTGCCCTCCATCTCCGAGCGCGCGGCGGTCGACCGCATCAGCGAGAGCTTTGGCCGCAGCGCACAGGTCATGCACGAWNNCTNNGARCAGCCGTTTCCCGCCGCGACTWSCCGNCCGGTGTTGGCGGGCCAAGGAGGNNCCTTTGACGCCGAGACCAGACGGAASTCCTGGGARCCCTTGGTCGCCCACGGCCCGAKCCTCTATCGCACTTTTGCCGGCAATCCTCGGGCCGCATCGACCGCCAAGGCCATGCGCGACTGCGTGCTGCGCCAMGWRAATTTCATCGAGGCGCTGGCCTCCGCCGACGAGACGCTGGCGTGGTGCAAGATGTGCATCCACCACAACCTGCCGCTGCGCCCCCRGGACCCCATTATCGGGACGGCCGCGGCTGTGCTGGAYMACCTCGCCACGCGCCTGCGGCCCTTTCTCCAGTGCTACCTGAAGGCGCGAGGCCTGTGCGGCCTGGACGAACTGTGTTCGCGGCGGCGTCTGGCGGACATTAMGGACATTGCATCCTTCGTGTTTGTCATTCTGGCCAGGCTCGCCAACCGCGTCGAGCGTGGMGTCGCGGAGATCGAARACGCGACCCTWGGTGTCGGGGTCGGAGAGAAGATGCATTTCTACCACCCCGGGGCCTGCATGGCGGGCCTGATCGAAATCRARGCCACGCACCGCCAGGAGTGTTCGAGTCGTGYMTGCGAGTTGACGGCCAGTCATATCGTCGCCCCCCYGTACGTGCACGGCAAATATTTTTATTGCAATTCCCTGTTTTAGGTACAATAAAAACAAAACATTTCAAACAAATYRCCCCACGTGTTGTCSTTCTTTGCTCATGGCCGGCGGGGCGTGGATCACGGCAGATGGAGGGGGTGGGCYCGGCGTACGGCCTGGGTGGGCGGAGGGAACTAACCCAACGTATAAATCCGTCCCCGCTCCAAGGCCGSTGTCAYMCKGCCCTTAGGAGCTTCCCGCCCGGGCGCATCGGCCCGATTGCACTATGACAGCGACCWCCCTCACCAACCTGTTCTSRCGGGCCCCGGACACGACCCACGTGGCCCCCCCTTACTGCCTCAACGCCACCTGGCAGGCCGAAACGGCCATGCACACCAGCAAAACGGAMTCCGCTTGCGTGGCCGTGCGGAGYWMCCTGGTCCGCGCCTCCTGYSAGACCAGCGGCACAATCCACTSCTTTTTCTTTGCGGYMTACAAGGACACCCACCACACCCCTCCGCTGATTACCGAGCTCCGCAACTTTGCGGACCTGGTTAACCACCCGCCGGTCCTACGCGAACTGGAGGATAAGCGCGGGGGGCGGCTGCGGTGTGATCGGCCGTTTAGCGTCGGGACGATTAASCATGTCTCTGGGTCCGGCGCGTCCTCGGCGGGAGAGTACACGATAAACGGGATCGTGTACCACTGCCACTGTCGGYTTCCGTTCTCAAAAACATGCTGGATGGGGGCCTCCGCGGCCCTACAGCACCTGCGCKCCATCAGCTCCAGCGRCATGGCCGCCCGCGCGGCAGAGCATCGACGCGTCAAGATTAAAATTAACCAGWRATTTCCAACCCCCATGAATGTGCGSARCCCCCCCCAAAAAAATAAAGAGMMGTAACCCAAATTAACCAGGCGTGGTGTGAGTTTGTGGACCCAAAGCCCTCTCCGACAACGCGACAGGCCCGCGKGATCCGTGARACTTTTATTTATTAACTCACAGGGGCGCTTACCGCCACAGGAATACCAGAATAATGCGCACCACAATCGCGACCACCCCAAATACAGCATGGCGCCCCACCACGCCACAACAGCCCTGTCGCCGGTATGGGGCATGATCAGACGAGCCGCGAGCCGCGCGTTGGGCCCTGTACAGCTCGCGCGAATTGCGCCTGGGAGGCCGCCACGCGCCCGAGTTTTGCGTTCGTCGCTGGTCGTCGGGCACCAMMGCCCCGGACGGCTGTTCGGTCGAACGAACGGCCACGACAATGGCATAGGTTGGGGGGTGGTCCGRSMTCGCCTCGGCGTACGTCGGGRRGCCCGACAAGAGGTYGSWKGTGATGTCGGGTGGGGCCACAAGCCTGGTTTCCGGAAGRAACAGGGGGGTTGCCAATAACCCGCCAGGRCCAAAMCKCCGGCGCTGCGCACGTCGTTCGGCGCGGCGCCGGGCGCGCCGAGCGGCTCGCTGGGCGGCTTGGCGTGAGCGGCCCCGCTCCGACGCCTCGCCCTCTCCGGAGGAGGTTGGCGGAATTGGCACGGACGACAGGGGCCCGCAGAAAACGGTGGAGGTGGGTCCGTGGGGGTGTCCAGATCAATAACGACAAACGGCCCCTCGTTCCTACCAGACAAGYTATCGTAGGGGGGCGGGGGATCAGCAAACGCGTTCCCCGCGCTCCATAGACCCGCGTCGGGTTGCGCCGCCTCCGAAGCCATGGATGCGCCCCAAWGCCWCGACTCCCGCGCGCTAGGTCCTTGGGGTAAGGGAAGAACTCCTASYYACAATCCAAGCCAGCCAAGCYAATGGGCCACGCCTTCGGGGATSGGACYGGCACCCCGGCGGATTTTGWTGGGCTGGTACGCGTCGCCCAACCGAGGGCCGCGTCCACGGGATACGCCTTTTATAACCCCGGNGGTTCCCAACGATCAAGGSCAATCTAACTGGCTCCCCTCTMCCKCMTCTCCCCCTCTCCCCTCCTCTCCCCCTCTCTCCCTCTCTCCCTCTCSTCTCTCCCCCCCTCTCCCCTCTCCCCCTCTCCCCCCCTCTCCCCTCTCCCCTCCCCCCCTCCCCTCTCCCCTCCCCYYCTCYCCCCCYHTCCCCTCTCCCCTCTCCCCTCTCCCCTCTCCCCTCTCCCCTCTCCCCTCTCCCCTCTCCCCTCTCCCCTCTCCTCCCCTCTYCCCTCTCCCCCCTCTCCCCCCYCCCCCCCTCTCCCCCCTCTCTCCCCTCTCCCCTGCTCTTTCCCSGTGACACCCGACGCTGGGGGGTGTGGCTGCCGGGAGGGGCCGCGGATGGGBRGGCCTACTCGGTCTCCCGCCCCCGCCCCGCCCCACCGCCTTKSCTCCCCTTCGATCCCCTGCTGATSCCAACCCGTGCTCGTGGTGCGGGTTGGGTGGGGGGGAGTGTGGGTGGGGGKGCGCGGRRGGTGTCGGTGGTGGTGGTGGTGGTGGTGGTAGTRGKGATGGTGGTGATGGKGGGGGCGCTGGTTGGTSAMAAAAGGGAGGGACGGGGGCCGGCAGACCGACGGCGACAACGCTCCCAGGCGGCCGGGTCGCGGCTSTSMCGAGCGGCCCGGCCCGCGCTCCCCCCCCCCCCCCCCCCGGGCCGTGTCCTTGCTTTCCTTCCGTCTCCCCCCCCCTCCTCCTCCTCCTCSTTTTTCCAAACCCCGCCCACCCGGCCCGGCCCGGCCCGGCCACCGCCGCCCACCCACCCACCSCGGGAGACCCAGCCCCGGTCCCCCGTTCCCCGGGGGCCSTTATCTCCAGCGCCCCGTCCGGCGCGCCGCCCCCSGMCGCTMMACCCCATCCCGCCCCCGGGACCCCACATCTAAGCCCCCAGCCACACGCAMGAACMGACACGCAGAACGGCTGTGTTTATTTAAACAAACCGATGTCGGAATAAACAAACACAAACACCCGCGACGGGGGGACGGAGGGAGGGGGGTGACGGGGGACGGAAACAGACACAAAAAACAACCACAAAAAAAACAGMCACCCCCGACACCCCCCACCCCMTKCTCCTCGCCTTTTCCCACCCACCCCACGCCCCCACTGAGCCCGGTCGATCGACGAGCACCCCCGCCCACGCCCCCGCCCCTGCCCCGGCGACCCCCGGCCCGCACGATCCCGACAACAATAACAACMMCAACGGAAAKCGGCGGGGTGTTGGGGGAGGCGAGGCACAACCSAGGGGRWCGGGGGATGGAAKMACGGGAAGTGGAAGTCCTGATACCSRYCCGCAACCCCCCTGCCTTCCACCCTCCGGYCCCCCGCGAGTCCACCCGCCGGCCGGCCRCCGAGACCGAACACGGCGGCCGCCGCAGCCGCCGCAGCCGCCGCCGACACCGCAGAGCCGGCGCGCGCAMMSMCAAGCGGCAGAGGCAGAMAGGCCCAGAGTCATTGTNKATGTGGCCGCGGGCCAGCAGACGGMCCGCGACACCCCCCCCCGCCCGTGTGGGTATCCRRTCCCCCGCCCCGCGCCGGTYCMKYAAGGGCGCGCGTGCCCGCGAGATAKSRGTCCGTWAAGTGCTCTGCAGACAGRGGCACCGCGCCCGGAAATCCAKTAGGCCGCAGACGAGGAAAATAAAATTACATCACCTACCGACGTGGTGCTGTGGCCTGTTTTTGCTGCGTCATCTGAGCCTTYAKAAAMGCGGGGGCGCGGCCGTGCCGATCGCGGGTGGTGCGAAAGACTTTCCGGGCGCGTCCGGGTGCCGCGGCTCTCCGGGCCCSCCTGCAGCCGGGGCGGCSAMSGGGCGTCGGCGACATCSTCCSCCKRMGCGCCGGCCGGCCGCTGGTCTGTTTTTTGTTTTYYYYGTTTYGGGGGTGGGGGGTTABGGTTTCTGTTTTTTAATTCCGTCTGGGGTGTTTTTCGTTCCGTCGCCGGGATGTTTCGTTCGTTCGGCCCCTSRCGGGGCGAAGGCCGCGTMCGGCCCGGGACGAGGGGSSCCCGACCGCGGCGGTCCGGKCMCCGTCCGGGCCCGCTCGCCGGCACGCGACGCGRAAAAGGCCVGCCGGAGGCTTTTCCGGGTTCCCGGCCCGGGGCCTGAGATGAAGACTCGGGGTTACCGCCAACGGCCGSCCCCCGTGGCGGCCCGGCCCGGGGCCCCGGCGGACCCATCTTGCCCCGGCCCGGGGCCCCAMAACGGCCCGGCGCATGCGCTKKGGTTTTTTTTTTCTTKBTTTSTTTTGTCGGGCTCCGTCGCCTTTCCTGTTCTCGCTTCTCCCCCCCCCSTTCTTCACCCCCAYYYCCYTCCTCCCTCCCTTCCTCCCCCSTTTCNCMMTCGTCAAGGGCGCCCCGGTGNNNTNNTCRAAGACGCCGCGGTTCCAGGWRNACACCTGCTTCTCCCCAATAGAGGAGGAKGACCCAAACGACAGGGGGCGCCCCAGACGCKMAGGTCGGCCACGCCACTCGCGGGTGGGCTCGTGTTGCAGCACACCAGCCCGTTCTTTTCCMCCCCCCTCCCACCCTTMSTCAGACTCTGTTAGTTACCCGTCCGACCACCAACTGCCCRCTTATCTAAGGGCCGGCTGGAAGACCGCCMGGGGGTCGGCCGGTGTCGCTGTAACCCCCCACGCCAACGAGCAAGGTACTCCAAGAAGGCAKAYGTCCCACCCCGCCTGTGTTTTTGTGCCTGGCTCTCTATGCTTGRTCATTACTGCCTGGGGGGGGGTGCGGGGGAGGGGGGGTGTGGAAGGAAATGCACGGCGCGTGTGTACCCCCSCCTAARCAGATTCCTAAAGCGAGGACGTGGAGGAGTGGCGGGTGCCGGGGGACGGGGBYGATCTCTGGCACGCGGGGGTGGGAAGGGTCGGGGGAGGGGGGGATGGRGTACCGGCCCACCTGGCCGACGCGGGTGCGCGTGSYKMTGCACACCAACCCCACGTCCCCCGGCGGCSGCTADGAAGCACCGCCCCCCCTCCTTCGTCCCACCGAGCATGCCTGGGTGTGGGTTGNGTAACCAACACGCACATCCCYTCGTCTCCTGTGATTCTCTGGCTGCACCGCATTCTTGTTTTCTAATKATGTTCCTGTTTCTGTCTCCCCCCCCCCCCACCCCCTCCGCCCCACCCCCCAACACCMACGTCTGTGGTGTGATCGACCCYCTHTTGGGCGCCCCGTCCCGCCCCGCCACCCCYCCCGYCVWTTCACTCCCAACCCCCCCCGCCCTTGGTGGCGGCCAGAGGCCAGGTCAGTCCGGGCGGGCAGGCGCTCGCGGAAACTCGCCACCCACACCCAACCCACTGTGGTTCTGGCTCCATGCCAGGTGCGRGATGCTTTCGGGGATCGGTGGTCAGGCAGCCCGGGCCGCGGCTCWSWAGGTCGCACYCCAGCCTGCCCAACATGGCAMAACCACTCCCMCACGCACCCCCACTCCCACGCNCCSSCACTCCCTCCACTCCCACGCACCCCCACTCCCACTGTGATCCACTCCACCCCCACTCCCCCCCCACYMCCKSGCACCCCCGCGATACATCCAACACAGACAGGGAAAAGATACAAAAGTRAACCCTTATTTCCCAACAGACAGCAAAAATCCYCTGAGTTTTTTTTTATTWKGGCCAACACAAAAGACCCGCTGGTGTGTGGTGSCCGTGTCTTTCACTTTCCACCTCCCCGACWCGGATTGGCTGGTGTAGTGGGCGCGGCCAGAGASCACCCAGCGCCCGAHCMCCCCTCCCCACAAACACGGGGGGCGTCATTTAWTGTTTTCCCTSGTCCCGGGTCGACGCCSCCTGCTCCCCGGACCACGGGTGCCGTKACCGCAGGCTGCGGARGYCCAGGGCGCCMACKMGGGTGCCCTGGTCGAACAGCATGTYGCSCACGGAGGTCATCCAGAGGCTGTTCCACTCCGACGCGGGGGCCGACGGGTACTCGGGGGGCGTCACGTGGTCGCCCGCGGTCTCGGGGAGCAGGGTGCGGCGGCTCCAGCCGGGGACCGCGGCCCGCAGCCGGGTCGCCATGTTTCCCGTCTGGTCCACCAGGACCACGCGCTCCCCGATGTTTYCCGTCTCCATGTCCAGGATGGGCAGCACGTSCCCCGTGATCGTCTTGTTGACGTAAGGCGACAGGGCGACCWCGMTAGRCACCCCCGAGATGGGCAGGTAGCGCGTGAGGCCGCCCGCGGGGACGGCCCCGGAAGTCTCCGCGTGGCKCGTCTTCCGGGCACACTTCCTCGGCCCCCGCGGCCCAGAAGCAGCGCGGGGGCCGAGGRMGGCTTCCTCTTGTCTCCCTCCCAGGGCACCGACGGCCCCGCCCGAGGAGGCGGAAGCGGAGGAGGACGCGGCCCCGGCGGCGGAAGAGGCGGCCCCCGCGGGAGTCGGGGCCGAGGAGGAAGAGGCAGAGGAGGAAGAGGCGGAGGCCGCCGAGGACGTCARGGKCGTCMCGGGCCCACCCTGGCCGCGCCCCCCCSGCCCTGAGTCGGAGGSSRGGTGCGTCGCCGCCCTCTWSGCCCCTGCCGGCGCGAGGGRGRGACGCGTGGACTGGGGGRAGGGRGGACCCTGGCCCGACCCGCGCCTCTTCCTCGGACGCACCGCCGCCTCCTGCTCGACAGAGACGGAGGAGGGGAGCGGGGCGGCGCCGGAGGGGGCGGCGCCGCGGGMGGGCCCGTGCCCASCCTCCACGCCCGGCCYCCCCGAGCCGCGCGCCACCGTCGCACGCGCCCGGCACAGACTCTGTYSYTGGTWCGCGGCCTGAGCCAGGGACGAGTGCGACYGGSGCACACGGCGCGCGTCCGCGGGGCGGGCGGCCGGCTCCGCCCCGGGGGCCGGGGCGCGGGGGCCGGGCCCCGGAGGCGGCGCTCGCACGCACGGGGCCACGGCCGCGCGGGGGCGCGCGGGTCCCGACGCGGCCGAGGACGCGGGGGGCCCGGGGCGGGGGGCGGAGCCTGGCATGGGCGCCGCGGGGGGCCTGTGGGGAGAGGCCGGGGGGGAGTCGCTGATCACTATGGGGTCTCTGTTGTTTGCAAGGTGGGCGGGTCTGTTGATCGGGGGGCCCGTCCGGCCCCTCGGCCGCCCCGCCTCCGCTTCAACAACCCCAACCCCAACCCCAACCCCCSSTGMGGGGCCAGACGCYCCCCGCGGCGCCGCGGCTCGCGACTGGCGGGMGCCGCCGCCACCGCCGCTGCTGTTGGTGGTGGTGGWRGTGTTRCTGCTGCCGTGTGGSCCGATGGGCGCCGAGGGGGGCGCTGTCCGAGCCGCGGCCGGCTGGGGGGCTGCGTGAGACGCCCCGCCCGTCACGGGGGGCGCGGCGGCGCCKSTGCGGGGGGGGGCGCGGGGCGTCCGGCGGGGGGCGGGCGGTACGTWGTCTGCTGCAAGAGACAAMRGSGGGCGCGATCAGGTTRWGCCCCCTCCCCGGCCCGCCCTTTCCTCGCCCCCCCGCCCGCCTMTTCCTCCCTCCCCCCTCCTCCTCCTCCTCCYCCWSGGTCCTCGCCGCCCCCCGCCTCACCGTCGTCCAGGTCGTCGTCATCCTCGTCCGTGGTGGGCTCAGGGTGGGTGGGCGACAGGGCSMTCACCGTGTGCNCCCCCAGGGTCAGGTMSCGCGGGGCGAACCGCTGATTGCCCGTCCAGATAAMGCCCCCGGCCGTGCCCGCCCCGACGGCCTCCTCGGCCTCCATGCGGGTCTGGGGGYCGTTCACGATCGGGACGGTGCTGAACGACCCGCTGGGCGTGACGCCCACTATCAGGTMCACCAGCTTGGCGTTGCACAGCGGGCAGGTGTTGCGCAATTRCATCMAGGTTTTCATGCACGGGATGCAGAAGCGGTGCWTGCACGGGAMTGTGTCGCAGCGCAGGTGGGGCGCGATCTCATCCGTTCACACGGCGCACACGTCGCCCTCGTCGCTGYMCCCGTCCTCTCGAGGGGCGGCGCCCCCGCAACTGCCGGGGKCTTCCTCGCGGGGGHCACTCCCCCCCGAGACCGCCCCCCCATCCACGCCCTGCGGCCCCAGCAGCCCCGTCTCGAACAGTTCCGTGTCCGTGCTGTCCGCCTCGGAGGCGGAGTCGTCGTCATGGTGGTCGGCGTCCCSSMGCCCCCYCCCTTCGGTCTCCGCCTCAGAGTCGCTGCTGTCCGGCAGGTCTCGGTCGCAGGGAAACACCCAGACATCCGGGGCGGGCTAAGGGGAAAAAAGGGGRGGCGGGGATATCGMYCGTCAATCAGCGCCCACGAGTTCCCCGTCTCCCCCCCCCCGCCTCACAAAGTCCTGCVTCGCTGCTGGCCTCGGAAGAGGGGGGAGMAAGGGKACTACAACCAAAGGTGGTCTGGGTCCGTCCTTTGGATCCCGACCCCTCTTCTTCCCTCTTCTCCCGCCVTTGTGACGCACCGGAGTCGSGWTCGCCACGGCGTCCCYCAAAYCCGGCGGGCGGCTCCTCCCCACCCCCTAGATGCGTRTGAGTATGTGCGCCCTGCGCMTGAGTCAGTGGGGACGCATCCCCCTAMSRCGGCGACCCCGGTCCCTGTGTGTTTGTTGTGGGGVCGTGTCTCTGTGTRTCTGTCAGGGGGTCCCACGGCGACCCCGGGCCCTGCGTCTGAGTCMARGGGGCCATGTGTATGTGTTGGGGRNATCTGTATATATAAAGTCAGTCGGCCACATGGCGACCCCCAACAGGGCGACCCCGGTCCATGCTCTGGTCAGGGGGTTCCGCGCCCCCTGGCAAGGCGCCCCCGGTGTCTGGATATATAGTGTCACGGGGTTCCACGCCCSCBKASATCGCGCCCCAACATGGCGCCCGGCTCCCGTRYKTGAGCGGGTYCCCCAACATGGCGCCCCCCAATATGGCGCCCCAGACATGGCGCCCGGCCCCTCMSCTCGCGTTGGSGGCGGCGCTCAGGCCGGCGGGTACTCGCTCCGGGGCGGGGCKCCATGGSGGTCGTATGCGGCTGGAGGGTCGCGGACGGAGSGTCCCTGGGGGTCGAAAAATAGGCGGGGCTTCTGTGGTGATGCGGAGASGCGGCGGCCCGAGTCTGCCTGGCTGCTGCGTCTCGCTCCGAGNGCCGGNANNYNCGACCAGACGGTCGGGMCAGGGCTCCCACGCCTTTCCCCAYSCCNAAGGGGCGGCAGTGMCGATTCCCCCAATGGCCGCGCGTCCCAGGYRRRCCAGGCCCACCGCGGGGCGGCCCCGTCCCCGGKGACCAACCCGGCGCCCCCAAAGAATATCATTAGCRHGCACGGCCCGGCCYCCGATTTGGGGGAWCAACCCGGTGTCCCCCAAAGAACCCCATCAAAADGCCCCTCCCGCCGACGCAACGGSGGCTTGGCCTGCGTCGGCGCCCCGGGGCTTCCCGCCTTCCCGAAGAMWCTCATTACCATACCCGGAACCCCMGGNNAAYGCGGGTTCATTGAGCGACCCGCGGGCGCTKGCGCGAGGGGCCGBRWGTTCCGCCAAAAAAGCAATTAGMYMRGCCCGGAACCCCAGGGGAGTRKWTRCGCGCGGCGCGGGAGGCGGGGMAYACCGGGGCTGCCCATTGCCGGCCGCGGGAATTGCCGGAAGCGGGAAGGGCGGCCGGGGCCGCCCRTTAATGAGTTTCTAATTACCAWDCCGGGAAGCGGAACAARACCTCTTGCAAGTTTTTAATTACAATACCGGGAAGTGGGCGGCCCGGCCCACTGGGCGGGAGTTACCGCCCAGTGGGCCGGGCCCCGACGACTCGGCGGACGCTGGTTGGCCGGSCCCCGCCGCGCTGGCGGCCGCCGATTGGCCAGTSSCAMTCAGAGGGCGGGCCCGCCTCGGGGGCGGGCCGGCTCCCAGCGNNNCATGCGCGGCTCCTGCCTTCGTCTCTCCGGAGAGCGGCTTGGTGCGGAGCTCSSGGNAGCTCCGCGGAAGACCCAGGCCGCCTCGGGTGYAATGTSMGRCCGAGTTCGCCGGGCCGGCTCCGCGGGCCAGGGCCCGGGCACGGGCCTCGGGCCCCAGGCACGGCCCGATGACCGCCTCGGCCTCCGCCACCCGGCGCCGGAACCGAGCCCGGTCGGCCCGCTCGCGGGCCCWSSAGCCGCGGCGCGCCAGGCGGGCGGCCGAGGCCCAGWCCACCAGGTGGCGCACCCGGACGTGGGGCGAGAAGCGCACCCGCGCGGGGGTCGCGGGGGTCGCGGGGGTCGCGGGGGTCGCGGGGGTCGCGGGGGTCGCGGGGGTCGCGGGGGTCGCGGGGGGCTCCGGCGSCCCCTCCCCGCCCGCGCGTCGCAGGCGCAGGCGCGCCAGGTGCTCTGCGGTGACGCGCAGGCGGAGGGCGAGGCGCGGCGGAAGGCGGMAGGGGCGWGAGGGGGGGTGGGAGGGGTTAGCCCCGCCMCCCGGGCCCGCGCCGGGCGGTGGGGACCGGGGGCGGGSGGCGGCGGCGGTGGSGKKGGCMWCTGGCGCCGGCTCGGGCGGGGGGCTGTCCGGCCAGTCGTCGTCGTCGTCGTCGTCGGACGCGGACTCGGGRNNGTGGAKSYMCTGGCGCAGCAGCAGCGAACAAGAAGGCGKGGNCCCACTGGCSGGGGGCGGCGGCGGGGCGGCCGCGGGCGCGCTCCTGACMNCCCGAGTTGGGCGTGAGGTGCGGTTGGGACCGCGCCCGTGGGCCCGGGCGGCCGGGGGCGGCGGGGGCSGCGATGGCGGCGGCGGCGGGCCATSGAGRGAGAGCGTGCCGGGGTGGTAGRGTTTGACAGGCAAGCATGTGCGYGCAGAGGCGAGTAGTGCCRCCTTGTCTAACTCGATKGTCTCGGCCGCGGGGGGCCCGGGCTGCCCGCCGCCGCGCTTKSMRGGGCCGCGCGCGACCCGCAAGGGGTGTGTTTCGTGATAGCTTCCGTTTTTCGGGTCTGGCCGCTGCTGTGCCGCTCCTCCCCCGCTCCTCCCCTCCACGCTCCTCCCCCGCTCCTCCCCCGCTSCKCCCCCGCTCCTCCCCGTCTGTGGGTGGGGCCACCCGCTCCYYYCCGTCTGTGGGTGGGSMGCCTCCCCCGCTGCTCCCCAGCTGTGGGTGYGGCTCCTCCCCCGTGCTTCCGTCTGTGGGTGDGTCCTTCCCCGCTGCTCCCCGTCTGTGGGTGTGGACTCACCGCTCCTYTCCGTCTGTGGGTGKGGYTCCTCCCCCGCTCCCGCGGCCCCGCCCCCCACGCCCGCCGCGCGCGCGCACGCCGCCCGGACCGCCGCCCGCTATTTTTGCGCGCCGCCCCGCCCGCGGGRGGYCCGGGCTGCCACAGGTNYAACAACACCAACAGAACACCAACAGCACGGCGCACCGGCGATCCACACGTCRYMCGYGGCGTCATCCACCACACGCTGCCSAACAACACAACTCACAGCGACAACTCACCGCGCAACAACTCCTGTTCCTCATCCACACRTCACCGCGCACCCTCCTGCCACACACCACCGCCCCAGCCCCAACCSTTCCCAGCACCCCHGGCCAGCCCCAGCCGCGTCCCGCGCTCCCTCGGGGGKGTTCGGSCATCTCTACCTCAGTGCCGCCAATCTCAGGTCAGAGATCCAAACYCTCCGGGGGCGCMCGCGCACCACCACCGCCCCKCGCCCACTCCCGCCCCTCGCCCCMTCCCGCCCCTCGCCCCTTCCCGCCCCTCGCCCCCTCCCGCCCCTCGCCCYCACCCGCCCCTCGCCGTRTCCCGCCCCTCGCCCCCTCCCGCCCCTCGCCCCCTCCCGCCCCTCGAATMTACAMGGCGCCTGCAAAACTGAATCAGGTCGTTGTCGTTGRTGGCGTCTTCGGGTTTCATSAGCGCCCCGCCCCGTCCCGGCCCGTTACAGCACCCCGTMSMCCTCGAACGCGCCGCCGTCGTCTTCGTCCCAGGCGCCTTCCCAGTCCASAACTTCCCGCCGCGCSSGCGTGGCCAAGCCCGCCTCCGCCCCCAGCACCYMCACCRCCCCCGCCGCCGCCAGCACGRTGCCGCTGCGGCCCGTGGCCGAGGCCCAGCGMATCCCGGGCGGCGCCGGCGGCAGGGMCSCCGGGCCGTCGTCGTCGTCGCCGCGCAGCACCAGCGGGKKGGCGTCGTCGTCGGGCTCCAGCAGGGCGCGGGCGCAAAAGTCGATCCGCGGCCCGCGCCACCGGGCCGGGCCGGCGCGCACCGCCTCGCGCCCCAGCGCCACGTACACGGGCCGCAGCGGCGCGCCCAGGCCCCAGCGCGCGCAGGCGCGGTGCGAGTGRGCCKCCTCCTCGCAGAAGTCCGGCGCGCCGGGCGCCATGGCGTCGGTGGTCCCCGAGGCCGCCGCCCGGCCGTCCAGCGCCGGCAGCACGRMCCGGCGGTACTCGCGCGGGTCGATSGGCACCGGCGTGTCCGGGCCGAAGCGCGTGCGCACGCGGTAGCGCACGTTGCCGCCGCGGCACAGGCGCAGCGGCGGCGCGTCGGGSWACAGGCGCGCGTGCGCGGCCTCCACGCGCGCGAAGACCYCCGGGCCGAACACGCGGCCCGAGGCCAGCACCGTGCGGCGCAGGYCCCGCGCCGCCGGCCAGCGCACGGCGCACTGCACGGCGGGCAGCAGGTCGCACGCCAGGTAGGCGTGCTGCCGCGACACCGCGGGCCCGTCGGCGGGCCAGTCGCAGGCGCGCACGGTGTTGACCACGATGAGCCGCCGGTCGCCGGCGCTGGCGAGCAGCCCCAGAAACTCCACGGCCCCGGCGAAGGCCAGGTCCCGCGYGGRCAGCAGCAGCACGCCCTGCGCGCCCAGCGCCGACACGTCGGGGGCGCCGGTCCAGTTGCCCGCCCAGGCGGCCGTGTCCGGCCCGCACAGCCGGTTGGCCAGGGCCGCCAGCAGGCAGGMCAGCCCGCCGCGCTCGGCGGMCYRCTCCGGCGGCCCCCCCGMSGCCCCGCCGCCGGCCAGGTCCTCGCCCGGCAGCGGCGAGYACAGCACCACCACGCGCACGTCCTCGGGGTCGGGGATCTGGCGCATCCRGGCCGCCATGCGGCGCAGCGGGCCCGAGGCGCGCAGGVKGCCAAAGAGGCGGCCCCCGGCCGCCCCGTGGGGGTGGGGGTTATCGTCGTCGTCGTCGCCGCCGCCGCACGCGGCCTGGGCGGCGGGGGCGGGCCCGGCGCACCGCGCGGCGATCGAGGCCAGGGCCSGCGGGTCAAACATGAGGGCCGGTCGCCAGGGGACGGGGAACAGCGGGTGGTCCGTGAGCTCGGCCACGGCGCGCGGGGAGCWNNMSRCCTCCAGGGCGGCGGCCGCGGGCGCCGCCGTGTKGCTGGGCCCCGGGSGCTGCCGCCGCCAGCCGCCCAGSRGNTCGGGGCCCTCGGCGGGCCGGCGCGACAGCGCCACGGGGCGCGGGCGGGCCTGCGCCGCGGCGGCCCGGGCCGCCGCGGGCTGGGCGGGGGCGGGCTCGGGCSNSSRTGGCGTGGAGGGGGTCGAGTGGAGGGGGGCGCGGGCGTCCGCGCCGCTCTTCTTCGTCTTCGGGRSTCGCGGGCCGCCGCCTCCGGGCGGCCGGGCCGGGCCGGGACTCTTGCGCTTGCGCCCCKCCCGCGGCGCGGCGGAGGCGGCGGCGGCCGCCAGCGCGTCGGCGGCGTCCGGKGCGCTGGCCGCCGCCGCCAGCAGGKGGCGCAGGCTCTNNTTCTCARACAGCAGGTCCGCGGCGGCGGCGGCCGCGGAGCTCGGCAGGCGCGGGTCCCGCGGCAGCGCGGGGMSCAGGGCCCCGGCGACCAGGCTCACGGCGCGCACGGCGGCCACGGCGGCCTCGCTGCCGCCGGCCACGCGCAGGTCCCCGCGCAGGCGCAKSAGCACCAGCGCGTCGCGCACGAACCGCAGCTCGCGCAGCCACGCGCGCAGGCGGGGCGCGTCGGCGTGCGGCGGCGGCGGGGARGCGGGGCCCGCGGGTCCCTCCGGCCGCGGGGGGCTGGCGGGCCGGGCYCCGGCCAGCCCCGGGACGGCCGCCAGGTCGCCGTCGAAGCCCTCGGCCAGCGCCTCCAGGATCCCGCGGCAGGCGGCCAGGCMCTCGACGGCCACGCGGCCGGCCTGGGCGCGGCGCCCGGCGTCGTCGTCGGCGTCGGCGTGGCGGGCGGCGTCGGGGTCGTCGCCCCCCGCGGGMGAGGCGGGCGCGGCGGACAGCCGCCCCAGGGCGGCGAGGATCCCCGCGGCGCCGTACCCGGCGKGCACCGCGCGCTCGCCCGGTGCGGCGGCGGCGACGGCGGCGACSMCCTCGTCATCTGCGCCGGCGCCGGGGCKCCCCGCGGCYYCCGTCAGCGCCGCGTTCTCGCGCGCCAACAGSGDCGCGTRGGCGCGGCGCAGGCTGGTCAGCAGGAAGCCCTTCTGCGCGCGGTCGTATCGGCGGCTCATGGCCACGGCGGCCGCCGCGTGCGCCAGGCCCCAGCCGAAGCGGCCGGCCGCCATGGCGYAGCCCAGGTGGGGCACGGCCCGCGCCACGCTGCCGGTGATGAAGGAGCTGCTGTTGCGCGCGGCGCCCGAGATCCGGAAGCAGGCCTGGTCCAGCGCCACGTCCCCGGKGACCACGCGCGGGTTCTGGAGCCACCCCATGGCCTCCGCGTCCGGGGTGWACAGCAGCCGCGTGATCAGGKSGTACTGCTGCGCGGCGTCGCCCAGCTCGGGCGCCCACACGGCCGCCGGGGCGCMCGAGGCCTCGAACCGGCGTCGCGCCTCCTCCGCCTCGGGCGCCYNCNGAGGCCCGGGCGGCTGTCGCCCAGGCCGCCGTACAGCACCCGCCCCGGGGGCGGGGGCCCGGCGCCGGGCCACGGCYYSMCGCTGACGTACCCGTCGCGATAGCGCGCGKAGAAGGCGCCGGAGGCCGCGTCGGCGTCCAGCTCGACCCGCCGGGGCTGCCCGGCCGTGAAGCGGCCCGTGGCGTCGCGGCCGGCCACCGCCGCGCGGGCCCGGCGGCGCTCGATGCGGCCCGCGGAGGCCGCCCAKSTCCTCGCCGCCGCCCGGGSCWTGGGCGCGGCCTCGGAGAGGGGGGSTGGCCCGGGCGGGGGCGGCGTCCGCCYGSGGGCTTCCGGCGCCGCGCTCGACGRRSMCCGCCCGACGGCCCGCGCCTCGCGTGCGCGGTCGGCCGCGTCGTTGCCGTCGTCGTCCTCGTCCTCGTCGGACGACGAGGACGAAGAGGATGCGGACGACGAGGACGAGGACCCGGAGWCCGACGAGGTCGATGACGCCGATGGCCGCCGCCGGCCGTGACGACGTCTCCGCGGCGGCTGGGCCGGCGGGCGCGGCGACAGGCGGTSCGTGGGGTCCGGATACGCGCCGCGTAGCGGGGMCTCCCGTTCGCGGCCCCGGGCCGGGGCSCGGTCGCCGGCGGCGTCGGCKGCGTCGTCGTACTCGTCCCCGTCATCGTCGTCGGCTCGAAAGGCGGGGGWCCGGGGCGGCGAGGCCGCGGGGTCGGGCGTCGGGATCGTCCGGACGGCCTCCTCTACCATGGAGGCCAGCAGGGCCAGCTGTCGCGGCGAGACGGCGTCCCCGGCGTCCTCGCCGGCGTCGGTGSCCGCCGCGGGGGCCVKCCCGTCCCGCCGGGCGTCGTCGAGGTCGTGGSGGTGGTCGGGGTCGTGGTCGGGGTCGTCCCCGCCCTCCTCCGTCTCCGCGCCMCACCCGAGGGCCCCCCGCTCGTCGCGGTCTGGGCTCGGGGTGGGCGGCGGCCCGTCGGTGGGGCCSSGGGAGCCGGGGCGCTGCTTGTTCWCCGACGCCATCGCCGATGCGGGGCGATCCTCCGGGGATACGGCTGCGACGGCGGACGTAGCACGGKAGATCACCTACGGACTCTCGATGGGGASRSGGCGAGACCCACGGACCCCGACGACCCCCGCCATCGACGCGGWWSTAGCGCGGACCGGTCGMWGTTTGGGTGGGAAAAANGACANGGWCGGCCGCTCCCCCTCCCGCGCTTCGTCCGCGTATCGGCGTCCCGGCGCGGCGAGCGTCTGRCGGTCTGTCTCTGGCGGTCCCGCGTCGGGTCGTGGATCCGTGTCGGCAGCCGCGCTCCGTGTGGACGATCGGGGCGTCCTCGGGCTCATATARYCCCAGGGGCCGGCGGGAAGGAGGWGCAGCGGAGGCCGCCGGCCCCCSGCCCCCCAGGCGGGCCCGCCCCGAACGGAATTCCATTCAGCACGACCCCGCCCCGACGCCGGCACGCCGGGSGCCCGTGGCCGCGGCCCGTTGKTCGAACCCCCGGCCCCGCCCATCCSCTCCATCTGCCATGGGCGGGGCGCGAGGGCGGGTGGGCCCGCGCCCCGCCCCGCATGGCNNCNNNCCGCCCGATCCGGCGGTTTCCGCTTCCGTTCCGCAWVCTAACGAGGAACTGGCAGGGGGCGGGGCGCGGRCTCCGACTTCCCGGTTCGGCGGTAATGAGATACGAGCCCCGCGCGCCCGTTGGCCGTCCCCGGGCCCCCGGTCCCGCCCGCCGGACGCCGGGACCAACSGGACGGCGGGCGGCCCAMRSGCCGCCCGCCTTGCCGCSCCCMCMYTGGCCAGCGGGCGGKAYCGCCCCADGRKSGCGGGGCCGCCGGGTAAMAGAMGTGAGAACGCGAAGCGTTCGCACTTCCBSCCAATATATATATATTATTWKGGCGAAGWGCGAGCACTGGCGCCGTGCCCGACTCCGCGCCGGCCCCGGGGGCGGGCCCGGGCGGCGGGGGGCGGGTCTCTCCGGCGCACWYVAAGGCCCGGCGCGACCGACGCCCGCAGACGGCGCCGGCCACGAACGACGRGAGCGGCTGCGGAGCACGCGGACCGGGAGCGGGAGTCGCAGMGGGCCGTCGGRGCGGACGGCGTCGGCATCGCGACGCCCCGGCTCGGGATCGGGATCGCATCGGAAAGGGMCACGCGGACGCGGGGGGGAAMGACCCGCCAACCCCACCCACGVAASACAGGGGACGCACCCCKKRCGCCTCCGACGACAGAAACCCACCGGKCCGCCTTTTTTGCACGCTAWVCCACCTTGGGTGGGCGGAGGAGGGCGGAGGAGGGCGGAGGAGGGTGGGGACGCGGGGGCGGAGGAGGGGGCGCACCCGCGTTCGTGCCTTCCCGCAGGAGGAACGCCCTCGTCGAGGCGACCGGCGGCGACCGTTGMGKBGACCGCTTYTTTCGCGTCGGCGGGGCGACCGGCGGCGACCGTTGCGKCGACCGCTTCCTGCTCGTCGGGCGGGGGGAAGSCACTGTGSTCCTCCGGGACGTTTTCTGGATGGCCGACATWTCCCCAGSCGCTTTTGCGCCTKGTGTAAAAGCGCGGCGTCCCGCCCTCCGATCCCCGCCCCTGGGCACGCGCAAGCGCAAGCGCCMKTCCCGCCCCCTCTCATCGGAGTCTGAGGTAGAWTCCGATACAGCCTTGGAGTCWSAGGTCGAATCCGAGRCAGCATCGGATTCGACCGAGTCTGGKGACCAGGATGAAGCCGCCCGCATCGGTGGAGCTAKGGCCSSCCGGAGGCTTGGGCGGCGGTTTTTTCTGGACATGTCGGCGGAATCCACCACGGGGACGGAAACGGATGCGTCGGGCTCGGACGACCCCGATGACACKTCCGACTGGTCTTRTGACGACATTCCCCCACGACCCAAGCGGGCCCGGGTARACCTGCGGCTCACGAGCTCTCCCGATCGGCGGGATGGGGTTATTTTTCCTAAGATGGAASGGGTCCGGCTGGCCCGGGAAACGCAGGCCCGGGCCCCCACSCCGTCGGCCCCAAGCCCMRWYGCAATGCKACGGCGCTCGGTGCGCCAGGCCCAGAGGCGGAGCAGCGCACGATGGAMSCCCGACCTGGGCTACATGCGCCAGTGTATCAATCAGCTGKTTCGGGTCCTGCGGGTCGCCCGGGACCCCCACGGCAGTGSCAACCGCCTGCGCCACCTGATACGCGMCTGTTACCTGATGGGGWACTGCCGAGCCCGTCTGGCCCCGCGCACGTGGTGCCGTTTGCTGCAGGTGTCCGGCGGAACCTGGGGCATGCACCTGCGCAACACCATCCGGGAGGTGGAGGCTCGATTCGACGCCACCGCGGAASCCGTGAGCAAGCTTCCTTGTTTGGAGACCAGACGGAACGGTCCGAGGTGTGATCTTAGTAATCTCGARCTTCATCTCAGCGCGACAAGCGATGATGAAATCTCCGATGCTTCCGATCTGGAGGCCGCCGGTTCGGACCACACGCTCGCGTCCCAGTCCGACACGGAGGATGCCCCCTCCTCCGTTACGCTGGAAACCCCAGAACCCCGCGGGTCCCTCGCTGTGCGTCTGGAGGATGAGTTTGGGGAGTTTGACTGGACCRCCCAGGAGGGCTCCCAGCCCTGGCTGTCTGCGGTCGTGGCCGATACCGGCTCGGTGGAACGCCCGGGCCCTTCCGATTCTGGGGCGGGTCGCGCCGCAGAAGACCGCAAGTGKCTGGACGGCTGCCGGAAAATGCGCCGCTCCACCGCCTGCCCCTATCCGTGCAGCGACACGTTTCTCCGGCCGTGAGTCCGGTCGCCCCGACCCSCKTGTATCTCCCCAAAATAAAAGACCAAAATCAAAGCGTTTGTCCYTCCGTCTTAATGGCGGGAAGGGCGGAGAGAAACAGACCACGCGNACATGGGGGGTGTTTGGGGGTTTATTGACATCGGGGCTACAGGGTGGTAACCGGATAGCAGATGTGAGGAAGTCTGSGCCGTTCGCCGCGAACGGCGATCMGMGGGTCCGTTTCTTGCGGACCACGGCCCGGTGATGTGGGKTGCTCGTCTGGGATCTCGGGCATGCCCATACACGCACAACACGGACGCCGCACCGGAWATSACGYCGTAAGGGGGMCTGGGGTAGCTGGGTGGGGTTTGTGCAGAGCAATCAGGGWCCGCAGCCAGCGCATACAATCGCGCTCCCGTCCGTTTCTCCCGGGCAGTACGACGCCGTACTGGTATTCGTACCGGCTGAGCAGGGTCTCCAGGGGGTGGTTGGGGGCCGCGGGGAACGGGGTCCACGCCACGGTCCACTCGGGCAAAAACCGAGTCGGCACGGCCCACGGTTCTCCCACCCACGCGTCTGGGGTCTTGATGGCGATAAATCCTACCCCGAGCCGGATTTTTTGGGCGTATTCGAGAAACGGCACACACAGATCCGCCGCGCCWACCACCCACAAGTGGTAGAGGCGAGGGGGGCTGGGTTGGTCTCWSWGCAGCAGTCGGAAGTACGCCACGGCGTCCACGACCTCGGTGCTCTCCAAGGGGCTGTCCTCCGCAAACAGGCCCGTGGTGGTGTTTGGGGGGCAGCGACAGGACCWAGTGCGCACGATCGGGCGGGTCGGGTTGAGTAAGTCCATCAGCGGCTCGGCCAACCGTCGAAGGTTGGCCGGACGAACGWSGACCGGGGTACCCAGGGGTTCTGATGCYRMAATGCGGCACTGCCTAAGCAGGAAGCTCCACAKGGCCGGGCTTGCGTCGACGGAAGTCCGGGGCAGGGCGTTGTTCTGGTCAAGGAGGGTCATTACGTTGACGACAACAACGCCCATGTTGGTATATTACAGGCCCGCTTCCGATTTGGGGCRSTTGCAGATTTGYAASGCCACGCACGGCGGGRAGACAGGCCGACGCGGGGGCTGCTCTAAAAATTTAAGGGCAGTACGGTCCACAGACCCGCCTTCCCGGGGGKGACCMSGGMGCGACCGGCAGCGGAGGCGTCCGGGGGAGGGGAGGGKGATTTACGGGGGGGTAGGTCAGGGGGTGGGTCGCGAAACTGCCGCTCCYTAAAASCCCGGGGCCCGTCGTTCGGGGTGCTCGTTGGTTGGCACTCACGGTGCGGCGAATGGCCTGTCGGMAGTTTTGTCGCGTTKACGGGGGACAGGGCAGGAGGAAGGAGGAGGCCGTCCCGCCGGAGACAAAGCCGTCCCGGGTGTTTCCTCATGGCCCTATTTATACCCCAACCGAGGACGCGTGCCTGGACTCCCCGCCCCCGGAGACCCCCAMGCCTTCCCACACCAAACCACCCGGCGATGCCGAGCGCCTGTGTCATCTGCAGGAGATCGRGGCCCAGATGGACGGAAACCAGGACWACCCCATAGAGGAAGACCCCAGCGCGGATGCCGCGGACGATGTCGACGAGGACGCCCCGGACGACGTGGCCTATCCGGAGGAATACGCAGAGGAGCTTTTTCTGCCCGGGGACGCGCCCGGTCCCCCTATCGGGGCCAACGACCACATCCYTCCCCCGTGTGGCGCATCTYCCCCCGGTATACGACGACGCAGCCGGGATGAGATTGGGGCCACGGGATTYAYCGCGGAAGAACTGGACGCCATGGACAGGGAGGCGGCTCGAKCCATCAGCCGCGGCGGCAAGCCCSCCTCGACCATGGCCAAGCTGGTGACTGGCRWGGGCTTTACGATCCACGGAGCGCWAWCCCCAGGATCGGAAGATWGTGTCTTTGACAGCAGCCACCCAGATTACCCCCAACGGRYGATCGTGAAGGCGGGGTGGTRCACGAGCACGAGCCACGAGGCGCGACTGCTGAGGCGACTGGACCACCCCGCGATCCTGCCCCTCCTGGACCTGCATGTCGTCTCCGGGGTCACGTGTCTGGTCCTCCCCAAGTACCAGGCCGACCTGYCTTCCTATCTGAGTAGGYGCCTGAACCCGCTGSGACGCCCGCAGATCGRAGCGGTCTCCCGGCAGCTCCTAGRCGCCGTTGACTACATTCACCGCCAGGGCATTATCCACCGCGACATTAAGCCCGAAAATATTTTTATTAMCACCCCCGAGGACATTTGCCTGGGGGACTTTGGTGCCGCGTGCTTCGTGCAGGGTTCCCGATCAAGCCCCTTCCCCTACGGAATCGCCGGAACCATCGACACCAACGCCCCCGAGGTACTGGCCGGGGATCCGTATMCCACCACCGTCGACATTTGGAGCGCCGGTCTGGTGATCTTCGAGACTGCCGTCCACAACGCGTCCTTGTTCTCGGCCCCCCGCGGCCCCAAAAGGGGCCCGTGCGACAGTCAGATCGGCCGCATCATCCGACAGGCCCAGGTCCACGTTGACGAGRATTCCCCGCATCCAGAATCGCGCCTCACCTCGCGCWACCGCTCCCGCGCGGCCGGGAACAATCGCCCGCCGTACACCCGACCGGCCTGGACCCGCWACTACAAGATGGAAGTAGWCGTCGAATATCTGGTTTGCAAAGCCCTCACCTTCGACGGCGCGCTTCGCCCCAGCGCCGCAGAGCTGCTTTGTTTGCCGCTGTTTCAACAGAAATGAMNNCCCCCNNGGGGCGGTGCTGTTTGCGGGTTGGCACAAAAAGACCCCGACCYGCGTCTGTGGTGTTTTTGGCATCATGTCGCCGGGCGCCATGCGTGCCGTTGTTCCCATTATTCCATTCCTTTTGGTTCTTGTCGGTGTATCGGGSGTTCCCACCAACGTCTCCTCCACCACCCAACCCCAACKCCAGACCACCGGTCGTCCCTCGCWKGWAGCCCCCAACATGACCCAGACCGGCACCACCGACTCTCCCACCGCCATCAGCCKYACCACGCCCGACCACACRCCCCCCAKGCCAAGTATCGGAMTGGAGGAGGAGGAAGAGGAGGAGGGGGCCGGGGACGGCGAACATCTTGAGGGGGGAGATGGAAGCCGTGACACCCTACCCCAGTCCCCGGGCCCAGCCTTCCCGYTGGCTGAGGACGTCGAGAAGGACAARYCCMACCGTCCCGTARGACCATCCCCCGATCCCCGAAACTCCCCCGCGCGCCCCGAGACCAGTCGCCCGAAGACACCCCCCACCAKTATCGGGCCGCTGGCAACTCGCCCCACGACCCGACTCACCTCAGAGGGACAGCCGSTGGTTCCGACGCCTCAAGATACSGCGCTGTTCTCGTTCCTCACTGCCTCCCCCGCCCTGGACACCCTCTTCGTCGTCAGCACCGTCATCCACRCCBTATCGTTTTTGTGTWYTGGTGCGATGGCGACRCACCTGTGTGGCGGTTGGTCCAGACGCGGGCGACGCACACACCCATTCGTGCGTTACGTGTSCCTGCCGTCCGAACGCGGGTAGGGTATGGGGCGGGGGATGGGGASGGCCCACACGCGGAAAGCAAGAACAATAAAGGCGTTCCTATCTAGTTGATATYCATCTCTGGGTGTTTTTGGGGTGTGGCGGACGCGGGGCGGTCATTGGACGGGGTGCAGTTAAATACATGCCCGGGACCCATGAAGCMTGCGCGACTTCCGGGCCTCGGAACCCACCCGAAACGGCCAACGKWCGTCTGAGCCAGGCCTGGCTATCCGGAGAAGTGGCACACGACTTCGCGTTCTGTGTGTCGCGATGTCTCTGCGCGCAGTCTGGCATCTGGGGCTTTTGGGAAGCCTCGTGSGGGCTGTTCTTGCCGCCACCCATCGSGGACMKGCGGCCAACACAACGGACCCCTTACATGACGCCCCAGTGTCCCCTCACCCCAGCCCCCTGGGAGGCTTTGCCGTCCCCCTCGTAGTCGGTGGGCTGTGCGCCGTAGTCCTGGSGGCGGCGTGTCTGCTTGAGCTCCTGCGTCGTACGTGCCGCGGGTGGGGGCGTTTCCATCCCTACATGGACCCAGTTGTCGGCGAATCCCCCCCCGCCCCTTCTCCGCATGGGTGATGTCGGGTCCAAACTCCCGACACCACCAGCTGGCATGGTATAAATCACCGGTGCGCACCCCAAACCATGTGSGGCAGGGGGATGGGGGGGCGAATGCGGAGGGCACACCAACAACACCGGGCTAACCAGGAAATCCGTGGCCCCGGCCCCCAATAAAGATCGCGGTAGCCCGGCCGTGTGARAYTATCGTCCATACCGACCACACCGACGAATCCCCTAAGGGGGAGGGGCCATTTTACGAGGAGGAGGGGTATAWCAAAGTCTGTCTTTAAAAAGCAGGGGTTAKGGAGTTGTTCGGTCADAAGCTTCAGCGCGAACGACCMMCRCTTCCGATCATCAGTTMTCCTTAAGGTCTCTTTTGTGTGGTGCGTTCCGGNGGNGGGCTGCCGCCAGGTTGGGGGCCGTGATTTTGTTTGTCGTCATAGTGGGCCTCCATGRGGTCCGCGGCAAACATGCCTTGGCGGATGCATCTCTCAAGATGGAAGACCCCAATCGCTTTCGCGGCAAAGACCATCCGGTCCTGGACCAGCTGACCGACCCTCCGGGGGTCCGGCGCGTGWACCACATCCAGGCGGSCCTMCCGGACCCGTTCCAGCCCCCCAGCCTCCCGATCACGGTTTWCWACGCCGTGTTGGAGCGCGCCTGCCGCAGCGTGSTCSTSRACGCACCGTCGGAGGCCCCCCAGATTGTCCGCGGGRCCTCCGAAGACGTCCGGAAACACCTCTACAACCTGACCATCGAGTGGTTTCGGATGGGAAGCAACTGTGCKATCCCCATCACGGTCATGGAGTACACCGAATGAGCACAAGTCTCTGGGGGCCTGTCCCAWCCGAACGCAGCCCCGCTGKAACKWCTATGACAGCTTCAGCGCCGTCAGCGAGGMCAACCTGGGGTTCCTGATGCACGCCYCCGCGTTTGAGACCGCCGGCACGTACCTGCGGCTCGTGAAGATAAACGACTGGACGGAGATTRCACAGTTTATCCTGGAGCACCGAGCCAAGGKCTCCTGTAAGNMCGMCCTCCCGCTGCGCATCCCCCCGTCAGCCTGCCTGTGAACCCAGGCCTACCAGCRGGGGGTGACGGTGGACAGCATCGGGATGCTGCCCCGCTTCATCCCCGAGAACCAGCGCACCGTCGCCGTAKASAGCTTGAAGATCGGMGGGTGGCACAGGCCAGAGGCCCCATACACGAGCACCCTGCTGCCCCCGGAGCTGTCCGAGACCCCCAACGCCACGCAGCCAGAACTCGCCCCGGAAGMCCCCGAGGATTCGGCCCTCTTGGAGRACCCCGTGGGGACGGTGGCGCCGCAAATCCCACCAAACTGGCANRWRCCSTCGATCCAGGACGCCGCGACGCCTKMCCATCCCCCGGCCACCCCGAACAACAWGGGCCTGATCGCCGGCGCGGTGGGCGGCAGTCTCCTGGCAGCCCTGGTCATTTGCGGAATTGTGTACTGGATGCGCCGCCGCACTCAACARSCCCCAAAGCGCAWACGCCTCCCCCACATCCGGGAAGACGACCAGCCGGCCTCGCACCAGCCCTTGTTTTMCTAGATACCCCCCCTTAATGGGTGCGGGGGGGTCAGGTCTGCGGGGTTGGGATGGGACCTTAACTCCATATAAAGCGAGTCTGGAAGGGGGGAAAGGCGGACAGTCGATAAGTCGGAAGCGGGGGACGCGCACCTGTTCCGCCTGTCGCACCCACAGCTTTTTTTTTGCGMRCCGTCCCGTTCCGGGATGCCGTGCCGCCCGTTGCAGGGCCTGGTGCTCGTGGGCCTCTGGGTCTGTGCCACCAGCCTGGTTGTCCGTGNCACGGTCAGGCTGGTATCAAACTCATTTGTGGACGCCGGGGCCKTGGGGCCCGACGGCGTAGTGGAGGAAGACCTTRATATTCTCGGKGAGCTTCGCTTTGTGGCGKACCAGGTTCCCCACACCACCTAGCACGATGGGGTCGTAGAGCTGTGTCAACACCCGGCGGGACACAAATGCCTCCGGGTCGTGCATGTCGTCACGGTGACCGCGTGCCCACGTCGCCCCGCCGTGGCTTTCGCCSWGTGTCGCGCGACCGACAGCACTCACGGCCCCGGCGCTCCCACCCTGGAGCTGAATCTGGCCAAACAGCCGCTTTTGCGKGWCCGGAGGGCGACGCGTGACTATGCCGGGGTGTACGTGTTACGCGTMCGGGTCGGGGACGCACCAAACGCCAGCCTGTTTGTCCTGGGGATGGCCATAGCCGCCGAAGCAACTCTGGCGTACAACGGCTCGGCCGCAGGCGCCTGCGACCCGAAACTGCTTCCGTATTCGGCCCCGCGTCTGGCCCCGGCGAGCGKATMMCAACCCGCCCCYAACCCGGCCTCCACCCCCTGGCCCACCACCTCCACCMCCTCSACCACCACCTCCACCYCCTCGACCACCATCCCCGCTCCCCAAGCMTCGACCACACCCTTCMCCACCRGAGACCCAAAACCCCAACCTCACCGGGTCAACCACGAASCCCCATCGAATGCCACGCGAGCGACCCGCGACTCGCGATRCGCGCTAACGGTGACCCAGATAATCCAGATAGCCATCCCCGCGTCCATTATAGCCCTGGTGTTTCTGGGGAGCTGTATWTGCTTTATACACAGATGTCAACGCCGCTACCGACGCTCCCGCCGCCCGATTTACAACCCCCARATACCCACTKYCATCTCATGCGCGGTGAACGAAGCGGCCATGGCCCGCCTCGGAGCCGAGCTCAAATCGCATCCGAGCACCCCCCYCCCAATCCCGGCGCCGGTCGTCACGCACACCRATGCCCTCCCTGACGGCCATCGCCGAAGAGTCGGAGGCCGCGGGGGCGGCTGGGCTTCCGACGCCCCCCGTGGACCCCACGACATTCACCCCAACGCCTCCCCTGTYGGYAKACCTCCACGGCCACTGKCCGGGSGCACCACATAACCGACCGCAGTCACTGAGTTGGGAATAAACCGGTATTATTTACCTATATACGTGTATGTCCATTTCTTCCCCCCCCCCSGACCCGGAAACCAAAGAAGGAAACAAAGAATGGATGGGAGGAGTTCAGGAAGCCGGGGAGAGGGCCCGCGGCGCATTTACGGCGTTKTTGTGTTGACTTTGGCTTCTTCTGGCGGGTTGGTGCGGTGCTGTTTGTTGGRCTCYCATTWKACCCGAAGATCGGAAGTTATCGCYGGGACATGGRTCGCGGGGCGGTGGTGGGGYTTCTTCTCGGTGTTTGTGTTGYAGCGTGTTTGGCGGGAACGCCCAAAAYGTCCTGGAGACGGAAGAGTGTCGGCGAGGACCTTTCRMTRCTTCCAGCTCCGGGGCCTACGGGGCGCGGCCCGACCMAGAAACTCSTATGGGCCGTGGAACCCCTGGATGGGTGCGGCGCCTGACACCCGTCGTGGGTCTCGCTGATGCCCCCCAAGCAKGTGCCCGAGACGGTCGTGGATGCGGCGTGCATGCGCGCTCCGGTCCCGCTGGCGATGGCGTRCGCSCCCCCGGCCCCATCTGCGACCGGGRGTCTACGGACGGACWTCGTGTGGCAGGAGCGCGCGGCCGTGSTRAACCGGAGTCTGGCCGTTTGTWGTCCGAGAGACGGAAGGCGGCCTGTATACCCTGTCTGTGGGCGACATAAAGGACCCGGCTCGCCAAGTGGCCTCGGTGGTCCTGGTGGTGCMTCCGGCCCCAGTTCCGACCCCACCCCCGACCCCAGCCGATTACGACGAGGATGACAATGACGAGGGCGAGGGCGAGGACGAMAGGCKRGCCGGCACTCCCGCCAGCGGGACCCCCCGGCTCCCGCCTCCCCCCGCCCCCCCGAGGTCTTGGCCCAGCGCCCCCGAASTCYCMMASGTGCGTGGGGTGACCGTGCGTAMSRAGACNCNGGAAGCTATCCTGKTTTCCCCCGGGGAGKCGTTSAGCACGAACGTCTCCATCCATGCCATCGCCCACGACGACCAGACCTACACCATGGACKTCGTCTGGTTGAGRTTCGACGTGCCGACCTCGTGTGCCGAGATGCGAATATACGAATCGTGTCTGTATCACCCGCAGCTCCCRGAYWYGCTGTCCCCGGCCGACGCTCCGTGCGCCGCGAGTRCGTGGACGTCTCGCCTGGCCGTCCGCAGCTACGCGGGGTGTTCCAGAACAAASCCCCCGCCGCGCTGTTCGGCCGAGGCTCACATGGAGCCCTTCCCGGGGCTGGCGTGGCAGGCGGCCTCCGKCAATCTGGAGTTCCGGGACGCGTCCCCACAACACTCCGGCCTGTATCTGTGCGTGGTGTACGTCAACGACCATATTCACACATGGGGYCACATYACCATCAGCACCGCGGCGCWGTACSGGAACGCGGTGGTGGAACAGCCCCTCCCACAGCGCGGCGCGGATTTGGCCGRGSCCACCCACCCGCACGTCGGCGCCRCTCCCCACGCGCCCCCAACCCACGGCGCCCTGCGGWYRRGGGCGGTGATGGGGGCCGCCCTGCTGCTGTCTGCGCKGGGGTTGTCGGTGTGGGCGTGTATGACCTGTTGGCGCAGGCGTGCCTGGCGGGCGGTTAAAAGCAGGGCCTCGGGTAAGGGGCCCGCGTACATTCGCGTGGCCGACAGCGAGCTGTACGCGGACTGGAGCTCGGACAGCGAGGGAGAACGCGACCAGGTCCCGTGGCTGGCCCSCCCGGAGAGATCCGACTCTCCCTCCACCAATGGATCCGGCTTTGAGATCTTATCACCAACGGCTCCGTCTGTATACMWCCSAAGCGATGGGCATCAATCTCGCCGCCAGCTCACATCCTTGTGATCCGGAAGGCCCGATCGCCGTTACTCCCMGGCCTCCGATTCKTCCGTCTTCTGGTWWGGCGCCCCATCCCGAGGCCCCACGTCGGTCGCCGAACTGGGCGACCGCCGGCGAGGTGGAMGTCGGAGACGAGCTMATCGCGATTTCCGACGAACGCGGACCCCCCCGACATGACCGCCCGCCCCTCGCCACGTCGACCGCGCCCTCGCCACACCCGCGACCCCCGGSCTACACGGCCGTTGTCTCCCCGATGGCCCTCCAGGCTGTCGACGCCCCCKCSCTGTTTGTCGTCTGGCTGGCCGCTCGGTGGCTCCGGGGGGCTTCCGGCCTGGGGGCCGTCCKGTGTGGGATTGCGTGGTCTGTGMMGTCAATTGCCCGAGGCGCAKAAAGGGCCGGTGGTCCGCCTAGCCGCAGCAAATTAAAAATCGKGAGTCACTTCGACCGCAACTTCCCACGCGGCGCTTTCTTCCGGCCTCGATGACGTCCCGGCCTTCCGATCCCAACTCCTCAGCGCGATCCGACATGTCCGTGCCGCTTTATCCCACGGCCTCGCCAGTTTCGGTCGAAGCCTACTACTCGGAAAGCGAAGACGAGGCGGCCAACGACTTCCTCGTACGCATGGGCCGCCAACAGTCGGAAGTAAGGCGTTGACGCAGACGCACMCGCTGCGTCGGCATGGTGATCGCCTGTYKCCTCGTGGCCGTTCTGTCGGGCGGATTTGGGGCGTTCCTGATGTGGCTGCTCCGCTAAAAGACCGCATCGACACGCGCGTCCTTCTTGTCGTCTCCCTGCCCCCCCATCACCCCGCAAWTTGCACCCAGCCTTKAAMTACATTAWGTTGGCTTCGATTGGCAATSTTGTCTCCCGGTTGATTTTTGGGTGGGTGGGGAGTGGGTGGGTGGGGAGTGGGTGGGTGGGGAGTGGGTGGGTGGGGAGTGGCAAGGAAGAAACAAGCCCGACCACCAGACAGAAAATCTAACCATACCCAATCCGACTCTGGGGGCTGTTTGTGGGGTCGGAACCATAGGATGAACAAACCACCCCGTACCTCCCGCACCCTTGGGTGCGGGTGGCTCATMKKCATCTGTCCGGTATKCGTAGTTSCCCACCCACTCGCGTTCGGACGTCTTAGAATCATGGCGGTTTTCKATGCCGACATCGGTTTTCTCGSCCGCAATAAGACACGATGCGATAAAATCTGTTTGTGAAATTTATTAAGGGTACAAATTGCCCWAGCACAGGGGTGGGGWTAGGGCCGGGTCCCGCAACCCAAACGCACCAAACAGATGSAGGCAGTGGGTCSAGTATGAACCCGCGTACGAACACGTCGATGCGTGTGTCAGACAGCACCAGAAAGCACACGCCATCAACAGGTCGTGCATGTGTCGGTGGGTTTGGACGCGGGKGGCCATGGTGGTGATRAAGTTSSKGGCCGCCGTCCGCCAGGGCCACAGGGGCGWCGTCCCTTGGTTGGCCCGGWGCCACTGGGTGTGGACCAGCCGCGCGTGGCGGCCCAACATGTCMCATGTAGCCGGGGGCGGGGGATCGCGCACGTTTGCAGCGCACATGCGAGGCACCTCGACCACGGTTCGGAAGAMSGCCCGGTGGTCCGCGGGCAACATCACCAGGTGCGCAAGCGCCCGGGYGTCCAGAGGRTAGRKTGCTGAGTCATCCGAGSKTGGCTCATCGCCCGGGTCATGCCGCAAGTGCGTGTGGGTTGRGGTTCCGGTGGGCGGGACGCGAACCGCGGTGTGGAGCCCGACGCGGGCCCGAGCGTACCCTCCATCTTGTGGGKWGAAGGGGTCTGGGCTCGCGCAGGSGGGCSTACTTGCCCGGGCGATACAGACCCGCGAGCCGGRCGTGGTTCGCGGGGGGTGCGTGGGGTCCGGRGCKCSCGGGGAGGCCGGGGCTCCCGGGGTTGTCGTGGATCCCTGGGGGCATGCGGTACCCTGASGYCTCTGGGAGCTCGCGGTACTCWGGRTTCCCTAGGTTCTCGGKGTGGTCGCGGAACCCGGGTCWGCCGGGGAACWCGCGGTGACCTCGAGAATGTTGGCGGTCGGACGGCTTCAGATGGCTTCGAGATCGGAGTGTCCGCACCGACTCGTAGTAGWYCCGAATCTCCACATTGCCCCGCCGCTTGATCATTATCACCCCGTTGCGGGGGTCCGGAGATCATGCGCGGGTGTCCTCGATGTGCGTGAACACCTCTGRGGTGCATGCCGGCGGACGGCACGCCTTCGANGTRWACATCTGGGTCGCCCGGCCCAACTGGGGCCGGGGGTTGGGTCTGSCTCATCTCGAGAGCCACGGGGGGAACCACCCTCCGCCCAGAGACTCGGGCGATGGTCGTACCCGGGCATCAACGGGTTACCGGATCRGMCTGTCGGTCACGGTCCCGCCGGTTCTTCGATGTGCCACACCCAAGGATGCGTTGGCGGCGATTTCGGGCAGCAGCCCGGGAGAGCGCAGCAGGGGACGCTCCGGGTCGTGCACGGCGGTTCTGGCCGCCTCCCGGTCCTCACGCCCSCBRTTCTTGATCTCATCGCGTACGTCGGCGTACGTCCTGGGTCCAACCCGCATGTTGTCCAGGAAGGTGTCCGCCATTTCCAGGGCCCACGACATGCTCCCCGCCGACGCGAAGGAAGCGGTCMMCKCAACGGTCGCCGCCGGTCGCCTCGACGAGGGCGTTCCTCCTGCGGGAAGGCACGAACGCGGNKNAGCCCCCTCCTCCGCCCCCGCGTCCCCACCCTCCTCCGCCCTCCTCCGCCCTCCTCCGCCCACCCAAGGTGSSMTAGCGTGCAAAAAAGGCGGCYCGGTGGGTTTCTGTCGTCGGAGGCCCCCGGGGTGCGTCSCCYGTSTTYYGTGGGTGGGGTTGGCGGGTCGGYCCCCCCCGCGTCCGCGTGGCCSTTTCCGATGCGATCCCGATCCCGAGCCGGGGCGTCGCGATGCCGACGCCGTCCGCWCCGACGGCCCGCTCCGACTCCCGCTCCCGGTCCGCGTGCTCCGCAGCCGCTCCCGTCGTTCGTGGCCGGCGCCGTCTGCGGGCGTCGGTCGCGCCGGGCCTTYRTGTGCGCCGGAGAGACCCGCCCCCCGCCGCCCGGGCCCGCCCCCGGGGCCGGCGCGGAGTCGGGCACGGCGCCAGTGCTCGCACTTCGCCCTAATAATATATATATATTGGGGSGAAGTGCGAACGCTTCGCGTTCTCACKTCTTTTACCCGGCGGCCCCGCSMYCKTGGGGCGGTCCCGCCCGCTGGCCAAKGGGGGGGCGGCAAGGCGGGCGGCCCTTGGGCCGCCCGCCGTCCCGTTGGTCCCGGCGTCCGGCGGGCGGGACCGGGGGCCCGGGGACKGCCAACGGGCGCGCGGGGCKCGTATCTCATTACCGCCGAACCGGGAAGTCGGAGCCCGSGCCCCGCCCCCTGCCAGYYCCTCGNNAGSRTGCGGAACGGAAGCGGAAACCGCCGGATCGGGCGGTRAYGAGWTGCCRKGCGGGGCGGGGCGCGGGCCCACCCGCCCTCGCGCCCCGCCCATGGCAGATGGAGCGGATGGGCGGGGCCGGGGGTTCGACCAACGGGCCGCGGCCACGGGCCCCCGGCGTGCCGGCGTCGGGGCGGGGTCGTGCWTAATGGAATTCCGTTCGGGGCGGGCCCGCCTGGGGGGCKGGGGGCCGGCGGCCTCCASYGCTCCTCCTTCCCGCCGGCCCCTGGGACNRNATGAGCCCGAGGACGCCCCGATCGTCMACACGGAGCGCGGCTGCCGACACGGATCCACGACCCGACGCGGGACCGCCAGAGACAGACCGYCAGACGCTCGCCGCGCCGGGACGCCGATMCGCGGACGAAGCGCGGGAGGGGGAGCGGCVGTCCCTGTCCTTTTTCCCACCCAAACATCGACCGGTCCGCGCTASWTCCGCGTCGATGGCGGGGGTCGTCGGGGTCGGTGGGTCTCGCCSCCTCCCCATCGAGAGTCCGTAGGTGATCTCCGTGCCRCGTCCGCCGTCGCAGCCGTAWCCCCGGAGGATCGCCCCGCATCGGCGATGGCGTCGGWGAACAAGCAGCGCCCCGGCTCCCCGGGCCCCACCGACGGGCCGCCGCCCACCCCGAGCCCAGACCGCGACGAGCGGGGGGCCCTCGGGTGKGGCGCGGAGACGGAGGAGGGCGGGGACGACCCCGACCACGACCCCGACCACCSCCACGACCTCGACGACGCCCGGCGGGACGGGWSGGCCCCCGCGGCGGGCACCGACGCCGGCGAGGACGCCGGGGACGCCGTCTCGCCGCGACAGCTGGCCCTGCTGGCCTMCATGGTAGAGGAGGCCGTCCGGACGATCCCGACGCCCGACCCCGCGGCCTCGCCGCCCCGGWCCCCCGCCTTTCGAGCCGACGACGATGACGGGGACGAGTACGACGACGCAGCCGACGCCGCCGGCGACCGSGCCCYGGCCCGGGGCCGCGAACGGGAGGCCCCGCTACGCGGCGCGTATCCGGACCCCACGGACCGCCTGTCGCCGCGCCCGCCGGCCCAGCCGCCGCGGAGMCGTCGTCACGGCCGGCGGCGGCCATCGGCGTCATCGACCTCGKCGGWCTCCGGGTCCTCGTCCTCGTCGTCCKCATCCTCTTCGTCCTCGTCGWCCGACGAGGACGAGGACGACGACGGCAACGACGCGGCCGACCGCGCACGCGAGGCGCGGGCCGTCGGGCGGGSYYCGTCGAGCGCGGCGCCGGAAGCCCSCRGGCGGACGCCGCCCCCGCCCGGGCCACCCCCCCTCTCCGAGGCCGCGCCCAWGSCCCGGGCGGCGGCGAGGASMYGGGCGGCCTCCGCGGGCCGCATCGAGCGCCGCCGGGCCCGCGCGGCGGTGGCCGGCCGCGACGCCACGGGCCGCTTCACGGCCGGGCAGCCCCGGCGGGTCGAGCTGGACGCCGACGCGGCCTCCGGCGCCTTCTACGCGCGCTATCGCGACGRRKACGTCAGCGSWGGCCGTGGCCCGGCGCCGGGCCCCCGCCCCCGGGGCGGGTGCTGTACGGCGGCCTGGGCGACAGCCGCCCGGNCNTNGNRGGCGCCCGAGGCGGAGGAGGCGCGACGCCGGTTCGAGGCCTCGGGCGCCCCGGCGGCCGTGTGGGCGCCCGAGCTGGGCGACGCCGCGCAGCAKYACRCCCTGATCACGCGGCTGCTGWWCACCCCGGACGCGGAGGCCATGGGSTGGCTCCAGAACCCGCGCGTGGTCCCCGGGGACGTGGCGCTGGACCAGGCCTGCTTCCGGATCTCGGGCGCCGCGCGCAACAGCAGCTCCTTCATCACCGGCAGCGTGGCGCGGGCCGTGCCCCAYCTGGGMWACGCCATGGCGGCCGGCCGCTTCGGCTGGGGCCTGGCGCACGCGGCGGCCGCCGTGGCCATGAGCCGCCGATACGACCGCGCGCAGAAGGGCTTCCTGCTGACCAGCCTGCGCCGCGCCKACGCGCCCCTGTTGGCGCGCGAGAACGCGGCGCTGACGGRRGCCGCGGGGAGCCCCGGCGCCGGCGCAGATGACGAKGKSGTCGCCGCCGTCGCCGCCGCCGCACCGGGCGAGCGCGCGGTGCMCGCCGRGTACGGCGCCGCGGGGATCCTCGCCGCCCTGGGGCGGCTGTCCGCCGCGCCCGCCTCKCCCGCGGGGGGCGACGACCCCGACGCCGCCCGCCACGCCGACGCCGACGACGACGCCGGGCGCCGCGCCCAGGCCGGCCGCGTGGCCGTCGAGKSCCTGGCCGCCTGCCGCGGGATCCTGGAGGCGCTGGCCGAGGGCKTCGACGGCGACCTGGCGGCCGTCCCGGGGCTGGCCGGRGCCCGGCCCGCCAGCSYCCCGCGGCCGGAGGGAYCCGCGGGCCCCGCYTCCCCGCCGCCGCCGCACGCCGACGCGCCCCGCCTGCGCGCGTGGCTGCGCGAGCTGCGGYTCGTGCGCGACGCGCTGGTGCTCMTGCGCCTGCGCGGGGACCTGCGCGTGGCCGGCGGCAGCGAGGCCGCCGTGGCCGCCGTGCGCGCCGTGAGCCTGGTCGCCGGGGCCCTGSNCCCCGCGCTGCCGCGGGACCCGCGCCTGCCGAGCTCCGCGGCCGCCGCCGCCGCGGAMCTGCTGKYTGAGAANAGAGCCTGCGCCBCCTGCTGGCGGCGGCGGCCAGCGCMCCGGACGCCGCCGACGCGCTGGCGGCCGCCGCCGCCTCCGCCGCGCCGCGGSMGGSGCGCAAGCGCAAGAGTCCCGGCCCGGCCCGGCCGCCCGGAGGCGGCGGCCCGCGASYCCCGAAGACGAAGAAGAGCGGCGCGGACGCCCGCGCCCCCCTCCCCTCGACCCCCTCCACGCCAYSSGNGCCCGAGCCCGCCCCCGCCCAGCCCGCGGCGGCCCGGGCCGCCGCGGCGCAGGCCCGCCCGCGCCCCGYGGCGCTGTCGCGCCGGCCCGCCGAGGGCCMCGNNCCCCTGGGCGGCTGGCGGCGGCAGCSCCCGGGGCCCAGCMACACGGCGGCGCCCGCGGCCGCCGCCCTGGAGGCYTACWGCTCCCCGCGCGCCGTGGCCGAGCTCRCGGANCACCCGCTGTTCCCCGTCCCCTGGCGACCGGCCCTCATGTTTGACCCGCGGGCSCTGGCCTCGATCGCCGCGCGGTGCGCCGGGCCCGCCCCCGCCGCCCAGGCCGCGTGCGGCGGCGGCGACGACGACGACGATAACCCCCACCCCSACGGGGCGGCCGGGGGCCGCCTCTTTGGCHCCCTGCGCGCCTCGGGCCCGCTGCGCCGCATGGCGGCCTGGATGCGCCAGATCCCCGACCCCGAGGACGTGCGCGTGGTGGTGCTGWWCTCGCCGCTGCCGGGCGAGGACCTGGCCGGCGGCGGGGCSKCGGGGGGGCCGCCGGAGYGGKCCGCCGAGCGCGGCGGGCTGDCCTGCCTGCTGGCGGCCCTGGCCAACCGGCTGTGCGGGCCGGACACGGCCGCCTSGGCGGGCAACTGGACCGGCGCCCCCGACGTGTCGGCGCTGGGCGCGCAGGGCGTGCTGCTGCTGKCCRCGCGGGACCTGGCCTTCGCCGGGGCCGTCGAGKTTCTGGGGCTGCTCGCCAGCGCCGGCGACCGGCGGCTCATCGTGGTCAACACCGTGCGCGCCTGCGACTGGCCCGCCGACGGGCCCGCGGTGTCGCGGCAGCACGCCTACCTGGCGTGCGACCTGCTGCCCGCCGTGCMGTGCGCCGTGCGCTGGCCGGCGGCGCGGGRCCTGCGCCGCACGGTGCTGGCCTCGGGCCGCGTGTTCGGCCCGGDGGTCTTCGCGCGCGTGGAGGCCGCGCACGCGCGCCTGKWCCCCGACGCGCCGCCGCTGCGCCTGYGCCGCGGCGGCAACGTGCGCTACCGCGTGCGCACGCGCTTCGGCCCGGACACGCCGGTGCCCATSKMCCCGCGCGAGTACCGCCGGGYCGTGCTGCCGGCGCTGGACGGCCGGGCGGCGGCCTCGGGGACCACCGACGCCATGGCGCCCGGCGCGCCGGACTTCTGCGAGGAGGMGGCYCACTCGCACCGCGCCTGCGCGCGCTGGGGCCTGGGCGCGCCGCTGCGGCCCGTGTACGTGGCGCTGGGGCGCGAGGCGGTGCGCGCCGGCCCGGCCCGGTGGCGCGGGCCGCGGRTCGACTTTTGCGCCCGCGCCCTGCTGGAGCCCGACGACGACGCCMYCCCGCTGGTGCTGCGCGGCGACGACGACGACGGCCCGGSGSCCCTGCCGCCGGCGCCGCCCGGGATYCGCTGGGCCTCGGCCACGGGCCGCAGCGGCAMCGTGCTGGCGGCGGCGGGGGYGGTGGRGGTGCTGGGGGCGGAGGCGGGCTTGGCCACGCSGGCGCGGCGGGAAGTTCCKGASTGGGAAGGCGMCTGGGACGAAGACGACGGCGGCGCGTTCGAGGKGKMCGGGCTGCGRCGGGCCGGGACGGGGCGGGGCGCKKGTGAAACCCGAAGACGCCATSCACGACAACGACCTGATTCAGTTTTGCAGKMGCGTTGCAGATKCGAGGGGCGGGAKGGGGCGAGGGGCGGRATGGGGCGAGGGGCGGGATGGGGCGAGGGGCGGGWSGGGGCGAGGGGCGGGAGGGGGCGAGGGGCGGGATGGGGCGAGGGGCGGGAGGGGGCGAGGGGCGGGAGGGGGCGRGGGGCGGTGGTGGTGCGCGKGCGCCCCCGGAGGGTTTGGATCTCTGACCTGAGATTGGCGGCACTGAGGTAGAGATGSACGAACYTYCCCGAGGGAGCGCGGGACGCGGCTGGGGCTGGGSWGGGCTGGGCTGGGAGGGCTGGGRCTGGGGAGGGGGGCTGGGGCTGGGGATCTGGGGCTGGGGAGGGGCWGGGGACGSCTGGGGCTGGGGCGGTGGTGTGTGGCASSAGGGTGCGCGGTGAMGTGTGGATGAGGAACAGGAGTTGTTGCGCGGTGAGTTGTCGCTGTGAGTTGYGTTRTTRGGCAGCGTGTGGTGGATGACGCCGCGTWTGACGTGTGGATCGCCGGTGCGCCGTGCTGTTGGTGTTCTGTTGGTGWTGNTDCACCTGTGGCAGCCCGSGCCYCCCGCGGGCGGGGCGGCGCGCAAAAAAAGCGGGCGGCGGTCCGGGCGGCGTGCGCGCGCGCGGCGGGCGTGGGGGGCGGGGCCGCGGGAGCGGGGGRSKCGCSVCACCCACAGACGGAAGGGRGCCCCACCCACAGACGGGGAGCAGCGGGGGAGGAGCCAYRCCCACAGACGGGGAGGANGCGGGKGAGGAGCCCCACCCACAGACGGGGAGCAGCGGGGAAGGAKCCCCACCCACAGACGGGGAGGAGCGGGKKAGGAGCCMVACCCACAGACGGGGCGGGGGAGGRGCGSGGGAGGAGCGCGGGRGRNTGCGGGGGAGGAGSGGGGGAGGAGCGGGGCAGCAGCGGCCAGACCCCAAAAACGGAASCCGCATCCGCTTGCGGGTCGCGCGCGGCCCYKTCAAGCGCGGCGGGC
