# Supplementary material for: Reconstructing Prehistoric Viral Genomes from Neanderthal Sequencing Data
Source: Viruses. 2024 May 27;16(6):856. doi: 10.3390/v16060856 (PMC11209150; doi:10.3390/v16060856)
Supplement: Supplementary file 1 [file viruses-16-00856-s001.zip › Supplementary Data S3 - Papillomavirus HPV12-N1 consensus sequence .fasta]

>HPV12-N1_consensus_sequence 23,998 reads from Filtered & Trimmed mapped to Human papillomavirus type 12 X74466 using BBMap
CTGTACCAGGTGCGGTCCGATTTCCCAATAGCACATTATACTAGATTGTTGTTGCCAACTACCATCATCAGTTTCAAGTTTTTGCCTGTNTCGNNNNGTAWNATAMTAATTCTRTAAATAAATAAATAAATAAATAAATAAATAAATAWATAWATATAATRTATAANGCTNGGTTCTTTTGCAATGTGANTNNGAYAAAYSGCACAGCAGGCCGATCAGCAGACAGTGACAGACAGGACGCCTGAGCTGCCCACAACTATTGGGTTATCCGACCTTTTAGATATACCTTTACTTGACTGTTTGGTTMCTTGCAATTTTTGCGGAAAGTTCTTAGATTTTCTGGAAGTGTGTGATTTTGACAAAAAGCAGCTAACACTAATTTGGAAAGGTCATTTTGTTACTGCTTGCTGTCGAAGTTGTTGCGCAGCTACTGCAATATATGAATTTAATGAATTTTATCAAAAAACAGTGCTAGGTAGAGATAGAGAKCTTGCTACTGGAAAATCTATATTTGACTTAAAGATAAGGTGTCAGACGTGCTTGTCATTTTTAGATACAATTGAAAAGTTARTCTGCTGTGGTCGGGGCCTTCCGTTCCACAASKTTAGAGACAGGTGGACGGGAATTTGCAGACASTGCAAGCATTTGTATCTGAATAMTGATCGGTAAAGAGGTCACCGTGCAWGMTTTTACCTTGGAGCTYMGTGAGCTGCAGCCTGARGTGTTACCAGTTGACCTGMCTTGTGAAGAGGAAGTACCRAACGAGCAGGAAACGGAGGAGGAGTCAGATATCGACCGGACTGTATTCAAAATCATTGCACSGTGTGGCTGCAGCTCCTGTGAAATCAADCTGCGTATTTTTGTCAACGCAACTGATACTGGCATTAGGCCCCTACAGGACCTGCTGATCAGTGACCTGCAGCAGCTGTGCCCAGAGTGCCGTGGTAACTGCAAAGATGGCGGATTCTAAAGYCARTACCTCTAAAGAAGGGTKAAGTGATTGGTGTATTTTGGAAGCAGAAMRTAGTGATTTAGAGAATGATTTTGAACARTTATTTGAGCAAGATAGAGMTTCCGATGTATCGGACTTGCTAGATAAGGGTGAACTTGAACTGGGGAATTCTCTGCCAGTATTTCATCAACAAGAGTGTGAGCAAAGCGAGGAGCAATTACAAATTCTAAAACGAAAMAATCTTAGTCMRRAAGCTGTCGCGCAGCKTRRTCCSCGTCTCGAGTCGAWATCGTTGTCACCWCAGCAGAAATCGAARCGAAGGCTCTTTGCAGAGCAGGACAGCGGARKCGWSCTATCTCTAAACAATGAAGCTGAAGATGTTTCTCCTGAGGTGGAGGTACCGGCACTTGRCTTTCGGCCGGTAGATGAGGGAGGATCAGGGGCCATAGATAKTGATTATCTGTCATTGCTGCGTAGTAGCAATATTAAAGCCACGTTAATGGCAAAATTCAAAGAGTCATTTGGGGTAGGCTTTAATGAATTGACTCGCCAGTTTAAAAGTTACAAAACCTGTTGTAASGATTGGGTTTTAGCTGTKTATGCAGTTCATGATGATCTATTTGAAAGCTCAAAGCAGCTGTTGCAACAGCATTGTGACTMTATCTGGGTCCGTGGGATAGGAGCTATGACACTTTACCTAGTGTGTTTCAAAGCGGGAAAAAATCGCGGTACTGTGCATAAGTTAATGACATCAATGCTAAATGTGCAAGAACAGCAGATTTTGTCTGAGCCTCCTAAGTTAAGAAATACAGCTGCTGCATTGTTCTGGCACAAAGRTGGTATGGGGTCAGGCGCATTTACCCATGGCACATATCCTGATTGGATTGCACATCAAACAATTTTGGGCCATCAAAATGCTGAAGCAAGCACATTTGATTTTTCAGCCAYGGTCCAATGGGCCTTCGATAATAATYMCTTAGAAGAACCAGATAYMGCTTATCAATATGCCAAGCTTGCACCAGAAGATAGGAATGCAGTAGGAAGGCRAGCACATAATCAACAAGCTAAATTTGTAAGAGAGTGTGCAGCAATGGTAMGWTTTTRTAAAAAAGGACAAATGAAAGAAATGAGWATGTCAGAGTGGATACACACAAAAATTAATGAAGTAGAAGGTGAAGGGCATTGGTCAGATATAGTAAAATTTTTAAGATATCAAGATGTAAACTTTATTACCTTTTTGGCAGCATTTAAAAACTTTTTGCATGCTGTACCAAAACACAATTGTATTCTTATATATGCTATTCCKAACTCTGGCGAGTCATCATTTGCAATGTCACTGATAAAAGTTTTAAAAGGTWRAGTGTTGTCATTTGTGAATTCCAAAAGTCAATTTTGGTTTMAACCTCTTGGAGAAAGTAAAATTGCATTGTTGGATGATGTTACAGACCCTTGCTGGGTATATATAGACACATATTTAAGAAATGGCTTAGACGGMCATTTTGTTTCTTTAGATTGTAAATMTAAAGCGCCCGTACAAAYTAAGTTTCCTCCATTGTTACTGRCCACTAATATTAATGTTCATGGAGAAACAAATTATAGATATTTACATAGTAGGATAAAGGGATTTGAATTTCCACATCCCTTTCCTATGAAACCAGACAAKATACSTCAGTTTCAGTTAACTGACCAAAGCTGGAAATCTTTCGGWGAAAGGCTTTGGACACAATTAGACCTGAGTRACCAAGAAGAGGAGGGCCAACATGGAGAAWCTCAGCGAGCGTTTCAATGTTCTGCAAGATCAGAWAATGAAGATATATGAAGCTGCAGAACATACAMTTGAGACACAGATTGCCCATTGGACCCAYTTGCGAAGAGAAGCTGTTTTGCTTTATTATRMTAGGCATAAGGGTATTACAAGGCTTGGATACCAACCGGTGCCTACATTGGCAGTTTCTGAAGCAAAAGCAAAAGAGGATATAGGGATAATGCTGCAATTGCAATCTCTACAGAAGTCTGAGTATGCTTCKGAGAACTGGACATTAGTGGACACAAGTGCAGAAAWKTATAATARTGTTCCAGAACATCACTTTAAAAAGGGTCCAGTGCCTGTGGAGGTCATTTATGAWMAGGAGCCAGAAAATGCACATGTGTATACAATGTGGAAGTATGTGTATTATSTGGACCCAGAGGATGTATGGCATAAAACCACAAGTGGWGTAAATCAGACGGGCATTTCCTATTTACATGGAGACTTTAAACACTATTATKYACTTTTTGCTGATGGTGCACGAMCGYATAGTAAAACTGGACAATGGGAAGTTAAGGTTAATAAGGAAACTGTGTTTGCTCCTGTCACCAGCTCCACACCACCCGGGTCACCAGGACAAAGAGACCCAGACGCCACCAGCATGACCCCCGCCACCTCCTCCGACTCCACGACCAGATCCAGTGACAAACASTCACAACAAGCCGACCCCAGGAGGAAAGGATMCGGACGACGACCATCTAGCAGAACAAGGCGACAGGAAACGCAGCAAAGGCGATCAAGGTCGCGATACCGCTCCCAGTCTAASTCCCGGTCGCGCTCCCAGTCCCAAACCMGGGCCCTTGGCGCCACCTCCGTRTCCAGGTCCTCCAGGTCCCCGTCGGTMACACAGATTAGGAACCGGAGGTCGCGATCGCAATCCAGAGGAAGGGGGGGTCGAGGGTCATCCACCGACACCACCAMCAAGCGGCGGAGATCGGAATCATCCTCCTCCAACACCAGAAAACGSWSMCAACGGGGAGAAAGAGGACGGGGAGAAAGGGGCGGTAGGGGGAAGCGACGAGACCGATCATCCTCCACCTCCCCCACCCCAAAACGATCCCGAGCAGGGTCGCGAKCTAGTACGCAACGTGGCGTGWCTCCTGAGCAAGTGGGACGATCTCTTCAATCTGTTAGTTCAAAACATAGAGTCCGACTTGGGAGATTATTGGAAGAAGCTCTCGACCCCCCAGTGATCATTTGCAAAGGGVYGGCAAACACGCTAACATGCTTTCGCAACAGAGCTAGACACAAATATACAGAACTGGCTAAGGCTTTTAGCACAACATGGTCATGGSTGGCTGGAGATAGGAMKGAGCGTCTAGGCAGGCCCAGAATGCTCATTAGCTTTACTTCAACTAATCAGAGAAAGGATTTTGATGAGACTGTGAAATATCRGAAGGGAGTTGAAACTGCATATGGCAACTTAGACAGYTAACATAACTAACTTTGCTTTGCTACTAACCACACTAACAATTTTTTTACATTTATTTTTACGTTTTTATTATTGCTATGGCGCGTGCTAAGCGGGTCAAGCGAGACTCTGTTWCTCATATATATCAAACCTGCAAACAGGCAGGCACTTGCCCCCCTGATGTTCTCAATAAAGTGGAGCAAACAACAGTTGCTGACAATATTTTGAAATATGGTAGTGGTGGTGTCTTTTTTGGAGGCCTCGGCCGTGGTACCGGTCGCGGTACTGGAGGTGTCACTGGATACAGACCTCTACCTGAAGGGCCCGGTATCCGTGTTGGTCGGAGTCCCACGGTTGTAAGGACTTCACTTGTTCCTGAATCTGTGGGTCCAGCAGATAGAWTACCAATTCAGACACCTTCGATCCTGTGGATCCCACTGCTTCCTCGGTACTTCCATTAACTGAATCYTCAGCAACTGATCTACTTCCAGGAGAAGTTGAGACAATAGCTGAGATTAATCCTGTTTCAGASGGMBCTTCGCTTGATTCACCTGTTGTGRCAACAAGCAGMTGCTCCAGTGCAATATTGGAAGTTGCACGAGACTGTATACCTCCAACACGTAGCGGAGTGGCACGCACACAGTACCATAATCCTGCTTTTCAAATTATAACAGAGTCCACACCTGCTCAAGGTGATYCATCTTTGGCAGACCACATCCTGGTCRCATCTGGCTCAGGCAGTCAAACTATAGGTAGTGCNAACANACATTATTGAATTRCAGGAAATACCCAGTAGATAGGAMTTTGAAATAGAAGAGCCAACCCCCCCCCGGCAAAGCAGCMCTCCACTTCAGAGGACACAAACCACTGGCCGACGTAGAGGAGTGTCMCTAACAAATAGAAGGCWAGYMCACCAAGTGCAAGTTGATAATCCTTTATTTATAGATWWTCCTTCTAAGTTAGTGTGCTTTTCATTTGATAACMCTGTATTTGAGGAGGAWATAAYAAATATTTTTGAACAGGAMTTAGAAACATTTGAGGAGCCACCTGATGGGGATTTCCTTGATATTAAAAAGCTAAGTCGAASSAATACTCTACAACACCTGCTGGATATGTTAGGGTCAGTAGGAWAAGTACKCGSSSTCCAATTCGCACACGTTCAGGAGCTCAAATAGGAAGMCAGGTTCATTTTTATAGAGACWTAAGTTCTATTGATTCAGAAGACGCTRYTGAGCTACAATTATTAGGCCAACATTCAGGTGATGCAACTRWGCTGCAAGGCACTGTTGAAAGTACATTTGTAGATAYKGACATAGCGGAAGATCGGAAGTCTGAAAGTATTGAGGCTCATTCTGATGACCWRCKACTTGATGAAGCTGTGGAGGATTTTAGCGGGTCACAAWWAKTTATTGGAAACAGACGCAGCACAACATCATSCTCTGTGCCCCGTTTTGAAACTACAAGGAGCAGTTCTTATTATGTGCAAGATAGACAAGGTTATTATGTGGCTTATCCTGAAAATAGAAATACTGCAGAAATCATTTATCCAACACCAGATAGGACTGTGGTAGTTATACATACACATGATAATAGTRGTGACTTTTATTTACATCCTAGCCTGCGGAGGCGCAMGCGTAAAAGAAAATATTTGTGATTTACTTGCAGATGGAWGTGTGGCAAGCGGCCCATGGTAAYTTCTATCTACCACCATCAACACCAGTGGCCAGGGTGCAAAGCACGGATGAATACATTCAAAGGACTAACAYCTACTATCACGCCAATACTGACWGACTACTCACTGTAGGACATCCATATTTCAATGTTTATGATAACACTGGTAAAAAATTGGAGKTTCCNAAANTGTCAGGAAATCAACAMAGAGTATTTCGCCTCAAATTGCCAGATCCAAACAGATTGGCTTTAGCTGACATGTCTGTATATATTCCTGATAGGGAAAGGATGGTCTGGGCCTGCAGAGGATTGGAAATAAGTAGSGGCAGCCNACGCGTTGGAAGTACTCGACATCCCTATTTTAACAAAATTAAAGACAHGGAAAACTCAAATAAATATGCCACAGGCAGTAAGGATGATAGACAGAACACATCATTTGATCCTAAACAAATCCAAATGTTTATAGTGGGCTGTACACCTTGTGTGGGAGAACACTGGGAGAAAGCCTTACCCTGCGGGGATGCACCAGCTGAAAATGGTGTTTGCCSKCCCKCARAKTTWWAGAACACTTTCATTGAAGATGGAGACATGGCAGATATTGGTTTTGGCAACATGAATTTTAAAACATTGCAMCAAAACCGATCTGATGTCAGCCTTGACATAGTGAATGAAACTTGCAAATATCCAGATTTTTTGAAAATGCAAAACGAWGTATATGGAGATGCTTGCTTTTTTTATGCTCGTAGAGAGCAGTGTTATGCCAGACATTTCTTTGTGAGAGGAGGTAAAACAGGTGATGACATTCCTGACGCACAARTTGATGATGGCAATATGAAAAATCAGTATYRCATTCCTGGAGCTCAGGATCAATCTCAAAAGGATAYAGGTAAKTCGATGTATTTCCCAACTGTMAGTGGCACATTAGTTTCTAGTGATGCTCAGTTGTTTAATASKYCCTTCTGGCTTCAAAGAGYCCAGGGTCATAATAATGGCATCCTGTGGGCTAATCAGATGWTTGTCACAGTTGTAGACAATACACGAAACACCAATTTCAGTAYTTCTATTTACAGTGATAATCAAAATGTACACGACATTCCAAATTATGATTCTCAAAAATTTAGAGAATATTTAAKACATGTAGAGGAAGATGAAATTTCTCTTATTTTACAATTATGTAAAGTTCCTTTAAAGGCAGAAGTGTTAGCACAGATAAATGCAATGAACTGTTCTTTGCTGGAGGACTGGCARTTAGRCTTCGTGCCAACTCCTGACAATCCTATTCATGACACATACAGATAGRWCGAATCTCTGGCTRCTAGGTGCYCTGATAAAAATCCTCCAAAAGAAAAGCCGGACCCTTATGATGGCTTAAGTTTTTGGACTGTAGATATGACTGAGAGACTTTCTTTAGACCTGGATCAGTATTCCTTAGGGCGCACGCGCTTATTCCAGGCTGGCCTCCAACAATCGACCGTTAACGGGTCAACAAAATCATCAAGCTATAGAAGTTCCATAAKGGGGACCAAAAGAAAACGCAAAAACTAAATGTACCGAATTTGGTACMATTRCCTCAACTTTTGCACAGTATTCAAGGAATGTTTGTTTACTCTGACTAAGTCTAACTCTACCAAGGAAACAGACCGCGCCCGGTACWKCAAGGTGAGTTGGTGCKKAMWGAGTCTCACTTTGTTGCCAGAACASGCCGTGTTCGTCCTAACATGCTCGGATTAGGTCGACCGCCAAAGGCCATGTGGTTTGCCAAATAGCTTACAGCAGCTCAGTTCTGGCACATTAGTGGACCGATAACGGTAAGT
