# Supplementary material for: Reconstructing Prehistoric Viral Genomes from Neanderthal Sequencing Data
Source: Viruses. 2024 May 27;16(6):856. doi: 10.3390/v16060856 (PMC11209150; doi:10.3390/v16060856)
Supplement: Supplementary file 1 [file viruses-16-00856-s001.zip › Supplementary Data S4 - Adenovirus HAdV-7-N1 MegaBlast alignment.nex]

#NEXUS
begin taxa;
	dimensions ntax=101;
	taxlabels
	lcl_Query_39669
	'gb_KX897164.1_'
	'gb_KP670856.2_'
	'gb_KP670855.2_'
	'gb_KP670858.1_'
	'gb_KP670857.1_'
	'gb_JF800905.1_'
	'gb_MK836313.1_'
	'gb_MK492255.1_'
	'gb_KP670860.1_'
	'gb_KC857700.1_'
	'gb_JX625134.1_'
	'gb_MG923582.1_'
	'gb_MW816046.1_'
	'gb_MW816020.1_'
	'gb_MW816018.1_'
	'gb_MW816005.1_'
	'gb_MW815986.1_'
	'gb_MT950361.1_'
	'gb_MT950360.1_'
	'gb_MT113944.1_'
	'gb_KJ019884.1_'
	'gb_MN638757.1_'
	'gb_MN307150.1_'
	'gb_MW816078.1_'
	'gb_MW816072.1_'
	'gb_MW816057.1_'
	'gb_MW816042.1_'
	'gb_MW816038.1_'
	'gb_MW816015.1_'
	'gb_MW815997.1_'
	'gb_MW815973.1_'
	'gb_MN422295.1_'
	'gb_MT941568.1_'
	'gb_MK836312.1_'
	'gb_MT367401.1_'
	'gb_MT113942.1_'
	'gb_MK883609.1_'
	'gb_MG696129.1_'
	'gb_KT963081.1_'
	'gb_MH921844.1_'
	'gb_MT367396.1_'
	'gb_MW816086.1_'
	'gb_MW816070.1_'
	'gb_MW816049.1_'
	'gb_MW816009.1_'
	'gb_MW815994.1_'
	'gb_MW815974.1_'
	'gb_MT920215.1_'
	'gb_MT367406.1_'
	'gb_MN307146.1_'
	'gb_MW816075.1_'
	'gb_MH697601.1_'
	'gb_MH697600.1_'
	'gb_MG696144.1_'
	'gb_MG696128.1_'
	'gb_KC440171.1_'
	'gb_MW816002.1_'
	'gb_MT367395.1_'
	'gb_MT113943.1_'
	'gb_MN135993.1_'
	'gb_MW816090.1_'
	'gb_MW816087.1_'
	'gb_MW816069.1_'
	'gb_MW816068.1_'
	'gb_MW816065.1_'
	'gb_MW816055.1_'
	'gb_MW816017.1_'
	'gb_MW815993.1_'
	'gb_MW815987.1_'
	'gb_MW815983.1_'
	'gb_MW815982.1_'
	'gb_MW815977.1_'
	'gb_MW815975.1_'
	'gb_MT350346.1_'
	'gb_MH697602.1_'
	'gb_MH921836.1_'
	'gb_MW816066.1_'
	'gb_MT941567.1_'
	'gb_MT367407.1_'
	'dbj_LC530212.1_'
	'gb_MK883612.1_'
	'gb_MW816063.1_'
	'gb_MW816001.1_'
	'gb_MT350345.1_'
	'gb_MW816099.1_'
	'gb_MW816071.1_'
	'gb_MW816067.1_'
	'gb_MW816059.1_'
	'gb_MW816035.1_'
	'gb_MW816031.1_'
	'gb_MW816016.1_'
	'gb_MW816010.1_'
	'gb_MW816003.1_'
	'gb_MW815981.1_'
	'gb_MW815978.1_'
	'gb_MK896857.1_'
	'gb_MH921839.1_'
	'gb_MW816085.1_'
	'gb_MT367405.1_'
	'gb_MT367397.1_'
;
end;
begin characters;
	dimensions nchar=34662;
	format datatype=dna missing=? gap=- interleave=yes;
	matrix
	lcl_Query_39669	CGCTTACTGAMAGGATATGAGGTAGTTTTGGGCGGATGCAAGTAAAAATTCTCCATTTTC
	'gb_KX897164.1_'	CGCTTACTGACAGGATATGAGGTAGTTTTGGGCGGATGCAAGTAAAAATTCTCCATTTTC
	'gb_KP670856.2_'	CGCTTACTGACAGGATATGAGGTAGTTTTGGGCGGATGCAAGTAAAAATTCTCCATTTTC
	'gb_KP670855.2_'	CGCTTACTGACAGGATATGAGGTAGTTTTGGGCGGATGCAAGTAAAAATTCTCCATTTTC
	'gb_KP670858.1_'	CGCTTACTGACAGGATATGAGGTAGTTTTGGGCGGATGCAAGTAAAAATTCTCCATTTTC
	'gb_KP670857.1_'	CGCTTACTGACAGGATATGAGGTAGTTTTGGGCGGATGCAAGTAAAAATTCTCCATTTTC
	'gb_JF800905.1_'	CGCTTACTGACAGGATATGAGGTAGTTTTGGGCGGATGCAAGTAAAAATTCTCCATTTTC
	'gb_MK836313.1_'	CGCTTACTGACAGGATATGAGGTAGTTTTGGGCGGATGCAAGTAAAAATTCTCCATTTTC
	'gb_MK492255.1_'	CGCTTACTGACAGGATATGAGGTAGTTTTGGGCGGATGCAAGTAAAAATTCTCCATTTTC
	'gb_KP670860.1_'	CGCTTACTGACAGGATATGAGGTAGTTTTGGGCGGATGCAAGTAAAAATTCTCCATTTTC
	'gb_KC857700.1_'	CGCTTACTGACAGGATATGAGGTAGTTTTGGGCGGATGCAAGTAAAAATTCTCCATTTTC
	'gb_JX625134.1_'	CGCTTACTGACAGGATATGAGGTAGTTTTGGGCGGATGCAAGTAAAAATTCTCCATTTTC
	'gb_MG923582.1_'	CGCTTACTTACAGGATATGAGGTAGTTTTGGGCGGATGCAAGTAAAAATTCTCCATTTTC
	'gb_MW816046.1_'	CGCTTACTGACAGGATATGAGGTAGTTTTGGGCGGATGCAAGTAAAAATTCTCCATTTTC
	'gb_MW816020.1_'	CGCTTACTGACAGGATATGAGGTAGTTTTGGGCGGATGCAAGTAAAAATTCTCCATTTTC
	'gb_MW816018.1_'	CGCTTACTGACAGGATATGAGGTAGTTTTGGGCGGATGCAAGTAAAAATTCTCCATTTTC
	'gb_MW816005.1_'	CGCTTACTGACAGGATATGAGGTAGTTTTGGGCGGATGCAAGTAAAAATTCTCCATTTTC
	'gb_MW815986.1_'	CGCTTACTGACAGGATATGAGGTAGTTTTGGGCGGATGCAAGTAAAAATTCTCCATTTTC
	'gb_MT950361.1_'	CGCTTACTGACAGGATATGAGGTAGTTTTGGGCGGATGCAAGTAAAAATTCTCCATTTTC
	'gb_MT950360.1_'	CGCTTACTGACAGGATATGAGGTAGTTTTGGGCGGATGCAAGTAAAAATTCTCCATTTTC
	'gb_MT113944.1_'	CGCTTACTGACAGGATATGAGGTAGTTTTGGGCGGATGCAAGTAAAAATTCTCCATTTTC
	'gb_KJ019884.1_'	CGCTTACTGACAGGATATGAGGTAGTTTTGGGCGGATGCAAGTAAAAATTCTCCATTTTC
	'gb_MN638757.1_'	CGCTTACTGACAGGATATGAGGTAGTTTTGGGCGGATGCAAGTAAAAATTCTCCATTTTC
	'gb_MN307150.1_'	CGCTTACTGACAGGATATGAGGTAGTTTTGGGCGGATGCAAGTAAAAATTCTCCATTTTC
	'gb_MW816078.1_'	CGCTTACTGACAGGATATGAGGTAGTTTTGGGCGGATGCAAGTAAAAATTCTCCATTTTC
	'gb_MW816072.1_'	CGCTTACTGACAGGATATGAGGTAGTTTTGGGCGGATGCAAGTAAAAATTCTCCATTTTC
	'gb_MW816057.1_'	CGCTTACTGACAGGATATGAGGTAGTTTTGGGCGGATGCAAGTAAAAATTCTCCATTTTC
	'gb_MW816042.1_'	CGCTTACTGACAGGATATGAGGTAGTTTTGGGCGGATGCAAGTAAAAATTCTCCATTTTC
	'gb_MW816038.1_'	CGCTTACTGACAGGATATGAGGTAGTTTTGGGCGGATGCAAGTAAAAATTCTCCATTTTC
	'gb_MW816015.1_'	CGCTTACTGACAGGATATGAGGTAGTTTTGGGCGGATGCAAGTAAAAATTCTCCATTTTC
	'gb_MW815997.1_'	CGCTTACTGACAGGATATGAGGTAGTTTTGGGCGGATGCAAGTAAAAATTCTCCATTTTC
	'gb_MW815973.1_'	CGCTTACTGACAGGATATGAGGTAGTTTTGGGCGGATGCAAGTAAAAATTCTCCATTTTC
	'gb_MN422295.1_'	CGCTTACTGACAGGATATGAGGTAGTTTTGGGCGGATGCAAGTAAAAATTCTCCATTTTC
	'gb_MT941568.1_'	CGCTTACTGACAGGATATGAGGTAGTTTTGGGCGGATGCAAGTAAAAATTCTCCATTTTC
	'gb_MK836312.1_'	CGCTTACTGACAGGATATGAGGTAGTTTTGGGCGGATGCAAGTAAAAATTCTCCATTTTC
	'gb_MT367401.1_'	CGCTTACTGACAGGATATGAGGTAGTTTTGGGCGGATGCAAGTAAAAATTCTCCATTTTC
	'gb_MT113942.1_'	CGCTTACTGACAGGATATGAGGTAGTTTTGGGCGGATGCAAGTAAAAATTCTCCATTTTC
	'gb_MK883609.1_'	CGCTTACTGACAGGATATGAGGTAGTTTTGGGCGGATGCAAGTAAAAATTCTCCATTTTC
	'gb_MG696129.1_'	CGCTTACTGACAGGATATGAGGTAGTTTTGGGCGGATGCAAGTAAAAATTCTCCATTTTC
	'gb_KT963081.1_'	CGCTTACTGACAGGATATGAGGTAGTTTTGGGCGGATGCAAGTAAAAATTCTCCATTTTC
	'gb_MH921844.1_'	CGCTTACTGACAGGATATGAGGTAGTTTTGGGCGGATGCAAGTAAAAATTCTCCATTTTC
	'gb_MT367396.1_'	CGCTTACTGACAGGATATGAGGTAGTTTTGGGCGGATGCAAGTAAAAATTCTCCATTTTC
	'gb_MW816086.1_'	CGCTTACTGACAGGATATGAGGTAGTTTTGGGCGGATGCAAGTAAAAATTCTCCATTTTC
	'gb_MW816070.1_'	CGCTTACTGACAGGATATGAGGTAGTTTTGGGCGGATGCAAGTAAAAATTCTCCATTTTC
	'gb_MW816049.1_'	CGCTTACTGACAGGATATGAGGTAGTTTTGGGCGGATGCAAGTAAAAATTCTCCATTTTC
	'gb_MW816009.1_'	CGCTTACTGACAGGATATGAGGTAGTTTTGGGCGGATGCAAGTAAAAATTCTCCATTTTC
	'gb_MW815994.1_'	CGCTTACTGACAGGATATGAGGTAGTTTTGGGCGGATGCAAGTAAAAATTCTCCATTTTC
	'gb_MW815974.1_'	CGCTTACTGACAGGATATGAGGTAGTTTTGGGCGGATGCAAGTAAAAATTCTCCATTTTC
	'gb_MT920215.1_'	CGCTTACTGACAGGATATGAGGTAGTTTTGGGCGGATGCAAGTAAAAATTCTCCATTTTC
	'gb_MT367406.1_'	CGCTTACTGACAGGATATGAGGTAGTTTTGGGCGGATGCAAGTAAAAATTCTCCATTTTC
	'gb_MN307146.1_'	CGCTTACTGACAGGATATGAGGTAGTTTTGGGCGGATGCAAGTAAAAATTCTCCATTTTC
	'gb_MW816075.1_'	CGCTTACTGACAGGATATGAGGTAGTTTTGGGCGGATGCAAGTAAAAATTCTCCATTTTC
	'gb_MH697601.1_'	CGCTTACTGACAGGATATGAGGTAGTTTTGGGCGGATGCAAGTAAAAATTCTCCATTTTC
	'gb_MH697600.1_'	CGCTTACTGACAGGATATGAGGTAGTTTTGGGCGGATGCAAGTAAAAATTCTCCATTTTC
	'gb_MG696144.1_'	CGCTTACTGACAGGATATGAGGTAGTTTTGGGCGGATGCAAGTAAAAATTCTCCATTTTC
	'gb_MG696128.1_'	CGCTTACTGACAGGATATGAGGTAGTTTTGGGCGGATGCAAGTAAAAATTCTCCATTTTC
	'gb_KC440171.1_'	CGCTTACTGACAGGATATGAGGTAGTTTTGGGCGGATGCAAGTAAAAATTCTCCATTTTC
	'gb_MW816002.1_'	CGCTTACTGACAGGATATGAGGTAGTTTTGGGCGGATGCAAGTAAAAATTCTCCATTTTC
	'gb_MT367395.1_'	CGCTTACTGACAGGATATGAGGTAGTTTTGGGCGGATGCAAGTAAAAATTCTCCATTTTC
	'gb_MT113943.1_'	CGCTTACTGACAGGATATGAGGTAGTTTTGGGCGGATGCAAGTAAAAATTCTCCATTTTC
	'gb_MN135993.1_'	CGCTTACTGACAGGATATGAGGTAGTTTTGGGCGGATGCAAGTAAAAATTCTCCATTTTC
	'gb_MW816090.1_'	CGCTTACTGACAGGATATGAGGTAGTTTTGGGCGGATGCAAGTAAAAATTCTCCATTTTC
	'gb_MW816087.1_'	CGCTTACTGACAGGATATGAGGTAGTTTTGGGCGGATGCAAGTAAAAATTCTCCATTTTC
	'gb_MW816069.1_'	CGCTTACTGACAGGATATGAGGTAGTTTTGGGCGGATGCAAGTAAAAATTCTCCATTTTC
	'gb_MW816068.1_'	CGCTTACTGACAGGATATGAGGTAGTTTTGGGCGGATGCAAGTAAAAATTCTCCATTTTC
	'gb_MW816065.1_'	CGCTTACTGACAGGATATGAGGTAGTTTTGGGCGGATGCAAGTAAAAATTCTCCATTTTC
	'gb_MW816055.1_'	CGCTTACTGACAGGATATGAGGTAGTTTTGGGCGGATGCAAGTAAAAATTCTCCATTTTC
	'gb_MW816017.1_'	CGCTTACTGACAGGATATGAGGTAGTTTTGGGCGGATGCAAGTAAAAATTCTCCATTTTC
	'gb_MW815993.1_'	CGCTTACTGACAGGATATGAGGTAGTTTTGGGCGGATGCAAGTAAAAATTCTCCATTTTC
	'gb_MW815987.1_'	CGCTTACTGACAGGATATGAGGTAGTTTTGGGCGGATGCAAGTAAAAATTCTCCATTTTC
	'gb_MW815983.1_'	CGCTTACTGACAGGATATGAGGTAGTTTTGGGCGGATGCAAGTAAAAATTCTCCATTTTC
	'gb_MW815982.1_'	CGCTTACTGACAGGATATGAGGTAGTTTTGGGCGGATGCAAGTAAAAATTCTCCATTTTC
	'gb_MW815977.1_'	CGCTTACTGACAGGATATGAGGTAGTTTTGGGCGGATGCAAGTAAAAATTCTCCATTTTC
	'gb_MW815975.1_'	CGCTTACTGACAGGATATGAGGTAGTTTTGGGCGGATGCAAGTAAAAATTCTCCATTTTC
	'gb_MT350346.1_'	CGCTTACTGACAGGATATGAGGTAGTTTTGGGCGGATGCAAGTAAAAATTCTCCATTTTC
	'gb_MH697602.1_'	CGCTTACTGACAGGATATGAGGTAGTTTTGGGCGGATGCAAGTAAAAATTCTCCATTTTC
	'gb_MH921836.1_'	CGCTTACTGACAGGATATGAGGTAGTTTTGGGCGGATGCAAGTAAAAATTCTCCATTTTC
	'gb_MW816066.1_'	CGCTTACTGACAGGATATGAGGTAGTTTTGGGCGGATGCAAGTAAAAATTCTCCATTTTC
	'gb_MT941567.1_'	CGCTTACTGACAGGATATGAGGTAGTTTTGGGCGGATGCAAGTAAAAATTCTCCATTTTC
	'gb_MT367407.1_'	CGCTTACTGACAGGATATGAGGTAGTTTTGGGCGGATGCAAGTAAAAATTCTCCATTTTC
	'dbj_LC530212.1_'	CGCTTACTGACAGGATATGAGGTAGTTTTGGGCGGATGCAAGTAAAAATTCTCCATTTTC
	'gb_MK883612.1_'	CGCTTACTGACAGGATATGAGGTAGTTTTGGGCGGATGCAAGTAAAAATTCTCCATTTTC
	'gb_MW816063.1_'	CGCTTACTGACAGGATATGAGGTAGTTTTGGGCGGATGCAAGTAAAAATTCTCCATTTTC
	'gb_MW816001.1_'	CGCTTACTGACAGGATATGAGGTAGTTTTGGGCGGATGCAAGTAAAAATTCTCCATTTTC
	'gb_MT350345.1_'	CGCTTACTGACAGGATATGAGGTAGTTTTGGGCGGATGCAAGTAAAAATTCTCCATTTTC
	'gb_MW816099.1_'	CGCTTACTGACAGGATATGAGGTAGTTTTGGGCGGATGCAAGTAAAAATTCTCCATTTTC
	'gb_MW816071.1_'	CGCTTACTGACAGGATATGAGGTAGTTTTGGGCGGATGCAAGTAAAAATTCTCCATTTTC
	'gb_MW816067.1_'	CGCTTACTGACAGGATATGAGGTAGTTTTGGGCGGATGCAAGTAAAAATTCTCCATTTTC
	'gb_MW816059.1_'	CGCTTACTGACAGGATATGAGGTAGTTTTGGGCGGATGCAAGTAAAAATTCTCCATTTTC
	'gb_MW816035.1_'	CGCTTACTGACAGGATATGAGGTAGTTTTGGGCGGATGCAAGTAAAAATTCTCCATTTTC
	'gb_MW816031.1_'	CGCTTACTGACAGGATATGAGGTAGTTTTGGGCGGATGCAAGTAAAAATTCTCCATTTTC
	'gb_MW816016.1_'	CGCTTACTGACAGGATATGAGGTAGTTTTGGGCGGATGCAAGTAAAAATTCTCCATTTTC
	'gb_MW816010.1_'	CGCTTACTGACAGGATATGAGGTAGTTTTGGGCGGATGCAAGTAAAAATTCTCCATTTTC
	'gb_MW816003.1_'	CGCTTACTGACAGGATATGAGGTAGTTTTGGGCGGATGCAAGTAAAAATTCTCCATTTTC
	'gb_MW815981.1_'	CGCTTACTGACAGGATATGAGGTAGTTTTGGGCGGATGCAAGTAAAAATTCTCCATTTTC
	'gb_MW815978.1_'	CGCTTACTGACAGGATATGAGGTAGTTTTGGGCGGATGCAAGTAAAAATTCTCCATTTTT
	'gb_MK896857.1_'	CGCTTACTGACAGGATATGAGGTAGTTTTGGGCGGATGCAAGTAAAAATTCTCCATTTTC
	'gb_MH921839.1_'	CGCTTACTGACAGGATATGAGGTAGTTTTGGGCGGATGCAAGTAAAAATTCTCCATTTTC
	'gb_MW816085.1_'	CGCTTACTGACAGGATATGAGGTAGTTTTGGGCGGATGCAAGTAAAAATTCTCCATTTTC
	'gb_MT367405.1_'	CGCTTACTGACAGGATATGAGGTAGTTTTGGGCGGATGCAAGTAAAAATTCTCCATTTTC
	'gb_MT367397.1_'	CGCTTACTGACAGGATATGAGGTAGTTTTGGGCGGATGCAAGTAAAAATTCTCCATTTTC
	lcl_Query_39669	GCGCGAAAACTGAATGAGGAAGTGAAYACCTGAGTCATTTCGCGGACGCGACAGGGTGGA
	'gb_KX897164.1_'	GCGCGAAAACTGAATGAGGAAGTGAATTTCTGAGTCATTTCGCGGTTATGACAGGGTGGA
	'gb_KP670856.2_'	GCGCGAAAACTGAATGAGGAAGTGAATTTCTGAGTCATTTCGCGGTTATGACAGGGTGGA
	'gb_KP670855.2_'	GCGCGAAAACTGAATGAGGAAGTGAATTTCTGAGTCATTTCGCGGTTATGACAGGGTGGA
	'gb_KP670858.1_'	GCGCGAAAACTGAATGAGGAAGTGAATTTCTGAGTCATTTCGCGGTTATGACAGGGTGGA
	'gb_KP670857.1_'	GCGCGAAAACTGAATGAGGAAGTGAATTTCTGAGTCATTTCGCGGTTATGACAGGGTGGA
	'gb_JF800905.1_'	GCGCGAAAACTGAATGAGGAAGTGAATTTCTGAGTCATTTCGCGGTTATGACAGGGTGGA
	'gb_MK836313.1_'	GCGCGAAAACTGAATGAGGAAGTGAATTTCTGAGTCATTTCGCGGTTATGACAGGGTGGA
	'gb_MK492255.1_'	GCGCGAAAACTGAATGAGGAAGTGAATTTCTGAGTCATTTCGCGGTTATGACAGGGTGGA
	'gb_KP670860.1_'	GCGCGAAAACTGAATGAGGAAGTGAATTTCTGAGTCATTTCGCGGTTATGACAGGGTGGA
	'gb_KC857700.1_'	GCGCGAAAACTGAATGAGGAAGTGAATTTCTGAGTCATTTCGCGGTTATGACAGGGTGGA
	'gb_JX625134.1_'	GCGCGAAAACTGAATGAGGAAGTGAATTTCTGAGTCATTTCGCGGTTATGACAGGGTGGA
	'gb_MG923582.1_'	GCGCGAAAACTGAATGAGGAAGTGAATTTCTGAGTCATTTCGCGGTTATGACAGGGTGGA
	'gb_MW816046.1_'	GCGCGAAAACTGAATGAGGAAGTGAATTTCTGAGTCATTTCGCGGTTATGACAGGGTGGA
	'gb_MW816020.1_'	GCGCGAAAACTGAATGAGGAAGTGAATTTCTGAGTCATTTCGCGGTTATGACAGGGTGGA
	'gb_MW816018.1_'	GCGCGAAAACTGAATGAGGAAGTGAATTTCTGAGTCATTTCGCGGTTATGACAGGGTGGA
	'gb_MW816005.1_'	GCGCGAAAACTGAATGAGGAAGTGAATTTCTGAGTCATTTCGCGGTTATGACAGGGTGGA
	'gb_MW815986.1_'	GCGCGAAAACTGAATGAGGAAGTGAATTTCTGAGTCATTTCGCGGTTATGACAGGGTGGA
	'gb_MT950361.1_'	GCGCGAAAACTGAATGAGGAAGTGAATTTCTGAGTCATTTCGCGGTTATGACAGGGTGGA
	'gb_MT950360.1_'	GCGCGAAAACTGAATGAGGAAGTGAATTTCTGAGTCATTTCGCGGTTATGACAGGGTGGA
	'gb_MT113944.1_'	GCGCGAAAACTGAATGAGGAAGTGAATTTCTGAGTCATTTCGCGGTTATGACAGGGTGGA
	'gb_KJ019884.1_'	GCGCGAAAACTGAATGAGGAAGTGAATTTCTGAGTCATTTCGCGGTTATGACAGGGTGGA
	'gb_MN638757.1_'	GCGCGAAAACTGAATGAGGAAGTGAATTTCTGAGTCATTTCGCGGTTATGACAGGGTGGA
	'gb_MN307150.1_'	GCGCGAAAACTGAATGAGGAAGTGAATTTCTGAGTCATTTCGCGGTTATGACAGGGTGGA
	'gb_MW816078.1_'	GCGCGAAAACTGAATGAGGAAGTGAATTTCTGAGTCATTTCGCGGTTATGACAGGGTGGA
	'gb_MW816072.1_'	GCGCGAAAACTGAATGAGGAAGTGAATTTCTGAGTCATTTCGCGGTTATGACAGGGTGGA
	'gb_MW816057.1_'	GCGCGAAAACTGAATGAGGAAGTGAATTTCTGAGTCATTTCGCGGTTATGACAGGGTGGA
	'gb_MW816042.1_'	GCGCGAAAACTGAATGAGGAAGTGAATTTCTGAGTCATTTCGCGGTTATGACAGGGTGGA
	'gb_MW816038.1_'	GCGCGAAAACTGAATGAGGAAGTGAATTTCTGAGTCATTTCGCGGTTATGACAGGGTGGA
	'gb_MW816015.1_'	GCGCGAAAACTGAATGAGGAAGTGAATTTCTGAGTCATTTCGCGGTTATGACAGGGTGGA
	'gb_MW815997.1_'	GCGCGAAAACTGAATGAGGAAGTGAATTTCTGAGTCATTTCGCGGTTATGACAGGGTGGA
	'gb_MW815973.1_'	GCGCGAAAACTGAATGAGGAAGTGAATTTCTGAGTCATTTCGCGGTTATGACAGGGTGGA
	'gb_MN422295.1_'	GCGCGAAAACTGAATGAGGAAGTGAATTTCTGAGTCATTTCGCGGTTATGACAGGGTGGA
	'gb_MT941568.1_'	GCGCGAAAACTGAATGAGGAAGTGAATTTCTGAGTCATTTCGCGGTTATGACAGGGTGGA
	'gb_MK836312.1_'	GCGCGAAAACTGAATGAGGAAGTGAATTTCTGAGTCATTTCGCGGTTATGACAGGGTGGA
	'gb_MT367401.1_'	GCGCGAAAACTGAATGAGGAAGTGAATTTCTGAGTCATTTCGCGGTTATGACAGGGTGGA
	'gb_MT113942.1_'	GCGCGAAAACTGAATGAGGAAGTGAATTTCTGAGTCATTTCGCGGTTATGACAGGGTGGA
	'gb_MK883609.1_'	GCGCGAAAACTGAATGAGGAAGTGAATTTCTGAGTCATTTCGCGGTTATGACAGGGTGGA
	'gb_MG696129.1_'	GCGCGAAAACTGAATGAGGAAGTGAATTTCTGAGTCATTTCGCGGTTATGACAGGGTGGA
	'gb_KT963081.1_'	GCGCGAAAACTGAATGAGGAAGTGAATTTCTGAGTCATTTCGCGGTTATGACAGGGTGGA
	'gb_MH921844.1_'	GCGCGAAAACTGAATGAGGAAGTGAATTTCTGAGTCATTTCGCGGTTATGACAGGGTGGA
	'gb_MT367396.1_'	GCGCGAAAACTGAATGAGGAAGTGAATTTCTGAGTCATTTCGCGGTTATGACAGGGTGGA
	'gb_MW816086.1_'	GCGCGAAAACTGAATGAGGAAGTGAATTTCTGAGTCATTTCGCGGTTATGACAGGGTGGA
	'gb_MW816070.1_'	GCGCGAAAACTGAATGAGGAAGTGAATTTCTGAGTCATTTCGCGGTTATGACAGGGTGGA
	'gb_MW816049.1_'	GCGCGAAAACTGAATGAGGAAGTGAATTTCTGAGTCATTTCGCGGTTATGACAGGGTGGA
	'gb_MW816009.1_'	GCGCGAAAACTGAATGAGGAAGTGAATTTCTGAGTCATTTCGCGGTTATGACAGGGTGGA
	'gb_MW815994.1_'	GCGCGAAAACTGAATGAGGAAGTGAATTTCTGAGTCATTTCGCGGTTATGACAGGGTGGA
	'gb_MW815974.1_'	GCGCGAAAACTGAATGAGGAAGTGAATTTCTGAGTCATTTCGCGGTTATGACAGGGTGGA
	'gb_MT920215.1_'	GCGCGAAAACTGAATGAGGAAGTGAATTTCTGAGTCATTTCGCGGTTATGACAGGGTGGA
	'gb_MT367406.1_'	GCGCGAAAACTGAATGAGGAAGTGAATTTCTGAGTCATTTCGCGGTTATGACAGGGTGGA
	'gb_MN307146.1_'	GCGCGAAAACTGAATGAGGAAGTGAATTTCTGAGTCATTTCGCGGTTATGACAGGGTGGA
	'gb_MW816075.1_'	GCGCGAAAACTGAATGAGGAAGTGAATTTCTGAGTCATTTCGCGGTTATGACAGGGTGGA
	'gb_MH697601.1_'	GCGCGAAAACTGAATGAGGAAGTGAATTTCTGAGTCATTTCGCGGTTATGACAGGGTGGA
	'gb_MH697600.1_'	GCGCGAAAACTGAATGAGGAAGTGAATTTCTGAGTCATTTCGCGGTTATGACAGGGTGGA
	'gb_MG696144.1_'	GCGCGAAAACTGAATGAGGAAGTGAATTTCTGAGTCATTTCGCGGTTATGACAGGGTGGA
	'gb_MG696128.1_'	GCGCGAAAACTGAATGAGGAAGTGAATTTCTGAGTCATTTCGCGGTTATGACAGGGTGGA
	'gb_KC440171.1_'	GCGCGAAAACTGAATGAGGAAGTGAATTTCTGAGTCATTTCGCGGTTATGACAGGGTGGA
	'gb_MW816002.1_'	GCGCGAAAACTGAATGAGGAAGTGAATTTCTGAGTCATTTCGCGGTTATGACAGGGTGGA
	'gb_MT367395.1_'	GCGCGAAAACTGAATGAGGAAGTGAATTTCTGAGTCATTTCGCGGTTATGACAGGGTGGA
	'gb_MT113943.1_'	GCGCGAAAACTGAATGAGGAAGTGAATTTCTGAGTCATTTCGCGGTTATGACAGGGTGGA
	'gb_MN135993.1_'	GCGCGAAAACTGAATGAGGAAGTGAATTTCTGAGTCATTTCGCGGTTATGACAGGGTGGA
	'gb_MW816090.1_'	GCGCGAAAACTGAATGAGGAAGTGAATTTCTGAGTCATTTCGCGGTTATGACAGGGTGGA
	'gb_MW816087.1_'	GCGCGAAAACTGAATGAGGAAGTGAATTTCTGAGTCATTTCGCGGTTATGACAGGGTGGA
	'gb_MW816069.1_'	GCGCGAAAACTGAATGAGGAAGTGAATTTCTGAGTCATTTCGCGGTTATGACAGGGTGGA
	'gb_MW816068.1_'	GCGCGAAAACTGAATGAGGAAGTGAATTTCTGAGTCATTTCGCGGTTATGACAGGGTGGA
	'gb_MW816065.1_'	GCGCGAAAACTGAATGAGGAAGTGAATTTCTGAGTCATTTCGCGGTTATGACAGGGTGGA
	'gb_MW816055.1_'	GCGCGAAAACTGAATGAGGAAGTGAATTTCTGAGTCATTTCGCGGTTATGACAGGGTGGA
	'gb_MW816017.1_'	GCGCGAAAACTGAATGAGGAAGTGAATTTCTGAGTCATTTCGCGGTTATGACAGGGTGGA
	'gb_MW815993.1_'	GCGCGAAAACTGAATGAGGAAGTGAATTTCTGAGTCATTTCGCGGTTATGACAGGGTGGA
	'gb_MW815987.1_'	GCGCGAAAACTGAATGAGGAAGTGAATTTCTGAGTCATTTCGCGGTTATGACAGGGTGGA
	'gb_MW815983.1_'	GCGCGAAAACTGAATGAGGAAGTGAATTTCTGAGTCATTTCGCGGTTATGACAGGGTGGA
	'gb_MW815982.1_'	GCGCGAAAACTGAATGAGGAAGTGAATTTCTGAGTCATTTCGCGGTTATGACAGGGTGGA
	'gb_MW815977.1_'	GCGCGAAAACTGAATGAGGAAGTGAATTTCTGAGTCATTTCGCGGTTATGACAGGGTGGA
	'gb_MW815975.1_'	GCGCGAAAACTGAATGAGGAAGTGAATTTCTGAGTCATTTCGCGGTTATGACAGGGTGGA
	'gb_MT350346.1_'	GCGCGAAAACTGAATGAGGAAGTGAATTTCTGAGTCATTTCGCGGTTATGACAGGGTGGA
	'gb_MH697602.1_'	GCGCGAAAACTGAATGAGGAAGTGAATTTCTGAGTCATTTCGCGGTTATGACAGGGTGGA
	'gb_MH921836.1_'	GCGCGAAAACTGAATGAGGAAGTGAATTTCTGAGTCATTTCGCGGTTATGACAGGGTGGA
	'gb_MW816066.1_'	GCGCGAAAACTGAATGAGGAAGTGAATTTCTGAGTCATTTCGCGGTTATGACAGGGTGGA
	'gb_MT941567.1_'	GCGCGAAAACTGAATGAGGAAGTGAATTTCTGAGTCATTTCGCGGTTATGACAGGGTGGA
	'gb_MT367407.1_'	GCGCGAAAACTGAATGAGGAAGTGAATTTCTGAGTCATTTCGCGGTTATGACAGGGTGGA
	'dbj_LC530212.1_'	GCGCGAAAACTGAATGAGGAAGTGAATTTCTGAGTCATTTCGCGGTTATGACAGGGTGGA
	'gb_MK883612.1_'	GCGCGAAAACTGAATGAGGAAGTGAATTTCTGAGTCATTTCGCGGTTATGACAGGGTGGA
	'gb_MW816063.1_'	GCGCGAAAACTGAATGAGGAAGTGAATTTCTGAGTCATTTCGCGGTTATGACAGGGTGGA
	'gb_MW816001.1_'	GCGCGAAAACTGAATGAGGAAGTGAATTTCTGAGTCATTTCGCGGTTATGACAGGGTGGA
	'gb_MT350345.1_'	GCGCGAAAACTGAATGAGGAAGTGAATTTCTGAGTCATTTCGCGGTTATGACAGGGTGGA
	'gb_MW816099.1_'	GCGCGAAAACTGAATGAGGAAGTGAATTTCTGAGTCATTTCGCGGTTATGACAGGGTGGA
	'gb_MW816071.1_'	GCGCGAAAACTGAATGAGGAAGTGAATTTCTGAGTCATTTCGCGGTTATGACAGGGTGGA
	'gb_MW816067.1_'	GCGCGAAAACTGAATGAGGAAGTGAATTTCTGAGTCATTTCGCGGTTATGACAGGGTGGA
	'gb_MW816059.1_'	GCGCGAAAACTGAATGAGGAAGTGAATTTCTGAGTCATTTCGCGGTTATGACAGGGTGGA
	'gb_MW816035.1_'	GCGCGAAAACTGAATGAGGAAGTGAATTTCTGAGTCATTTCGCGGTTATGACAGGGTGGA
	'gb_MW816031.1_'	GCGCGAAAACTGAATGAGGAAGTGAATTTCTGAGTCATTTCGCGGTTATGACAGGGTGGA
	'gb_MW816016.1_'	GCGCGAAAACTGAATGAGGAAGTGAATTTCTGAGTCATTTCGCGGTTATGACAGGGTGGA
	'gb_MW816010.1_'	GCGCGAAAACTGAATGAGGAAGTGAATTTCTGAGTCATTTCGCGGTTATGACAGGGTGGA
	'gb_MW816003.1_'	GCGCGAAAACTGAATGAGGAAGTGAATTTCTGAGTCATTTCGCGGTTATGACAGGGTGGA
	'gb_MW815981.1_'	GCGCGAAAACTGAATGAGGAAGTGAATTTCTGAGTCATTTCGCGGTTATGACAGGGTGGA
	'gb_MW815978.1_'	GCGCGAAAACTGAATGAGGAAGTGAATTTCTGAGTCATTTCGCGGTTATGACAGGGTGGA
	'gb_MK896857.1_'	GCGCGAAAACTGAATGAGGAAGTGAATTTCTGAGTCATTTCGCGGTTATGACAGGGTGGA
	'gb_MH921839.1_'	GCGCGAAAACTGAATGAGGAAGTGAATTTCTGAGTCATTTCGCGGTTATGACAGGGTGGA
	'gb_MW816085.1_'	GCGCGAAAACTGAATGAGGAAGTGAATTTCTGAGTCATTTCGCGGTTATGACAGGGTGGA
	'gb_MT367405.1_'	GCGCGAAAACTGAATGAGGAAGTGAATTTCTGAGTCATTTCGCGGTTATGACAGGGTGGA
	'gb_MT367397.1_'	GCGCGAAAACTGAATGAGGAAGTGAATTTCTGAGTCATTTCGCGGTTATGACAGGGTGGA
	lcl_Query_39669	GTCCTTGCCGAGGGCCGRGTAGACTTTGACCGTTTACGTGGAGGCTTCGATTACCGTGTT
	'gb_KX897164.1_'	GTATTTGCCGAGGGCCGAGTAGACTTTGACCGTTTACGTGGAGGTTTCGATTACCGTGTT
	'gb_KP670856.2_'	GTATTTGCCGAGGGCCGAGTAGACTTTGACCGTTTACGTGGAGGTTTCGATTACCGTGTT
	'gb_KP670855.2_'	GTATTTGCCGAGGGCCGAGTAGACTTTGACCGTTTACGTGGAGGTTTCGATTACCGTGTT
	'gb_KP670858.1_'	GTATTTGCCGAGGGCCGAGTAGACTTTGACCGTTTACGTGGAGGTTTCGATTACCGTGTT
	'gb_KP670857.1_'	GTATTTGCCGAGGGCCGAGTAGACTTTGACCGTTTACGTGGAGGTTTCGATTACCGTGTT
	'gb_JF800905.1_'	GTATTTGCCGAGGGCCGAGTAGACTTTGACCGTTTACGTGGAGGTTTCGATTACCGTGTT
	'gb_MK836313.1_'	GTATTTGCCGAGGGCCGAGTAGACTTTGACCGTTTACGTGGAGGTTTCGATTACCGTGTT
	'gb_MK492255.1_'	GTATTTGCCGAGGGCCGAGTAGACTTTGACCGTTTACGTGGAGGTTTCGATTACCGTGTT
	'gb_KP670860.1_'	GTATTTGCCGAGGGCCGAGTAGACTTTGACCGTTTACGTGGAGGTTTCGATTACCGTGTT
	'gb_KC857700.1_'	GTATTTGCCGAGGGCCGAGTAGACTTTGACCGTTTACGTGGAGGTTTCGATTACCGTGTT
	'gb_JX625134.1_'	GTATTTGCCGAGGGCCGAGTAGACTTTGACCGTTTACGTGGAGGTTTCGATTACCGTGTT
	'gb_MG923582.1_'	GTATTTGCCGAGGGCCGAGTAGACTTTGACCGTTTACGTGGAGGTTTCGATTACCGTGTT
	'gb_MW816046.1_'	GTATTTGCCGAGGGCCGAGTAGACTTTGACCGTTTACGTGGAGGTTTCGATTACCGTGTT
	'gb_MW816020.1_'	GTATTTGCCGAGGGCCGAGTAGACTTTGACCGTTTACGTGGAGGTTTCGATTACCGTGTT
	'gb_MW816018.1_'	GTATTTGCCGAGGGCCGAGTAGACTTTGACCGTTTACGTGGAGGTTTCGATTACCGTGTT
	'gb_MW816005.1_'	GTATTTGCCGAGGGCCGAGTAGACTTTGACCGTTTACGTGGAGGTTTCGATTACCGTGTT
	'gb_MW815986.1_'	GTATTTGCCGAGGGCCGAGTAGACTTTGACCGTTTACGTGGAGGTTTCGATTACCGTGTT
	'gb_MT950361.1_'	GTATTTGCCGAGGGCCGAGTAGACTTTGACCGTTTACGTGGAGGTTTCGATTACCGTGTT
	'gb_MT950360.1_'	GTATTTGCCGAGGGCCGAGTAGACTTTGACCGTTTACGTGGAGGTTTCGATTACCGTGTT
	'gb_MT113944.1_'	GTATTTGCCGAGGGCCGAGTAGACTTTGACCGTTTACGTGGAGGTTTCGATTACCGTGTT
	'gb_KJ019884.1_'	GTATTTGCCGAGGGCCGAGTAGACTTTGACCGTTTACGTGGAGGTTTCGATTACCGTGTT
	'gb_MN638757.1_'	GTATTTGCCGAGGGCCGAGTAGACTTTGACCGTTTACGTGGAGGTTTCGATTACCGTGTT
	'gb_MN307150.1_'	GTATTTGCCGAGGGCCGAGTAGACTTTGACCGTTTACGTGGAGGTTTCGATTACCGTGTT
	'gb_MW816078.1_'	GTATTTGCCGAGGGCCGAGTAGACTTTGACCGTTTACGTGGAGGTTTCGATTACCGTGTT
	'gb_MW816072.1_'	GTATTTGCCGAGGGCCGAGTAGACTTTGACCGTTTACGTGGAGGTTTCGATTACCGTGTT
	'gb_MW816057.1_'	GTATTTGCCGAGGGCCGAGTAGACTTTGACCGTTTACGTGGAGGTTTCGATTACCGTGTT
	'gb_MW816042.1_'	GTATTTGCCGAGGGCCGAGTAGACTTTGACCGTTTACGTGGAGGTTTCGATTACCGTGTT
	'gb_MW816038.1_'	GTATTTGCCGAGGGCCGAGTAGACTTTGACCGTTTACGTGGAGGTTTCGATTACCGTGTT
	'gb_MW816015.1_'	GTATTTGCCGAGGGCCGAGTAGACTTTGACCGTTTACGTGGAGGTTTCGATTACCGTGTT
	'gb_MW815997.1_'	GTATTTGCCGAGGGCCGAGTAGACTTTGACCGTTTACGTGGAGGTTTCGATTACCGTGTT
	'gb_MW815973.1_'	GTATTTGCCGAGGGCCGAGTAGACTTTGACCGTTTACGTGGAGGTTTCGATTACCGTGTT
	'gb_MN422295.1_'	GTATTTGCCGAGGGCCGAGTAGACTTTGACCGTTTACGTGGAGGTTTCGATTACCGTGTT
	'gb_MT941568.1_'	GTATTTGCCGAGGGCCGAGTAGACTTTGACCGTTTACGTGGAGGTTTCGATTACCGTGTT
	'gb_MK836312.1_'	GTATTTGCCGAGGGCCGAGTAGACTTTGACCGTTTACGTGGAGGTTTCGATTACCGTGTT
	'gb_MT367401.1_'	GTATTTGCCGAGGGCCGAGTAGACTTTGACCGTTTACGTGGAGGTTTCGATTACCGTGTT
	'gb_MT113942.1_'	GTATTTGCCGAGGGCCGAGTAGACTTTGACCGTTTACGTGGAGGTTTCGATTACCGTGTT
	'gb_MK883609.1_'	GTATTTGCCGAGGGCCGAGTAGACTTTGACCGTTTACGTGGAGGTTTCGATTACCGTGTT
	'gb_MG696129.1_'	GTATTTGCCGAGGGCCGAGTAGACTTTGACCGTTTACGTGGAGGTTTCGATTACCGTGTT
	'gb_KT963081.1_'	GTATTTGCCGAGGGCCGAGTAGACTTTGACCGTTTACGTGGAGGTTTCGATTACCGTGTT
	'gb_MH921844.1_'	GTATTTGCCGAGGGCCGAGTAGACTTTGACCGTTTACGTGGAGGTTTCGATTACCGTGTT
	'gb_MT367396.1_'	GTATTTGCCGAGGGCCGAGTAGACTTTGACCGTTTACGTGGAGGTTTCGATTACCGTGTT
	'gb_MW816086.1_'	GTATTTGCCGAGGGCCGAGTAGACTTTGACCGTTTACGTGGAGGTTTCGATTACCGTGTT
	'gb_MW816070.1_'	GTATTTGCCGAGGGCCGAGTAGACTTTGACCGTTTACGTGGAGGTTTCGATTACCGTGTT
	'gb_MW816049.1_'	GTATTTGCCGAGGGCCGAGTAGACTTTGACCGTTTACGTGGAGGTTTCGATTACCGTGTT
	'gb_MW816009.1_'	GTATTTGCCGAGGGCCGAGTAGACTTTGACCGTTTACGTGGAGGTTTCGATTACCGTGTT
	'gb_MW815994.1_'	GTATTTGCCGAGGGCCGAGTAGACTTTGACCGTTTACGTGGAGGTTTCGATTACCGTGTT
	'gb_MW815974.1_'	GTATTTGCCGAGGGCCGAGTAGACTTTGACCGTTTACGTGGAGGTTTCGATTACCGTGTT
	'gb_MT920215.1_'	GTATTTGCCGAGGGCCGAGTAGACTTTGACCGTTTACGTGGAGGTTTCGATTACCGTGTT
	'gb_MT367406.1_'	GTATTTGCCGAGGGCCGAGTAGACTTTGACCGTTTACGTGGAGGTTTCGATTACCGTGTT
	'gb_MN307146.1_'	GTATTTGCCGAGGGCCGAGTAGACTTTGACCGTTTACGTGGAGGTTTCGATTACCGTGTT
	'gb_MW816075.1_'	GTATTTGCCGAGGGCCGAGTAGACTTTGACCGTTTACGTGGAGGTTTCGATTACCGTGTT
	'gb_MH697601.1_'	GTATTTGCCGAGGGCCGAGTAGACTTTGACCGTTTACGTGGAGGTTTCGATTACCGTGTT
	'gb_MH697600.1_'	GTATTTGCCGAGGGCCGAGTAGACTTTGACCGTTTACGTGGAGGTTTCGATTACCGTGTT
	'gb_MG696144.1_'	GTATTTGCCGAGGGCCGAGTAGACTTTGACCGTTTACGTGGAGGTTTCGATTACCGTGTT
	'gb_MG696128.1_'	GTATTTGCCGAGGGCCGAGTAGACTTTGACCGTTTACGTGGAGGTTTCGATTACCGTGTT
	'gb_KC440171.1_'	GTATTTGCCGAGGGCCGAGTAGACTTTGACCGTTTACGTGGAGGTTTCGATTACCGTGTT
	'gb_MW816002.1_'	GTATTTGCCGAGGGCCGAGTAGACTTTGACCGTTTACGTGGAGGTTTCGATTACCGTGTT
	'gb_MT367395.1_'	GTATTTGCCGAGGGCCGAGTAGACTTTGACCGTTTACGTGGAGGTTTCGATTACCGTGTT
	'gb_MT113943.1_'	GTATTTGCCGAGGGCCGAGTAGACTTTGACCGTTTACGTGGAGGTTTCGATTACCGTGTT
	'gb_MN135993.1_'	GTATTTGCCGAGGGCCGAGTAGACTTTGACCGTTTACGTGGAGGTTTCGATTACCGTGTT
	'gb_MW816090.1_'	GTATTTGCCGAGGGCCGAGTAGACTTTGACCGTTTACGTGGAGGTTTCGATTACCGTGTT
	'gb_MW816087.1_'	GTATTTGCCGAGGGCCGAGTAGACTTTGACCGTTTACGTGGAGGTTTCGATTACCGTGTT
	'gb_MW816069.1_'	GTATTTGCCGAGGGCCGAGTAGACTTTGACCGTTTACGTGGAGGTTTCGATTACCGTGTT
	'gb_MW816068.1_'	GTATTTGCCGAGGGCCGAGTAGACTTTGACCGTTTACGTGGAGGTTTCGATTACCGTGTT
	'gb_MW816065.1_'	GTATTTGCCGAGGGCCGAGTAGACTTTGACCGTTTACGTGGAGGTTTCGATTACCGTGTT
	'gb_MW816055.1_'	GTATTTGCCGAGGGCCGAGTAGACTTTGACCGTTTACGTGGAGGTTTCGATTACCGTGTT
	'gb_MW816017.1_'	GTATTTGCCGAGGGCCGAGTAGACTTTGACCGTTTACGTGGAGGTTTCGATTACCGTGTT
	'gb_MW815993.1_'	GTATTTGCCGAGGGCCGAGTAGACTTTGACCGTTTACGTGGAGGTTTCGATTACCGTGTT
	'gb_MW815987.1_'	GTATTTGCCGAGGGCCGAGTAGACTTTGACCGTTTACGTGGAGGTTTCGATTACCGTGTT
	'gb_MW815983.1_'	GTATTTGCCGAGGGCCGAGTAGACTTTGACCGTTTACGTGGAGGTTTCGATTACCGTGTT
	'gb_MW815982.1_'	GTATTTGCCGAGGGCCGAGTAGACTTTGACCGTTTACGTGGAGGTTTCGATTACCGTGTT
	'gb_MW815977.1_'	GTATTTGCCGAGGGCCGAGTAGACTTTGACCGTTTACGTGGAGGTTTCGATTACCGTGTT
	'gb_MW815975.1_'	GTATTTGCCGAGGGCCGAGTAGACTTTGACCGTTTACGTGGAGGTTTCGATTACCGTGTT
	'gb_MT350346.1_'	GTATTTGCCGAGGGCCGAGTAGACTTTGACCGTTTACGTGGAGGTTTCGATTACCGTGTT
	'gb_MH697602.1_'	GTATTTGCCGAGGGCCGAGTAGACTTTGACCGTTTACGTGGAGGTTTCGATTACCGTGTT
	'gb_MH921836.1_'	GTATTTGCCGAGGGCCGAGTAGACTTTGACCGTTTACGTGGAGGTTTCGATTACCGTGTT
	'gb_MW816066.1_'	GTATTTGCCGAGGGCCGAGTAGACTTTGACCGTTTACGTGGAGGTTTCGATTACCGTGTT
	'gb_MT941567.1_'	GTATTTGCCGAGGGCCGAGTAGACTTTGACCGTTTACGTGGAGGTTTCGATTACCGTGTT
	'gb_MT367407.1_'	GTATTTGCCGAGGGCCGAGTAGACTTTGACCGTTTACGTGGAGGTTTCGATTACCGTGTT
	'dbj_LC530212.1_'	GTATTTGCCGAGGGCCGAGTAGACTTTGACCGTTTACGTGGAGGTTTCGATTACCGTGTT
	'gb_MK883612.1_'	GTATTTGCCGAGGGCCGAGTAGACTTTGACCGTTTACGTGGAGGTTTCGATTACCGTGTT
	'gb_MW816063.1_'	GTATTTGCCGAGGGCCGAGTAGACTTTGACCGTTTACGTGGAGGTTTCGATTACCGTGTT
	'gb_MW816001.1_'	GTATTTGCCGAGGGCCGAGTAGACTTTGACCGTTTACGTGGAGGTTTCGATTACCGTGTT
	'gb_MT350345.1_'	GTATTTGCCGAGGGCCGAGTAGACTTTGACCGTTTACGTGGAGGTTTCGATTACCGTGTT
	'gb_MW816099.1_'	GTATTTGCCGAGGGCCGAGTAGACTTTGACCGTTTACGTGGAGGTTTCGATTACCGTGTT
	'gb_MW816071.1_'	GTATTTGCCGAGGGCCGAGTAGACTTTGACCGTTTACGTGGAGGTTTCGATTACCGTGTT
	'gb_MW816067.1_'	GTATTTGCCGAGGGCCGAGTAGACTTTGACCGTTTACGTGGAGGTTTCGATTACCGTGTT
	'gb_MW816059.1_'	GTATTTGCCGAGGGCCGAGTAGACTTTGACCGTTTACGTGGAGGTTTCGATTACCGTGTT
	'gb_MW816035.1_'	GTATTTGCCGAGGGCCGAGTAGACTTTGACCGTTTACGTGGAGGTTTCGATTACCGTGTT
	'gb_MW816031.1_'	GTATTTGCCGAGGGCCGAGTAGACTTTGACCGTTTACGTGGAGGTTTCGATTACCGTGTT
	'gb_MW816016.1_'	GTATTTGCCGAGGGCCGAGTAGACTTTGACCGTTTACGTGGAGGTTTCGATTACCGTGTT
	'gb_MW816010.1_'	GTATTTGCCGAGGGCCGAGTAGACTTTGACCGTTTACGTGGAGGTTTCGATTACCGTGTT
	'gb_MW816003.1_'	GTATTTGCCGAGGGCCGAGTAGACTTTGACCGTTTACGTGGAGGTTTCGATTACCGTGTT
	'gb_MW815981.1_'	GTATTTGCCGAGGGCCGAGTAGACTTTGACCGTTTACGTGGAGGTTTCGATTACCGTGTT
	'gb_MW815978.1_'	GTATTTGCCGAGGGCCGAGTAGACTTTGACCGTTTACGTGGAGGTTTCGATTACCGTGTT
	'gb_MK896857.1_'	GTATTTGCCGAGGGCCGAGTAGACTTTGACCGTTTACGTGGAGGTTTCGATTACCGTGTT
	'gb_MH921839.1_'	GTATTTGCCGAGGGCCGAGTAGACTTTGACCGTTTACGTGGAGGTTTCGATTACCGTGTT
	'gb_MW816085.1_'	GTATTTGCCGAGGGCCGAGTAGACTTTGACCGTTTACGTGGAGGTTTCGATTACCGTGTT
	'gb_MT367405.1_'	GTATTTGCCGAGGGCCGAGTAGACTTTGACCGTTTACGTGGAGGTTTCGATTACCGTGTT
	'gb_MT367397.1_'	GTATTTGCCGAGGGCCGAGTAGACTTTGACCGTTTACGTGGAGGTTTCGATTACCGTGTT
	lcl_Query_39669	TTTCACCTAAATTTCCGCGTACGGAGTCAAAGTCCTGTGTTTTTGACWAGGTGTCAGCTG
	'gb_KX897164.1_'	TTTCACCTAAATTTCCGCGTACGGTGTCAAAGTCCTGTGTTTTT-ACTAGGTGTCAGCTG
	'gb_KP670856.2_'	TTTCACCTAAATTTCCGCGTACGGTGTCAAAGTCCTGTGTTTTT-ACTAGGTGTCAGCTG
	'gb_KP670855.2_'	TTTCACCTAAATTTCCGCGTACGGTGTCAAAGTCCTGTGTTTTT-ACTAGGTGTCAGCTG
	'gb_KP670858.1_'	TTTCACCTAAATTTCCGCGTACGGTGTCAAAGTCCTGTGTTTTT-ACTAGGTGTCAGCTG
	'gb_KP670857.1_'	TTTCACCTAAATTTCCGCGTACGGTGTCAAAGTCCTGTGTTTTT-ACTAGGTGTCAGCTG
	'gb_JF800905.1_'	TTTCACCTAAATTTCCGCGTACGGTGTCAAAGTCCTGTGTTTTT-ACTAGGTGTCAGCTG
	'gb_MK836313.1_'	TTTCACCTAAATTTCCGCGTACGGTGTCAAAGTCCTGTGTTTTT-ACTAGGTGTCAGCTG
	'gb_MK492255.1_'	TTTCACCTAAATTTCCGCGTACGGTGTCAAAGTCCTGTGTTTTT-ACTAGGTGTCAGCTG
	'gb_KP670860.1_'	TTTCACCTAAATTTCCGCGTACGGTGTCAAAGTCCTGTGTTTTT-ACTAGGTGTCAGCTG
	'gb_KC857700.1_'	TTTCACCTAAATTTCCGCGTACGGTGTCAAAGTCCTGTGTTTTT-ACTAGGTGTCAGCTG
	'gb_JX625134.1_'	TTTCACCTAAATTTCCGCGTACGGTGTCAAAGTCCTGTGTTTTT-ACTAGGTGTCAGCTG
	'gb_MG923582.1_'	TTTCACCTAAATTTCCGCGTACGGTGTCAAAGTCCTGTGTTTTT-ACTAGGTGTCAGCTG
	'gb_MW816046.1_'	TTTCACCTAAATTTCCGCGTACGGTGTCAAAGTCCTGTGTTTTT-ACTAGGTGTCAGCTG
	'gb_MW816020.1_'	TTTCACCTAAATTTCCGCGTACGGTGTCAAAGTCCTGTGTTTTT-ACTAGGTGTCAGCTG
	'gb_MW816018.1_'	TTTCACCTAAATTTCCGCGTACGGTGTCAAAGTCCTGTGTTTTT-ACTAGGTGTCAGCTG
	'gb_MW816005.1_'	TTTCACCTAAATTTCCGCGTACGGTGTCAAAGTCCTGTGTTTTT-ACTAGGTGTCAGCTG
	'gb_MW815986.1_'	TTTCACCTAAATTTCCGCGTACGGTGTCAAAGTCCTGTGTTTTT-ACTAGGTGTCAGCTG
	'gb_MT950361.1_'	TTTCACCTAAATTTCCGCGTACGGTGTCAAAGTCCTGTGTTTTT-ACTAGGTGTCAGCTG
	'gb_MT950360.1_'	TTTCACCTAAATTTCCGCGTACGGTGTCAAAGTCCTGTGTTTTT-ACTAGGTGTCAGCTG
	'gb_MT113944.1_'	TTTCACCTAAATTTCCGCGTACGGTGTCAAAGTCCTGTGTTTTT-ACTAGGTGTCAGCTG
	'gb_KJ019884.1_'	TTTCACCTAAATTTCCGCGTACGGTGTCAAAGTCCTGTGTTTTT-ACTAGGTGTCAGCTG
	'gb_MN638757.1_'	TTTCACCTAAATTTCCGCGTACGGTGTCAAAGTCCTGTGTTTTT-ACTAGGTGTCAGCTG
	'gb_MN307150.1_'	TTTCACCTAAATTTCCGCGTACGGTGTCAAAGTCCTGTGTTTTT-ACTAGGTGTCAGCTG
	'gb_MW816078.1_'	TTTCACCTAAATTTCCGCGTACGGTGTCAAAGTCCTGTGTTTTT-ACTAGGTGTCAGCTG
	'gb_MW816072.1_'	TTTCACCTAAATTTCCGCGTACGGTGTCAAAGTCCTGTGTTTTT-ACTAGGTGTCAGCTG
	'gb_MW816057.1_'	TTTCACCTAAATTTCCGCGTACGGTGTCAAAGTCCTGTGTTTTT-ACTAGGTGTCAGCTG
	'gb_MW816042.1_'	TTTCACCTAAATTTCCGCGTACGGTGTCAAAGTCCTGTGTTTTT-ACTAGGTGTCAGCTG
	'gb_MW816038.1_'	TTTCACCTAAATTTCCGCGTACGGTGTCAAAGTCCTGTGTTTTT-ACTAGGTGTCAGCTG
	'gb_MW816015.1_'	TTTCACCTAAATTTCCGCGTACGGTGTCAAAGTCCTGTGTTTTT-ACTAGGTGTCAGCTG
	'gb_MW815997.1_'	TTTCACCTAAATTTCCGCGTACGGTGTCAAAGTCCTGTGTTTTT-ACTAGGTGTCAGCTG
	'gb_MW815973.1_'	TTTCACCTAAATTTCCGCGTACGGTGTCAAAGTCCTGTGTTTTT-ACTAGGTGTCAGCTG
	'gb_MN422295.1_'	TTTCACCTAAATTTCCGCGTACGGTGTCAAAGTCCTGTGTTTTT-ACTAGGTGTCAGCTG
	'gb_MT941568.1_'	TTTCACCTAAATTTCCGCGTACGGTGTCAAAGTCCTGTGTTTTT-ACTAGGTGTCAGCTG
	'gb_MK836312.1_'	TTTCACCTAAATTTCCGCGTACGGTGTCAAAGTCCTGTGTTTTT-ACTAGGTGTCAGCTG
	'gb_MT367401.1_'	TTTCACCTAAATTTCCGCGTACGGTGTCAAAGTCCTGTGTTTTT-ACTAGGTGTCAGCTG
	'gb_MT113942.1_'	TTTCACCTAAATTTCCGCGTACGGTGTCAAAGTCCTGTGTTTTT-ACTAGGTGTCAGCTG
	'gb_MK883609.1_'	TTTCACCTAAATTTCCGCGTACGGTGTCAAAGTCCTGTGTTTTT-ACTAGGTGTCAGCTG
	'gb_MG696129.1_'	TTTCACCTAAATTTCCGCGTACGGTGTCAAAGTCCTGTGTTTTT-ACTAGGTGTCAGCTG
	'gb_KT963081.1_'	TTTCACCTAAATTTCCGCGTACGGTGTCAAAGTCCTGTGTTTTT-ACTAGGTGTCAGCTG
	'gb_MH921844.1_'	TTTCACCTAAATTTCCGCGTACGGTGTCAAAGTCCTGTGTTTTT-ACTAGGTGTCAGCTG
	'gb_MT367396.1_'	TTTCACCTAAATTTCCGCGTACGGTGTCAAAGTCCTGTGTTTTT-ACTAGGTGTCAGCTG
	'gb_MW816086.1_'	TTTCACCTAAATTTCCGCGTACGGTGTCAAAGTCCTGTGTTTTT-ACTAGGTGTCAGCTG
	'gb_MW816070.1_'	TTTCACCTAAATTTCCGCGTACGGTGTCAAAGTCCTGTGTTTTT-ACTAGGTGTCAGCTG
	'gb_MW816049.1_'	TTTCACCTAAATTTCCGCGTACGGTGTCAAAGTCCTGTGTTTTT-ACTAGGTGTCAGCTG
	'gb_MW816009.1_'	TTTCACCTAAATTTCCGCGTACGGTGTCAAAGTCCTGTGTTTTT-ACTAGGTGTCAGCTG
	'gb_MW815994.1_'	TTTCACCTAAATTTCCGCGTACGGTGTCAAAGTCCTGTGTTTTT-ACTAGGTGTCAGCTG
	'gb_MW815974.1_'	TTTCACCTAAATTTCCGCGTACGGTGTCAAAGTCCTGTGTTTTT-ACTAGGTGTCAGCTG
	'gb_MT920215.1_'	TTTCACCTAAATTTCCGCGTACGGTGTCAAAGTCCTGTGTTTTT-ACTAGGTGTCAGCTG
	'gb_MT367406.1_'	TTTCACCTAAATTTCCGCGTACGGTGTCAAAGTCCTGTGTTTTT-ACTAGGTGTCAGCTG
	'gb_MN307146.1_'	TTTCACCTAAATTTCCGCGTACGGTGTCAAAGTCCTGTGTTTTT-ACTAGGTGTCAGCTG
	'gb_MW816075.1_'	TTTCACCTAAATTTCCGCGTACGGTGTCAAAGTCCTGTGTTTTT-ACTAGGTGTCAGCTG
	'gb_MH697601.1_'	TTTCACCTAAATTTCCGCGTACGGTGTCAAAGTCCTGTGTTTTT-ACTAGGTGTCAGCTG
	'gb_MH697600.1_'	TTTCACCTAAATTTCCGCGTACGGTGTCAAAGTCCTGTGTTTTT-ACTAGGTGTCAGCTG
	'gb_MG696144.1_'	TTTCACCTAAATTTCCGCGTACGGTGTCAAAGTCCTGTGTTTTT-ACTAGGTGTCAGCTG
	'gb_MG696128.1_'	TTTCACCTAAATTTCCGCGTACGGTGTCAAAGTCCTGTGTTTTT-ACTAGGTGTCAGCTG
	'gb_KC440171.1_'	TTTCACCTAAATTTCCGCGTACGGTGTCAAAGTCCTGTGTTTTT-ACTAGGTGTCAGCTG
	'gb_MW816002.1_'	TTTCACCTAAATTTCCGCGTACGGTGTCAAAGTCCTGTGTTTTT-ACTAGGTGTCAGCTG
	'gb_MT367395.1_'	TTTCACCTAAATTTCCGCGTACGGTGTCAAAGTCCTGTGTTTTT-ACTAGGTGTCAGCTG
	'gb_MT113943.1_'	TTTCACCTAAATTTCCGCGTACGGTGTCAAAGTCCTGTGTTTTT-ACTAGGTGTCAGCTG
	'gb_MN135993.1_'	TTTCACCTAAATTTCCGCGTACGGTGTCAAAGTCCTGTGTTTTT-ACTAGGTGTCAGCTG
	'gb_MW816090.1_'	TTTCACCTAAATTTCCGCGTACGGTGTCAAAGTCCTGTGTTTTT-ACTAGGTGTCAGCTG
	'gb_MW816087.1_'	TTTCACCTAAATTTCCGCGTACGGTGTCAAAGTCCTGTGTTTTT-ACTAGGTGTCAGCTG
	'gb_MW816069.1_'	TTTCACCTAAATTTCCGCGTACGGTGTCAAAGTCCTGTGTTTTT-ACTAGGTGTCAGCTG
	'gb_MW816068.1_'	TTTCACCTAAATTTCCGCGTACGGTGTCAAAGTCCTGTGTTTTT-ACTAGGTGTCAGCTG
	'gb_MW816065.1_'	TTTCACCTAAATTTCCGCGTACGGTGTCAAAGTCCTGTGTTTTT-ACTAGGTGTCAGCTG
	'gb_MW816055.1_'	TTTCACCTAAATTTCCGCGTACGGTGTCAAAGTCCTGTGTTTTT-ACTAGGTGTCAGCTG
	'gb_MW816017.1_'	TTTCACCTAAATTTCCGCGTACGGTGTCAAAGTCCTGTGTTTTT-ACTAGGTGTCAGCTG
	'gb_MW815993.1_'	TTTCACCTAAATTTCCGCGTACGGTGTCAAAGTCCTGTGTTTTT-ACTAGGTGTCAGCTG
	'gb_MW815987.1_'	TTTCACCTAAATTTCCGCGTACGGTGTCAAAGTCCTGTGTTTTT-ACTAGGTGTCAGCTG
	'gb_MW815983.1_'	TTTCACCTAAATTTCCGCGTACGGTGTCAAAGTCCTGTGTTTTT-ACTAGGTGTCAGCTG
	'gb_MW815982.1_'	TTTCACCTAAATTTCCGCGTACGGTGTCAAAGTCCTGTGTTTTT-ACTAGGTGTCAGCTG
	'gb_MW815977.1_'	TTTCACCTAAATTTCCGCGTACGGTGTCAAAGTCCTGTGTTTTT-ACTAGGTGTCAGCTG
	'gb_MW815975.1_'	TTTCACCTAAATTTCCGCGTACGGTGTCAAAGTCCTGTGTTTTT-ACTAGGTGTCAGCTG
	'gb_MT350346.1_'	TTTCACCTAAATTTCCGCGTACGGTGTCAAAGTCCTGTGTTTTT-ACTAGGTGTCAGCTG
	'gb_MH697602.1_'	TTTCACCTAAATTTCCGCGTACGGTGTCAAAGTCCTGTGTTTTT-ACTAGGTGTCAGCTG
	'gb_MH921836.1_'	TTTCACCTAAATTTCCGCGTACGGTGTCAAAGTCCTGTGTTTTT-ACTAGGTGTCAGCTG
	'gb_MW816066.1_'	TTTCACCTAAATTTCCGCGTACGGTGTCAAAGTCCTGTGTTTTT-ACTAGGTGTCAGCTG
	'gb_MT941567.1_'	TTTCACCTAAATTTCCGCGTACGGTGTCAAAGTCCTGTGTTTTT-ACTAGGTGTCAGCTG
	'gb_MT367407.1_'	TTTCACCTAAATTTCCGCGTACGGTGTCAAAGTCCTGTGTTTTT-ACTAGGTGTCAGCTG
	'dbj_LC530212.1_'	TTTCACCTAAATTTCCGCGTACGGTGTCAAAGTCCTGTGTTTTT-ACTAGGTGTCAGCTG
	'gb_MK883612.1_'	TTTCACCTAAATTTCCGCGTACGGTGTCAAAGTCCTGTGTTTTT-ACTAGGTGTCAGCTG
	'gb_MW816063.1_'	TTTCACCTAAATTTCCGCGTACGGTGTCAAAGTCCTGTGTTTTT-ACTAGGTGTCAGCTG
	'gb_MW816001.1_'	TTTCACCTAAATTTCCGCGTACGGTGTCAAAGTCCTGTGTTTTT-ACTAGGTGTCAGCTG
	'gb_MT350345.1_'	TTTCACCTAAATTTCCGCGTACGGTGTCAAAGTCCTGTGTTTTT-ACTAGGTGTCAGCTG
	'gb_MW816099.1_'	TTTCACCTAAATTTCCGCGTACGGTGTCAAAGTCCTGTGTTTTT-ACTAGGTGTCAGCTG
	'gb_MW816071.1_'	TTTCACCTAAATTTCCGCGTACGGTGTCAAAGTCCTGTGTTTTT-ACTAGGTGTCAGCTG
	'gb_MW816067.1_'	TTTCACCTAAATTTCCGCGTACGGTGTCAAAGTCCTGTGTTTTT-ACTAGGTGTCAGCTG
	'gb_MW816059.1_'	TTTCACCTAAATTTCCGCGTACGGTGTCAAAGTCCTGTGTTTTT-ACTAGGTGTCAGCTG
	'gb_MW816035.1_'	TTTCACCTAAATTTCCGCGTACGGTGTCAAAGTCCTGTGTTTTT-ACTAGGTGTCAGCTG
	'gb_MW816031.1_'	TTTCACCTAAATTTCCGCGTACGGTGTCAAAGTCCTGTGTTTTT-ACTAGGTGTCAGCTG
	'gb_MW816016.1_'	TTTCACCTAAATTTCCGCGTACGGTGTCAAAGTCCTGTGTTTTT-ACTAGGTGTCAGCTG
	'gb_MW816010.1_'	TTTCACCTAAATTTCCGCGTACGGTGTCAAAGTCCTGTGTTTTT-ACTAGGTGTCAGCTG
	'gb_MW816003.1_'	TTTCACCTAAATTTCCGCGTACGGTGTCAAAGTCCTGTGTTTTT-ACTAGGTGTCAGCTG
	'gb_MW815981.1_'	TTTCACCTAAATTTCCGCGTACGGTGTCAAAGTCCTGTGTTTTT-ACTAGGTGTCAGCTG
	'gb_MW815978.1_'	TTTCACCTAAATTTCCGCGTACGGTGTCAAAGTCCTGTGTTTTT-ACTAGGTGTCAGCTG
	'gb_MK896857.1_'	TTTCACCTAAATTTCCGCGTACGGTGTCAAAGTCCTGTGTTTTT-ACTAGGTGTCAGCTG
	'gb_MH921839.1_'	TTTCACCTAAATTTCCGCGTACGGTGTCAAAGTCCTGTGTTTTT-ACTAGGTGTCAGCTG
	'gb_MW816085.1_'	TTTCACCTAAATTTCCGCGTACGGTGTCAAAGTCCTGTGTTTTT-ACTAGGTGTCAGCTG
	'gb_MT367405.1_'	TTTCACCTAAATTTCCGCGTACGGTGTCAAAGTCCTGTGTTTTT-ACTAGGTGTCAGCTG
	'gb_MT367397.1_'	TTTCACCTAAATTTCCGCGTACGGTGTCAAAGTCCTGTGTTTTT-ACTAGGTGTCAGCTG
	lcl_Query_39669	ATCGMAGGGGTWTTTAAWCATGACGAGTTCCGTCAAGAGGCAACTCTTGAGTGCCAGCGA
	'gb_KX897164.1_'	ATCGCTAGGGTATTTAAACCTGACGAGTTCCGTCAAGAGGCCACTCTTGAGTGCCAGCGA
	'gb_KP670856.2_'	ATCGCTAGGGTATTTAAACCTGACGAGTTCCGTCAAGAGGCCACTCTTGAGTGCCAGCGA
	'gb_KP670855.2_'	ATCGCTAGGGTATTTAAACCTGACGAGTTCCGTCAAGAGGCCACTCTTGAGTGCCAGCGA
	'gb_KP670858.1_'	ATCGCTAGGGTATTTAAACCTGACGAGTTCCGTCAAGAGGCCACTCTTGAGTGCCAGCGA
	'gb_KP670857.1_'	ATCGCTAGGGTATTTAAACCTGACGAGTTCCGTCAAGAGGCCACTCTTGAGTGCCAGCGA
	'gb_JF800905.1_'	ATCGCTAGGGTATTTAAACCTGACGAGTTCCGTCAAGAGGCCACTCTTGAGTGCCAGCGA
	'gb_MK836313.1_'	ATCGCTAGGGTATTTAAACCTGACGAGTTCCGTCAAGAGGCCACTCTTGAGTGCCAGCGA
	'gb_MK492255.1_'	ATCGCTAGGGTATTTAAACCTGACGAGTTCCGTCAAGAGGCCACTCTTGAGTGCCAGCGA
	'gb_KP670860.1_'	ATCGCTAGGGTATTTAAACCTGACGAGTTCCGTCAAGAGGCCACTCTTGAGTGCCAGCGA
	'gb_KC857700.1_'	ATCGCTAGGGTATTTAAACCTGACGAGTTCCGTCAAGAGGCCACTCTTGAGTGCCAGCGA
	'gb_JX625134.1_'	ATCGCTAGGGTATTTAAACCTGACGAGTTCCGTCAAGAGGCCACTCTTGAGTGCCAGCGA
	'gb_MG923582.1_'	ATCGCTAGGGTATTTAAACCTGACGAGTTCCGTCAAGAGGCCACTCTTGAGTGCCAGCGA
	'gb_MW816046.1_'	ATCGCTAGGGTATTTAAACCTGACGAGTTCCGTCAAGAGGCCACTCTTGAGTGCCAGCGA
	'gb_MW816020.1_'	ATCGCTAGGGTATTTAAACCTGACGAGTTCCGTCAAGAGGCCACTCTTGAGTGCCAGCGA
	'gb_MW816018.1_'	ATCGCTAGGGTATTTAAACCTGACGAGTTCCGTCAAGAGGCCACTCTTGAGTGCCAGCGA
	'gb_MW816005.1_'	ATCGCTAGGGTATTTAAACCTGACGAGTTCCGTCAAGAGGCCACTCTTGAGTGCCAGCGA
	'gb_MW815986.1_'	ATCGCTAGGGTATTTAAACCTGACGAGTTCCGTCAAGAGGCCACTCTTGAGTGCCAGCGA
	'gb_MT950361.1_'	ATCGCTAGGGTATTTAAACCTGACGAGTTCCGTCAAGAGGCCACTCTTGAGTGCCAGCGA
	'gb_MT950360.1_'	ATCGCTAGGGTATTTAAACCTGACGAGTTCCGTCAAGAGGCCACTCTTGAGTGCCAGCGA
	'gb_MT113944.1_'	ATCGCTAGGGTATTTAAACCTGACGAGTTCCGTCAAGAGGCCACTCTTGAGTGCCAGCGA
	'gb_KJ019884.1_'	ATCGCTAGGGTATTTAAACCTGACGAGTTCCGTCAAGAGGCCACTCTTGAGTGCCAGCGA
	'gb_MN638757.1_'	ATCGCTAGGGTATTTAAACCTGACGAGTTCCGTCAAGAGGCCACTCTTGAGTGCCAGCGA
	'gb_MN307150.1_'	ATCGCTAGGGTATTTAAACCTGACGAGTTCCGTCAAGAGGCCACTCTTGAGTGCCAGCGA
	'gb_MW816078.1_'	ATCGCTAGGGTATTTAAACCTGACGAGTTCCGTCAAGAGGCCACTCTTGAGTGCCAGCGA
	'gb_MW816072.1_'	ATCGCTAGGGTATTTAAACCTGACGAGTTCCGTCAAGAGGCCACTCTTGAGTGCCAGCGA
	'gb_MW816057.1_'	ATCGCTAGGGTATTTAAACCTGACGAGTTCCGTCAAGAGGCCACTCTTGAGTGCCAGCGA
	'gb_MW816042.1_'	ATCGCTAGGGTATTTAAACCTGACGAGTTCCGTCAAGAGGCCACTCTTGAGTGCCAGCGA
	'gb_MW816038.1_'	ATCGCTAGGGTATTTAAACCTGACGAGTTCCGTCAAGAGGCCACTCTTGAGTGCCAGCGA
	'gb_MW816015.1_'	ATCGCTAGGGTATTTAAACCTGACGAGTTCCGTCAAGAGGCCACTCTTGAGTGCCAGCGA
	'gb_MW815997.1_'	ATCGCTAGGGTATTTAAACCTGACGAGTTCCGTCAAGAGGCCACTCTTGAGTGCCAGCGA
	'gb_MW815973.1_'	ATCGCTAGGGTATTTAAACCTGACGAGTTCCGTCAAGAGGCCACTCTTGAGTGCCAGCGA
	'gb_MN422295.1_'	ATCGCTAGGGTATTTAAACCTGACGAGTTCCGTCAAGAGGCCACTCTTGAGTGCCAGCGA
	'gb_MT941568.1_'	ATCGCTAGGGTATTTAAACCTGACGAGTTCCGTCAAGAGGCCACTCTTGAGTGCCAGCGA
	'gb_MK836312.1_'	ATCGCTAGGGTATTTAAACCTGACGAGTTCCGTCAAGAGGCCACTCTTGAGTGCCAGCGA
	'gb_MT367401.1_'	ATCGCTAGGGTATTTAAACCTGACGAGTTCCGTCAAGAGGCCACTCTTGAGTGCCAGCGA
	'gb_MT113942.1_'	ATCGCTAGGGTATTTAAACCTGACGAGTTCCGTCAAGAGGCCACTCTTGAGTGCCAGCGA
	'gb_MK883609.1_'	ATCGCTAGGGTATTTAAACCTGACGAGTTCCGTCAAGAGGCCACTCTTGAGTGCCAGCGA
	'gb_MG696129.1_'	ATCGCTAGGGTATTTAAACCTGACGAGTTCCGTCAAGAGGCCACTCTTGAGTGCCAGCGA
	'gb_KT963081.1_'	ATCGCTAGGGTATTTAAACCTGACGAGTTCCGTCAAGAGGCCACTCTTGAGTGCCAGCGA
	'gb_MH921844.1_'	ATCGCTAGGGTATTTAAACCTGACGAGTTCCGTCAAGAGGCCACTCTTGAGTGCCAGCGA
	'gb_MT367396.1_'	ATCGCTAGGGTATTTAAACCTGACGAGTTCCGTCAAGAGGCCACTCTTGAGTGCCAGCGA
	'gb_MW816086.1_'	ATCGCTAGGGTATTTAAACCTGACGAGTTCCGTCAAGAGGCCACTCTTGAGTGCCAGCGA
	'gb_MW816070.1_'	ATCGCTAGGGTATTTAAACCTGACGAGTTCCGTCAAGAGGCCACTCTTGAGTGCCAGCGA
	'gb_MW816049.1_'	ATCGCTAGGGTATTTAAACCTGACGAGTTCCGTCAAGAGGCCACTCTTGAGTGCCAGCGA
	'gb_MW816009.1_'	ATCGCTAGGGTATTTAAACCTGACGAGTTCCGTCAAGAGGCCACTCTTGAGTGCCAGCGA
	'gb_MW815994.1_'	ATCGCTAGGGTATTTAAACCTGACGAGTTCCGTCAAGAGGCCACTCTTGAGTGCCAGCGA
	'gb_MW815974.1_'	ATCGCTAGGGTATTTAAACCTGACGAGTTCCGTCAAGAGGCCACTCTTGAGTGCCAGCGA
	'gb_MT920215.1_'	ATCGCTAGGGTATTTAAACCTGACGAGTTCCGTCAAGAGGCCACTCTTGAGTGCCAGCGA
	'gb_MT367406.1_'	ATCGCTAGGGTATTTAAACCTGACGAGTTCCGTCAAGAGGCCACTCTTGAGTGCCAGCGA
	'gb_MN307146.1_'	ATCGCTAGGGTATTTAAACCTGACGAGTTCCGTCAAGAGGCCACTCTTGAGTGCCAGCGA
	'gb_MW816075.1_'	ATCGCTAGGGTATTTAAACCTGACGAGTTCCGTCAAGAGGCCACTCTTGAGTGCCAGCGA
	'gb_MH697601.1_'	ATCGCTAGGGTATTTAAACCTGACGAGTTCCGTCAAGAGGCCACTCTTGAGTGCCAGCGA
	'gb_MH697600.1_'	ATCGCTAGGGTATTTAAACCTGACGAGTTCCGTCAAGAGGCCACTCTTGAGTGCCAGCGA
	'gb_MG696144.1_'	ATCGCTAGGGTATTTAAACCTGACGAGTTCCGTCAAGAGGCCACTCTTGAGTGCCAGCGA
	'gb_MG696128.1_'	ATCGCTAGGGTATTTAAACCTGACGAGTTCCGTCAAGAGGCCACTCTTGAGTGCCAGCGA
	'gb_KC440171.1_'	ATCGCTAGGGTATTTAAACCTGACGAGTTCCGTCAAGAGGCCACTCTTGAGTGCCAGCGA
	'gb_MW816002.1_'	ATCGCTAGGGTATTTAAACCTGACGAGTTCCGTCAAGAGGCCACTCTTGAGTGCCAGCGA
	'gb_MT367395.1_'	ATCGCTAGGGTATTTAAACCTGACGAGTTCCGTCAAGAGGCCACTCTTGAGTGCCAGCGA
	'gb_MT113943.1_'	ATCGCTAGGGTATTTAAACCTGACGAGTTCCGTCAAGAGGCCACTCTTGAGTGCCAGCGA
	'gb_MN135993.1_'	ATCGCTAGGGTATTTAAACCTGACGAGTTCCGTCAAGAGGCCACTCTTGAGTGCCAGCGA
	'gb_MW816090.1_'	ATCGCTAGGGTATTTAAACCTGACGAGTTCCGTCAAGAGGCCACTCTTGAGTGCCAGCGA
	'gb_MW816087.1_'	ATCGCTAGGGTATTTAAACCTGACGAGTTCCGTCAAGAGGCCACTCTTGAGTGCCAGCGA
	'gb_MW816069.1_'	ATCGCTAGGGTATTTAAACCTGACGAGTTCCGTCAAGAGGCCACTCTTGAGTGCCAGCGA
	'gb_MW816068.1_'	ATCGCTAGGGTATTTAAACCTGACGAGTTCCGTCAAGAGGCCACTCTTGAGTGCCAGCGA
	'gb_MW816065.1_'	ATCGCTAGGGTATTTAAACCTGACGAGTTCCGTCAAGAGGCCACTCTTGAGTGCCAGCGA
	'gb_MW816055.1_'	ATCGCTAGGGTATTTAAACCTGACGAGTTCCGTCAAGAGGCCACTCTTGAGTGCCAGCGA
	'gb_MW816017.1_'	ATCGCTAGGGTATTTAAACCTGACGAGTTCCGTCAAGAGGCCACTCTTGAGTGCCAGCGA
	'gb_MW815993.1_'	ATCGCTAGGGTATTTAAACCTGACGAGTTCCGTCAAGAGGCCACTCTTGAGTGCCAGCGA
	'gb_MW815987.1_'	ATCGCTAGGGTATTTAAACCTGACGAGTTCCGTCAAGAGGCCACTCTTGAGTGCCAGCGA
	'gb_MW815983.1_'	ATCGCTAGGGTATTTAAACCTGACGAGTTCCGTCAAGAGGCCACTCTTGAGTGCCAGCGA
	'gb_MW815982.1_'	ATCGCTAGGGTATTTAAACCTGACGAGTTCCGTCAAGAGGCCACTCTTGAGTGCCAGCGA
	'gb_MW815977.1_'	ATCGCTAGGGTATTTAAACCTGACGAGTTCCGTCAAGAGGCCACTCTTGAGTGCCAGCGA
	'gb_MW815975.1_'	ATCGCTAGGGTATTTAAACCTGACGAGTTCCGTCAAGAGGCCACTCTTGAGTGCCAGCGA
	'gb_MT350346.1_'	ATCGCTAGGGTATTTAAACCTGACGAGTTCCGTCAAGAGGCCACTCTTGAGTGCCAGCGA
	'gb_MH697602.1_'	ATCGCTAGGGTATTTAAACCTGACGAGTTCCGTCAAGAGGCCACTCTTGAGTGCCAGCGA
	'gb_MH921836.1_'	ATCGCTAGGGTATTTAAACCTGACGAGTTCCGTCAAGAGGCCACTCTTGAGTGCCAGCGA
	'gb_MW816066.1_'	ATCGCTAGGGTATTTAAACCTGACGAGTTCCGTCAAGAGGCCACTCTTGAGTGCCAGCGA
	'gb_MT941567.1_'	ATCGCTAGGGTATTTAAACCTGACGAGTTCCGTCAAGAGGCCACTCTTGAGTGCCAGCGA
	'gb_MT367407.1_'	ATCGCTAGGGTATTTAAACCTGACGAGTTCCGTCAAGAGGCCACTCTTGAGTGCCAGCGA
	'dbj_LC530212.1_'	ATCGCTAGGGTATTTAAACCTGACGAGTTCCGTCAAGAGGCCACTCTTGAGTGCCAGCGA
	'gb_MK883612.1_'	ATCGCTAGGGTATTTAAACCTGACGAGTTCCGTCAAGAGGCCACTCTTGAGTGCCAGCGA
	'gb_MW816063.1_'	ATCGCTAGGGTATTTAAACCTGACGAGTTCCGTCAAGAGGCCACTCTTGAGTGCCAGCGA
	'gb_MW816001.1_'	ATCGCTAGGGTATTTAAACCTGACGAGTTCCGTCAAGAGGCCACTCTTGAGTGCCAGCGA
	'gb_MT350345.1_'	ATCGCTAGGGTATTTAAACCTGACGAGTTCCGTCAAGAGGCCACTCTTGAGTGCCAGCGA
	'gb_MW816099.1_'	ATCGCTAGGGTATTTAAACCTGACGAGTTCCGTCAAGAGGCCACTCTTGAGTGCCAGCGA
	'gb_MW816071.1_'	ATCGCTAGGGTATTTAAACCTGACGAGTTCCGTCAAGAGGCCACTCTTGAGTGCCAGCGA
	'gb_MW816067.1_'	ATCGCTAGGGTATTTAAACCTGACGAGTTCCGTCAAGAGGCCACTCTTGAGTGCCAGCGA
	'gb_MW816059.1_'	ATCGCTAGGGTATTTAAACCTGACGAGTTCCGTCAAGAGGCCACTCTTGAGTGCCAGCGA
	'gb_MW816035.1_'	ATCGCTAGGGTATTTAAACCTGACGAGTTCCGTCAAGAGGCCACTCTTGAGTGCCAGCGA
	'gb_MW816031.1_'	ATCGCTAGGGTATTTAAACCTGACGAGTTCCGTCAAGAGGCCACTCTTGAGTGCCAGCGA
	'gb_MW816016.1_'	ATCGCTAGGGTATTTAAACCTGACGAGTTCCGTCAAGAGGCCACTCTTGAGTGCCAGCGA
	'gb_MW816010.1_'	ATCGCTAGGGTATTTAAACCTGACGAGTTCCGTCAAGAGGCCACTCTTGAGTGCCAGCGA
	'gb_MW816003.1_'	ATCGCTAGGGTATTTAAACCTGACGAGTTCCGTCAAGAGGCCACTCTTGAGTGCCAGCGA
	'gb_MW815981.1_'	ATCGCTAGGGTATTTAAACCTGACGAGTTCCGTCAAGAGGCCACTCTTGAGTGCCAGCGA
	'gb_MW815978.1_'	ATCGCTAGGGTATTTAAACCTGACGAGTTCCGTCAAGAGGCCACTCTTGAGTGCCAGCGA
	'gb_MK896857.1_'	ATCGCTAGGGTATTTAAACCTGACGAGTTCCGTCAAGAGGCCACTCTTGAGTGCCAGCGA
	'gb_MH921839.1_'	ATCGCTAGGGTATTTAAACCTGACGAGTTCCGTCAAGAGGCCACTCTTGAGTGCCAGCGA
	'gb_MW816085.1_'	ATCGCTAGGGTATTTAAACCTGACGAGTTCCGTCAAGAGGCCACTCTTGAGTGCCAGCGA
	'gb_MT367405.1_'	ATCGCTAGGGTATTTAAACCTGACGAGTTCCGTCAAGAGGCCACTCTTGAGTGCCAGCGA
	'gb_MT367397.1_'	ATCGCTAGGGTATTTAAACCTGACGAGTTCCGTCAAGAGGCCACTCTTGAGTGCCAGCGA
	lcl_Query_39669	GAAGAGTTTTCTCCTCCGCGCCGCAAGTCAGTTCTGCGCTTTGAAAATGAGRTRCCTGCG
	'gb_KX897164.1_'	GAAGAGTTTTCTCCTCCGCGCCGCAAGTCAGTTCTGCGCTTTGAAAATGAGACACCTGCG
	'gb_KP670856.2_'	GAAGAGTTTTCTCCTCCGCGCCGCAAGTCAGTTCTGCGCTTTGAAAATGAGACACCTGCG
	'gb_KP670855.2_'	GAAGAGTTTTCTCCTCCGCGCCGCAAGTCAGTTCTGCGCTTTGAAAATGAGACACCTGCG
	'gb_KP670858.1_'	GAAGAGTTTTCTCCTCCGCGCCGCAAGTCAGTTCTGCGCTTTGAAAATGAGACACCTGCG
	'gb_KP670857.1_'	GAAGAGTTTTCTCCTCCGCGCCGCAAGTCAGTTCTGCGCTTTGAAAATGAGACACCTGCG
	'gb_JF800905.1_'	GAAGAGTTTTCTCCTCCGCGCCGCAAGTCAGTTCTGCGCTTTGAAAATGAGACACCTGCG
	'gb_MK836313.1_'	GAAGAGTTTTCTCCTCCGCGCCGCAAGTCAGTTCTGCGCTTTGAAAATGAGACACCTGCG
	'gb_MK492255.1_'	GAAGAGTTTTCTCCTCCGCGCCGCAAGTCAGTTCTGCGCTTTGAAAATGAGACACCTGCG
	'gb_KP670860.1_'	GAAGAGTTTTCTCCTCCGCGCCGCAAGTCAGTTCTGCGCTTTGAAAATGAGACACCTGCG
	'gb_KC857700.1_'	GAAGAGTTTTCTCCTCCGCGCCGCAAGTCAGTTCTGCGCTTTGAAAATGAGACACCTGCG
	'gb_JX625134.1_'	GAAGAGTTTTCTCCTCCGCGCCGCAAGTCAGTTCTGCGCTTTGAAAATGAGACACCTGCG
	'gb_MG923582.1_'	GAAGAGTTTTCTCCTCCGCGCCGCAAGTCAGTTCTGCGCTTTGAAAATGAGACACCTGCG
	'gb_MW816046.1_'	GAAGAGTTTTCTCCTCCGCGCCGCAAGTCAGTTCTGCGCTTTGAAAATGAGACACCTGCG
	'gb_MW816020.1_'	GAAGAGTTTTCTCCTCCGCGCCGCAAGTCAGTTCTGCGCTTTGAAAATGAGACACCTGCG
	'gb_MW816018.1_'	GAAGAGTTTTCTCCTCCGCGCCGCAAGTCAGTTCTGCGCTTTGAAAATGAGACACCTGCG
	'gb_MW816005.1_'	GAAGAGTTTTCTCCTCCGCGCCGCAAGTCAGTTCTGCGCTTTGAAAATGAGACACCTGCG
	'gb_MW815986.1_'	GAAGAGTTTTCTCCTCCGCGCCGCAAGTCAGTTCTGCGCTTTGAAAATGAGACACCTGCG
	'gb_MT950361.1_'	GAAGAGTTTTCTCCTCCGCGCCGCAAGTCAGTTCTGCGCTTTGAAAATGAGACACCTGCG
	'gb_MT950360.1_'	GAAGAGTTTTCTCCTCCGCGCCGCAAGTCAGTTCTGCGCTTTGAAAATGAGACACCTGCG
	'gb_MT113944.1_'	GAAGAGTTTTCTCCTCCGCGCCGCAAGTCAGTTCTGCGCTTTGAAAATGAGACACCTGCG
	'gb_KJ019884.1_'	GAAGAGTTTTCTCCTCCGCGCCGCAAGTCAGTTCTGCGCTTTGAAAATGAGACACCTGCG
	'gb_MN638757.1_'	GAAGAGTTTTCTCCTCCGCGCCGCAAGTCAGTTCTGCGCTTTGAAAATGAGACACCTGCG
	'gb_MN307150.1_'	GAAGAGTTTTCTCCTCCGCGCCGCAAGTCAGTTCTGCGCTTTGAAAATGAGACACCTGCG
	'gb_MW816078.1_'	GAAGAGTTTTCTCCTCCGCGCCGCAAGTCAGTTCTGCGCTTTGAAAATGAGACACCTGCG
	'gb_MW816072.1_'	GAAGAGTTTTCTCCTCCGCGCCGCAAGTCAGTTCTGCGCTTTGAAAATGAGACACCTGCG
	'gb_MW816057.1_'	GAAGAGTTTTCTCCTCCGCGCCGCAAGTCAGTTCTGCGCTTTGAAAATGAGACACCTGCG
	'gb_MW816042.1_'	GAAGAGTTTTCTCCTCCGCGCCGCAAGTCAGTTCTGCGCTTTGAAAATGAGACACCTGCG
	'gb_MW816038.1_'	GAAGAGTTTTCTCCTCCGCGCCGCAAGTCAGTTCTGCGCTTTGAAAATGAGACACCTGCG
	'gb_MW816015.1_'	GAAGAGTTTTCTCCTCCGCGCCGCAAGTCAGTTCTGCGCTTTGAAAATGAGACACCTGCG
	'gb_MW815997.1_'	GAAGAGTTTTCTCCTCCGCGCCGCAAGTCAGTTCTGCGCTTTGAAAATGAGACACCTGCG
	'gb_MW815973.1_'	GAAGAGTTTTCTCCTCCGCGCCGCAAGTCAGTTCTGCGCTTTGAAAATGAGACACCTGCG
	'gb_MN422295.1_'	GAAGAGTTTTCTCCTCCGCGCCGCAAGTCAGTTCTGCGCTTTGAAAATGAGACACCTGCG
	'gb_MT941568.1_'	GAAGAGTTTTCTCCTCCGCGCCGCAAGTCAGTTCTGCGCTTTGAAAATGAGACACCTGCG
	'gb_MK836312.1_'	GAAGAGTTTTCTCCTCCGCGCCGCAAGTCAGTTCTGCGCTTTGAAAATGAGACACCTGCG
	'gb_MT367401.1_'	GAAGAGTTTTCTCCTCCGCGCCGCAAGTCAGTTCTGCGCTTTGAAAATGAGACACCTGCG
	'gb_MT113942.1_'	GAAGAGTTTTCTCCTCCGCGCCGCAAGTCAGTTCTGCGCTTTGAAAATGAGACACCTGCG
	'gb_MK883609.1_'	GAAGAGTTTTCTCCTCCGCGCCGCAAGTCAGTTCTGCGCTTTGAAAATGAGACACCTGCG
	'gb_MG696129.1_'	GAAGAGTTTTCTCCTCCGCGCCGCAAGTCAGTTCTGCGCTTTGAAAATGAGACACCTGCG
	'gb_KT963081.1_'	GAAGAGTTTTCTCCTCCGCGCCGCAAGTCAGTTCTGCGCTTTGAAAATGAGACACCTGCG
	'gb_MH921844.1_'	GAAGAGTTTTCTCCTCCGCGCCGCAAGTCAGTTCTGCGCTTTGAAAATGAGACACCTGCG
	'gb_MT367396.1_'	GAAGAGTTTTCTCCTCCGCGCCGCAAGTCAGTTCTGCGCTTTGAAAATGAGACACCTGCG
	'gb_MW816086.1_'	GAAGAGTTTTCTCCTCCGCGCCGCAAGTCAGTTCTGCGCTTTGAAAATGAGACACCTGCG
	'gb_MW816070.1_'	GAAGAGTTTTCTCCTCCGCGCCGCAAGTCAGTTCTGCGCTTTGAAAATGAGACACCTGCG
	'gb_MW816049.1_'	GAAGAGTTTTCTCCTCCGCGCCGCAAGTCAGTTCTGCGCTTTGAAAATGAGACACCTGCG
	'gb_MW816009.1_'	GAAGAGTTTTCTCCTCCGCGCCGCAAGTCAGTTCTGCGCTTTGAAAATGAGACACCTGCG
	'gb_MW815994.1_'	GAAGAGTTTTCTCCTCCGCGCCGCAAGTCAGTTCTGCGCTTTGAAAATGAGACACCTGCG
	'gb_MW815974.1_'	GAAGAGTTTTCTCCTCCGCGCCGCAAGTCAGTTCTGCGCTTTGAAAATGAGACACCTGCG
	'gb_MT920215.1_'	GAAGAGTTTTCTCCTCCGCGCCGCAAGTCAGTTCTGCGCTTTGAAAATGAGACACCTGCG
	'gb_MT367406.1_'	GAAGAGTTTTCTCCTCCGCGCCGCAAGTCAGTTCTGCGCTTTGAAAATGAGACACCTGCG
	'gb_MN307146.1_'	GAAGAGTTTTCTCCTCCGCGCCGCAAGTCAGTTCTGCGCTTTGAAAATGAGACACCTGCG
	'gb_MW816075.1_'	GAAGAGTTTTCTCCTCCGCGCCGCAAGTCAGTTCTGCGCTTTGAAAATGAGACACCTGCG
	'gb_MH697601.1_'	GAAGAGTTTTCTCCTCCGCGCCGCAAGTCAGTTCTGCGCTTTGAAAATGAGACACCTGCG
	'gb_MH697600.1_'	GAAGAGTTTTCTCCTCCGCGCCGCAAGTCAGTTCTGCGCTTTGAAAATGAGACACCTGCG
	'gb_MG696144.1_'	GAAGAGTTTTCTCCTCCGCGCCGCAAGTCAGTTCTGCGCTTTGAAAATGAGACACCTGCG
	'gb_MG696128.1_'	GAAGAGTTTTCTCCTCCGCGCCGCAAGTCAGTTCTGCGCTTTGAAAATGAGACACCTGCG
	'gb_KC440171.1_'	GAAGAGTTTTCTCCTCCGCGCCGCAAGTCAGTTCTGCGCTTTGAAAATGAGACACCTGCG
	'gb_MW816002.1_'	GAAGAGTTTTCTCCTCCGCGCCGCAAGTCAGTTCTGCGCTTTGAAAATGAGACACCTGCG
	'gb_MT367395.1_'	GAAGAGTTTTCTCCTCCGCGCCGCAAGTCAGTTCTGCGCTTTGAAAATGAGACACCTGCG
	'gb_MT113943.1_'	GAAGAGTTTTCTCCTCCGCGCCGCAAGTCAGTTCTGCGCTTTGAAAATGAGACACCTGCG
	'gb_MN135993.1_'	GAAGAGTTTTCTCCTCCGCGCCGCAAGTCAGTTCTGCGCTTTGAAAATGAGACACCTGCG
	'gb_MW816090.1_'	GAAGAGTTTTCTCCTCCGCGCCGCAAGTCAGTTCTGCGCTTTGAAAATGAGACACCTGCG
	'gb_MW816087.1_'	GAAGAGTTTTCTCCTCCGCGCCGCAAGTCAGTTCTGCGCTTTGAAAATGAGACACCTGCG
	'gb_MW816069.1_'	GAAGAGTTTTCTCCTCCGCGCCGCAAGTCAGTTCTGCGCTTTGAAAATGAGACACCTGCG
	'gb_MW816068.1_'	GAAGAGTTTTCTCCTCCGCGCCGCAAGTCAGTTCTGCGCTTTGAAAATGAGACACCTGCG
	'gb_MW816065.1_'	GAAGAGTTTTCTCCTCCGCGCCGCAAGTCAGTTCTGCGCTTTGAAAATGAGACACCTGCG
	'gb_MW816055.1_'	GAAGAGTTTTCTCCTCCGCGCCGCAAGTCAGTTCTGCGCTTTGAAAATGAGACACCTGCG
	'gb_MW816017.1_'	GAAGAGTTTTCTCCTCCGCGCCGCAAGTCAGTTCTGCGCTTTGAAAATGAGACACCTGCG
	'gb_MW815993.1_'	GAAGAGTTTTCTCCTCCGCGCCGCAAGTCAGTTCTGCGCTTTGAAAATGAGACACCTGCG
	'gb_MW815987.1_'	GAAGAGTTTTCTCCTCCGCGCCGCAAGTCAGTTCTGCGCTTTGAAAATGAGACACCTGCG
	'gb_MW815983.1_'	GAAGAGTTTTCTCCTCCGCGCCGCAAGTCAGTTCTGCGCTTTGAAAATGAGACACCTGCG
	'gb_MW815982.1_'	GAAGAGTTTTCTCCTCCGCGCCGCAAGTCAGTTCTGCGCTTTGAAAATGAGACACCTGCG
	'gb_MW815977.1_'	GAAGAGTTTTCTCCTCCGCGCCGCAAGTCAGTTCTGCGCTTTGAAAATGAGACACCTGCG
	'gb_MW815975.1_'	GAAGAGTTTTCTCCTCCGCGCCGCAAGTCAGTTCTGCGCTTTGAAAATGAGACACCTGCG
	'gb_MT350346.1_'	GAAGAGTTTTCTCCTCCGCGCCGCAAGTCAGTTCTGCGCTTTGAAAATGAGACACCTGCG
	'gb_MH697602.1_'	GAAGAGTTTTCTCCTCCGCGCCGCAAGTCAGTTCTGCGCTTTGAAAATGAGACACCTGCG
	'gb_MH921836.1_'	GAAGAGTTTTCTCCTCCGCGCCGCAAGTCAGTTCTGCGCTTTGAAAATGAGACACCTGCG
	'gb_MW816066.1_'	GAAGAGTTTTCTCCTCCGCGCCGCAAGTCAGTTCTGCGCTTTGAAAATGAGACACCTGCG
	'gb_MT941567.1_'	GAAGAGTTTTCTCCTCCGCGCCGCAAGTCAGTTCTGCGCTTTGAAAATGAGACACCTGCG
	'gb_MT367407.1_'	GAAGAGTTTTCTCCTCCGCGCCGCAAGTCAGTTCTGCGCTTTGAAAATGAGACACCTGCG
	'dbj_LC530212.1_'	GAAGAGTTTTCTCCTCCGCGCCGCAAGTCAGTTCTGCGCTTTGAAAATGAGACACCTGCG
	'gb_MK883612.1_'	GAAGAGTTTTCTCCTCCGCGCCGCAAGTCAGTTCTGCGCTTTGAAAATGAGACACCTGCG
	'gb_MW816063.1_'	GAAGAGTTTTCTCCTCCGCGCCGCAAGTCAGTTCTGCGCTTTGAAAATGAGACACCTGCG
	'gb_MW816001.1_'	GAAGAGTTTTCTCCTCCGCGCCGCAAGTCAGTTCTGCGCTTTGAAAATGAGACACCTGCG
	'gb_MT350345.1_'	GAAGAGTTTTCTCCTCCGCGCCGCAAGTCAGTTCTGCGCTTTGAAAATGAGACACCTGCG
	'gb_MW816099.1_'	GAAGAGTTTTCTCCTCCGCGCCGCAAGTCAGTTCTGCGCTTTGAAAATGAGACACCTGCG
	'gb_MW816071.1_'	GAAGAGTTTTCTCCTCCGCGCCGCAAGTCAGTTCTGCGCTTTGAAAATGAGACACCTGCG
	'gb_MW816067.1_'	GAAGAGTTTTCTCCTCCGCGCCGCAAGTCAGTTCTGCGCTTTGAAAATGAGACACCTGCG
	'gb_MW816059.1_'	GAAGAGTTTTCTCCTCCGCGCCGCAAGTCAGTTCTGCGCTTTGAAAATGAGACACCTGCG
	'gb_MW816035.1_'	GAAGAGTTTTCTCCTCCGCGCCGCAAGTCAGTTCTGCGCTTTGAAAATGAGACACCTGCG
	'gb_MW816031.1_'	GAAGAGTTTTCTCCTCCGCGCCGCAAGTCAGTTCTGCGCTTTGAAAATGAGACACCTGCG
	'gb_MW816016.1_'	GAAGAGTTTTCTCCTCCGCGCCGCAAGTCAGTTCTGCGCTTTGAAAATGAGACACCTGCG
	'gb_MW816010.1_'	GAAGAGTTTTCTCCTCCGCGCCGCAAGTCAGTTCTGCGCTTTGAAAATGAGACACCTGCG
	'gb_MW816003.1_'	GAAGAGTTTTCTCCTCCGCGCCGCAAGTCAGTTCTGCGCTTTGAAAATGAGACACCTGCG
	'gb_MW815981.1_'	GAAGAGTTTTCTCCTCCGCGCCGCAAGTCAGTTCTGCGCTTTGAAAATGAGACACCTGCG
	'gb_MW815978.1_'	GAAGAGTTTTCTCCTCCGCGCCGCAAGTCAGTTCTGCGCTTTGAAAATGAGACACCTGCG
	'gb_MK896857.1_'	GAAGAGTTTTCTCCTCCGCGCCGCAAGTCAGTTCTGCGCTTTGAAAATGAGACACCTGCG
	'gb_MH921839.1_'	GAAGAGTTTTCTCCTCCGCGCCGCAAGTCAGTTCTGCGCTTTGAAAATGAGACACCTGCG
	'gb_MW816085.1_'	GAAGAGTTTTCTCCTCCGCGCCGCAAGTCAGTTCTGCGCTTTGAAAATGAGACACCTGCG
	'gb_MT367405.1_'	GAAGAGTTTTCTCCTCCGCGCCGCAAGTCAGTTCTGCGCTTTGAAAATGAGACACCTGCG
	'gb_MT367397.1_'	GAAGAGTTTTCTCCTCCGCGCCGCAAGTTAGTTCTGCGCTTTGAAAATGAGACACCTGCG
	lcl_Query_39669	TTTCCTGCCACAGGAGCTTATCTCCAGTGAGACCGGGATCGAAATACTSGAGTTTGTGGT
	'gb_KX897164.1_'	TTTCCTGCCACAGGAGATTATCTCCAGTGAGACCGGGATCGAAATACTGGAGTTTGTGGT
	'gb_KP670856.2_'	TTTCCTGCCACAGGAGATTATCTCCAGTGAGACCGGGATCGAAATACTGGAGTTTGTGGT
	'gb_KP670855.2_'	TTTCCTGCCACAGGAGATTATCTCCAGTGAGACCGGGATCGAAATACTGGAGTTTGTGGT
	'gb_KP670858.1_'	TTTCCTGCCACAGGAGATTATCTCCAGTGAGACCGGGATCGAAATACTGGAGTTTGTGGT
	'gb_KP670857.1_'	TTTCCTGCCACAGGAGATTATCTCCAGTGAGACCGGGATCGAAATACTGGAGTTTGTGGT
	'gb_JF800905.1_'	TTTCCTGCCACAGGAGATTATCTCCAGTGAGACCGGGATCGAAATACTGGAGTTTGTGGT
	'gb_MK836313.1_'	TTTCCTGCCACAGGAGATTATCTCCAGTGAGACCGGGATCGAAATACTGGAGTTTGTGGT
	'gb_MK492255.1_'	TTTCCTGCCACAGGAGATTATCTCCAGTGAGACCGGGATCGAAATACTGGAGTTTGTGGT
	'gb_KP670860.1_'	TTTCCTGCCACAGGAGATTATCTCCAGTGAGACCGGGATCGAAATACTGGAGTTTGTGGT
	'gb_KC857700.1_'	TTTCCTGCCACAGGAGATTATCTCCAGTGAGACCGGGATCGAAATACTGGAGTTTGTGGT
	'gb_JX625134.1_'	TTTCCTGCCACAGGAGATTATCTCCAGTGAGACCGGGATCGAAATACTGGAGTTTGTGGT
	'gb_MG923582.1_'	TTTCCTGCCACAGGAGATTATCTCCAGTGAGACCGGGATCGAAATACTGGAGTTTGTGGT
	'gb_MW816046.1_'	TTTCCTGCCACAGGAGATTATCTCCAGTGAGACCGGGATCGAAATACTGGAGTTTGTGGT
	'gb_MW816020.1_'	TTTCCTGCCACAGGAGATTATCTCCAGTGAGACCGGGATCGAAATACTGGAGTTTGTGGT
	'gb_MW816018.1_'	TTTCCTGCCACAGGAGATTATCTCCAGTGAGACCGGGATCGAAATACTGGAGTTTGTGGT
	'gb_MW816005.1_'	TTTCCTGCCACAGGAGATTATCTCCAGTGAGACCGGGATCGAAATACTGGAGTTTGTGGT
	'gb_MW815986.1_'	TTTCCTGCCACAGGAGATTATCTCCAGTGAGACCGGGATCGAAATACTGGAGTTTGTGGT
	'gb_MT950361.1_'	TTTCCTGCCACAGGAGATTATCTCCAGTGAGACCGGGATCGAAATACTGGAGTTTGTGGT
	'gb_MT950360.1_'	TTTCCTGCCACAGGAGATTATCTCCAGTGAGACCGGGATCGAAATACTGGAGTTTGTGGT
	'gb_MT113944.1_'	TTTCCTGCCACAGGAGATTATCTCCAGTGAGACCGGGATCGAAATACTGGAGTTTGTGGT
	'gb_KJ019884.1_'	TTTCCTGCCACAGGAGATTATCTCCAGTGAGACCGGGATCGAAATACTGGAGTTTGTGGT
	'gb_MN638757.1_'	TTTCCTGCCACAGGAGATTATCTCCAGTGAGACCGGGATCGAAATACTGGAGTTTGTGGT
	'gb_MN307150.1_'	TTTCCTGCCACAGGAGATTATCTCCAGTGAGACCGGGATCGAAATACTGGAGTTTGTGGT
	'gb_MW816078.1_'	TTTCCTGCCACAGGAGATTATCTCCAGTGAGACCGGGATCGAAATACTGGAGTTTGTGGT
	'gb_MW816072.1_'	TTTCCTGCCACAGGAGATTATCTCCAGTGAGACCGGGATCGAAATACTGGAGTTTGTGGT
	'gb_MW816057.1_'	TTTCCTGCCACAGGAGATTATCTCCAGTGAGACCGGGATCGAAATACTGGAGTTTGTGGT
	'gb_MW816042.1_'	TTTCCTGCCACAGGAGATTATCTCCAGTGAGACCGGGATCGAAATACTGGAGTTTGTGGT
	'gb_MW816038.1_'	TTTCCTGCCACAGGAGATTATCTCCAGTGAGACCGGGATCGAAATACTGGAGTTTGTGGT
	'gb_MW816015.1_'	TTTCCTGCCACAGGAGATTATCTCCAGTGAGACCGGGATCGAAATACTGGAGTTTGTGGT
	'gb_MW815997.1_'	TTTCCTGCCACAGGAGATTATCTCCAGTGAGACCGGGATCGAAATACTGGAGTTTGTGGT
	'gb_MW815973.1_'	TTTCCTGCCACAGGAGATTATCTCCAGTGAGACCGGGATCGAAATACTGGAGTTTGTGGT
	'gb_MN422295.1_'	TTTCCTGCCACAGGAGATTATCTCCAGTGAGACCGGGATCGAAATACTGGAGTTTGTGGT
	'gb_MT941568.1_'	TTTCCTGCCACAGGAGATTATCTCCAGTGAGACCGGGATCGAAATACTGGAGTTTGTGGT
	'gb_MK836312.1_'	TTTCCTGCCACAGGAGATTATCTCCAGTGAGACCGGGATCGAAATACTGGAGTTTGTGGT
	'gb_MT367401.1_'	TTTCCTGCCACAGGAGATTATCTCCAGTGAGACCGGGATCGAAATACTGGAGTTTGTGGT
	'gb_MT113942.1_'	TTTCCTGCCACAGGAGATTATCTCCAGTGAGACCGGGATCGAAATACTGGAGTTTGTGGT
	'gb_MK883609.1_'	TTTCCTGCCACAGGAGATTATCTCCAGTGAGACCGGGATCGAAATACTGGAGTTTGTGGT
	'gb_MG696129.1_'	TTTCCTGCCACAGGAGATTATCTCCAGTGAGACCGGGATCGAAATACTGGAGTTTGTGGT
	'gb_KT963081.1_'	TTTCCTGCCACAGGAGATTATCTCCAGTGAGACCGGGATCGAAATACTGGAGTTTGTGGT
	'gb_MH921844.1_'	TTTCCTGCCACAGGAGATTATCTCCAGTGAGACCGGGATCGAAATACTGGAGTTTGTGGT
	'gb_MT367396.1_'	TTTCCTGCCACAGGAGATTATCTCCAGTGAGACCGGGATCGAAATACTGGAGTTTGTGGT
	'gb_MW816086.1_'	TTTCCTGCCACAGGAGATTATCTCCAGTGAGACCGGGATCGAAATACTGGAGTTTGTGGT
	'gb_MW816070.1_'	TTTCCTGCCACAGGAGATTATCTCCAGTGAGACCGGGATCGAAATACTGGAGTTTGTGGT
	'gb_MW816049.1_'	TTTCCTGCCACAGGAGATTATCTCCAGTGAGACCGGGATCGAAATACTGGAGTTTGTGGT
	'gb_MW816009.1_'	TTTCCTGCCACAGGAGATTATCTCCAGTGAGACCGGGATCGAAATACTGGAGTTTGTGGT
	'gb_MW815994.1_'	TTTCCTGCCACAGGAGATTATCTCCAGTGAGACCGGGATCGAAATACTGGAGTTTGTGGT
	'gb_MW815974.1_'	TTTCCTGCCACAGGAGATTATCTCCAGTGAGACCGGGATCGAAATACTGGAGTTTGTGGT
	'gb_MT920215.1_'	TTTCCTGCCACAGGAGATTATCTCCAGTGAGACCGGGATCGAAATACTGGAGTTTGTGGT
	'gb_MT367406.1_'	TTTCCTGCCACAGGAGATTATCTCCAGTGAGACCGGGATCGAAATACTGGAGTTTGTGGT
	'gb_MN307146.1_'	TTTCCTGCCACAGGAGATTATCTCCAGTGAGACCGGGATCGAAATACTGGAGTTTGTGGT
	'gb_MW816075.1_'	TTTCCTGCCACAGGAGATTATCTCCAGTGAGACCGGGATCGAAATACTGGAGTTTGTGGT
	'gb_MH697601.1_'	TTTCCTGCCACAGGAGATTATCTCCAGTGAGACCGGGATCGAAATACTGGAGTTTGTGGT
	'gb_MH697600.1_'	TTTCCTGCCACAGGAGATTATCTCCAGTGAGACCGGGATCGAAATACTGGAGTTTGTGGT
	'gb_MG696144.1_'	TTTCCTGCCACAGGAGATTATCTCCAGTGAGACCGGGATCGAAATACTGGAGTTTGTGGT
	'gb_MG696128.1_'	TTTCCTGCCACAGGAGATTATCTCCAGTGAGACCGGGATCGAAATACTGGAGTTTGTGGT
	'gb_KC440171.1_'	TTTCCTGCCACAGGAGATTATCTCCAGTGAGACCGGGATCGAAATACTGGAGTTTGTGGT
	'gb_MW816002.1_'	TTTCCTGCCACAGGAGATTATCTCCAGTGAGACCGGGATCGAAATACTGGAGTTTGTGGT
	'gb_MT367395.1_'	TTTCCTGCCACAGGAGATTATCTCCAGTGAGACCGGGATCGAAATACTGGAGTTTGTGGT
	'gb_MT113943.1_'	TTTCCTGCCACAGGAGATTATCTCCAGTGAGACCGGGATCGAAATACTGGAGTTTGTGGT
	'gb_MN135993.1_'	TTTCCTGCCACAGGAGATTATCTCCAGTGAGACCGGGATCGAAATACTGGAGTTTGTGGT
	'gb_MW816090.1_'	TTTCCTGCCACAGGAGATTATCTCCAGTGAGACCGGGATCGAAATACTGGAGTTTGTGGT
	'gb_MW816087.1_'	TTTCCTGCCACAGGAGATTATCTCCAGTGAGACCGGGATCGAAATACTGGAGTTTGTGGT
	'gb_MW816069.1_'	TTTCCTGCCACAGGAGATTATCTCCAGTGAGACCGGGATCGAAATACTGGAGTTTGTGGT
	'gb_MW816068.1_'	TTTCCTGCCACAGGAGATTATCTCCAGTGAGACCGGGATCGAAATACTGGAGTTTGTGGT
	'gb_MW816065.1_'	TTTCCTGCCACAGGAGATTATCTCCAGTGAGACCGGGATCGAAATACTGGAGTTTGTGGT
	'gb_MW816055.1_'	TTTCCTGCCACAGGAGATTATCTCCAGTGAGACCGGGATCGAAATACTGGAGTTTGTGGT
	'gb_MW816017.1_'	TTTCCTGCCACAGGAGATTATCTCCAGTGAGACCGGGATCGAAATACTGGAGTTTGTGGT
	'gb_MW815993.1_'	TTTCCTGCCACAGGAGATTATCTCCAGTGAGACCGGGATCGAAATACTGGAGTTTGTGGT
	'gb_MW815987.1_'	TTTCCTGCCACAGGAGATTATCTCCAGTGAGACCGGGATCGAAATACTGGAGTTTGTGGT
	'gb_MW815983.1_'	TTTCCTGCCACAGGAGATTATCTCCAGTGAGACCGGGATCGAAATACTGGAGTTTGTGGT
	'gb_MW815982.1_'	TTTCCTGCCACAGGAGATTATCTCCAGTGAGACCGGGATCGAAATACTGGAGTTTGTGGT
	'gb_MW815977.1_'	TTTCCTGCCACAGGAGATTATCTCCAGTGAGACCGGGATCGAAATACTGGAGTTTGTGGT
	'gb_MW815975.1_'	TTTCCTGCCACAGGAGATTATCTCCAGTGAGACCGGGATCGAAATACTGGAGTTTGTGGT
	'gb_MT350346.1_'	TTTCCTGCCACAGGAGATTATCTCCAGTGAGACCGGGATCGAAATACTGGAGTTTGTGGT
	'gb_MH697602.1_'	TTTCCTGCCACAGGAGATTATCTCCAGTGAGACCGGGATCGAAATACTGGAGTTTGTGGT
	'gb_MH921836.1_'	TTTCCTGCCACAGGAGATTATCTCCAGTGAGACCGGGATCGAAATACTGGAGTTTGTGGT
	'gb_MW816066.1_'	TTTCCTGCCACAGGAGATTATCTCCAGTGAGACCGGGATCGAAATACTGGAGTTTGTGGT
	'gb_MT941567.1_'	TTTCCTGCCACAGGAGATTATCTCCAGTGAGACCGGGATCGAAATACTGGAGTTTGTGGT
	'gb_MT367407.1_'	TTTCCTGCCACAGGAGATTATCTCCAGTGAGACCGGGATCGAAATACTGGAGTTTGTGGT
	'dbj_LC530212.1_'	TTTCCTGCCACAGGAGATTATCTCCAGTGAGACCGGGATCGAAATACTGGAGTTTGTGGT
	'gb_MK883612.1_'	TTTCCTGCCACAGGAGATTATCTCCAGTGAGACCGGGATCGAAATACTGGAGTTTGTGGT
	'gb_MW816063.1_'	TTTCCTGCCACAGGAGATTATCTCCAGTGAGACCGGGATCGAAATACTGGAGTTTGTGGT
	'gb_MW816001.1_'	TTTCCTGCCACAGGAGATTATCTCCAGTGAGACCGGGATCGAAATACTGGAGTTTGTGGT
	'gb_MT350345.1_'	TTTTCTGCCACAGGAGATTATCTCCAGTGAGACCGGGATCGAAATACTGGAGTTTGTGGT
	'gb_MW816099.1_'	TTTCCTGCCACAGGAGATTATCTCCAGTGAGACCGGGATCGAAATACTGGAGTTTGTGGT
	'gb_MW816071.1_'	TTTCCTGCCACAGGAGATTATCTCCAGTGAGACCGGGATCGAAATACTGGAGTTTGTGGT
	'gb_MW816067.1_'	TTTCCTGCCACAGGAGATTATCTCCAGTGAGACCGGGATCGAAATACTGGAGTTTGTGGT
	'gb_MW816059.1_'	TTTCCTGCCACAGGAGATTATCTCCAGTGAGACCGGGATCGAAATACTGGAGTTTGTGGT
	'gb_MW816035.1_'	TTTCCTGCCACAGGAGATTATCTCCAGTGAGACCGGGATCGAAATACTGGAGTTTGTGGT
	'gb_MW816031.1_'	TTTCCTGCCACAGGAGATTATCTCCAGTGAGACCGGGATCGAAATACTGGAGTTTGTGGT
	'gb_MW816016.1_'	TTTCCTGCCACAGGAGATTATCTCCAGTGAGACCGGGATCGAAATACTGGAGTTTGTGGT
	'gb_MW816010.1_'	TTTCCTGCCACAGGAGATTATCTCCAGTGAGACCGGGATCGAAATACTGGAGTTTGTGGT
	'gb_MW816003.1_'	TTTCCTGCCACAGGAGATTATCTCCAGTGAGACCGGGATCGAAATACTGGAGTTTGTGGT
	'gb_MW815981.1_'	TTTCCTGCCACAGGAGATTATCTCCAGTGAGACCGGGATCGAAATACTGGAGTTTGTGGT
	'gb_MW815978.1_'	TTTCCTGCCACAGGAGATTATCTCCAGTGAGACCGGGATCGAAATACTGGAGTTTGTGGT
	'gb_MK896857.1_'	TTTCCTGCCACAGGAGATTATCTCCAGTGAGACCGGGATCGAAATACTGGAGTTTGTGGT
	'gb_MH921839.1_'	TTTCCTGCCACAGGAGATTATCTCCAGTGAGACCGGGATCGAAATACTGGAGTTTGTGGT
	'gb_MW816085.1_'	TTTCCTGCCACAGGAGATTATCTCCAGTGAGACCGGGATCGAAATACTGGAGTTTGTGGT
	'gb_MT367405.1_'	TTTCCTGCCACAGGAGATTATCTCCAGTGAGACCGGGATCGAAATACTGGAGTTTGTGGT
	'gb_MT367397.1_'	TTTCCTGCCACAGGAGATTATCTCCAGTGAGACCGGGATCGAAATACTGGAGTTTGTGGT
	lcl_Query_39669	AAANNNNTAATGGGAGACGACCCGGAACCGCCAGTGCAGCCTTTCGATCCACCTACGCCT
	'gb_KX897164.1_'	AAAACCCTAATGGGAGACGACCCGGAACCGCCAGTGCAGCCTTTCGATCCACCTACGC-T
	'gb_KP670856.2_'	AAAACCCTAATGGGAGACGACCCGGAACCGCCAGTGCAGCCTTTCGATCCACCTACGC-T
	'gb_KP670855.2_'	AAAACCCTAATGGGAGACGACCCGGAACCGCCAGTGCAGCCTTTCGATCCACCTACGC-T
	'gb_KP670858.1_'	AAAACCCTAATGGGAGACGACCCGGAACCGCCAGTGCAGCCTTTCGATCCACCTACGC-T
	'gb_KP670857.1_'	AAAACCCTAATGGGAGACGACCCGGAACCGCCAGTGCAGCCTTTCGATCCACCTACGC-T
	'gb_JF800905.1_'	AAAACCCTAATGGGAGACGACCCGGAACCGCCAGTGCAGCCTTTCGATCCACCTACGC-T
	'gb_MK836313.1_'	AAAACCCTAATGGGAGACGACCCGGAACCGCCAGTGCAGCCTTTCGATCCACCTACGC-T
	'gb_MK492255.1_'	AAAACCCTAATGGGAGACGACCCGGAACCGCCAGTGCAGCCTTTCGATCCACCTACGC-T
	'gb_KP670860.1_'	AAAACCCTAATGGGAGACGACCCGGAACCGCCAGTGCAGCCTTTCGATCCACCTACGC-T
	'gb_KC857700.1_'	AAAACCCTAATGGGAGACGACCCGGAACCGCCAGTGCAGCCTTTCGATCCACCTACGC-T
	'gb_JX625134.1_'	AAAACCCTAATGGGAGACGACCCGGAACCGCCAGTGCAGCCTTTCGATCCACCTACGC-T
	'gb_MG923582.1_'	AAAACCCTAATGGGAGACGACCCGGAACCGCCAGTGCAGCCTTTCGATCCACCTACGC-T
	'gb_MW816046.1_'	AAAACCCTAATGGGAGACGACCCGGAACCGCCAGTGCAGCCTTTCGATCCACCTACGC-T
	'gb_MW816020.1_'	AAAACCCTAATGGGAGACGACCCGGAACCGCCAGTGCAGCCTTTCGATCCACCTACGC-T
	'gb_MW816018.1_'	AAAACCCTAATGGGAGACGACCCGGAACCGCCAGTGCAGCCTTTCGATCCACCTACGC-T
	'gb_MW816005.1_'	AAAACCCTAATGGGAGACGACCCGGAACCGCCAGTGCAGCCTTTCGATCCACCTACGC-T
	'gb_MW815986.1_'	AAAACCCTAATGGGAGACGACCCGGAACCGCCAGTGCAGCCTTTCGATCCACCTACGC-T
	'gb_MT950361.1_'	AAAACCCTAATGGGAGACGACCCGGAACCGCCAGTGCAGCCTTTCGATCCACCTACGC-T
	'gb_MT950360.1_'	AAAACCCTAATGGGAGACGACCCGGAACCGCCAGTGCAGCCTTTCGATCCACCTACGC-T
	'gb_MT113944.1_'	AAAACCCTAATGGGAGACGACCCGGAACCGCCAGTGCAGCCTTTCGATCCACCTACGC-T
	'gb_KJ019884.1_'	AAAACCCTAATGGGAGACGACCCGGAACCGCCAGTGCAGCCTTTCGATCCACCTACGC-T
	'gb_MN638757.1_'	AAAACCCTAATGGGAGACGACCCGGAACCGCCAGTGCAGCCTTTCGATCCACCTACGC-T
	'gb_MN307150.1_'	AAAACCCTAATGGGAGACGACCCGGAACCGCCAGTGCAGCCTTTCGATCCACCTACGC-T
	'gb_MW816078.1_'	AAAACCCTAATGGGAGACGACCCGGAACCGCCAGTGCAGCCTTTCGATCCACCTACGC-T
	'gb_MW816072.1_'	AAAACCCTAATGGGAGACGACCCGGAACCGCCAGTGCAGCCTTTCGATCCACCTACGC-T
	'gb_MW816057.1_'	AAAACCCTAATGGGAGACGACCCGGAACCGCCAGTGCAGCCTTTCGATCCACCTACGC-T
	'gb_MW816042.1_'	AAAACCCTAATGGGAGACGACCCGGAACCGCCAGTGCAGCCTTTCGATCCACCTACGC-T
	'gb_MW816038.1_'	AAAACCCTAATGGGAGACGACCCGGAACCGCCAGTGCAGCCTTTCGATCCACCTACGC-T
	'gb_MW816015.1_'	AAAACCCTAATGGGAGACGACCCGGAACCGCCAGTGCAGCCTTTCGATCCACCTACGC-T
	'gb_MW815997.1_'	AAAACCCTAATGGGAGACGACCCGGAACCGCCAGTGCAGCCTTTCGATCCACCTACGC-T
	'gb_MW815973.1_'	AAAACCCTAATGGGAGACGACCCGGAACCGCCAGTGCAGCCTTTCGATCCACCTACGC-T
	'gb_MN422295.1_'	AAAACCCTAATGGGAGACGACCCGGAACCGCCAGTGCAGCCTTTCGATCCACCTACGC-T
	'gb_MT941568.1_'	AAAACCCTAATGGGAGACGACCCGGAACCGCCAGTGCAGCCTTTCGATCCACCTACGC-T
	'gb_MK836312.1_'	AAAACCCTAATGGGAGACGACCCGGAACCGCCAGTGCAGCCTTTCGATCCACCTACGC-T
	'gb_MT367401.1_'	AAAACCCTAATGGGAGACGACCCGGAACCGCCAGTGCAGCCTTTCGATCCACCTACGC-T
	'gb_MT113942.1_'	AAAACCCTAATGGGAGACGACCCGGAACCGCCAGTGCAGCCTTTCGATCCACCTACGC-T
	'gb_MK883609.1_'	AAAACCCTAATGGGAGACGACCCGGAACCGCCAGTGCAGCCTTTCGATCCACCTACGC-T
	'gb_MG696129.1_'	AAAACCCTAATGGGAGACGACCCGGAACCGCCAGTGCAGCCTTTCGATCCACCTACGC-T
	'gb_KT963081.1_'	AAAACCCTAATGGGAGACGACCCGGAACCGCCAGTGCAGCCTTTCGATCCACCTACGC-T
	'gb_MH921844.1_'	AAAACCCTAATGGGAGACGACCCGGAACCGCCAGTGCAGCCTTTCGATCCACCTACGC-T
	'gb_MT367396.1_'	AAAACCCTAATGGGAGACGACCCGGAACCGCCAGTGCAGCCTTTCGATCCACCTACGC-T
	'gb_MW816086.1_'	AAAACCCTAATGGGAGACGACCCGGAACCGCCAGTGCAGCCTTTCGATCCACCTACGC-T
	'gb_MW816070.1_'	AAAACCCTAATGGGAGACGACCCGGAACCGCCAGTGCAGCCTTTCGATCCACCTACGC-T
	'gb_MW816049.1_'	AAAACCCTAATGGGAGACGACCCGGAACCGCCAGTGCAGCCTTTCGATCCACCTACGC-T
	'gb_MW816009.1_'	AAAACCCTAATGGGAGACGACCCGGAACCGCCAGTGCAGCCTTTCGATCCACCTACGC-T
	'gb_MW815994.1_'	AAAACCCTAATGGGAGACGACCCGGAACCGCCAGTGCAGCCTTTCGATCCACCTACGC-T
	'gb_MW815974.1_'	AAAACCCTAATGGGAGACGACCCGGAACCGCCAGTGCAGCCTTTCGATCCACCTACGC-T
	'gb_MT920215.1_'	AAAACCCTAATGGGAGACGACCCGGAACCGCCAGTGCAGCCTTTCGATCCACCTACGC-T
	'gb_MT367406.1_'	AAAACCCTAATGGGAGACGACCCGGAACCGCCAGTGCAGCCTTTCGATCCACCTACGC-T
	'gb_MN307146.1_'	AAAACCCTAATGGGAGACGACCCGGAACCGCCAGTGCAGCCTTTCGATCCACCTACGC-T
	'gb_MW816075.1_'	AAAACCCTAATGGGAGACGACCCGGAACCGCCAGTGCAGCCTTTCGATCCACCTACGC-T
	'gb_MH697601.1_'	AAAACCCTAATGGGAGACGACCCGGAACCGCCAGTGCAGCCTTTCGATCCACCTACGC-T
	'gb_MH697600.1_'	AAAACCCTAATGGGAGACGACCCGGAACCGCCAGTGCAGCCTTTCGATCCACCTACGC-T
	'gb_MG696144.1_'	AAAACCCTAATGGGAGACGACCCGGAACCGCCAGTGCAGCCTTTCGATCCACCTACGC-T
	'gb_MG696128.1_'	AAAACCCTAATGGGAGACGACCCGGAACCGCCAGTGCAGCCTTTCGATCCACCTACGC-T
	'gb_KC440171.1_'	AAAACCCTAATGGGAGACGACCCGGAACCGCCAGTGCAGCCTTTCGATCCACCTACGC-T
	'gb_MW816002.1_'	AAAACCCTAATGGGAGACGACCCGGAACCGCCAGTGCAGCCTTTCGATCCACCTACGC-T
	'gb_MT367395.1_'	AAAACCCTAATGGGAGACGACCCGGAACCGCCAGTGCAGCCTTTCGATCCACCTACGC-T
	'gb_MT113943.1_'	AAAACCCTAATGGGAGACGACCCGGAACCGCCAGTGCAGCCTTTCGATCCACCTACGC-T
	'gb_MN135993.1_'	AAAACCCTAATGGGAGACGACCCGGAACCGCCAGTGCAGCCTTTCGATCCACCTACGC-T
	'gb_MW816090.1_'	AAAACCCTAATGGGAGACGACCCGGAACCGCCAGTGCAGCCTTTCGATCCACCTACGC-T
	'gb_MW816087.1_'	AAAACCCTAATGGGAGACGACCCGGAACCGCCAGTGCAGCCTTTCGATCCACCTACGC-T
	'gb_MW816069.1_'	AAAACCCTAATGGGAGACGACCCGGAACCGCCAGTGCAGCCTTTCGATCCACCTACGC-T
	'gb_MW816068.1_'	AAAACCCTAATGGGAGACGACCCGGAACCGCCAGTGCAGCCTTTCGATCCACCTACGC-T
	'gb_MW816065.1_'	AAAACCCTAATGGGAGACGACCCGGAACCGCCAGTGCAGCCTTTCGATCCACCTACGC-T
	'gb_MW816055.1_'	AAAACCCTAATGGGAGACGACCCGGAACCGCCAGTGCAGCCTTTCGATCCACCTACGC-T
	'gb_MW816017.1_'	AAAACCCTAATGGGAGACGACCCGGAACCGCCAGTGCAGCCTTTCGATCCACCTACGC-T
	'gb_MW815993.1_'	AAAACCCTAATGGGAGACGACCCGGAACCGCCAGTGCAGCCTTTCGATCCACCTACGC-T
	'gb_MW815987.1_'	AAAACCCTAATGGGAGACGACCCGGAACCGCCAGTGCAGCCTTTCGATCCACCTACGC-T
	'gb_MW815983.1_'	AAAACCCTAATGGGAGACGACCCGGAACCGCCAGTGCAGCCTTTCGATCCACCTACGC-T
	'gb_MW815982.1_'	AAAACCCTAATGGGAGACGACCCGGAACCGCCAGTGCAGCCTTTCGATCCACCTACGC-T
	'gb_MW815977.1_'	AAAACCCTAATGGGAGACGACCCGGAACCGCCAGTGCAGCCTTTCGATCCACCTACGC-T
	'gb_MW815975.1_'	AAAACCCTAATGGGAGACGACCCGGAACCGCCAGTGCAGCCTTTCGATCCACCTACGC-T
	'gb_MT350346.1_'	AAAACCCTAATGGGAGACGACCCGGAACCGCCAGTGCAGCCTTTCGATCCACCTACGC-T
	'gb_MH697602.1_'	AAAACCCTAATGGGAGACGACCCGGAACCGCCAGTGCAGCCTTTCGATCCACCTACGC-T
	'gb_MH921836.1_'	AAAACCCTAATGGGAGACGACCCGGAACCGCCAGTGCAGCCTTTCGATCCACCTACGC-T
	'gb_MW816066.1_'	AAAACCCTAATGGGAGACGACCCGGAACCGCCAGTGCAGCCTTTCGATTCACCTACGC-T
	'gb_MT941567.1_'	AAAACCCTAATGGGAGACGACCCGGAACCGCCAGTGCAGCCTTTCGATCCACCTACGC-T
	'gb_MT367407.1_'	AAAACCCTAATGGGAGACGACCCGGAACCGCCAGTGCAGCCTTTCGATCCACCTACGC-T
	'dbj_LC530212.1_'	AAAACCCTAATGGGAGACGACCCGGAACCGCCAGTGCAGCCTTTCGATCCACCTACGC-T
	'gb_MK883612.1_'	AAAACCCTAATGGGAGACGACCCGGAACCGCCAGTGCAGCCTTTCGATCCACCTACGC-T
	'gb_MW816063.1_'	AAAACCCTAATGGGAGACGACCCGGAACCGCCAGTGCAGCCTTTCGATCCACCTACGC-T
	'gb_MW816001.1_'	AAAACCCTAATGGGAGACGACCCGGAACCGCCAGTGCAGCCTTTCGATCCACCTACGC-T
	'gb_MT350345.1_'	AAAACCCTAATGGGAGACGACCCGGAACCGCCAGTGCAGCCTTTCGATCCACCTACGC-T
	'gb_MW816099.1_'	AAAACCCTAATGGGAGACGACCCGGAACCGCCAGTGCAGCCTTTCGATCCACCTACGC-T
	'gb_MW816071.1_'	AAAACCCTAATGGGAGACGACCCGGAACCGCCAGTGCAGCCTTTCGATCCACCTACGC-T
	'gb_MW816067.1_'	AAAACCCTAATGGGAGACGACCCGGAACCGCCAGTGCAGCCTTTCGATCCACCTACGC-T
	'gb_MW816059.1_'	AAAACCCTAATGGGAGACGACCCGGAACCGCCAGTGCAGCCTTTCGATCCACCTACGC-T
	'gb_MW816035.1_'	AAAACCCTAATGGGAGACGACCCGGAACCGCCAGTGCAGCCTTTCGATCCACCTACGC-T
	'gb_MW816031.1_'	AAAACCCTAATGGGAGACGACCCGGAACCGCCAGTGCAGCCTTTCGATCCACCTACGC-T
	'gb_MW816016.1_'	AAAACCCTAATGGGAGACGACCCGGAACCGCCAGTGCAGCCTTTCGATCCACCTACGC-T
	'gb_MW816010.1_'	AAAACCCTAATGGGAGACGACCCGGAACCGCCAGTGCAGCCTTTCGATCCACCTACGC-T
	'gb_MW816003.1_'	AAAACCCTAATGGGAGACGACCCGGAACCGCCAGTGCAGCCTTTCGATCCACCTACGC-T
	'gb_MW815981.1_'	AAAACCCTAATGGGAGACGACCCGGAACCGCCAGTGCAGCCTTTCGATCCACCTACGC-T
	'gb_MW815978.1_'	AAAACCCTAATGGGAGACGACCCGGAACCGCCAGTGCAGCCTTTCGATCCACCTACGC-T
	'gb_MK896857.1_'	AAAACCCTAATGGGAGACGACCCGGAACCGCCAGTGCAGCCTTTCGATCCACCTACGC-T
	'gb_MH921839.1_'	AAAACCCTAATGGGAGACGACCCGGAACCGCCAGTGCAGCCTTTCGATCCACCTACGC-T
	'gb_MW816085.1_'	AAAACCCTAATGGGAGACGACCCGGAACCGCCAGTGCAGCCTTTCGATCCACCTACGC-T
	'gb_MT367405.1_'	AAAACCCTAATGGGAGACGACCCGGAACCGCCAGTGCAGCCTTTCGATCCACCTACGC-T
	'gb_MT367397.1_'	AAAACCCTAATGGGAGACGACCCGGAACCGCCAGTGCAGCCTTTCGATCCACCTACGC-T
	lcl_Query_39669	TCCGATCTGTATGATTTAGAGGTAGACGGGCCTGAGGATCCCAATGAGGAAGCTGTGAAT
	'gb_KX897164.1_'	GCCGATCTGTATGATTTAGAGGTAGACGGGCCTGAGGATCCCAATGAGGAAGCTGTGAAT
	'gb_KP670856.2_'	GCCGATCTGTATGATTTAGAGGTAGACGGGCCTGAGGATCCCAATGAGGAAGCTGTGAAT
	'gb_KP670855.2_'	GCCGATCTGTATGATTTAGAGGTAGACGGGCCTGAGGATCCCAATGAGGAAGCTGTGAAT
	'gb_KP670858.1_'	GCCGATCTGTATGATTTAGAGGTAGACGGGCCTGAGGATCCCAATGAGGAAGCTGTGAAT
	'gb_KP670857.1_'	GCCGATCTGTATGATTTAGAGGTAGACGGGCCTGAGGATCCCAATGAGGAAGCTGTGAAT
	'gb_JF800905.1_'	GCCGATCTGTATGATTTAGAGGTAGACGGGCCTGAGGATCCCAATGAGGAAGCTGTGAAT
	'gb_MK836313.1_'	GCCGATCTGTATGATTTAGAGGTAGACGGGCCTGAGGATCCCAATGAGGAAGCTGTGAAT
	'gb_MK492255.1_'	GCCGATCTGTATGATTTAGAGGTAGACGGGCCTGAGGATCCCAATGAGGAAGCTGTGAAT
	'gb_KP670860.1_'	GCCGATCTGTATGATTTAGAGGTAGACGGGCCTGAGGATCCCAATGAGGAAGCTGTGAAT
	'gb_KC857700.1_'	GCCGATCTGTATGATTTAGAGGTAGACGGGCCTGAGGATCCCAATGAGGAAGCTGTGAAT
	'gb_JX625134.1_'	GCCGATCTGTATGATTTAGAGGTAGACGGGCCTGAGGATCCCAATGAGGAAGCTGTGAAT
	'gb_MG923582.1_'	GCCGATCTGTATGATTTAGAGGTAGACGGGCCTGAGGATCCCAATGAGGAAGCTGTGAAT
	'gb_MW816046.1_'	GCCGATCTGTATGATTTAGAGGTAGACGGGCCTGAGGATCCCAATGAGGAAGCTGTGAAT
	'gb_MW816020.1_'	GCCGATCTGTATGATTTAGAGGTAGACGGGCCTGAGGATCCCAATGAGGAAGCTGTGAAT
	'gb_MW816018.1_'	GCCGATCTGTATGATTTAGAGGTAGACGGGCCTGAGGATCCCAATGAGGAAGCTGTGAAT
	'gb_MW816005.1_'	GCCGATCTGTATGATTTAGAGGTAGACGGGCCTGAGGATCCCAATGAGGAAGCTGTGAAT
	'gb_MW815986.1_'	GCCGATCTGTATGATTTAGAGGTAGACGGGCCTGAGGATCCCAATGAGGAAGCTGTGAAT
	'gb_MT950361.1_'	GCCGATCTGTATGATTTAGAGGTAGACGGGCCTGAGGATCCCAATGAGGAAGCTGTGAAT
	'gb_MT950360.1_'	GCCGATCTGTATGATTTAGAGGTAGACGGGCCTGAGGATCCCAATGAGGAAGCTGTGAAT
	'gb_MT113944.1_'	GCCGATCTGTATGATTTAGAGGTAGACGGGCCTGAGGATCCCAATGAGGAAGCTGTGAAT
	'gb_KJ019884.1_'	GCCGATCTGTATGATTTAGAGGTAGACGGGCCTGAGGATCCCAATGAGGAAGCTGTGAAT
	'gb_MN638757.1_'	GCCGATCTGTATGATTTAGAGGTAGACGGGCCTGAGGATCCCAATGAGGAAGCTGTGAAT
	'gb_MN307150.1_'	GCCGATCTGTATGATTTAGAGGTAGACGGGCCTGAGGATCCCAATGAGGAAGCTGTGAAT
	'gb_MW816078.1_'	GCCGATCTGTATGATTTAGAGGTAGACGGGCCTGAGGATCCCAATGAGGAAGCTGTGAAT
	'gb_MW816072.1_'	GCCGATCTGTATGATTTAGAGGTAGACGGGCCTGAGGATCCCAATGAGGAAGCTGTGAAT
	'gb_MW816057.1_'	GCCGATCTGTATGATTTAGAGGTAGACGGGCCTGAGGATCCCAATGAGGAAGCTGTGAAT
	'gb_MW816042.1_'	GCCGATCTGTATGATTTAGAGGTAGACGGGCCTGAGGATCCCAATGAGGAAGCTGTGAAT
	'gb_MW816038.1_'	GCCGATCTGTATGATTTAGAGGTAGACGGGCCTGAGGATCCCAATGAGGAAGCTGTGAAT
	'gb_MW816015.1_'	GCCGATCTGTATGATTTAGAGGTAGACGGGCCTGAGGATCCCAATGAGGAAGCTGTGAAT
	'gb_MW815997.1_'	GCCGATCTGTATGATTTAGAGGTAGACGGGCCTGAGGATCCCAATGAGGAAGCTGTGAAT
	'gb_MW815973.1_'	GCCGATCTGTATGATTTAGAGGTAGACGGGCCTGAGGATCCCAATGAGGAAGCTGTGAAT
	'gb_MN422295.1_'	GCCGATCTGTATGATTTAGAGGTAGACGGGCCTGAGGATCCCAATGAGGAAGCTGTGAAT
	'gb_MT941568.1_'	GCCGATCTGTATGATTTAGAGGTAGACGGGCCTGAGGATCCCAATGAGGAAGCTGTGAAT
	'gb_MK836312.1_'	GCCGATCTGTATGATTTAGAGGTAGACGGGCCTGAGGATCCCAATGAGGAAGCTGTGAAT
	'gb_MT367401.1_'	GCCGATCTGTATGATTTAGAGGTAGACGGGCCTGAGGATCCCAATGAGGAAGCTGTGAAT
	'gb_MT113942.1_'	GCCGATCTGTATGATTTAGAGGTAGACGGGCCTGAGGATCCCAATGAGGAAGCTGTGAAT
	'gb_MK883609.1_'	GCCGATCTGTATGATTTAGAGGTAGACGGGCCTGAGGATCCCAATGAGGAAGCTGTGAAT
	'gb_MG696129.1_'	GCCGATCTGTATGATTTAGAGGTAGACGGGCCTGAGGATCCCAATGAGGAAGCTGTGAAT
	'gb_KT963081.1_'	GCCGATCTGTATGATTTAGAGGTAGACGGGCCTGAGGATCCCAATGAGGAAGCTGTGAAT
	'gb_MH921844.1_'	GCCGATCTGTATGATTTAGAGGTAGACGGGCCTGAGGATCCCAATGAGGAAGCTGTGAAT
	'gb_MT367396.1_'	GCCGATCTGTATGATTTAGAGGTAGACGGGCCTGAGGATCCCAATGAGGAAGCTGTGAAT
	'gb_MW816086.1_'	GCCGATCTGTATGATTTAGAGGTAGACGGGCCTGAGGATCCCAATGAGGAAGCTGTGAAT
	'gb_MW816070.1_'	GCCGATCTGTATGATTTAGAGGTAGACGGGCCTGAGGATCCCAATGAGGAAGCTGTGAAT
	'gb_MW816049.1_'	GCCGATCTGTATGATTTAGAGGTAGACGGGCCTGAGGATCCCAATGAGGAAGCTGTGAAT
	'gb_MW816009.1_'	GCCGATCTGTATGATTTAGAGGTAGACGGGCCTGAGGATCCCAATGAGGAAGCTGTGAAT
	'gb_MW815994.1_'	GCCGATCTGTATGATTTAGAGGTAGACGGGCCTGAGGATCCCAATGAGGAAGCTGTGAAT
	'gb_MW815974.1_'	GCCGATCTGTATGATTTAGAGGTAGACGGGCCTGAGGATCCCAATGAGGAAGCTGTGAAT
	'gb_MT920215.1_'	GCCGATCTGTATGATTTAGAGGTAGACGGGCCTGAGGATCCCAATGAGGAAGCTGTGAAT
	'gb_MT367406.1_'	GCCGATCTGTATGATTTAGAGGTAGACGGGCCTGAGGATCCCAATGAGGAAGCTGTGAAT
	'gb_MN307146.1_'	GCCGATCTGTATGATTTAGAGGTAGACGGGCCTGAGGATCCCAATGAGGAAGCTGTGAAT
	'gb_MW816075.1_'	GCCGATCTGTATGATTTAGAGGTAGACGGGCCTGAGGATCCCAATGAGGAAGCTGTGAAT
	'gb_MH697601.1_'	GCCGATCTGTATGATTTAGAGGTAGACGGGCCTGAGGATCCCAATGAGGAAGCTGTGAAT
	'gb_MH697600.1_'	GCCGATCTGTATGATTTAGAGGTAGACGGGCCTGAGGATCCCAATGAGGAAGCTGTGAAT
	'gb_MG696144.1_'	GCCGATCTGTATGATTTAGAGGTAGACGGGCCTGAGGATCCCAATGAGGAAGCTGTGAAT
	'gb_MG696128.1_'	GCCGATCTGTATGATTTAGAGGTAGACGGGCCTGAGGATCCCAATGAGGAAGCTGTGAAT
	'gb_KC440171.1_'	GCCGATCTGTATGATTTAGAGGTAGACGGGCCTGAGGATCCCAATGAGGAAGCTGTGAAT
	'gb_MW816002.1_'	GCCGATCTGTATGATTTAGAGGTAGACGGGCCTGAGGATCCCAATGAGGAAGCTGTGAAT
	'gb_MT367395.1_'	GCCGATCTGTATGATTTAGAGGTAGACGGGCCTGAGGATCCCAATGAGGAAGCTGTGAAT
	'gb_MT113943.1_'	GCCGATCTGTATGATTTAGAGGTAGACGGGCCTGAGGATCCCAATGAGGAAGCTGTGAAT
	'gb_MN135993.1_'	GCCGATCTGTATGATTTAGAGGTAGACGGGCCTGAGGATCCCAATGAGGAAGCTGTGAAT
	'gb_MW816090.1_'	GCCGATCTGTATGATTTAGAGGTAGACGGGCCTGAGGATCCCAATGAGGAAGCTGTGAAT
	'gb_MW816087.1_'	GCCGATCTGTATGATTTAGAGGTAGACGGGCCTGAGGATCCCAATGAGGAAGCTGTGAAT
	'gb_MW816069.1_'	GCCGATCTGTATGATTTAGAGGTAGACGGGCCTGAGGATCCCAATGAGGAAGCTGTGAAT
	'gb_MW816068.1_'	GCCGATCTGTATGATTTAGAGGTAGACGGGCCTGAGGATCCCAATGAGGAAGCTGTGAAT
	'gb_MW816065.1_'	GCCGATCTGTATGATTTAGAGGTAGACGGGCCTGAGGATCCCAATGAGGAAGCTGTGAAT
	'gb_MW816055.1_'	GCCGATCTGTATGATTTAGAGGTAGACGGGCCTGAGGATCCCAATGAGGAAGCTGTGAAT
	'gb_MW816017.1_'	GCCGATCTGTATGATTTAGAGGTAGACGGGCCTGAGGATCCCAATGAGGAAGCTGTGAAT
	'gb_MW815993.1_'	GCCGATCTGTATGATTTAGAGGTAGACGGGCCTGAGGATCCCAATGAGGAAGCTGTGAAT
	'gb_MW815987.1_'	GCCGATCTGTATGATTTAGAGGTAGACGGGCCTGAGGATCCCAATGAGGAAGCTGTGAAT
	'gb_MW815983.1_'	GCCGATCTGTATGATTTAGAGGTAGACGGGCCTGAGGATCCCAATGAGGAAGCTGTGAAT
	'gb_MW815982.1_'	GCCGATCTGTATGATTTAGAGGTAGACGGGCCTGAGGATCCCAATGAGGAAGCTGTGAAT
	'gb_MW815977.1_'	GCCGATCTGTATGATTTAGAGGTAGACGGGCCTGAGGATCCCAATGAGGAAGCTGTGAAT
	'gb_MW815975.1_'	GCCGATCTGTATGATTTAGAGGTAGACGGGCCTGAGGATCCCAATGAGGAAGCTGTGAAT
	'gb_MT350346.1_'	GCCGATCTGTATGATTTAGAGGTAGACGGGCCTGAGGATCCCAATGAGGAAGCTGTGAAT
	'gb_MH697602.1_'	GCCGATCTGTATGATTTAGAGGTAGACGGGCCTGAGGATCCCAATGAGGAAGCTGTGAAT
	'gb_MH921836.1_'	GCCGATCTGTATGATTTAGAGGTAGACGGGCCTGAGGATCCCAATGAGGAAGCTGTGAAT
	'gb_MW816066.1_'	GCCGATCTGTATGATTTAGAGGTAGACGGGCCTGAGGATCCCAATGAGGAAGCTGTGAAT
	'gb_MT941567.1_'	GCCGATCTGTATGATTTAGAGGTAGACGGGCCTGAGGATCCCAATGAGGAAGCTGTGAAT
	'gb_MT367407.1_'	GCCGATCTGTATGATTTAGAGGTAGACGGGCCTGAGGATCCCAATGAGGAAGCTGTGAAT
	'dbj_LC530212.1_'	GCCGATCTGTATGATTTAGAGGTAGACGGGCCTGAGGATCCCAATGAGGAAGCTGTGAAT
	'gb_MK883612.1_'	GCCGATCTGTATGATTTAGAGGTAGACGGGCCTGAGGATCCCAATGAGGAAGCTGTGAAT
	'gb_MW816063.1_'	GCCGATCTGTATGATTTAGAGGTAGACGGGCCTGAGGATCCCAATGAGGAAGCTGTGAAT
	'gb_MW816001.1_'	GCCGATCTGTATGATTTAGAGGTAGACGGGCCTGAGGATCCCAATGAGGAAGCTGTGAAT
	'gb_MT350345.1_'	GCCGATCTGTATGATTTAGAGGTAGACGGGCCTGAGGATCCCAATGAGGAAGCTGTGAAT
	'gb_MW816099.1_'	GCCGATCTGTATGATTTAGAGGTAGACGGGCCTGAGGATCCCAATGAGGAAGCTGTGAAT
	'gb_MW816071.1_'	GCCGATCTGTATGATTTAGAGGTAGACGGGCCTGAGGATCCCAATGAGGAAGCTGTGAAT
	'gb_MW816067.1_'	GCCGATCTGTATGATTTAGAGGTAGACGGGCCTGAGGATCCCAATGAGGAAGCTGTGAAT
	'gb_MW816059.1_'	GCCGATCTGTATGATTTAGAGGTAGACGGGCCTGAGGATCCCAATGAGGAAGCTGTGAAT
	'gb_MW816035.1_'	GCCGATCTGTATGATTTAGAGGTAGACGGGCCTGAGGATCCCAATGAGGAAGCTGTGAAT
	'gb_MW816031.1_'	GCCGATCTGTATGATTTAGAGGTAGACGGGCCTGAGGATCCCAATGAGGAAGCTGTGAAT
	'gb_MW816016.1_'	GCCGATCTGTATGATTTAGAGGTAGACGGGCCTGAGGATCCCAATGAGGAAGCTGTGAAT
	'gb_MW816010.1_'	GCCGATCTGTATGATTTAGAGGTAGACGGGCCTGAGGATCCCAATGAGGAAGCTGTGAAT
	'gb_MW816003.1_'	GCCGATCTGTATGATTTAGAGGTAGACGGGCCTGAGGATCCCAATGAGGAAGCTGTGAAT
	'gb_MW815981.1_'	GCCGATCTGTATGATTTAGAGGTAGACGGGCCTGAGGATCCCAATGAGGAAGCTGTGAAT
	'gb_MW815978.1_'	GCCGATCTGTATGATTTAGAGGTAGACGGGCCTGAGGATCCCAATGAGGAAGCTGTGAAT
	'gb_MK896857.1_'	GCCGATCTGTATGATTTAGAGGTAGACGGGCCTGAGGATCCCAATGAGGAAGCTGTGAAT
	'gb_MH921839.1_'	GCCGATCTGTATGATTTAGAGGTAGACGGGCCTGAGGATCCCAATGAGGAAGCTGTGAAT
	'gb_MW816085.1_'	GCCGATCTGTATGATTTAGAGGTAGACGGGCCTGAGGATCCCAATGAGGAAGCTGTGAAT
	'gb_MT367405.1_'	GCCGATCTGTATGATTTAGAGGTAGACGGGCCTGAGGATCCCAATGAGGAAGCTGTGAAT
	'gb_MT367397.1_'	GCCGATCTGTATGATTTAGAGGTAGACGGGCCTGAGGATCCCAATGAGGAAGCTGTGAAT
	lcl_Query_39669	GGGTTTTTTACTGATTCTATGCTGSTAGCTGCCGATGAAGGATTGGACATAAACCCTCCT
	'gb_KX897164.1_'	GGGTTTTTTACTGATTCTATGCTGCTAGCTGCCGATGAAGGATTGGACATAAACCCTCCT
	'gb_KP670856.2_'	GGGTTTTTTACTGATTCTATGCTGCTAGCTGCCGATGAAGGATTGGACATAAACCCTCCT
	'gb_KP670855.2_'	GGGTTTTTTACTGATTCTATGCTGCTAGCTGCCGATGAAGGATTGGACATAAACCCTCCT
	'gb_KP670858.1_'	GGGTTTTTTACTGATTCTATGCTGCTAGCTGCCGATGAAGGATTGGACATAAACCCTCCT
	'gb_KP670857.1_'	GGGTTTTTTACTGATTCTATGCTGCTAGCTGCCGATGAAGGATTGGACATAAACCCTCCT
	'gb_JF800905.1_'	GGGTTTTTTACTGATTCTATGCTGCTAGCTGCCGATGAAGGATTGGACATAAACCCTCCT
	'gb_MK836313.1_'	GGGTTTTTTACTGATTCTATGCTGCTAGCTGCCGATGAAGGATTGGACATAAACCCTCCT
	'gb_MK492255.1_'	GGGTTTTTTACTGATTCTATGCTGCTAGCTGCCGATGAAGGATTGGACATAAACCCTCCT
	'gb_KP670860.1_'	GGGTTTTTTACTGATTCTATGCTGCTAGCTGCCGATGAAGGATTGGACATAAACCCTCCT
	'gb_KC857700.1_'	GGGTTTTTTACTGATTCTATGCTGCTAGCTGCCGATGAAGGATTGGACATAAACCCTCCT
	'gb_JX625134.1_'	GGGTTTTTTACTGATTCTATGCTGCTAGCTGCCGATGAAGGATTGGACATAAACCCTCCT
	'gb_MG923582.1_'	GGGTTTTTTACTGATTCTATGCTGCTAGCTGCCGATGAAGGATTGGACATAAACCCTCCT
	'gb_MW816046.1_'	GGGTTTTTTACTGATTCTATGCTGCTAGCTGCCGATGAAGGATTGGACATAAACCCTCCT
	'gb_MW816020.1_'	GGGTTTTTTACTGATTCTATGCTGCTAGCTGCCGATGAAGGATTGGACATAAACCCTCCT
	'gb_MW816018.1_'	GGGTTTTTTACTGATTCTATGCTGCTAGCTGCCGATGAAGGATTGGACATAAACCCTCCT
	'gb_MW816005.1_'	GGGTTTTTTACTGATTCTATGCTGCTAGCTGCCGATGAAGGATTGGACATAAACCCTCCT
	'gb_MW815986.1_'	GGGTTTTTTACTGATTCTATGCTGCTAGCTGCCGATGAAGGATTGGACATAAACCCTCCT
	'gb_MT950361.1_'	GGGTTTTTTACTGATTCTATGCTGCTAGCTGCCGATGAAGGATTGGACATAAACCCTCCT
	'gb_MT950360.1_'	GGGTTTTTTACTGATTCTATGCTGCTAGCTGCCGATGAAGGATTGGACATAAACCCTCCT
	'gb_MT113944.1_'	GGGTTTTTTACTGATTCTATGCTGCTAGCTGCCGATGAAGGATTGGACATAAACCCTCCT
	'gb_KJ019884.1_'	GGGTTTTTTACTGATTCTATGCTGCTAGCTGCCGATGAAGGATTGGACATAAACCCTCCT
	'gb_MN638757.1_'	GGGTTTTTTACTGATTCTATGCTGCTAGCTGCCGATGAAGGATTGGACATAAACCCTCCT
	'gb_MN307150.1_'	GGGTTTTTTACTGATTCTATGCTGCTAGCTGCCGATGAAGGATTGGACATAAACCCTCCT
	'gb_MW816078.1_'	GGGTTTTTTACTGATTCTATGCTGCTAGCTGCCGATGAAGGATTGGACATAAACCCTCCT
	'gb_MW816072.1_'	GGGTTTTTTACTGATTCTATGCTGCTAGCTGCCGATGAAGGATTGGACATAAACCCTCCT
	'gb_MW816057.1_'	GGGTTTTTTACTGATTCTATGCTGCTAGCTGCCGATGAAGGATTGGACATAAACCCTCCT
	'gb_MW816042.1_'	GGGTTTTTTACTGATTCTATGCTGCTAGCTGCCGATGAAGGATTGGACATAAACCCTCCT
	'gb_MW816038.1_'	GGGTTTTTTACTGATTCTATGCTGCTAGCTGCCGATGAAGGATTGGACATAAACCCTCCT
	'gb_MW816015.1_'	GGGTTTTTTACTGATTCTATGCTGCTAGCTGCCGATGAAGGATTGGACATAAACCCTCCT
	'gb_MW815997.1_'	GGGTTTTTTACTGATTCTATGCTGCTAGCTGCCGATGAAGGATTGGACATAAACCCTCCT
	'gb_MW815973.1_'	GGGTTTTTTACTGATTCTATGCTGCTAGCTGCCGATGAAGGATTGGACATAAACCCTCCT
	'gb_MN422295.1_'	GGGTTTTTTACTGATTCTATGCTGCTAGCTGCCGATGAAGGATTGGACATAAACCCTCCT
	'gb_MT941568.1_'	GGGTTTTTTACTGATTCTATGCTGCTAGCTGCCGATGAAGGATTGGACATAAACCCTCCT
	'gb_MK836312.1_'	GGGTTTTTTACTGATTCTATGCTGCTAGCTGCCGATGAAGGATTGGACATAAACCCTCCT
	'gb_MT367401.1_'	GGGTTTTTTACTGATTCTATGCTGCTAGCTGCCGATGAAGGATTGGACATAAACCCTCCT
	'gb_MT113942.1_'	GGGTTTTTTACTGATTCTATGCTGCTAGCTGCCGATGAAGGATTGGACATAAACCCTCCT
	'gb_MK883609.1_'	GGGTTTTTTACTGATTCTATGCTGCTAGCTGCCGATGAAGGATTGGACATAAACCCTCCT
	'gb_MG696129.1_'	GGGTTTTTTACTGATTCTATGCTGCTAGCTGCCGATGAAGGATTGGACATAAACCCTCCT
	'gb_KT963081.1_'	GGGTTTTTTACTGATTCTATGCTGCTAGCTGCCGATGAAGGATTGGACATAAACCCTCCT
	'gb_MH921844.1_'	GGGTTTTTTACTGATTCTATGCTGCTAGCTGCCGATGAAGGATTGGACATAAACCCTCCT
	'gb_MT367396.1_'	GGGTTTTTTACTGATTCTATGCTGCTAGCTGCCGATGAAGGATTGGACATAAACCCTCCT
	'gb_MW816086.1_'	GGGTTTTTTACTGATTCTATGCTGCTAGCTGCCGATGAAGGATTGGACATAAACCCTCCT
	'gb_MW816070.1_'	GGGTTTTTTACTGATTCTATGCTGCTAGCTGCCGATGAAGGATTGGACATAAACCCTCCT
	'gb_MW816049.1_'	GGGTTTTTTACTGATTCTATGCTGCTAGCTGCCGATGAAGGATTGGACATAAACCCTCCT
	'gb_MW816009.1_'	GGGTTTTTTACTGATTCTATGCTGCTAGCTGCCGATGAAGGATTGGACATAAACCCTCCT
	'gb_MW815994.1_'	GGGTTTTTTACTGATTCTATGCTGCTAGCTGCCGATGAAGGATTGGACATAAACCCTCCT
	'gb_MW815974.1_'	GGGTTTTTTACTGATTCTATGCTGCTAGCTGCCGATGAAGGATTGGACATAAACCCTCCT
	'gb_MT920215.1_'	GGGTTTTTTACTGATTCTATGCTGCTAGCTGCCGATGAAGGATTGGACATAAACCCTCCT
	'gb_MT367406.1_'	GGGTTTTTTACTGATTCTATGCTGCTAGCTGCCGATGAAGGATTGGACATAAACCCTCCT
	'gb_MN307146.1_'	GGGTTTTTTACTGATTCTATGCTGCTAGCTGCCGATGAAGGATTGGACATAAACCCTCCT
	'gb_MW816075.1_'	GGGTTTTTTACTGATTCTATGCTGCTAGCTGCCGATGAAGGATTGGACATAAACCCTCCT
	'gb_MH697601.1_'	GGGTTTTTTACTGATTCTATGCTGCTAGCTGCCGATGAAGGATTGGACATAAACCCTCCT
	'gb_MH697600.1_'	GGGTTTTTTACTGATTCTATGCTGCTAGCTGCCGATGAAGGATTGGACATAAACCCTCCT
	'gb_MG696144.1_'	GGGTTTTTTACTGATTCTATGCTGCTAGCTGCCGATGAAGGATTGGACATAAACCCTCCT
	'gb_MG696128.1_'	GGGTTTTTTACTGATTCTATGCTGCTAGCTGCCGATGAAGGATTGGACATAAACCCTCCT
	'gb_KC440171.1_'	GGGTTTTTTACTGATTCTATGCTGCTAGCTGCCGATGAAGGATTGGACATAAACCCTCCT
	'gb_MW816002.1_'	GGGTTTTTTACTGATTCTATGCTGCTAGCTGCCGATGAAGGATTGGACATAAACCCTCCT
	'gb_MT367395.1_'	GGGTTTTTTACTGATTCTATGCTGCTAGCTGCCGATGAAGGATTGGACATAAACCCTCCT
	'gb_MT113943.1_'	GGGTTTTTTACTGATTCTATGCTGCTAGCTGCCGATGAAGGATTGGACATAAACCCTCCT
	'gb_MN135993.1_'	GGGTTTTTTACTGATTCTATGCTGCTAGCTGCCGATGAAGGATTGGACATAAACCCTCCT
	'gb_MW816090.1_'	GGGTTTTTTACTGATTCTATGCTGCTAGCTGCCGATGAAGGATTGGACATAAACCCTCCT
	'gb_MW816087.1_'	GGGTTTTTTACTGATTCTATGCTGCTAGCTGCCGATGAAGGATTGGACATAAACCCTCCT
	'gb_MW816069.1_'	GGGTTTTTTACTGATTCTATGCTGCTAGCTGCCGATGAAGGATTGGACATAAACCCTCCT
	'gb_MW816068.1_'	GGGTTTTTTACTGATTCTATGCTGCTAGCTGCCGATGAAGGATTGGACATAAACCCTCCT
	'gb_MW816065.1_'	GGGTTTTTTACTGATTCTATGCTGCTAGCTGCCGATGAAGGATTGGACATAAACCCTCCT
	'gb_MW816055.1_'	GGGTTTTTTACTGATTCTATGCTGCTAGCTGCCGATGAAGGATTGGACATAAACCCTCCT
	'gb_MW816017.1_'	GGGTTTTTTACTGATTCTATGCTGCTAGCTGCCGATGAAGGATTGGACATAAACCCTCCT
	'gb_MW815993.1_'	GGGTTTTTTACTGATTCTATGCTGCTAGCTGCCGATGAAGGATTGGACATAAACCCTCCT
	'gb_MW815987.1_'	GGGTTTTTTACTGATTCTATGCTGCTAGCTGCCGATGAAGGATTGGACATAAACCCTCCT
	'gb_MW815983.1_'	GGGTTTTTTACTGATTCTATGCTGCTAGCTGCCGATGAAGGATTGGACATAAACCCTCCT
	'gb_MW815982.1_'	GGGTTTTTTACTGATTCTATGCTGCTAGCTGCCGATGAAGGATTGGACATAAACCCTCCT
	'gb_MW815977.1_'	GGGTTTTTTACTGATTCTATGCTGCTAGCTGCCGATGAAGGATTGGACATAAACCCTCCT
	'gb_MW815975.1_'	GGGTTTTTTACTGATTCTATGCTGCTAGCTGCCGATGAAGGATTGGACATAAACCCTCCT
	'gb_MT350346.1_'	GGGTTTTTTACTGATTCTATGCTGCTAGCTGCCGATGAAGGATTGGACATAAACCCTCCT
	'gb_MH697602.1_'	GGGTTTTTTACTGATTCTATGCTGCTAGCTGCCGATGAAGGATTGGACATAAACCCTCCT
	'gb_MH921836.1_'	GGGTTTTTTACTGATTCTATGCTGCTAGCTGCCGATGAAGGATTGGACATAAACCCTCCT
	'gb_MW816066.1_'	GGGTTTTTTACTGATTCTATGCTGCTAGCTGCCGATGAAGGATTGGACATAAACCCTCCT
	'gb_MT941567.1_'	GGGTTTTTTACTGATTCTATGCTGCTAGCTGCCGATGAAGGATTGGACATAAACCCTCCT
	'gb_MT367407.1_'	GGGTTTTTTACTGATTCTATGCTGCTAGCTGCCGATGAAGGATTGGACATAAACCCTCCT
	'dbj_LC530212.1_'	GGGTTTTTTACTGATTCTATGCTGCTAGCTGCCGATGAAGGATTGGACATAAACCCTCCT
	'gb_MK883612.1_'	GGGTTTTTTACTGATTCTATGCTGCTAGCTGCCGATGAAGGATTGGACATAAACCCTCCT
	'gb_MW816063.1_'	GGGTTTTTTACTGATTCTATGCTGCTAGCTGCCGATGAAGGATTGGACATAAACCCTCCT
	'gb_MW816001.1_'	GGGTTTTTTACTGATTCTATGCTGCTAGCTGCCGATGAAGGATTGGACATAAACCCTCCT
	'gb_MT350345.1_'	GGGTTTTTTACTGATTCTATGCTGCTAGCTGCCGATGAAGGATTGGACATAAACCCTCCT
	'gb_MW816099.1_'	GGGTTTTTTACTGATTCTATGCTGCTAGCTGCCGATGAAGGATTGGACATAAACCCTCCT
	'gb_MW816071.1_'	GGGTTTTTTACTGATTCTATGCTGCTAGCTGCCGATGAAGGATTGGACATAAACCCTCCT
	'gb_MW816067.1_'	GGGTTTTTTACTGATTCTATGCTGCTAGCTGCCGATGAAGGATTGGACATAAACCCTCCT
	'gb_MW816059.1_'	GGGTTTTTTACTGATTCTATGCTGCTAGCTGCCGATGAAGGATTGGACATAAACCCTCCT
	'gb_MW816035.1_'	GGGTTTTTTACTGATTCTATGCTGCTAGCTGCCGATGAAGGATTGGACATAAACCCTCCT
	'gb_MW816031.1_'	GGGTTTTTTACTGATTCTATGCTGCTAGCTGCCGATGAAGGATTGGACATAAACCCTCCT
	'gb_MW816016.1_'	GGGTTTTTTACTGATTCTATGCTGCTAGCTGCCGATGAAGGATTGGACATAAACCCTCCT
	'gb_MW816010.1_'	GGGTTTTTTACTGATTCTATGCTGCTAGCTGCCGATGAAGGATTGGACATAAACCCTCCT
	'gb_MW816003.1_'	GGGTTTTTTACTGATTCTATGCTGCTAGCTGCCGATGAAGGATTGGACATAAACCCTCCT
	'gb_MW815981.1_'	GGGTTTTTTACTGATTCTATGCTGCTAGCTGCCGATGAAGGATTGGACATAAACCCTCCT
	'gb_MW815978.1_'	GGGTTTTTTACTGATTCTATGCTGCTAGCTGCCGATGAAGGATTGGACATAAACCCTCCT
	'gb_MK896857.1_'	GGGTTTTTTACTGATTCTATGCTGCTAGCTGCCGATGAAGGATTGGACATAAACCCTCCT
	'gb_MH921839.1_'	GGGTTTTTTACTGATTCTATGCTGCTAGCTGCCGATGAAGGATTGGACATAAACCCTCCT
	'gb_MW816085.1_'	GGGTTTTTTACTGATTCTATGCTGCTAGCTGCCGATGAAGGATTGGACATAAACCCTCCT
	'gb_MT367405.1_'	GGGTTTTTTACTGATTCTATGCTGCTAGCTGCCGATGAAGGATTGGACATAAACCCTCCT
	'gb_MT367397.1_'	GGGTTTTTTACTGATTCTATGCTGCTAGCTGCCGATGAAGGATTGGACATAAACCCTCCT
	lcl_Query_39669	CCTGAGACCCTTGTTACCGCATGGGTGGTTGTGGAAAGCGGCAGAGGTGGGAAAAAATTK
	'gb_KX897164.1_'	CCTGAGACCCTTGTTACCCCAGGGGTGGTTGTGGAAAGCGGCAGAGGTGGGAAAAAATTG
	'gb_KP670856.2_'	CCTGAGACCCTTGTTACCCCAGGGGTGGTTGTGGAAAGCGGCAGAGGTGGGAAAAAATTG
	'gb_KP670855.2_'	CCTGAGACCCTTGTTACCCCAGGGGTGGTTGTGGAAAGCGGCAGAGGTGGGAAAAAATTG
	'gb_KP670858.1_'	CCTGAGACCCTTGTTACCCCAGGGGTGGTTGTGGAAAGCGGCAGAGGTGGGAAAAAATTG
	'gb_KP670857.1_'	CCTGAGACCCTTGTTACCCCAGGGGTGGTTGTGGAAAGCGGCAGAGGTGGGAAAAAATTG
	'gb_JF800905.1_'	CCTGAGACCCTTGTTACCCCAGGGGTGGTTGTGGAAAGCGGCAGAGGTGGGAAAAAATTG
	'gb_MK836313.1_'	CCTGAGACCCTTGTTACCCCAGGGGTGGTTGTGGAAAGCGGCAGAGGTGGGAAAAAATTG
	'gb_MK492255.1_'	CCTGAGACCCTTGTTACCCCAGGGGTGGTTGTGGAAAGCGGCAGAGGTGGGAAAAAATTG
	'gb_KP670860.1_'	CCTGAGACCCTTGTTACCCCAGGGGTGGTTGTGGAAAGCGGCAGAGGTGGGAAAAAATTG
	'gb_KC857700.1_'	CCTGAGACCCTTGTTACCCCAGGGGTGGTTGTGGAAAGCGGCAGAGGTGGGAAAAAATTG
	'gb_JX625134.1_'	CCTGAGACCCTTGTTACCCCAGGGGTGGTTGTGGAAAGCGGCAGAGGTGGGAAAAAATTG
	'gb_MG923582.1_'	CCTGAGACCCTTGTTACCCCAGGGGTGGTTGTGGAAAGCGGCAGAGGTGGGAAAAAATTG
	'gb_MW816046.1_'	CCTGAGACCCTTGTTACCCCAGGGGTGGTTGTGGAAAGCGGCAGAGGTGGGAAAAAATTG
	'gb_MW816020.1_'	CCTGAGACCCTTGTTACCCCAGGGGTGGTTGTGGAAAGCGGCAGAGGTGGGAAAAAATTG
	'gb_MW816018.1_'	CCTGAGACCCTTGTTACCCCAGGGGTGGTTGTGGAAAGCGGCAGAGGTGGGAAAAAATTG
	'gb_MW816005.1_'	CCTGAGACCCTTGTTACCCCAGGGGTGGTTGTGGAAAGCGGCAGAGGTGGGAAAAAATTG
	'gb_MW815986.1_'	CCTGAGACCCTTGTTACCCCAGGGGTGGTTGTGGAAAGCGGCAGAGGTGGGAAAAAATTG
	'gb_MT950361.1_'	CCTGAGACCCTTGTTACCCCAGGGGTGGTTGTGGAAAGCGGCAGAGGTGGGAAAAAATTG
	'gb_MT950360.1_'	CCTGAGACCCTTGTTACCCCAGGGGTGGTTGTGGAAAGCGGCAGAGGTGGGAAAAAATTG
	'gb_MT113944.1_'	CCTGAGACCCTTGTTACCCCAGGGGTGGTTGTGGAAAGCGGCAGAGGTGGGAAAAAATTG
	'gb_KJ019884.1_'	CCTGAGACCCTTGTTACCCCAGGGGTGGTTGTGGAAAGCGGCAGAGGTGGGAAAAAATTG
	'gb_MN638757.1_'	CCTGAGACCCTTGTTACCCCAGGGGTGGTTGTGGAAAGCGGCAGAGGTGGGAAAAAATTG
	'gb_MN307150.1_'	CCTGAGACCCTTGTTACCCCAGGGGTGGTTGTGGAAAGCGGCAGAGGTGGGAAAAAATTG
	'gb_MW816078.1_'	CCTGAGACCCTTGTTACCCCAGGGGTGGTTGTGGAAAGCGGCAGAGGTGGGAAAAAATTG
	'gb_MW816072.1_'	CCTGAGACCCTTGTTACCCCAGGGGTGGTTGTGGAAAGCGGCAGAGGTGGGAAAAAATTG
	'gb_MW816057.1_'	CCTGAGACCCTTGTTACCCCAGGGGTGGTTGTGGAAAGCGGCAGAGGTGGGAAAAAATTG
	'gb_MW816042.1_'	CCTGAGACCCTTGTTACCCCAGGGGTGGTTGTGGAAAGCGGCAGAGGTGGGAAAAAATTG
	'gb_MW816038.1_'	CCTGAGACCCTTGTTACCCCAGGGGTGGTTGTGGAAAGCGGCAGAGGTGGGAAAAAATTG
	'gb_MW816015.1_'	CCTGAGACCCTTGTTACCCCAGGGGTGGTTGTGGAAAGCGGCAGAGGTGGGAAAAAATTG
	'gb_MW815997.1_'	CCTGAGACCCTTGTTACCCCAGGGGTGGTTGTGGAAAGCGGCAGAGGTGGGAAAAAATTG
	'gb_MW815973.1_'	CCTGAGACCCTTGTTACCCCAGGGGTGGTTGTGGAAAGCGGCAGAGGTGGGAAAAAATTG
	'gb_MN422295.1_'	CCTGAGACCCTTGTTACCCCAGGGGTGGTTGTGGAAAGCGGCAGAGGTGGGAAAAAATTG
	'gb_MT941568.1_'	CCTGAGACCCTTGTTACCCCAGGGGTGGTTGTGGAAAGCGGCAGAGGTGGGAAAAAATTG
	'gb_MK836312.1_'	CCTGAGACCCTTGTTACCCCAGGGGTGGTTGTGGAAAGCGGCAGAGGTGGGAAAAAATTG
	'gb_MT367401.1_'	CCTGAGACCCTTGTTACCCCAGGGGTGGTTGTGGAAAGCGGCAGAGGTGGGAAAAAATTG
	'gb_MT113942.1_'	CCTGAGACCCTTGTTACCCCAGGGGTGGTTGTGGAAAGCGGCAGAGGTGGGAAAAAATTG
	'gb_MK883609.1_'	CCTGAGACCCTTGTTACCCCAGGGGTGGTTGTGGAAAGCGGCAGAGGTGGGAAAAAATTG
	'gb_MG696129.1_'	CCTGAGACCCTTGTTACCCCAGGGGTGGTTGTGGAAAGCGGCAGAGGTGGGAAAAAATTG
	'gb_KT963081.1_'	CCTGAGACCCTTGTTACCCCAGGGGTGGTTGTGGAAAGCGGCAGAGGTGGGAAAAAATTG
	'gb_MH921844.1_'	CCTGAGACCCTTGTTACCCCAGGGGTGGTTGTGGAAAGCGGCAGAGGTGGGAAAAAATTG
	'gb_MT367396.1_'	CCTGAGACCCTTGTTACCCCAGGGGTGGTTGTGGAAAGCGGCAGAGGTGGGAAAAAATTG
	'gb_MW816086.1_'	CCTGAGACCCTTGTTACCCCAGGGGTGGTTGTGGAAAGCGGCAGAGGTGGGAAAAAATTG
	'gb_MW816070.1_'	CCTGAGACCCTTGTTACCCCAGGGGTGGTTGTGGAAAGCGGCAGAGGTGGGAAAAAATTG
	'gb_MW816049.1_'	CCTGAGACCCTTGTTACCCCAGGGGTGGTTGTGGAAAGCGGCAGAGGTGGGAAAAAATTG
	'gb_MW816009.1_'	CCTGAGACCCTTGTTACCCCAGGGGTGGTTGTGGAAAGCGGCAGAGGTGGGAAAAAATTG
	'gb_MW815994.1_'	CCTGAGACCCTTGTTACCCCAGGGGTGGTTGTGGAAAGCGGCAGAGGTGGGAAAAAATTG
	'gb_MW815974.1_'	CCTGAGACCCTTGTTACCCCAGGGGTGGTTGTGGAAAGCGGCAGAGGTGGGAAAAAATTG
	'gb_MT920215.1_'	CCTGAGACCCTTGTTACCCCAGGGGTGGTTGTGGAAAGCGGCAGAGGTGGGAAAAAATTG
	'gb_MT367406.1_'	CCTGAGACCCTTGTTACCCCAGGGGTGGTTGTGGAAAGCGGCAGAGGTGGGAAAAAATTG
	'gb_MN307146.1_'	CCTGAGACCCTTGTTACCCCAGGGGTGGTTGTGGAAAGCGGCAGAGGTGGGAAAAAATTG
	'gb_MW816075.1_'	CCTGAGACCCTTGTTACCCCAGGGGTGGTTGTGGAAAGCGGCAGAGGTGGGAAAAAATTG
	'gb_MH697601.1_'	CCTGAGACCCTTGTTACCCCAGGGGTGGTTGTGGAAAGCGGCAGAGGTGGGAAAAAATTG
	'gb_MH697600.1_'	CCTGAGACCCTTGTTACCCCAGGGGTGGTTGTGGAAAGCGGCAGAGGTGGGAAAAAATTG
	'gb_MG696144.1_'	CCTGAGACCCTTGTTACCCCAGGGGTGGTTGTGGAAAGCGGCAGAGGTGGGAAAAAATTG
	'gb_MG696128.1_'	CCTGAGACCCTTGTTACCCCAGGGGTGGTTGTGGAAAGCGGCAGAGGTGGGAAAAAATTG
	'gb_KC440171.1_'	CCTGAGACCCTTGTTACCCCAGGGGTGGTTGTGGAAAGCGGCAGAGGTGGGAAAAAATTG
	'gb_MW816002.1_'	CCTGAGACCCTTGTTACCCCAGGGGTGGTTGTGGAAAGCGGCAGAGGTGGGAAAAAATTG
	'gb_MT367395.1_'	CCTGAGACCCTTGTTACCCCAGGGGTGGTTGTGGAAAGCGGCAGAGGTGGGAAAAAATTG
	'gb_MT113943.1_'	CCTGAGACCCTTGTTACCCCAGGGGTGGTTGTGGAAAGCGGCAGAGGTGGGAAAAAATTG
	'gb_MN135993.1_'	CCTGAGACCCTTGTTACCCCAGGGGTGGTTGTGGAAAGCGGCAGAGGTGGGAAAAAATTG
	'gb_MW816090.1_'	CCTGAGACCCTTGTTACCCCAGGGGTGGTTGTGGAAAGCGGCAGAGGTGGGAAAAAATTG
	'gb_MW816087.1_'	CCTGAGACCCTTGTTACCCCAGGGGTGGTTGTGGAAAGCGGCAGAGGTGGGAAAAAATTG
	'gb_MW816069.1_'	CCTGAGACCCTTGTTACCCCAGGGGTGGTTGTGGAAAGCGGCAGAGGTGGGAAAAAATTG
	'gb_MW816068.1_'	CCTGAGACCCTTGTTACCCCAGGGGTGGTTGTGGAAAGCGGCAGAGGTGGGAAAAAATTG
	'gb_MW816065.1_'	CCTGAGACCCTTGTTACCCCAGGGGTGGTTGTGGAAAGCGGCAGAGGTGGGAAAAAATTG
	'gb_MW816055.1_'	CCTGAGACCCTTGTTACCCCAGGGGTGGTTGTGGAAAGCGGCAGAGGTGGGAAAAAATTG
	'gb_MW816017.1_'	CCTGAGACCCTTGTTACCCCAGGGGTGGTTGTGGAAAGCGGCAGAGGTGGGAAAAAATTG
	'gb_MW815993.1_'	CCTGAGACCCTTGTTACCCCAGGGGTGGTTGTGGAAAGCGGCAGAGGTGGGAAAAAATTG
	'gb_MW815987.1_'	CCTGAGACCCTTGTTACCCCAGGGGTGGTTGTGGAAAGCGGCAGAGGTGGGAAAAAATTG
	'gb_MW815983.1_'	CCTGAGACCCTTGTTACCCCAGGGGTGGTTGTGGAAAGCGGCAGAGGTGGGAAAAAATTG
	'gb_MW815982.1_'	CCTGAGACCCTTGTTACCCCAGGGGTGGTTGTGGAAAGCGGCAGAGGTGGGAAAAAATTG
	'gb_MW815977.1_'	CCTGAGACCCTTGTTACCCCAGGGGTGGTTGTGGAAAGCGGCAGAGGTGGGAAAAAATTG
	'gb_MW815975.1_'	CCTGAGACCCTTGTTACCCCAGGGGTGGTTGTGGAAAGCGGCAGAGGTGGGAAAAAATTG
	'gb_MT350346.1_'	CCTGAGACCCTTGTTACCCCAGGGGTGGTTGTGGAAAGCGGCAGAGGTGGGAAAAAATTG
	'gb_MH697602.1_'	CCTGAGACCCTTGTTACCCCAGGGGTGGTTGTGGAAAGCGGCAGAGGTGGGAAAAAATTG
	'gb_MH921836.1_'	CCTGAGACCCTTGTTACCCCAGGGGTGGTTGTGGAAAGCGGCAGAGGTGGGAAAAAATTG
	'gb_MW816066.1_'	CCTGAGACCCTTGTTACCCCAGGGGTGGTTGTGGAAAGCGGCAGAGGTGGGAAAAAATTG
	'gb_MT941567.1_'	CCTGAGACCCTTGTTACCCCAGGGGTGGTTGTGGAAAGCGGCAGAGGTGGGAAAAAATTG
	'gb_MT367407.1_'	CCTGAGACCCTTGTTACCCCAGGGGTGGTTGTGGAAAGCGGCAGAGGTGGGAAAAAATTG
	'dbj_LC530212.1_'	CCTGAGACCCTTGTTACCCCAGGGGTGGTTGTGGAAAGCGGCAGAGGTGGGAAAAAATTG
	'gb_MK883612.1_'	CCTGAGACCCTTGTTACCCCAGGGGTGGTTGTGGAAAGCGGCAGAGGTGGGAAAAAATTG
	'gb_MW816063.1_'	CCTGAGACCCTTGTTACCCCAGGGGTGGTTGTGGAAAGCGGCAGAGGTGGGAAAAAATTG
	'gb_MW816001.1_'	CCTGAGACCCTTGTTACCCCAGGGGTGGTTGTGGAAAGCGGCAGAGGTGGGAAAAAATTG
	'gb_MT350345.1_'	CCTGAGACCCTTGTTACCCCAGGGGTGGTTGTGGAAAGCGGCAGAGGTGGGAAAAAATTG
	'gb_MW816099.1_'	CCTGAGACCCTTGTTACCCCAGGGGTGGTTGTGGAAAGCGGCAGAGGTGGGAAAAAATTG
	'gb_MW816071.1_'	CCTGAGACCCTTGTTACCCCAGGGGTGGTTGTGGAAAGCGGCAGAGGTGGGAAAAAATTG
	'gb_MW816067.1_'	CCTGAGACCCTTGTTACCCCAGGGGTGGTTGTGGAAAGCGGCAGAGGTGGGAAAAAATTG
	'gb_MW816059.1_'	CCTGAGACCCTTGTTACCCCAGGGGTGGTTGTGGAAAGCGGCAGAGGTGGGAAAAAATTG
	'gb_MW816035.1_'	CCTGAGACCCTTGTTACCCCAGGGGTGGTTGTGGAAAGCGGCAGAGGTGGGAAAAAATTG
	'gb_MW816031.1_'	CCTGAGACCCTTGTTACCCCAGGGGTGGTTGTGGAAAGCGGCAGAGGTGGGAAAAAATTG
	'gb_MW816016.1_'	CCTGAGACCCTTGTTACCCCAGGGGTGGTTGTGGAAAGCGGCAGAGGTGGGAAAAAATTG
	'gb_MW816010.1_'	CCTGAGACCCTTGTTACCCCAGGGGTGGTTGTGGAAAGCGGCAGAGGTGGGAAAAAATTG
	'gb_MW816003.1_'	CCTGAGACCCTTGTTACCCCAGGGGTGGTTGTGGAAAGCGGCAGAGGTGGGAAAAAATTG
	'gb_MW815981.1_'	CCTGAGACCCTTGTTACCCCAGGGGTGGTTGTGGAAAGCGGCAGAGGTGGGAAAAAATTG
	'gb_MW815978.1_'	CCTGAGACCCTTGTTACCCCAGGGGTGGTTGTGGAAAGCGGCAGAGGTGGGAAAAAATTG
	'gb_MK896857.1_'	CCTGAGACCCTTGTTACCCCAGGGGTGGTTGTGGAAAGCGGCAGAGGTGGGAAAAAATTG
	'gb_MH921839.1_'	CCTGAGACCCTTGTTACCCCAGGGGTGGTTGTGGAAAGCGGCAGAGGTGGGAAAAAATTG
	'gb_MW816085.1_'	CCTGAGACCCTTGTTACCCCAGGGGTGGTTGTGGAAAGCGGCAGAGGTGGGAAAAAATTG
	'gb_MT367405.1_'	CCTGAGACCCTTGTTACCCCAGGGGTGGTTGTGGAAAGCGGCAGAGGTGGGAAAAAATTG
	'gb_MT367397.1_'	CCTGAGACCCTTGTTACCCCAGGGGTGGTTGTGGAAAGCGGCAGAGGTGGGAAAAAATTG
	lcl_Query_39669	YCTGATCTGGGAGCAGYTGAAATGGACTTGCGTTGTGATGAAGAGGGTTTTYCTCCKVDT
	'gb_KX897164.1_'	CCTGATCTGGGAGCAGCTGAAATGGACTTGCGTTGTTATGAAGAGGGTTTTCCTCCGAGT
	'gb_KP670856.2_'	CCTGATCTGGGAGCAGCTGAAATGGACTTGCGTTGTTATGAAGAGGGTTTTCCTCCGAGT
	'gb_KP670855.2_'	CCTGATCTGGGAGCAGCTGAAATGGACTTGCGTTGTTATGAAGAGGGTTTTCCTCCGAGT
	'gb_KP670858.1_'	CCTGATCTGGGAGCAGCTGAAATGGACTTGCGTTGTTATGAAGAGGGTTTTCCTCCGAGT
	'gb_KP670857.1_'	CCTGATCTGGGAGCAGCTGAAATGGACTTGCGTTGTTATGAAGAGGGTTTTCCTCCGAGT
	'gb_JF800905.1_'	CCTGATCTGGGAGCAGCTGAAATGGACTTGCGTTGTTATGAAGAGGGTTTTCCTCCGAGT
	'gb_MK836313.1_'	CCTGATCTGGGAGCAGCTGAAATGGACTTGCGTTGTTATGAAGAGGGTTTTCCTCCGAGT
	'gb_MK492255.1_'	CCTGATCTGGGAGCAGCTGAAATGGACTTGCGTTGTTATGAAGAGGGTTTTCCTCCGAGT
	'gb_KP670860.1_'	CCTGATCTGGGAGCAGCTGAAATGGACTTGCGTTGTTATGAAGAGGGTTTTCCTCCGAGT
	'gb_KC857700.1_'	CCTGATCTGGGAGCAGCTGAAATGGACTTGCGTTGTTATGAAGAGGGTTTTCCTCCGAGT
	'gb_JX625134.1_'	CCTGATCTGGGAGCAGCTGAAATGGACTTGCGTTGTTATGAAGAGGGTTTTCCTCCGAGT
	'gb_MG923582.1_'	CCTGATCTGGGAGCAGCTGAAATGGACTTGCGTTGTTATGAAGAGGGTTTTCCTCCGAGT
	'gb_MW816046.1_'	CCTGATCTGGGAGCAGCTGAAATGGACTTGCGTTGTTATGAAGAGGGTTTTCCTCCGAGT
	'gb_MW816020.1_'	CCTGATCTGGGAGCAGCTGAAATGGACTTGCGTTGTTATGAAGAGGGTTTTCCTCCGAGT
	'gb_MW816018.1_'	CCTGATCTGGGAGCAGCTGAAATGGACTTGCGTTGTTATGAAGAGGGTTTTCCTCCGAGT
	'gb_MW816005.1_'	CCTGATCTGGGAGCAGCTGAAATGGACTTGCGTTGTTATGAAGAGGGTTTTCCTCCGAGT
	'gb_MW815986.1_'	CCTGATCTGGGAGCAGCTGAAATGGACTTGCGTTGTTATGAAGAGGGTTTTCCTCCGAGT
	'gb_MT950361.1_'	CCTGATCTGGGAGCAGCTGAAATGGACTTGCGTTGTTATGAAGAGGGTTTTCCTCCGAGT
	'gb_MT950360.1_'	CCTGATCTGGGAGCAGCTGAAATGGACTTGCGTTGTTATGAAGAGGGTTTTCCTCCGAGT
	'gb_MT113944.1_'	CCTGATCTGGGAGCAGCTGAAATGGACTTGCGTTGTTATGAAGAGGGTTTTCCTCCGAGT
	'gb_KJ019884.1_'	CCTGATCTGGGAGCAGCTGAAATGGACTTGCGTTGTTATGAAGAGGGTTTTCCTCCGAGT
	'gb_MN638757.1_'	CCTGATCTGGGAGCAGCTGAAATGGACTTGCGTTGTTATGAAGAGGGTTTTCCTCCGAGT
	'gb_MN307150.1_'	CCTGATCTGGGAGCAGCTGAAATGGACTTGCGTTGTTATGAAGAGGGTTTTCCTCCGAGT
	'gb_MW816078.1_'	CCTGATCTGGGAGCAGCTGAAATGGACTTGCGTTGTTATGAAGAGGGTTTTCCTCCGAGT
	'gb_MW816072.1_'	CCTGATCTGGGAGCAGCTGAAATGGACTTGCGTTGTTATGAAGAGGGTTTTCCTCCGAGT
	'gb_MW816057.1_'	CCTGATCTGGGAGCAGCTGAAATGGACTTGCGTTGTTATGAAGAGGGTTTTCCTCCGAGT
	'gb_MW816042.1_'	CCTGATCTGGGAGCAGCTGAAATGGACTTGCGTTGTTATGAAGAGGGTTTTCCTCCGAGT
	'gb_MW816038.1_'	CCTGATCTGGGAGCAGCTGAAATGGACTTGCGTTGTTATGAAGAGGGTTTTCCTCCGAGT
	'gb_MW816015.1_'	CCTGATCTGGGAGCAGCTGAAATGGACTTGCGTTGTTATGAAGAGGGTTTTCCTCCGAGT
	'gb_MW815997.1_'	CCTGATCTGGGAGCAGCTGAAATGGACTTGCGTTGTTATGAAGAGGGTTTTCCTCCGAGT
	'gb_MW815973.1_'	CCTGATCTGGGAGCAGCTGAAATGGACTTGCGTTGTTATGAAGAGGGTTTTCCTCCGAGT
	'gb_MN422295.1_'	CCTGATCTGGGAGCAGCTGAAATGGACTTGCGTTGTTATGAAGAGGGTTTTCCTCCGAGT
	'gb_MT941568.1_'	CCTGATCTGGGAGCAGCTGAAATGGACTTGCGTTGTTATGAAGAGGGTTTTCCTCCGAGT
	'gb_MK836312.1_'	CCTGATCTGGGAGCAGCTGAAATGGACTTGCGTTGTTATGAAGAGGGTTTTCCTCCGAGT
	'gb_MT367401.1_'	CCTGATCTGGGAGCAGCTGAAATGGACTTGCGTTGTTATGAAGAGGGTTTTCCTCCGAGT
	'gb_MT113942.1_'	CCTGATCTGGGAGCAGCTGAAATGGACTTGCGTTGTTATGAAGAGGGTTTTCCTCCGAGT
	'gb_MK883609.1_'	CCTGATCTGGGAGCAGCTGAAATGGACTTGCGTTGTTATGAAGAGGGTTTTCCTCCGAGT
	'gb_MG696129.1_'	CCTGATCTGGGAGCAGCTGAAATGGACTTGCGTTGTTATGAAGAGGGTTTTCCTCCGAGT
	'gb_KT963081.1_'	CCTGATCTGGGAGCAGCTGAAATGGACTTGCGTTGTTATGAAGAGGGTTTTCCTCCGAGT
	'gb_MH921844.1_'	CCTGATCTGGGAGCAGCTGAAATGGACTTGCGTTGTTATGAAGAGGGTTTTCCTCCGAGT
	'gb_MT367396.1_'	CCTGATCTGGGAGCAGCTGAAATGGACTTGCGTTGTTATGAAGAGGGTTTTCCTCCGAGT
	'gb_MW816086.1_'	CCTGATCTGGGAGCAGCTGAAATGGACTTGCGTTGTTATGAAGAGGGTTTTCCTCCGAGT
	'gb_MW816070.1_'	CCTGATCTGGGAGCAGCTGAAATGGACTTGCGTTGTTATGAAGAGGGTTTTCCTCCGAGT
	'gb_MW816049.1_'	CCTGATCTGGGAGCAGCTGAAATGGACTTGCGTTGTTATGAAGAGGGTTTTCCTCCGAGT
	'gb_MW816009.1_'	CCTGATCTGGGAGCAGCTGAAATGGACTTGCGTTGTTATGAAGAGGGTTTTCCTCCGAGT
	'gb_MW815994.1_'	CCTGATCTGGGAGCAGCTGAAATGGACTTGCGTTGTTATGAAGAGGGTTTTCCTCCGAGT
	'gb_MW815974.1_'	CCTGATCTGGGAGCAGCTGAAATGGACTTGCGTTGTTATGAAGAGGGTTTTCCTCCGAGT
	'gb_MT920215.1_'	CCTGATCTGGGAGCAGCTGAAATGGACTTGCGTTGTTATGAAGAGGGTTTTCCTCCGAGT
	'gb_MT367406.1_'	CCTGATCTGGGAGCAGCTGAAATGGACTTGCGTTGTTATGAAGAGGGTTTTCCTCCGAGT
	'gb_MN307146.1_'	CCTGATCTGGGAGCAGCTGAAATGGACTTGCGTTGTTATGAAGAGGGTTTTCCTCCGAGT
	'gb_MW816075.1_'	CCTGATCTGGGAGCAGCTGAAATGGACTTGCGTTGTTATGAAGAGGGTTTTCCTCCGAGT
	'gb_MH697601.1_'	CCTGATCTGGGAGCAGCTGAAATGGACTTGCGTTGTTATGAAGAGGGTTTTCCTCCGAGT
	'gb_MH697600.1_'	CCTGATCTGGGAGCAGCTGAAATGGACTTGCGTTGTTATGAAGAGGGTTTTCCTCCGAGT
	'gb_MG696144.1_'	CCTGATCTGGGAGCAGCTGAAATGGACTTGCGTTGTTATGAAGAGGGTTTTCCTCCGAGT
	'gb_MG696128.1_'	CCTGATCTGGGAGCAGCTGAAATGGACTTGCGTTGTTATGAAGAGGGTTTTCCTCCGAGT
	'gb_KC440171.1_'	CCTGATCTGGGAGCAGCTGAAATGGACTTGCGTTGTTATGAAGAGGGTTTTCCTCCGAGT
	'gb_MW816002.1_'	CCTGATCTGGGAGCAGCTGAAATGGACTTGCGTTGTTATGAAGAGGGTTTTCCTCCGAGT
	'gb_MT367395.1_'	CCTGATCTGGGAGCAGCTGAAATGGACTTGCGTTGTTATGAAGAGGGTTTTCCTCCGAGT
	'gb_MT113943.1_'	CCTGATCTGGGAGCAGCTGAAATGGACTTGCGTTGTTATGAAGAGGGTTTTCCTCCGAGT
	'gb_MN135993.1_'	CCTGATCTGGGAGCAGCTGAAATGGACTTGCGTTGTTATGAAGAGGGTTTTCCTCCGAGT
	'gb_MW816090.1_'	CCTGATCTGGGAGCAGCTGAAATGGACTTGCGTTGTTATGAAGAGGGTTTTCCTCCGAGT
	'gb_MW816087.1_'	CCTGATCTGGGAGCAGCTGAAATGGACTTGCGTTGTTATGAAGAGGGTTTTCCTCCGAGT
	'gb_MW816069.1_'	CCTGATCTGGGAGCAGCTGAAATGGACTTGCGTTGTTATGAAGAGGGTTTTCCTCCGAGT
	'gb_MW816068.1_'	CCTGATCTGGGAGCAGCTGAAATGGACTTGCGTTGTTATGAAGAGGGTTTTCCTCCGAGT
	'gb_MW816065.1_'	CCTGATCTGGGAGCAGCTGAAATGGACTTGCGTTGTTATGAAGAGGGTTTTCCTCCGAGT
	'gb_MW816055.1_'	CCTGATCTGGGAGCAGCTGAAATGGACTTGCGTTGTTATGAAGAGGGTTTTCCTCCGAGT
	'gb_MW816017.1_'	CCTGATCTGGGAGCAGCTGAAATGGACTTGCGTTGTTATGAAGAGGGTTTTCCTCCGAGT
	'gb_MW815993.1_'	CCTGATCTGGGAGCAGCTGAAATGGACTTGCGTTGTTATGAAGAGGGTTTTCCTCCGAGT
	'gb_MW815987.1_'	CCTGATCTGGGAGCAGCTGAAATGGACTTGCGTTGTTATGAAGAGGGTTTTCCTCCGAGT
	'gb_MW815983.1_'	CCTGATCTGGGAGCAGCTGAAATGGACTTGCGTTGTTATGAAGAGGGTTTTCCTCCGAGT
	'gb_MW815982.1_'	CCTGATCTGGGAGCAGCTGAAATGGACTTGCGTTGTTATGAAGAGGGTTTTCCTCCGAGT
	'gb_MW815977.1_'	CCTGATCTGGGAGCAGCTGAAATGGACTTGCGTTGTTATGAAGAGGGTTTTCCTCCGAGT
	'gb_MW815975.1_'	CCTGATCTGGGAGCAGCTGAAATGGACTTGCGTTGTTATGAAGAGGGTTTTCCTCCGAGT
	'gb_MT350346.1_'	CCTGATCTGGGAGCAGCTGAAATGGACTTGCGTTGTTATGAAGAGGGTTTTCCTCCGAGT
	'gb_MH697602.1_'	CCTGATCTGGGAGCAGCTGAAATGGACTTGCGTTGTTATGAAGAGGGTTTTCCTCCGAGT
	'gb_MH921836.1_'	CCTGATCTGGGAGCAGCTGAAATGGACTTGCGTTGTTATGAAGAGGGTTTTCCTCCGAGT
	'gb_MW816066.1_'	CCTGATCTGGGAGCAGCTGAAATGGACTTGCGTTGTTATGAAGAGGGTTTTCCTCCGAGT
	'gb_MT941567.1_'	CCTGATCTGGGAGCAGCTGAAATGGACTTGCGTTGTTATGAAGAGGGTTTTCCTCCGAGT
	'gb_MT367407.1_'	CCTGATCTGGGAGCAGCTGAAATGGACTTGCGTTGTTATGAAGAGGGTTTTCCTCCGAGT
	'dbj_LC530212.1_'	CCTGATCTGGGAGCAGCTGAAATGGACTTGCGTTGTTATGAAGAGGGTTTTCCTCCGAGT
	'gb_MK883612.1_'	CCTGATCTGGGAGCAGCTGAAATGGACTTGCGTTGTTATGAAGAGGGTTTTCCTCCGAGT
	'gb_MW816063.1_'	CCTGATCTGGGAGCAGCTGAAATGGACTTGCGTTGTTATGAAGAGGGTTTTCCTCCGAGT
	'gb_MW816001.1_'	CCTGATCTGGGAGCAGCTGAAATGGACTTGCGTTGTTATGAAGAGGGTTTTCCTCCGAGT
	'gb_MT350345.1_'	CCTGATCTGGGAGCAGCTGAAATGGACTTGCGTTGTTATGAAGAGGGTTTTCCTCCGAGT
	'gb_MW816099.1_'	CCTGATCTGGGAGCAGCTGAAATGGACTTGCGTTGTTATGAAGAGGGTTTTCCTCCGAGT
	'gb_MW816071.1_'	CCTGATCTGGGAGCAGCTGAAATGGACTTGCGTTGTTATGAAGAGGGTTTTCCTCCGAGT
	'gb_MW816067.1_'	CCTGATCTGGGAGCAGCTGAAATGGACTTGCGTTGTTATGAAGAGGGTTTTCCTCCGAGT
	'gb_MW816059.1_'	CCTGATCTGGGAGCAGCTGAAATGGACTTGCGTTGTTATGAAGAGGGTTTTCCTCCGAGT
	'gb_MW816035.1_'	CCTGATCTGGGAGCAGCTGAAATGGACTTGCGTTGTTATGAAGAGGGTTTTCCTCCGAGT
	'gb_MW816031.1_'	CCTGATCTGGGAGCAGCTGAAATGGACTTGCGTTGTTATGAAGAGGGTTTTCCTCCGAGT
	'gb_MW816016.1_'	CCTGATCTGGGAGCAGCTGAAATGGACTTGCGTTGTTATGAAGAGGGTTTTCCTCCGAGT
	'gb_MW816010.1_'	CCTGATCTGGGAGCAGCTGAAATGGACTTGCGTTGTTATGAAGAGGGTTTTCCTCCGAGT
	'gb_MW816003.1_'	CCTGATCTGGGAGCAGCTGAAATGGACTTGCGTTGTTATGAAGAGGGTTTTCCTCCGAGT
	'gb_MW815981.1_'	CCTGATCTGGGAGCAGCTGAAATGGACTTGCGTTGTTATGAAGAGGGTTTTCCTCCGAGT
	'gb_MW815978.1_'	CCTGATCTGGGAGCAGCTGAAATGGACTTGCGTTGTTATGAAGAGGGTTTTCCTCCGAGT
	'gb_MK896857.1_'	CCTGATCTGGGAGCAGCTGAAATGGACTTGCGTTGTTATGAAGAGGGTTTTCCTCCGAGT
	'gb_MH921839.1_'	CCTGATCTGGGAGCAGCTGAAATGGACTTGCGTTGTTATGAAGAGGGTTTTCCTCCGAGT
	'gb_MW816085.1_'	CCTGATCTGGGAGCAGCTGAAATGGACTTGCGTTGTTATGAAGAGGGTTTTCCTCCGAGT
	'gb_MT367405.1_'	CCTGATCTGGGAGCAGCTGAAATGGACTTGCGTTGTTATGAAGAGGGTTTTCCTCCGAGT
	'gb_MT367397.1_'	CCTGATCTGGGAGCAGCTGAAATGGACTTGCGTTGTTATGAAGAGGGTTTTCCTCCGAGT
	lcl_Query_39669	GATGATGAAGATGGGGAAACTGAGCAGTCCATCCATRCCGCAGTGAATGAGGGAGTAAWT
	'gb_KX897164.1_'	GATGATGAAGATGGGGAAACTGAGCAGTCCATCCATACCGCAGTGAATGAGGGAGTAAAA
	'gb_KP670856.2_'	GATGATGAAGATGGGGAAACTGAGCAGTCCATCCATACCGCAGTGAATGAGGGAGTAAAA
	'gb_KP670855.2_'	GATGATGAAGATGGGGAAACTGAGCAGTCCATCCATACCGCAGTGAATGAGGGAGTAAAA
	'gb_KP670858.1_'	GATGATGAAGATGGGGAAACTGAGCAGTCCATCCATACCGCAGTGAATGAGGGAGTAAAA
	'gb_KP670857.1_'	GATGATGAAGATGGGGAAACTGAGCAGTCCATCCATACCGCAGTGAATGAGGGAGTAAAA
	'gb_JF800905.1_'	GATGATGAAGATGGGGAAACTGAGCAGTCCATCCATACCGCAGTGAATGAGGGAGTAAAA
	'gb_MK836313.1_'	GATGATGAAGATGGGGAAACTGAGCAGTCCATCCATACCGCAGTGAATGAGGGAGTAAAA
	'gb_MK492255.1_'	GATGATGAAGATGGGGAAACTGAGCAGTCCATCCATACCGCAGTGAATGAGGGAGTAAAA
	'gb_KP670860.1_'	GATGATGAAGATGGGGAAACTGAGCAGTCCATCCATACCGCAGTGAATGAGGGAGTAAAA
	'gb_KC857700.1_'	GATGATGAAGATGGGGAAACTGAGCAGTCCATCCATACCGCAGTGAATGAGGGAGTAAAA
	'gb_JX625134.1_'	GATGATGAAGATGGGGAAACTGAGCAGTCCATCCATACCGCAGTGAATGAGGGAGTAAAA
	'gb_MG923582.1_'	GATGATGAAGATGGGGAAACTGAGCAGTCCATCCATACCGCAGTGAATGAGGGAGTAAAA
	'gb_MW816046.1_'	GATGATGAAGATGGGGAAACTGAGCAGTCCATCCATACCGCAGTGAATGAGGGAGTAAAA
	'gb_MW816020.1_'	GATGATGAAGATGGGGAAACTGAGCAGTCCATCCATACCGCAGTGAATGAGGGAGTAAAA
	'gb_MW816018.1_'	GATGATGAAGATGGGGAAACTGAGCAGTCCATCCATACCGCAGTGAATGAGGGAGTAAAA
	'gb_MW816005.1_'	GATGATGAAGATGGGGAAACTGAGCAGTCCATCCATACCGCAGTGAATGAGGGAGTAAAA
	'gb_MW815986.1_'	GATGATGAAGATGGGGAAACTGAGCAGTCCATCCATACCGCAGTGAATGAGGGAGTAAAA
	'gb_MT950361.1_'	GATGATGAAGATGGGGAAACTGAGCAGTCCATCCATACCGCAGTGAATGAGGGAGTAAAA
	'gb_MT950360.1_'	GATGATGAAGATGGGGAAACTGAGCAGTCCATCCATACCGCAGTGAATGAGGGAGTAAAA
	'gb_MT113944.1_'	GATGATGAAGATGGGGAAACTGAGCAGTCCATCCATACCGCAGTGAATGAGGGAGTAAAA
	'gb_KJ019884.1_'	GATGATGAAGATGGGGAAACTGAGCAGTCCATCCATACCGCAGTGAATGAGGGAGTAAAA
	'gb_MN638757.1_'	GATGATGAAGATGGGGAAACTGAGCAGTCCATCCATACCGCAGTGAATGAGGGAGTAAAA
	'gb_MN307150.1_'	GATGATGAAGATGGGGAAACTGAGCAGTCCATCCATACCGCAGTGAATGAGGGAGTAAAA
	'gb_MW816078.1_'	GATGATGAAGATGGGGAAACTGAGCAGTCCATCCATACCGCAGTGAATGAGGGAGTAAAA
	'gb_MW816072.1_'	GATGATGAAGATGGGGAAACTGAGCAGTCCATCCATACCGCAGTGAATGAGGGAGTAAAA
	'gb_MW816057.1_'	GATGATGAAGATGGGGAAACTGAGCAGTCCATCCATACCGCAGTGAATGAGGGAGTAAAA
	'gb_MW816042.1_'	GATGATGAAGATGGGGAAACTGAGCAGTCCATCCATACCGCAGTGAATGAGGGAGTAAAA
	'gb_MW816038.1_'	GATGATGAAGATGGGGAAACTGAGCAGTCCATCCATACCGCAGTGAATGAGGGAGTAAAA
	'gb_MW816015.1_'	GATGATGAAGATGGGGAAACTGAGCAGTCCATCCATACCGCAGTGAATGAGGGAGTAAAA
	'gb_MW815997.1_'	GATGATGAAGATGGGGAAACTGAGCAGTCCATCCATACCGCAGTGAATGAGGGAGTAAAA
	'gb_MW815973.1_'	GATGATGAAGATGGGGAAACTGAGCAGTCCATCCATACCGCAGTGAATGAGGGAGTAAAA
	'gb_MN422295.1_'	GATGATGAAGATGGGGAAACTGAGCAGTCCATCCATACCGCAGTGAATGAGGGAGTAAAA
	'gb_MT941568.1_'	GATGATGAAGATGGGGAAACTGAGCAGTCCATCCATACCGCAGTGAATGAGGGAGTAAAA
	'gb_MK836312.1_'	GATGATGAAGATGGGGAAACTGAGCAGTCCATCCATACCGCAGTGAATGAGGGAGTAAAA
	'gb_MT367401.1_'	GATGATGAAGATGGGGAAACTGAGCAGTCCATCCATACCGCAGTGAATGAGGGAGTAAAA
	'gb_MT113942.1_'	GATGATGAAGATGGGGAAACTGAGCAGTCCATCCATACCGCAGTGAATGAGGGAGTAAAA
	'gb_MK883609.1_'	GATGATGAAGATGGGGAAACTGAGCAGTCCATCCATACCGCAGTGAATGAGGGAGTAAAA
	'gb_MG696129.1_'	GATGATGAAGATGGGGAAACTGAGCAGTCCATCCATACCGCAGTGAATGAGGGAGTAAAA
	'gb_KT963081.1_'	GATGATGAAGATGGGGAAACTGAGCAGTCCATCCATACCGCAGTGAATGAGGGAGTAAAA
	'gb_MH921844.1_'	GATGATGAAGATGGGGAAACTGAGCAGTCCATCCATACCGCAGTGAATGAGGGAGTAAAA
	'gb_MT367396.1_'	GATGATGAAGATGGGGAAACTGAGCAGTCCATCCATACCGCAGTGAATGAGGGAGTAAAA
	'gb_MW816086.1_'	GATGATGAAGATGGGGAAACTGAGCAGTCCATCCATACCGCAGTGAATGAGGGAGTAAAA
	'gb_MW816070.1_'	GATGATGAAGATGGGGAAACTGAGCAGTCCATCCATACCGCAGTGAATGAGGGAGTAAAA
	'gb_MW816049.1_'	GATGATGAAGATGGGGAAACTGAGCAGTCCATCCATACCGCAGTGAATGAGGGAGTAAAA
	'gb_MW816009.1_'	GATGATGAAGATGGGGAAACTGAGCAGTCCATCCATACCGCAGTGAATGAGGGAGTAAAA
	'gb_MW815994.1_'	GATGATGAAGATGGGGAAACTGAGCAGTCCATCCATACCGCAGTGAATGAGGGAGTAAAA
	'gb_MW815974.1_'	GATGATGAAGATGGGGAAACTGAGCAGTCCATCCATACCGCAGTGAATGAGGGAGTAAAA
	'gb_MT920215.1_'	GATGATGAAGATGGGGAAACTGAGCAGTCCATCCATACCGCAGTGAATGAGGGAGTAAAA
	'gb_MT367406.1_'	GATGATGAAGATGGGGAAACTGAGCAGTCCATCCATACCGCAGTGAATGAGGGAGTAAAA
	'gb_MN307146.1_'	GATGATGAAGATGGGGAAACTGAGCAGTCCATCCATACCGCAGTGAATGAGGGAGTAAAA
	'gb_MW816075.1_'	GATGATGAAGATGGGGAAACTGAGCAGTCCATCCATACCGCAGTGAATGAGGGAGTAAAA
	'gb_MH697601.1_'	GATGATGAAGATGGGGAAACTGAGCAGTCCATCCATACCGCAGTGAATGAGGGAGTAAAA
	'gb_MH697600.1_'	GATGATGAAGATGGGGAAACTGAGCAGTCCATCCATACCGCAGTGAATGAGGGAGTAAAA
	'gb_MG696144.1_'	GATGATGAAGATGGGGAAACTGAGCAGTCCATCCATACCGCAGTGAATGAGGGAGTAAAA
	'gb_MG696128.1_'	GATGATGAAGATGGGGAAACTGAGCAGTCCATCCATACCGCAGTGAATGAGGGAGTAAAA
	'gb_KC440171.1_'	GATGATGAAGATGGGGAAACTGAGCAGTCCATCCATACCGCAGTGAATGAGGGAGTAAAA
	'gb_MW816002.1_'	GATGATGAAGATGGGGAAACTGAGCAGTCCATCCATACCGCAGTGAATGAGGGAGTAAAA
	'gb_MT367395.1_'	GATGATGAAGATGGGGAAACTGAGCAGTCCATCCATACCGCAGTGAATGAGGGAGTAAAA
	'gb_MT113943.1_'	GATGATGAAGATGGGGAAACTGAGCAGTCCATCCATACCGCAGTGAATGAGGGAGTAAAA
	'gb_MN135993.1_'	GATGATGAAGATGGGGAAACTGAGCAGTCCATCCATACCGCAGTGAATGAGGGAGTAAAA
	'gb_MW816090.1_'	GATGATGAAGATGGGGAAACTGAGCAGTCCATCCATACCGCAGTGAATGAGGGAGTAAAA
	'gb_MW816087.1_'	GATGATGAAGATGGGGAAACTGAGCAGTCCATCCATACCGCAGTGAATGAGGGAGTAAAA
	'gb_MW816069.1_'	GATGATGAAGATGGGGAAACTGAGCAGTCCATCCATACCGCAGTGAATGAGGGAGTAAAA
	'gb_MW816068.1_'	GATGATGAAGATGGGGAAACTGAGCAGTCCATCCATACCGCAGTGAATGAGGGAGTAAAA
	'gb_MW816065.1_'	GATGATGAAGATGGGGAAACTGAGCAGTCCATCCATACCGCAGTGAATGAGGGAGTAAAA
	'gb_MW816055.1_'	GATGATGAAGATGGGGAAACTGAGCAGTCCATCCATACCGCAGTGAATGAGGGAGTAAAA
	'gb_MW816017.1_'	GATGATGAAGATGGGGAAACTGAGCAGTCCATCCATACCGCAGTGAATGAGGGAGTAAAA
	'gb_MW815993.1_'	GATGATGAAGATGGGGAAACTGAGCAGTCCATCCATACCGCAGTGAATGAGGGAGTAAAA
	'gb_MW815987.1_'	GATGATGAAGATGGGGAAACTGAGCAGTCCATCCATACCGCAGTGAATGAGGGAGTAAAA
	'gb_MW815983.1_'	GATGATGAAGATGGGGAAACTGAGCAGTCCATCCATACCGCAGTGAATGAGGGAGTAAAA
	'gb_MW815982.1_'	GATGATGAAGATGGGGAAACTGAGCAGTCCATCCATACCGCAGTGAATGAGGGAGTAAAA
	'gb_MW815977.1_'	GATGATGAAGATGGGGAAACTGAGCAGTCCATCCATACCGCAGTGAATGAGGGAGTAAAA
	'gb_MW815975.1_'	GATGATGAAGATGGGGAAACTGAGCAGTCCATCCATACCGCAGTGAATGAGGGAGTAAAA
	'gb_MT350346.1_'	GATGATGAAGATGGGGAAACTGAGCAGTCCATCCATACCGCAGTGAATGAGGGAGTAAAA
	'gb_MH697602.1_'	GATGATGAAGATGGGGAAACTGAGCAGTCCATCCATACCGCAGTGAATGAGGGAGTAAAA
	'gb_MH921836.1_'	GATGATGAAGATGGGGAAACTGAGCAGTCCATCCATACCGCAGTGAATGAGGGAGTAAAA
	'gb_MW816066.1_'	GATGATGAAGATGGGGAAACTGAGCAGTCCATCCATACCGCAGTGAATGAGGGAGTAAAA
	'gb_MT941567.1_'	GATGATGAAGATGGGGAAACTGAGCAGTCCATCCATACCGCAGTGAATGAGGGAGTAAAA
	'gb_MT367407.1_'	GATGATGAAGATGGGGAAACTGAGCAGTCCATCCATACCGCAGTGAATGAGGGAGTAAAA
	'dbj_LC530212.1_'	GATGATGAAGATGGGGAAACTGAGCAGTCCATCCATACCGCAGTGAATGAGGGAGTAAAA
	'gb_MK883612.1_'	GATGATGAAGATGGGGAAACTGAGCAGTCCATCCATACCGCAGTGAATGAGGGAGTAAAA
	'gb_MW816063.1_'	GATGATGAAGATGGGGAAACTGAGCAGTCCATCCATACCGCAGTGAATGAGGGAGTAAAA
	'gb_MW816001.1_'	GATGATGAAGATGGGGAAACTGAGCAGTCCATCCATACCGCAGTGAATGAGGGAGTAAAA
	'gb_MT350345.1_'	GATGATGAAGATGGGGAAACTGAGCAGTCCATCCATACCGCAGTGAATGAGGGAGTAAAA
	'gb_MW816099.1_'	GATGATGAAGATGGGGAAACTGAGCAGTCCATCCATACCGCAGTGAATGAGGGAGTAAAA
	'gb_MW816071.1_'	GATGATGAAGATGGGGAAACTGAGCAGTCCATCCATACCGCAGTGAATGAGGGAGTAAAA
	'gb_MW816067.1_'	GATGATGAAGATGGGGAAACTGAGCAGTCCATCCATACCGCAGTGAATGAGGGAGTAAAA
	'gb_MW816059.1_'	GATGATGAAGATGGGGAAACTGAGCAGTCCATCCATACCGCAGTGAATGAGGGAGTAAAA
	'gb_MW816035.1_'	GATGATGAAGATGGGGAAACTGAGCAGTCCATCCATACCGCAGTGAATGAGGGAGTAAAA
	'gb_MW816031.1_'	GATGATGAAGATGGGGAAACTGAGCAGTCCATCCATACCGCAGTGAATGAGGGAGTAAAA
	'gb_MW816016.1_'	GATGATGAAGATGGGGAAACTGAGCAGTCCATCCATACCGCAGTGAATGAGGGAGTAAAA
	'gb_MW816010.1_'	GATGATGAAGATGGGGAAACTGAGCAGTCCATCCATACCGCAGTGAATGAGGGAGTAAAA
	'gb_MW816003.1_'	GATGATGAAGATGGGGAAACTGAGCAGTCCATCCATACCGCAGTGAATGAGGGAGTAAAA
	'gb_MW815981.1_'	GATGATGAAGATGGGGAAACTGAGCAGTCCATCCATACCGCAGTGAATGAGGGAGTAAAA
	'gb_MW815978.1_'	GATGATGAAGATGGGGAAACTGAGCAGTCCATCCATACCGCAGTGAATGAGGGAGTAAAA
	'gb_MK896857.1_'	GATGATGAAGATGGGGAAACTGAGCAGTCCATCCATACCGCAGTGAATGAGGGAGTAAAA
	'gb_MH921839.1_'	GATGATGAAGATGGGGAAACTGAGCAGTCCATCCATACCGCAGTGAATGAGGGAGTAAAA
	'gb_MW816085.1_'	GATGATGAAGATGGGGAAACTGAGCAGTCCATCCATACCGCAGTGAATGAGGGAGTAAAA
	'gb_MT367405.1_'	GATGATGAAGATGGGGAAACTGAGCAGTCCATCCATACCGCAGTGAATGAGGGAGTAAAA
	'gb_MT367397.1_'	GATGATGAAGATGGGGAAACTGAGCAGTCCATCCATACCGCAGTGAATGAGGGAGTAAAA
	lcl_Query_39669	VCTGCCAGCGATGTTTTTAAGTTGGRCTGTCCGGAGCTGCCTGGWCATGGCTGTAAGTCT
	'gb_KX897164.1_'	GCTGCCAGCGATGTTTTTAAGTTGGACTGTCCGGAGCTGCCTGGACATGGCTGTAAGTCT
	'gb_KP670856.2_'	GCTGCCAGCGATGTTTTTAAGTTGGACTGTCCGGAGCTGCCTGGACATGGCTGTAAGTCT
	'gb_KP670855.2_'	GCTGCCAGCGATGTTTTTAAGTTGGACTGTCCGGAGCTGCCTGGACATGGCTGTAAGTCT
	'gb_KP670858.1_'	GCTGCCAGCGATGTTTTTAAGTTGGACTGTCCGGAGCTGCCTGGACATGGCTGTAAGTCT
	'gb_KP670857.1_'	GCTGCCAGCGATGTTTTTAAGTTGGACTGTCCGGAGCTGCCTGGACATGGCTGTAAGTCT
	'gb_JF800905.1_'	GCTGCCAGCGATGTTTTTAAGTTGGACTGTCCGGAGCTGCCTGGACATGGCTGTAAGTCT
	'gb_MK836313.1_'	GCTGCCAGCGATGTTTTTAAGTTGGACTGTCCGGAGCTGCCTGGACATGGCTGTAAGTCT
	'gb_MK492255.1_'	GCTGCCAGCGATGTTTTTAAGTTGGACTGTCCGGAGCTGCCTGGACATGGCTGTAAGTCT
	'gb_KP670860.1_'	GCTGCCAGCGATGTTTTTAAGTTGGACTGTCCGGAGCTGCCTGGACATGGCTGTAAGTCT
	'gb_KC857700.1_'	GCTGCCAGCGATGTTTTTAAGTTGGACTGTCCGGAGCTGCCTGGACATGGCTGTAAGTCT
	'gb_JX625134.1_'	GCTGCCAGCGATGTTTTTAAGTTGGACTGTCCGGAGCTGCCTGGACATGGCTGTAAGTCT
	'gb_MG923582.1_'	GCTGCCAGCGATGTTTTTAAGTTGGACTGTCCGGAGCTGCCTGGACATGGCTGTAAGTCT
	'gb_MW816046.1_'	GCTGCCAGCGATGTTTTTAAGTTGGACTGTCCGGAGCTGCCTGGACATGGCTGTAAGTCT
	'gb_MW816020.1_'	GCTGCCAGCGATGTTTTTAAGTTGGACTGTCCGGAGCTGCCTGGACATGGCTGTAAGTCT
	'gb_MW816018.1_'	GCTGCCAGCGATGTTTTTAAGTTGGACTGTCCGGAGCTGCCTGGACATGGCTGTAAGTCT
	'gb_MW816005.1_'	GCTGCCAGCGATGTTTTTAAGTTGGACTGTCCGGAGCTGCCTGGACATGGCTGTAAGTCT
	'gb_MW815986.1_'	GCTGCCAGCGATGTTTTTAAGTTGGACTGTCCGGAGCTGCCTGGACATGGCTGTAAGTCT
	'gb_MT950361.1_'	GCTGCCAGCGATGTTTTTAAGTTGGACTGTCCGGAGCTGCCTGGACATGGCTGTAAGTCT
	'gb_MT950360.1_'	GCTGCCAGCGATGTTTTTAAGTTGGACTGTCCGGAGCTGCCTGGACATGGCTGTAAGTCT
	'gb_MT113944.1_'	GCTGCCAGCGATGTTTTTAAGTTGGACTGTCCGGAGCTGCCTGGACATGGCTGTAAGTCT
	'gb_KJ019884.1_'	GCTGCCAGCGATGTTTTTAAGTTGGACTGTCCGGAGCTGCCTGGACATGGCTGTAAGTCT
	'gb_MN638757.1_'	GCTGCCAGCGATGTTTTTAAGTTGGACTGTCCGGAGCTGCCTGGACATGGCTGTAAGTCT
	'gb_MN307150.1_'	GCTGCCAGCGATGTTTTTAAGTTGGACTGTCCGGAGCTGCCTGGACATGGCTGTAAGTCT
	'gb_MW816078.1_'	GCTGCCAGCGATGTTTTTAAGTTGGACTGTCCGGAGCTGCCTGGACATGGCTGTAAGTCT
	'gb_MW816072.1_'	GCTGCCAGCGATGTTTTTAAGTTGGACTGTCCGGAGCTGCCTGGACATGGCTGTAAGTCT
	'gb_MW816057.1_'	GCTGCCAGCGATGTTTTTAAGTTGGACTGTCCGGAGCTGCCTGGACATGGCTGTAAGTCT
	'gb_MW816042.1_'	GCTGCCAGCGATGTTTTTAAGTTGGACTGTCCGGAGCTGCCTGGACATGGCTGTAAGTCT
	'gb_MW816038.1_'	GCTGCCAGCGATGTTTTTAAGTTGGACTGTCCGGAGCTGCCTGGACATGGCTGTAAGTCT
	'gb_MW816015.1_'	GCTGCCAGCGATGTTTTTAAGTTGGACTGTCCGGAGCTGCCTGGACATGGCTGTAAGTCT
	'gb_MW815997.1_'	GCTGCCAGCGATGTTTTTAAGTTGGACTGTCCGGAGCTGCCTGGACATGGCTGTAAGTCT
	'gb_MW815973.1_'	GCTGCCAGCGATGTTTTTAAGTTGGACTGTCCGGAGCTGCCTGGACATGGCTGTAAGTCT
	'gb_MN422295.1_'	GCTGCCAGCGATGTTTTTAAGTTGGACTGTCCGGAGCTGCCTGGACATGGCTGTAAGTCT
	'gb_MT941568.1_'	GCTGCCAGCGATGTTTTTAAGTTGGACTGTCCGGAGCTGCCTGGACATGGCTGTAAGTCT
	'gb_MK836312.1_'	GCTGCCAGCGATGTTTTTAAGTTGGACTGTCCGGAGCTGCCTGGACATGGCTGTAAGTCT
	'gb_MT367401.1_'	GCTGCCAGCGATGTTTTTAAGTTGGACTGTCCGGAGCTGCCTGGACATGGCTGTAAGTCT
	'gb_MT113942.1_'	GCTGCCAGCGATGTTTTTAAGTTGGACTGTCCGGAGCTGCCTGGACATGGCTGTAAGTCT
	'gb_MK883609.1_'	GCTGCCAGCGATGTTTTTAAGTTGGACTGTCCGGAGCTGCCTGGACATGGCTGTAAGTCT
	'gb_MG696129.1_'	GCTGCCAGCGATGTTTTTAAGTTGGACTGTCCGGAGCTGCCTGGACATGGCTGTAAGTCT
	'gb_KT963081.1_'	GCTGCCAGCGATGTTTTTAAGTTGGACTGTCCGGAGCTGCCTGGACATGGCTGTAAGTCT
	'gb_MH921844.1_'	GCTGCCAGCGATGTTTTTAAGTTGGACTGTCCGGAGCTGCCTGGACATGGCTGTAAGTCT
	'gb_MT367396.1_'	GCTGCCAGCGATGTTTTTAAGTTGGACTGTCCGGAGCTGCCTGGACATGGCTGTAAGTCT
	'gb_MW816086.1_'	GCTGCCAGCGATGTTTTTAAGTTGGACTGTCCGGAGCTGCCTGGACATGGCTGTAAGTCT
	'gb_MW816070.1_'	GCTGCCAGCGATGTTTTTAAGTTGGACTGTCCGGAGCTGCCTGGACATGGCTGTAAGTCT
	'gb_MW816049.1_'	GCTGCCAGCGATGTTTTTAAGTTGGACTGTCCGGAGCTGCCTGGACATGGCTGTAAGTCT
	'gb_MW816009.1_'	GCTGCCAGCGATGTTTTTAAGTTGGACTGTCCGGAGCTGCCTGGACATGGCTGTAAGTCT
	'gb_MW815994.1_'	GCTGCCAGCGATGTTTTTAAGTTGGACTGTCCGGAGCTGCCTGGACATGGCTGTAAGTCT
	'gb_MW815974.1_'	GCTGCCAGCGATGTTTTTAAGTTGGACTGTCCGGAGCTGCCTGGACATGGCTGTAAGTCT
	'gb_MT920215.1_'	GCTGCCAGCGATGTTTTTAAGTTGGACTGTCCGGAGCTGCCTGGACATGGCTGTAAGTCT
	'gb_MT367406.1_'	GCTGCCAGCGATGTTTTTAAGTTGGACTGTCCGGAGCTGCCTGGACATGGCTGTAAGTCT
	'gb_MN307146.1_'	GCTGCCAGCGATGTTTTTAAGTTGGACTGTCCGGAGCTGCCTGGACATGGCTGTAAGTCT
	'gb_MW816075.1_'	GCTGCCAGCGATGTTTTTAAGTTGGACTGTCCGGAGCTGCCTGGACATGGCTGTAAGTCT
	'gb_MH697601.1_'	GCTGCCAGCGATGTTTTTAAGTTGGACTGTCCGGAGCTGCCTGGACATGGCTGTAAGTCT
	'gb_MH697600.1_'	GCTGCCAGCGATGTTTTTAAGTTGGACTGTCCGGAGCTGCCTGGACATGGCTGTAAGTCT
	'gb_MG696144.1_'	GCTGCCAGCGATGTTTTTAAGTTGGACTGTCCGGAGCTGCCTGGACATGGCTGTAAGTCT
	'gb_MG696128.1_'	GCTGCCAGCGATGTTTTTAAGTTGGACTGTCCGGAGCTGCCTGGACATGGCTGTAAGTCT
	'gb_KC440171.1_'	GCTGCCAGCGATGTTTTTAAGTTGGACTGTCCGGAGCTGCCTGGACATGGCTGTAAGTCT
	'gb_MW816002.1_'	GCTGCCAGCGATGTTTTTAAGTTGGACTGTCCGGAGCTGCCTGGACATGGCTGTAAGTCT
	'gb_MT367395.1_'	GCTGCCAGCGATGTTTTTAAGTTGGACTGTCCGGAGCTGCCTGGACATGGCTGTAAGTCT
	'gb_MT113943.1_'	GCTGCCAGCGATGTTTTTAAGTTGGACTGTCCGGAGCTGCCTGGACATGGCTGTAAGTCT
	'gb_MN135993.1_'	GCTGCCAGCGATGTTTTTAAGTTGGACTGTCCGGAGCTGCCTGGACATGGCTGTAAGTCT
	'gb_MW816090.1_'	GCTGCCAGCGATGTTTTTAAGTTGGACTGTCCGGAGCTGCCTGGACATGGCTGTAAGTCT
	'gb_MW816087.1_'	GCTGCCAGCGATGTTTTTAAGTTGGACTGTCCGGAGCTGCCTGGACATGGCTGTAAGTCT
	'gb_MW816069.1_'	GCTGCCAGCGATGTTTTTAAGTTGGACTGTCCGGAGCTGCCTGGACATGGCTGTAAGTCT
	'gb_MW816068.1_'	GCTGCCAGCGATGTTTTTAAGTTGGACTGTCCGGAGCTGCCTGGACATGGCTGTAAGTCT
	'gb_MW816065.1_'	GCTGCCAGCGATGTTTTTAAGTTGGACTGTCCGGAGCTGCCTGGACATGGCTGTAAGTCT
	'gb_MW816055.1_'	GCTGCCAGCGATGTTTTTAAGTTGGACTGTCCGGAGCTGCCTGGACATGGCTGTAAGTCT
	'gb_MW816017.1_'	GCTGCCAGCGATGTTTTTAAGTTGGACTGTCCGGAGCTGCCTGGACATGGCTGTAAGTCT
	'gb_MW815993.1_'	GCTGCCAGCGATGTTTTTAAGTTGGACTGTCCGGAGCTGCCTGGACATGGCTGTAAGTCT
	'gb_MW815987.1_'	GCTGCCAGCGATGTTTTTAAGTTGGACTGTCCGGAGCTGCCTGGACATGGCTGTAAGTCT
	'gb_MW815983.1_'	GCTGCCAGCGATGTTTTTAAGTTGGACTGTCCGGAGCTGCCTGGACATGGCTGTAAGTCT
	'gb_MW815982.1_'	GCTGCCAGCGATGTTTTTAAGTTGGACTGTCCGGAGCTGCCTGGACATGGCTGTAAGTCT
	'gb_MW815977.1_'	GCTGCCAGCGATGTTTTTAAGTTGGACTGTCCGGAGCTGCCTGGACATGGCTGTAAGTCT
	'gb_MW815975.1_'	GCTGCCAGCGATGTTTTTAAGTTGGACTGTCCGGAGCTGCCTGGACATGGCTGTAAGTCT
	'gb_MT350346.1_'	GCTGCCAGCGATGTTTTTAAGTTGGACTGTCCGGAGCTGCCTGGACATGGCTGTAAGTCT
	'gb_MH697602.1_'	GCTGCCAGCGATGTTTTTAAGTTGGACTGTCCGGAGCTGCCTGGACATGGCTGTAAGTCT
	'gb_MH921836.1_'	GCTGCCAGCGATGTTTTTAAGTTGGACTGTCCGGAGCTGCCTGGACATGGCTGTAAGTCT
	'gb_MW816066.1_'	GCTGCCAGCGATGTTTTTAAGTTGGACTGTCCGGAGCTGCCTGGACATGGCTGTAAGTCT
	'gb_MT941567.1_'	GCTGCCAGCGATGTTTTTAAGTTGGACTGTCCGGAGCTGCCTGGACATGGCTGTAAGTCT
	'gb_MT367407.1_'	GCTGCCAGCGATGTTTTTAAGTTGGACTGTCCGGAGCTGCCTGGACATGGCTGTAAGTCT
	'dbj_LC530212.1_'	GCTGCCAGCGATGTTTTTAAGTTGGACTGTCCGGAGCTGCCTGGACATGGCTGTAAGTCT
	'gb_MK883612.1_'	GCTGCCAGCGATGTTTTTAAGTTGGACTGTCCGGAGCTGCCTGGACATGGCTGTAAGTCT
	'gb_MW816063.1_'	GCTGCCAGCGATGTTTTTAAGTTGGACTGTCCGGAGCTGCCTGGACATGGCTGTAAGTCT
	'gb_MW816001.1_'	GCTGCCAGCGATGTTTTTAAGTTGGACTGTCCGGAGCTGCCTGGACATGGCTGTAAGTCT
	'gb_MT350345.1_'	GCTGCCAGCGATGTTTTTAAGTTGGACTGTCCGGAGCTGCCTGGACATGGCTGTAAGTCT
	'gb_MW816099.1_'	GCTGCCAGCGATGTTTTTAAGTTGGACTGTCCGGAGCTGCCTGGACATGGCTGTAAGTCT
	'gb_MW816071.1_'	GCTGCCAGCGATGTTTTTAAGTTGGACTGTCCGGAGCTGCCTGGACATGGCTGTAAGTCT
	'gb_MW816067.1_'	GCTGCCAGCGATGTTTTTAAGTTGGACTGTCCGGAGCTGCCTGGACATGGCTGTAAGTCT
	'gb_MW816059.1_'	GCTGCCAGCGATGTTTTTAAGTTGGACTGTCCGGAGCTGCCTGGACATGGCTGTAAGTCT
	'gb_MW816035.1_'	GCTGCCAGCGATGTTTTTAAGTTGGACTGTCCGGAGCTGCCTGGACATGGCTGTAAGTCT
	'gb_MW816031.1_'	GCTGCCAGCGATGTTTTTAAGTTGGACTGTCCGGAGCTGCCTGGACATGGCTGTAAGTCT
	'gb_MW816016.1_'	GCTGCCAGCGATGTTTTTAAGTTGGACTGTCCGGAGCTGCCTGGACATGGCTGTAAGTCT
	'gb_MW816010.1_'	GCTGCCAGCGATGTTTTTAAGTTGGACTGTCCGGAGCTGCCTGGACATGGCTGTAAGTCT
	'gb_MW816003.1_'	GCTGCCAGCGATGTTTTTAAGTTGGACTGTCCGGAGCTGCCTGGACATGGCTGTAAGTCT
	'gb_MW815981.1_'	GCTGCCAGCGATGTTTTTAAGTTGGACTGTCCGGAGCTGCCTGGACATGGCTGTAAGTCT
	'gb_MW815978.1_'	GCTGCCAGCGATGTTTTTAAGTTGGACTGTCCGGAGCTGCCTGGACATGGCTGTAAGTCT
	'gb_MK896857.1_'	GCTGCCAGCGATGTTTTTAAGTTGGACTGTCCGGAGCTGCCTGGACATGGCTGTAAGTCT
	'gb_MH921839.1_'	GCTGCCAGCGATGTTTTTAAGTTGGACTGTCCGGAGCTGCCTGGACATGGCTGTAAGTCT
	'gb_MW816085.1_'	GCTGCCAGCGATGTTTTTAAGTTGGACTGTCCGGAGCTGCCTGGACATGGCTGTAAGTCT
	'gb_MT367405.1_'	GCTGCCAGCGATGTTTTTAAGTTGGACTGTCCGGAGCTGCCTGGACATGGCTGTAAGTCT
	'gb_MT367397.1_'	GCTGCCAGCGATGTTTTTAAGTTGGACTGTCCGGAGCTGCCTGGACATGGCTGTAAGTCT
	lcl_Query_39669	TGTGAATTTCACAGGAANNACACTGGAATGAAAGAACTATTGTGCTCGCTTTGCTATAKG
	'gb_KX897164.1_'	TGTGAATTTCACAGGAATAACACTGGAATGAAAGAACTATTGTGCTCGCTTTGCTATATG
	'gb_KP670856.2_'	TGTGAATTTCACAGGAATAACACTGGAATGAAAGAACTATTGTGCTCGCTTTGCTATATG
	'gb_KP670855.2_'	TGTGAATTTCACAGGAATAACACTGGAATGAAAGAACTATTGTGCTCGCTTTGCTATATG
	'gb_KP670858.1_'	TGTGAATTTCACAGGAATAACACTGGAATGAAAGAACTATTGTGCTCGCTTTGCTATATG
	'gb_KP670857.1_'	TGTGAATTTCACAGGAATAACACTGGAATGAAAGAACTATTGTGCTCGCTTTGCTATATG
	'gb_JF800905.1_'	TGTGAATTTCACAGGAATAACACTGGAATGAAAGAACTATTGTGCTCGCTTTGCTATATG
	'gb_MK836313.1_'	TGTGAATTTCACAGGAATAACACTGGAATGAAAGAACTATTGTGCTCGCTTTGCTATATG
	'gb_MK492255.1_'	TGTGAATTTCACAGGAATAACACTGGAATGAAAGAACTATTGTGCTCGCTTTGCTATATG
	'gb_KP670860.1_'	TGTGAATTTCACAGGAATAACACTGGAATGAAAGAACTATTGTGCTCGCTTTGCTATATG
	'gb_KC857700.1_'	TGTGAATTTCACAGGAATAACACTGGAATGAAAGAACTATTGTGCTCGCTTTGCTATATG
	'gb_JX625134.1_'	TGTGAATTTCACAGGAATAACACTGGAATGAAAGAACTATTGTGCTCGCTTTGCTATATG
	'gb_MG923582.1_'	TGTGAATTTCACAGGAATAACACTGGAATGAAAGAACTATTGTGCTCGCTTTGCTATATG
	'gb_MW816046.1_'	TGTGAATTTCACAGGAATAACACTGGAATGAAAGAACTATTGTGCTCGCTTTGCTATATG
	'gb_MW816020.1_'	TGTGAATTTCACAGGAATAACACTGGAATGAAAGAACTATTGTGCTCGCTTTGCTATATG
	'gb_MW816018.1_'	TGTGAATTTCACAGGAATAACACTGGAATGAAAGAACTATTGTGCTCGCTTTGCTATATG
	'gb_MW816005.1_'	TGTGAATTTCACAGGAATAACACTGGAATGAAAGAACTATTGTGCTCGCTTTGCTATATG
	'gb_MW815986.1_'	TGTGAATTTCACAGGAATAACACTGGAATGAAAGAACTATTGTGCTCGCTTTGCTATATG
	'gb_MT950361.1_'	TGTGAATTTCACAGGAATAACACTGGAATGAAAGAACTATTGTGCTCGCTTTGCTATATG
	'gb_MT950360.1_'	TGTGAATTTCACAGGAATAACACTGGAATGAAAGAACTATTGTGCTCGCTTTGCTATATG
	'gb_MT113944.1_'	TGTGAATTTCACAGGAATAACACTGGAATGAAAGAACTATTGTGCTCGCTTTGCTATATG
	'gb_KJ019884.1_'	TGTGAATTTCACAGGAATAACACTGGAATGAAAGAACTATTGTGCTCGCTTTGCTATATG
	'gb_MN638757.1_'	TGTGAATTTCACAGGAATAACACTGGAATGAAAGAACTATTGTGCTCGCTTTGCTATATG
	'gb_MN307150.1_'	TGTGAATTTCACAGGAATAACACTGGAATGAAAGAACTATTGTGCTCGCTTTGCTATATG
	'gb_MW816078.1_'	TGTGAATTTCACAGGAATAACACTGGAATGAAAGAACTATTGTGCTCGCTTTGCTATATG
	'gb_MW816072.1_'	TGTGAATTTCACAGGAATAACACTGGAATGAAAGAACTATTGTGCTCGCTTTGCTATATG
	'gb_MW816057.1_'	TGTGAATTTCACAGGAATAACACTGGAATGAAAGAACTATTGTGCTCGCTTTGCTATATG
	'gb_MW816042.1_'	TGTGAATTTCACAGGAATAACACTGGAATGAAAGAACTATTGTGCTCGCTTTGCTATATG
	'gb_MW816038.1_'	TGTGAATTTCACAGGAATAACACTGGAATGAAAGAACTATTGTGCTCGCTTTGCTATATG
	'gb_MW816015.1_'	TGTGAATTTCACAGGAATAACACTGGAATGAAAGAACTATTGTGCTCGCTTTGCTATATG
	'gb_MW815997.1_'	TGTGAATTTCACAGGAATAACACTGGAATGAAAGAACTATTGTGCTCGCTTTGCTATATG
	'gb_MW815973.1_'	TGTGAATTTCACAGGAATAACACTGGAATGAAAGAACTATTGTGCTCGCTTTGCTATATG
	'gb_MN422295.1_'	TGTGAATTTCACAGGAATAACACTGGAATGAAAGAACTATTGTGCTCGCTTTGCTATATG
	'gb_MT941568.1_'	TGTGAATTTCACAGGAATAACACTGGAATGAAAGAACTATTGTGCTCGCTTTGCTATATG
	'gb_MK836312.1_'	TGTGAATTTCACAGGAATAACACTGGAATGAAAGAACTATTGTGCTCGCTTTGCTATATG
	'gb_MT367401.1_'	TGTGAATTTCACAGGAATAACACTGGAATGAAAGAACTATTGTGCTCGCTTTGCTATATG
	'gb_MT113942.1_'	TGTGAATTTCACAGGAATAACACTGGAATGAAAGAACTATTGTGCTCGCTTTGCTATATG
	'gb_MK883609.1_'	TGTGAATTTCACAGGAATAACACTGGAATGAAAGAACTATTGTGCTCGCTTTGCTATATG
	'gb_MG696129.1_'	TGTGAATTTCACAGGAATAACACTGGAATGAAAGAACTATTGTGCTCGCTTTGCTATATG
	'gb_KT963081.1_'	TGTGAATTTCACAGGAATAACACTGGAATGAAAGAACTATTGTGCTCGCTTTGCTATATG
	'gb_MH921844.1_'	TGTGAATTTCACAGGAATAACACTGGAATGAAAGAACTATTGTGCTCGCTTTGCTATATG
	'gb_MT367396.1_'	TGTGAATTTCACAGGAATAACACTGGAATGAAAGAACTATTGTGCTCGCTTTGCTATATG
	'gb_MW816086.1_'	TGTGAATTTCACAGGAATAACACTGGAATGAAAGAACTATTGTGCTCGCTTTGCTATATG
	'gb_MW816070.1_'	TGTGAATTTCACAGGAATAACACTGGAATGAAAGAACTATTGTGCTCGCTTTGCTATATG
	'gb_MW816049.1_'	TGTGAATTTCACAGGAATAACACTGGAATGAAAGAACTATTGTGCTCGCTTTGCTATATG
	'gb_MW816009.1_'	TGTGAATTTCACAGGAATAACACTGGAATGAAAGAACTATTGTGCTCGCTTTGCTATATG
	'gb_MW815994.1_'	TGTGAATTTCACAGGAATAACACTGGAATGAAAGAACTATTGTGCTCGCTTTGCTATATG
	'gb_MW815974.1_'	TGTGAATTTCACAGGAATAACACTGGAATGAAAGAACTATTGTGCTCGCTTTGCTATATG
	'gb_MT920215.1_'	TGTGAATTTCACAGGAATAACACTGGAATGAAAGAACTATTGTGCTCGCTTTGCTATATG
	'gb_MT367406.1_'	TGTGAATTTCACAGGAATAACACTGGAATGAAAGAACTATTGTGCTCGCTTTGCTATATG
	'gb_MN307146.1_'	TGTGAATTTCACAGGAATAACACTGGAATGAAAGAACTATTGTGCTCGCTTTGCTATATG
	'gb_MW816075.1_'	TGTGAATTTCACAGGAATAACACTGGAATGAAAGAACTATTGTGCTCGCTTTGCTATATG
	'gb_MH697601.1_'	TGTGAATTTCACAGGAATAACACTGGAATGAAAGAACTATTGTGCTCGCTTTGCTATATG
	'gb_MH697600.1_'	TGTGAATTTCACAGGAATAACACTGGAATGAAAGAACTATTGTGCTCGCTTTGCTATATG
	'gb_MG696144.1_'	TGTGAATTTCACAGGAATAACACTGGAATGAAAGAACTATTGTGCTCGCTTTGCTATATG
	'gb_MG696128.1_'	TGTGAATTTCACAGGAATAACACTGGAATGAAAGAACTATTGTGCTCGCTTTGCTATATG
	'gb_KC440171.1_'	TGTGAATTTCACAGGAATAACACTGGAATGAAAGAACTATTGTGCTCGCTTTGCTATATG
	'gb_MW816002.1_'	TGTGAATTTCACAGGAATAACACTGGAATGAAAGAACTATTGTGCTCGCTTTGCTATATG
	'gb_MT367395.1_'	TGTGAATTTCACAGGAATAACACTGGAATGAAAGAACTATTGTGCTCGCTTTGCTATATG
	'gb_MT113943.1_'	TGTGAATTTCACAGGAATAACACTGGAATGAAAGAACTATTGTGCTCGCTTTGCTATATG
	'gb_MN135993.1_'	TGTGAATTTCACAGGAATAACACTGGAATGAAAGAACTATTGTGCTCGCTTTGCTATATG
	'gb_MW816090.1_'	TGTGAATTTCACAGGAATAACACTGGAATGAAAGAACTATTGTGCTCGCTTTGCTATATG
	'gb_MW816087.1_'	TGTGAATTTCACAGGAATAACACTGGAATGAAAGAACTATTGTGCTCGCTTTGCTATATG
	'gb_MW816069.1_'	TGTGAATTTCACAGGAATAACACTGGAATGAAAGAACTATTGTGCTCGCTTTGCTATATG
	'gb_MW816068.1_'	TGTGAATTTCACAGGAATAACACTGGAATGAAAGAACTATTGTGCTCGCTTTGCTATATG
	'gb_MW816065.1_'	TGTGAATTTCACAGGAATAACACTGGAATGAAAGAACTATTGTGCTCGCTTTGCTATATG
	'gb_MW816055.1_'	TGTGAATTTCACAGGAATAACACTGGAATGAAAGAACTATTGTGCTCGCTTTGCTATATG
	'gb_MW816017.1_'	TGTGAATTTCACAGGAATAACACTGGAATGAAAGAACTATTGTGCTCGCTTTGCTATATG
	'gb_MW815993.1_'	TGTGAATTTCACAGGAATAACACTGGAATGAAAGAACTATTGTGCTCGCTTTGCTATATG
	'gb_MW815987.1_'	TGTGAATTTCACAGGAATAACACTGGAATGAAAGAACTATTGTGCTCGCTTTGCTATATG
	'gb_MW815983.1_'	TGTGAATTTCACAGGAATAACACTGGAATGAAAGAACTATTGTGCTCGCTTTGCTATATG
	'gb_MW815982.1_'	TGTGAATTTCACAGGAATAACACTGGAATGAAAGAACTATTGTGCTCGCTTTGCTATATG
	'gb_MW815977.1_'	TGTGAATTTCACAGGAATAACACTGGAATGAAAGAACTATTGTGCTCGCTTTGCTATATG
	'gb_MW815975.1_'	TGTGAATTTCACAGGAATAACACTGGAATGAAAGAACTATTGTGCTCGCTTTGCTATATG
	'gb_MT350346.1_'	TGTGAATTTCACAGGAATAACACTGGAATGAAAGAACTATTGTGCTCGCTTTGCTATATG
	'gb_MH697602.1_'	TGTGAATTTCACAGGAATAACACTGGAATGAAAGAACTATTGTGCTCGCTTTGCTATATG
	'gb_MH921836.1_'	TGTGAATTTCACAGGAATAACACTGGAATGAAAGAACTATTGTGCTCGCTTTGCTATATG
	'gb_MW816066.1_'	TGTGAATTTCACAGGAATAACACTGGAATGAAAGAACTATTGTGCTCGCTTTGCTATATG
	'gb_MT941567.1_'	TGTGAATTTCACAGGAATAACACTGGAATGAAAGAACTATTGTGCTCGCTTTGCTATATG
	'gb_MT367407.1_'	TGTGAATTTCACAGGAATAACACTGGAATGAAAGAACTATTGTGCTCGCTTTGCTATATG
	'dbj_LC530212.1_'	TGTGAATTTCACAGGAATAACACTGGAATGAAAGAACTATTGTGCTCGCTTTGCTATATG
	'gb_MK883612.1_'	TGTGAATTTCACAGGAATAACACTGGAATGAAAGAACTATTGTGCTCGCTTTGCTATATG
	'gb_MW816063.1_'	TGTGAATTTCACAGGAATAACACTGGAATGAAAGAACTATTGTGCTCGCTTTGCTATATG
	'gb_MW816001.1_'	TGTGAATTTCACAGGAATAACACTGGAATGAAAGAACTATTGTGCTCGCTTTGCTATATG
	'gb_MT350345.1_'	TGTGAATTTCACAGGAATAACACTGGAATGAAAGAACTATTGTGCTCGCTTTGCTATATG
	'gb_MW816099.1_'	TGTGAATTTCACAGGAATAACACTGGAATGAAAGAACTATTGTGCTCGCTTTGCTATATG
	'gb_MW816071.1_'	TGTGAATTTCACAGGAATAACACTGGAATGAAAGAACTATTGTGCTCGCTTTGCTATATG
	'gb_MW816067.1_'	TGTGAATTTCACAGGAATAACACTGGAATGAAAGAACTATTGTGCTCGCTTTGCTATATG
	'gb_MW816059.1_'	TGTGAATTTCACAGGAATAACACTGGAATGAAAGAACTATTGTGCTCGCTTTGCTATATG
	'gb_MW816035.1_'	TGTGAATTTCACAGGAATAACACTGGAATGAAAGAACTATTGTGCTCGCTTTGCTATATG
	'gb_MW816031.1_'	TGTGAATTTCACAGGAATAACACTGGAATGAAAGAACTATTGTGCTCGCTTTGCTATATG
	'gb_MW816016.1_'	TGTGAATTTCACAGGAATAACACTGGAATGAAAGAACTATTGTGCTCGCTTTGCTATATG
	'gb_MW816010.1_'	TGTGAATTTCACAGGAATAACACTGGAATGAAAGAACTATTGTGCTCGCTTTGCTATATG
	'gb_MW816003.1_'	TGTGAATTTCACAGGAATAACACTGGAATGAAAGAACTATTGTGCTCGCTTTGCTATATG
	'gb_MW815981.1_'	TGTGAATTTCACAGGAATAACACTGGAATGAAAGAACTATTGTGCTCGCTTTGCTATATG
	'gb_MW815978.1_'	TGTGAATTTCACAGGAATAACACTGGAATGAAAGAACTATTGTGCTCGCTTTGCTATATG
	'gb_MK896857.1_'	TGTGAATTTCACAGGAATAACACTGGAATGAAAGAACTATTGTGCTCGCTTTGCTATATG
	'gb_MH921839.1_'	TGTGAATTTCACAGGAATAACACTGGAATGAAAGAACTATTGTGCTCGCTTTGCTATATG
	'gb_MW816085.1_'	TGTGAATTTCACAGGAATAACACTGGAATGAAAGAACTATTGTGCTCGCTTTGCTATATG
	'gb_MT367405.1_'	TGTGAATTTCACAGGAATAACACTGGAATGAAAGAACTATTGTGCTCGCTTTGCTATATG
	'gb_MT367397.1_'	TGTGAATTTCACAGGAATAACACTGGAATGAAAGAACTATTGTGCTCGCTTTGCTATATG
	lcl_Query_39669	AGAATGCACTGCCACTTTATTTACAGTAAGTGTATTTAAGTGAAATTTAAAGGAATAGTS
	'gb_KX897164.1_'	AGAATGCACTGCCACTTTATTTACAGTAAGTGTATTTAAGTGAAATTTAAAGGAATAGTG
	'gb_KP670856.2_'	AGAATGCACTGCCACTTTATTTACAGTAAGTGTATTTAAGTGAAATTTAAAGGAATAGTG
	'gb_KP670855.2_'	AGAATGCACTGCCACTTTATTTACAGTAAGTGTATTTAAGTGAAATTTAAAGGAATAGTG
	'gb_KP670858.1_'	AGAATGCACTGCCACTTTATTTACAGTAAGTGTATTTAAGTGAAATTTAAAGGAATAGTG
	'gb_KP670857.1_'	AGAATGCACTGCCACTTTATTTACAGTAAGTGTATTTAAGTGAAATTTAAAGGAATAGTG
	'gb_JF800905.1_'	AGAATGCACTGCCACTTTATTTACAGTAAGTGTATTTAAGTGAAATTTAAAGGAATAGTG
	'gb_MK836313.1_'	AGAATGCACTGCCACTTTATTTACAGTAAGTGTATTTAAGTGAAATTTAAAGGAATAGTG
	'gb_MK492255.1_'	AGAATGCACTGCCACTTTATTTACAGTAAGTGTATTTAAGTGAAATTTAAAGGAATAGTG
	'gb_KP670860.1_'	AGAATGCACTGCCACTTTATTTACAGTAAGTGTATTTAAGTGAAATTTAAAGGAATAGTG
	'gb_KC857700.1_'	AGAATGCACTGCCACTTTATTTACAGTAAGTGTATTTAAGTGAAATTTAAAGGAATAGTG
	'gb_JX625134.1_'	AGAATGCACTGCCACTTTATTTACAGTAAGTGTATTTAAGTGAAATTTAAAGGAATAGTG
	'gb_MG923582.1_'	AGAATGCACTGCCACTTTATTTACAGTAAGTGTATTTAAGTGAAATTTAAAGGAATAGTG
	'gb_MW816046.1_'	AGAATGCACTGCCACTTTATTTACAGTAAGTGTATTTAAGTGAAATTTAAAGGAATAGTG
	'gb_MW816020.1_'	AGAATGCACTGCCACTTTATTTACAGTAAGTGTATTTAAGTGAAATTTAAAGGAATAGTG
	'gb_MW816018.1_'	AGAATGCACTGCCACTTTATTTACAGTAAGTGTATTTAAGTGAAATTTAAAGGAATAGTG
	'gb_MW816005.1_'	AGAATGCACTGCCACTTTATTTACAGTAAGTGTATTTAAGTGAAATTTAAAGGAATAGTG
	'gb_MW815986.1_'	AGAATGCACTGCCACTTTATTTACAGTAAGTGTATTTAAGTGAAATTTAAAGGAATAGTG
	'gb_MT950361.1_'	AGAATGCACTGCCACTTTATTTACAGTAAGTGTATTTAAGTGAAATTTAAAGGAATAGTG
	'gb_MT950360.1_'	AGAATGCACTGCCACTTTATTTACAGTAAGTGTATTTAAGTGAAATTTAAAGGAATAGTG
	'gb_MT113944.1_'	AGAATGCACTGCCACTTTATTTACAGTAAGTGTATTTAAGTGAAATTTAAAGGAATAGTG
	'gb_KJ019884.1_'	AGAATGCACTGCCACTTTATTTACAGTAAGTGTATTTAAGTGAAATTTAAAGGAATAGTG
	'gb_MN638757.1_'	AGAATGCACTGCCACTTTATTTACAGTAAGTGTATTTAAGTGAAATTTAAAGGAATAGTG
	'gb_MN307150.1_'	AGAATGCACTGCCACTTTATTTACAGTAAGTGTATTTAAGTGAAATTTAAAGGAATAGTG
	'gb_MW816078.1_'	AGAATGCACTGCCACTTTATTTACAGTAAGTGTATTTAAGTGAAATTTAAAGGAATAGTG
	'gb_MW816072.1_'	AGAATGCACTGCCACTTTATTTACAGTAAGTGTATTTAAGTGAAATTTAAAGGAATAGTG
	'gb_MW816057.1_'	AGAATGCACTGCCACTTTATTTACAGTAAGTGTATTTAAGTGAAATTTAAAGGAATAGTG
	'gb_MW816042.1_'	AGAATGCACTGCCACTTTATTTACAGTAAGTGTATTTAAGTGAAATTTAAAGGAATAGTG
	'gb_MW816038.1_'	AGAATGCACTGCCACTTTATTTACAGTAAGTGTATTTAAGTGAAATTTAAAGGAATAGTG
	'gb_MW816015.1_'	AGAATGCACTGCCACTTTATTTACAGTAAGTGTATTTAAGTGAAATTTAAAGGAATAGTG
	'gb_MW815997.1_'	AGAATGCACTGCCACTTTATTTACAGTAAGTGTATTTAAGTGAAATTTAAAGGAATAGTG
	'gb_MW815973.1_'	AGAATGCACTGCCACTTTATTTACAGTAAGTGTATTTAAGTGAAATTTAAAGGAATAGTG
	'gb_MN422295.1_'	AGAATGCACTGCCACTTTATTTACAGTAAGTGTATTTAAGTGAAATTTAAAGGAATAGTG
	'gb_MT941568.1_'	AGAATGCACTGCCACTTTATTTACAGTAAGTGTATTTAAGTGAAATTTAAAGGAATAGTG
	'gb_MK836312.1_'	AGAATGCACTGCCACTTTATTTACAGTAAGTGTATTTAAGTGAAATTTAAAGGAATAGTG
	'gb_MT367401.1_'	AGAATGCACTGCCACTTTATTTACAGTAAGTGTATTTAAGTGAAATTTAAAGGAATAGTG
	'gb_MT113942.1_'	AGAATGCACTGCCACTTTATTTACAGTAAGTGTATTTAAGTGAAATTTAAAGGAATAGTG
	'gb_MK883609.1_'	AGAATGCACTGCCACTTTATTTACAGTAAGTGTATTTAAGTGAAATTTAAAGGAATAGTG
	'gb_MG696129.1_'	AGAATGCACTGCCACTTTATTTACAGTAAGTGTATTTAAGTGAAATTTAAAGGAATAGTG
	'gb_KT963081.1_'	AGAATGCACTGCCACTTTATTTACAGTAAGTGTATTTAAGTGAAATTTAAAGGAATAGTG
	'gb_MH921844.1_'	AGAATGCACTGCCACTTTATTTACAGTAAGTGTATTTAAGTGAAATTTAAAGGAATAGTG
	'gb_MT367396.1_'	AGAATGCACTGCCACTTTATTTACAGTAAGTGTATTTAAGTGAAATTTAAAGGAATAGTG
	'gb_MW816086.1_'	AGAATGCACTGCCACTTTATTTACAGTAAGTGTATTTAAGTGAAATTTAAAGGAATAGTG
	'gb_MW816070.1_'	AGAATGCACTGCCACTTTATTTACAGTAAGTGTATTTAAGTGAAATTTAAAGGAATAGTG
	'gb_MW816049.1_'	AGAATGCACTGCCACTTTATTTACAGTAAGTGTATTTAAGTGAAATTTAAAGGAATAGTG
	'gb_MW816009.1_'	AGAATGCACTGCCACTTTATTTACAGTAAGTGTATTTAAGTGAAATTTAAAGGAATAGTG
	'gb_MW815994.1_'	AGAATGCACTGCCACTTTATTTACAGTAAGTGTATTTAAGTGAAATTTAAAGGAATAGTG
	'gb_MW815974.1_'	AGAATGCACTGCCACTTTATTTACAGTAAGTGTATTTAAGTGAAATTTAAAGGAATAGTG
	'gb_MT920215.1_'	AGAATGCACTGCCACTTTATTTACAGTAAGTGTATTTAAGTGAAATTTAAAGGAATAGTG
	'gb_MT367406.1_'	AGAATGCACTGCCACTTTATTTACAGTAAGTGTATTTAAGTGAAATTTAAAGGAATAGTG
	'gb_MN307146.1_'	AGAATGCACTGCCACTTTATTTACAGTAAGTGTATTTAAGTGAAATTTAAAGGAATAGTG
	'gb_MW816075.1_'	AGAATGCACTGCCACTTTATTTACAGTAAGTGTATTTAAGTGAAATTTAAAGGAATAGTG
	'gb_MH697601.1_'	AGAATGCACTGCCACTTTATTTACAGTAAGTGTATTTAAGTGAAATTTAAAGGAATAGTG
	'gb_MH697600.1_'	AGAATGCACTGCCACTTTATTTACAGTAAGTGTATTTAAGTGAAATTTAAAGGAATAGTG
	'gb_MG696144.1_'	AGAATGCACTGCCACTTTATTTACAGTAAGTGTATTTAAGTGAAATTTAAAGGAATAGTG
	'gb_MG696128.1_'	AGAATGCACTGCCACTTTATTTACAGTAAGTGTATTTAAGTGAAATTTAAAGGAATAGTG
	'gb_KC440171.1_'	AGAATGCACTGCCACTTTATTTACAGTAAGTGTATTTAAGTGAAATTTAAAGGAATAGTG
	'gb_MW816002.1_'	AGAATGCACTGCCACTTTATTTACAGTAAGTGTATTTAAGTGAAATTTAAAGGAATAGTG
	'gb_MT367395.1_'	AGAATGCACTGCCACTTTATTTACAGTAAGTGTATTTAAGTGAAATTTAAAGGAATAGTG
	'gb_MT113943.1_'	AGAATGCACTGCCACTTTATTTACAGTAAGTGTATTTAAGTGAAATTTAAAGGAATAGTG
	'gb_MN135993.1_'	AGAATGCACTGCCACTTTATTTACAGTAAGTGTATTTAAGTGAAATTTAAAGGAATAGTG
	'gb_MW816090.1_'	AGAATGCACTGCCACTTTATTTACAGTAAGTGTATTTAAGTGAAATTTAAAGGAATAGTG
	'gb_MW816087.1_'	AGAATGCACTGCCACTTTATTTACAGTAAGTGTATTTAAGTGAAATTTAAAGGAATAGTG
	'gb_MW816069.1_'	AGAATGCACTGCCACTTTATTTACAGTAAGTGTATTTAAGTGAAATTTAAAGGAATAGTG
	'gb_MW816068.1_'	AGAATGCACTGCCACTTTATTTACAGTAAGTGTATTTAAGTGAAATTTAAAGGAATAGTG
	'gb_MW816065.1_'	AGAATGCACTGCCACTTTATTTACAGTAAGTGTATTTAAGTGAAATTTAAAGGAATAGTG
	'gb_MW816055.1_'	AGAATGCACTGCCACTTTATTTACAGTAAGTGTATTTAAGTGAAATTTAAAGGAATAGTG
	'gb_MW816017.1_'	AGAATGCACTGCCACTTTATTTACAGTAAGTGTATTTAAGTGAAATTTAAAGGAATAGTG
	'gb_MW815993.1_'	AGAATGCACTGCCACTTTATTTACAGTAAGTGTATTTAAGTGAAATTTAAAGGAATAGTG
	'gb_MW815987.1_'	AGAATGCACTGCCACTTTATTTACAGTAAGTGTATTTAAGTGAAATTTAAAGGAATAGTG
	'gb_MW815983.1_'	AGAATGCACTGCCACTTTATTTACAGTAAGTGTATTTAAGTGAAATTTAAAGGAATAGTG
	'gb_MW815982.1_'	AGAATGCACTGCCACTTTATTTACAGTAAGTGTATTTAAGTGAAATTTAAAGGAATAGTG
	'gb_MW815977.1_'	AGAATGCACTGCCACTTTATTTACAGTAAGTGTATTTAAGTGAAATTTAAAGGAATAGTG
	'gb_MW815975.1_'	AGAATGCACTGCCACTTTATTTACAGTAAGTGTATTTAAGTGAAATTTAAAGGAATAGTG
	'gb_MT350346.1_'	AGAATGCACTGCCACTTTATTTACAGTAAGTGTATTTAAGTGAAATTTAAAGGAATAGTG
	'gb_MH697602.1_'	AGAATGCACTGCCACTTTATTTACAGTAAGTGTATTTAAGTGAAATTTAAAGGAATAGTG
	'gb_MH921836.1_'	AGAATGCACTGCCACTTTATTTACAGTAAGTGTATTTAAGTGAAATTTAAAGGAATAGTG
	'gb_MW816066.1_'	AGAATGCACTGCCACTTTATTTACAGTAAGTGTATTTAAGTGAAATTTAAAGGAATAGTG
	'gb_MT941567.1_'	AGAATGCACTGCCACTTTATTTACAGTAAGTGTATTTAAGTGAAATTTAAAGGAATAGTG
	'gb_MT367407.1_'	AGAATGCACTGCCACTTTATTTACAGTAAGTGTATTTAAGTGAAATTTAAAGGAATAGTG
	'dbj_LC530212.1_'	AGAATGCACTGCCACTTTATTTACAGTAAGTGTATTTAAGTGAAATTTAAAGGAATAGTG
	'gb_MK883612.1_'	AGAATGCACTGCCACTTTATTTACAGTAAGTGTATTTAAGTGAAATTTAAAGGAATAGTG
	'gb_MW816063.1_'	AGAATGCACTGCCACTTTATTTACAGTAAGTGTATTTAAGTGAAATTTAAAGGAATAGTG
	'gb_MW816001.1_'	AGAATGCACTGCCACTTTATTTACAGTAAGTGTATTTAAGTGAAATTTAAAGGAATAGTG
	'gb_MT350345.1_'	AGAATGCACTGCCACTTTATTTACAGTAAGTGTATTTAAGTGAAATTTAAAGGAATAGTG
	'gb_MW816099.1_'	AGAATGCACTGCCACTTTATTTACAGTAAGTGTATTTAAGTGAAATTTAAAGGAATAGTG
	'gb_MW816071.1_'	AGAATGCACTGCCACTTTATTTACAGTAAGTGTATTTAAGTGAAATTTAAAGGAATAGTG
	'gb_MW816067.1_'	AGAATGCACTGCCACTTTATTTACAGTAAGTGTATTTAAGTGAAATTTAAAGGAATAGTG
	'gb_MW816059.1_'	AGAATGCACTGCCACTTTATTTACAGTAAGTGTATTTAAGTGAAATTTAAAGGAATAGTG
	'gb_MW816035.1_'	AGAATGCACTGCCACTTTATTTACAGTAAGTGTATTTAAGTGAAATTTAAAGGAATAGTG
	'gb_MW816031.1_'	AGAATGCACTGCCACTTTATTTACAGTAAGTGTATTTAAGTGAAATTTAAAGGAATAGTG
	'gb_MW816016.1_'	AGAATGCACTGCCACTTTATTTACAGTAAGTGTATTTAAGTGAAATTTAAAGGAATAGTG
	'gb_MW816010.1_'	AGAATGCACTGCCACTTTATTTACAGTAAGTGTATTTAAGTGAAATTTAAAGGAATAGTG
	'gb_MW816003.1_'	AGAATGCACTGCCACTTTATTTACAGTAAGTGTATTTAAGTGAAATTTAAAGGAATAGTG
	'gb_MW815981.1_'	AGAATGCACTGCCACTTTATTTACAGTAAGTGTATTTAAGTGAAATTTAAAGGAATAGTG
	'gb_MW815978.1_'	AGAATGCACTGCCACTTTATTTACAGTAAGTGTATTTAAGTGAAATTTAAAGGAATAGTG
	'gb_MK896857.1_'	AGAATGCACTGCCACTTTATTTACAGTAAGTGTATTTAAGTGAAATTTAAAGGAATAGTG
	'gb_MH921839.1_'	AGAATGCACTGCCACTTTGTTTACAGTAAGTGTATTTAAGTGAAATTTAAAGGAATAGTG
	'gb_MW816085.1_'	AGAATGCACTGCCACTTTATTTACAGTAAGTGTATTTAAGTGAAATTTAAAGGAATAGTG
	'gb_MT367405.1_'	AGAATGCACTGCCACTTTATTTACAGTAAGTGTATTTAAGTGAAATTTAAAGGAATAGTG
	'gb_MT367397.1_'	AGAATGCACTGCCACTTTATTTACAGTAAGTGTATTTAAGTGAAATTTAAAGGAATAGTG
	lcl_Query_39669	TAACTGTTTAATAACTGTYCAATGGTAGATTTATGTTTTTTACTTGTGATTTTTTGTAGG
	'gb_KX897164.1_'	TAGCTGTTTAATAACTGTTGAATGGTAGATTTATGTTTTTTACTTGTGATTTTTTGTAGG
	'gb_KP670856.2_'	TAGCTGTTTAATAACTGTTGAATGGTAGATTTATGTTTTTTACTTGTGATTTTTTGTAGG
	'gb_KP670855.2_'	TAGCTGTTTAATAACTGTTGAATGGTAGATTTATGTTTTTTACTTGTGATTTTTTGTAGG
	'gb_KP670858.1_'	TAGCTGTTTAATAACTGTTGAATGGTAGATTTATGTTTTTTACTTGTGATTTTTTGTAGG
	'gb_KP670857.1_'	TAGCTGTTTAATAACTGTTGAATGGTAGATTTATGTTTTTTACTTGTGATTTTTTGTAGG
	'gb_JF800905.1_'	TAGCTGTTTAATAACTGTTGAATGGTAGATTTATGTTTTTTACTTGTGATTTTTTGTAGG
	'gb_MK836313.1_'	TAGCTGTTTAATAACTGTTGAATGGTAGATTTATGTTTTTTACTTGTGATTTTTTGTAGG
	'gb_MK492255.1_'	TAGCTGTTTAATAACTGTTGAATGGTAGATTTATGTTTTTTACTTGTGATTTTTTGTAGG
	'gb_KP670860.1_'	TAGCTGTTTAATAACTGTTGAATGGTAGATTTATGTTTTTTACTTGTGATTTTTTGTAGG
	'gb_KC857700.1_'	TAGCTGTTTAATAACTGTTGAATGGTAGATTTATGTTTTTTACTTGTGATTTTTTGTAGG
	'gb_JX625134.1_'	TAGCTGTTTAATAACTGTTGAATGGTAGATTTATGTTTTTTACTTGTGATTTTTTGTAGG
	'gb_MG923582.1_'	TAGCTGTTTAATAACTGTTGAATGGTAGATTTATGTTTTTTACTTGTGATTTTTTGTAGG
	'gb_MW816046.1_'	TAGCTGTTTAATAACTGTTGAATGGTAGATTTATGTTTTTTACTTGTGATTTTTTGTAGG
	'gb_MW816020.1_'	TAGCTGTTTAATAACTGTTGAATGGTAGATTTATGTTTTTTACTTGTGATTTTTTGTAGG
	'gb_MW816018.1_'	TAGCTGTTTAATAACTGTTGAATGGTAGATTTATGTTTTTTACTTGTGATTTTTTGTAGG
	'gb_MW816005.1_'	TAGCTGTTTAATAACTGTTGAATGGTAGATTTATGTTTTTTACTTGTGATTTTTTGTAGG
	'gb_MW815986.1_'	TAGCTGTTTAATAACTGTTGAATGGTAGATTTATGTTTTTTACTTGTGATTTTTTGTAGG
	'gb_MT950361.1_'	TAGCTGTTTAATAACTGTTGAATGGTAGATTTATGTTTTTTACTTGTGATTTTTTGTAGG
	'gb_MT950360.1_'	TAGCTGTTTAATAACTGTTGAATGGTAGATTTATGTTTTTTACTTGTGATTTTTTGTAGG
	'gb_MT113944.1_'	TAGCTGTTTAATAACTGTTGAATGGTAGATTTATGTTTTTTACTTGTGATTTTTTGTAGG
	'gb_KJ019884.1_'	TAGCTGTTTAATAACTGTTGAATGGTAGATTTATGTTTTTTACTTGTGATTTTTTGTAGG
	'gb_MN638757.1_'	TAGCTGTTTAATAACTGTTGAATGGTAGATTTATGTTTTTTACTTGTGATTTTTTGTAGG
	'gb_MN307150.1_'	TAGCTGTTTAATAACTGTTGAATGGTAGATTTATGTTTTTTACTTGTGATTTTTTGTAGG
	'gb_MW816078.1_'	TAGCTGTTTAATAACTGTTGAATGGTAGATTTATGTTTTTTACTTGTGATTTTTTGTAGG
	'gb_MW816072.1_'	TAGCTGTTTAATAACTGTTGAATGGTAGATTTATGTTTTTTACTTGTGATTTTTTGTAGG
	'gb_MW816057.1_'	TAGCTGTTTAATAACTGTTGAATGGTAGATTTATGTTTTTTACTTGTGATTTTTTGTAGG
	'gb_MW816042.1_'	TAGCTGTTTAATAACTGTTGAATGGTAGATTTATGTTTTTTACTTGTGATTTTTTGTAGG
	'gb_MW816038.1_'	TAGCTGTTTAATAACTGTTGAATGGTAGATTTATGTTTTTTACTTGTGATTTTTTGTAGG
	'gb_MW816015.1_'	TAGCTGTTTAATAACTGTTGAATGGTAGATTTATGTTTTTTACTTGTGATTTTTTGTAGG
	'gb_MW815997.1_'	TAGCTGTTTAATAACTGTTGAATGGTAGATTTATGTTTTTTACTTGTGATTTTTTGTAGG
	'gb_MW815973.1_'	TAGCTGTTTAATAACTGTTGAATGGTAGATTTATGTTTTTTACTTGTGATTTTTTGTAGG
	'gb_MN422295.1_'	TAGCTGTTTAATAACTGTTGAATGGTAGATTTATGTTTTTTACTTGTGATTTTTTGTAGG
	'gb_MT941568.1_'	TAGCTGTTTAATAACTGTTGAATGGTAGATTTATGTTTTTTACTTGTGATTTTTTGTAGG
	'gb_MK836312.1_'	TAGCTGTTTAATAACTGTTGAATGGTAGATTTATGTTTTTTACTTGTGATTTTTTGTAGG
	'gb_MT367401.1_'	TAGCTGTTTAATAACTGTTGAATGGTAGATTTATGTTTTTTACTTGTGATTTTTTGTAGG
	'gb_MT113942.1_'	TAGCTGTTTAATAACTGTTGAATGGTAGATTTATGTTTTTTACTTGTGATTTTTTGTAGG
	'gb_MK883609.1_'	TAGCTGTTTAATAACTGTTGAATGGTAGATTTATGTTTTTTACTTGTGATTTTTTGTAGG
	'gb_MG696129.1_'	TAGCTGTTTAATAACTGTTGAATGGTAGATTTATGTTTTTTACTTGTGATTTTTTGTAGG
	'gb_KT963081.1_'	TAGCTGTTTAATAACTGTTGAATGGTAGATTTATGTTTTTTACTTGTGATTTTTTGTAGG
	'gb_MH921844.1_'	TAGCTGTTTAATAACTGTTGAATGGTAGATTTATGTTTTTTACTTGTGATTTTTTGTAGG
	'gb_MT367396.1_'	TAGCTGTTTAATAACTGTTGAATGGTAGATTTATGTTTTTTACTTGTGATTTTTTGTAGG
	'gb_MW816086.1_'	TAGCTGTTTAATAACTGTTGAATGGTAGATTTATGTTTTTTACTTGTGATTTTTTGTAGG
	'gb_MW816070.1_'	TAGCTGTTTAATAACTGTTGAATGGTAGATTTATGTTTTTTACTTGTGATTTTTTGTAGG
	'gb_MW816049.1_'	TAGCTGTTTAATAACTGTTGAATGGTAGATTTATGTTTTTTACTTGTGATTTTTTGTAGG
	'gb_MW816009.1_'	TAGCTGTTTAATAACTGTTGAATGGTAGATTTATGTTTTTTACTTGTGATTTTTTGTAGG
	'gb_MW815994.1_'	TAGCTGTTTAATAACTGTTGAATGGTAGATTTATGTTTTTTACTTGTGATTTTTTGTAGG
	'gb_MW815974.1_'	TAGCTGTTTAATAACTGTTGAATGGTAGATTTATGTTTTTTACTTGTGATTTTTTGTAGG
	'gb_MT920215.1_'	TAGCTGTTTAATAACTGTTGAATGGTAGATTTATGTTTTTTACTTGTGATTTTTTGTAGG
	'gb_MT367406.1_'	TAGCTGTTTAATAACTGTTGAATGGTAGATTTATGTTTTTTACTTGTGATTTTTTGTAGG
	'gb_MN307146.1_'	TAGCTGTTTAATAACTGTTGAATGGTAGATTTATGTTTTTTACTTGTGATTTTTTGTAGG
	'gb_MW816075.1_'	TAGCTGTTTAATAACTGTTGAATGGTAGATTTATGTTTTTTACTTGTGATTTTTTGTAGG
	'gb_MH697601.1_'	TAGCTGTTTAATAACTGTTGAATGGTAGATTTATGTTTTTTACTTGTGATTTTTTGTAGG
	'gb_MH697600.1_'	TAGCTGTTTAATAACTGTTGAATGGTAGATTTATGTTTTTTACTTGTGATTTTTTGTAGG
	'gb_MG696144.1_'	TAGCTGTTTAATAACTGTTGAATGGTAGATTTATGTTTTTTACTTGTGATTTTTTGTAGG
	'gb_MG696128.1_'	TAGCTGTTTAATAACTGTTGAATGGTAGATTTATGTTTTTTACTTGTGATTTTTTGTAGG
	'gb_KC440171.1_'	TAGCTGTTTAATAACTGTTGAATGGTAGATTTATGTTTTTTACTTGTGATTTTTTGTAGG
	'gb_MW816002.1_'	TAGCTGTTTAATAACTGTTGAATGGTAGATTTATGTTTTTTACTTGTGATTTTTTGTAGG
	'gb_MT367395.1_'	TAGCTGTTTAATAACTGTTGAATGGTAGATTTATGTTTTTTACTTGTGATTTTTTGTAGG
	'gb_MT113943.1_'	TAGCTGTTTAATAACTGTTGAATGGTAGATTTATGTTTTTTACTTGTGATTTTTTGTAGG
	'gb_MN135993.1_'	TAGCTGTTTAATAACTGTTGAATGGTAGATTTATGTTTTTTACTTGTGATTTTTTGTAGG
	'gb_MW816090.1_'	TAGCTGTTTAATAACTGTTGAATGGTAGATTTATGTTTTTTACTTGTGATTTTTTGTAGG
	'gb_MW816087.1_'	TAGCTGTTTAATAACTGTTGAATGGTAGATTTATGTTTTTTACTTGTGATTTTTTGTAGG
	'gb_MW816069.1_'	TAGCTGTTTAATAACTGTTGAATGGTAGATTTATGTTTTTTACTTGTGATTTTTTGTAGG
	'gb_MW816068.1_'	TAGCTGTTTAATAACTGTTGAATGGTAGATTTATGTTTTTTACTTGTGATTTTTTGTAGG
	'gb_MW816065.1_'	TAGCTGTTTAATAACTGTTGAATGGTAGATTTATGTTTTTTACTTGTGATTTTTTGTAGG
	'gb_MW816055.1_'	TAGCTGTTTAATAACTGTTGAATGGTAGATTTATGTTTTTTACTTGTGATTTTTTGTAGG
	'gb_MW816017.1_'	TAGCTGTTTAATAACTGTTGAATGGTAGATTTATGTTTTTTACTTGTGATTTTTTGTAGG
	'gb_MW815993.1_'	TAGCTGTTTAATAACTGTTGAATGGTAGATTTATGTTTTTTACTTGTGATTTTTTGTAGG
	'gb_MW815987.1_'	TAGCTGTTTAATAACTGTTGAATGGTAGATTTATGTTTTTTACTTGTGATTTTTTGTAGG
	'gb_MW815983.1_'	TAGCTGTTTAATAACTGTTGAATGGTAGATTTATGTTTTTTACTTGTGATTTTTTGTAGG
	'gb_MW815982.1_'	TAGCTGTTTAATAACTGTTGAATGGTAGATTTATGTTTTTTACTTGTGATTTTTTGTAGG
	'gb_MW815977.1_'	TAGCTGTTTAATAACTGTTGAATGGTAGATTTATGTTTTTTACTTGTGATTTTTTGTAGG
	'gb_MW815975.1_'	TAGCTGTTTAATAACTGTTGAATGGTAGATTTATGTTTTTTACTTGTGATTTTTTGTAGG
	'gb_MT350346.1_'	TAGCTGTTTAATAACTGTTGAATGGTAGATTTATGTTTTTTACTTGTGATTTTTTGTAGG
	'gb_MH697602.1_'	TAGCTGTTTAATAACTGTTGAATGGTAGATTTATGTTTTTTACTTGTGATTTTTTGTAGG
	'gb_MH921836.1_'	TAGCTGTTTAATAACTGTTGAATGGTAGATTTATGTTTTTTACTTGTGATTTTTTGTAGG
	'gb_MW816066.1_'	TAGCTGTTTAATAACTGTTGAATGGTAGATTTATGTTTTTTACTTGTGATTTTTTGTAGG
	'gb_MT941567.1_'	TAGCTGTTTAATAACTGTTGAATGGTAGATTTATGTTTTTTACTTGTGATTTTTTGTAGG
	'gb_MT367407.1_'	TAGCTGTTTAATAACTGTTGAATGGTAGATTTATGTTTTTTACTTGTGATTTTTTGTAGG
	'dbj_LC530212.1_'	TAGCTGTTTAATAACTGTTGAATGGTAGATTTATGTTTTTTACTTGTGATTTTTTGTAGG
	'gb_MK883612.1_'	TAGCTGTTTAATAACTGTTGAATGGTAGATTTATGTTTTTTACTTGTGATTTTTTGTAGG
	'gb_MW816063.1_'	TAGCTGTTTAATAACTGTTGAATGGTAGATTTATGTTTTTTACTTGTGATTTTTTGTAGG
	'gb_MW816001.1_'	TAGCTGTTTAATAACTGTTGAATGGTAGATTTATGTTTTTTACTTGTGATTTTTTGTAGG
	'gb_MT350345.1_'	TAGCTGTTTAATAACTGTTGAATGGTAGATTTATGTTTTTTACTTGTGATTTTTTGTAGG
	'gb_MW816099.1_'	TAGCTGTTTAATAACTGTTGAATGGTAGATTTATGTTTTTTACTTGTGATTTTTTGTAGG
	'gb_MW816071.1_'	TAGCTGTTTAATAACTGTTGAATGGTAGATTTATGTTTTTTACTTGTGATTTTTTGTAGG
	'gb_MW816067.1_'	TAGCTGTTTAATAACTGTTGAATGGTAGATTTATGTTTTTTACTTGTGATTTTTTGTAGG
	'gb_MW816059.1_'	TAGCTGTTTAATAACTGTTGAATGGTAGATTTATGTTTTTTACTTGTGATTTTTTGTAGG
	'gb_MW816035.1_'	TAGCTGTTTAATAACTGTTGAATGGTAGATTTATGTTTTTTACTTGTGATTTTTTGTAGG
	'gb_MW816031.1_'	TAGCTGTTTAATAACTGTTGAATGGTAGATTTATGTTTTTTACTTGTGATTTTTTGTAGG
	'gb_MW816016.1_'	TAGCTGTTTAATAACTGTTGAATGGTAGATTTATGTTTTTTACTTGTGATTTTTTGTAGG
	'gb_MW816010.1_'	TAGCTGTTTAATAACTGTTGAATGGTAGATTTATGTTTTTTACTTGTGATTTTTTGTAGG
	'gb_MW816003.1_'	TAGCTGTTTAATAACTGTTGAATGGTAGATTTATGTTTTTTACTTGTGATTTTTTGTAGG
	'gb_MW815981.1_'	TAGCTGTTTAATAACTGTTGAATGGTAGATTTATGTTTTTTACTTGTGATTTTTTGTAGG
	'gb_MW815978.1_'	TAGCTGTTTAATAACTGTTGAATGGTAGATTTATGTTTTTTACTTGTGATTTTTTGTAGG
	'gb_MK896857.1_'	TAGCTGTTTAATAACTGTTGAATGGTAGATTTATGTTTTTTACTTGTGATTTTTTGTAGG
	'gb_MH921839.1_'	TAGCTGTTTAATAACTGTTGAATGGTAGATTTATGTTTTTTACTTGTGATTTTTTGTAGG
	'gb_MW816085.1_'	TAGCTGTTTAATAACTGTTGAATGGTAGATTTATGTTTTTTACTTGTGATTTTTTGTAGG
	'gb_MT367405.1_'	TAGCTGTTTAATAACTGTTGAATGGTAGATTTATGTTTTTTACTTGTGATTTTTTGTAGG
	'gb_MT367397.1_'	TAGCTGTTTAATAACTGTTGAATGGTAGATTTATGTTTTTTACTTGTGATTTTTTGTAGG
	lcl_Query_39669	TCCTGTGTCTGATGATGAGTCACCTTCTCCTGATTCAACTACCTCACCTCCTGAAATTCR
	'gb_KX897164.1_'	TCCTGTGTCTGATGATGAGTCACCTTCTCCTGATTCAACTACCTCACCTCCTGAAATTCA
	'gb_KP670856.2_'	TCCTGTGTCTGATGATGAGTCACCTTCTCCTGATTCAACTACCTCACCTCCTGAAATTCA
	'gb_KP670855.2_'	TCCTGTGTCTGATGATGAGTCACCTTCTCCTGATTCAACTACCTCACCTCCTGAAATTCA
	'gb_KP670858.1_'	TCCTGTGTCTGATGATGAGTCACCTTCTCCTGATTCAACTACCTCACCTCCTGAAATTCA
	'gb_KP670857.1_'	TCCTGTGTCTGATGATGAGTCACCTTCTCCTGATTCAACTACCTCACCTCCTGAAATTCA
	'gb_JF800905.1_'	TCCTGTGTCTGATGATGAGTCACCTTCTCCTGATTCAACTACCTCACCTCCTGAAATTCA
	'gb_MK836313.1_'	TCCTGTGTCTGATGATGAGTCACCTTCTCCTGATTCAACTACCTCACCTCCTGAAATTCA
	'gb_MK492255.1_'	TCCTGTGTCTGATGATGAGTCACCTTCTCCTGATTCAACTACCTCACCTCCTGAAATTCA
	'gb_KP670860.1_'	TCCTGTGTCTGATGATGAGTCACCTTCTCCTGATTCAACTACCTCACCTCCTGAAATTCA
	'gb_KC857700.1_'	TCCTGTGTCTGATGATGAGTCACCTTCTCCTGATTCAACTACCTCACCTCCTGAAATTCA
	'gb_JX625134.1_'	TCCTGTGTCTGATGATGAGTCACCTTCTCCTGATTCAACTACCTCACCTCCTGAAATTCA
	'gb_MG923582.1_'	TCCTGTGTCTGATGATGAGTCACCTTCTCCTGATTCAACTACCTCACCTCCTGAAATTCA
	'gb_MW816046.1_'	TCCTGTGTCTGATGATGAGTCACCTTCTCCTGATTCAACTACCTCACCTCCTGAAATTCA
	'gb_MW816020.1_'	TCCTGTGTCTGATGATGAGTCACCTTCTCCTGATTCAACTACCTCACCTCCTGAAATTCA
	'gb_MW816018.1_'	TCCTGTGTCTGATGATGAGTCACCTTCTCCTGATTCAACTACCTCACCTCCTGAAATTCA
	'gb_MW816005.1_'	TCCTGTGTCTGATGATGAGTCACCTTCTCCTGATTCAACTACCTCACCTCCTGAAATTCA
	'gb_MW815986.1_'	TCCTGTGTCTGATGATGAGTCACCTTCTCCTGATTCAACTACCTCACCTCCTGAAATTCA
	'gb_MT950361.1_'	TCCTGTGTCTGATGATGAGTCACCTTCTCCTGATTCAACTACCTCACCTCCTGAAATTCA
	'gb_MT950360.1_'	TCCTGTGTCTGATGATGAGTCACCTTCTCCTGATTCAACTACCTCACCTCCTGAAATTCA
	'gb_MT113944.1_'	TCCTGTGTCTGATGATGAGTCACCTTCTCCTGATTCAACTACCTCACCTCCTGAAATTCA
	'gb_KJ019884.1_'	TCCTGTGTCTGATGATGAGTCACCTTCTCCTGATTCAACTACCTCACCTCCTGAAATTCA
	'gb_MN638757.1_'	TCCTGTGTCTGATGATGAGTCACCTTCTCCTGATTCAACTACCTCACCTCCTGAAATTCA
	'gb_MN307150.1_'	TCCTGTGTCTGATGATGAGTCACCTTCTCCTGATTCAACTACCTCACCTCCTGAAATTCA
	'gb_MW816078.1_'	TCCTGTGTCTGATGATGAGTCACCTTCTCCTGATTCAACTACCTCACCTCCTGAAATTCA
	'gb_MW816072.1_'	TCCTGTGTCTGATGATGAGTCACCTTCTCCTGATTCAACTACCTCACCTCCTGAAATTCA
	'gb_MW816057.1_'	TCCTGTGTCTGATGATGAGTCACCTTCTCCTGATTCAACTACCTCACCTCCTGAAATTCA
	'gb_MW816042.1_'	TCCTGTGTCTGATGATGAGTCACCTTCTCCTGATTCAACTACCTCACCTCCTGAAATTCA
	'gb_MW816038.1_'	TCCTGTGTCTGATGATGAGTCACCTTCTCCTGATTCAACTACCTCACCTCCTGAAATTCA
	'gb_MW816015.1_'	TCCTGTGTCTGATGATGAGTCACCTTCTCCTGATTCAACTACCTCACCTCCTGAAATTCA
	'gb_MW815997.1_'	TCCTGTGTCTGATGATGAGTCACCTTCTCCTGATTCAACTACCTCACCTCCTGAAATTCA
	'gb_MW815973.1_'	TCCTGTGTCTGATGATGAGTCACCTTCTCCTGATTCAACTACCTCACCTCCTGAAATTCA
	'gb_MN422295.1_'	TCCTGTGTCTGATGATGAGTCACCTTCTCCTGATTCAACTACCTCACCTCCTGAAATTCA
	'gb_MT941568.1_'	TCCTGTGTCTGATGATGAGTCACCTTCTCCTGATTCAACTACCTCACCTCCTGAAATTCA
	'gb_MK836312.1_'	TCCTGTGTCTGATGATGAGTCACCTTCTCCTGATTCAACTACCTCACCTCCTGAAATTCA
	'gb_MT367401.1_'	TCCTGTGTCTGATGATGAGTCACCTTCTCCTGATTCAACTACCTCACCTCCTGAAATTCA
	'gb_MT113942.1_'	TCCTGTGTCTGATGATGAGTCACCTTCTCCTGATTCAACTACCTCACCTCCTGAAATTCA
	'gb_MK883609.1_'	TCCTGTGTCTGATGATGAGTCACCTTCTCCTGATTCAACTACCTCACCTCCTGAAATTCA
	'gb_MG696129.1_'	TCCTGTGTCTGATGATGAGTCACCTTCTCCTGATTCAACTACCTCACCTCCTGAAATTCA
	'gb_KT963081.1_'	TCCTGTGTCTGATGATGAGTCACCTTCTCCTGATTCAACTACCTCACCTCCTGAAATTCA
	'gb_MH921844.1_'	TCCTGTGTCTGATGATGAGTCACCTTCTCCTGATTCAACTACCTCACCTCCTGAAATTCA
	'gb_MT367396.1_'	TCCTGTGTCTGATGATGAGTCACCTTCTCCTGATTCAACTACCTCACCTCCTGAAATTCA
	'gb_MW816086.1_'	TCCTGTGTCTGATGATGAGTCACCTTCTCCTGATTCAACTACCTCACCTCCTGAAATTCA
	'gb_MW816070.1_'	TCCTGTGTCTGATGATGAGTCACCTTCTCCTGATTCAACTACCTCACCTCCTGAAATTCA
	'gb_MW816049.1_'	TCCTGTGTCTGATGATGAGTCACCTTCTCCTGATTCAACTACCTCACCTCCTGAAATTCA
	'gb_MW816009.1_'	TCCTGTGTCTGATGATGAGTCACCTTCTCCTGATTCAACTACCTCACCTCCTGAAATTCA
	'gb_MW815994.1_'	TCCTGTGTCTGATGATGAGTCACCTTCTCCTGATTCAACTACCTCACCTCCTGAAATTCA
	'gb_MW815974.1_'	TCCTGTGTCTGATGATGAGTCACCTTCTCCTGATTCAACTACCTCACCTCCTGAAATTCA
	'gb_MT920215.1_'	TCCTGTGTCTGATGATGAGTCACCTTCTCCTGATTCAACTACCTCACCTCCTGAAATTCA
	'gb_MT367406.1_'	TCCTGTGTCTGATGATGAGTCACCTTCTCCTGATTCAACTACCTCACCTCCTGAAATTCA
	'gb_MN307146.1_'	TCCTGTGTCTGATGATGAGTCACCTTCTCCTGATTCAACTACCTCACCTCCTGAAATTCA
	'gb_MW816075.1_'	TCCTGTGTCTGATGATGAGTCACCTTCTCCTGATTCAACTACCTCACCTCCTGAAATTCA
	'gb_MH697601.1_'	TCCTGTGTCTGATGATGAGTCACCTTCTCCTGATTCAACTACCTCACCTCCTGAAATTCA
	'gb_MH697600.1_'	TCCTGTGTCTGATGATGAGTCACCTTCTCCTGATTCAACTACCTCACCTCCTGAAATTCA
	'gb_MG696144.1_'	TCCTGTGTCTGATGATGAGTCACCTTCTCCTGATTCAACTACCTCACCTCCTGAAATTCA
	'gb_MG696128.1_'	TCCTGTGTCTGATGATGAGTCACCTTCTCCTGATTCAACTACCTCACCTCCTGAAATTCA
	'gb_KC440171.1_'	TCCTGTGTCTGATGATGAGTCACCTTCTCCTGATTCAACTACCTCACCTCCTGAAATTCA
	'gb_MW816002.1_'	TCCTGTGTCTGATGATGAGTCACCTTCTCCTGATTCAACTACCTCACCTCCTGAAATTGA
	'gb_MT367395.1_'	TCCTGTGTCTGATGATGAGTCACCTTCTCCTGATTCAACTACCTCACCTCCTGAAATTCA
	'gb_MT113943.1_'	TCCTGTGTCTGATGATGAGTCACCTTCTCCTGATTCAACTACCTCACCTCCTGAAATTCA
	'gb_MN135993.1_'	TCCTGTGTCTGATGATGAGTCACCTTCTCCTGATTCAACTACCTCACCTCCTGAAATTCA
	'gb_MW816090.1_'	TCCTGTGTCTGATGATGAGTCACCTTCTCCTGATTCAACTACCTCACCTCCTGAAATTCA
	'gb_MW816087.1_'	TCCTGTGTCTGATGATGAGTCACCTTCTCCTGATTCAACTACCTCACCTCCTGAAATTCA
	'gb_MW816069.1_'	TCCTGTGTCTGATGATGAGTCACCTTCTCCTGATTCAACTACCTCACCTCCTGAAATTCA
	'gb_MW816068.1_'	TCCTGTGTCTGATGATGAGTCACCTTCTCCTGATTCAACTACCTCACCTCCTGAAATTCA
	'gb_MW816065.1_'	TCCTGTGTCTGATGATGAGTCACCTTCTCCTGATTCAACTACCTCACCTCCTGAAATTCA
	'gb_MW816055.1_'	TCCTGTGTCTGATGATGAGTCACCTTCTCCTGATTCAACTACCTCACCTCCTGAAATTCA
	'gb_MW816017.1_'	TCCTGTGTCTGATGATGAGTCACCTTCTCCTGATTCAACTACCTCACCTCCTGAAATTCA
	'gb_MW815993.1_'	TCCTGTGTCTGATGATGAGTCACCTTCTCCTGATTCAACTACCTCACCTCCTGAAATTCA
	'gb_MW815987.1_'	TCCTGTGTCTGATGATGAGTCACCTTCTCCTGATTCAACTACCTCACCTCCTGAAATTCA
	'gb_MW815983.1_'	TCCTGTGTCTGATGATGAGTCACCTTCTCCTGATTCAACTACCTCACCTCCTGAAATTCA
	'gb_MW815982.1_'	TCCTGTGTCTGATGATGAGTCACCTTCTCCTGATTCAACTACCTCACCTCCTGAAATTCA
	'gb_MW815977.1_'	TCCTGTGTCTGATGATGAGTCACCTTCTCCTGATTCAACTACCTCACCTCCTGAAATTCA
	'gb_MW815975.1_'	TCCTGTGTCTGATGATGAGTCACCTTCTCCTGATTCAACTACCTCACCTCCTGAAATTCA
	'gb_MT350346.1_'	TCCTGTGTCTGATGATGAGTCACCTTCTCCTGATTCAACTACCTCACCTCCTGAAATTCA
	'gb_MH697602.1_'	TCCTGTGTCTGATGATGAGTCACCTTCTCCTGATTCAACTACCTCACCTCCTGAAATTCA
	'gb_MH921836.1_'	TCCTGTGTCTGATGATGAGTCACCTTCTCCTGATTCAACTACCTCACCTCCTGAAATTCA
	'gb_MW816066.1_'	TCCTGTGTCTGATGATGAGTCACCTTCTCCTGATTCAACTACCTCACCTCCTGAAATTCA
	'gb_MT941567.1_'	TCCTGTGTCTGATGATGAGTCACCTTCTCCTGATTCAACTACCTCACCTCCTGAAATTCA
	'gb_MT367407.1_'	TCCTGTGTCTGATGATGAGTCACCTTCTCCTGATTCAACTACCTCACCTCCTGAAATTCA
	'dbj_LC530212.1_'	TCCTGTGTCTGATGATGAGTCACCTTCTCCTGATTCAACTACCTCACCTCCTGAAATTCA
	'gb_MK883612.1_'	TCCTGTGTCTGATGATGAGTCACCTTCTCCTGATTCAACTACCTCACCTCCTGAAATTCA
	'gb_MW816063.1_'	TCCTGTGTCTGATGATGAGTCACCTTCTCCTGATTCAACTACCTCACCTCCTGAAATTGA
	'gb_MW816001.1_'	TCCTGTGTCTGATGATGAGTCACCTTCTCCTGATTCAACTACCTCACCTCCTGAAATTCA
	'gb_MT350345.1_'	TCCTGTGTCTGATGATGAGTCACCTTCTCCTGATTCAACTACCTCACCTCCTGAAATTCA
	'gb_MW816099.1_'	TCCTGTGTCTGATGATGAGTCACCTTCTCCTGATTCAACTACCTCACCTCCTGAAATTCA
	'gb_MW816071.1_'	TCCTGTGTCTGATGATGAGTCACCTTCTCCTGATTCAACTACCTCACCTCCTGAAATTCA
	'gb_MW816067.1_'	TCCTGTGTCTGATGATGAGTCACCTTCTCCTGATTCAACTACCTCACCTCCTGAAATTCA
	'gb_MW816059.1_'	TCCTGTGTCTGATGATGAGTCACCTTCTCCTGATTCAACTACCTCACCTCCTGAAATTCA
	'gb_MW816035.1_'	TCCTGTGTCTGATGATGAGTCACCTTCTCCTGATTCAACTACCTCACCTCCTGAAATTCA
	'gb_MW816031.1_'	TCCTGTGTCTGATGATGAGTCACCTTCTCCTGATTCAACTACCTCACCTCCTGAAATTCA
	'gb_MW816016.1_'	TCCTGTGTCTGATGATGAGTCACCTTCTCCTGATTCAACTACCTCACCTCCTGAAATTCA
	'gb_MW816010.1_'	TCCTGTGTCTGATGATGAGTCACCTTCTCCTGATTCAACTACCTCACCTCCTGAAATTCA
	'gb_MW816003.1_'	TCCTGTGTCTGATGATGAGTCACCTTCTCCTGATTCAACTACCTCACCTCCTGAAATTCA
	'gb_MW815981.1_'	TCCTGTGTCTGATGATGAGTCACCTTCTCCTGATTCAACTACCTCACCTCCTGAAATTCA
	'gb_MW815978.1_'	TCCTGTGTCTGATGATGAGTCACCTTCTCCTGATTCAACTACCTCACCTCCTGAAATTCA
	'gb_MK896857.1_'	TCCTGTGTCTGATGATGAGTCACCTTCTCCTGATTCAACTACCTCACCTCCTGAAATTCA
	'gb_MH921839.1_'	TCCTGTGTCTGATGATGAGTCACCTTCTCCTGATTCAACTACCTCACCTCCTGAAATTCA
	'gb_MW816085.1_'	TCCTGTGTCTGATGATGAGTCACCTTCTCCTGATTCAACTACCTCACCTCCTGAAATTCA
	'gb_MT367405.1_'	TCCTGTGTCTGATGATGAGTCACCTTCTCCTGATTCAACTACCTCACCTCCTGAAATTCA
	'gb_MT367397.1_'	TCCTGTGTCTGATGATGAGTCACCTTCTCCTGATTCAACTACCTCACCTCCTGAAATTCA
	lcl_Query_39669	KGCGCCCGCACCTGCAWWCGTATGCAAGCCCATTCCTGTAAAGCSTCGGCCTGGGAAACG
	'gb_KX897164.1_'	GGCGCCCGCACCTGCAAACGTATGCAAGCCCATTCCTGTAAAGCCTAAGCCTGGGAAACG
	'gb_KP670856.2_'	GGCGCCCGCACCTGCAAACGTATGCAAGCCCATTCCTGTAAAGCCTAAGCCTGGGAAACG
	'gb_KP670855.2_'	GGCGCCCGCACCTGCAAACGTATGCAAGCCCATTCCTGTAAAGCCTAAGCCTGGGAAACG
	'gb_KP670858.1_'	GGCGCCCGCACCTGCAAACGTATGCAAGCCCATTCCTGTAAAGCCTAAGCCTGGGAAACG
	'gb_KP670857.1_'	GGCGCCCGCACCTGCAAACGTATGCAAGCCCATTCCTGTAAAGCCTAAGCCTGGGAAACG
	'gb_JF800905.1_'	GGCGCCCGCACCTGCAAACGTATGCAAGCCCATTCCTGTAAAGCCTAAGCCTGGGAAACG
	'gb_MK836313.1_'	GGCGCCCGCACCTGCAAACGTATGCAAGCCCATTCCTGTAAAGCCTAAGCCTGGGAAACG
	'gb_MK492255.1_'	GGCGCCCGCACCTGCAAACGTATGCAAGCCCATTCCTGTAAAGCCTAAGCCTGGGAAACG
	'gb_KP670860.1_'	GGCGCCCGCACCTGCAAACGTATGCAAGCCCATTCCTGTAAAGCCTAAGCCTGGGAAACG
	'gb_KC857700.1_'	GGCGCCCGCACCTGCAAACGTATGCAAGCCCATTCCTGTAAAGCCTAAGCCTGGGAAACG
	'gb_JX625134.1_'	GGCGCCCGCACCTGCAAACGTATGCAAGCCCATTCCTGTAAAGCCTAAGCCTGGGAAACG
	'gb_MG923582.1_'	GGCGCCCGCACCTGCAAACGTATGCAAGCCCATTCCTGTAAAGCCTAAGCCTGGGAAACG
	'gb_MW816046.1_'	GGCGCCCGCACCTGCAAACGTATGCAAGCCCATTCCTGTAAAGCCTAAGCCTGGGAAACG
	'gb_MW816020.1_'	GGCGCCCGCACCTGCAAACGTATGCAAGCCCATTCCTGTAAAGCCTAAGCCTGGGAAACG
	'gb_MW816018.1_'	GGCGCCCGCACCTGCAAACGTATGCAAGCCCATTCCTGTAAAGCCTAAGCCTGGGAAACG
	'gb_MW816005.1_'	GGCGCCCGCACCTGCAAACGTATGCAAGCCCATTCCTGTAAAGCCTAAGCCTGGGAAACG
	'gb_MW815986.1_'	GGCGCCCGCACCTGCAAACGTATGCAAGCCCATTCCTGTAAAGCCTAAGCCTGGGAAACG
	'gb_MT950361.1_'	GGCGCCCGCACCTGCAAACGTATGCAAGCCCATTCCTGTAAAGCCTAAGCCTGGGAAACG
	'gb_MT950360.1_'	GGCGCCCGCACCTGCAAACGTATGCAAGCCCATTCCTGTAAAGCCTAAGCCTGGGAAACG
	'gb_MT113944.1_'	GGCGCCCGCACCTGCAAACGTATGCAAGCCCATTCCTGTAAAGCCTAAGCCTGGGAAACG
	'gb_KJ019884.1_'	GGCGCCCGCACCTGCAAACGTATGCAAGCCCATTCCTGTAAAGCCTAAGCCTGGGAAACG
	'gb_MN638757.1_'	GGCGCCCGCACCTGCAAACGTATGCAAGCCCATTCCTGTAAAGCCTAAGCCTGGGAAACG
	'gb_MN307150.1_'	GGCGCCCGCACCTGCAAACGTATGCAAGCCCATTCCTGTAAAGCCTAAGCCTGGGAAACG
	'gb_MW816078.1_'	GGCGCCCGCACCTGCAAACGTATGCAAGCCCATTCCTGTAAAGCCTAAGCCTGGGAAACG
	'gb_MW816072.1_'	GGCGCCCGCACCTGCAAACGTATGCAAGCCCATTCCTGTAAAGCCTAAGCCTGGGAAACG
	'gb_MW816057.1_'	GGCGCCCGCACCTGCAAACGTATGCAAGCCCATTCCTGTAAAGCCTAAGCCTGGGAAACG
	'gb_MW816042.1_'	GGCGCCCGCACCTGCAAACGTATGCAAGCCCATTCCTGTAAAGCCTAAGCCTGGGAAACG
	'gb_MW816038.1_'	GGCGCCCGCACCTGCAAACGTATGCAAGCCCATTCCTGTAAAGCCTAAGCCTGGGAAACG
	'gb_MW816015.1_'	GGCGCCCGCACCTGCAAACGTATGCAAGCCCATTCCTGTAAAGCCTAAGCCTGGGAAACG
	'gb_MW815997.1_'	GGCGCCCGCACCTGCAAACGTATGCAAGCCCATTCCTGTAAAGCCTAAGCCTGGGAAACG
	'gb_MW815973.1_'	GGCGCCCGCACCTGCAAACGTATGCAAGCCCATTCCTGTAAAGCCTAAGCCTGGGAAACG
	'gb_MN422295.1_'	GGCGCCCGCACCTGCAAACGTATGCAAGCCCATTCCTGTAAAGCCTAAGCCTGGGAAACG
	'gb_MT941568.1_'	GGCGCCCGCACCTGCAAACGTATGCAAGCCCATTCCTGTAAAGCCTAAGCCTGGGAAACG
	'gb_MK836312.1_'	GGCGCCCGCACCTGCAAACGTATGCAAGCCCATTCCTGTAAAGCCTAAGCCTGGGAAACG
	'gb_MT367401.1_'	GGCGCCCGCACCTGCAAACGTATGCAAGCCCATTCCTGTAAAGCCTAAGCCTGGGAAACG
	'gb_MT113942.1_'	GGCGCCCGCACCTGCAAACGTATGCAAGCCCATTCCTGTAAAGCCTAAGCCTGGGAAACG
	'gb_MK883609.1_'	GGCGCCCGCACCTGCAAACGTATGCAAGCCCATTCCTGTAAAGCCTAAGCCTGGGAAACG
	'gb_MG696129.1_'	GGCGCCCGCACCTGCAAACGTATGCAAGCCCATTCCTGTAAAGCCTAAGCCTGGGAAACG
	'gb_KT963081.1_'	GGCGCCCGCACCTGCAAACGTATGCAAGCCCATTCCTGTAAAGCCTAAGCCTGGGAAACG
	'gb_MH921844.1_'	GGCGCCCGCACCTGCAAACGTATGCAAGCCCATTCCTGTAAAGCCTAAGCCTGGGAAACG
	'gb_MT367396.1_'	GGCGCCCGCACCTGCAAACGTATGCAAGCCCATTCCTGTAAAGCCTAAGCCTGGGAAACG
	'gb_MW816086.1_'	GGCGCCCGCACCTGCAAACGTATGCAAGCCCATTCCTGTAAAGCCTAAGCCTGGGAAACG
	'gb_MW816070.1_'	GGCGCCCGCACCTGCAAACGTATGCAAGCCCATTCCTGTAAAGCCTAAGCCTGGGAAACG
	'gb_MW816049.1_'	GGCGCCCGCACCTGCAAACGTATGCAAGCCCATTCCTGTAAAGCCTAAGCCTGGGAAACG
	'gb_MW816009.1_'	GGCGCCCGCACCTGCAAACGTATGCAAGCCCATTCCTGTAAAGCCTAAGCCTGGGAAACG
	'gb_MW815994.1_'	GGCGCCCGCACCTGCAAACGTATGCAAGCCCATTCCTGTAAAGCCTAAGCCTGGGAAACG
	'gb_MW815974.1_'	GGCGCCCGCACCTGCAAACGTATGCAAGCCCATTCCTGTAAAGCCTAAGCCTGGGAAACG
	'gb_MT920215.1_'	GGCGCCCGCACCTGCAAACGTATGCAAGCCCATTCCTGTAAAGCCTAAGCCTGGGAAACG
	'gb_MT367406.1_'	GGCGCCCGCACCTGCAAACGTATGCAAGCCCATTCCTGTAAAGCCTAAGCCTGGGAAACG
	'gb_MN307146.1_'	GGCGCCCGCACCTGCAAACGTATGCAAGCCCATTCCTGTAAAGCCTAAGCCTGGGAAACG
	'gb_MW816075.1_'	GGCGCCCGCACCTGCAAACGTATGCAAGCCCATTCCTGTAAAGCCTAAGCCTGGGAAACG
	'gb_MH697601.1_'	GGCGCCCGCACCTGCAAACGTATGCAAGCCCATTCCTGTAAAGCCTAAGCCTGGGAAACG
	'gb_MH697600.1_'	GGCGCCCGCACCTGCAAACGTATGCAAGCCCATTCCTGTAAAGCCTAAGCCTGGGAAACG
	'gb_MG696144.1_'	GGCGCCCGCACCTGCAAACGTATGCAAGCCCATTCCTGTAAAGCCTAAGCCTGGGAAACG
	'gb_MG696128.1_'	GGCGCCCGCACCTGCAAACGTATGCAAGCCCATTCCTGTAAAGCCTAAGCCTGGGAAACG
	'gb_KC440171.1_'	GGCGCCCGCACCTGCAAACGTATGCAAGCCCATTCCTGTAAAGCCTAAGCCTGGGAAACG
	'gb_MW816002.1_'	GGCGCCCGCACCTGCAAACGTATGCAAGCCCATTCCTGTAAAGCCTAAGCCTGGGAAACG
	'gb_MT367395.1_'	GGCGCCCGCACCTGCAAACGTATGCAAGCCCATTCCTGTAAAGCCTAAGCCTGGGAAACG
	'gb_MT113943.1_'	GGCGCCCGCACCTGCAAACGTATGCAAGCCCATTCCTGTAAAGCCTAAGCCTGGGAAACG
	'gb_MN135993.1_'	GGCGCCCGCACCTGCAAACGTATGCAAGCCCATTCCTGTAAAGCCTAAGCCTGGGAAACG
	'gb_MW816090.1_'	GGCGCCCGCACCTGCAAACGTATGCAAGCCCATTCCTGTAAAGCCTAAGCCTGGGAAACG
	'gb_MW816087.1_'	GGCGCCCGCACCTGCAAACGTATGCAAGCCCATTCCTGTAAAGCCTAAGCCTGGGAAACG
	'gb_MW816069.1_'	GGCGCCCGCACCTGCAAACGTATGCAAGCCCATTCCTGTAAAGCCTAAGCCTGGGAAACG
	'gb_MW816068.1_'	GGCGCCCGCACCTGCAAACGTATGCAAGCCCATTCCTGTAAAGCCTAAGCCTGGGAAACG
	'gb_MW816065.1_'	GGCGCCCGCACCTGCAAACGTATGCAAGCCCATTCCTGTAAAGCCTAAGCCTGGGAAACG
	'gb_MW816055.1_'	GGCGCCCGCACCTGCAAACGTATGCAAGCCCATTCCTGTAAAGCCTAAGCCTGGGAAACG
	'gb_MW816017.1_'	GGCGCCCGCACCTGCAAACGTATGCAAGCCCATTCCTGTAAAGCCTAAGCCTGGGAAACG
	'gb_MW815993.1_'	GGCGCCCGCACCTGCAAACGTATGCAAGCCCATTCCTGTAAAGCCTAAGCCTGGGAAACG
	'gb_MW815987.1_'	GGCGCCCGCACCTGCAAACGTATGCAAGCCCATTCCTGTAAAGCCTAAGCCTGGGAAACG
	'gb_MW815983.1_'	GGCGCCCGCACCTGCAAACGTATGCAAGCCCATTCCTGTAAAGCCTAAGCCTGGGAAACG
[truncated: 56,491 more rows]
