# Supplementary material for: Reconstructing Prehistoric Viral Genomes from Neanderthal Sequencing Data
Source: Viruses. 2024 May 27;16(6):856. doi: 10.3390/v16060856 (PMC11209150; doi:10.3390/v16060856)
Supplement: Supplementary file 1 [file viruses-16-00856-s001.zip › Supplementary Data S6 - Papillomavirus HPV12-N1 MegaBlast alignment.nex]

#NEXUS
begin taxa;
	dimensions ntax=73;
	taxlabels
	lcl_Query_220821
	'emb_X74466.1_'
	'gb_MK620843.1_'
	'gb_MH777286.2_'
	'gb_U85660.1_HPU85660'
	'emb_FM955841.1_'
	'gb_MH777358.2_'
	'gb_M12737.1_PPH8CG'
	'emb_FM955838.1_'
	'dbj_D90252.1_PPH5BCG'
	'gb_JN211194.1_'
	'gb_U31785.1_HPU31785'
	'gb_JF304769.1_'
	'gb_M22961.1_PPHDELCG'
	'ref_NC_001531.1_'
	'gb_M17463.1_PPH5CG'
	'gb_M32305.1_PPH47CG'
	'gb_HM999995.1_'
	'gb_DQ080001.1_'
	'emb_X74471.1_'
	'gb_MK620822.1_'
	'gb_U31779.1_HPU31779'
	'emb_X74467.1_'
	'gb_KY969593.1_'
	'gb_U31778.1_HPU31778'
	'ref_NC_015692.1_'
	'gb_GU014533.1_'
	'emb_AM922325.1_'
	'dbj_D26561.1_'
	'dbj_D26561.1__2'
	'gb_MT813064.1_'
	'emb_X74470.1_'
	'gb_MF588677.1_'
	'gb_MH777271.2_'
	'gb_GQ845446.1_'
	'gb_KP768220.1_'
	'gb_KC752026.1_'
	'dbj_D50545.1_PPHE7A'
	'gb_MK620826.1_'
	'gb_M73054.1_PPHL1C'
	'dbj_D00203.1_PPH25E1'
	'gb_KP768223.1_'
	'gb_KX781287.1_'
	'gb_HM999997.1_'
	'gb_M96303.1_PPHE1DB'
	'emb_Y15173.1_'
	'gb_M96282.1_PPHL1DD'
	'emb_HE963025.1_'
	'gb_M72882.1_PPHE2A'
	'emb_X74649.1_'
	'emb_X74647.1_'
	'gb_EF028290.1_'
	'emb_X74651.1_'
	'emb_X74645.1_'
	'emb_X74653.1_'
	'gb_MH777306.1_'
	'gb_U21872.1_HPU21872'
	'emb_AJ619985.1_'
	'emb_X74468.1_'
	'emb_AJ606877.1_'
	'gb_AY204696.1_'
	'gb_L38911.1_PPHL1AC'
	'gb_KX781286.1_'
	'emb_X52061.1_'
	'gb_AY040280.1_'
	'emb_X74620.1_'
	'emb_X74619.1_'
	'emb_X74621.1_'
	'emb_X74618.1_'
	'gb_M73053.1_PPHL1B'
	'gb_AY040279.1_'
	'gb_M73055.1_PPHL1D'
	'dbj_D00204.1_PPH19NC'
;
end;
begin characters;
	dimensions nchar=7538;
	format datatype=dna missing=? gap=- interleave=yes;
	matrix
	lcl_Query_220821	TGTACCAGGTGCGKTCCGATTTCCCAATAGCACATTATACTAGATTGTTGTTGCCAACTA
	'emb_X74466.1_'	TGTACCAGGTGCGGTACGATTTCCCAATAGCACATTATACTAGATTGTTGTTGCCAACTA
	'gb_MK620843.1_'	------------------------------------------------------------
	'gb_MH777286.2_'	------------------------------------------------------------
	'gb_U85660.1_HPU85660'	------------------------------------------------------------
	'emb_FM955841.1_'	------------------------------------------------------------
	'gb_MH777358.2_'	------------------------------------------------------------
	'gb_M12737.1_PPH8CG'	------------------------------------------------------------
	'emb_FM955838.1_'	------------------------------------------------------------
	'dbj_D90252.1_PPH5BCG'	------------------------------------------------------------
	'gb_JN211194.1_'	------------------------------------------------------------
	'gb_U31785.1_HPU31785'	------------------------------------------------------------
	'gb_JF304769.1_'	------------------------------------------------------------
	'gb_M22961.1_PPHDELCG'	------------------------------------------------------------
	'ref_NC_001531.1_'	------------------------------------------------------------
	'gb_M17463.1_PPH5CG'	------------------------------------------------------------
	'gb_M32305.1_PPH47CG'	------------------------------------------------------------
	'gb_HM999995.1_'	------------------------------------------------------------
	'gb_DQ080001.1_'	------------------------------------------------------------
	'emb_X74471.1_'	------------------------------------------------------------
	'gb_MK620822.1_'	------------------------------------------------------------
	'gb_U31779.1_HPU31779'	------------------------------------------------------------
	'emb_X74467.1_'	------------------------------------------------------------
	'gb_KY969593.1_'	------------------------------------------------------------
	'gb_U31778.1_HPU31778'	------------------------------------------------------------
	'ref_NC_015692.1_'	------------------------------------------------------------
	'gb_GU014533.1_'	------------------------------------------------------------
	'emb_AM922325.1_'	------------------------------------------------------------
	'dbj_D26561.1_'	------------------------------------------------------------
	'dbj_D26561.1__2'	------------------------------------------------------------
	'gb_MT813064.1_'	------------------------------------------------------------
	'emb_X74470.1_'	------------------------------------------------------------
	'gb_MF588677.1_'	------------------------------------------------------------
	'gb_MH777271.2_'	------------------------------------------------------------
	'gb_GQ845446.1_'	------------------------------------------------------------
	'gb_KP768220.1_'	------------------------------------------------------------
	'gb_KC752026.1_'	------------------------------------------------------------
	'dbj_D50545.1_PPHE7A'	------------------------------------------------------------
	'gb_MK620826.1_'	------------------------------------------------------------
	'gb_M73054.1_PPHL1C'	------------------------------------------------------------
	'dbj_D00203.1_PPH25E1'	------------------------------------------------------------
	'gb_KP768223.1_'	------------------------------------------------------------
	'gb_KX781287.1_'	------------------------------------------------------------
	'gb_HM999997.1_'	------------------------------------------------------------
	'gb_M96303.1_PPHE1DB'	------------------------------------------------------------
	'emb_Y15173.1_'	------------------------------------------------------------
	'gb_M96282.1_PPHL1DD'	------------------------------------------------------------
	'emb_HE963025.1_'	------------------------------------------------------------
	'gb_M72882.1_PPHE2A'	------------------------------------------------------------
	'emb_X74649.1_'	------------------------------------------------------------
	'emb_X74647.1_'	------------------------------------------------------------
	'gb_EF028290.1_'	------------------------------------------------------------
	'emb_X74651.1_'	------------------------------------------------------------
	'emb_X74645.1_'	------------------------------------------------------------
	'emb_X74653.1_'	------------------------------------------------------------
	'gb_MH777306.1_'	------------------------------------------------------------
	'gb_U21872.1_HPU21872'	------------------------------------------------------------
	'emb_AJ619985.1_'	------------------------------------------------------------
	'emb_X74468.1_'	------------------------------------------------------------
	'emb_AJ606877.1_'	------------------------------------------------------------
	'gb_AY204696.1_'	------------------------------------------------------------
	'gb_L38911.1_PPHL1AC'	------------------------------------------------------------
	'gb_KX781286.1_'	------------------------------------------------------------
	'emb_X52061.1_'	------------------------------------------------------------
	'gb_AY040280.1_'	------------------------------------------------------------
	'emb_X74620.1_'	------------------------------------------------------------
	'emb_X74619.1_'	------------------------------------------------------------
	'emb_X74621.1_'	------------------------------------------------------------
	'emb_X74618.1_'	------------------------------------------------------------
	'gb_M73053.1_PPHL1B'	------------------------------------------------------------
	'gb_AY040279.1_'	------------------------------------------------------------
	'gb_M73055.1_PPHL1D'	------------------------------------------------------------
	'dbj_D00204.1_PPH19NC'	------------------------------------------------------------
	lcl_Query_220821	CCATCATCAGTTTCAAGTTTTTGCCTGTNTCGCACAGCAGGCCGATCAGCAGACAGTGRC
	'emb_X74466.1_'	CCATCATCAGTTTCAAGTTTTTGCCTGTATCGCACAGCAGGCCGATCAGCAGACAGTGAC
	'gb_MK620843.1_'	------------------------------------------------------------
	'gb_MH777286.2_'	------------------------------------------------------------
	'gb_U85660.1_HPU85660'	------------------------------------------------------------
	'emb_FM955841.1_'	------------------------------------------------------------
	'gb_MH777358.2_'	------------------------------------------------------------
	'gb_M12737.1_PPH8CG'	------------------------------------------------------------
	'emb_FM955838.1_'	------------------------------------------------------------
	'dbj_D90252.1_PPH5BCG'	------------------------------------------------------------
	'gb_JN211194.1_'	------------------------------------------------------------
	'gb_U31785.1_HPU31785'	------------------------------------------------------------
	'gb_JF304769.1_'	------------------------------------------------------------
	'gb_M22961.1_PPHDELCG'	------------------------------------------------------------
	'ref_NC_001531.1_'	------------------------------------------------------------
	'gb_M17463.1_PPH5CG'	------------------------------------------------------------
	'gb_M32305.1_PPH47CG'	------------------------------------------------------------
	'gb_HM999995.1_'	------------------------------------------------------------
	'gb_DQ080001.1_'	------------------------------------------------------------
	'emb_X74471.1_'	------------------------------------------------------------
	'gb_MK620822.1_'	------------------------------------------------------------
	'gb_U31779.1_HPU31779'	------------------------------------------------------------
	'emb_X74467.1_'	------------------------------------------------------------
	'gb_KY969593.1_'	------------------------------------------------------------
	'gb_U31778.1_HPU31778'	------------------------------------------------------------
	'ref_NC_015692.1_'	------------------------------------------------------------
	'gb_GU014533.1_'	------------------------------------------------------------
	'emb_AM922325.1_'	------------------------------------------------------------
	'dbj_D26561.1_'	------------------------------------------------------------
	'dbj_D26561.1__2'	------------------------------------------------------------
	'gb_MT813064.1_'	------------------------------------------------------------
	'emb_X74470.1_'	------------------------------------------------------------
	'gb_MF588677.1_'	------------------------------------------------------------
	'gb_MH777271.2_'	------------------------------------------------------------
	'gb_GQ845446.1_'	------------------------------------------------------------
	'gb_KP768220.1_'	------------------------------------------------------------
	'gb_KC752026.1_'	------------------------------------------------------------
	'dbj_D50545.1_PPHE7A'	------------------------------------------------------------
	'gb_MK620826.1_'	------------------------------------------------------------
	'gb_M73054.1_PPHL1C'	------------------------------------------------------------
	'dbj_D00203.1_PPH25E1'	------------------------------------------------------------
	'gb_KP768223.1_'	------------------------------------------------------------
	'gb_KX781287.1_'	------------------------------------------------------------
	'gb_HM999997.1_'	------------------------------------------------------------
	'gb_M96303.1_PPHE1DB'	------------------------------------------------------------
	'emb_Y15173.1_'	------------------------------------------------------------
	'gb_M96282.1_PPHL1DD'	------------------------------------------------------------
	'emb_HE963025.1_'	------------------------------------------------------------
	'gb_M72882.1_PPHE2A'	------------------------------------------------------------
	'emb_X74649.1_'	------------------------------------------------------------
	'emb_X74647.1_'	------------------------------------------------------------
	'gb_EF028290.1_'	------------------------------------------------------------
	'emb_X74651.1_'	------------------------------------------------------------
	'emb_X74645.1_'	------------------------------------------------------------
	'emb_X74653.1_'	------------------------------------------------------------
	'gb_MH777306.1_'	------------------------------------------------------------
	'gb_U21872.1_HPU21872'	------------------------------------------------------------
	'emb_AJ619985.1_'	------------------------------------------------------------
	'emb_X74468.1_'	------------------------------------------------------------
	'emb_AJ606877.1_'	------------------------------------------------------------
	'gb_AY204696.1_'	------------------------------------------------------------
	'gb_L38911.1_PPHL1AC'	------------------------------------------------------------
	'gb_KX781286.1_'	------------------------------------------------------------
	'emb_X52061.1_'	------------------------------------------------------------
	'gb_AY040280.1_'	------------------------------------------------------------
	'emb_X74620.1_'	------------------------------------------------------------
	'emb_X74619.1_'	------------------------------------------------------------
	'emb_X74621.1_'	------------------------------------------------------------
	'emb_X74618.1_'	------------------------------------------------------------
	'gb_M73053.1_PPHL1B'	------------------------------------------------------------
	'gb_AY040279.1_'	------------------------------------------------------------
	'gb_M73055.1_PPHL1D'	------------------------------------------------------------
	'dbj_D00204.1_PPH19NC'	------------------------------------------------------------
	lcl_Query_220821	AGACAKGACGCCTGAGCTGCCCACAACTATTGRGTTAKCYGACCTTTKAGATATACCTTT
	'emb_X74466.1_'	AGACAGTACGCCTGAGCTGCCCACAACTATTGAGTTAGCTGACCTTTTAGATATACCTTT
	'gb_MK620843.1_'	------------------------------------------------------------
	'gb_MH777286.2_'	------------TGAGCTGCCCACAACTATTGAGTTAGCTGACCTCTTACAAATTCCTTT
	'gb_U85660.1_HPU85660'	------------TGAACTGCCCACAACTATTGAGTTAGCTGACCTCTTACAAATTCCTTT
	'emb_FM955841.1_'	-----------CTGAGCTTCCCACATCAATTGAGTTAGCAGATCTATTAGAGATACCATT
	'gb_MH777358.2_'	------------------------------------------------------------
	'gb_M12737.1_PPH8CG'	------------------------------------------------------------
	'emb_FM955838.1_'	------------------------------------------------AGGTATACCTTT
	'dbj_D90252.1_PPH5BCG'	----------------------------------------------------ATCCCTTT
	'gb_JN211194.1_'	----------------------------------------------------ATCCCTTT
	'gb_U31785.1_HPU31785'	------------------------------------------------------------
	'gb_JF304769.1_'	------------------------------------------------------------
	'gb_M22961.1_PPHDELCG'	------------------------------------------------------------
	'ref_NC_001531.1_'	------------------------------------------------------------
	'gb_M17463.1_PPH5CG'	------------------------------------------------------------
	'gb_M32305.1_PPH47CG'	------------------------------------------------AGACATACCTTT
	'gb_HM999995.1_'	------------------------------------------------------------
	'gb_DQ080001.1_'	------------------------------------------------------------
	'emb_X74471.1_'	------------------------------------------------------------
	'gb_MK620822.1_'	------------------------------------------------------------
	'gb_U31779.1_HPU31779'	------------------------------------------------------------
	'emb_X74467.1_'	------------------------------------------------------------
	'gb_KY969593.1_'	------------------------------------------------------------
	'gb_U31778.1_HPU31778'	------------------------------------------------------------
	'ref_NC_015692.1_'	------------------------------------------------------------
	'gb_GU014533.1_'	------------------------------------------------------------
	'emb_AM922325.1_'	------------------------------------------------------------
	'dbj_D26561.1_'	----------------------------------------------------ATCCCTTT
	'dbj_D26561.1__2'	------------------------------------------------------------
	'gb_MT813064.1_'	------------------------------------------------------------
	'emb_X74470.1_'	------------------------------------------------------------
	'gb_MF588677.1_'	------------------------------------------------------------
	'gb_MH777271.2_'	------------------------------------------------------------
	'gb_GQ845446.1_'	------------------------------------------------------------
	'gb_KP768220.1_'	------------------------------------------------------------
	'gb_KC752026.1_'	------------------------------------------------------------
	'dbj_D50545.1_PPHE7A'	------------------------------------------------------------
	'gb_MK620826.1_'	------------------------------------------------------------
	'gb_M73054.1_PPHL1C'	------------------------------------------------------------
	'dbj_D00203.1_PPH25E1'	------------------------------------------------------------
	'gb_KP768223.1_'	------------------------------------------------------------
	'gb_KX781287.1_'	------------------------------------------------------------
	'gb_HM999997.1_'	------------------------------------------------------------
	'gb_M96303.1_PPHE1DB'	------------------------------------------------------------
	'emb_Y15173.1_'	------------------------------------------------------------
	'gb_M96282.1_PPHL1DD'	------------------------------------------------------------
	'emb_HE963025.1_'	------------------------------------------------------------
	'gb_M72882.1_PPHE2A'	------------------------------------------------------------
	'emb_X74649.1_'	------------------------------------------------------------
	'emb_X74647.1_'	------------------------------------------------------------
	'gb_EF028290.1_'	------------------------------------------------------------
	'emb_X74651.1_'	------------------------------------------------------------
	'emb_X74645.1_'	------------------------------------------------------------
	'emb_X74653.1_'	------------------------------------------------------------
	'gb_MH777306.1_'	------------------------------------------------------------
	'gb_U21872.1_HPU21872'	------------------------------------------------------------
	'emb_AJ619985.1_'	------------------------------------------------------------
	'emb_X74468.1_'	------------------------------------------------------------
	'emb_AJ606877.1_'	------------------------------------------------------------
	'gb_AY204696.1_'	------------------------------------------------------------
	'gb_L38911.1_PPHL1AC'	------------------------------------------------------------
	'gb_KX781286.1_'	------------------------------------------------------------
	'emb_X52061.1_'	------------------------------------------------------------
	'gb_AY040280.1_'	------------------------------------------------------------
	'emb_X74620.1_'	------------------------------------------------------------
	'emb_X74619.1_'	------------------------------------------------------------
	'emb_X74621.1_'	------------------------------------------------------------
	'emb_X74618.1_'	------------------------------------------------------------
	'gb_M73053.1_PPHL1B'	------------------------------------------------------------
	'gb_AY040279.1_'	------------------------------------------------------------
	'gb_M73055.1_PPHL1D'	------------------------------------------------------------
	'dbj_D00204.1_PPH19NC'	------------------------------------------------------------
	lcl_Query_220821	ACTTGACTGTTTGGTWCCTTGCAATTTTTGCGGAAAGTTCTTAGATTTTCTGGAAGTGTG
	'emb_X74466.1_'	AGTTGACTGTTTGGTACCTTGCAATTTTTGCGGAAAGTTCTTAGATTTTCTGGAAGTGTG
	'gb_MK620843.1_'	------------------------------------------------------------
	'gb_MH777286.2_'	AGTTGATTGCTTAGTGCCTTGCAACTTCTGTGGAAGGTTCTTAGATTTTTTGGAGGTTTG
	'gb_U85660.1_HPU85660'	AGTTGATTGCTTAGTGCCTTGCAACTTCTGTGGAAGGTTCTTAGATTTTTTGGAGGTTTG
	'emb_FM955841.1_'	GGTAGATTGTTTAATACCTTGTAATTTCTGTGGGAGGTTTTTAGATTATTTAGAGCTTTG
	'gb_MH777358.2_'	----GATTGTCTGTTGCCTTGTAATTTTTGTGGGAAGTTTTTAGATTTGTTAGAAGTATT
	'gb_M12737.1_PPH8CG'	----GACTGTTCAGTACCGTGCAACTTTTGTGGTAACTTTTTGGATTTCTTAGAACTGTG
	'emb_FM955838.1_'	AGTGGATTGTTTATTGCCTTGCAATTTTTGTGGAAAATTTTTAGATTTTTTGGAGGTTTG
	'dbj_D90252.1_PPH5BCG'	A-TTGATTGTATAATACCTTGCAATTTTTGTGGTAAATTTTTAAATTATTTGGAAGCCTG
	'gb_JN211194.1_'	A-TTGATTGTATAATACCTTGCAATTTTTGTGGTAAATTTTTAAATTATTTGGAAGCCTG
	'gb_U31785.1_HPU31785'	----GACTGTCTAATACCTTGTAACTTTTGTGGCAAATTTTTAGATTATTTAGAAGCTTG
	'gb_JF304769.1_'	----------------CCGTGCAACTTTTGTGGCAAATTTTTAGATTATTTGGAAGCTTG
	'gb_M22961.1_PPHDELCG'	--TTGATTGTTTAATACCTTGCAATTTCTGTGGCAACTTTCTAAATTATTTGGAAGCTTG
	'ref_NC_001531.1_'	--TTGATTGTTTAATACCTTGCAATTTCTGTGGCAACTTTCTAAATTATTTGGAAGCTTG
	'gb_M17463.1_PPH5CG'	--TTGATTGTTTAATACCTTGCAATTTCTGTGGCAACTTTCTAAATTATTTGGAAGCTTG
	'gb_M32305.1_PPH47CG'	AGTAGATTGTTTGCTACCTTGCAACTTTTGTGGAGATTTCTT-GACTATTTAGAAGTTTG
	'gb_HM999995.1_'	----------------CCTTGCAACTTTTGTGGTAAATTTTTAGATTATTTGGAATCCTG
	'gb_DQ080001.1_'	------------------------------------------------------------
	'emb_X74471.1_'	------------------------------------------------------------
	'gb_MK620822.1_'	------------------------------------------------------------
	'gb_U31779.1_HPU31779'	------------------------------------------------------------
	'emb_X74467.1_'	------------------------------------------------------------
	'gb_KY969593.1_'	------------------------------------------------------------
	'gb_U31778.1_HPU31778'	------------------------------------------------------------
	'ref_NC_015692.1_'	------------------------------------------------------------
	'gb_GU014533.1_'	------------------------------------------------------------
	'emb_AM922325.1_'	------------------------------------------------------------
	'dbj_D26561.1_'	A-TTGATTGTATAATACCTTGCAATTTTTGTGGTAAATTTTTAAATTATTTGGAAGCCTG
	'dbj_D26561.1__2'	------------------------------------------------------------
	'gb_MT813064.1_'	------------------------------------------------------------
	'emb_X74470.1_'	------------------------------------------------------------
	'gb_MF588677.1_'	------------------------------------------------------------
	'gb_MH777271.2_'	------------------------------------------------------------
	'gb_GQ845446.1_'	------------------------------------------------------------
	'gb_KP768220.1_'	------------------------------------------------------------
	'gb_KC752026.1_'	------------------------------------------------------------
	'dbj_D50545.1_PPHE7A'	------------------------------------------------------------
	'gb_MK620826.1_'	------------------------------------------------------------
	'gb_M73054.1_PPHL1C'	------------------------------------------------------------
	'dbj_D00203.1_PPH25E1'	------------------------------------------------------------
	'gb_KP768223.1_'	------------------------------------------------------------
	'gb_KX781287.1_'	------------------------------------------------------------
	'gb_HM999997.1_'	------------------------------------------------------------
	'gb_M96303.1_PPHE1DB'	------------------------------------------------------------
	'emb_Y15173.1_'	------------------------------------------------------------
	'gb_M96282.1_PPHL1DD'	------------------------------------------------------------
	'emb_HE963025.1_'	------------------------------------------------------------
	'gb_M72882.1_PPHE2A'	------------------------------------------------------------
	'emb_X74649.1_'	------------------------------------------------------------
	'emb_X74647.1_'	------------------------------------------------------------
	'gb_EF028290.1_'	------------------------------------------------------------
	'emb_X74651.1_'	------------------------------------------------------------
	'emb_X74645.1_'	------------------------------------------------------------
	'emb_X74653.1_'	------------------------------------------------------------
	'gb_MH777306.1_'	------------------------------------------------------------
	'gb_U21872.1_HPU21872'	------------------------------------------------------------
	'emb_AJ619985.1_'	------------------------------------------------------------
	'emb_X74468.1_'	------------------------------------------------------------
	'emb_AJ606877.1_'	------------------------------------------------------------
	'gb_AY204696.1_'	------------------------------------------------------------
	'gb_L38911.1_PPHL1AC'	------------------------------------------------------------
	'gb_KX781286.1_'	------------------------------------------------------------
	'emb_X52061.1_'	------------------------------------------------------------
	'gb_AY040280.1_'	------------------------------------------------------------
	'emb_X74620.1_'	------------------------------------------------------------
	'emb_X74619.1_'	------------------------------------------------------------
	'emb_X74621.1_'	------------------------------------------------------------
	'emb_X74618.1_'	------------------------------------------------------------
	'gb_M73053.1_PPHL1B'	------------------------------------------------------------
	'gb_AY040279.1_'	------------------------------------------------------------
	'gb_M73055.1_PPHL1D'	------------------------------------------------------------
	'dbj_D00204.1_PPH19NC'	------------------------------------------------------------
	lcl_Query_220821	TGATTTTGACAAAAAGCAGCTAACACTAATTTGGAAAGGTCATTTTGTTACTGCTTGCTG
	'emb_X74466.1_'	TGATTTTGACAAAAAGCAGCTAACACTAATTTGGAAAGGTCATTTTGTTACTGCTTGCTG
	'gb_MK620843.1_'	------------------------------------------------------------
	'gb_MH777286.2_'	CGAGTTTGACAAAAAGCAGCTAACATTGATTTGGAAAGACTACTTTGTTTCTGCTTGCTG
	'gb_U85660.1_HPU85660'	CGAGTTTGACAAAAAGCAGCTAACATTGATTTGGAAAGACTACTTTGTTTCTGCTTGCTG
	'emb_FM955841.1_'	TGAGTTTGACAAAAAGAAGCTTACTTTGATTTGGAAAGACTACTTTGTTACTGCATGCTG
	'gb_MH777358.2_'	AGATTTTGAAAAAAAAAGGTTGACGTTACTTTGGAAAGATTATTCAGTTGCAGCTTGTTG
	'gb_M12737.1_PPH8CG'	TGAGTTTGACAAAAAG-AGCTGTGCCTAATTTGGAAAAATTACGTTGTTACTGCGTGTTG
	'emb_FM955838.1_'	TGATTTTGATAAGAAACAGTTGAATTTGATTTGGAAAGATTATGTTGTAACTGCCTGTTG
	'dbj_D90252.1_PPH5BCG'	TGAATTCGACACAAAAAACTTAGC-CTAATTTGGAAAGATTATTTTGTT--TGCGTGTTG
	'gb_JN211194.1_'	TGAATTCGACACAAAAAACTTAGC-CTAATTTGGAAAGATTATTTTGTT--TGCGTGTTG
	'gb_U31785.1_HPU31785'	TGAGTTTGAGGTTAAAAAGCTTAGTTTAATTTGGAA-GG--ATTCTGTTATTGCCTGCTG
	'gb_JF304769.1_'	TGAGTTTGAGGTGAAAAAGCTCAGTTTAATTTGGAAGGGATATTGTGTT--TGCTTGCTG
	'gb_M22961.1_PPHDELCG'	TGAATTCGACAAAAAG--GCTTAGTCTAATTTGGAAAGATTATTTTGTT--TGCGTGCTG
	'ref_NC_001531.1_'	TGAATTCGACAAAAAG--GCTTAGTCTAATTTGGAAAGATTATTTTGTT--TGCGTGCTG
	'gb_M17463.1_PPH5CG'	TGAATTCGACAAAAAG--GCTTAGTCTAATTTGGAAAGATTATTTTGTT--TGCGTGCTG
	'gb_M32305.1_PPH47CG'	TGAATTTGATATAAAA-AGCTTACTTTAATTTGGAAAGCTCAGTGT-TTA-TGCCTGCTG
	'gb_HM999995.1_'	TGAATTTGACAAAAA-AACTTTGC-TTAATTTGGAAGGATTATCGTGTTA-TGCTTGCTG
	'gb_DQ080001.1_'	------------------------------------------------------------
	'emb_X74471.1_'	----------------------------ATTTGGAAAGAATATCTTGTTA-TGCCTGCTG
	'gb_MK620822.1_'	------------------------------------------------------------
	'gb_U31779.1_HPU31779'	------------------------------------------------------------
	'emb_X74467.1_'	------------------------------------------------------------
	'gb_KY969593.1_'	------------------------------------------------------------
	'gb_U31778.1_HPU31778'	------------------------------------------------------------
	'ref_NC_015692.1_'	------------------------------------------------------------
	'gb_GU014533.1_'	------------------------------------------------------------
	'emb_AM922325.1_'	------------------------------------------------------------
	'dbj_D26561.1_'	TGAATTCGACACAAAAAACTTAGC-CTAATTTGGAAAGATTATTTTGTT--TGCGTGTTG
	'dbj_D26561.1__2'	------------------------------------------------------------
	'gb_MT813064.1_'	------------------------------------------------------------
	'emb_X74470.1_'	------------------------------------------------------------
	'gb_MF588677.1_'	------------------------------------------------------------
	'gb_MH777271.2_'	------------------------------------------------------------
	'gb_GQ845446.1_'	------------------------------------------------------------
	'gb_KP768220.1_'	------------------------------------------------------------
	'gb_KC752026.1_'	------------------------------------------------------------
	'dbj_D50545.1_PPHE7A'	------------------------------------------------------------
	'gb_MK620826.1_'	------------------------------------------------------------
	'gb_M73054.1_PPHL1C'	------------------------------------------------------------
	'dbj_D00203.1_PPH25E1'	------------------------------------------------------------
	'gb_KP768223.1_'	------------------------------------------------------------
	'gb_KX781287.1_'	------------------------------------------------------------
	'gb_HM999997.1_'	------------------------------------------------------------
	'gb_M96303.1_PPHE1DB'	------------------------------------------------------------
	'emb_Y15173.1_'	------------------------------------------------------------
	'gb_M96282.1_PPHL1DD'	------------------------------------------------------------
	'emb_HE963025.1_'	------------------------------------------------------------
	'gb_M72882.1_PPHE2A'	------------------------------------------------------------
	'emb_X74649.1_'	------------------------------------------------------------
	'emb_X74647.1_'	------------------------------------------------------------
	'gb_EF028290.1_'	------------------------------------------------------------
	'emb_X74651.1_'	------------------------------------------------------------
	'emb_X74645.1_'	------------------------------------------------------------
	'emb_X74653.1_'	------------------------------------------------------------
	'gb_MH777306.1_'	------------------------------------------------------------
	'gb_U21872.1_HPU21872'	------------------------------------------------------------
	'emb_AJ619985.1_'	------------------------------------------------------------
	'emb_X74468.1_'	------------------------------------------------------------
	'emb_AJ606877.1_'	------------------------------------------------------------
	'gb_AY204696.1_'	------------------------------------------------------------
	'gb_L38911.1_PPHL1AC'	------------------------------------------------------------
	'gb_KX781286.1_'	------------------------------------------------------------
	'emb_X52061.1_'	------------------------------------------------------------
	'gb_AY040280.1_'	------------------------------------------------------------
	'emb_X74620.1_'	------------------------------------------------------------
	'emb_X74619.1_'	------------------------------------------------------------
	'emb_X74621.1_'	------------------------------------------------------------
	'emb_X74618.1_'	------------------------------------------------------------
	'gb_M73053.1_PPHL1B'	------------------------------------------------------------
	'gb_AY040279.1_'	------------------------------------------------------------
	'gb_M73055.1_PPHL1D'	------------------------------------------------------------
	'dbj_D00204.1_PPH19NC'	------------------------------------------------------------
	lcl_Query_220821	TCGAAGTTGTTGCGCAGCWACTGCAWTATATGAATTTAATGAATTTTATCAAAARACAGT
	'emb_X74466.1_'	TCGAAGTTGTTGCGCAGCTACTGCAATATATGAATTTAATGAATTTTATCAACAAACAGT
	'gb_MK620843.1_'	------------------------------------------------------------
	'gb_MH777286.2_'	TCGAAGTTGTTGTGTAGCTACTGCAACTTTCGAATTCAATGAATATTACCAGCAAACAGT
	'gb_U85660.1_HPU85660'	TCGAAGTTGTTGTGTAGCTACTGCAACTTTCGAATTCAATGAATATTACCAGCAAACAGT
	'emb_FM955841.1_'	TCGTAGTTGCTGTGTAGCCACAGCAACATTTGAATTTAATGAACATTATGAGCAAACTGT
	'gb_MH777358.2_'	CCGCTGCTGTTGTGTTGCAACTGCAACTTTTGAGTTTAATGAATATTATGAGCAGACTGT
	'gb_M12737.1_PPH8CG'	TCGTTGTTGTTGTGTAGCAACCGCAACGTTTGAATTTAATGAATATTATGAGCAAACTGT
	'emb_FM955838.1_'	TAGGTGCTGTAGTGTAGCAACTGCTACGTTTGAATTTAATGAATTTTATGAGCAAACAGT
	'dbj_D90252.1_PPH5BCG'	TCG-CGTTGTTG-GC-GCCACTGCAACATACGAATTTAATCAATTTTATGAGCAGACAGT
	'gb_JN211194.1_'	TCG-CGTTGTTG-GC-GCCACTGCAACATACGAATTTAATCAATTTTATGAGCAGACAGT
	'gb_U31785.1_HPU31785'	TCGTGTTTGTTGTGGTGCAACAGCCACATATGAGTTTAATCAGTTTTATCAGCAGACAGT
	'gb_JF304769.1_'	TCGCATTTGTTGTGGTGCTACAGCCACATATGAGTTTAATCAATTTTATCAGCAAACAGT
	'gb_M22961.1_PPHDELCG'	TCG-CGTTGTTG-GC-GCCACTGCAACTTATGAATTTAACCAATTTTATGAGCAGACAGT
	'ref_NC_001531.1_'	TCG-CGTTGTTG-GC-GCCACTGCAACTTATGAATTTAACCAATTTTATGAGCAGACAGT
	'gb_M17463.1_PPH5CG'	TCG-CGTTGTTG-GC-GCCACTGCAACTTATGAATTTAACCAATTTTATGAGCAGACAGT
	'gb_M32305.1_PPH47CG'	CCGTTTGTGCTGCTCAGCAACTGCCACATATGAATTTAATGTTTTTTATCAACAAACAGT
	'gb_HM999995.1_'	TCGCGTTTGCTGTGGTGCAACAGCAACGTTTGAATTTAATCAGTACTATCAGCAAACAGT
	'gb_DQ080001.1_'	------------------------------------------------------------
	'emb_X74471.1_'	TCGCTGTTGTTGCACAGCAACTGCCACATTTGAATTTAATGAATTTTACGAAAGCACTGT
	'gb_MK620822.1_'	------------------------------------------------------------
	'gb_U31779.1_HPU31779'	------------------------------------------------------------
	'emb_X74467.1_'	------------------------------------------------------------
	'gb_KY969593.1_'	------------------------------------------------------------
	'gb_U31778.1_HPU31778'	------------------------------------------------------------
	'ref_NC_015692.1_'	------------------------------------------------------------
	'gb_GU014533.1_'	------------------------------------------------------------
	'emb_AM922325.1_'	------------------------------------------------------------
	'dbj_D26561.1_'	TCG-CGTTGTTG-GC-GCCACTGCAACATACGAATTTAATCAATTTTATGAGCAGACAGT
	'dbj_D26561.1__2'	------------------------------------------------------------
	'gb_MT813064.1_'	------------------------------------------------------------
	'emb_X74470.1_'	------------------------------------------------------------
	'gb_MF588677.1_'	------------------------------------------------------------
	'gb_MH777271.2_'	------------------------------------------------------------
	'gb_GQ845446.1_'	------------------------------------------------------------
	'gb_KP768220.1_'	------------------------------------------------------------
	'gb_KC752026.1_'	------------------------------------------------------------
	'dbj_D50545.1_PPHE7A'	------------------------------------------------------------
	'gb_MK620826.1_'	------------------------------------------------------------
	'gb_M73054.1_PPHL1C'	------------------------------------------------------------
	'dbj_D00203.1_PPH25E1'	------------------------------------------------------------
	'gb_KP768223.1_'	------------------------------------------------------------
	'gb_KX781287.1_'	------------------------------------------------------------
	'gb_HM999997.1_'	------------------------------------------------------------
	'gb_M96303.1_PPHE1DB'	------------------------------------------------------------
	'emb_Y15173.1_'	------------------------------------------------------------
	'gb_M96282.1_PPHL1DD'	------------------------------------------------------------
	'emb_HE963025.1_'	------------------------------------------------------------
	'gb_M72882.1_PPHE2A'	------------------------------------------------------------
	'emb_X74649.1_'	------------------------------------------------------------
	'emb_X74647.1_'	------------------------------------------------------------
	'gb_EF028290.1_'	------------------------------------------------------------
	'emb_X74651.1_'	------------------------------------------------------------
	'emb_X74645.1_'	------------------------------------------------------------
	'emb_X74653.1_'	------------------------------------------------------------
	'gb_MH777306.1_'	------------------------------------------------------------
	'gb_U21872.1_HPU21872'	------------------------------------------------------------
	'emb_AJ619985.1_'	------------------------------------------------------------
	'emb_X74468.1_'	------------------------------------------------------------
	'emb_AJ606877.1_'	------------------------------------------------------------
	'gb_AY204696.1_'	------------------------------------------------------------
	'gb_L38911.1_PPHL1AC'	------------------------------------------------------------
	'gb_KX781286.1_'	------------------------------------------------------------
	'emb_X52061.1_'	------------------------------------------------------------
	'gb_AY040280.1_'	------------------------------------------------------------
	'emb_X74620.1_'	------------------------------------------------------------
	'emb_X74619.1_'	------------------------------------------------------------
	'emb_X74621.1_'	------------------------------------------------------------
	'emb_X74618.1_'	------------------------------------------------------------
	'gb_M73053.1_PPHL1B'	------------------------------------------------------------
	'gb_AY040279.1_'	------------------------------------------------------------
	'gb_M73055.1_PPHL1D'	------------------------------------------------------------
	'dbj_D00204.1_PPH19NC'	------------------------------------------------------------
	lcl_Query_220821	GCTAGGTAGAGATAGAGAKMTTGCTACTGGAAAATCTATATTTGACTTAAAGATAAGDTG
	'emb_X74466.1_'	GCTAGGTAGAGATATAGAGCTTGCTACTGGAAAATCTATATTTGACTTAAAGATAAGGTG
	'gb_MK620843.1_'	------------------------------------------------------------
	'gb_MH777286.2_'	TTTAGGTAGAGATATAGAGCTAGCTACAGGAAAGTCAATATTTGAATTGAAAATTAGGTG
	'gb_U85660.1_HPU85660'	TTTAGGTAGAGATATAGAGCTAGCTACAGGAAAGTCAATATTTGAATTGAAAATCAGGTG
	'emb_FM955841.1_'	TTTAGGAAGGGACATAGAATTGGCTACAGGTCTTTCAATATTTGAGATCAACATCAGGTG
	'gb_MH777358.2_'	ATTAGGAAGAGACATTGAATTAGCTACAGGCCGTTCCATCTTTGAAATAGACGTCAGGTG
	'gb_M12737.1_PPH8CG'	GCTAGGCAGAGATATTGAATTAGCTACAGGACGTTCAATTTTTGAGATAGACGTTAGGTG
	'emb_FM955838.1_'	ACTCGGCAGAGATATTGAATTGGCTACAGGACGTTCTATTTTTGAGATAGATGTCAGATG
	'dbj_D90252.1_PPH5BCG'	GTTAGGAAGAGATATTGAGTTAGCTTCAGGACTCTCGATTTTTGA--TATTGATAAGGTG
	'gb_JN211194.1_'	GTTAGGAAGAGATATTGAGTTAGCTTCAGGACTCTCGATTTTTGA--TATTGATAAGGTG
	'gb_U31785.1_HPU31785'	ATTAGGAAGAGATATTGAATTGGCTGCAGGTCGCTCCATATTTGAAATTGACATTAGGTG
	'gb_JF304769.1_'	ATTAGGAAGAGATATTGAATTGGCTTCAGGTCGCTCCATATTTGAATTGATG-TTAGATG
	'gb_M22961.1_PPHDELCG'	GTTAGGAAGAGATATTGAATTAGCTTCAGGACTTTCAATATTTGA--TATTGATAAGGTG
	'ref_NC_001531.1_'	GTTAGGAAGAGATATTGAATTAGCTTCAGGACTTTCAATATTTGA--TATTGATAAGGTG
	'gb_M17463.1_PPH5CG'	GTTAGGAAGAGATATTGAATTAGCTTCAGGACTTTCAATATTTGA--TATTGATAAGGTG
	'gb_M32305.1_PPH47CG'	GTTAGGTAGAGATATTGAGCTAGCTACAGGCCTTTCCATTTTTGAGATTGACATAAGGTG
	'gb_HM999995.1_'	ATTAGGAAGAGATATTGAATTAGCTTCAGGTCGCTCTATTTTTGAATTGATG-TTAGGTG
	'gb_DQ080001.1_'	------------------------------------------------------------
	'emb_X74471.1_'	AACAGGTAGGGAAATTGAAGACGTTACAGGTAAATCAATTTTTGACATAGATGTTAGATG
	'gb_MK620822.1_'	------------------------------------------------------------
	'gb_U31779.1_HPU31779'	------------------------------------------------------------
	'emb_X74467.1_'	------------------------------------------------------------
	'gb_KY969593.1_'	------------------------------------------------------------
	'gb_U31778.1_HPU31778'	------------------------------------------------------------
	'ref_NC_015692.1_'	------------------------------------------------------------
	'gb_GU014533.1_'	------------------------------------------------------------
	'emb_AM922325.1_'	------------------------------------------------------------
	'dbj_D26561.1_'	GTTAGGAAGAGATATTGAGTTAGCTTCAGGACTCTCGATTTTTGA--TATTGATAAGGTG
	'dbj_D26561.1__2'	------------------------------------------------------------
	'gb_MT813064.1_'	------------------------------------------------------------
	'emb_X74470.1_'	------------------------------------------------------------
	'gb_MF588677.1_'	------------------------------------------------------------
	'gb_MH777271.2_'	------------------------------------------------------------
	'gb_GQ845446.1_'	------------------------------------------------------------
	'gb_KP768220.1_'	------------------------------------------------------------
	'gb_KC752026.1_'	------------------------------------------------------------
	'dbj_D50545.1_PPHE7A'	------------------------------------------------------------
	'gb_MK620826.1_'	------------------------------------------------------------
	'gb_M73054.1_PPHL1C'	------------------------------------------------------------
	'dbj_D00203.1_PPH25E1'	------------------------------------------------------------
	'gb_KP768223.1_'	------------------------------------------------------------
	'gb_KX781287.1_'	------------------------------------------------------------
	'gb_HM999997.1_'	------------------------------------------------------------
	'gb_M96303.1_PPHE1DB'	------------------------------------------------------------
	'emb_Y15173.1_'	------------------------------------------------------------
	'gb_M96282.1_PPHL1DD'	------------------------------------------------------------
	'emb_HE963025.1_'	------------------------------------------------------------
	'gb_M72882.1_PPHE2A'	------------------------------------------------------------
	'emb_X74649.1_'	------------------------------------------------------------
	'emb_X74647.1_'	------------------------------------------------------------
	'gb_EF028290.1_'	------------------------------------------------------------
	'emb_X74651.1_'	------------------------------------------------------------
	'emb_X74645.1_'	------------------------------------------------------------
	'emb_X74653.1_'	------------------------------------------------------------
	'gb_MH777306.1_'	------------------------------------------------------------
	'gb_U21872.1_HPU21872'	------------------------------------------------------------
	'emb_AJ619985.1_'	------------------------------------------------------------
	'emb_X74468.1_'	------------------------------------------------------------
	'emb_AJ606877.1_'	------------------------------------------------------------
	'gb_AY204696.1_'	------------------------------------------------------------
	'gb_L38911.1_PPHL1AC'	------------------------------------------------------------
	'gb_KX781286.1_'	------------------------------------------------------------
	'emb_X52061.1_'	------------------------------------------------------------
	'gb_AY040280.1_'	------------------------------------------------------------
	'emb_X74620.1_'	------------------------------------------------------------
	'emb_X74619.1_'	------------------------------------------------------------
	'emb_X74621.1_'	------------------------------------------------------------
	'emb_X74618.1_'	------------------------------------------------------------
	'gb_M73053.1_PPHL1B'	------------------------------------------------------------
	'gb_AY040279.1_'	------------------------------------------------------------
	'gb_M73055.1_PPHL1D'	------------------------------------------------------------
	'dbj_D00204.1_PPH19NC'	------------------------------------------------------------
	lcl_Query_220821	TCAGACGTGCTTGTCATTTTTAGATACAATTGAAAAGTTCATCTGCTGTGGTCGGGGCCT
	'emb_X74466.1_'	TCAGACGTGCTTGTCATTTTTAGATACAATTGAAAAGTTAGACAGCTGTGGTCGGGGCCT
	'gb_MK620843.1_'	------------------------------------------------------------
	'gb_MH777286.2_'	TCAGACTTGCTTATCATTTTT-GACACCATTGAAAAATT-AGATGCTGTGGTCGAGGCTT
	'gb_U85660.1_HPU85660'	TCAGACTTGCTTATCATTTTT-GACACCATTGAAAAATT-AGATGCTGTGGTCGAGGCCT
	'emb_FM955841.1_'	TCAAACTTGCCTATCCTTTCTTGATCTGATAGAAAAGTAGAT-AGTTGTGG-CGGGGCCT
	'gb_MH777358.2_'	TCAATCGTGCTTGGCACTCCTTGATATAATAGAAAAACTAGACGGCTGTGGCAGGGGCCG
	'gb_M12737.1_PPH8CG'	TCAAAACTGCTTGTCATTTTTGGATATCATAGAGAAATTGAT-TGCTGTGGGAGAGGCCG
	'emb_FM955838.1_'	TCAAAATTGCTTAGCTTTCTT-GACATAATAGAGAAATTGAT-TGTTGTGGCAGAGGACG
	'dbj_D90252.1_PPH5BCG'	TCAAACTTGCTTAGCATTTCTTGACATTATAGAAAAGTTGAT-TGCTGTGGCAGAGGCCT
	'gb_JN211194.1_'	TCAAACTTGCTTAGCATTTCTTGACATTATAGAAAAGTTGAT-TGCTGTGGCAGAGACCT
	'gb_U31785.1_HPU31785'	TCAGACGTGCTTAGCTTTTCTTGACATAATTGAGAAGTTGAT-TGTTGTGGAAGAGGACT
	'gb_JF304769.1_'	TCAGACCTGCTTAGCATTTCTTGACATAATTGAAAAGTT-AGATGTTGTGGGAGAGGACT
	'gb_M22961.1_PPHDELCG'	TCAAACTTGCTTAGCATTTCTTGACATTATAGAAAAGTTGAT-TGCTGTGGCAGAGGCCT
	'ref_NC_001531.1_'	TCAAACTTGCTTAGCATTTCTTGACATTATAGAAAAGTTGAT-TGCTGTGGCAGAGGCCT
	'gb_M17463.1_PPH5CG'	TCAAACTTGCTTAGCATTTCTTGACATTATAGAAAAGTTGAT-TGCTGTGGCAGAGGCCT
	'gb_M32305.1_PPH47CG'	TCATACCTGCCTGTCATTTCTTGACATTATTGAAAAGTT-AGATGCTGTGGAAGAGGACT
	'gb_HM999995.1_'	TCATACCTGCTTAGCATTTCTAGACATAATTGAAAAGTTGAT-TGTTGTGGCAGAGGACT
	'gb_DQ080001.1_'	------------------------------------------------------------
	'emb_X74471.1_'	TCAAACGTGCATGAAATATCTTGATGCAATTGAAAAGTTGATAT-TTGTGGCAGAAGACG
	'gb_MK620822.1_'	------------------------------------------------------------
	'gb_U31779.1_HPU31779'	------------------------------------------------------------
	'emb_X74467.1_'	------------------------------------------------------------
	'gb_KY969593.1_'	------------------------------------------------------------
	'gb_U31778.1_HPU31778'	------------------------------------------------------------
	'ref_NC_015692.1_'	------------------------------------------------------------
	'gb_GU014533.1_'	------------------------------------------------------------
	'emb_AM922325.1_'	------------------------------------------------------------
	'dbj_D26561.1_'	TCAAACTTGCTTAGCATTTCTTGACATTATAGAAAAGTTGAT-TGCTGTGGCAGAGGCCT
	'dbj_D26561.1__2'	------------------------------------------------------------
	'gb_MT813064.1_'	------------------------------------------------------------
	'emb_X74470.1_'	------------------------------------------------------------
	'gb_MF588677.1_'	------------------------------------------------------------
	'gb_MH777271.2_'	------------------------------------------------------------
	'gb_GQ845446.1_'	------------------------------------------------------------
	'gb_KP768220.1_'	------------------------------------------------------------
	'gb_KC752026.1_'	------------------------------------------------------------
	'dbj_D50545.1_PPHE7A'	------------------------------------------------------------
	'gb_MK620826.1_'	------------------------------------------------------------
	'gb_M73054.1_PPHL1C'	------------------------------------------------------------
	'dbj_D00203.1_PPH25E1'	------------------------------------------------------------
	'gb_KP768223.1_'	------------------------------------------------------------
	'gb_KX781287.1_'	------------------------------------------------------------
	'gb_HM999997.1_'	------------------------------------------------------------
	'gb_M96303.1_PPHE1DB'	------------------------------------------------------------
	'emb_Y15173.1_'	------------------------------------------------------------
	'gb_M96282.1_PPHL1DD'	------------------------------------------------------------
	'emb_HE963025.1_'	------------------------------------------------------------
	'gb_M72882.1_PPHE2A'	------------------------------------------------------------
	'emb_X74649.1_'	------------------------------------------------------------
	'emb_X74647.1_'	------------------------------------------------------------
	'gb_EF028290.1_'	------------------------------------------------------------
	'emb_X74651.1_'	------------------------------------------------------------
	'emb_X74645.1_'	------------------------------------------------------------
	'emb_X74653.1_'	------------------------------------------------------------
	'gb_MH777306.1_'	------------------------------------------------------------
	'gb_U21872.1_HPU21872'	------------------------------------------------------------
	'emb_AJ619985.1_'	------------------------------------------------------------
	'emb_X74468.1_'	------------------------------------------------------------
	'emb_AJ606877.1_'	------------------------------------------------------------
	'gb_AY204696.1_'	------------------------------------------------------------
	'gb_L38911.1_PPHL1AC'	------------------------------------------------------------
	'gb_KX781286.1_'	------------------------------------------------------------
	'emb_X52061.1_'	------------------------------------------------------------
	'gb_AY040280.1_'	------------------------------------------------------------
	'emb_X74620.1_'	------------------------------------------------------------
	'emb_X74619.1_'	------------------------------------------------------------
	'emb_X74621.1_'	------------------------------------------------------------
	'emb_X74618.1_'	------------------------------------------------------------
	'gb_M73053.1_PPHL1B'	------------------------------------------------------------
	'gb_AY040279.1_'	------------------------------------------------------------
	'gb_M73055.1_PPHL1D'	------------------------------------------------------------
	'dbj_D00204.1_PPH19NC'	------------------------------------------------------------
	lcl_Query_220821	TCCGTTCCACAACKTTAGAGACAGGTKCGCGGGAATTTGCAGACACTGCAAGCATTTGTA
	'emb_X74466.1_'	TCCGTTCCACAAGGTTAGAGACAGGTGGAAGGGAATTTGCAGACAGTGCAAGCATTTGTA
	'gb_MK620843.1_'	------------------------------------------------------------
	'gb_MH777286.2_'	TCCGTTCCACAAAGTGAGAGACGGCTGGAAAGGAGTGTGCAGGCACTGTAAGCATTTGTA
	'gb_U85660.1_HPU85660'	TCCGTTCCACAAAGTGAGAGACGGCTGGAAAGGAGTGTGCAGGCACTGTAAGCATTTGTA
	'emb_FM955841.1_'	TCCCTTTCATAAGGTCAGAG-GAGGTTGGAGGGAATTTGCAGACATTGCAAACATTTGTA
	'gb_MH777358.2_'	TCCCTTTCACAAAGTTAGAGGCGGCTGGAAGGGAGTCTGTAGGCTTTGTAAGCATTTGTA
	'gb_M12737.1_PPH8CG'	TCCCTTTCATAAAGTTAGAG-GAGGCTGGAAGGAGTTTGCAGGCTTTGTAAGCATTTGTA
	'emb_FM955838.1_'	TCCTTTTCACAAAGTAAGAGACAGGAAAGC---AGTCTGTAGGCTGTGTAAGCATTTGTA
	'dbj_D90252.1_PPH5BCG'	TCCCTTTCACAAGGTGAGGAACGCCTGGAAGGGAATCTGTAGGCAGTGTAAGCATTTTTA
	'gb_JN211194.1_'	TCCCTTTCACAAGGTGAGGAACGCCTGGAAGGGAATCTGTAGGCAGTGTAAGCATTTTTA
	'gb_U31785.1_HPU31785'	TCCCTTTCATAGAGTCAGAAACGCCTGGAAGGGAATCTGTAGGCAGTGTAAGCATTT---
	'gb_JF304769.1_'	TCCCTTTCATAAAGTCAGAAACGCCTGGAAGGGAATCTGTAGGCAGTGTAAGCATTT---
	'gb_M22961.1_PPHDELCG'	TCCCTTTCATAAGGTGAGGAACGCCTGGAAGGGAATCTGTAGGCAGTGTAAGCATTTTTA
	'ref_NC_001531.1_'	TCCCTTTCATAAGGTGAGGAACGCCTGGAAGGGAATCTGTAGGCAGTGTAAGCATTTTTA
	'gb_M17463.1_PPH5CG'	TCCCTTTCATAAGGTGAGGAACGCCTGGAAGGGAATCTGTAGGCAGTGTAAGCATTTTTA
	'gb_M32305.1_PPH47CG'	TCCCTTTCACAAAGTAAGAAACGCCTGGAAGGGTGTTTGTAGGCAGTGTAAGCATTTTTA
	'gb_HM999995.1_'	TCCCTTTCACAAGGTTAGAAACGCCTGGAAGGGAGTCTGTAGGCAGTGTAAGCATTT---
	'gb_DQ080001.1_'	------------------------------------------------------------
	'emb_X74471.1_'	TCCTTTCCACTA-GTAAGAGGCTCTTGGAAAGGAATCTGTAGGCTGTGTAAGCATTT---
	'gb_MK620822.1_'	------------------------------------------------------------
	'gb_U31779.1_HPU31779'	------------------------------------------------------------
	'emb_X74467.1_'	------------------------------------------------------------
	'gb_KY969593.1_'	------------------------------------------------------------
	'gb_U31778.1_HPU31778'	------------------------------------------------------------
	'ref_NC_015692.1_'	------------------------------------------------------------
	'gb_GU014533.1_'	------------------------------------------------------------
	'emb_AM922325.1_'	------------------------------------------------------------
	'dbj_D26561.1_'	TCCCTTTCACAAGGTGAGGAACGCCTGGAAGGGAATCTGTAGGCAGTGTAAGCATTTTTA
	'dbj_D26561.1__2'	------------------------------------------------------------
	'gb_MT813064.1_'	------------------------------------------------------------
	'emb_X74470.1_'	------------------------------------------------------------
	'gb_MF588677.1_'	------------------------------------------------------------
	'gb_MH777271.2_'	------------------------------------------------------------
	'gb_GQ845446.1_'	------------------------------------------------------------
	'gb_KP768220.1_'	------------------------------------------------------------
	'gb_KC752026.1_'	------------------------------------------------------------
	'dbj_D50545.1_PPHE7A'	------------------------------------------------------------
	'gb_MK620826.1_'	------------------------------------------------------------
	'gb_M73054.1_PPHL1C'	------------------------------------------------------------
	'dbj_D00203.1_PPH25E1'	------------------------------------------------------------
	'gb_KP768223.1_'	------------------------------------------------------------
	'gb_KX781287.1_'	------------------------------------------------------------
	'gb_HM999997.1_'	------------------------------------------------------------
	'gb_M96303.1_PPHE1DB'	------------------------------------------------------------
	'emb_Y15173.1_'	------------------------------------------------------------
	'gb_M96282.1_PPHL1DD'	------------------------------------------------------------
	'emb_HE963025.1_'	------------------------------------------------------------
	'gb_M72882.1_PPHE2A'	------------------------------------------------------------
	'emb_X74649.1_'	------------------------------------------------------------
	'emb_X74647.1_'	------------------------------------------------------------
	'gb_EF028290.1_'	------------------------------------------------------------
	'emb_X74651.1_'	------------------------------------------------------------
	'emb_X74645.1_'	------------------------------------------------------------
	'emb_X74653.1_'	------------------------------------------------------------
	'gb_MH777306.1_'	------------------------------------------------------------
	'gb_U21872.1_HPU21872'	------------------------------------------------------------
	'emb_AJ619985.1_'	------------------------------------------------------------
	'emb_X74468.1_'	------------------------------------------------------------
	'emb_AJ606877.1_'	------------------------------------------------------------
	'gb_AY204696.1_'	------------------------------------------------------------
	'gb_L38911.1_PPHL1AC'	------------------------------------------------------------
	'gb_KX781286.1_'	------------------------------------------------------------
	'emb_X52061.1_'	------------------------------------------------------------
	'gb_AY040280.1_'	------------------------------------------------------------
	'emb_X74620.1_'	------------------------------------------------------------
	'emb_X74619.1_'	------------------------------------------------------------
	'emb_X74621.1_'	------------------------------------------------------------
	'emb_X74618.1_'	------------------------------------------------------------
	'gb_M73053.1_PPHL1B'	------------------------------------------------------------
	'gb_AY040279.1_'	------------------------------------------------------------
	'gb_M73055.1_PPHL1D'	------------------------------------------------------------
	'dbj_D00204.1_PPH19NC'	------------------------------------------------------------
	lcl_Query_220821	TCTGAATAMTGATCGGTAAAGAGGTCACCGTGCATGMKTTTACCTTGGAGCTYNGTGAGC
	'emb_X74466.1_'	TCTGAATAATGATCGGTAAAGAGGTCACCGTGCAAGATTTTACCTTGGAGCTTAGTGAGC
	'gb_MK620843.1_'	------------------------------------------------------------
	'gb_MH777286.2_'	T----A-A-TGATCGGTAAAGAGGTCACCGTGCAAGACTTTATTTTGGAGCTTAGTGAGG
	'gb_U85660.1_HPU85660'	T----A-A-TGATCGGTAAAGAGGTCACTGTGCAAGACTTTATTTTGGAGCTTAGTGAGG
	'emb_FM955841.1_'	T----A-A-TGATTGGTAAAGAGGTCACCGTGCAAGACTTTGTTTTGGAGCTTAGTGAGA
	'gb_MH777358.2_'	T----A-A-TGATAGGTAAAGAGGTCACTGTGCAGGCATTTA--TTGGAGTTAAGAGAGG
	'gb_M12737.1_PPH8CG'	TC-----A-TGATTGGTAAAGAGGTCACTGTGCAAGATTTTGTGTTGAAGTTAAGTGAGA
	'emb_FM955838.1_'	T----A-A-TGATTGGTAAAGAGGTCACTGTGCAAGACATTGTTTTGGAGCTAAGTGTAA
	'dbj_D90252.1_PPH5BCG'	TC-----A-TGATTGGTAAAGAGGTCACCGTGCAAGATATTATTCTGGAGCTCAGTGAGG
	'gb_JN211194.1_'	TC-----A-TGATTGGTAAAGAGGTCACCGTGCAAGATATTATTCTGGAGCTCAGTGAGG
	'gb_U31785.1_HPU31785'	T-T--ATAATGATTGGTAAAGAGGTCACCGTGCAAGATATTGTTCTGGAGCTCAGTGAGG
	'gb_JF304769.1_'	T-T--ATAATGATTGGTAAAGAGGTCACCGTGCAAGATATTGTTCTGGAGCTCAGTGAGG
	'gb_M22961.1_PPHDELCG'	TC-----A-TGATTGGTAAAGAGGTCACCGTGCAAGATATTATTCTGGAGCTCAGTGAGG
	'ref_NC_001531.1_'	TC-----A-TGATTGGTAAAGAGGTCACCGTGCAAGATATTATTCTGGAGCTCAGTGAGG
	'gb_M17463.1_PPH5CG'	TC-----A-TGATTGGTAAAGAGGTCACCGTGCAAGATATTATTCTGGAGCTCAGTGAGG
	'gb_M32305.1_PPH47CG'	-C---A-A-TGATTGGTAAAGAGGTCACCGTGCGAGATATTGTTCTGGAGTTAAGTGAGG
	'gb_HM999995.1_'	T-T--ATAATGATTGGTAAAGAGGTCACCGTGCAAGATATTGTTCTGGAGCTCAGTGAGG
	'gb_DQ080001.1_'	------------------------------------------------------------
	'emb_X74471.1_'	-CT--ATAATGATTGGTAAGGAGGTCACATTGCAAGATTTTACATTAGAGTTAAGTGAAT
	'gb_MK620822.1_'	------------------------------------------------------------
	'gb_U31779.1_HPU31779'	------------------------------------------------------------
	'emb_X74467.1_'	------------------------------------------------------------
	'gb_KY969593.1_'	------------------------------------------------------------
	'gb_U31778.1_HPU31778'	------------------------------------------------------------
	'ref_NC_015692.1_'	------------------------------------------------------------
	'gb_GU014533.1_'	------------------------------------------------------------
	'emb_AM922325.1_'	------------------------------------------------------------
	'dbj_D26561.1_'	TC-----A-TGATTGGTAAAGAGGTCACCGTGCAAGATATTATTCTGGAGCTCAGTGAGG
	'dbj_D26561.1__2'	------------------------------------------------------------
	'gb_MT813064.1_'	------------------------------------------------------------
	'emb_X74470.1_'	------------------------------------------------------------
	'gb_MF588677.1_'	------------------------------------------------------------
	'gb_MH777271.2_'	------------------------------------------------------------
	'gb_GQ845446.1_'	------------------------------------------------------------
	'gb_KP768220.1_'	------------------------------------------------------------
	'gb_KC752026.1_'	------------------------------------------------------------
	'dbj_D50545.1_PPHE7A'	---------TGATCGGTAAAGAGGTCACCGTGCAAGATTTTACCTTGGAGCTTAGTGAGC
	'gb_MK620826.1_'	------------------------------------------------------------
	'gb_M73054.1_PPHL1C'	------------------------------------------------------------
	'dbj_D00203.1_PPH25E1'	------------------------------------------------------------
	'gb_KP768223.1_'	------------------------------------------------------------
	'gb_KX781287.1_'	------------------------------------------------------------
	'gb_HM999997.1_'	------------------------------------------------------------
	'gb_M96303.1_PPHE1DB'	------------------------------------------------------------
	'emb_Y15173.1_'	------------------------------------------------------------
	'gb_M96282.1_PPHL1DD'	------------------------------------------------------------
	'emb_HE963025.1_'	------------------------------------------------------------
	'gb_M72882.1_PPHE2A'	------------------------------------------------------------
	'emb_X74649.1_'	------------------------------------------------------------
	'emb_X74647.1_'	------------------------------------------------------------
	'gb_EF028290.1_'	------------------------------------------------------------
	'emb_X74651.1_'	------------------------------------------------------------
	'emb_X74645.1_'	------------------------------------------------------------
	'emb_X74653.1_'	------------------------------------------------------------
	'gb_MH777306.1_'	------------------------------------------------------------
	'gb_U21872.1_HPU21872'	------------------------------------------------------------
	'emb_AJ619985.1_'	------------------------------------------------------------
	'emb_X74468.1_'	------------------------------------------------------------
	'emb_AJ606877.1_'	------------------------------------------------------------
	'gb_AY204696.1_'	------------------------------------------------------------
	'gb_L38911.1_PPHL1AC'	------------------------------------------------------------
	'gb_KX781286.1_'	------------------------------------------------------------
	'emb_X52061.1_'	------------------------------------------------------------
	'gb_AY040280.1_'	------------------------------------------------------------
	'emb_X74620.1_'	------------------------------------------------------------
	'emb_X74619.1_'	------------------------------------------------------------
	'emb_X74621.1_'	------------------------------------------------------------
	'emb_X74618.1_'	------------------------------------------------------------
	'gb_M73053.1_PPHL1B'	------------------------------------------------------------
	'gb_AY040279.1_'	------------------------------------------------------------
	'gb_M73055.1_PPHL1D'	------------------------------------------------------------
	'dbj_D00204.1_PPH19NC'	------------------------------------------------------------
	lcl_Query_220821	TGCAGCCTGARGTGTTACCAGTTGACCTGMCTTGTGAAGAGGAAGTACSRWACGAGCAGG
	'emb_X74466.1_'	TGCAGCCTGAAGTGTTACCAGTTGACCTGCTTTGTGAAGAGGAATTACCAAACGAGCAGG
	'gb_MK620843.1_'	------------------------------------------------------------
	'gb_MH777286.2_'	TGCAGCCTGAAGTGATACCAGTTGACCTGCTTTGTGAAGAGGAATTACCAAACGAACAGG
	'gb_U85660.1_HPU85660'	TGCAGCCTGAAGTGATACCAGTTGACCTGCTTTGTGAAGAGGAATTACCAAACGAACAGG
	'emb_FM955841.1_'	TACAGCCTGAAGTATTACCAGTTGACCTGTTTTGTGAAGAGGAATTGCCAAACGAGCAGG
	'gb_MH777358.2_'	TTCAGCCTGAAGTGCTACCAGTTGACCTGCTTTGTGAAGAGGAATTACCAAACGAACAGG
	'gb_M12737.1_PPH8CG'	TACAACCTGAAGTGTTACCAGTTGACCTGCTTTGTGAAGAGGAATTACCAAACGAACAGG
	'emb_FM955838.1_'	TACAGCCTGAAGTATTACCAGTTGACCTGTTTTGTGAAGAGGAATTACCAACCGAGCAGG
	'dbj_D90252.1_PPH5BCG'	TGCAGCCCGAAGTGCTACCAGTTGACCTGTTTTGTGAAGAGGAATTACCAAACGAGCAGG
	'gb_JN211194.1_'	TGCAGCCCGAAGTGCTACCAGTTGACCTGTTTTGTGAAGAGGAATTACCAAACGAGCAGG
	'gb_U31785.1_HPU31785'	TGCAGCCTGAAGTACTACCAGTTGACCTGTTTTGTGAAGAGGAATTACCAAACG---AGG
	'gb_JF304769.1_'	TGCAGCCTGAAGTGCTACCAGTTGACCTGTTTTGTGAAGAGGAATTACCAAACG---AGG
	'gb_M22961.1_PPHDELCG'	TGCAGCCCGAAGTGCTACCAGTTGACCTGTTTTGTGAAGAGGAATTACCAAACGAGCAGG
	'ref_NC_001531.1_'	TGCAGCCCGAAGTGCTACCAGTTGACCTGTTTTGTGAAGAGGAATTACCAAACGAGCAGG
	'gb_M17463.1_PPH5CG'	TGCAGCCCGAAGTGCTACCAGTTGACCTGTTTTGTGAAGAGGAATTACCAAACGAGCAGG
	'gb_M32305.1_PPH47CG'	TTCAACCTGAAGTATTACCAGTTGACCTGTTTTGCGACGAGGAATTACCAAATGAACAAC
	'gb_HM999995.1_'	TGCAGCCTGAAGTACTACCAGTTGACCTGTTTTGTGAAGAGGAATTACCAAACGAACAGG
	'gb_DQ080001.1_'	------------------------------------------------------------
	'emb_X74471.1_'	TGCAGCCTGAGGTACAACCAGTTGACCTGTTTTGTGAAGAGGAGTTGCCGGCTGAGCAGG
	'gb_MK620822.1_'	------------------------------------------------------------
	'gb_U31779.1_HPU31779'	------------------------------------------------------------
	'emb_X74467.1_'	------------------------------------------------------------
	'gb_KY969593.1_'	------------------------------------------------------------
	'gb_U31778.1_HPU31778'	------------------------------------------------------------
	'ref_NC_015692.1_'	------------------------------------------------------------
	'gb_GU014533.1_'	------------------------------------------------------------
	'emb_AM922325.1_'	------------------------------------------------------------
	'dbj_D26561.1_'	TGCAGCCCGAAGTGCTACCAGTTGACCTGTTTTGTGAAGAGGAATTACCAAACGAGCAGG
	'dbj_D26561.1__2'	------------------------------------------------------------
	'gb_MT813064.1_'	------------------------------------------------------------
	'emb_X74470.1_'	------------------------------------------------------------
	'gb_MF588677.1_'	------------------------------------------------------------
	'gb_MH777271.2_'	------------------------------------------------------------
	'gb_GQ845446.1_'	------------------------------------------------------------
	'gb_KP768220.1_'	------------------------------------------------------------
	'gb_KC752026.1_'	------------------------------------------------------------
	'dbj_D50545.1_PPHE7A'	TGCAGCCTGAAGTGTTACCAGTTGACCTGCTTTGTGAAGAGGAATTACCAAACGAGCAGG
	'gb_MK620826.1_'	------------------------------------------------------------
	'gb_M73054.1_PPHL1C'	------------------------------------------------------------
	'dbj_D00203.1_PPH25E1'	------------------------------------------------------------
	'gb_KP768223.1_'	------------------------------------------------------------
	'gb_KX781287.1_'	------------------------------------------------------------
	'gb_HM999997.1_'	------------------------------------------------------------
	'gb_M96303.1_PPHE1DB'	------------------------------------------------------------
	'emb_Y15173.1_'	------------------------------------------------------------
	'gb_M96282.1_PPHL1DD'	------------------------------------------------------------
	'emb_HE963025.1_'	------------------------------------------------------------
	'gb_M72882.1_PPHE2A'	------------------------------------------------------------
	'emb_X74649.1_'	------------------------------------------------------------
	'emb_X74647.1_'	------------------------------------------------------------
	'gb_EF028290.1_'	------------------------------------------------------------
	'emb_X74651.1_'	------------------------------------------------------------
	'emb_X74645.1_'	------------------------------------------------------------
	'emb_X74653.1_'	------------------------------------------------------------
	'gb_MH777306.1_'	------------------------------------------------------------
	'gb_U21872.1_HPU21872'	------------------------------------------------------------
	'emb_AJ619985.1_'	------------------------------------------------------------
	'emb_X74468.1_'	------------------------------------------------------------
	'emb_AJ606877.1_'	------------------------------------------------------------
	'gb_AY204696.1_'	------------------------------------------------------------
	'gb_L38911.1_PPHL1AC'	------------------------------------------------------------
	'gb_KX781286.1_'	------------------------------------------------------------
	'emb_X52061.1_'	------------------------------------------------------------
	'gb_AY040280.1_'	------------------------------------------------------------
	'emb_X74620.1_'	------------------------------------------------------------
	'emb_X74619.1_'	------------------------------------------------------------
	'emb_X74621.1_'	------------------------------------------------------------
	'emb_X74618.1_'	------------------------------------------------------------
	'gb_M73053.1_PPHL1B'	------------------------------------------------------------
	'gb_AY040279.1_'	------------------------------------------------------------
	'gb_M73055.1_PPHL1D'	------------------------------------------------------------
	'dbj_D00204.1_PPH19NC'	------------------------------------------------------------
	lcl_Query_220821	AAACGGAGGAGGAGTCAGATATCGACCGGACTGTATTCAAAAYCATTGCACCGTGTGGCT
	'emb_X74466.1_'	AAACGGAGGAGGAGTCAGATATCGACAGGACTGTATTCAAAATCATTGCACCGTGTGGCT
	'gb_MK620843.1_'	------------------------------------------------------------
	'gb_MH777286.2_'	AAACGGAGGAGGAGTCAAATATCGACAGAACCGTGTTCAAAGTCATTGCACCGTGTGGCT
	'gb_U85660.1_HPU85660'	AAACGGAGGAGGAGTCAAATATCGACAGAACCGTGTTCAAAGTCATTGCACCGTGTGGCT
	'emb_FM955841.1_'	A---GGAGGA-G-CT-AGACATCCAGAAGACTGTATTCAAAATCATAGCACCGTGTGGCT
	'gb_MH777358.2_'	AAACGGAGGAGGAGCTAGACATCGAGAGGACTGTATTCAAAGTTATTGCACCGTGTGGCT
	'gb_M12737.1_PPH8CG'	AAACGGAGGAGGAGCTAGACATCGAAAGAACTGTATTCAAAATTGTTGCACCGTGTGGCT
	'emb_FM955838.1_'	AAACGGAGGAGGAGTCAGACATCGAGAGAACTGTGTTCAAAATCACTGCACCGTGTGGCT
	'dbj_D90252.1_PPH5BCG'	AAACGGAGGAGGAGCCTGACATCGAAAGGA-TCTCTTCAAAGTTATAGCTCCGTGCGGTT
	'gb_JN211194.1_'	AAACGGAGGAGGAGCCTGACATCGAAAGGA-TCTCTTCAAAGTTATAGCTCCGTGCGGTT
	'gb_U31785.1_HPU31785'	ATACGGAGGAGGAGCTTGACACCGAAAGAATCGTTTTCAAAGTCATTGCACCGTGTGGTT
	'gb_JF304769.1_'	AAACGGAGGAGGAGCTTGACACCGAAAGGATCGTTTTCAAAGTCACTGCACCGTGTGGTT
	'gb_M22961.1_PPHDELCG'	AAACGGAGGAGGAGCCTGACAACGAAAGGA-TCTCTTCAAAGTTATAGCTCCGTGCGGTT
	'ref_NC_001531.1_'	AAACGGAGGAGGAGCCTGACAACGAAAGGA-TCTCTTCAAAGTTATAGCTCCGTGCGGTT
	'gb_M17463.1_PPH5CG'	AAACGGAGGAGGAGCCTGACAACGAAAGGA-TCTCTTCAAAGTTATAGCTCCGTGCGGTT
	'gb_M32305.1_PPH47CG'	AGGCGGAGGAGGAGCTAGACATCGA-CAGAGTGTTTTCAAAGTGATTGCACCGTGCGGTT
	'gb_HM999995.1_'	AAACGGAGGAGGAGCTTGACATCGAAAGAATCGTTTTCAAAGTCATTGCACCGTGCGGTT
	'gb_DQ080001.1_'	------------------------------------------------------------
	'emb_X74471.1_'	AAACAGAGGAGGAGCCTGCTATTGACAGAACTCCATACAAAGTTGTTGCGCC-T-T-G-T
	'gb_MK620822.1_'	------------------------------------------------------------
	'gb_U31779.1_HPU31779'	------------------------------------------------------------
	'emb_X74467.1_'	------------------------------------------------------------
	'gb_KY969593.1_'	------------------------------------------------------------
	'gb_U31778.1_HPU31778'	------------------------------------------------------------
	'ref_NC_015692.1_'	------------------------------------------------------------
	'gb_GU014533.1_'	------------------------------------------------------------
	'emb_AM922325.1_'	------------------------------------------------------------
	'dbj_D26561.1_'	AAACGGAGGAGGAGCCTGACATCGAAAGGA-TCTCTTCAAAGTTATAGCTCCGTGCGGTT
	'dbj_D26561.1__2'	------------------------------------------------------------
	'gb_MT813064.1_'	------------------------------------------------------------
	'emb_X74470.1_'	------------------------------------------------------------
	'gb_MF588677.1_'	------------------------------------------------------------
	'gb_MH777271.2_'	------------------------------------------------------------
	'gb_GQ845446.1_'	------------------------------------------------------------
	'gb_KP768220.1_'	------------------------------------------------------------
	'gb_KC752026.1_'	------------------------------------------------------------
	'dbj_D50545.1_PPHE7A'	AAACGGAGGAGGAGTCAGATATCGACAGGACTGTATTCAAAATCATTGCACCGTGTGGCT
	'gb_MK620826.1_'	------------------------------------------------------------
	'gb_M73054.1_PPHL1C'	------------------------------------------------------------
	'dbj_D00203.1_PPH25E1'	------------------------------------------------------------
	'gb_KP768223.1_'	------------------------------------------------------------
	'gb_KX781287.1_'	------------------------------------------------------------
	'gb_HM999997.1_'	------------------------------------------------------------
	'gb_M96303.1_PPHE1DB'	------------------------------------------------------------
	'emb_Y15173.1_'	------------------------------------------------------------
	'gb_M96282.1_PPHL1DD'	------------------------------------------------------------
	'emb_HE963025.1_'	------------------------------------------------------------
	'gb_M72882.1_PPHE2A'	------------------------------------------------------------
	'emb_X74649.1_'	------------------------------------------------------------
	'emb_X74647.1_'	------------------------------------------------------------
	'gb_EF028290.1_'	------------------------------------------------------------
	'emb_X74651.1_'	------------------------------------------------------------
	'emb_X74645.1_'	------------------------------------------------------------
	'emb_X74653.1_'	------------------------------------------------------------
	'gb_MH777306.1_'	------------------------------------------------------------
	'gb_U21872.1_HPU21872'	------------------------------------------------------------
	'emb_AJ619985.1_'	------------------------------------------------------------
	'emb_X74468.1_'	------------------------------------------------------------
	'emb_AJ606877.1_'	------------------------------------------------------------
	'gb_AY204696.1_'	------------------------------------------------------------
	'gb_L38911.1_PPHL1AC'	------------------------------------------------------------
	'gb_KX781286.1_'	------------------------------------------------------------
	'emb_X52061.1_'	------------------------------------------------------------
	'gb_AY040280.1_'	------------------------------------------------------------
	'emb_X74620.1_'	------------------------------------------------------------
	'emb_X74619.1_'	------------------------------------------------------------
	'emb_X74621.1_'	------------------------------------------------------------
	'emb_X74618.1_'	------------------------------------------------------------
	'gb_M73053.1_PPHL1B'	------------------------------------------------------------
	'gb_AY040279.1_'	------------------------------------------------------------
	'gb_M73055.1_PPHL1D'	------------------------------------------------------------
	'dbj_D00204.1_PPH19NC'	------------------------------------------------------------
	lcl_Query_220821	GCAGCTCCTGTGAAATCAANCTGCGTATTTTTGTCAACGCAACTGATACTGGCATTNGGN
	'emb_X74466.1_'	GCAGCTCCTGTGAGGTCAACCTTCGTATTTTTGTCAACGCAACTGATACTGGCATTAGGA
	'gb_MK620843.1_'	------------------------------------------------------------
	'gb_MH777286.2_'	GCAGCTTCTGTGAGGTCAATCTTCGTGTTTTTGTCAACGCAACTGA-ACTGGTATTAGAA
	'gb_U85660.1_HPU85660'	GCAGCTTCTGTGAGGTCAATCTTCGTGTTTTTGTCAACGCAACTGA-ACTGGTATTAGAA
	'emb_FM955841.1_'	GCAGTTGCTGTGAGGTCAATCTTCGTATTTTTGTGAACGCTACCGACGTTGGAATTAGAA
	'gb_MH777358.2_'	GCAGCAGCTGTGAGGTCAAGCTTCGTATTTTTGTCAACGCTACCGA-AGTGGTATCAGAA
	'gb_M12737.1_PPH8CG'	GCAGCTGCTGTCAGGTCAAGCTACGTCTTTTTGTCAACGCAACTGATTCGGGTATCAGGA
	'emb_FM955838.1_'	GCAGCAATTGTAAGGTCAAGCTACGTCTTTTTGTGAACGCCACCGAGTTGGGCATCAGAA
	'dbj_D90252.1_PPH5BCG'	GCAGACACTGTGAGGTCAAGCTTCGCATTTTTGTCCACGCCACAGAATTTGGTATTAGAG
	'gb_JN211194.1_'	GCAGGCACTGTGAGGTCAAGCTTCGCATTTTTGTCCACGCCACAGAATTTGGTATTAGAG
	'gb_U31785.1_HPU31785'	GCAGCCACTGTGAGGTCAAGCTCCGCGTTTTTGTCCAAGCTACAGAATTTGGCATCAGAG
	'gb_JF304769.1_'	GCAGCAACTGTGAGGTCAAGCTTCGTATTTTTGTCCAGGCTACGGAATTTGGTATCAGAG
	'gb_M22961.1_PPHDELCG'	GCAGGAACTGTGAGGTCAAGCTTCGCATTTTTGTCCACGCCACAGAATTTGGTATTAGAG
	'ref_NC_001531.1_'	GCAGGAACTGTGAGGTCAAGCTTCGCATTTTTGTCCACGCCACAGAATTTGGTATTAGAG
	'gb_M17463.1_PPH5CG'	GCAGGAACTGTGAGGTCAAGCTTCGCATTTTTGTCCACGCCACAGAATTTGGTATTAGAG
	'gb_M32305.1_PPH47CG'	GCAGCTGCTGCGAGGTCAAGCTTCGCATTTTTGTGAACGCAAC-AAACCTGGCATCAGGA
	'gb_HM999995.1_'	GCAGCCGTTGTGAGGTCAAGCTTCGCATTTTTGTGTGCGCCTCGGAGTTTGGTATCAGAT
	'gb_DQ080001.1_'	------------------------------------------------------------
	'emb_X74471.1_'	G--GTTGCTGCGAGGTCAAGCTTCGCATCTTTGTGAAAGCCACTGATTTTGGTATTAGAA
	'gb_MK620822.1_'	------------------------------------------------------------
	'gb_U31779.1_HPU31779'	------------------------------------------------------------
	'emb_X74467.1_'	------------------------------------------------------------
	'gb_KY969593.1_'	------------------------------------------------------------
	'gb_U31778.1_HPU31778'	------------------------------------------------------------
	'ref_NC_015692.1_'	------------------------------------------------------------
	'gb_GU014533.1_'	------------------------------------------------------------
	'emb_AM922325.1_'	------------------------------------------------------------
	'dbj_D26561.1_'	GCAGACACTGTGAGGTCAAGCTTCGCATTTTTGTCCACGCCACAGAATTTGGTATTAGAG
	'dbj_D26561.1__2'	------------------------------------------------------------
	'gb_MT813064.1_'	------------------------------------------------------------
	'emb_X74470.1_'	------------------------------------------------------------
	'gb_MF588677.1_'	------------------------------------------------------------
	'gb_MH777271.2_'	------------------------------------------------------------
	'gb_GQ845446.1_'	------------------------------------------------------------
	'gb_KP768220.1_'	------------------------------------------------------------
	'gb_KC752026.1_'	------------------------------------------------------------
	'dbj_D50545.1_PPHE7A'	GCAGCTCCTGTGAGGTCAACCTTCGTATTTTTGTCAACGCAACTGATACTGGCATTAGGA
	'gb_MK620826.1_'	------------------------------------------------------------
	'gb_M73054.1_PPHL1C'	------------------------------------------------------------
	'dbj_D00203.1_PPH25E1'	------------------------------------------------------------
	'gb_KP768223.1_'	------------------------------------------------------------
	'gb_KX781287.1_'	------------------------------------------------------------
	'gb_HM999997.1_'	------------------------------------------------------------
	'gb_M96303.1_PPHE1DB'	------------------------------------------------------------
	'emb_Y15173.1_'	------------------------------------------------------------
	'gb_M96282.1_PPHL1DD'	------------------------------------------------------------
	'emb_HE963025.1_'	------------------------------------------------------------
	'gb_M72882.1_PPHE2A'	------------------------------------------------------------
	'emb_X74649.1_'	------------------------------------------------------------
	'emb_X74647.1_'	------------------------------------------------------------
	'gb_EF028290.1_'	------------------------------------------------------------
	'emb_X74651.1_'	------------------------------------------------------------
	'emb_X74645.1_'	------------------------------------------------------------
	'emb_X74653.1_'	------------------------------------------------------------
	'gb_MH777306.1_'	------------------------------------------------------------
	'gb_U21872.1_HPU21872'	------------------------------------------------------------
	'emb_AJ619985.1_'	------------------------------------------------------------
	'emb_X74468.1_'	------------------------------------------------------------
	'emb_AJ606877.1_'	------------------------------------------------------------
	'gb_AY204696.1_'	------------------------------------------------------------
	'gb_L38911.1_PPHL1AC'	------------------------------------------------------------
	'gb_KX781286.1_'	------------------------------------------------------------
	'emb_X52061.1_'	------------------------------------------------------------
	'gb_AY040280.1_'	------------------------------------------------------------
	'emb_X74620.1_'	------------------------------------------------------------
	'emb_X74619.1_'	------------------------------------------------------------
	'emb_X74621.1_'	------------------------------------------------------------
	'emb_X74618.1_'	------------------------------------------------------------
	'gb_M73053.1_PPHL1B'	------------------------------------------------------------
	'gb_AY040279.1_'	------------------------------------------------------------
	'gb_M73055.1_PPHL1D'	------------------------------------------------------------
	'dbj_D00204.1_PPH19NC'	------------------------------------------------------------
	lcl_Query_220821	NNCTNCRGGACCTGCTGATCAGTGACCTGCAGCWGCTGTGCCCAGRGTGCCGTGGTAACT
	'emb_X74466.1_'	CCCTACAGGACCTGCTGATCAGTGACCTGCAGCTGCTGTGCCCAGAGTGCCGTGGTAACT
	'gb_MK620843.1_'	------------------------------------------------------------
	'gb_MH777286.2_'	CCCTGCAGGAACTACTGACCAGCGATCTGCAGCTGCTGTGTCCAGAGTGCCGTGGTAACT
	'gb_U85660.1_HPU85660'	CCCTGCAGGAACTACTGACCAGCGATCTGCAGCTGCTGTGTCCAGAGTGCCGTGGTAACT
	'emb_FM955841.1_'	CCCTGCAAGAGCTACTGACCAGTGACCTGCAACTGCTGTGTCCAGAGTGCCGTGGTAACT
	'gb_MH777358.2_'	CTCTGCAGGAATTGCTGACCTACAACCTGCAGCTTCTGTGTCCAGAGTGCCGCGGTAACT
	'gb_M12737.1_PPH8CG'	CCTTTCAAGAATTGCTGTTCAGAGACCTACAGCTTCTGTGTCCTGAGTGCCGCGGTAACT
	'emb_FM955838.1_'	CGTTTCAGCAACTGCTGACCAG-GACCTGCAGCTCCTCTGTCCAGAGTGTCGCGGTAACT
	'dbj_D90252.1_PPH5BCG'	CTTTCCAACAGCTATTGACCGGAGATCTGCAGCTCCTGTGTCCTGACTGTCGCGGAAACT
	'gb_JN211194.1_'	CTTTCCAACAGCTATTGACCGGAGATCTGCAGCTCCTGTGTCCTGACTGTCGCGGAAACT
	'gb_U31785.1_HPU31785'	CATTTCAACAGTTGCTGACCGGTGACCTGCAGCTTCTGTGTCCCGAGTGTCGTGGGAACT
	'gb_JF304769.1_'	CTTTCCAACAGCTGCTGACCGGTGACCTGCAGCTTCTGTGTCCCGAGTGTCGTGGGAACT
	'gb_M22961.1_PPHDELCG'	CTTTCCAACAGCTACTGACCGGAGATCTGCAGCTCCTGTGCCCTGACTGTCGCGGAAACT
	'ref_NC_001531.1_'	CTTTCCAACAGCTACTGACCGGAGATCTGCAGCTCCTGTGCCCTGACTGTCGCGGAAACT
	'gb_M17463.1_PPH5CG'	CTTTCCAACAGCTACTGACCGGAGATCTGCAGCTCCTGTGCCCTGACTGTCGCGGAAACT
	'gb_M32305.1_PPH47CG'	CATTTCAGGAACTTTTGACTGGTGATCTGCAGCTCCTCTGCCCAGAGTGCCGTGGGAACT
	'gb_HM999995.1_'	CATTCCAACAGCTTCTGACTGGTGACCTGCAGCTTCTGTGTCCCGAGTGTCGTGGGAACT
	'gb_DQ080001.1_'	------------------------------------------------------------
	'emb_X74471.1_'	CACTACAAAACCTTCTAATTGAAGAACTGCAGCTGTTGTGTCCGGAGTGTCGCGGGAACT
	'gb_MK620822.1_'	-----------------------GATCTGCAGCTCCTGTGTCCTGACTGTCGCGGAAACT
	'gb_U31779.1_HPU31779'	---------------------------TGCAGCTGTTGTGTCCTGAGTGCCGCGGAAACT
	'emb_X74467.1_'	--------------------------CTGCAGCTGTTGTGTCCTGAGTGCCGTGGGAACT
	'gb_KY969593.1_'	-----------------------GAGCTGCAGCTGTTGTGTCCTGACTGTCGCGGGAACT
	'gb_U31778.1_HPU31778'	-----------------------GAGCTGCAGCTGTTGTGTCCTGACTGTCGCGGGAACT
	'ref_NC_015692.1_'	-----------------------GAGCTGCAGCTGTTGTGCCCGGAGTGTCGCGGAAACT
	'gb_GU014533.1_'	-----------------------GAGCTGCAGCTGTTGTGCCCGGAGTGTCGCGGAAACT
	'emb_AM922325.1_'	------------------------------------------------------------
	'dbj_D26561.1_'	CTTTCCAACAGCTATTGACCGGAGATCTGCAGCTCCTGTGTCCTGACTGTCGCGGAAACT
	'dbj_D26561.1__2'	------------------------------------------------------------
	'gb_MT813064.1_'	------------------------------------------------------------
	'emb_X74470.1_'	------------------------------------------------------------
	'gb_MF588677.1_'	------------------------------------------------------------
	'gb_MH777271.2_'	------------------------------------------------------------
	'gb_GQ845446.1_'	------------------------------------------------------------
	'gb_KP768220.1_'	------------------------------------------------------------
	'gb_KC752026.1_'	------------------------------------------------------------
	'dbj_D50545.1_PPHE7A'	CCCTACAGGACCTGCTGATCAGTGACCTGCAGCTGCTGTGCCCAGAGTGCCGTGGTAACT
	'gb_MK620826.1_'	------------------------------------------------------------
	'gb_M73054.1_PPHL1C'	------------------------------------------------------------
	'dbj_D00203.1_PPH25E1'	------------------------------------------------------------
	'gb_KP768223.1_'	------------------------------------------------------------
	'gb_KX781287.1_'	------------------------------------------------------------
	'gb_HM999997.1_'	------------------------------------------------------------
	'gb_M96303.1_PPHE1DB'	------------------------------------------------------------
	'emb_Y15173.1_'	------------------------------------------------------------
	'gb_M96282.1_PPHL1DD'	------------------------------------------------------------
	'emb_HE963025.1_'	------------------------------------------------------------
	'gb_M72882.1_PPHE2A'	------------------------------------------------------------
	'emb_X74649.1_'	------------------------------------------------------------
	'emb_X74647.1_'	------------------------------------------------------------
	'gb_EF028290.1_'	------------------------------------------------------------
	'emb_X74651.1_'	------------------------------------------------------------
	'emb_X74645.1_'	------------------------------------------------------------
	'emb_X74653.1_'	------------------------------------------------------------
	'gb_MH777306.1_'	------------------------------------------------------------
	'gb_U21872.1_HPU21872'	------------------------------------------------------------
	'emb_AJ619985.1_'	------------------------------------------------------------
	'emb_X74468.1_'	------------------------------------------------------------
	'emb_AJ606877.1_'	------------------------------------------------------------
	'gb_AY204696.1_'	------------------------------------------------------------
	'gb_L38911.1_PPHL1AC'	------------------------------------------------------------
	'gb_KX781286.1_'	------------------------------------------------------------
	'emb_X52061.1_'	------------------------------------------------------------
	'gb_AY040280.1_'	------------------------------------------------------------
	'emb_X74620.1_'	------------------------------------------------------------
	'emb_X74619.1_'	------------------------------------------------------------
	'emb_X74621.1_'	------------------------------------------------------------
	'emb_X74618.1_'	------------------------------------------------------------
	'gb_M73053.1_PPHL1B'	------------------------------------------------------------
	'gb_AY040279.1_'	------------------------------------------------------------
	'gb_M73055.1_PPHL1D'	------------------------------------------------------------
	'dbj_D00204.1_PPH19NC'	------------------------------------------------------------
	lcl_Query_220821	GCAAAGATGGCGGATTCTAAAGYCADTACCTCTAAAGAAGGGTKAAGTGATTGGTGTATT
	'emb_X74466.1_'	GCAAACATGGCGGATTCTAAAGGTAGTACCTCTAAAGAAGGGTTAAGTGATTGGTGTATT
	'gb_MK620843.1_'	------------------------------------------------------------
	'gb_MH777286.2_'	GCAAGCATGGCGGATCCTAAAGGTAGTACATCTAAAGAAGGGTTAGGTGATTGGTGTATT
	'gb_U85660.1_HPU85660'	GCAAGCATGGCGGATCCTAAAGGTAGTACATCTAAAGAAGGGTTAGGTGATTGGTGTATT
	'emb_FM955841.1_'	GCAAACATGGCGGATCCTAAAGGTAGTACATCTAAAGAAGGGTTAAGTGATTGGTGTTTG
	'gb_MH777358.2_'	GCAAACATGGCGGATTCTACAGGTAGTACCTCT---GAAGGGTTAAGTGATTGGTGTATT
	'gb_M12737.1_PPH8CG'	GCAAACATGGCGGATCATAAAGGTAGTACATCTAAAGAAGGGTTAAGTGAGTGGTGTATT
	'emb_FM955838.1_'	GCAACCATGACGGATCCTAAAGGTAGTACATCTAAAGAAGGGTTAGCAGAATGGTGTATT
	'dbj_D90252.1_PPH5BCG'	GCAAACATGACGGATTCTAAAGGTAGTACATCTAAAGAAGGGTTTGGTGATTGGTGTTTA
	'gb_JN211194.1_'	GCAAACATGACGGATTCTAAAGGTAGTACATCTAAAGAAGGGTTTGGTGATTGGTGTTTA
	'gb_U31785.1_HPU31785'	GCGAACATGGCGGATCCTAAAGGTAGTACATCTAAAGAAGGGTTTGGTGATTGGTGTATT
	'gb_JF304769.1_'	GCAAACATGGCGGAGTCTAAAGGTAGTACATCTAAAGAAGGGTTTGGTGATTGGTGTATT
	'gb_M22961.1_PPHDELCG'	GCAAACATGACGGATTCTAAAGGTAGTACATCTAAAGAAGGGTTTGGTGATTGGTGTTTA
	'ref_NC_001531.1_'	GCAAACATGACGGATTCTAAAGGTAGTACATCTAAAGAAGGGTTTGGTGATTGGTGTTTA
	'gb_M17463.1_PPH5CG'	GCAAACATGACGGATTCTAAAGGTAGTACATCTAAAGAAGGGTTTGGTGATTGGTGTTTA
	'gb_M32305.1_PPH47CG'	GCAAACATGGCGGATTCTAAAGGTAGTACATCTAAAGAAGGGTTTGGTGATTGGTGTATT
	'gb_HM999995.1_'	GCAAGCATGGCGGATCCTAAAGGTAGTACATCTAAAGAAGGGTTTGGTGATTGGTGTATT
	'gb_DQ080001.1_'	------------------------------------------------------------
	'emb_X74471.1_'	GCAAACATGGCGGATCCTAAAGGTAGTACATCTAAAGAAGGGTTTAATGATTGGTGTATT
	'gb_MK620822.1_'	GCAAACATGACGGATTCTAAAGGTAGTACATCTAAAGAAGGGTTTGGTGATTGGTGTTTA
	'gb_U31779.1_HPU31779'	GCAAACATGGCGGATCCTAAAGGTAGTACATCTAAAGAAGGGTGGAG-GATTGGTGTATT
	'emb_X74467.1_'	GCAAACATGGCGGATCCTAAAGGTAGTACATCTAAAGACGGGTTGGATGATTGGTGTATT
	'gb_KY969593.1_'	GCAAACATGGCGGATCCTAAAGGTAGTACATCTAAAGACGGGTTGGATGATTGGTGTATT
	'gb_U31778.1_HPU31778'	GCAAACATGGCGGATCCTAAAGGTAGTACATCTAAAGACGGGTTGGATGATTGGTGTATT
	'ref_NC_015692.1_'	GCAAGCATGGCGGATCCTAAAGGTAGTACCTCTAAAGAAGGGTGTGATGATTGGTGTGTC
	'gb_GU014533.1_'	GCAAGCATGGCGGATCCTAAAGGTAGTACCTCTAAAGAAGGGTGTGATGATTGGTGTGTC
	'emb_AM922325.1_'	------------------------------------------------------------
	'dbj_D26561.1_'	GCAAACATGACGGATTCTAAAGGTAGTACATCTAAAGAAGGGTTTGGTGATTGGTGTTTA
	'dbj_D26561.1__2'	------------------------------------------------------------
	'gb_MT813064.1_'	------------------------------------------------------------
	'emb_X74470.1_'	------------------------------------------------------------
	'gb_MF588677.1_'	------------------------------------------------------------
	'gb_MH777271.2_'	------------------------------------------------------------
	'gb_GQ845446.1_'	------------------------------------------------------------
	'gb_KP768220.1_'	------------------------------------------------------------
	'gb_KC752026.1_'	------------------------------------------------------------
	'dbj_D50545.1_PPHE7A'	GCAAACATGGCGGATTCTAA----------------------------------------
	'gb_MK620826.1_'	------------------------------------------------------------
	'gb_M73054.1_PPHL1C'	------------------------------------------------------------
	'dbj_D00203.1_PPH25E1'	------------GATCCTAAAGGTAGTACACCTAAAGAAGGGTTTAATGATTGGTGTATT
	'gb_KP768223.1_'	------------------------------------------------------------
	'gb_KX781287.1_'	------------------------------------------------------------
	'gb_HM999997.1_'	------------------------------------------------------------
	'gb_M96303.1_PPHE1DB'	------------------------------------------------------------
	'emb_Y15173.1_'	------------------------------------------------------------
	'gb_M96282.1_PPHL1DD'	------------------------------------------------------------
	'emb_HE963025.1_'	------------------------------------------------------------
	'gb_M72882.1_PPHE2A'	------------------------------------------------------------
	'emb_X74649.1_'	------------------------------------------------------------
	'emb_X74647.1_'	------------------------------------------------------------
	'gb_EF028290.1_'	------------------------------------------------------------
	'emb_X74651.1_'	------------------------------------------------------------
	'emb_X74645.1_'	------------------------------------------------------------
	'emb_X74653.1_'	------------------------------------------------------------
	'gb_MH777306.1_'	------------------------------------------------------------
	'gb_U21872.1_HPU21872'	------------------------------------------------------------
	'emb_AJ619985.1_'	------------------------------------------------------------
	'emb_X74468.1_'	------------------------------------------------------------
	'emb_AJ606877.1_'	------------------------------------------------------------
	'gb_AY204696.1_'	------------------------------------------------------------
	'gb_L38911.1_PPHL1AC'	------------------------------------------------------------
	'gb_KX781286.1_'	------------------------------------------------------------
	'emb_X52061.1_'	------------------------------------------------------------
	'gb_AY040280.1_'	------------------------------------------------------------
	'emb_X74620.1_'	------------------------------------------------------------
	'emb_X74619.1_'	------------------------------------------------------------
	'emb_X74621.1_'	------------------------------------------------------------
	'emb_X74618.1_'	------------------------------------------------------------
	'gb_M73053.1_PPHL1B'	------------------------------------------------------------
	'gb_AY040279.1_'	------------------------------------------------------------
	'gb_M73055.1_PPHL1D'	------------------------------------------------------------
	'dbj_D00204.1_PPH19NC'	------------------------------------------------------------
	lcl_Query_220821	TTGGAAGCAGAAMRNAGTGATTNAGAGAATGATTTTGARCADTTATTTGAGCAAGATACA
	'emb_X74466.1_'	TTGGAAGCAGAATGTAGTGATTTAGAGAATGATTTTGAACAGTTATTTGAGCAAGATACA
	'gb_MK620843.1_'	---------------AGTGATTTAGAGAATGATTTTGAACAGTTATTTGAGCAAGATACA
	'gb_MH777286.2_'	TTGGAAGCTGACTGTAGTGATTTAGAAAATGATTTTGAACAGTTATTTGAGCAAGATGCA
	'gb_U85660.1_HPU85660'	TTGGAAGCTGACTGTAGTGATTTAGAAAATGATTTTGAACAGTTATTTGAGCAAGATGCA
	'emb_FM955841.1_'	TTGGAAGCTGACTGTAGTGATTTAGAAAATGATTTTGAACAATTGTGTGAGAGAGATACA
	'gb_MH777358.2_'	GTGGAAGCTGAATGTAGTGATATAGAGAATGATTTTGAACAATTATTTGAGCGAGATACA
	'gb_M12737.1_PPH8CG'	TTGGAAGCTGAATGTAGTGATGTAGACAATGATTTTGAACAATTATTTGAGCGAGATACA
	'emb_FM955838.1_'	GTGGAAGCAGAATGTAGTGATGTAGAAAATGATTTTGAACAATTATTTGAGCGAGATACA
	'dbj_D90252.1_PPH5BCG'	TTGGAAGCTGACTGTAGTGATGTAGAAAATGATTTGGGACAATTGTTTGAGAGAGATACA
	'gb_JN211194.1_'	TTGGAAGCTGACTGTAGTGATGTAGAAAATGATTTGGGACAATTGTTTGAGAGAGATACA
	'gb_U31785.1_HPU31785'	TTGGAAGCTGACTGTAGTGATATAGAAAATGATATGGAACAATTATTTGAAAGAGATACA
	'gb_JF304769.1_'	TTGGAAGCTGACTGTAGTGATATAGAAAATGATGTGGAACAATTATTTGAAAAAGATACA
	'gb_M22961.1_PPHDELCG'	TTGGAAGCTGACTGTAGTGATGTAGAAAATGATTTGGGACAATTATTTGAGAGAGATACA
	'ref_NC_001531.1_'	TTGGAAGCTGACTGTAGTGATGTAGAAAATGATTTGGGACAATTATTTGAGAGAGATACA
	'gb_M17463.1_PPH5CG'	TTGGAAGCTGACTGTAGTGATGTAGAAAATGATTTGGGACAATTATTTGAGAGAGATACA
	'gb_M32305.1_PPH47CG'	TTGGAAGCTGACTGTAGTGATGTTGAGGATGATTTGGGACAATTATTTGAGAGAGATACA
	'gb_HM999995.1_'	TTGGAAGCAGACTGTAGTGATGTAGAAAATGATTTGGGACAATTATTTGAGCGAGATACA
	'gb_DQ080001.1_'	------------------------------------------------------------
	'emb_X74471.1_'	TTGGAAGCTGAATGTAGTGATATAGACAATGATTTGGAACAATTATTTGATCAAGATACA
	'gb_MK620822.1_'	TTGGAAGCTGACTGTAGTGATGTAGAAAATGATTTGGGACAATTGTTTGAGAGAGATACA
	'gb_U31779.1_HPU31779'	GTGGAAGCTGAATGTAGCGATGTAGAAAATGATTTGGAAGAATTATTTGA-CAAGATACA
	'emb_X74467.1_'	GTGGAAGCTGAATGTAGCGATATAGAAAATGATTTGGAAGAATTATTTGA-CAAGATACA
	'gb_KY969593.1_'	GTTGAAGCTGAATGTAGCGATGTAGACAATGATTTGGAAGAATTATTTGA-CAAGATACA
	'gb_U31778.1_HPU31778'	GTTGAAGCTGAATGTAGCGATGTAGACAATGATTTGGAAGAATTATTTGA-CAAGATACA
	'ref_NC_015692.1_'	GTGGAAGCAGAATGTAGTGATATAGAGCATGATTTGGAACAATTGTTTGATCAAGAAACA
	'gb_GU014533.1_'	GTGGAAGCAGAATGTAGTGATATAGAGCATGATTTGGAACAATTGTTTGATCAAGAAACA
	'emb_AM922325.1_'	------------------------------------------------------------
	'dbj_D26561.1_'	TTGGAAGCTGACTGTAGTGATGTAGAAAATGATTTGGGACAATTGTTTGAGAGAGATACA
	'dbj_D26561.1__2'	------------------------------------------------------------
	'gb_MT813064.1_'	------------------------------------------------------------
	'emb_X74470.1_'	------------------------------------------------------------
	'gb_MF588677.1_'	------------------------------------------------------------
	'gb_MH777271.2_'	------------------------------------------------------------
	'gb_GQ845446.1_'	------------------------------------------------------------
	'gb_KP768220.1_'	------------------------------------------------------------
	'gb_KC752026.1_'	------------------------------------------------------------
	'dbj_D50545.1_PPHE7A'	------------------------------------------------------------
	'gb_MK620826.1_'	------------------------------------------------------------
	'gb_M73054.1_PPHL1C'	------------------------------------------------------------
	'dbj_D00203.1_PPH25E1'	TTGGAAGCTGAATGTAGTGATATAGACAATGATTTGGAACAATTATTTGATCAAGATACA
	'gb_KP768223.1_'	------------------------------------------------------------
	'gb_KX781287.1_'	------------------------------------------------------------
	'gb_HM999997.1_'	------------------------------------------------------------
	'gb_M96303.1_PPHE1DB'	------------------------------------------------------------
	'emb_Y15173.1_'	------------------------------------------------------------
	'gb_M96282.1_PPHL1DD'	------------------------------------------------------------
	'emb_HE963025.1_'	------------------------------------------------------------
	'gb_M72882.1_PPHE2A'	------------------------------------------------------------
	'emb_X74649.1_'	------------------------------------------------------------
	'emb_X74647.1_'	------------------------------------------------------------
	'gb_EF028290.1_'	------------------------------------------------------------
	'emb_X74651.1_'	------------------------------------------------------------
	'emb_X74645.1_'	------------------------------------------------------------
	'emb_X74653.1_'	------------------------------------------------------------
	'gb_MH777306.1_'	------------------------------------------------------------
	'gb_U21872.1_HPU21872'	------------------------------------------------------------
	'emb_AJ619985.1_'	------------------------------------------------------------
	'emb_X74468.1_'	------------------------------------------------------------
	'emb_AJ606877.1_'	------------------------------------------------------------
	'gb_AY204696.1_'	------------------------------------------------------------
	'gb_L38911.1_PPHL1AC'	------------------------------------------------------------
	'gb_KX781286.1_'	------------------------------------------------------------
	'emb_X52061.1_'	------------------------------------------------------------
	'gb_AY040280.1_'	------------------------------------------------------------
	'emb_X74620.1_'	------------------------------------------------------------
	'emb_X74619.1_'	------------------------------------------------------------
	'emb_X74621.1_'	------------------------------------------------------------
	'emb_X74618.1_'	------------------------------------------------------------
	'gb_M73053.1_PPHL1B'	------------------------------------------------------------
	'gb_AY040279.1_'	------------------------------------------------------------
	'gb_M73055.1_PPHL1D'	------------------------------------------------------------
	'dbj_D00204.1_PPH19NC'	------------------------------------------------------------
	lcl_Query_220821	GAYTCCGATGTATCGGACTTGCTAGATAATGGTGAACTTGAACTGGGGAATTCTCTGCCA
	'emb_X74466.1_'	GACTCCGATGTATCGGACTTGCTAGATAATGGTGAACTTGAACAGGGGAATTCTCTGGAA
	'gb_MK620843.1_'	GACTCTGATGTATCGGACTTGCTAGATAATGGTGAACTTGAACAGGGGAATTCTCTGGAA
	'gb_MH777286.2_'	GACTCAGATGTATCGGACTTGCTAGATAATGGTGAACTGGAACAGGGCAATTCCCTGGAA
	'gb_U85660.1_HPU85660'	GACTCAGATGTATCGGACTTGCTAGATAATGGTGAACTGGAACAGGGCAATTCCCTGGAA
	'emb_FM955841.1_'	GACTCAGATATCTCGGACTTATTAGATAATTGTGACCTGGAACAGGGCAATTCTTTGGAA
	'gb_MH777358.2_'	GACTCAGATATTTCGGACTTGATAGATAATTGTGACCTGGAGCAGGGCAATTCCCTGGAA
	'gb_M12737.1_PPH8CG'	GACTCAGATATTTCGGACTTATTAGATAATTGTGACCTGGATCAGGGAAATTCTCTGGAA
	'emb_FM955838.1_'	GACTCCGATATATCGGACTTGTTAGATAATTGTGA-CTTGAGCAGGGCAATTCCCTGGAA
	'dbj_D90252.1_PPH5BCG'	GACTCTGATATATCGGATTTGTTAGATGATACTGAACTGGAGCAGGGCAATTCCCTGGAA
	'gb_JN211194.1_'	GACTCTGATATATCGGATTTGTTAGATGATACTGAACTGGAGCAGGGCAATTCCCTGGAA
	'gb_U31785.1_HPU31785'	GATTCTGATATTTCGGACTTAATAGATGATTGTGACCTGGAACAGGGAAATTCTTTGGAA
	'gb_JF304769.1_'	GATTCCGATATCTCGGACTTATTAGATGATTGTGA-CTTGAACAGGGAAATTCTTTGGAA
	'gb_M22961.1_PPHDELCG'	GACTCTGATATATCGGATTTGTTAGATGATACTGAACTGGAGCAGGGCAATTCCCTGGAA
	'ref_NC_001531.1_'	GACTCTGATATATCGGATTTGTTAGATGATACTGAACTGGAGCAGGGCAATTCCCTGGAA
	'gb_M17463.1_PPH5CG'	GACTCTGATATATCGGATTTGTTAGATGATACTGAACTGGAGCAGGGCAATTCCCTGGAA
	'gb_M32305.1_PPH47CG'	GACTCAGATATCTCGGACCTGTTAGACAATTGTGACCTGGATCAGGGCAATTCACGGGAA
	'gb_HM999995.1_'	GATTCTGATATCTCGGACCTATTAGACGATTGTGAACTGGAGCAGGGCAATTCGTTGGAA
	'gb_DQ080001.1_'	------------------------------------------------------------
	'emb_X74471.1_'	GACTCAGATATTTCAGACTTATTAGATGAGAATGACGTGGAACAGGGCAATTCTCGGGAA
	'gb_MK620822.1_'	GACTCTGACATTTCGGATTTGTTAGATGATACTGAACTGGAGCAGGGCARTTCCCTGGAA
	'gb_U31779.1_HPU31779'	GACTCAGATATTTCAGAATTGTTAGATGATAATGACCTGGAGCAGGGAAATTCGCGGGAA
	'emb_X74467.1_'	GACTCAGATATTTCAGAATTATTAGATAATGATG-ACTTGACCAGGGAAATTCTCGGGAA
	'gb_KY969593.1_'	GACTCAGATATTTCAGAATTATTAGATGATAATGACCTCGAGCAGGGCAATTCTCGGGAA
	'gb_U31778.1_HPU31778'	GACTCAGATATTTCAGAATTATTAGATGATAATGACCTCGAGCAGGGCAATTCTCGGGAA
	'ref_NC_015692.1_'	GACTCAGATATATCGGGATTGCTAGATGATGG-GAACTGGAGCAGGGAAATACACGAGAA
	'gb_GU014533.1_'	GACTCAGATATATCGGGATTGCTAGATGATGG-GAACTGGAGCAGGGAAATACACGAGAA
	'emb_AM922325.1_'	------------------------------------------------------------
	'dbj_D26561.1_'	GACTCTGATATATCGGATTTGTTAGATGATACTGAACTGGAGCAGGGCAATTCCCTGGAA
	'dbj_D26561.1__2'	------------------------------------------------------------
	'gb_MT813064.1_'	------------------------------------------------------------
	'emb_X74470.1_'	------------------------------------------------------------
	'gb_MF588677.1_'	------------------------------------------------------------
	'gb_MH777271.2_'	------------------------------------------------------------
	'gb_GQ845446.1_'	------------------------------------------------------------
	'gb_KP768220.1_'	------------------------------------------------------------
	'gb_KC752026.1_'	------------------------------------------------------------
	'dbj_D50545.1_PPHE7A'	------------------------------------------------------------
	'gb_MK620826.1_'	------------------------------------------------------------
	'gb_M73054.1_PPHL1C'	------------------------------------------------------------
	'dbj_D00203.1_PPH25E1'	GACTCAGATATTTCAGACTTATTAGATGAGAATGACGTGGAACAGGGCAATTCTCGGGAA
	'gb_KP768223.1_'	------------------------------------------------------------
	'gb_KX781287.1_'	------------------------------------------------------------
	'gb_HM999997.1_'	------------------------------------------------------------
	'gb_M96303.1_PPHE1DB'	------------------------------------------------------------
	'emb_Y15173.1_'	------------------------------------------------------------
	'gb_M96282.1_PPHL1DD'	------------------------------------------------------------
	'emb_HE963025.1_'	------------------------------------------------------------
	'gb_M72882.1_PPHE2A'	------------------------------------------------------------
	'emb_X74649.1_'	------------------------------------------------------------
	'emb_X74647.1_'	------------------------------------------------------------
	'gb_EF028290.1_'	------------------------------------------------------------
	'emb_X74651.1_'	------------------------------------------------------------
	'emb_X74645.1_'	------------------------------------------------------------
	'emb_X74653.1_'	------------------------------------------------------------
	'gb_MH777306.1_'	------------------------------------------------------------
	'gb_U21872.1_HPU21872'	------------------------------------------------------------
	'emb_AJ619985.1_'	------------------------------------------------------------
	'emb_X74468.1_'	------------------------------------------------------------
	'emb_AJ606877.1_'	------------------------------------------------------------
	'gb_AY204696.1_'	------------------------------------------------------------
	'gb_L38911.1_PPHL1AC'	------------------------------------------------------------
	'gb_KX781286.1_'	------------------------------------------------------------
	'emb_X52061.1_'	------------------------------------------------------------
	'gb_AY040280.1_'	------------------------------------------------------------
	'emb_X74620.1_'	------------------------------------------------------------
	'emb_X74619.1_'	------------------------------------------------------------
	'emb_X74621.1_'	------------------------------------------------------------
	'emb_X74618.1_'	------------------------------------------------------------
	'gb_M73053.1_PPHL1B'	------------------------------------------------------------
	'gb_AY040279.1_'	------------------------------------------------------------
	'gb_M73055.1_PPHL1D'	------------------------------------------------------------
	'dbj_D00204.1_PPH19NC'	------------------------------------------------------------
	lcl_Query_220821	GTATTTCATCAACAAGAGTGTGAGCAAAGCGAGGAGCAATTACAAATTCTAAAACGAAAV
	'emb_X74466.1_'	CTATTTCATCAACAAGAGTGTGAGCAAAGCGAGGAGCAATTACAAATTCTAAAACGAAAG
	'gb_MK620843.1_'	CTATTTCATCAACAAGAGTGTGAGCAAAGCGAGGAGCAATTACAAATTCTAAAACGAAAG
	'gb_MH777286.2_'	CTATTTCATCAACAAGAGTGTAAGCAGAGCGAGGAGCAATTACAAATACTAAAACGAAAG
	'gb_U85660.1_HPU85660'	CTATTTCATCAACAAGAGTGTAAGCAGAGCGAGGAGCAATTACAAATACTAAAACGAAAG
	'emb_FM955841.1_'	CTATTTCATCAACAGGAGTGTAAGGAGAGCGGGGAGCAATTACAAAAACTAAAACGAAAG
	'gb_MH777358.2_'	CTCTTTCATCAACAGGAGTGTGAGCAGAGTGAAGAGCAGTTGCAAAAACTAAAACGAAAG
	'gb_M12737.1_PPH8CG'	CTATTTCATCAACAGGAGTGTGAGCAGAGCGAGGAGCAATTACAAAAACTAAAACGAAAG
	'emb_FM955838.1_'	CTATTTCATCAACAGGAGTGTAAAGAGAGCGAGGAGCAATTACAAAAACTAAAACGAAAG
	'dbj_D90252.1_PPH5BCG'	CTATTTCATCAACAGGAGTGTGAGCAGAGCGAGGAGCAATTACAAAAACTAAAACGAAAG
	'gb_JN211194.1_'	CTATTTCATCAACAGGAGTGTGAGCAGAGCGAGGAGCAATTACAAAAACTAAAACGAAAG
	'gb_U31785.1_HPU31785'	CTATTTCACCAACAGGAGTGTAAGCAGAGCGAGGAGCAATTACAAAAACTAAAACGAAAG
	'gb_JF304769.1_'	CTATTTCACCAACAGGAGTGTAAGCACAGCGAGGAGCAATTACAAAAACTAAAACGAAAG
	'gb_M22961.1_PPHDELCG'	CTATTTCATCAACAGGAGTGTGAGCAGAGCGAGGAGCAATTGCAAAAACTAAAACGAAAG
	'ref_NC_001531.1_'	CTATTTCATCAACAGGAGTGTGAGCAGAGCGAGGAGCAATTGCAAAAACTAAAACGAAAG
	'gb_M17463.1_PPH5CG'	CTATTTCATCAACAGGAGTGTGAGCAGAGCGAGGAGCAATTGCAAAAACTAAAACGAAAG
	'gb_M32305.1_PPH47CG'	CTATTTCATCAACAGGAGTGTAAGCAAAGCGAGGAGCAATTACAAAAACTAAAACGAAAG
	'gb_HM999995.1_'	CTATTTCATCAACAGGAGTGTAAGCACAGCGAGGAGCAATTACAAAAACTAAAACGAAAG
	'gb_DQ080001.1_'	------------------------------------------------------------
	'emb_X74471.1_'	CTATTTCATCTACAAGAGTGTCAGGAAAGCGAGGAGCAATTGCAAAAACTAAAACGAAAG
	'gb_MK620822.1_'	CTATTTCATCAACAGGAGTGTGAGCAGAGCGAGGAGCAATTACAAAAACTAAAACGAAAG
	'gb_U31779.1_HPU31779'	CTATTTCACCAGCAAGAGAGTAAGGAAAGCGAGGAGCAATTACAAAAACTAAAACGAAAG
	'emb_X74467.1_'	CTATTTCATCAACAAGAGAGTAAGGAAAGCGAGGAGCACTTGCAAAAACTAAAACGAAAG
	'gb_KY969593.1_'	CTATTTCATCAACAAGAGTGTAAGGACAGCGAGGAGCAATTACAAAAACTAAAACGAAAG
	'gb_U31778.1_HPU31778'	CTATTTCATCAACAAGAGTGTAAGGACAGCGAGGAGCAATTACAAAAACTAAAACGAAAG
	'ref_NC_015692.1_'	CTATATCACCAACAGGAGTGTGAGGACAGCGAGGAACAATTACAAAACCTAAAACGAAAG
	'gb_GU014533.1_'	CTATATCACCAACAGGAGTGTGAGGACAGCGAGGAACAATTACAAAACCTAAAACGAAAG
	'emb_AM922325.1_'	------------------------------------------------------------
	'dbj_D26561.1_'	CTATTTCATCAACAGGAGTGTGAGCAGAGCGAGGAGCAATTACAAAAACTAAAACGAAAG
	'dbj_D26561.1__2'	------------------------------------------------------------
	'gb_MT813064.1_'	------------------------------------------------------------
	'emb_X74470.1_'	------------------------------------------------------------
	'gb_MF588677.1_'	------------------------------------------------------------
	'gb_MH777271.2_'	------------------------------------------------------------
	'gb_GQ845446.1_'	------------------------------------------------------------
	'gb_KP768220.1_'	------------------------------------------------------------
	'gb_KC752026.1_'	------------------------------------------------------------
	'dbj_D50545.1_PPHE7A'	------------------------------------------------------------
	'gb_MK620826.1_'	------------------------------------------------------------
	'gb_M73054.1_PPHL1C'	------------------------------------------------------------
	'dbj_D00203.1_PPH25E1'	CTATTTCATCTACAAGAGTGTCAGGAAAGCGAGGAGCAATTGCAAAAACTAAAACGAAAG
	'gb_KP768223.1_'	------------------------------------------------------------
	'gb_KX781287.1_'	------------------------------------------------------------
	'gb_HM999997.1_'	------------------------------------------------------------
	'gb_M96303.1_PPHE1DB'	------------------------------------------------------------
	'emb_Y15173.1_'	------------------------------------------------------------
	'gb_M96282.1_PPHL1DD'	------------------------------------------------------------
	'emb_HE963025.1_'	------------------------------------------------------------
	'gb_M72882.1_PPHE2A'	------------------------------------------------------------
	'emb_X74649.1_'	------------------------------------------------------------
	'emb_X74647.1_'	------------------------------------------------------------
	'gb_EF028290.1_'	------------------------------------------------------------
	'emb_X74651.1_'	------------------------------------------------------------
	'emb_X74645.1_'	------------------------------------------------------------
	'emb_X74653.1_'	------------------------------------------------------------
	'gb_MH777306.1_'	------------------------------------------------------------
	'gb_U21872.1_HPU21872'	------------------------------------------------------------
	'emb_AJ619985.1_'	------------------------------------------------------------
	'emb_X74468.1_'	------------------------------------------------------------
	'emb_AJ606877.1_'	------------------------------------------------------------
	'gb_AY204696.1_'	------------------------------------------------------------
	'gb_L38911.1_PPHL1AC'	------------------------------------------------------------
	'gb_KX781286.1_'	------------------------------------------------------------
	'emb_X52061.1_'	------------------------------------------------------------
	'gb_AY040280.1_'	------------------------------------------------------------
	'emb_X74620.1_'	------------------------------------------------------------
	'emb_X74619.1_'	------------------------------------------------------------
	'emb_X74621.1_'	------------------------------------------------------------
	'emb_X74618.1_'	------------------------------------------------------------
	'gb_M73053.1_PPHL1B'	------------------------------------------------------------
	'gb_AY040279.1_'	------------------------------------------------------------
	'gb_M73055.1_PPHL1D'	------------------------------------------------------------
	'dbj_D00204.1_PPH19NC'	------------------------------------------------------------
	lcl_Query_220821	AATCTTAGCCYWRAAGCTGTCGCGCAGCKTRRNCYSCGTCTCGAGTCGAWATCGTTGTCA
	'emb_X74466.1_'	TATCTTAGTCCAAAAGCTGTCGCGCAGCTTAGTCCGCGTCTCGAGTCGATATCGTTGTCA
	'gb_MK620843.1_'	TATCTTAGTCCAAAAGCTGTCGCGCAGCTTAGTCCGCGTTTCGAGTCGATATCGTTGTCA
	'gb_MH777286.2_'	TATCTTAGTCCAAAAGCTGTCGCGCAGCTTAGTCCGCGTCTTGAGTCGATATCATTGTCA
	'gb_U85660.1_HPU85660'	TATCTTAGTCCAAAAGCTGTCGCGCAGCTTAGTCCGCGTCTTGAGTTGATGTCATTGTCA
	'emb_FM955841.1_'	TATCTTAGTCCAAAAGCTGTCGCGCAGCTCAGTCCGCGTCTCGAGTCAATTTCATTGTCA
	'gb_MH777358.2_'	TATCTTAGCCCTAAAGCTGTCGCGCAGCTCAGTCCGCGACTTGAGTCGATTTCGTTGTCA
	'gb_M12737.1_PPH8CG'	TATCTTAGTCCTAAAGCTGTCGCGCAGCTCAGTCCGCGGCTCCAGTCAATATCACTGTCA
	'emb_FM955838.1_'	TATCTTAGTCCTAAAGCTGTCGCGCAGCTTAGTCCGCGGCTTGAGTCGATTTCGTTGTCA
	'dbj_D90252.1_PPH5BCG'	TATCTTAGTCCAAAAGCTATCGCACAGCTTAGTCCGCGACTTGAGTCAATTTCATTGTCA
	'gb_JN211194.1_'	TATCTTAGTCCAAAAGCTGTCGCACAGCTTAGTCCGCGACTTGAGTCAATTTCATTGTCA
	'gb_U31785.1_HPU31785'	TGTCTTAGTCCAAAAGCTGTCGCACAGCTTAGTCCGCGACTTCAGTCAATTTCATTGTCA
	'gb_JF304769.1_'	TATCTTAGTCCAAAAGCTGTCGCACAGCTTAGTCCGCGACTCGAGTCAATATCATTGTCA
	'gb_M22961.1_PPHDELCG'	TATCTTAGTCCAAAAGCTGTCGCACAGCTTAGTCCGCGACTTGAGTCAATTTCATTGTCA
	'ref_NC_001531.1_'	TATCTTAGTCCAAAAGCTGTCGCACAGCTTAGTCCGCGACTTGAGTCAATTTCATTGTCA
	'gb_M17463.1_PPH5CG'	TATCTTAGTCCAAAAGCTGTCGCACAGCTTAGTCCGCGACTTGAGTCAATTTCATTGTCA
	'gb_M32305.1_PPH47CG'	TATCTTAGTCCAAAAGCTGTCGCGCAGCTTAGTCCGCGTCTTGAGTCAATTTCATTGTCA
	'gb_HM999995.1_'	TATCTTAGTCCAAAAGCTGTCGCACAGCTTAGTCCGCGACTTCAGTCAATTTCATTGTCA
	'gb_DQ080001.1_'	------------------------------------------------------------
	'emb_X74471.1_'	TA-CTTAGTCCAAAAGCTGTCGCACAGCTTAGTCCGCGATTCGAAAGTATTTCTTTGTCA
	'gb_MK620822.1_'	TATATTAGTCCAAAAGCTGTCGCACAGCTTAGTCCGCAACTTGAGTCAATTTCATTGTCA
	'gb_U31779.1_HPU31779'	TA-CTTAGTCCTAAAGCTGTCGCACAGCTCAGTCCGCGACTCGAAAGTATAACGCTGTCA
	'emb_X74467.1_'	TA-CTTAGTCCTCAAGCTATCGCACAGCTTAGTCCGCGACTTGAAAGTATAACATTGTCA
	'gb_KY969593.1_'	TACATAAGTCCAAAAGCTATTGCACAGCTTAGTCCGCGACTTGAAAGTATTTCACTGTCA
	'gb_U31778.1_HPU31778'	TACATAAGTCCAAAAGCTATTGCACAGCTTAGTCCGCGACTTGAAAGTATTTCACTGTCA
	'ref_NC_015692.1_'	TATCTTAGTCCCAAAGCTGTTGCACAGCTCAGTCCGCGGCTAGAGTGCATTTCGCTATCA
	'gb_GU014533.1_'	TATCTTAGTCCCAAAGCTGTTGCACAGCTCAGTCCGCGGCTAGAGTGCATTTCGCTATCA
	'emb_AM922325.1_'	------------------------------------------------------------
	'dbj_D26561.1_'	TATCTTAGTCCAAAAGCTATCGCACAGCTTAGTCCGCGACTTGAGTCAATTTCATTGTCA
	'dbj_D26561.1__2'	------------------------------------------------------------
	'gb_MT813064.1_'	------------------------------------------------------------
	'emb_X74470.1_'	------------------------------------------------------------
	'gb_MF588677.1_'	------------------------------------------------------------
	'gb_MH777271.2_'	------------------------------------------------------------
	'gb_GQ845446.1_'	------------------------------------------------------------
	'gb_KP768220.1_'	------------------------------------------------------------
	'gb_KC752026.1_'	------------------------------------------------------------
	'dbj_D50545.1_PPHE7A'	------------------------------------------------------------
	'gb_MK620826.1_'	------------------------------------------------------------
	'gb_M73054.1_PPHL1C'	------------------------------------------------------------
	'dbj_D00203.1_PPH25E1'	TA-CTTAGTCCAAAAGCTGTCGCACAGC-TAGTCCGCGATTCGAAAGTATTTCTTTGTCA
	'gb_KP768223.1_'	------------------------------------------------------------
	'gb_KX781287.1_'	------------------------------------------------------------
	'gb_HM999997.1_'	------------------------------------------------------------
	'gb_M96303.1_PPHE1DB'	------------------------------------------------------------
	'emb_Y15173.1_'	------------------------------------------------------------
	'gb_M96282.1_PPHL1DD'	------------------------------------------------------------
	'emb_HE963025.1_'	------------------------------------------------------------
	'gb_M72882.1_PPHE2A'	------------------------------------------------------------
	'emb_X74649.1_'	------------------------------------------------------------
	'emb_X74647.1_'	------------------------------------------------------------
	'gb_EF028290.1_'	------------------------------------------------------------
	'emb_X74651.1_'	------------------------------------------------------------
	'emb_X74645.1_'	------------------------------------------------------------
	'emb_X74653.1_'	------------------------------------------------------------
	'gb_MH777306.1_'	------------------------------------------------------------
	'gb_U21872.1_HPU21872'	------------------------------------------------------------
	'emb_AJ619985.1_'	------------------------------------------------------------
	'emb_X74468.1_'	------------------------------------------------------------
	'emb_AJ606877.1_'	------------------------------------------------------------
	'gb_AY204696.1_'	------------------------------------------------------------
	'gb_L38911.1_PPHL1AC'	------------------------------------------------------------
	'gb_KX781286.1_'	------------------------------------------------------------
	'emb_X52061.1_'	------------------------------------------------------------
	'gb_AY040280.1_'	------------------------------------------------------------
	'emb_X74620.1_'	------------------------------------------------------------
	'emb_X74619.1_'	------------------------------------------------------------
	'emb_X74621.1_'	------------------------------------------------------------
	'emb_X74618.1_'	------------------------------------------------------------
	'gb_M73053.1_PPHL1B'	------------------------------------------------------------
	'gb_AY040279.1_'	------------------------------------------------------------
	'gb_M73055.1_PPHL1D'	------------------------------------------------------------
	'dbj_D00204.1_PPH19NC'	------------------------------------------------------------
	lcl_Query_220821	CMWCAGCAGAAATCGAAACGAAGGCTCTTTGCAGAGCAGGACAGCGGAMKCGAGCTATCT
	'emb_X74466.1_'	CCTCAGCAGAAATCGAAACGAAGGCTCTTTGCAGAGCAGGACAGCGGACTCGAGCTATCT
	'gb_MK620843.1_'	CCTCAGCAG---------------------------------------------------
	'gb_MH777286.2_'	CCTCAGCAGAAATCCAAGCGAAGGCTCTTTGCAGAGCAGGACAGCGGACTCGAGCTATCT
	'gb_U85660.1_HPU85660'	CCTCAGCAGAAATCCAAGCGAAGGCTCTTTGCAGAGCAGGACAGCGGACTCGAGCTATCT
	'emb_FM955841.1_'	CCTCAGCAGAAATCCAAGCGAAGGCTCTTTGCAGAGCAGGACAGCGGACTCGAGTTATCA
	'gb_MH777358.2_'	CCTCAGCAGAAATCCAAGCGAAGGCTCTTTGCAGAGCAGGACAGCGGACTCGAGCTAACC
	'gb_M12737.1_PPH8CG'	CCTCAGCAGAAATCCAAGCGAAGGCTCTTTGCAGAGCAGGACAGCGGAGTCGAGCTAACT
	'emb_FM955838.1_'	CCTCAGCAGAAATCTAAGCGAAGGCTCTTTGCAGAGCAGGACAGCGGACTCGAGCTAACT
	'dbj_D90252.1_PPH5BCG'	CCTCAGCAGAAGTCTAAGCGAAGGCTCTTTGCAGAGCAGGACAGCGGACTTGAGCTGACT
	'gb_JN211194.1_'	CCTCAGCAGAAGTCTAAGCGAAGGCTCTTTGCAGAGCAGGACAGCGGACTTGAGCTGACT
	'gb_U31785.1_HPU31785'	CCTCAGCAGAAGTCTAAGCGAAGGCTCTTTGCAGAGCAGGACAGCGGAGTCGAGCTACCT
	'gb_JF304769.1_'	CCTCAGCAGAAGTCTAAGCGAAGGCTCTTTGCAGAGCAGGACAGCGGAGTCGAGCTACCT
	'gb_M22961.1_PPHDELCG'	CCCCAGCAGAAGTCTAAGCGAAGGCTCTTTGCAGAGCAGGACAGCGGACTCGAGCTGACT
	'ref_NC_001531.1_'	CCCCAGCAGAAGTCTAAGCGAAGGCTCTTTGCAGAGCAGGACAGCGGACTCGAGCTGACT
	'gb_M17463.1_PPH5CG'	CCCCAGCAGAAGTCTAAGCGAAGGCTCTTTGCAGAGCAGGACAGCGGACTCGAGCTGACT
	'gb_M32305.1_PPH47CG'	CCTCAGCAGAAATCCAAGAGAAGGCTCTTTGCAGAGCAAGACAGCGGACTCGAGTTAACC
	'gb_HM999995.1_'	CCTCAGCAGAAGTCCAAGAGAAGGCTCTTTGCAGAGCAGGACAGCGGACTCGAGCTGACG
	'gb_DQ080001.1_'	------------------------------------------------------------
	'emb_X74471.1_'	CCTCAGCAGAAGTCTAAACGAAGGCTCTTTGCAGAGCAGGACAGCGGGCTCGAATTGACT
	'gb_MK620822.1_'	CCTCAGCAGAAGTCTAAGCGAAGGCTCTTTGCAGATCAGGACAGCGGACTCGAGCTGACT
	'gb_U31779.1_HPU31779'	CCTCAGCAGAAGTCTAAACGAAGGCTCTTTGCAGAGCAGGACAGCGGGCTCGAGTTA-CT
	'emb_X74467.1_'	CCTCAGCAGAAGTCTAAACGAAGGCTCTTTGCAGAGCAGGACAGCGGGTTGGAGTTAACT
	'gb_KY969593.1_'	CCACAGCAGAAGTCAAAACGAAGGCTTTTTGCAGAGCAGGACAGCGGGCTCGAGTTAACT
	'gb_U31778.1_HPU31778'	CCACAGCAGAAGTCAAAACGAAGGCTTTTTGCAGAGCAGGACAGCGGGCTCGAGTTAACT
	'ref_NC_015692.1_'	CCGCAACAGAAATCCAAACGCAGGCTGTTTGCAGAGCGGGACAGCGGTCTGGAGGTA-CT
	'gb_GU014533.1_'	CCGCAACAGAAATCCAAACGCAGGCTGTTTGCAGAGCGGGACAGCGGTCTGGAGGTA-CT
	'emb_AM922325.1_'	------------------------------------------------------------
	'dbj_D26561.1_'	CCTCAGCAGAAGTCTAAGCGAAGGCTCTTTGCAGAGCAGGACAGCGGACTTGAGCTGACT
	'dbj_D26561.1__2'	------------------------------------------------------------
	'gb_MT813064.1_'	------------------------------------------------------------
	'emb_X74470.1_'	------------------------------------------------------------
	'gb_MF588677.1_'	------------------------------------------------------------
	'gb_MH777271.2_'	------------------------------------------------------------
	'gb_GQ845446.1_'	------------------------------------------------------------
	'gb_KP768220.1_'	------------------------------------------------------------
	'gb_KC752026.1_'	------------------------------------------------------------
	'dbj_D50545.1_PPHE7A'	------------------------------------------------------------
	'gb_MK620826.1_'	------------------------------------------------------------
	'gb_M73054.1_PPHL1C'	------------------------------------------------------------
	'dbj_D00203.1_PPH25E1'	CCTCAGCAGAAGTCTAAACGAAGGCTCTTTGCAGAGCAGGACAGCGGGCTCGAATTGACT
	'gb_KP768223.1_'	------------------------------------------------------------
	'gb_KX781287.1_'	------------------------------------------------------------
	'gb_HM999997.1_'	------------------------------------------------------------
	'gb_M96303.1_PPHE1DB'	------------------------------------------------------------
	'emb_Y15173.1_'	------------------------------------------------------------
	'gb_M96282.1_PPHL1DD'	------------------------------------------------------------
	'emb_HE963025.1_'	------------------------------------------------------------
	'gb_M72882.1_PPHE2A'	------------------------------------------------------------
	'emb_X74649.1_'	------------------------------------------------------------
	'emb_X74647.1_'	------------------------------------------------------------
	'gb_EF028290.1_'	------------------------------------------------------------
	'emb_X74651.1_'	------------------------------------------------------------
	'emb_X74645.1_'	------------------------------------------------------------
	'emb_X74653.1_'	------------------------------------------------------------
	'gb_MH777306.1_'	------------------------------------------------------------
	'gb_U21872.1_HPU21872'	------------------------------------------------------------
	'emb_AJ619985.1_'	------------------------------------------------------------
	'emb_X74468.1_'	------------------------------------------------------------
	'emb_AJ606877.1_'	------------------------------------------------------------
	'gb_AY204696.1_'	------------------------------------------------------------
	'gb_L38911.1_PPHL1AC'	------------------------------------------------------------
	'gb_KX781286.1_'	------------------------------------------------------------
	'emb_X52061.1_'	------------------------------------------------------------
	'gb_AY040280.1_'	------------------------------------------------------------
	'emb_X74620.1_'	------------------------------------------------------------
	'emb_X74619.1_'	------------------------------------------------------------
	'emb_X74621.1_'	------------------------------------------------------------
	'emb_X74618.1_'	------------------------------------------------------------
	'gb_M73053.1_PPHL1B'	------------------------------------------------------------
	'gb_AY040279.1_'	------------------------------------------------------------
	'gb_M73055.1_PPHL1D'	------------------------------------------------------------
	'dbj_D00204.1_PPH19NC'	------------------------------------------------------------
	lcl_Query_220821	CTAAACAATGAAGCTGAAGATGTTTCTCCTGAGGTGGAGGTACCGGCWCNNGVCTCTCGG
	'emb_X74466.1_'	CTAAACAATGAAGCTGAAGATGTTTCTCCTGAGGTGGAGGTACCGGCTATAGACTCTCGG
	'gb_MK620843.1_'	------------------------------------------------------------
	'gb_MH777286.2_'	CTAAACAATGAAGCTGAAGATAATGCTCCTGAGGTGGAGGTACCGGCTCTAGACTCTGGG
	'gb_U85660.1_HPU85660'	CTAAACAATGAAGCTGAAGATAATGCTCCTGAGGTGGAGGTACCGGCTCTAGACTCTGGG
	'emb_FM955841.1_'	CTTAACAATGAAGCTGAAGATGTTTCTCCTGAGGTGGAGGTACCGGCTATAGACTCTCGG
	'gb_MH777358.2_'	CTTAACAATGAAGCTGAAGATGTTTCTCCTGAGGTGGAGGTACCGGCTATAGACTCTCGG
	'gb_M12737.1_PPH8CG'	CTTAACAATGAAGCTGAAGATGTTTCTCATGAGGTGGAGGTACCGGCTATAGACTCTCGG
	'emb_FM955838.1_'	CTTAACAATGAAGCTGAGGATGTTTCTTCAGAGGTGGAGGTACCGGCTATAGACACCCGG
	'dbj_D90252.1_PPH5BCG'	TTAAACAATGAAGCTGAAGATGTTACTCCTGAGGTGGAGGTACCGGCTATTGACTCTCGG
	'gb_JN211194.1_'	TTAAACAATGAAGCTGAAGATGTTACTCCTGAGGTGGAGGTACCGGCTATTGACTCTCGG
	'gb_U31785.1_HPU31785'	-TAAACAATGAAGCTGAAGATGTTACTACTGAGGTGGAGGTACCGGCTATAGACTCTCGG
	'gb_JF304769.1_'	-TAAACAATGAAGCTGAAGATGTTACTACTGAGGTGGAGGTACCGGCTATAGACTCTCGG
	'gb_M22961.1_PPHDELCG'	TTAAACAATGAAGCTGAAGATGTTACTCCTGAGGTGGAGGTACCGGCTATTGACTCTCGG
	'ref_NC_001531.1_'	TTAAACAATGAAGCTGAAGATGTTACTCCTGAGGTGGAGGTACCGGCTATTGACTCTCGG
	'gb_M17463.1_PPH5CG'	TTAAACAATGAAGCTGAAGATGTTACTCCTGAGGTGGAGGTACCGGCTATTGACTCTCGG
	'gb_M32305.1_PPH47CG'	TTTAACAATGAAGCTGAAGATGTTACTCCTGAGGTGGAGGTACCGGCTATAGACTCTCGG
	'gb_HM999995.1_'	TTAAACAATGAGGCTGAAGATGTTACTTCTGAGGTGGAGGTACCGGCTGTAAGCTCACGG
	'gb_DQ080001.1_'	------------------------------------------------------------
	'emb_X74471.1_'	TTAACAAATGAAGCTGAAGATGTTTCTCCTGAGGTGGAGGTACCGGCTTTAAACTCTCAG
	'gb_MK620822.1_'	TTAAACAATGAAGCTGAAGATGTTACTCCTGAGGTGGAGGTACCGGCTATTGACTCTCGG
	'gb_U31779.1_HPU31779'	CTTACAAATGAA---GAAGATGTTTCTTCTGAGGTGGAGGTACCGGCTCTAGACTCTCAG
	'emb_X74467.1_'	CTTACAAATGAAGCTGAAGATGTTTCTTCTGAGGTGGAGGTACCGGCTCTAGACTCTCAG
	'gb_KY969593.1_'	CTTACAAATGAAGCTGAAGATGTTTCTTCTGAGGTGGAGGTACCGGCCCTAGACTCTCAG
	'gb_U31778.1_HPU31778'	CTTACAAATGAAGCTGAAGATGTTTCTTCTGAGGTGGAGGTACCGGCCCTAGACTCTCAG
	'ref_NC_015692.1_'	ATTTCAAATGAAGCTGAAGATATTTCTTCTGAGGTGGAGGTACCGGCGTTAGACAATCGG
	'gb_GU014533.1_'	ATTTCAAATGAAGCTGAAGATATTTCTTCTGAGGTGGAGGTACCGGCGTTAGACAATCGG
	'emb_AM922325.1_'	------------------------------------------------------------
	'dbj_D26561.1_'	TTAAACAATGAAGCTGAAGATGTTACTCCTGAGGTGGAGGTACCGGCTATTGACTCTCGG
	'dbj_D26561.1__2'	------------------------------------------------------------
	'gb_MT813064.1_'	------------------------------------------------------------
	'emb_X74470.1_'	------------------------------------------------------------
	'gb_MF588677.1_'	------------------------------------------------------------
	'gb_MH777271.2_'	------------------------------------------------------------
	'gb_GQ845446.1_'	------------------------------------------------------------
	'gb_KP768220.1_'	------------------------------------------------------------
	'gb_KC752026.1_'	------------------------------------------------------------
	'dbj_D50545.1_PPHE7A'	------------------------------------------------------------
	'gb_MK620826.1_'	------------------------------------------------------------
	'gb_M73054.1_PPHL1C'	------------------------------------------------------------
	'dbj_D00203.1_PPH25E1'	TTAACAAATGAAGCTGAAGATGTTTCTCCTGAGGTGGAGGTACTGGC-------------
	'gb_KP768223.1_'	------------------------------------------------------------
	'gb_KX781287.1_'	------------------------------------------------------------
	'gb_HM999997.1_'	------------------------------------------------------------
	'gb_M96303.1_PPHE1DB'	------------------------------------------------------------
	'emb_Y15173.1_'	------------------------------------------------------------
	'gb_M96282.1_PPHL1DD'	------------------------------------------------------------
	'emb_HE963025.1_'	------------------------------------------------------------
	'gb_M72882.1_PPHE2A'	------------------------------------------------------------
	'emb_X74649.1_'	------------------------------------------------------------
	'emb_X74647.1_'	------------------------------------------------------------
	'gb_EF028290.1_'	------------------------------------------------------------
	'emb_X74651.1_'	------------------------------------------------------------
	'emb_X74645.1_'	------------------------------------------------------------
	'emb_X74653.1_'	------------------------------------------------------------
	'gb_MH777306.1_'	------------------------------------------------------------
	'gb_U21872.1_HPU21872'	------------------------------------------------------------
	'emb_AJ619985.1_'	------------------------------------------------------------
	'emb_X74468.1_'	------------------------------------------------------------
	'emb_AJ606877.1_'	------------------------------------------------------------
	'gb_AY204696.1_'	------------------------------------------------------------
	'gb_L38911.1_PPHL1AC'	------------------------------------------------------------
	'gb_KX781286.1_'	------------------------------------------------------------
	'emb_X52061.1_'	------------------------------------------------------------
	'gb_AY040280.1_'	------------------------------------------------------------
	'emb_X74620.1_'	------------------------------------------------------------
	'emb_X74619.1_'	------------------------------------------------------------
	'emb_X74621.1_'	------------------------------------------------------------
	'emb_X74618.1_'	------------------------------------------------------------
	'gb_M73053.1_PPHL1B'	------------------------------------------------------------
	'gb_AY040279.1_'	------------------------------------------------------------
	'gb_M73055.1_PPHL1D'	------------------------------------------------------------
	'dbj_D00204.1_PPH19NC'	------------------------------------------------------------
	lcl_Query_220821	CCGGTAGATGAGGGAGGATCAGGGGCCATAGATAKTGATTATCTGTCATTGCTGCGTAGT
	'emb_X74466.1_'	CCGGTAGATGAGGGAGGATCAGGGGCCATAGATATTGATTATCTGTCATTGCTGCGTAGT
	'gb_MK620843.1_'	------------------------------------------------------------
	'gb_MH777286.2_'	CCGGTAGACGAGGGAGGAACAGGGGATGTAGATATTGATTATTTAGCCTTGTTGCGTTCC
	'gb_U85660.1_HPU85660'	CCGGTAGACGAGGGAGGAACAGGGGATGTAGATATTGATTATTTAGCCTTGTTGCGTTCC
	'emb_FM955841.1_'	CCGGTA---GAGGGAGGATCAGGGGATGTAGATATTAATTAACAGCGCTT-TTGCG-ATC
	'gb_MH777358.2_'	CCGGAAGATGAGGGAGGATCAGGGGCTGTAGATATTGACTATACAACACTGTTGCGTTCT
	'gb_M12737.1_PPH8CG'	CCGGAAGATGAGGGAGGATCAGGGGCTTTAGATATTGACTATCAG-CATTGTTGCGGTCC
	'emb_FM955838.1_'	CCGGAAGATGAGGGAGGATCAGGGGCTGTGGATCTTGACTAACAG-CGTTGTTGCGTTCC
	'dbj_D90252.1_PPH5BCG'	CCGGATGACGAGGGAGGTTCAGGGGATGTAGATATACATTATACATCATTGTTGCGTTCT
	'gb_JN211194.1_'	CCGGATGACGAGGGAGGTTCAGGGGATGTAGATATACATTATCAG-CACTGTTGCGTTCT
	'gb_U31785.1_HPU31785'	CCGGATGACGAGGGAGGATCAGGGGATGTAGATATACATTATCTTTCACTGTTGCGTTCC
	'gb_JF304769.1_'	CCGGATGACGAGGGAGGATCAGGGGATGTAGATATACATTATCTTGCACTGTTGCGTTCC
	'gb_M22961.1_PPHDELCG'	CCGGATGACGAGGGAGGTTCAGGGGACGTAGATATACATTAACTG-CATTGTTGCGTTCT
	'ref_NC_001531.1_'	CCGGATGACGAGGGAGGTTCAGGGGACGTAGATATACATTAACTG-CATTGTTGCGTTCT
	'gb_M17463.1_PPH5CG'	CCGGATGACGAGGGAGGTTCAGGGGACGTAGATATACATTAACTG-CATTGTTGCGTTCT
	'gb_M32305.1_PPH47CG'	CCGGTAGATGAGGGAGGATCAGGGGATGTAGATATTCATTATCAG-CATTGTTGCGTTCC
	'gb_HM999995.1_'	CCGGATGACGAGGGAGGATCAGGGGACGTAGATATTCATTATCTG-CACTGTTGCGTTCC
	'gb_DQ080001.1_'	------------------------------------------------------------
	'emb_X74471.1_'	CCGGTAGCTGAGGGACAATCAGGGGACATAGACA-TAATTATCAG-CATTATTGCGTGCC
	'gb_MK620822.1_'	CCGGATGACGAGGGAGGTTCAGGGGACGTAGATATACATTATCTG-CATTGTTGCGTTCT
	'gb_U31779.1_HPU31779'	CCGGTTGCTGAGGCACAATTAGGAACAGTAGACATTCATTATAAAGAGTTATTACGTGCC
	'emb_X74467.1_'	CCGGTTGCTGAGGCACAAATAGGAACAGTAGACATTCATTATCAGA-ATTATTACGTGCC
	'gb_KY969593.1_'	CCGGTTGCTGAGGGACACTTAGGAACAGTAGACATTCATTATCAG-AATTATTGCGTGCC
	'gb_U31778.1_HPU31778'	CCGGTTGCTGAGGGACACTTAGGAACAGTAGACATTCATTATCAG-AATTATTGCGTGCC
	'ref_NC_015692.1_'	CCGG-AGACAGGGGAGGAGCA-GGG-AACAGATGAT-ATTA-CAGAC-TTGTTGCGGTCC
	'gb_GU014533.1_'	CCGG-AGACAGGGGAGGAGCA-GGG-AACAGATGAT-ATTA-CAGAC-TTGTTGCGGTCC
	'emb_AM922325.1_'	------------------------------------------------------------
	'dbj_D26561.1_'	CCGGATGACGAGGGAGGTTCAGGGGATGTAGATATACATTATACATCATTGTTGCGTTCT
	'dbj_D26561.1__2'	------------------------------------------------------------
	'gb_MT813064.1_'	------------------------------------------------------------
	'emb_X74470.1_'	------------------------------------------------------------
	'gb_MF588677.1_'	------------------------------------------------------------
	'gb_MH777271.2_'	------------------------------------------------------------
	'gb_GQ845446.1_'	------------------------------------------------------------
	'gb_KP768220.1_'	------------------------------------------------------------
	'gb_KC752026.1_'	------------------------------------------------------------
	'dbj_D50545.1_PPHE7A'	------------------------------------------------------------
	'gb_MK620826.1_'	------------------------------------------------------------
	'gb_M73054.1_PPHL1C'	------------------------------------------------------------
	'dbj_D00203.1_PPH25E1'	------------------------------------------------------------
	'gb_KP768223.1_'	------------------------------------------------------------
	'gb_KX781287.1_'	------------------------------------------------------------
	'gb_HM999997.1_'	------------------------------------------------------------
	'gb_M96303.1_PPHE1DB'	------------------------------------------------------------
	'emb_Y15173.1_'	------------------------------------------------------------
	'gb_M96282.1_PPHL1DD'	------------------------------------------------------------
	'emb_HE963025.1_'	------------------------------------------------------------
	'gb_M72882.1_PPHE2A'	------------------------------------------------------------
	'emb_X74649.1_'	------------------------------------------------------------
	'emb_X74647.1_'	------------------------------------------------------------
	'gb_EF028290.1_'	------------------------------------------------------------
	'emb_X74651.1_'	------------------------------------------------------------
	'emb_X74645.1_'	------------------------------------------------------------
	'emb_X74653.1_'	------------------------------------------------------------
	'gb_MH777306.1_'	------------------------------------------------------------
	'gb_U21872.1_HPU21872'	------------------------------------------------------------
	'emb_AJ619985.1_'	------------------------------------------------------------
	'emb_X74468.1_'	------------------------------------------------------------
	'emb_AJ606877.1_'	------------------------------------------------------------
	'gb_AY204696.1_'	------------------------------------------------------------
	'gb_L38911.1_PPHL1AC'	------------------------------------------------------------
	'gb_KX781286.1_'	------------------------------------------------------------
	'emb_X52061.1_'	------------------------------------------------------------
	'gb_AY040280.1_'	------------------------------------------------------------
	'emb_X74620.1_'	------------------------------------------------------------
	'emb_X74619.1_'	------------------------------------------------------------
	'emb_X74621.1_'	------------------------------------------------------------
	'emb_X74618.1_'	------------------------------------------------------------
	'gb_M73053.1_PPHL1B'	------------------------------------------------------------
	'gb_AY040279.1_'	------------------------------------------------------------
	'gb_M73055.1_PPHL1D'	------------------------------------------------------------
	'dbj_D00204.1_PPH19NC'	------------------------------------------------------------
	lcl_Query_220821	AGCAATATTAAAGCCACGTTAATGGCAAAATTCAAAGAGTCATTTGGGGTAGGCTTTAAT
	'emb_X74466.1_'	AGCAATATTAAAGCCACGTTAATGGCAAAATTCAAAGAGTCATTTGGGGTAGGCTTTAAT
	'gb_MK620843.1_'	------------------------------------------------GTAGGCTTTAAT
	'gb_MH777286.2_'	AGCAACAGAAAAGCCACATTAATGGCAAAATTTAAAGACGCGTTTGGGGTAGGCTTTAAT
	'gb_U85660.1_HPU85660'	AGCAACAGAAAAGCCACATTAATGGCGAAATTTAAAGACGCGTTTGGGGTAGGCTTTAAT
	'emb_FM955841.1_'	AGCAACCACAGAGCTACTTTATTGTCAAAATTTAAAGACGCGTTTGGGGTAGGCTTTAAC
	'gb_MH777358.2_'	AGCAACAAAAAGGCGACATTAATGGCAAAATTTAAAGATGCGTTTGGGGTAGGCTTTAAT
	'gb_M12737.1_PPH8CG'	AGCAACACAAAGGCCACATTAATGGCAAAATTTAAAGAGGCATTTGGGGATGGCTTTAAT
	'emb_FM955838.1_'	AGCAACAAAAAAGCCACATTGATGGCAAAATTTAAAGAGTCATTTGGGGTAGGCTTTAAT
	'dbj_D90252.1_PPH5BCG'	AGCAACAAAAAAGCCACATTAATGGCTAAATTTAAAGAGTCGTTTGGAGTAGGTTTTAAT
	'gb_JN211194.1_'	AGCAACAAAAAAGCCACATTAATGGCTAAATTTAAAGAGTCGTTTGGAGTAGGTTTTAAT
	'gb_U31785.1_HPU31785'	AGCAACAAAAAAGCCACATTAATGGCAAAATTTAAAGAG-CGTTTGGGGTAGGCTTTAAT
	'gb_JF304769.1_'	AGCAACAAAAAAGCCACATTAATGGCAAAATTTAAAGAAGCTTTTGGGGTAGGCTTTAAT
	'gb_M22961.1_PPHDELCG'	AGCAACAAAAAAGCTACATTAATGGCTAAGTTTAAAGAGTCGTTTGGAGTAGGTTTTAAT
	'ref_NC_001531.1_'	AGCAACAAAAAAGCTACATTAATGGCTAAGTTTAAAGAGTCGTTTGGAGTAGGTTTTAAT
	'gb_M17463.1_PPH5CG'	AGCAACAAAAAAGCTACATTAATGGCTAAGTTTAAAGAGTCGTTTGGAGTAGGTTTTAAT
	'gb_M32305.1_PPH47CG'	AGCAACCAAAAGGCCACATTACTGGCAAAATTCAAACAAGCGTTTGGGGTAGGCTTTAAT
	'gb_HM999995.1_'	AGCAACAGAAAAGCCACATTAATGGCCAAATTTAAAGAAGCGTTTGGGGTAGGCTTTAAC
	'gb_DQ080001.1_'	------------------------------------------------------------
	'emb_X74471.1_'	AGCAATAATAAAGCAATATTAATGGCAAAATTTAAAGAGGCTTTTGGGGTAGGGTTTAAT
	'gb_MK620822.1_'	AGCAACAAAAAAGCCACATTAATGGCTAAGTTTAAAGAGTCGTTTGGAGTAGGTTTTAAT
	'gb_U31779.1_HPU31779'	AGCAACAATAAGGCGATCTT-ATGGCAAAATTTAAAGAGTTTTTTGGGGTAGGATTTAAT
	'emb_X74467.1_'	AGCAACAATAAGGCAATCTT-ATGGCAAAATTTAAGGAGGCTTTTGGGGTAGGCTTTAAT
	'gb_KY969593.1_'	AGTAACCATAAGGCAATTTTGTTGGCAAAATTTAAGGAGGCTTTTGGGATAGGGTTTAAT
	'gb_U31778.1_HPU31778'	AGTAACCATAAGGCAATTTTGTTGGCAAAATTTAAGGAGGCTTTTGGGATAGGGTTTAAT
	'ref_NC_015692.1_'	AACAACATAAAAGCCACATTATTGGGCAAATTTAAGGACGCGTTTGGGGTAGCTTTTGGT
	'gb_GU014533.1_'	AACAACATAAAAGCCACATTATTGGGCAAATTTAAGGACGCGTTTGGGGTAGCTTTTGGT
	'emb_AM922325.1_'	------------------------------------------------------------
	'dbj_D26561.1_'	AGCAACAAAAAAGCCACATTAATGGCTAAATTTAAAGAGTCGTTTGGAGTAGGTTTTAAT
	'dbj_D26561.1__2'	------------------------------------------------------------
	'gb_MT813064.1_'	------------------------------------------------------------
	'emb_X74470.1_'	------------------------------------------------------------
	'gb_MF588677.1_'	------------------------------------------------------------
	'gb_MH777271.2_'	------------------------------------------------------------
	'gb_GQ845446.1_'	------------------------------------------------------------
	'gb_KP768220.1_'	------------------------------------------------------------
	'gb_KC752026.1_'	------------------------------------------------------------
	'dbj_D50545.1_PPHE7A'	------------------------------------------------------------
	'gb_MK620826.1_'	------------------------------------------------------------
	'gb_M73054.1_PPHL1C'	------------------------------------------------------------
	'dbj_D00203.1_PPH25E1'	------------------------------------------------------------
	'gb_KP768223.1_'	------------------------------------------------------------
	'gb_KX781287.1_'	------------------------------------------------------------
	'gb_HM999997.1_'	------------------------------------------------------------
	'gb_M96303.1_PPHE1DB'	------------------------------------------------------------
	'emb_Y15173.1_'	------------------------------------------------------------
	'gb_M96282.1_PPHL1DD'	------------------------------------------------------------
	'emb_HE963025.1_'	------------------------------------------------------------
	'gb_M72882.1_PPHE2A'	------------------------------------------------------------
	'emb_X74649.1_'	------------------------------------------------------------
	'emb_X74647.1_'	------------------------------------------------------------
	'gb_EF028290.1_'	------------------------------------------------------------
	'emb_X74651.1_'	------------------------------------------------------------
	'emb_X74645.1_'	------------------------------------------------------------
	'emb_X74653.1_'	------------------------------------------------------------
	'gb_MH777306.1_'	------------------------------------------------------------
	'gb_U21872.1_HPU21872'	------------------------------------------------------------
	'emb_AJ619985.1_'	------------------------------------------------------------
	'emb_X74468.1_'	------------------------------------------------------------
	'emb_AJ606877.1_'	------------------------------------------------------------
	'gb_AY204696.1_'	------------------------------------------------------------
	'gb_L38911.1_PPHL1AC'	------------------------------------------------------------
	'gb_KX781286.1_'	------------------------------------------------------------
	'emb_X52061.1_'	------------------------------------------------------------
	'gb_AY040280.1_'	------------------------------------------------------------
	'emb_X74620.1_'	------------------------------------------------------------
	'emb_X74619.1_'	------------------------------------------------------------
	'emb_X74621.1_'	------------------------------------------------------------
	'emb_X74618.1_'	------------------------------------------------------------
	'gb_M73053.1_PPHL1B'	------------------------------------------------------------
	'gb_AY040279.1_'	------------------------------------------------------------
	'gb_M73055.1_PPHL1D'	------------------------------------------------------------
	'dbj_D00204.1_PPH19NC'	------------------------------------------------------------
	lcl_Query_220821	GAATTGACTCGCCAGTTTAAAAGTTACAAAACCTGTTGTAAVGATTGGGTTTTAGCTGTT
	'emb_X74466.1_'	GAATTGACTCGCCAGTTTAAAAGTTACAAAACCTGTTGTAACGATTGGGTTTTAGCTGTG
	'gb_MK620843.1_'	GAATTGACTCGCCAATTTAAAAGTTACAAAACCTGTTGTAACGATTGGGTTTTAGCTGTG
	'gb_MH777286.2_'	GAACTAACTCGCCAGTTTAAAAGCTACAAAACCTGTTGTAATCATTGGGTTTTAGCTGTG
	'gb_U85660.1_HPU85660'	GAACTAACTCGCCAGTTTAAAAGCTACAAAACCTGTTGTAATCATCGGGTTTTAGCTGTG
	'emb_FM955841.1_'	GAATTGACACGTCAATTTAAAAGTTACAAAACCTGTTGTAATGATTGGGTCGTAGCTGTT
	'gb_MH777358.2_'	GAACTTACACGCCAGTTTAAAAGTCACAAAACCTGCTGTAATTATTGGGTTATAGCTGTA
	'gb_M12737.1_PPH8CG'	GAACTAACACGCCAATTTAAAAGTTACAAAACTTGCTGTAACTATTGGGTTGTAGCTGCT
	'emb_FM955838.1_'	GAGCTAACACGCCAATTTAAAAGTTACAAAACGTGCTGTAACCATTGGGTTGTAGCTGCT
	'dbj_D90252.1_PPH5BCG'	GAATTGACACGGCAATTTAAAAGCCACAAAACCTGCTGTAAGGACTGGGTTGTCTCTGTA
	'gb_JN211194.1_'	GAATTGACACGGCAATTCAAAAGCCACAAAACCTGCTGTAAGGACTGGGTTGTCTCTGTA
	'gb_U31785.1_HPU31785'	GAATTGACACGTCAATTCAAAAGTCACAAAACCTGCTGTAATCATTGGGTTGTCTCTGTT
	'gb_JF304769.1_'	GAATTGACACGTCAATTTAAAAGTCACAAAACCTGCTGTAATCATTGGGTTGTCTCTGTT
	'gb_M22961.1_PPHDELCG'	GAATTGACACGGCAATTCAAAAGCCACAAAACCTGCTGTAAGGACTGGGTTGTCTCTGTA
	'ref_NC_001531.1_'	GAATTGACACGGCAATTCAAAAGCCACAAAACCTGCTGTAAGGACTGGGTTGTCTCTGTA
	'gb_M17463.1_PPH5CG'	GAATTGACACGGCAATTCAAAAGCCACAAAACCTGCTGTAAGGACTGGGTTGTCTCTGTA
	'gb_M32305.1_PPH47CG'	GAATTGACAAGACAATTCAAAAGCTACAAAACCTGCTGTAATCATTGGGTTGTATCCGTA
	'gb_HM999995.1_'	GAATTGACTCGTCAATTTAAAAGTCACAAAACCTGCTGTAATGATTGGGTTGTCTCTGTT
	'gb_DQ080001.1_'	------------------------------------------------------------
	'emb_X74471.1_'	GATCTGACACGTCAATTTAAGAGTTACAAAACCTGTTGTAATGCTTGGGTTATTTCTGTA
	'gb_MK620822.1_'	GAATTGACAAGGCAATTCAAAAGCCACAAAACCTGCTGTAAAGACTGGGTTGTCTCTGTA
	'gb_U31779.1_HPU31779'	GATCTGACACGCCAATTTAAAAGTTACAAAACCTGTTGTAATGCTTGGGTTCTGTCTGTA
	'emb_X74467.1_'	GATTTGACACGTCAGTTTAAAAGTTACAAAACCTGCTGTAATCATTGGGTTCTGTCTGTA
	'gb_KY969593.1_'	GATTTGACACGTCAATTTAAAAGTTACAAAACCTGCTGTAATGATTGGGTTCTATCTGTG
	'gb_U31778.1_HPU31778'	GATTTGACACGTCAATTTAAAAGTTACAAAACCTGCTGTAATGATTGGGTTCTATCTGTG
	'ref_NC_015692.1_'	GATTTAACGCGGCACTTTAAAAGCCACCAAACCTGCTGTAACAATTGGGTGGTTTCTGTT
	'gb_GU014533.1_'	GATTTAACGCGGCACTTTAAAAGCCACCAAACCTGCTGTAACAATTGGGTGGTTTCTGTT
	'emb_AM922325.1_'	------------------------------------------------------------
	'dbj_D26561.1_'	GAATTGACACGGCAATTTAAAAGCCACAAAACCTGCTGTAAGGACTGGGTTGTCTCTGTA
	'dbj_D26561.1__2'	------------------------------------------------------------
	'gb_MT813064.1_'	------------------------------------------------------------
	'emb_X74470.1_'	------------------------------------------------------------
	'gb_MF588677.1_'	------------------------------------------------------------
	'gb_MH777271.2_'	------------------------------------------------------------
	'gb_GQ845446.1_'	------------------------------------------------------------
	'gb_KP768220.1_'	------------------------------------------------------------
	'gb_KC752026.1_'	------------------------------------------------------------
	'dbj_D50545.1_PPHE7A'	------------------------------------------------------------
	'gb_MK620826.1_'	------------------------------------------------------------
	'gb_M73054.1_PPHL1C'	------------------------------------------------------------
	'dbj_D00203.1_PPH25E1'	------------------------------------------------------------
	'gb_KP768223.1_'	------------------------------------------------------------
	'gb_KX781287.1_'	------------------------------------------------------------
	'gb_HM999997.1_'	------------------------------------------------------------
	'gb_M96303.1_PPHE1DB'	------------------------------------------------------------
	'emb_Y15173.1_'	------------------------------------------------------------
	'gb_M96282.1_PPHL1DD'	------------------------------------------------------------
	'emb_HE963025.1_'	------------------------------------------------------------
	'gb_M72882.1_PPHE2A'	------------------------------------------------------------
	'emb_X74649.1_'	------------------------------------------------------------
	'emb_X74647.1_'	------------------------------------------------------------
	'gb_EF028290.1_'	------------------------------------------------------------
	'emb_X74651.1_'	------------------------------------------------------------
	'emb_X74645.1_'	------------------------------------------------------------
	'emb_X74653.1_'	------------------------------------------------------------
	'gb_MH777306.1_'	------------------------------------------------------------
	'gb_U21872.1_HPU21872'	------------------------------------------------------------
	'emb_AJ619985.1_'	------------------------------------------------------------
	'emb_X74468.1_'	------------------------------------------------------------
	'emb_AJ606877.1_'	------------------------------------------------------------
	'gb_AY204696.1_'	------------------------------------------------------------
	'gb_L38911.1_PPHL1AC'	------------------------------------------------------------
	'gb_KX781286.1_'	------------------------------------------------------------
	'emb_X52061.1_'	------------------------------------------------------------
	'gb_AY040280.1_'	------------------------------------------------------------
	'emb_X74620.1_'	------------------------------------------------------------
	'emb_X74619.1_'	------------------------------------------------------------
	'emb_X74621.1_'	------------------------------------------------------------
	'emb_X74618.1_'	------------------------------------------------------------
	'gb_M73053.1_PPHL1B'	------------------------------------------------------------
	'gb_AY040279.1_'	------------------------------------------------------------
	'gb_M73055.1_PPHL1D'	------------------------------------------------------------
	'dbj_D00204.1_PPH19NC'	------------------------------------------------------------
	lcl_Query_220821	TATGCAGTTCATGATGATCTATTTGAAAGCTCAAAGCAGCTGTTGCAACAGCATTGTGWC
	'emb_X74466.1_'	TATGCAGTTCATGATGATCTATTTGAAAGCTCAAAGCAGCTGTTGCAACAGCATTGTGAC
	'gb_MK620843.1_'	TATGCAGTTCATGATGATCTATTTGAAAGCTCAAAGCAGCTGTTGCAACAGTATTGTGAC
	'gb_MH777286.2_'	TATGCAGTTCATGATGATCTATTTGAAAGCTCAAAGCAGCTGTTGCAACAGCACTGTGAC
	'gb_U85660.1_HPU85660'	TATGCAGTTCATGATGATCTATTTGAAAGCTCAAAGCAGCTGTTGCAACAGCACTGTGAC
	'emb_FM955841.1_'	TATGCAGTTCATGATGATCTATTTGAAAGCTCAAAGCAGTTGTTGCAACAGCATTGCGAC
	'gb_MH777358.2_'	TATGCAGTTCATGATGATTTATTTGAGAGCTCGAAGCAGCTGTTGCAACAACATTGTGAC
	'gb_M12737.1_PPH8CG'	TATGCAGTGCATGATG---TATATGAAAGCTCAAAGCAGTTATTGCAACAGCATTGTGAT
	'emb_FM955838.1_'	TATGCAGTGAATGATGATTTATTTGAAAGCTCAAAGCAGTTATTGCAACAGCATTGTGAC
	'dbj_D90252.1_PPH5BCG'	TATGCAGTGCATGATGATTTATTTGAAAGCTCAAAGCAGCTGTTGCAACAGCATTGTGAC
	'gb_JN211194.1_'	TATGCAGTGCATGATGATTTATTTGAAAGCTCAAAGCAGCTGTTGCAACAGCATTGTGAC
	'gb_U31785.1_HPU31785'	TATGCAGTCCATGATGATCTATTTGAAAGTTCAAAGCAGTTGTTGCAACAGCATTGTGAC
	'gb_JF304769.1_'	TATGCAGTCCATGATGATCTATTTGAACGTTCAAAGCAGTTGTTGCAACAGCATTGTGAC
	'gb_M22961.1_PPHDELCG'	TATGCAGTGCATGATGATCTATTTGAAAGCTCAAAGCAGCTATTGCAACAGCATTGTGAC
	'ref_NC_001531.1_'	TATGCAGTGCATGATGATCTATTTGAAAGCTCAAAGCAGCTATTGCAACAGCATTGTGAC
	'gb_M17463.1_PPH5CG'	TATGCAGTGCATGATGATCTATTTGAAAGCTCAAAGCAGCTATTGCAACAGCATTGTGAC
	'gb_M32305.1_PPH47CG'	TATGCAGTCCATGATGATCTATTTGAAAGCTCAAAGCAGCTGTTGCAACAGCATTGTGAC
	'gb_HM999995.1_'	TATGCAGTGCATGATGAGCTCTTTGAAAGTTCAAAGCAATTGTTGCAACAGCATTGTGAC
	'gb_DQ080001.1_'	------------------------------------------------------------
	'emb_X74471.1_'	TATGCAGTGCATGATGACCTTATAGAAAGTTCAAAGCAGCTTTTGCAACAGCATTGTGAC
	'gb_MK620822.1_'	TATGCAGTGCATGATGATCTATTTGAAAGCTCAAAGCAGCTATTG---------------
	'gb_U31779.1_HPU31779'	TATGCAGTTCATGATGATCTTCTTGAAAGCTCAAAGCAGTTATTGCAACAGCATTGTGAT
	'emb_X74467.1_'	TATGCAGTGCATGATGATCTTCTTGAAAGCTCAAAGAAGTTATTGCAACAGCATTGTGAT
	'gb_KY969593.1_'	TATGCAGTTCATGAGGATCTTCTTGAAAGCTCAAAGCAGTTATTGCAACAGCATTGTGAT
	'gb_U31778.1_HPU31778'	TATGCAGTTCATGAGGATCTTCTTGAAAGCTCAAAGCAGTTATTGCAACAGCATTGTGAT
	'ref_NC_015692.1_'	TATGGCGTGCACGATGAACTATATGAAAGCTCCAAGCAATTATTGCAACAGCATTGCGAT
	'gb_GU014533.1_'	TATGGCGTGCACGATGAACTATATGAAAGCTCCAAGCAATTATTGCAACAGCATTGCGAT
	'emb_AM922325.1_'	------------------------------------------------------------
	'dbj_D26561.1_'	TATGCAGTGCATGATGATTTATTTGAAAGCTCAAAGCAGCTGTTGCAACAGCATTGTGAC
	'dbj_D26561.1__2'	------------------------------------------------------------
	'gb_MT813064.1_'	------------------------------------------------------------
	'emb_X74470.1_'	------------------------------------------------------------
	'gb_MF588677.1_'	------------------------------------------------------------
	'gb_MH777271.2_'	------------------------------------------------------------
	'gb_GQ845446.1_'	------------------------------------------------------------
	'gb_KP768220.1_'	------------------------------------------------------------
	'gb_KC752026.1_'	------------------------------------------------------------
	'dbj_D50545.1_PPHE7A'	------------------------------------------------------------
	'gb_MK620826.1_'	------------------------------------------------------------
	'gb_M73054.1_PPHL1C'	------------------------------------------------------------
	'dbj_D00203.1_PPH25E1'	------------------------------------------------------------
	'gb_KP768223.1_'	------------------------------------------------------------
	'gb_KX781287.1_'	------------------------------------------------------------
	'gb_HM999997.1_'	------------------------------------------------------------
	'gb_M96303.1_PPHE1DB'	------------------------------------------------------------
	'emb_Y15173.1_'	------------------------------------------------------------
	'gb_M96282.1_PPHL1DD'	------------------------------------------------------------
	'emb_HE963025.1_'	------------------------------------------------------------
	'gb_M72882.1_PPHE2A'	------------------------------------------------------------
	'emb_X74649.1_'	------------------------------------------------------------
	'emb_X74647.1_'	------------------------------------------------------------
	'gb_EF028290.1_'	------------------------------------------------------------
	'emb_X74651.1_'	------------------------------------------------------------
	'emb_X74645.1_'	------------------------------------------------------------
	'emb_X74653.1_'	------------------------------------------------------------
	'gb_MH777306.1_'	------------------------------------------------------------
	'gb_U21872.1_HPU21872'	------------------------------------------------------------
	'emb_AJ619985.1_'	------------------------------------------------------------
	'emb_X74468.1_'	------------------------------------------------------------
	'emb_AJ606877.1_'	------------------------------------------------------------
	'gb_AY204696.1_'	------------------------------------------------------------
	'gb_L38911.1_PPHL1AC'	------------------------------------------------------------
	'gb_KX781286.1_'	------------------------------------------------------------
	'emb_X52061.1_'	------------------------------------------------------------
	'gb_AY040280.1_'	------------------------------------------------------------
	'emb_X74620.1_'	------------------------------------------------------------
	'emb_X74619.1_'	------------------------------------------------------------
	'emb_X74621.1_'	------------------------------------------------------------
	'emb_X74618.1_'	------------------------------------------------------------
	'gb_M73053.1_PPHL1B'	------------------------------------------------------------
	'gb_AY040279.1_'	------------------------------------------------------------
	'gb_M73055.1_PPHL1D'	------------------------------------------------------------
	'dbj_D00204.1_PPH19NC'	------------------------------------------------------------
	lcl_Query_220821	YNTAKCTGGGTCCGTGGGATAGGAACTATGACACTTTACCTMTTGTGTTTCAAAGCGGGA
	'emb_X74466.1_'	TATATCTGGGTCCGTGGGATAGGAGCTATGACACTTTACCTATTGTGTTTCAAAGCGGGA
	'gb_MK620843.1_'	TATATCTGGGTCCGTGGGATAGGAGCTATGACACTTTACCTATTG---------------
	'gb_MH777286.2_'	TATATCTGGGTCCGTGGGATAGCAGCTATGACACTTTACCTATTGTGTTTTAAGGCGGGA
	'gb_U85660.1_HPU85660'	TATATCTGGGTCCGTGGGATAGCAGCTATGACACTTTACCTATTGTGTTTTAAGGCGGGA
	'emb_FM955841.1_'	TATATCTGGGTTAGTGGAATAGGCGCAATGACATTATATCTATTATGTTTTAAGGCGGGA
	'gb_MH777358.2_'	TACATTTGGGTTAAAGGGATAAATGCAATGACATTATATCTATTGTGTTTTAAGGCGGGA
	'gb_M12737.1_PPH8CG'	TATATTTGGGTTAGAAGTATAGCTGCAATTACATTATATCTATTGTCTTTTAAGGCGGGA
	'emb_FM955838.1_'	TATATTTGGATTAAGGCGATAGGTGCAATGTCATTGTATCTATTGTCTTTTAAGGCGGGA
	'dbj_D90252.1_PPH5BCG'	TATATCTGGGTCCGTGGGATAGGTGCAATGTCATTATACCTATTGTGTTTTAAGGCGGGA
	'gb_JN211194.1_'	TATATCTGGGTCCGTGGGATAGGTGCAATGTCATTATACCTATTGTGTTTTAAGGCGGGA
	'gb_U31785.1_HPU31785'	TATTTATGGGTTCGTGGGATAGATGCAATGTCATTATATCTATTGTGTTTTAAGGCGGGA
	'gb_JF304769.1_'	TATCTGTGGGTTCGTGGGATAGGCGCAATGTCATTATATCTATTGTGTTTTAAGGCGGGA
	'gb_M22961.1_PPHDELCG'	TATATCTGGGTCCGTGGGATAGGTGCAATGTCATTATACCTATTGTGTTTTAAGGCGGGA
	'ref_NC_001531.1_'	TATATCTGGGTCCGTGGGATAGGTGCAATGTCATTATACCTATTGTGTTTTAAGGCGGGA
	'gb_M17463.1_PPH5CG'	TATATCTGGGTCCGTGGGATAGGTGCAATGTCATTATACCTATTGTGTTTTAAGGCGGGA
	'gb_M32305.1_PPH47CG'	TATATATGGGTCCGTGGGATAGATGCAATGTCATTATATCTATTGTGTTTTAAGGCGGGA
	'gb_HM999995.1_'	TATATCTGGGTGCGTGGGATAGGCGCAATGTCGTTATATCTATTGTGTTTTAAGGCGGGA
	'gb_DQ080001.1_'	------------------------------------------------------------
	'emb_X74471.1_'	--TATGTGGGTCCGTGGGATAGGAGCCATGTCATTGTTTTTAGTTTGTTTTAAGGCGGGA
	'gb_MK620822.1_'	------------------------------------------------------------
	'gb_U31779.1_HPU31779'	TATATATGGATACGTGGGATAGGAGCAATGTCATTGTTTTTGTTATGTTTTAAAGTTGGA
	'emb_X74467.1_'	TATGTATGGATACGTGGGATAGCTGCTATGTCATTATTTTTATTGTGTTTCAAAGTGGGA
	'gb_KY969593.1_'	TATATATGGATCCGTGGGATAGCAGCAATGTCATTGTTTCTATTGTGTTTTAAAGCAGGA
	'gb_U31778.1_HPU31778'	TATATATGGATCCGTGGGATAGCAGCAATGTCATTGTTTCTATTGTGTTTTAAAGCAGGA
	'ref_NC_015692.1_'	TATGTATGGGTTTATGCACTGGGACCTATGTCATTATACCTATTGTGTTTTAAGGCGGGC
	'gb_GU014533.1_'	TATGTATGGGTTTATGCACTGGGACCTATGTCATTATACCTATTGTGTTTTAAGGCGGGC
	'emb_AM922325.1_'	------------------------------------------------------------
	'dbj_D26561.1_'	TATATCTGGGTCCGTGGGATAG--------------------------------------
	'dbj_D26561.1__2'	------------------------------------------------------------
	'gb_MT813064.1_'	------------------------------------------------------------
	'emb_X74470.1_'	------------------------------------------------------------
	'gb_MF588677.1_'	------------------------------------------------------------
	'gb_MH777271.2_'	------------------------------------------------------------
	'gb_GQ845446.1_'	------------------------------------------------------------
	'gb_KP768220.1_'	------------------------------------------------------------
	'gb_KC752026.1_'	------------------------------------------------------------
	'dbj_D50545.1_PPHE7A'	------------------------------------------------------------
	'gb_MK620826.1_'	------------------------------------------------------------
	'gb_M73054.1_PPHL1C'	------------------------------------------------------------
	'dbj_D00203.1_PPH25E1'	------------------------------------------------------------
	'gb_KP768223.1_'	------------------------------------------------------------
	'gb_KX781287.1_'	------------------------------------------------------------
	'gb_HM999997.1_'	------------------------------------------------------------
	'gb_M96303.1_PPHE1DB'	------------------------------------------------------------
	'emb_Y15173.1_'	------------------------------------------------------------
	'gb_M96282.1_PPHL1DD'	------------------------------------------------------------
	'emb_HE963025.1_'	------------------------------------------------------------
	'gb_M72882.1_PPHE2A'	------------------------------------------------------------
	'emb_X74649.1_'	------------------------------------------------------------
	'emb_X74647.1_'	------------------------------------------------------------
	'gb_EF028290.1_'	------------------------------------------------------------
	'emb_X74651.1_'	------------------------------------------------------------
	'emb_X74645.1_'	------------------------------------------------------------
	'emb_X74653.1_'	------------------------------------------------------------
	'gb_MH777306.1_'	------------------------------------------------------------
	'gb_U21872.1_HPU21872'	------------------------------------------------------------
	'emb_AJ619985.1_'	------------------------------------------------------------
	'emb_X74468.1_'	------------------------------------------------------------
	'emb_AJ606877.1_'	------------------------------------------------------------
	'gb_AY204696.1_'	------------------------------------------------------------
	'gb_L38911.1_PPHL1AC'	------------------------------------------------------------
	'gb_KX781286.1_'	------------------------------------------------------------
	'emb_X52061.1_'	------------------------------------------------------------
	'gb_AY040280.1_'	------------------------------------------------------------
	'emb_X74620.1_'	------------------------------------------------------------
	'emb_X74619.1_'	------------------------------------------------------------
	'emb_X74621.1_'	------------------------------------------------------------
	'emb_X74618.1_'	------------------------------------------------------------
	'gb_M73053.1_PPHL1B'	------------------------------------------------------------
	'gb_AY040279.1_'	------------------------------------------------------------
	'gb_M73055.1_PPHL1D'	------------------------------------------------------------
	'dbj_D00204.1_PPH19NC'	------------------------------------------------------------
	lcl_Query_220821	AAAAATCGCGGTACTGTGCATAAGTTAATGACATCAATGCWAAATGTGCAAGAACAGCAG
	'emb_X74466.1_'	AAAAATCGCGGTACTGTGCATAAGTTAATGACATCAATGCTAAATGTGCAAGAACAGCAG
	'gb_MK620843.1_'	---------------GTGCATAAGTTAATGACATCAATGCTAAATGTGCAAGAACAGCAG
	'gb_MH777286.2_'	AAGAATCGTGGTACTGTGCATAAGTTACTTACGTCAATGTTAAATGTGCAAGAGCAGCAA
	'gb_U85660.1_HPU85660'	AAGAATCGCGGTACTGTGCATAAGTTACTTACGTCAATGTTAAATGTGCAAGAGCAGCAA
	'emb_FM955841.1_'	AAAAATCGTGGTACTGTACATAAGCTAACTACCTCAATGTTAAATGTGCATGAACAGCAA
	'gb_MH777358.2_'	AAAAATCGTGGTACTGTGCATAAGTTAATTACCTCAGTGTTAAATGTGCATGAACAGCAG
	'gb_M12737.1_PPH8CG'	AAAAATCGCGGTACTGTGCATAAACTAATGACCTCAATGCTAAATGTGCAAGAGCAGCAG
	'emb_FM955838.1_'	AAAAATCGCGGAACTGTTCATAAATTGATTACCTCAGTGTTAAATGTGCATGAACAGCAA
	'dbj_D90252.1_PPH5BCG'	AAAAATCGCGGGACAGTTCATAAGTTAATTACCTCAATGTTAAATGTGCATGAACAGCAA
	'gb_JN211194.1_'	AAAAATCGCGGGACAGTTCATAAGTTAATTACCTCAATGTTAAATGTGCATGAACAGCAA
	'gb_U31785.1_HPU31785'	AAAAATCGCGGGACAGTGCATAAGTTGATGACTTCAATGTTAAATGTGCATGAACAGCAG
	'gb_JF304769.1_'	AAAAATCGCGGGACAGTGCATAAGTTGATGACCTCAATGTTAAATGTGCAAGAACAGCAG
	'gb_M22961.1_PPHDELCG'	AAAAATCGCGGGACAGTTCATAAGTTAATTACCTCAATGTTAAATGTGCATGAACAGCAA
	'ref_NC_001531.1_'	AAAAATCGCGGGACAGTTCATAAGTTAATTACCTCAATGTTAAATGTGCATGAACAGCAA
	'gb_M17463.1_PPH5CG'	AAAAATCGCGGGACAGTTCATAAGTTAATTACCTCAATGTTAAATGTGCATGAACAGCAA
	'gb_M32305.1_PPH47CG'	AAAAATCGTGGGACAGTTCATAAGCTAATTACCACAATGTTAAATGTGCATGAGCAACAG
	'gb_HM999995.1_'	AAAAATCGCGGGACAGTTCACAAATTAATTACCTCAATGTTAAATGTGCACGAACAGCAA
	'gb_DQ080001.1_'	------------------------------------------------------------
[truncated: 7,283 more rows]
