# Supplementary material for: Reconstructing Prehistoric Viral Genomes from Neanderthal Sequencing Data
Source: Viruses. 2024 May 27;16(6):856. doi: 10.3390/v16060856 (PMC11209150; doi:10.3390/v16060856)
Supplement: Supplementary file 1 [file viruses-16-00856-s001.zip › Supplementary Data S7 - Alignment adenovirus HAdV-7-N1 and 10 closest relatives .nxs]

#NEXUS 

[!
FASTA file "C:\Users\marce\OneDrive\Desktop\Adenovirus-lcl Query_39669-10.fasta"
  (imported Thu Oct 26 11:37:39 2023)
]
Begin data;
    Dimensions ntax=11 nchar=34662;
    Format datatype=nucleotide gap=- missing=?;
    Matrix
lcl|Query_39669 adenovirus HAdV-7-N1 CGCTTACTGAMAGGATATGAGGTAGTTTTGGGCGGATGCAAGTAAAAATTCTCCATTTTCGCGCGAAAACTGAATGAGGAAGTGAAYACCTGAGTCATTTCGCGGACGCGACAGGGTGGAGTCCTTGCCGAGGGCCGRGTAGACTTTGACCGTTTACGTGGAGGCTTCGATTACCGTGTTTTTCACCTAAATTTCCGCGTACGGAGTCAAAGTCCTGTGTTTTTGACWAGGTGTCAGCTGATCGMAGGGGTWTTTAAWCATGACGAGTTCCGTCAAGAGGCAACTCTTGAGTGCCAGCGAGAAGAGTTTTCTCCTCCGCGCCGCAAGTCAGTTCTGCGCTTTGAAAATGAGRTRCCTGCGTTTCCTGCCACAGGAGCTTATCTCCAGTGAGACCGGGATCGAAATACTSGAGTTTGTGGTAAANNNNTAATGGGAGACGACCCGGAACCGCCAGTGCAGCCTTTCGATCCACCTACGCCTTCCGATCTGTATGATTTAGAGGTAGACGGGCCTGAGGATCCCAATGAGGAAGCTGTGAATGGGTTTTTTACTGATTCTATGCTGSTAGCTGCCGATGAAGGATTGGACATAAACCCTCCTCCTGAGACCCTTGTTACCGCATGGGTGGTTGTGGAAAGCGGCAGAGGTGGGAAAAAATTKYCTGATCTGGGAGCAGYTGAAATGGACTTGCGTTGTGATGAAGAGGGTTTTYCTCCKVDTGATGATGAAGATGGGGAAACTGAGCAGTCCATCCATRCCGCAGTGAATGAGGGAGTAAWTVCTGCCAGCGATGTTTTTAAGTTGGRCTGTCCGGAGCTGCCTGGWCATGGCTGTAAGTCTTGTGAATTTCACAGGAANNACACTGGAATGAAAGAACTATTGTGCTCGCTTTGCTATAKGAGAATGCACTGCCACTTTATTTACAGTAAGTGTATTTAAGTGAAATTTAAAGGAATAGTSTAACTGTTTAATAACTGTYCAATGGTAGATTTATGTTTTTTACTTGTGATTTTTTGTAGGTCCTGTGTCTGATGATGAGTCACCTTCTCCTGATTCAACTACCTCACCTCCTGAAATTCRKGCGCCCGCACCTGCAWWCGTATGCAAGCCCATTCCTGTAAAGCSTCGGCCTGGGAAACGCCCTGCTGTGGATAAGCTTGAGGACTTGTTGGAGGGTGGGGATGGACCTGGTTCCGGCGTACCCGGAAACTACCAARGCAATAAGTGCCCTGCAGCTGTGTTTATTTAATGTGACRTCATGTAATAAAATTATGTCAGCTGCTGAGTGTTNTANTNCTTCTTGGGTGGGGACTTGGAGAWATAAGTAGGTTCCGATCTGTGTGGTTAGCTCACAGCAACCTGCTGCCATCCATGGAGGTTYTTCCTATCTTGGAAGATCTCAGACAGACTCGGYWACTGCTAGAAAACGCCTCGGACGGAGTCTCTGGCCTTTGGMGATTCTGCTTCGGTGGTGATCTAGCTAGGCTAKTGTTTAGGATAAAACAGGACKRAMGCGTAGAATTTGAAAAGTTATTGGACGWCAGTCCAGGACTTTTTGAAGCTCTTAASTTGGGTCATCAGGCTCATTTTAAGGAGAAGGTTTTATCAGTTTTAGATTTTTCTACTCCTGGTCCAACTGCTGCTGCTGTAGTAGAGGTTACTTTTATATTGGATAAATGGAWCCGCCAAACTCACTTCAGCAAGGGATAYGTTTTGGATTTCATAKCAGCAGCTTCGTGGAGAACATGGAAGGCTCGCAGGATGAGSASAATCWTAAATTACTGGCCAGTGCAGCCTCTNGGAGTAGCAGGGATACTGAGACACCCACCGACCATGCCTGCGGTTCTGCAGGAGGAGCAGCAGGAGGACRATCCGAGAKCCGGCCTGGACCCTSCGGTGGAGGAGTASCTGTGCTGTTTCCTGAACTGCGACGGGTGCTTGCYAGGTCTACGACCRGTGGACAGAACAGAGGCATTAAGAGGGAGAGGAAGCCTAGTGGGAATAATTCAAGAACCGAGTGGGCTTTAAGTWTAAKGAGCCGCAGGCGTCCTGAAACTGTTTGGTGGCRCGAKGTTCAGAGCGAAGGCAGGGATGAAGCCGTGATATTGCAGGAGAAATAWYCATKACAMNANNTNAAGACCTGTTGGTTGGAACCTGAGGATGATTGGGAGGTGGCCSTTAGGAATTATGCTAAGATAGGACTGAGGCCTGATAAACAATATAGAAKWACTAAGAAGATTAATATTAGAAATGCATRYTACATATCAGGGAATGGGGCAGAGGWTATWWTARATACACAAGATAAAGCAGCTTTTAGATGKWGTATGATGGGTATGTGGCCAGGGRTTGTCGGCATGGAAGCWKGAACACTTATGAATMTTAGGYYTAGAGGGGATGGGTANAATGRSATTGTATTTATGGCTGGAACTAAGCTGATTCTACATKGTTGTAGCTTTTTGGTGTTTAATWANACGTGTGTAGAAGCTTGGGGGCAWGTKAGTGTGAGGGGTTGTAGTTTTTATGCATGCTGGATTGCAACATCAGGTAGGGTCAAGAGTCAGTTGTCTGTGAAGAAATGCATGTTTGAGAGATGDAATCTTGGCATACTGAATGAAGGTGAAGCAAGGATCCGCCACTGCGCAGCTACAGAAACTGGCTGCTTCATTCTAATAAAGGGAAATGCCAGTGTGAAGCATAATYTGATCTGTGGACATTCGGATGAGAGGCCBTATCAGATGCTGACCTGCGCTGGTGGACATTGCRATATTCTTGCTACTGTGCATATCGTTTCACATGCACGCAAGAAANGGCCTGTATTTGAACATAATGTGATTACCAAGTGCACCATGCACATAGGWGGTCGCAGGGGAATGTTTATGTCTWACCAGTGTAACATGAATCATGTGAAGGTAATGTTGGAACCAGATGCCTTTTCCAGAGTGAGCTGAACAGGAATCTTTGATATGAATATTCAACTATGGAAGATCGGAAGATATGATGACACTAWASCGAGGGTGCGCGCATGCGAMTGCGGAGGCAAGCATGCNMGATYCCAGCCGGTGTGCGTGGATGKGWMTGAAGACCTGAGATCCGATCATTTGGTSCTTGCCTGCACTGGAGCGGAGTTCGGTTCCAGTGGTGAAGAAACTGACTAAAGTGAGTAGTGGGGCAAGATGTGGATGGGGACTTTCAGGTTGGTAAGGTGGACAGATTGGGTAAATTTTGTTAATTTCTGTCTTGCAGMYMCCATGAGTGGAAGCGCTTCTTTTGAGGGGGGAGTATTTAGCTCTTATCTGACGGGCAGGCTCCCACCATGGGCAGGAGTTCGTCAGAATGTCAYGGGDTCCACTGTGGATGGAYGMCCCGTCCAGCCCGCCAATTCCTCAACGCTGACCTATGCCACYKYGAGTTCGTCACCATTGGATGCAGCTGCAGCCGCCGCCGCTMMTGCTGCCGCCAACWCTATCCTTGGAATGGGCTATTACGGAAGCATCGTTGCGAATTCCAGTTCCTCTAATAACCCTTCAACCCTGGCTGAGGACTTGCKWCTTGTTCTGTTGGCTCAGCTCGAGGCCTTCCAGGGKTAGGCGAMCTGGGTAAGCAGGTGGCCCAGTTGCGTGAGCRDRBTGAGTCTGCTGTTGCTRCAGCAAAGYCWRAATAAAGATCTCAAATCAATAAATAAAGAAATACTTGTCATAAAAACAAATGAATGTTTATTTGATTTTTCGCGCGCGGCMTGMCCTGGACCATCGGTYTCGATCATTGAGAWCTCTTCCGATCTTTTCCAGTACCCTGTWAAGGTGGGATTGAATGTTTAGATACATAGGCATACTTCCGTCTCGGGGGTGGAGATAGSTCCATTGAAGAGCCTCTTGCTCCGGGGTAGTGTTATAAATCACCCAGTCWTAGCAAGGTCGGAGTGCATGGTGTTGCAYMCTATCTTTTAGGAGCAGMKTNWTTGCAACGGGGAGGCCCTTAGTGTAGGTGTTTACAAATCTAHWGAGCTGGGACGGGTGCATCCGGGGTGAAATTATATGCATTTTGGWCTCGATCTTGAGGTTGGCAATGTTGCCGCCTAGATCGGAWCTCGGGTTCATATTGTGCAGGACCACTAAGACAGTGTATCCGGWSAACTTGGGAAATTTAYYRTGCAGCTTAGAGGGAAAAGCATGAAAAAATTTGGAGACRCCTTTGTGGCGCCCCAGATTCTCCATGCACTCATCCATAATGAKAGCGATGGGGCCGTGGGCAGCGGCACGGGCGAACACGTTCCGAATGCCTGAWCSWTCATAGTTATGCTCCTGAGTCAGGTCATCATAAGCCATTTTAATAAACTTTGGGCGGAGGGTGCCAGATTGGGGGATGAAAGTWCCCTCTGGCCCGGGAGCAAWSTTSYCCTCWCATATTTGCATTTCCCAGGCTTTCAGTTCAGAGGGRGGGATCATGTCCACCTGCGGGGCTATAAAAAATACCGTTTCTGGAGCCGGGGTGATTAMCKGGGATGAAAGCAAATTCCTAAGCAGCTGAGACTTGCCGCACCCAGTGGGACCGTAAATGACCCCAMTDAMGGGTTGCAGATGGAAGTTTAGGGAGCGACAGCTGCCGTCCTCCCGGAGTAGGAVGAACACTTCGTTCATCAKTTCCCTTACATAGATAGGAWCCCGCACCAAGTCCGKTWGGAGGCGCTCTCCCCCAAGGGATAGAAGCTCCTGGAGCGAGGAGAAGTTKTTCAGCGGCTTCAGCCCGTGCGCCATGGGCATTTTGGAAAGAGTCTGTTGCAAGAGCTCGAGCCGGTCCYAGAGCTCGGTGATGTGCTCTWTGGCATCTCGATCCAGCAGAYCTCCTCGTTTCGCGGGTTGGGACGGCTCCTGGAGTAGGGAATCAGACGATGGRCGTCCAGCGCTGCCAGSKTCCGATCCTTCCATGGTCGCAGCGTCCGAGGCCGKGTTRTTTCCGTCACGGTGAATGGGTGCGCGCCTGGTTGGGCGCTTGCGMGGGCSCGCTTCAGACWCATCCTGCTGGTCGAGAMCCGCTGCCGATCGGCGCCCTGCATGTCGGCCAGGYAGCNNTTNNCCANGASTTCGTAGTTGAGCGCCTCGGCCGCGTGGCCTTTGGCACGGAGCTTACCTTTGGAAGTTTTATGGCAGGCGGGGCAGTAGATACATTTGAGGGCATACAGCTTGGGCGCGAGGAAAATGGATTCGGGGGAGTMWGCATCCGCACCGCAGGAGGCGCAGACGGWKTSRCACTCCACGAGCCAGGTCAGATCCGGCTCATCGGGGTCAMAAACAAGTTTKCCGCCATGTTTTTTGATGCGTTTCTTACCTTTGGTTTCCATGAGGTCGTGTCCCCGCTGGGTGACGATGTGGYTCTCCGTGTCCCCGTSTTCCGACTTTATGGGYCTGTCCTCGAGCGGAGTGCCTCCTTCCTCTTCGTAGAGGAASCCAGCCCACTCTGATASAAAAGCGCGTGTCCAGGCCAGCRCGAAGGAGGCCACGTGGGCAGGGTAGCGGTCGTTGTCAACCAGGGGGTCCACCTTCTCTACGGTAKRTTTCCATGTCCCCCTCCTCCACATCCAAGAATGTGATTGGCTTGTAAGTGTAGGSCACGTGACCAGGGGTCCCCGCCGGGSGGGTMTAAAAGGGGGCGGGCCTCTGTTCGTCCTCACTGTCTTCCGGATCGCTGTCCAGGAGCGCCAGCTGTTGCGGBAGGCATTCCTTCTCGAAGGCGGGCATGACCTCTGCACTCAGGTTGTCAGTTTCTAGGAACGAGCTGGATTTGATATTGAACKKACCAGCAGAGATGGAAGTCATAAGACTCTCGTCCATTTGGTCAGAAAACACAATCTTCTTGTTGTCCAGCTTGGWAGCAAATGATCCATAGAGGVCATTGGATAGAAGCTTGGCGATGGAGCGCATGGKWYGGWGCTTGTCCTTGTCCGCGCGCTCCTTGGCGGCGATGTTSAKCTSGACGTACTCGCGCGCCACACVCTTCCAATCAGGGAAGATGGARGTCAGTTCATCCGGCGGTATTCTGACTCGCCATCCCCTATTGTGCAGGGTTATCAGATCCACACTGGTGGCCACCTCGCCTCGGAGGGGCTCATTGGTCCAGCAGAGTCGACCTCCTTTTCTTGAACAGAAAGGGGGGAGGGGGTGWGGCMTGAGCTCATCAGGSGGGTCTCCATCTATGGTAAATATTCCCGNTAACAAATCTTTGTCAAAATAGCTAATGGTGGTGGGATCATCCAAGGTCATCTGCCATTCTCGAACTGCCAGCGCGCGCTCATRKDGKTNNNNRSCCCAGGGCATGGGGTGGGTGAGCGCGGAGGCRTACATGCCACAGATAGSAWATNCNTNGASGAKCTCTTCGAGGATGCCGATGWRAGTGGGATAACTGCGCCCCCCTCTGATGCTTGCTCGCACWTAGTCATAGAGTTCHTGKGAGGGGGCGAGAAGACCCGGGCCCAGATTGGTGCGGATTGGTTTTTCCGCCCTGCTTCCGATCTGGCGAAAGATGGAATGGGAATTTGAAGAGATAGGAAGTCTCTGGAATATGTTAAAATGGGCATGAGGTAGGAMWACCGRGTCCCTTATGAAGTGGGCATCTGCTTCTTGCAGCTTGGSTWCCAGCTCGGCGGTGACGAGKACATCCAGGGCACAGTAGTCGAGRGTTTCCTGGATGATGTCATNMCGCGGTTGGCTTTTCTTTTCCCACAGCTCGCGGTTGAGAAGGTMTTCTTCGCGATCCTTCCAGTACTCTTCGAGGGGTCYTCCGTCTTTTTCTGCACGGCGCGAGCCCAACATGTAGAACTGCTTGACTGCCTTGTAGGGACAGCWTTCCTTCTCCACTGGGAGAGAGTATGNKTSRRCTGCATTGCGCAGCGAGGTRTGWRWSAGGGCAAAAGTGTCCCTGACCATGACTTTGAGGAATTGATACTTGAAGTCCATGTCATCACAGGCMAMCTGTTCCCAGAGTTGGAAGTCCACCCGCTTCTTGTAGGCGGGGTTGGGCAAAGCGAAASYAACATCATTGAWKCCGATCTTGCCGGCCCKGGGCATGAAAKTWCGGGTGATTCTGAAAGGCTGAGGGACCTCTGCTCGGTTRTNNNCGACCAGAGCGGCCAAGMCGATCTCATCAAAYCCATTGATGYTGTGCCCCACGATMAACAATTCTAAGAATCGAAGGAGGCGYYSRCATSAGGCAGCTTCTTGAGTTCTTCAAAAGTGAGATCTGTAGGGTCAGTGAGAGCATAGTGTTCGAGGWCCCMTTCGTGCACGTGAGGGTTCGCTTTGAGGAAGGAGGACCAGACTTCCACTGCCAGTGRTGTTTGTGMCYGGTCCCGGTATTGACGAAAATGCTGCCCGACTGCCATTTTTTCTGGGGTGACGCAATAGAAGGTTTSGGSGWCCTGCCGCCAGCGATCCCGCWTAAGTTTCATGGCGAGGTCRKWGGCGATGTTGACGAGCCGCTGGTCTCCAGAGAGTTTCATGACCAGCATGAAGGGGAWKAGCTGCTTGCCAAAGGACCCGMCCCAGGTGTAGGTTTCCACATCGTAGGTGAGGMGRTTCCTTTCTGTGCGAGGATGAGAGCCAATCGGGAAGAATCCGATCTCCTGCCACCAGTTGGAGGAATGGCTGTTGATGTGATGGAAGTAGAACGCCCTGCGACGCGCCGAGCATTCATGCTTGTGCTGCTACACACGGCCGCAGTACGCGCAGCGATTCACGCAAGGCACCTCATGAATGAGTTGTACCTGACTTCCTTTKWCGAGAAATTTCAGTGGAAAATTGAGGCCTGGCGTTTGYRMCTGGCGCTCTACTATGTTGTCTGCATCGGCATKTCCATCTTCTGTCTCGATGGTGGTCATGCTGACAAGCCCTCGCGGGNGGCAANTCCAAACCTCGGCGCGGCAGGGGCGGAGCTCGAGGACGAGAGCGCGCAGGCCGGAGCTGTCCAGKMSCTTGAGACGCTGCGGAGTCAGGGTGGTAGGCAGTGTCAGGAGATTGACTTYTCCGATCTTTTCGAGGGCGTGAGGGAGGTTCAGATGGAACTTGATCTCCACGGGTCCGTTGGTGGAGATGKYRWTGGCTTGCAGGGTTCCGTGCCCCTTGGGCGCTACCACCGTGCCCTTGTTTTTCCTTTTGGGCGGCGGTGGCTCTGTTGCTTCTTGCATGTTYCSGAGCGGTGTCGAGGGCGCGCACCGGGCGGCAGGGGCGGCTCGGGACCCGGCGGCATGGCKGGCAGTGGTACGTCGGCGCCGCGCGCGGGYAGGTTCTGGTACTGCGCCSTGAGRWSRCGCGCATGTGCGACGACGCGGCGGTTGACATCCTGGATCTGACGCCGCTGGGTGAAAGCYRMCGGCCCCGYGAGCTTGAACCTGAAAGAGAGTTCAACAGAATCAAKCTCGGYMTCGTTGACGGCGGCTTGCCTAAKGATTTCTTGCACGTCGCCAGHCTTATCCTGGTAGSCGATCTCGGCCATKAACTGCTCGATCTCTTCCTCTTGMMGATCTCCGCGGCCCGCTCTCTCGACGGTGGCCGCGAGGTCGTTGGAGATGCGCCCAATGAGTTGAGAGAATGCATTCATGCCCGCCTCGTTCCAGACGCGGCTGTGSACCACAGCCCCCAYYCGATCTCTCGCGCGCATAACCACCTGGGCGAGGTKMAGCWCTACGTGGCGGGTGAAGACCGCATAGTTGYAAAGGCGCTGGAAAAATTAGTTGAGTGTGGTGGCGATGTGCTCGGTGACGAAGAWNAGCATGATCCATCGTCTCAGCGGCATCTCGCTGACATCGCCCAGCGCTTCCAAGCGCTCCATGGCCTCGTAGAAGTCCACGGCGAAGTTGAAAAACTGNGNNTTWSGCGCGGACACGGTCAACTCCTMKTCCAGAAGACGGAAGAGTTCGGCAATGGTGGTGCGCACCTCGCGCTCGAAATCCCCNGGGATTTCTTNCTCNNTCTCTTCTTCTTCCACTWMCATCTCTTCCTCTTCAGGKGKGGCTGCAGGAGGAKSGGGAACGCGGCGACGCCGGCGGCGCMCGGGCAGACGGTCGATGAATCTTNNNNNGACCTCTCCGCGGCGGCGGCGCATGGTCTCGGTGACGGCACGACCGTTCTCCCTGGGTCTCAGAGTGAAGACGCCTCCGCGCATCTCCCTGAAGTGGTGACTGGGAGGGYCTCCGTTGGGCAGGGACACCGCGCTGATTATGCATTTTATCAATTGCCCMTCHBGWACTCCGCGCAAGGACCTGATCGTTTCAAGATCCACGGGATCTGAAAACCTTTCGACGAAAGCGTCKAACCAGTCGCAATCGCAAGGTAGGCTGAGCACTGTTTCTTGCGGGCGGGGGCGGCTRKGCGCTCGGTCGGGGTTCTCTCTTTCTTTTCCTTCCTCCTCTTGGGAGGATGAGACGATGCTGCTGGTGATGAAATTAAAATAGGCAGTTTTGAGACGGCGGATGGTGGCGAGGAGCACCAGGTCTTTGKGTCCGGCTTGTTGGATGCGCAGGCGATGGBCCATTCCCCAAGCRYKATMCTTCCATCTGGCCAGATCGGAATAGTAGTCTTGCATGAGTCGTTCCACGGGCACTTCTTCTTCGCCCGCTCNGCCANGCATGCGAGTGANNNCAAACCCGCGCATNGGCTGNNCNNNNNCNWSGTCCGCTACAACCAKTTCGGCGAGGATGGCTTGCTGCACCTGGGTGAGGGTGGCYTGGAAGTCGTCAAACGCTACAAAGCGGTGGTCGGCCCCGGTGTTGAGMGTGCAGGAGCAGTTGGCCATGACTGACCAGTTGACTGTCTGGTGCCCAGGGCGCACGAGCTCGGTGTACTTGWGGCGCGAGTATGCGCGGGTGTCAAAGATGTACACGTTGCAGGTGCGCACCAGGTACTGGTAGCCGATGAGAAAGWGTGGCGGTGGCTGGCGGTACAGGGGCCATCGCTCTGTAGCCGGGGCTCCGGGKGCAAGGTCTTCCAGSATGAGGCGGTGGTAACCGTAGATGTACCTGGACATCCAGGTGATRCCGGAGGCGGTGGTGGATGCCCGCGGGAACTCGCGTACGCGGTTCCAGATGTTGCGCAGCGGCAYGWAGYMGTTCATGGTAGGCACGGYNTGGCCCGTAAGACGCGCACAGTCGTTGATTCTCTAGACATACGGGCAARAACGAAAGCGGTCAGCGGCTCGTCTCCGTGGCYTGGAGGCTAAGCGAACGGGTTGGGCTGCGCGTGTTCCCCGGTTCGAATCTCGGATCRKGCTGGAGCCGCAGCTVACGTGGTACTGGCACTCCCGTCTCGACCCAGGCCTGCACAAAACCTCCAGGATACGGAGGCGGGTYKTTTTTTTGCTTTTTCCTGGATGGGAGCCAGTGCTGCGTSATGCTTTRGAACACTCAGTTGTCGGKGCTGGRAGTGGCTCGCGCCCGTAGYCTGGAGAATTAATCGCCAGGGTTGCGTTGCGGTGTGCCCCGGTTCGAGTCYYYGCGCGCCGGATCGGCCGGTTTCCGCGACGTTTCTAAGACCCCGTCTTCCGACTTCTCCAGTTNNNNGGAGNNAKMYYTYTTTTTTTTTGTTTTTTGTTTTTKWGATGCATCCCGTGCTGCGACAGATGCGCCMCCAGCAACAGCCCCCTTCTCAGCAGCAGCTACAACGACAGCCACAAAAGGCTCTTCCTGCTCCTGTAACTACTGCGGYTGCAGCCGTCAGCGGCGCGGGACAGCCCGCCTCCGATCTGGAGTTGGAAGAGGGCGAGGGACTGGCGCGCCTGGGCGCASCATCGCCCGAGCGGCACCCGCGGGTGCAACTGAAAAAGGACTCCAGCGAGGCGTACGTGCCCCAGCAGAACCTGTTCAGGGACAGGAGCGGTGAGGAGCCAGAGGAGATGRAAGCATCTCGATTTGCTGCGGGTCGCGAGCTGCGCCACGGTCTGGATCGAAGACGGSTGCTGCAAGACGAGGATTTTGAGGTCGATGAAGTGACAGCSTTCAGCCCAGCTAGGGYWCATGTGGCCGCGGCCAACSTVGTCWCAGCCTACGAGCAGACCGTGAAGGAGGAGCGCAACTTCCAAAAATCTTTTAACAACSATGTGCGCACCCTGATCGCCCGCGAGGAAGNGNCCCTGGNNNTGATGCATCTGTGGGACCTCGTGGAGGCTATCACACCGNACCCTGACAGCTCAGCTGTTTCTGGTGGTTCAACACAGCAGGGACAACGAGGCATTCAGGGAGGCGTTGTTGAACATCACCGAGCCTGATGGGAGATGGMTKTMCGATCTGATCAACATCCTGCAAAGTATTAKAGTGCAGGAMMGTWGCCTGGGTTTGGCTGAGMARGTGGCAGCTATCAACTACTCGGTCTTGAGCCTGGGCAARTHTTACGCTCGCAAGATCTACAAGACCCCTTACGTTCCCATAGACAAGGAGGTAAAGATAGATGGRWTCTACATGCGCATGACKCTCAAGGTGCTGACTTTGAGYTCCGATCTGGGGGTGTATCGCAATGAYAGGATCGGCCGTGCGGTGAGCGCCAGCAGGARGCGCGAGCTGAGCGAMAGAGAACYGAWGCACAGCTTGCAAANGGCTCTAACGGGGGCTGGCACCGATGGGGAGARCGACTTTGACATGKGAGCGGACTTGCAATGGCAACCCAGTCGCAGGGCCATGGAGGCTGCAGGGTGTGAGCKKCCTTACATAGWAGAGGTGGATGAAGTCGAGGACGAGGAGGGCGAGTAYTTGGAAGACTGATGGCGCGACCCGTAWYYTTGCTAGATGGAACAGCAGCAGGYACSGGWCYSCGCAATGCGGGCGGCGCTGCAGAGCCAGCCGTCCGGCATCGWCTYCTCGGACGATTGGACCCAGGCCATGCAACGCAKWATGGCGCTGACGACCCGCAACCCCGAAGCCTTYRGACAGCAACCCCAGGCCAACCGCCTTTCGGCTATACTGGAGGCCGTAGTACCCTCCCGCTCCAACCCCACCCACGAGAAGGTCCTGGCTATCGTGAACGCGCTGGTGGAGAACAWGGCCATCCGTCCCGATGAGGCCGGGCTGGTATRCAATGCTCTCTYGGAGCGCGTGGCCGCATACAACAGCAGCAACGWGCAGACCAACCTGGACCGGATGCTGCGCGATGTGCGCGAGGCCGTGKMTCAGCGCGAGCGGTTCCAGCGCGACGCCMACWYSRGATCGTTGGTAGCSCNAAACGCTTYCMTCAGCACCCAGCCCGCGGHAGTGCCCCGTGGTCAGCAAGACYRTACAAACTTTTTGAGTGCATTGAGACTCATGGTAGCTGAGGTGCCTCAAAGCGAGGTGTACCAGTCCGGGCCAGASYAWTTYTTCCAGACCAGCAGACAAGGCTTGCAGACAGTAAACCTGACTCAGGCTTTCAAGAACCTGCAGGGKCTCTGGGGRGTGCACGCCCCAGTAGGCGATCGCGCGACCGTGWSWAGCTTGCTGACTCCCAACTCCCGCCTGCTGCTGCTGCTGGTRTCCGCCTGTNCTGACAGCGGTAGCWYTGACCGCAACTCNNNTGGGNNACCTGCTTRACCTGTATCGCGAGGCCAYCGTGCAGAGCCAGGTGGACGAAATCACCGNNGAAATCACCCAAGTGAGCCGCGCCCTGGGTCAGGAAGACAMGGGCAGTTTGGAAGCCACCCTGAACTTCTTGCTAACCAACCGGTCGCAGAAGATCGGAMCTCAGTAYGCGCTTACCGCTGAGGAGGAGCGAATCCTCAGATACGTGCAACAGAGCGTTGGMSTGTTTCTGATGCAGGAGGGCGCGACACCTACCGCCGCGCTGGACMTGACAGCTCGAAACATGGAGCCCAGCATGTATGHCCACTGSYTTCATTAACAAACTGCTGGACTACCTGCACAGGGCGGCCGCCATGAACTCYWAYTATTTCACCAATGCYATCNTGAASCCACACTGGCTGCCSCCACCTGGTTTSACCACTGGCGAGTACGACATGCCCGACSCCAMGGACGGGTTCCTGTGGGACGATGTGGACAGCAGCATATTCWCCCCGCCTCCCGGTTATACASTTTGGAAGAAGGAAGGGGGCGATAGAAGACWCTCTTCCGTGTCGCTGTCCACAACGGCTGGTGCTGCCGCGACCGTGCCCGAAGCTGCAAGTCCTTTCCCTAGMTTGCCCTTTTCTYTMRACAGCGTTCGCAGCAGTGRACTGGKGAGAVSAACCCGCCCGCGCTTGATGGGCGAGGATGAKKACTTTGCTGAGTCTTTGTTGAGGCCAGAGAGGGAAAAGAATTTCCCCAACAATGGAAGAGAGAGCCTRGTGGATAWYMYGAGTAGATGGAAGTCCTATGCGCAGRRTCACAGAGACGAGKCCAAAATCTTGCGSGCTACAAGCAGACCGACCCGTMGMCGCCAGCGCCACGACAGACAGATGGGAMTTGTGTGGGACGATGAGGACTCTGCCGATGATAGCAGCGTGTTGGACTTGGGTGGAAGAGGAGSGGGCAACCCGTTCGCTCATCTGCGTCCCAGATTCGGGCGCATGTTGTAAAARWKAAAGTAAAATAAAAATGCAACTCACCAAGGCCATGGCGACCGAGCGTGCGTTCGTTCTTTTTTGTTATCTGTGTTTAGTAMGATGAGGAGACGAGCCGTCACAGGCGGAGCGGTGGTGTATCNGGMGGSTCCTCCTCCTTCTTACGAGAKCSTGATGCAGCAACAGGCGGCGATGCWRCAGCCCCCACTGGAGGCTSYCTTCGTACCCCCGCGGTACCTGGCGCCTACGGAAGGGAGAAACAGCATTCGTYACTCGGAGCTGTCGCCTCTGTACGATGSCACCAATTCCTATCTGGTAGACAACAAGTCGGAAGACATTGCYTAGTTGAACTATCAGAACGACCACAGCAACTTCCTGACCACGGTGGTGCAGAACAATGACTTTACCCCGACGGAGGMCAGCACCCAGACCATCAACTTTGACGAGCGGTCGCGATGGGGCGGTCAGCTGAAGACCATCATGCACACCAACATGCCCAACGTGAACGAGTACATGTTCAGCAACAAGTTCAAGGCGAGGGTGATGGTGTCCRTRAAAGCTCCTGAAGGTGATAKAKTAAWTKACACCTATGATCATAAAGAGGAWATCTTAAAGTATRAGTGGTTTGAGTTCACTTTACCAGAAGGCAACTTCTCAGCCACCATGACCATTGACCTGATGAACAATGCCATCATTGACAACTACCTGGAAATTGGCAGACAAAATGGAGTGCTGGAAAGTGACATTGGTGTTAATTTTGACACTAGAAACTTTAGGCTCGGGTGGGACCCCGAAACTAAGTTGATTATGCCAGGAGTCTACACTTATGAGGCATTCCATCCTGACATTGTATTGCTGCCTGGTTGCGGGSWAGACTTTACTGAAWTCCGACTTAGCAACTTGCTTGGCATCAGGAAAAGACATCCATTCCAGGAGGGTTTCAAAATCATGTATGAAGATCTTGAAGGGGGTAATGATCCTGCCCTTTTGGATGTCACTSCCTATGAGGAAAGCAAAAAGGATACCACTACTGAAACAACCACACTGKCTGTTGCAGAGGAAACTAGTGAAGATAGGAAGWTAACTAGAGGAGATAGGAAWATAACTGAAAAACAAAAACGTGAAGCTGCAGCTGCTGAAGTTAAAAAAGAGTTAAAGATCGGAACHMTAGAAAAAGACAGCAAGAGTAGAAGCTACAATGTCTTGGAAGACAAMATCAACACGGCCTACCGCAGCTGGTACCTGTCCTACAATYHCGCKACCCCGAGAAAGGAATAAGGTCTTGRACACTGCTTACCACTTCAGATGTCACCTGTGGGGCRGAGCAGGTCTACTGGTCGCTCCCTGACATGATGCAAGASCCAGTCACCTTCCGCTCCACAAGACAAGTCAACAACTACCCAGTGGTGGGTGCAGAGCTTATGCCCGTCTTCTCAAAGAGTTTCTACAATGAGCANGCCGTGTACTCTCAGCAGCTCCGACAGGCCACTTCGCTCACGCACGYCTTCAACCGCTTCCCTGAGCACCAGATCCTCATCCGCCCGCCGGCGCCCAYRATYACCACCGTCAGTGAAAACGTTCCTGCTCTCACAGATCACGGGACCCTGCCGTTACGCAGCAGTATCMGGGGAGTCCAGCGCGTGACCGTTACTGACGCCAGACGCCGCACCTGCCCCTACGTTTACAAGGCCCTGGGCRYAGTCGCGCCGCGCGTTCTTTCAAGCCGGCGTTTCTAAAAAAATGTCCATTTTCATCTCGCCCAGTAAYAWTRACGGTTGGGGACTGTATGCGCCCACCAAGATGTARGGAGGCGCCCGCATACGCDTYDCCCAGCASCCTGTGCGCGTTCGCGGTCATTTCCGCGCTCCATGGGGCGCACTCAAGRGTCGTACCCGCACTCGGACCACGGTCGATGATGTGATCGACCAGGTGGTCGCCGATGCTCGTAAKTATACTCCTACTGCGCYTCCATCTACTGTGGATGCAGTTAHTGACAGTGTGGTGGCAGACGCCCGCGSCKATGCTCGCCGGAAGAGCCGAAGGAGGCGCATTGCCAGGCGCCACAGGGCTACTACCGCCATGCGAGCTGCAAAAGCGAATCTGCGGAGGGCCVWTCGTGTGGGGCGAAGAGGACTGCTWWGAGCGGCCAGACGCGCGGCTTTVSSTKCCAGCAGCGGCAGGTCCCGCAGGCGCGCGGCCACGGCGGCAGCAGCGGCCAKTGCCAACATGGCCCAACCGCGAAGAGGAAGTGTGTACTGGGTGCGTGATGCCMMKRCCGGCCAGCGCGTGCCCGTGCGCACCCGCCCCCCTCGCACTTAGAAGATACTGAGCAGCTTCCGATGTTGTGTCCCAGCGGCAAGTATGTCCAAGCGCAAATACAAGGAAGAGAWKCTCCAGGTCATCGCGCCTGAAATCTGGGRTCCCCCGGTGAAGGATGAAAAAAAGCCCCGCAAAATCAAGCGGGWCAAAAATAACAAAAAGGAAGARGATGACGATGATGGGCTGCCGGAGTYWGTGCGCGAGTTCGCCCCAAGACGGAGCGTGCAGTGGCGCGGGCGCAAAGTGCGTCAAGTGCTCAGACCCGGAACCACTGTGGTTTTTACACCTGGCGAGCGTTCCAGCRCTKCYTTTAAACGGTCCKATGATGAGGTGTACGGSGATGACGATATTCTTGAGCAGGCGGCAGACCGCCTTGATGAGTTTGCGTGTGGCAAGCGCACTAGATCCAGTCCCAAAGAGGAGGCTGCTTCCATTCCCTTGGATCATGGAAATCCCACCCCCAGCCTCAAACCAGTCTCCTKGCCGCWGGTGCTGCCCGTGCCTGCGCGGCGGGGCGTAAAGCGCGAGGGTGAGGASCTMTATCCTACCATGCAGCTAATGGTGCCCAAGCGCCAGAGGCTAGAAGACGKAMTGGAGAAAATGAAAGTGGAYKCCGATATCCAGCCTGAGGTCRAANNNNNWCCTATCAAGGAAGTGGCGCCAGGTTTGGGAGTACAAACCTTCGACATCAAGATTCCCACCGAGTCCATGGAAGTGCAGACCGAACCTGCAAAACCCACAACCACCTCAATTGAGGTGCAAACGGAARMCTGGACGCCCGCGCCCGTTGTCGCCCCCAGCACCACTCGAAGATCAGGACGAAAGTACGGCCCAGCAAGTCTTCTAATGCCCAACTATNCTCTGCACCCATCCATCATTCCCACTCCGGGTTANANAGGCACTCGCTACTATCGAAACYGGAGCAACCCCTCTCGCCGCCGCAAACCACCTGCARGTCGSAMKCGCAGTCGCCGCCGCCGCAACRCTGCCAGCAAAGNGANNCCCGCCGCCCTGGTGCGNAGNNNNNNYCGCGATGGTCGCGCTGAMCSTCTGACGCTGCCGCGCGCGCGCTRCCRTCCAANNCCACTTAATGACTGTTGACGCTGCCTCCTTGCAGATMYKGCCCTCACTTGCCGCCTTCGCGTCCCSATTNCTGGCTACCGAGGAAGAAACTCGCGCCGTAGAAGGAWGNNGNGGCGAGGGATGCKCCGCCACAGACGAAGGCGCGCTATCAGCAGWCGATCCATCATCGCCGCAGCGATCGGGGCGMYWCCAGGCATAGCTTSCGTGGCGGTTCAGGCCTCGCAGCGCCACTAACATTGGAAAAAAYTTATAAATAAAAAATAAAAWGGAMTCTGACGCTCCTGGTCCTGTGACTATNTWYYYGTAGAGATGGAAGTCATCAATTTTTCATCCCTGGCTCCGCGACACGGCACGAGGCCGTACNKSGGCACCTGGAGCGACATCGGCACGAGCCAACTGAACGGGGGCGCCTTCAATKGGAGCAGTATCTGGAGCGGGCTYAAAAATTTTGGCTCGACCGTAAAAACCTATGGGAACAAADCYWGGAACAGCAGCACAGGGCRGGGNCTGAGAAATAAGCTTAAGGAACAAAACTTCCAACAGAAGGTGGTCGATGGGATCGCCTATGGWGCGAACGGCGTAGTGGAAGTGGCCAACCAGGCTGTACAAAATCAGATAAACAGCCGCCTGSACCCGCCGCCCGCAACCCCTGGTGAAATGGAAGTGGAGGAAGAACTTCCTCCGCTGGAAAAGCGGGGCGACAAGCGTCCGCGACCCGAGCTGGAGCAGACGCTGGTGACGCGCGCAGACGAGSCNNNNNNNTACGAGGAGGCAGTAAAGCTCGGAAKGCSTACTACCAGGCCTGTWGCTCACRTGGCTACCGGGGTAATGAAACCTTCTCAGACACATCGACCCGCCACCTTGGACTTGCCTCCTCCMCCTGCTTCTGCGGCACSKGTTCCCAAACCTGTCGCTRCCAGAAAGCCCACCGCCGTMCAGCCCGTCGCCGTRCCCAGACCGCGTCCTGGGKGSACACCGCGCCCGAAAGCAAACTGGCAAAGNACWSTGAACGGCATCGTGGGTCTGARCGTGCAGAGTGYAWRGCGCCGTCGCTGCTRTTAATTAAATATNNAGNAGNNCNANNTTGCTTGTCTGTGTGTATSYRCCATCACCACGCCGCCGCAGCAGAGGAGAAAGGAAGAGGTCGCGCGCCGAGGCTGASYWGCTTTCAAGATGGAAGCCCCATCGATGATGCCCCAATGSSCCGACATGCACATCGCCGGACAGGATGMTTCGGACTACCTGWGKCCGGGTCTGGTGCAGTTCGCCCGTGCAACAGCCWCCTACTTCAGTATGGGGAACAAGTTTAGAAACCCCACAGTGGCGCCCACCCACGATGTGACCACCGACCGTAGCCAGCGACTGATGCTGCGCTTCGTGCSCGWTGASCGGGAGGACAWCANTYCTTACAAAGTGCGSTACACCCTCGCCGTGGGCGACAACAGAGTGCTTGACTCCGCCAGCACATTCTKSGACAKYAGGGGGGTGCTTGATAGAGGTCCTAGCTTCAAGCCATATTCCGGCACAGCTNNCAATTCACTGGCTCCTAAGCGMCNCTTCCATCTCAGTGGATAGTTACAACGGGAGAAGACAATGNCACCACATACACATKYGCCATTGCTTCCACGAGCGGAGACAANNTTACTAAGGAAGGTTTAGAAATTGGGAAAGACATTRCTGCAGACAACAAGCCCATTTATGCCGATAAAACATATCAGCCAGAGCCTCAAGTTGGAGAAGAATCGKGGACTGATATTGATGGAACAAATGAAAAATTTGGAGGTAGAGCTBGTAWMCCASCTACTAAAATGAAGCCATGCTACGGGTCTTTTGCAAGACCTACAAACATAAAAKGGGGCCAARCTAAAAACAGAAAAGTAACACCAACCGAAGGAGATGGAGAAGCTGAGGAGCCAGATATTGATATGGAATTTTTTGATGGTAGAGAAGCTGCTGACGCTTTTTCGCCTGAAATTGTGCTTTACACGGAAAATGTCAATTTGGAAACTCCAGACAGATATGTGKYATACAAGCCAGGAACTTCTGATGGYAACTCTCATGCAAATYCRGGTCAACAAGCCAGGCSTAACMGMSCCACHKACATTGGCTTCAGGGATTRCTTTGKAGGTCDSMTGTACTACAACAGYACTGGAAATATGGGAGTTTTGGCCGGCCAAGCATCACAACTGAATGCAGTGGTTGACTTGCAGGACAGAAACACTGAACTGTYATATCAGCTTTTGCTTGATTCTCTGGGAGACAGAAGCAGATACTTCAGCATGTGGATTCAGGCTGTGKWGNGCNATGATTCCGATGTTCGTATYRTTGAAAATCATGGCGTCGAGGATGAACTKCCTAATKACTGTCTTCCTCTGGATGGCATAGGACCAGGGAACAAATATCAAGGCATNAAACCTAGAGACAMTGCATGGGAAAAACATACTAAAGTTTCGCCAGCTAAKGAAATAGCCATAGGCAACAATCAGGCTATGGAAATTAATATCCAAGCTAATCTTTGGAGAAGTTTTCTGTACTCCAATGTGGCTTTTCRCCTTCCAGATGTTKACAAGTACACGCCAACTAACATTACTCTGCCCGCTAACACCAACACCTATGAGTACATGAACGGGCGAGTGGTTTTTCCATCTCTGGTCGATTCAWMCATCAACATTGGCGCCAGGTGGTCTMTTGACCCAATGGACAATGTGAATMCWTTTAACCACCACCGCAATGCTGGCSYRCGCTACCGGTCCATGCTTCTGGGCAATGGCCGGTATGTGCCTTTCCACATACAAGTGCCTCAAAAATTCTTTGCTGTCAAGAACMTACTTCTTCTACCTGGYTCCTACACCTATGAGTGGAAGTTCAGAAAGGATGTGAACATGGTCCTGCAAAGTTCCCTTGGAAATGACATCAGAACAGATGGAAGTACCATAAGTTTCACCAGCATTAACCTCTATGCCMCCTTCTTCCCCATGSYNCACAACACCGCTTCNNNNNTTNMAGCCATGCTGCGCAACGATAMCAMYGATCAGTCATTCAACGACTACCTCTCTGCAGCTAACATGCTTYACCCCATCCCTGCCAATGCAACCAACATTCCAATTTCCMTTCCATCTCGCAACTGGACAGCCTTCAGGGGCTCAACCTTCACCAGACTCAAAACCAAGGAGACTCCATCTCTTGGATKAGGGTTCGATCCCTACTTCGTTTATTTCCGATCTATTCCCTACCTGGATGGCACTTTTTAMTTTAACCACACTTTCAAGAAGGYYTCCATCATGTTTGACTCCTCAGTGMGCTGGCCTGGCAATGACAGGCTGTTGTCTCCAAATGAGTTTGAGGTCAAGCGCACTGTGGCTGGGGAAGGATANAATGTGGCCSAATGCAACATGACCAAAGACTGGTTCCTGGTTCAGATGCTHGCCAACTACAACATTGGCTACCAGGGCTTTTACATCCCTGAGGGATACAAGGATCGSAAGTACTCCTTTTTCAGAAACTTCCAGCSTATGAGCAGGCAGGTGGTTGATGAGGTTAAKTACACTGMCTACAAAGCCGTCAACATACCATATCAACACAACAACTCTGGCTTTGTAGGATACCTTGCGNCNACTATGAGACAAGGGGAACCTTACCCAGCCAATTATCNATWCCCGCTCATCGGAAGGCATGCCGATCVBAKTGTTACCCAAARAAAKTTCCTGTGCGACAGGACCATGTGGCGCAWRCCGTTCTCCAGCAACTTCATGTCCATGKMMGCKCTTACGGACCTGGGACAGATCCTGCTCTATGCCAACTCGGCCCATGCGCTGRACATGACTTTTGAGGTGGATCCCATGGATGAGCCCACCCTGCTTTATCTTCTTYTCGAAGTCTTCGACGTGGTCAGAGTGCACCAGCCACACCGCGGCGTCATCGAGGCCGTCTACCTGSKCACACCGTTCTCGGCCGGCAACGCCACCASSNNAGNCTCTTGCTTCTTGCAAGCAGCAGCTGCAGKMNNNTGNGNSCGGMAACGGCTCCAGCGAGCAAGAGCTCAAAGCCATCGTCCGMGACCTGGGTTGCGGATCCTATTTCCTGGGAACATTTGACAAGCGTTTCCCGGRGTKCATGGCCCCCGACAAGCTCGCCTGCGCCATMGTCAACACTGCCGGACGCGAGACGGARGKAGWGCACTGGCTGGCTTTTGGTTGGAMGCGGCGCTCCAACACCTGCTACCTTTTTGATCCTTTTGGGTTCTCGGATGASCGACTCAAACAGATTTACCAGTTTGAGTACGAGSGGCTCCTGCGCCGCAGTGSSYKWGCTACCAAAGACCGCTGCATCACGCTGCGAAAGTCCACCCAGAGCGTGCAGGGCCCACGCTCAGCCGCCTGTGGACDYTTTTGCTGTATGTTCCTTCATGCCTTTGYGCACTGGCCCGACCKYCCCATGAACGGAAACCCCACCATGAAGTKGCTGACTGGGGTGSYCAACAGCATGCTCCAATCTCCCCARCAGCAGCCCACCCTGCGCCGCAACCAGGMYGCGCTATATCGCTTCSTAAACACCCACTCATCTTACTTTSSTTCWCACCGCGCACGCATCGAGCAGGCCRCCGCGTTTGACCGKATGGATATGCAATAAGTCRYGTTCAACCGTGTTCAATAAAAAGCACTTTATTTTTACATGYAMTAAGRYTCWGGTTTTTTACTCATTCGTTTTCATTWTTNACTCAGAAATCAAATGGGTTCTGGCGGGAGKCGAAGTGACCCGCGGGCAGGGAKRCGTTGCGGAACTGTAACCTGTTCTGCCACTTGAACTCGGGGATCACCAACTTGGGAACTGCAATCTCGGGAAAGGTGACCTGCAACAWCTTTCTGGTCAGCTGCAGGGCGCCAAGTAGGTCAGGAGCAGAGATCKTGAAATCACAGTTCKGMCCGGCATTCTGGAGAGCGGAGTTGCGGTACACTGGGTTGTCAYACTGGAACAGAATCAAGGCTGGGTGASTCRCGCTTGCCAGCACGGTCGGGAACCTGATNGANNNNCATYSAAGTCTTCAGCATTGGCCATCCCAAAGGGCTTCATCTTACAGGTKTGCCTGYCCATCACGGGAGCGCAGCCTGGCTTGTGGTTGCAATCGCAATGAATGGGGATCAGCATCATCCTGGCTTGGTCGGGGGTWATTACTGGGTACACGGCCTTCATAAAGGCTTCGTACTGCTTGAMTGCTTCCTGAGCCTTACTTCCCTCGGTATAGAACATCSTCCAGGACTTGCTGGAAAATTGATTAGTAGCACAGTTGGCATCATTTACACAGCAGCGGGCATCGTTGTTGGCCAACTGGACCACATTTCTGCCCCAGCGGWTCTGGGTGATCTTGGCTCTGTCTGGGTTCTCCTTCATAGCGCGCKGTCCGTTCTCGCTCGCCACWTCCATCTCGATAATKTGGTCCTTCTGAATCATGATAGTGCCATGCAGGCATTTCACCTTGCCTTCATAATCGGAAGATCCATGAKCCCACAGAGCGCACCCGGTGCACTTCAAACTATTGCTTCCGATCTCAGAATAAGAATGTACCAATCCGCGCATGAATCTTCCCATCATCGCTGTCAGGGTCTTCATGCTACTAAATGTCAGACGGATGCCACGGTGCTCGCAGTTGACATACTGGTGGCAGATACGCTTGTACTGCTCGTGCTGCTCTGGCATCAGCTTGAAAGAGGTTNTCAGGTCATTATCCAGCCTGTACCTTTCCATTAGCACAGCCATCACTTCCATGCCCTTCTCCCAGGCAGATASSAGGCGCAAGCTCAAAGGCAACCTAACAGCAATAGAAGTAGVTCCTTTRGCKMCGCGGTCATTCTTTTCGATCTTCTCAACWCTTCTCTTGCCATCCTTCTCAATGATGCGCACCGGGGSGTAGCTGAAGCCCACGGCCACCAACTGAGCCWRTTCTCTTTCTTCTTCGCTGTCGTGGCCGATGTCTTGCAGAGGGASMNNCTTGGTCTTTCTGGGCTTCTTCTTGGGAGGGATCGGGGGAGGACTGKKGCTCCGTTCCGGAGACARGGATGACCGCGAAGTTTCGCTTACCAGTACCACCTGGCTCTCGATAGAAGAATCGGAAGCCACGCGACGGTAGGACTTCCTCTTCGGGGRMAGAGGTGGAGGCGACTGAGATGGAATGCGGTCTGGCCTTGGAAGCGGATGGCTGGCAGAGCCCATTCCGCGTTCGGGGGTGTGCTCCCGTTGGCGGTCGCTTGACTGATTTCCTCCGCGGCTGGCCATTGTGTTCTCCTAGGCAGAGAAACAACAGACATGGAAACTCAGCCATCACTGCCAACATCGCTGCAAGCGCCATCACACCYCGCCCCCAGCAGCGACGAGGASGAGARCTBCMCCACCCCACCACCCAGTCCAGCTACCACCACCTCTACCCTCGATGATGAGGAGGAGGAGGTCGACGCAGCCCAGGAGATGCAGGCGCAGGAYRMYGTGAAAGCGGAAGAGATTGAGGCAGATGTCGAGCAGGACCCGGGCTATGTGACNSMGGCGGAGCACGAGGAGGAGCTGAAACGTTHTCTAGACAGAGAGGATGACGACCGCCCAGAGCATCAAGCAGATGGAARTCACCAGGAGGCTGGCATCGGGGATCAAGTTGCCGACTACCTCACCGGGCTTGGGGGGGAAGACGTGCTCCTCAAACATCTAGCAAGGCAGTCGAAGATAGTTAAAGACGCACTRCTCGACCTCACCGAAGTGCCCATCAGTGTGGAAGAGCTTAGCCGCGCCTACGAGCTGAACCTCTTTTCGCCGCNCNNACCCCCCAAGCGGCAGCCAAACGGCACCTGCGAGGCCAACYTTCGACTGAACTTCTATCCAGCTTTKRSCGTCGCCGAAGTGCTGGCCRCCTACCACATCTTTTTTAAGAACCAAAAGATTCSAKTCTCCTGCCGCGCCAACCGCACCCGCGCCGATGCCCWTCTCAASKTGGGTCCGGGAGCTCGCTTACCTGAWMTAGCTTCCTTGGAAGAGGTKCCAAAAATCTTTGAGGGTCTGGGAAGTGATGAGACTCGGGCCGCAMAWGCTCTGCAACAGGGAGAGAATGGCATCGATGAACATCACAGYGCTTTGGTGGAACTGGAGGGTGACAATGCCCGGCTTGCAGTGCTCAAGCGCAGKMTCGTGGTCACCCATTTTGCCTACCCCGCYGWTCACCTGCCCCCCAAAGTTATGAGGYCTGTCGWGGTCCATCTGCTCATCAAACGAGCAAGACCCCTTTCAGAAGTSCAGAACATGCAGGATCCAGACGCCTCGGACGAGGGCAAGCCGGTMGTCAGTGACGAGCWSCTATCTCGCTGGCTGGGTSCMAAYTMHHGCCGAGATTTGGAAGAGAGGCGCAAGCTTATGATGGCTGTAGTKTTAKCTCCTGTGGAGCTGGAGTGTCTGCGCCGCTTTTTNNNNSACNNNGAGACCCTGCGCAAGCTAGAGGAGAACCTGCANNNCNNNCRCGGCTTCGTGCGGCAGGCATGCAAGATCGGAAACGTGGAGCTKGCCAACCTGGTTTCTTACATGGGCATTTTGCATGAGAACYGGCTCTCGCAGAGCGTCCTGCACACCACCSDKAATGGKGAGGCCCGCCGTGACGCAACCCGASNCTGTGTCTAGCTTTACCTCTGTCATWCCTGGCAGACTGGCATGGGTGTGTCGCAACAGTGTTTGGAAGAGCAGAACCWAAAAGAGCTGGACAAGCTCTTGCAGAGATCGRAGAANGCCATGTGSACAGGTTTTGATGAGCGCACCGTCGCCTCGGMCCTGGCAGACTTCATCTTCCCCGATCGTCTCAGGGTWCCTCTGCGAAACGGCCTSMCANACTTTATGAGCCAGAGCANNNNNANCANCCATCGCTCTTTCATCCTGGAACGCTCCGGCVTCYTGCCTGCCACCTGCTGTGCGCTGCCCTCCGACTTTGTGCSKCTCACCTACCGCCAKTGCCCACCGCCGCTCCGGATGCACTGCTACCTGTTCCGCCTGGCCAACTACCTCTCCTACCMCTCGRATGTTATAGAGGANGTGAGCGGAGACGGTCTGCTGGAAYGCCACTGCCGCTGCAATCTTTGCASMCCCCACCGCTCCCTTGCCTGCCACCCCCAGTTGCTGAGCGAGMMCCAGATCATCGGCACCTTCGAGTTGCAGGGTCCCAGCAGTGAAGGCGAGGGKTCTTCTCCGGGGCACADGCTGAAACTGACACCGGGGCTGTCGACCTCCGCCTACCTGCGCMAGTTTCATCCCGAGGTCACCCAYYCCTATGAGATCAGGNNCNANNNNGACCMGTCACATCCTCCCAAAGTCGAGCTCTCMGCCTGCGTCATCACCCAGGSWGSAATTCTGGCCCAATTGCAAGCCATCCAAAAATCCCGCCAAGAATTTCTACTGAAAAAGGGAAGCGGRSTCTACCTTGACCCCMAGACCGGTGAGGAGATSCACACAAGCYTCCCCCAGGATGTCCCATCGCCGAGGAAGCAAGAAGCTGAAGGTGCAGCTGACGCCCCCAGAGGATGGCGAGGAAGACTGGGACAGTCAGGCAHMSGAGGAGATGGAAGTTTGGGAYAGCCAGGCAGAGGAGGTGGACAGCCTGGAGGAAGACAGTTTGGAGGAGGAAGACGAGGAGGCAGAGGAGGTGGAMGAAGCAACCGCCGCCAAACRSTTGTCATCGGCGGCGGMAACMAGCNAGTCCCCAGACAGCAGCACGGCTNCCATCTCCGCTCCGGGTCGGGRNGTCCAGCGGCGGCCCAACAGTAGATGGAAGGAGACCGGGCGATTCCCAAACCAGACCACCGCTTCCAAGACCGGTAAGAAGGAGSGACAGGGATACACGTCCTGGCGTGGAMWCAAAAACGNYTTCATCTCCTGCTTKCATGAATGCGGGGGCAACAYGTCCTTCACCCGGCGATACCTGCTCTTCCACCACGGTGTGAACTTCSCCCGCAATATCTTGCATTACTACCGTCACCTCCACMGCCMCTACTGCAGTCAGCAAGBCCCGGCAACCCCGACAGAAAAAGACAGCAGCGACAACGGWRACCAGAAAACCAGCAGTTAGAAAATCYMCAACAAGTGCAGCAGGAGGAGGACTGAGGATCACAGCSMACGAGCCAGCGCAGMCCAGAGAGCTGAGGATTCCGATCTTTCCAACCMTCTATTCCATCTTCCAGCAGAGTCGGAAGCAAGAGCAGGAATTGAAAGTAAACTTCCGATCTCTGCGCTYGCTCACCAGARGTTGTTTGTATCACAAGAGCGAAGACCAACTTCAGCGCAMTCTCGAGGACGCCGAGGCTCTCTTCATGGGGTACTGCGCGCTGAAGGKTAAAGAGTAGCCCTTGCCCGCGCTRATTCGAAAACGGCGGGAATCACGTTCTCAKTRGCACCTGTCCTTTGCCSWAGWCATGAGTAAAGAGATTCCCACGCCTTACATGGGGAGCTATCAGCCGGGAATGGCTTTGGCAGCAGGCGCTYCCCAGGACTCYTCCGCGCGCATGAATTGGCCGCGCGCCGGGCCCTCAACGATATCACGGGTTAATGAGTRACGAGCTTATCGAAACCGNTTACTACTAGAACAGTCAGCACTCACCACCACACCCRGCTAATTCCTTAAGYMCCGAMMKTGGCCCGCCGCCCTGGTGTACCAGGAAACTCCCGCTCCCACCACCGYACWACTTCCTCGAGACGCCCAGGCCGAAGTTCAGATGAMTAAGVCHGCTGTATCGCTGGCGGGCGGTTCCGGGCWATGTCGTCACCGACCTCAACAGAGTATAAAACGCCTGGTGATCAGAGGCCGAGGTATCCAGCTCAACGACGAGTCGGTWRGCTCTTCGCTTGGTCKGCGACCAGACGGAGTCTTCCAGATCGCCGGCTGTGGGAGATCGKCCTTCACCCCTCGTCAGGCTGTACTGACTTTGGRGAGTTCGTCCTCGCARCCACGCTCGGGCGGCATCGGAASWCTCCAGTTCGTGGAKGARKTNMYTCCCTCTGTCNNCTTCAACCCCTTCTCCGGCTCTCCTGGCCAGTACCCAGACGAGTTCATACCGAACTTCGACGCAATCAGCGAGTCAGTGGATGGCTATGATNKATGWCKAATGGTGGCGCGGCTGMGCCAGCTCGACTGCGACAYMNNGACCACYGCCGCCGCTTTCGCTGCTTCGCCCGGGAACTCACCGACTTCATCTACTTCGWTCTCCCCGAGGAGCACCCTCAGGGTCCGGCCCACGGAGTGCGGATTACCATCGAAGGGGGAATAGSGTCTCGCCTGCATCGAATCTTCTCCCAGCGACCCGWGCYGATTGAGCGCGACCAGCAAARTACATCCATCTCCATTTACTGCATCTGTAACCACCCCGGATTGCATGAAAGCCTTTGCTGTCTTGTTTGTGCTGAGTTTAATAAAAACTGAGTTAAGACYCTCYCACGGACTACCGCTTCTTCAATCMGGACTTTACAACACCAAYCCGATCTTCCAGAAGACCCAGACCCTTCCTCCTCTGATCCAGTACTCTGWYTCTACMCTACCAGCACCATCCACWACTAACCTTCCNTCCGATCTCATCTGCAACACCGCCTTTCACGAAGGCTTCTTTCTGCCAATGGCACCACTCCCAAAACCGGAGGTGAGCTCCGCGGTCTCSMTACNGACGACCCYWGGGTGGTAGCGGGTCGGGTAACGNTAKGCGTAGTTGCGGGTGRKCATNNGCAAATCCTTTGCTACCTCTGCATACCTTGCTGTGCATATTTAGTYTGATTGCGCTGTTGGTTTAAAAAATGGGGRYCATATTAGTCGGGCTTGCTTTACTTTCGCTTTTGGGTCTGGGCTCTGCTAATCTCAATCCTCTTGATCACGATCCATGTCKCGACTTCGACCCAGAAAACTGCACAATTACTTTTGCACCAAACACCTTCCGTCTCTGTGGASTTCTTATTAAGTGCGGATGGGACTGCAGGTCCGTTGAWATTACACATAATAATAAAACATGGAACAAWACCTTATCCACCACATGGGAGCCAGGAGTTCCCGAGTGGTATACCGTCTCTGTCCGAGGTCCTGACGGTTCCATCCGCATTARTAACAACACTTTTATTTTTTCTGAAACTTCCGATCTGGCCATGTTCATGAGCAGACAGYNTGACCTATGGCCTCCCAGCAAAGAGAACATTGTGGCATCTTCCATTGCTTATGGCTTGGTMTCTCGCATCATCACTGCTATCATTTGTGTGTGCATACACDTGCTTANNNTTATTCGCCCTAGACAAAGCAATAAGGAAAAAGAGAAAATGCCTTAACCTTTTKACTCATACCTTTTCTTTACAGCATGGCTTTTGTTACAGCTCTAATTACTGCCAACATTGTCATYGTCGCTCACGGGCAAACAATTGTCCATATTACCTWAGGACATAATCACACCCTTGTAGSARAATTACTTCAGAGSTTATTTGGACCAAACTTGGAAGTGTTGATTATTTTGATATAATTTGCAACAAAACTAAACCAATATTTGTAATCTGTAACAGACAAAATCTCACGTTAATTAATGTTAGCAAAATTTATAAYKNTTNNNATTATGGTTATGACAGATCCAGTAGTCAATATAAAAATTACTTAGTTCGCATAACTCAGCCCAAATTAACAGWNTCCRHTATGACAATAATTAAAATGGCTAATAAAGCATTAGAAAATTKCACATCACCAACAACGCCCAATGAAAAAAACATTCCAAATTCAATGATTGCAATTATTGCGGCGGTGGCATTGGGAATGGCACTAATAATAATATGCATGTTCCTATATGCTTGTTRCTATAAAAAGTTTCAACATAAACAGATCGGAAWCTAAATTTTAACATTTAATTTTTTATACAGATGTTTTCCACTACAATTTTTATCATTAYTAGCCTTGCAGCTGTAATCGCTGGCCGTTCACACCATACTGKACCTGTTGGCTCAACATGTCGGCTACAAGGACCCCAAGAAGGCTATGTCACTTGGTGGAGAATATATGATAATGGAAGKYTCGCTAGACCATGTGATCAGCCTGGTRMWAAATWKTCATGCAACGGAAGAGACTTGACCATAATTAACATAACATCAAATGAGCAAGGCTTCTATTATGGAACCAACTATAAAGATAGGAWAGTTTACAACATTATTGTAGTGCCAGCCACCACTTCTGCTCCCCGCAAAACCACTTTCTCTAGCAGCAGTGCCAAAGCAAGCACAATTCCTAAAACAGCTTCTGCTATGTTAAAGCTTCAAAAAATCGCTTTAAATAATTCCACAGCCGCTCGACGAACAATTCCTAAATCAACAATTKGAATCATTACTGCCGTGGTAGTGGACTTAATTATTATATTTTTGTGCATAATGTWYTATGCCTGCTGCTATAGAAAACATGAACAAAAAGGTGATGCATTACTAAATTTTGACATTTAATTTTTTATAGAATTAWRATATTGTTTCAATCAAATACCACWWGGAATATCAATGTGCAGGCTACTTTAARTCATGACATGGAAAACCACACTACCTCCTATGCATACACAAACATTCAGCCTAAATAWGCTATGCAATAGAAATTCTAAAAGACGTWCCATCTATTCTCCTATGATTAGTCGGNCCCATATGGCTTTGAATGAAATCTWWKATCTTTTTTTTTTTCTCTTWCAGTATGGTGAACACCAATCATGATCCCTAGAAATTTCTTCTTCACCATACTCATCTGTGCTTTYATTGTCTGTGCTACTTTCACAGCAGTAGCCACTGCAAGCCCAGACTVKWTWGGACCATTTGCTTCCTATGCACTTTTTGCCTTCGTTACTTGCATCTGCGTGTGTGACATAGTCTGCCTGGTTATTAATTTTTTCCAACTGGTAGHTTCGATCTTTGTACGAATTGCCTACCTAGGTCACCATCCCGAATACCGCAATCAAAATGTTGCGGCACTTCTDAGGNTTATTTGAAACCATGCAGGCGATGCTACCAGTCATTTTAATTCTGCTACAACCCTGCATTGCCGTRGCTTCCACCGCCACTCGCGCTACACCTGAAMAACTTAGAAAATGCAAATTTCAACAACCATGGTCATTTCTTGATTGCTACCATGAAAAATCTGATTTCCCCACATACTGGATAGTGATTGTTGGAATAATTAACATASTTTCRTGTACCTTTTTCTCAATCACAATATACCCNACATTTAATTTTGGGTSGGATTCTCCCAATGCACCGGGTTACCCACAAGAACCAGATGAACATATCCCACTCTAACACATACAACAACCACTAGCACTGGTAGAGTATGAAAATGAGCCACAACCTTCACTACCWCCTGCCATTAGTTACTTCAACAWAACCGGCGGAGATGAAKGAAATACTCASCACCTCCAATTCCGCYTMCGATCTGCTTGATATSGACGGCCGCGTCTCAGAACAGCGACTCGCCCGCCTCCGCATCCGCCAGCAGCAGGAACGCGTGACCCAAGAGCTCAGAGATGTCATNCAAATTCACCAATGCAAAAAAGGCATATTTTGCTTGGTAAAACAAGCCAAGATATCCTACGAGATCGGAGCTRCTGACCATCGCCTCTCTTACGAACTTGGCCCCCAACGACAAAAAYYTACATGCATGGTGGGAAACACCNNCTNTGTTATCAMWCAGCAAAGTGGAGATACTMAGGGGTGCATTCACTGCTCTTGCGATTCCATCGAGTGCACCTACACCCTGCTAAWYACCCTATGCGGCCTAAGAGACMTGCTACCCATGAATTAAAAATTAATAAAAAATCACTTACTTGAAATCAGCAATAAGRTNTYTGTKGAAATTTTCTCCCAGCAGCACCTCACTTCCCTCTTCCCAACTCTGGTATTCTAAACCCCGTTCAGCGGCATMCTTTCTCCATACTTTAAAGGGGATGTCAAATTTTAACTCCTGTCCTGTACCCACAATCTTCATGTCTTTCTTCCCAGATGAMCAAGKCAGTCCGGCTCAGTGCATCCTTCAACCCTCATGACCCCTATGAAGATGAAGGCACCTCCCAACACCCCTTTGGAAAMCCDGNGTTTATTTCCCCAAATGGCTTTACAYMAAGCCCAGACGGAGTTCTTACTTTAAAATGTTTAACCCCACTMCGAACCACAGGCGGGKYTCTACAGTTAAAAGTGGGAGGGGGTCTTACAATAGATGACACCGACGGTTTTTTGAAAGAAAACATAAGTGCCACCACACCTTAGAAACAAATGAAAACAAACTTTGTGCCAAATTGGGAGAAGGAMTTACATTCAATTCCAACAACATTTGCATTAATGACAATATTAACNTNNNACAGGAGTTAACCCCACCAGAGCCAACTGTCAAATAATGGCCTCCAGTGAATCTAATGATTGCAAATTAATTCTAAYAACATATAAAACTGGAGCCCTCGTCACTGCATTTGTTTATGTTATATTCCTATCTAACGATTTTAATATGCTAAYTACACATAAAAATATAAATTTCACTGCAGAGCTGTTTTTTGATTCTACTGGTAATTTATTAACTAGCCTTTCATCCCTAAAAACTCCACTTAATCATAAATCAGNGCAAAACATGGCTACTGGTGCCCTTACTAATGCTAAAGGTTTCATGCCCAGCACAACTGCSWATCCATTCAATGTTAATTCCAGAGAAAAAGAAAACTACATTTACGGTASTTGTTACYACACAGCTAGTGATCACACTGCTTTTCCCATTGWCCTATCTGTCATGCTTAAACAAAGAGCATTAAATAATGAGACATCATATTGTATTCNNNWAACTTGGTCCTGGAATAYCGGAGTTGCCCCAGAAGTGCAAACCTCTSCTACTACCCTAGTCAMSTCTCCATTTACCTTTTACTACATTAGAGAAGACGAAKGACAAATAAWDTTTAACTTGTTTATTTAAAATCAATTCATAAAATTCGAGTMVTTATTTTGCCTCCCCCTTCCCATTTAACAGAATACACCAATCTCTCCCCACGCACAGCTTTAAACAGTWGKATACCATTACAGATAGGAAGAGTTTTAGATTCCACATTCCAAACAGTTTCAAAGCGAGCCAATCTGGGGTCAKTGATACATAAAAATGCATTGGGATAGTCTTTTAAAGGGCTTTCACAGTCCAACTGCTGCGGATGCGACTCCGGAGTCTGGATCACGGTCATCTGGAAGAAGAASRNNNGGAATCATNWTCCGAAAACGGAATCGGRCGATTGTGTCTCATCAAACCCACAAGCAGCCGCTGTCTGCGTCGCTCCGTGCGACTGCTGTTTATAGGATCGGGATCCACAGTGTCCTGAAGCATCATTTTAATAGCCCTGTACATTAACTTKCTGGTGCGGTGCGCGCAGCAACGCAYKCWGATTTCACTTAGATTACTASAGAAGGTACAGCACATTATCACAATATTGTTTAATAAWCCATAATKAAAAGCGCTCCAGCCAAAACTCATATCAGATATAATCGGAMCTGCATGACCACCATACCAAATTTTAATATAAATTAAATGTCGTTCCCTCAAAAACACACWACCCACATACATAATCTCTTTTGGCATGTGCATATTAACAATCTGTCTCGGCCATGGACAACGTTGGYTKATCATGCAACCCAATATAACCTTCCGAAACCACACTGCCAACACCGCTCCCCCAGCCATGCATTGAAGTGAACCCTGCCGATYACAATGACAATGAAGAACCCAATTCTCTCGACCATGAATCACTTGAGAATAAAWCCTATCTATAGTAGCACAACAAAGACATAAATGCATKCATCTTTTCATAATTTTTAACTCCTCTGGATTTAAAAACATATCCCAAGGAATGGAAAACTCTTGCAGAACAKTAAAGCTGGCAGAACAAGGAAGACCACGAACACARCRTACACTATGCATAGTCATAGTATYMCAAACCGGCAACAGCGGGTGGGTYGCAGTTWTAGAAGCTCGGGTTTCATTTTCCTCACATCGTGGTGACTGGGCTCTGGTGTAAGGGTGATGTCTGGCGCCTGCGATGGAGCGTGCGCGCAAAYTTGTCATAATGGAGTTGCTTCCTGACATTCGGGTTKTTTGTATAGCRAAACGCGGCCCTGGCACAACACACTCTTCTTCGTCTTCTATSMTGCCGCTTAGTGWCTTCCGTCTGATAAKSWAAGTACAGCCACACTCTTARGTTGGTCAAAAGAATGCTGGCTTCAGTTGTAATTAAAACTCCATCATATTTAATTGTGCGCAGGAAATCATCCACGGCGCCMTATGCAAATCCCAACCAAGCAATGCAACTGGATYGCGTTTCAAGCAGCAGAGGAWKYSGAAGAGACGGAAGTATCATGTTAATTTTTATTCCTTCCGATCTCGCAGTAYTTAAAATTGTAGATCGCGCAGATGGAATCGRTMGCCCCCACNGNNNTGGTNAAANANNACAGCTAAATCAAAAGAAAYGAGATTTTCAAGGTGCTSTHCGGTGSSWTCSAACAAAGCCTCCACGCGCACATCCAAAAACAAAAGAATACCAAAAGAAGGAGCATTTTCTAACTCCTCAAACATCATANTMCATTCCKCCACCATKCCCAGATAATTTTYRGCTTTCCAGCCTTCAGTTATTCGTGTCACTTCTTGTGGTAAATCCAAACCACACATTACAAACAGGTCCCGGAGGGCGCCCTCCACCACCATTSTWAAACACACCCTCATAATGACAAAATATCTTGCTCCTGTGTCACCTGTAGCAAATTAAGAATGGCATCATCAATTGACATGCCCTTGGCTCTAAGTTCTTCTCTAAGTTCTAGTTGTAGATAGGAWCTCATGGKATCACCAAACTGCTTWGCCAGAAGCCACCCGGGAACAATAGGCGWCATCGCTACAGTGCAGTAGTAGCGCAGACCTCCCCAATTGRSTCCAGCAAAAACAAGATTAKAATAAGCATCCTGGCAACCACCAGTAMTATCATCAAAGTTGCTGGAAATMGAATCAGGCAGANTTTCTTKTAAGAATTGAATAAAAGAAAAATTTTCCAAAAAAACATTCAAAACCTCTGGGATGCAAATGCAATAGGCRWCCGCGCTGCGCTCCAACATYKKKAGTTTTGAATTAGTCTGSAAAATAAAAGAAAMAARCMHCATATCATAGTAGCCTGTCGAACAGGTGGAAAAATCAGTCCTTCCATCACAAGACAAGCCACAGGGTCTCCAGCTCDANGCHCGTKGGCCCTGTCATCGTGATTRAMSAACAGCACCGAAAGTTCCTCGCGGTGGCCAGCATGAATAATTCTTGATGAAGCATATAATCCAGACATGTTAGCATCAGTTAAAGAGAAAAAACAGCCAACATAGCCTCTGGGTCKAATTATGCTTAATCTTAANTAKWGCAAAGCCACCCCTCGCGGGTANAAAGTAAAAGGCACAGGAGAATAAAAAATATAATTATTTCTCTGCTGCTGTTCAGGCAACGTCGCCCCCGGTCCCTCTAAATACACATACAAAACCTCATTAGCCATGTGCCGCCAGGCAAAGTACAGCGCRAGCGCAAAGCACAAGCGCTAAAGAAGCTCTAAAACACTCTCCAACCTCTCCACAATATATACACAAGCCCTAAACTGACGTAATGAGAGTAAAGTGTAAAAAATCCCGCCAAACCCAACACAGCGCCWGAAACTGCGTCAGCAGGGMAAAGTACARTTTCACTTCCTCAATCYCAACAAGCGTAAC
gb|KX897164.1|  CGCTTACTGACAGGATATGAGGTAGTTTTGGGCGGATGCAAGTAAAAATTCTCCATTTTCGCGCGAAAACTGAATGAGGAAGTGAATTTCTGAGTCATTTCGCGGTTATGACAGGGTGGAGTATTTGCCGAGGGCCGAGTAGACTTTGACCGTTTACGTGGAGGTTTCGATTACCGTGTTTTTCACCTAAATTTCCGCGTACGGTGTCAAAGTCCTGTGTTTTT-ACTAGGTGTCAGCTGATCGCTAGGGTATTTAAACCTGACGAGTTCCGTCAAGAGGCCACTCTTGAGTGCCAGCGAGAAGAGTTTTCTCCTCCGCGCCGCAAGTCAGTTCTGCGCTTTGAAAATGAGACACCTGCGTTTCCTGCCACAGGAGATTATCTCCAGTGAGACCGGGATCGAAATACTGGAGTTTGTGGTAAAACCCTAATGGGAGACGACCCGGAACCGCCAGTGCAGCCTTTCGATCCACCTACGC-TGCCGATCTGTATGATTTAGAGGTAGACGGGCCTGAGGATCCCAATGAGGAAGCTGTGAATGGGTTTTTTACTGATTCTATGCTGCTAGCTGCCGATGAAGGATTGGACATAAACCCTCCTCCTGAGACCCTTGTTACCCCAGGGGTGGTTGTGGAAAGCGGCAGAGGTGGGAAAAAATTGCCTGATCTGGGAGCAGCTGAAATGGACTTGCGTTGTTATGAAGAGGGTTTTCCTCCGAGTGATGATGAAGATGGGGAAACTGAGCAGTCCATCCATACCGCAGTGAATGAGGGAGTAAAAGCTGCCAGCGATGTTTTTAAGTTGGACTGTCCGGAGCTGCCTGGACATGGCTGTAAGTCTTGTGAATTTCACAGGAATAACACTGGAATGAAAGAACTATTGTGCTCGCTTTGCTATATGAGAATGCACTGCCACTTTATTTACAGTAAGTGTATTTAAGTGAAATTTAAAGGAATAGTGTAGCTGTTTAATAACTGTTGAATGGTAGATTTATGTTTTTTACTTGTGATTTTTTGTAGGTCCTGTGTCTGATGATGAGTCACCTTCTCCTGATTCAACTACCTCACCTCCTGAAATTCAGGCGCCCGCACCTGCAAACGTATGCAAGCCCATTCCTGTAAAGCCTAAGCCTGGGAAACGCCCTGCTGTGGATAAGCTTGAGGACTTGTTGGAGGGTGGGGATGGACCTTGGACCTTAGTACCCGGAAACTACCAAGGCAATAAGTGCCCTGCAGCTGTGTTTATTTAATGTGACGTCATGTAATAAAATTATGTCAGCTGCTGAGTGTTTTATTACTTCTTGGGTGGGGACTTGGATATATAAGTAGGAGCAGATCTGTGTGGTTAGCTCACAGCAACCTGCTGCCATCCATGGAGGTTTGGGCTATCTTGGAAGACCTCAGACAGACTAGGCTACTGCTAGAAAACGCCTCGGACGGAGTCTCTGGCCTTTGGAGATTCTGCTTCGGTGGTGATCTAGCTAGGCTAGTGTTTAGGATAAAACAGGACTACAGCGTAGAATTTGAAAAGTTATTGGACGACAGTCCAGGACTTTTTGAAGCTCTTAACTTGGGTCATCAGGCTCATTTTAAGGAGAAGGTTTTATCAGTTTTAGATTTTTCTACTCCTGGTAGAACTGCTGCTGCTGTAGCTTTTCTTACTTTTATATTGGATAAATGGATCCGCCAAACTCACTTCAGCAAGGGATACGTTTTGGATTTCATAGCAGCAGCTTTGTGGAGAACATGGAAGGCTCGCAGGATGAGGACAATCTTAAATTACTGGCCAGTGCAGCCTCTAGGAGTAGCAGGGATACTGAGACACCCACCGACCATGCCAGCGGTTCTGCAGGAGGAGCAGCAGGAGGACAATCCGAGAGCCGGCCTGGACCCTCCGGTGGAGGAGTAGCTGACCTGTTTCCTGAACTGCGACGGGTGCTTACTAGGTCTACGACCAGTGGACAGAACAGAGGCATTAAGAGGGAGAGGAATCCTAGTGGGAATAATTCAAGAACCGAGTTGGCTTTAAGTTTAATGAGCCGCAGGCGTCCTGAAACTGTTTGGTGGCATGAGGTTCAGAGCGAAGGCAGGGATGAAGTTTCAATATTGCAGGAGAAATATTCACTAGAACAACTTAAGACCTGTTGGTTGGAACCTGAGGATGATTGGGAGGTGGCCATTAGGAATTATGCTAAGATATCTCTGAGGCCTGATAAACAATATAGAATTACTAAGAAGATTAATATTAGAAATGCATGCTACATATCAGGGAATGGGGCAGAGGTTATAATAGATACACAAGATAAAGCAGCTTTTAGATGTTGTATGATGGGTATGTGGCCAGGGGTTGTCGGCATGGAAGCAGTAACACTTATGAATATTAGGTTTAGAGGGGATGGGTATAATGGCATTGTATTTATGGCTAACACTAAGCTGATTCTACATGGTTGTAGCTTTTTTGGGTTTAATAATACGTGTGTAGAAGCTTGGGGGCAAGTTAGTGTGAGGGGTTGTAGTTTTTATGCATGCTGGATTGCAACATCAGGTAGGGTCAAGAGTCAGTTGTCTGTGAAGAAATGCATGTTTGAGAGATGTAATCTTGGCATACTGAATGAAGGTGAAGCAAGGATCCGCCACTGCGCAGCTACAGAAACTGGCTGCTTCATTCTAATAAAGGGAAATGCCAGTGTGAAGCATAATATGATCTGTGGACATTCGGATGAGAGGCCTTATCAGATGCTGACCTGCGCTGGTGGACATTGCAATATTCTTGCTACTGTGCATATCGTTTCACATGCACGCAAGAAATGGCCTGTATTTGAACATAATGTGATTACCAAGTGCACCATGCACATAGGTGGTCGCAGGGGAATGTTTATGCCTTACCAGTGTAACATGAATCATGTGAAGGTAATGTTGGAACCAGATGCCTTTTCCAGAGTGAGCTTAACAGGAATCTTTGATATGAATATTCAACTATGGAAGATCCTGAGATATGATGACACTAAACCGAGGGTGCGCGCATGCGAATGCGGAGGCAAGCATGCTAGATTCCAGCCGGTGTGCGTGGATGTGACTGAAGACCTGAGACCCGATCATTTGGTGCTTGCCTGCACTGGAGCGGAGTTCGGTTCCAGTGGTGAAGAAACTGACTAAAGTGAGTAGTGGGGCAAGATGTGGATGGGGACTTTCAGGTTGGTAAGGTGGACAGATTGGGTAAATTTTGTTAATTTCTGTCTTGCAGCTGCCATGAGTGGAAGCGCTTCTTTTGAGGGGGGAGTATTTAGCCCTTATCTGACGGGCAGGCTCCCACCATGGGCAGGAGTTCGTCAGAATGTCATGGGATCCACTGTGGATGGGAGACCCGTCCAGCCCGCCAATTCCTCAACGCTGACCTATGCCACTTTGAGTTCGTCACCATTGGATGCAGCTGCAGCCGCCGCCGCTACTGCTGCCGCCAACACTATCCTTGGAATGGGCTATTACGGAAGCATCGTTGCCAATTCCAGTTCCTCTAATAACCCTTCAACCCTGGCTGAGGACAAGCTACTTGTTCTGTTGGCTCAGCTCGAGGCCTTCCAACGCTAGGCGAACTGTCTAAGCAGGTGGCCCAGTTGCGTGAGCAAACTGAGTCTGCTGTTGCTACAGCAAAGTCTAAATAAAGATCTCAAATCAATAAATAAAGAAATACTTGTCATAAAAACAAATGAATGTTTATTTGATTTTTCGCGCGCGGTATGCCCTGGACCATCGGTCTCGATCATTGAGAACTCGGTGGATCTTTTCCAGTACCCTGTAAAGGTGGGATTGAATGTTTAGATACATAGGCATTAGTCCGTCTCGGGGGTGGAGATAGCTCCATTGAAGAGCCTCTTGCTCCGGGGTAGTGTTATAAATCACCCAGTCATAGCAAGGTCGGAGTGCATGGTGTTGCACAATATCTTTTAGGAGCAGACTAATTGCAACGGGGAGGCCCTTAGTGTAGGTGTTTACAAATCTATTGAGCTGGGACGGGTGCATCCGGGGTGAAATTATATGCATTTTGGACTGGATCTTGAGGTTGGCAATGTTGCCGCCTAGATCCCGTCTCGGGTTCATATTGTGCAGGACCACTAAGACAGTGTATCCGGTGCACTTGGGAAATTTATCATGCAGCTTAGAGGGAAAAGCATGAAAAAATTTGGAGACGCCTTTGTGACCCCCCAGATTCTCCATGCACTCATCCATAATGATAGCGATGGGGCCGTGGGCAGCGGCACGGGCGAACACGTTCCGGGGGTCTGAAACATCATAGTTATGCTCCTGAGTCAGGTCATCATAAGCCATTTTAATAAACTTTGGGCGGAGGGTGCCAGATTGGGGGATGAAAGTTCCCTCTGGCCCGGGAGCATAGTTCCCCTCACATATTTGCATTTCCCAGGCTTTCAGTTCAGAGGGGGGGATCATGTCCACCTGCGGGGCTATAAAAAATACCGTTTCTGGAGCCGGGGTGATTAACTGGGATGAAAGCAAATTCCTAAGCAGCTGAGACTTGCCGCACCCAGTGGGACCGTAAATGACCCCAATTACGGGTTGCAGATGGTAGTTTAGGGAGCGACAGCTGCCGTCCTCCCGGAGTAGGGGGGCCACTTCGTTCATCATTTCCCTTACATAGATATTTTCCCGCACCAAGTCCGTTAGGAGGCGCTCTCCCCCAAGGGATAGAAGCTCCTGGAGCGAGGAGAAGTTTTTCAGCGGCTTCAGCCCGTCAGCCATGGGCATTTTGGAAAGAGTCTGTTGCAAGAGCTCGAGCCGGTCCCAGAGCTCGGTGATGTGCTCTATGGCATCTCGATCCAGCAGACCTCCTCGTTTCGCGGGTTGGGACGGCTCCTGGAGTAGGGAATCAGACGATGGGCGTCCAGCGCTGCCAGGGTCCGATCCTTCCATGGTCGCAGCGTCCGAGTCAGGGTTGTTTCCGTCACGGTGAATGGGTGCGCGCCTGGTTGGGCGCTTGCGAGGGTGCGCTTCAGACTCATCCTGCTGGTCGAGAACCGCTGCCGATCGGCGCCCTGCATGTCGGCCAGGTAGCAGTTTACCATGAGTTCGTAGTTGAGCGCCTCGGCCGCGTGGCCTTTGGCACGGAGCTTACCTTTGGAAGTTTTATGGCAGGCGGGGCAGTAGATACATTTGAGGGCATACAGCTTGGGCGCGAGGAAAATGGATTCGGGGGAGTATGCATCCGCACCGCAGGAGGCGCAGACGGTTTCGCACTCCACGAGCCAGGTCAGATCCGGCTCATCGGGGTCAAAAACAAGTTTTCCGCCATGTTTTTTGATGCGTTTCTTACCTTTGGTTTCCATGAGGTCGTGTCCCCGCTGGGTGACAAAGAGGCTGTCCGTGTCCCCGTAGACCGACTTTATGGGCCTGTCCTCGAGCGGAGTGCCTCGGTCCTCTTCGTAGAGGAACCCAGCCCACTCTGATACAAAAGCGCGTGTCCAGGCCAGCACAAAGGAGGCCACGTGGGAGGGGTAGCGGTCGTTGTCAACCAGGGGGTCCACCTTCTCTACGGTATGTAACCATGTCCCCCTCCTCCACATCCAAGAATGTGATTGGCTTGTAAGTGTAGGCCACGTGACCAGGGGTCCCCGCCGGGGGGGTATAAAAGGGGGCGGGCCTCTGTTCGTCCTCACTGTCTTCCGGATCGCTGTCCAGGAGCGCCAGCTGTTGGGGTAGGTATTCCCTCTCGAAGGCGGGCATGACCTCTGCACTCAGGTTGTCAGTTTCTAGGAACGAGGAGGATTTGATATTGACAGTACCAGCAGAGATGCCTTTCATAAGACTCTCGTCCATTTGGTCAGAAAACACAATCTTCTTGTTGTCCAGCTTGGTAGCAAATGATCCATAGAGGGCATTGGATAGAAGCTTGGCGATGGAGCGCATGGTTTGGTTCTTTTCCTTGTCCGCGCGCTCCTTGGCGGCGATGTTAAGCTGGACGTACTCGCGCGCCACACATTTCCATTCAGGGAAGATGGTTGTCAGTTCATCCGGAACTATTCTGACTCGCCATCCCCTATTGTGCAGGGTTATCAGATCCACACTGGTGGCCACCTCGCCTCGGAGGGGCTCATTGGTCCAGCAGAGTCGACCTCCTTTTCTTGAACAGAAAGGGGGGAGGGGGTCTAGCATGAGCTCATCAGGGGGGTCCGCATCTATGGTAAATATTCCCGGTAACAAATCTTTGTCAAAATAGCTAATGGTGGTGGGATCATCCAAGGTCATCTGCCATTCTCGAACTGCCAGCGCGCGCTCATAGGGGTTAAGAGCCCAGGGCATGGGGTGGGTGAGCGCGGAGGCATACATGCCACAGATATCGTATACATAGAGGGGCTCTTCGAGGATGCCGATGTAAGTGGGATAACAGCGCCCCCCTCTGATGCTTGCTCGCACATAGTCATAGAGTTCATGTGAGGGGGCGAGAAGACCCGGGCCCAGATTGGTGCGGTTGGGTTTTTCCGCCCTGTAAACGATCTGGCGAAAGATGGCATGGGAATTTGAAGAGATAGTAGGTCTCTGGAATATGTTAAAATGGGCATGAGGTAGGCCTACAGAGTCCCTTATGAAGTGGGCATATGACTCTTGCAGCTTGGCTACCAGCTCGGCGGTGACGAGTACATCCAGGGCACAGTAGTCGAGAGTTTCCTGGATGATGTCATAACGCGGTTGGCTTTTCTTTTCCCACAGCTCGCGGTTGAGAAGGTATTCTTCGCGATCCTTCCAGTACTCTTCGAGGGGAAACCCGTCTTTTTCTGCACGGTAAGAGCCCAACATGTAGAACTGATTGACTGCCTTGTAGGGACAGCATCCCTTCTCCACTGGGAGAGAGTATGCTTGGGCTGCATTGCGCAGCGAGGTATGAGTGAGGGCAAAAGTGTCCCTGACCATGACTTTGAGGAATTGATACTTGAAGTCCATGTCATCACAGGCCCCCTGTTCCCAGAGTTGGAAGTCCACCCGCTTCTTGTAGGCGGGGTTGGGCAAAGCGAAAGTAACATCATTGAAGAGGATCTTGCCGGCCCTGGGCATGAAATTTCGGGTGATTCTGAAAGGCTGAGGGACCTCTGCTCGGTTATTGATAACCTGAGCGGCCAAGACGATCTCATCAAAGCCATTGATGTTGTGCCCCACTATGTACAGTTCTAAGAATCGAGGGGTGCCCCTGCATGAGGCAGCTTCTTGAGTTCTTCAAAAGTGAGATCTGTAGGGTCAGTGAGAGCATAGTGTTCGAGGGCCCATTCGTGCACGTGAGGGTTCGCTTTGAGGAAGGAGGACCAGAGGTCCACTGCCAGTGCTGTTTGTAACTGGTCCCGGTATTGACGAAAATGCTGCCCGACTGCCATTTTTTCTGGGGTGACGCAATAGAAGGTTTGGGGGTCCTGCCGCCAGCGATCCCACTTAAGTTTCATGGCGAGGTCATAGGCGATGTTGACGAGCCGCTGGTCTCCAGAGAGTTTCATGACCAGCATGAAGGGGATTAGCTGCTTGCCAAAGGACCCCATCCAGGTGTAGGTTTCCACATCGTAGGTGAGGAAGAGCCTTTCTGTGCGAGGATGAGAGCCAATCGGGAAGAACTGGATCTCCTGCCACCAGTTGGAGGAATGGCTGTTGATGTGATGGAAGTAGAACGCCCTGCGACGCGCCGAGCATTCATGCTTGTGCTTGTACACACGGCCGCAGTACTCGCAGCGATTCACGGGATGCACCTCATGAATGAGTTGTACCTGACTTCCTTTGACGAGAAATTTCAGTGGAAAATTGAGGCCTGGCGTTTGTACCTGGCGCTCTACTATGTTGTCTGCATCGGCATGACCATCTTCTGTCTCGATGGTGGTCATGCTGACAAGCCCTCGCGGGAGGCAAGTCCAAACCTCGGCGCGGCAGGGGCGGAGCTCGAGGACGAGAGCGCGCAGGCCGGAGCTGTCCAGGGTCCTGAGACGCTGCGGAGTCAGGTTAGTAGGCAGTGTCAGGAGATTGACTTGCATGATCTTTTCGAGGGCGTGAGGGAGGTTCAGATGGTACTTGATCTCCACGGGTCCGTTGGTGGAGATGTCAATGGCTTGCAGGGTTCCGTGCCCCTTGGGCGCTACCACCGTGCCCTTGTTTTTCCTTTTGGGCGGCGGTGGCTCTGTTGCTTCTTGCATGTTTAGGAGCGGTGTCGAGGGCGCGCACCGGGCGGCAGGGGCGGCTCGGGACCCGGCGGCATGGCTGGCAGTGGTACGTCGGCGCCGCGCGCGGGTAGGTTCTGGTACTGCGCCCTGAGAAGACTCGCATGTGCGACGACGCGGCGGTTGACATCCTGGATCTGACGCCTCTGGGTGAAAGCTACCGGCCCCGTGAGCTTGAACCTGAAAGAGAGTTCAACAGAATCAATCTCGGTATCGTTGACGGCGGCTTGCCTAAGGATTTCTTGCACGTCGCCAGAGTTATCCTGGTAGGCGATCTCGGCCATGAACTGCTGGATCTCTTCCTCTTGAAGATCTCCGCGGCCCGCTCTCTCGACGGTGGCCGCGAGGTCGTTGGAGATGCGCCCAATGAGTTGAGAGAATGCATTCATGCCCGCCTCGTTCCAGACGCGGCTGTAGACCACAGCCCCCACGGGATCTCTCGCGCGCATAACCACCTGGGCGAGGTTAAGCTCTACGTGGCGGGTGAAGACCGCATAGTTGCATAGGCGCTGGAAAAGGTAGTTGAGTGTGGTGGCGATGTGCTCGGTGACGAAGAAATACATGATCCATCGTCTCAGCGGCATCTCGCTGACATCGCCCAGCGCTTCCAAGCGCTCCATGGCCTCGTAGAAGTCCACGGCAAAGTTGAAAAACTGGGAGTTACGCGCGGACACGGTCAACTCCTCTTCCAGAAGACGGATGAGTTCGGCAATGGTGGTGCGCACCTCGCGCTCGAAATCCCCCGGGATTTCTTCCTCAATCTCTTCTTCTTCCACTAACATCTCTTCCTCTTCAGGTGGGGCTGCAGGAGGAGGGGGAACGCGGCGACGCCGGCGGCGCACGGGCAGACGGTCGATGAATCTTTCAATGACCTCTCCGCGGCGGCGGCGCATGGTCTCGGTGACGGCACGACCGTTCTCCCTGGGTCTCAGAGTGAAGACGCCTCCGCGCATCTCCCTGAAGTGGTGACTGGGAGGCTCTCCGTTGGGCAGGGACACCGCGCTGATTATGCATTTTATCAATTGCCCCGTAGGTACTCCGCGCAAGGACCTGATCGTTTCAAGATCCACGGGATCTGAAAACCTTTCGACGAAAGCGTCTAACCAGTCGCAATCGCAAGGTAGGCTGAGCACTGTTTCTTGCGGGCGGGGGCGGCTAGACGCTCGGTCGGGGTTCTCTCTTTCTTTTCCTTCCTCCTCTTGGGAGGATGAGACGATGCTGCTGGTGATGAAATTAAAATAGGCAGTTTTGAGACGGCGGATGGTGGCGAGGAGCACCAGGTCTTTGGGTCCGGCTTGTTGGATGCGCAGGCGATGGGCCATTCCCCAAGCATTATCCTGACATCTGGCCAGATCTTTATAGTAGTCTTGCATGAGTCGTTCCACGGGCACTTCTTCTTCGCCCGCTCTGCCATGCATGCGAGTGATCCCAAACCCGCGCATGGGCTGGACAAGTGCCAGGTCCGCTACAACCCTTTCGGCGAGGATGGCTTGCTGCACCTGGGTGAGGGTGGCTTGGAAGTCGTCAAAGTCTACAAAGCGGTGGTAGGCCCCGGTGTTGATTGTGTAGGAGCAGTTGGCCATGACTGACCAGTTGACTGTCTGGTGCCCAGGGCGCACGAGCTCGGTGTACTTGAGGCGCGAGTATGCGCGGGTGTCAAAGATGTAATCGTTGCAGGTGCGCACCAGGTACTGGTAGCCGATGAGAAAGTGTGGCGGTGGCTGGCGGTACAGGGGCCATCGCTCTGTAGCCGGGGCTCCGGGGGCAAGGTCTTCCAGCATGAGGCGGTGGTAACCGTAGATGTACCTGGACATCCAGGTGATACCGGAGGCGGTGGTGGATGCCCGCGGGAACTCGCGTACGCGGTTCCAGATGTTGCGCAGCGGCATGAAGTAGTTCATGGTAGGCACGGTTTGGCCCGTAAGACGTGCACAGTCGTTGATGCTCTAGACATACGGGCAAAAACGAAAGCGGTCAGCGGCTCGTCTCCGTGGCCTGGAGGCTAAGCGAACGGGTTGGGCTGCGCGTGTACCCCGGTTCGAATCTCGGATCAGGCTGGAGCCGCAGCTAACGTGGTACTGGCACTCCCGTCTCGACCCAGGCCTGCACAAAACCTCCAGGATACGGAGGCGGGTCGTTTTTTTGCTTTTTCCTGGATGGGAGCCAGTGCTGCGTCAAGCTTTAGAACACTCAGTTCTCGGGGCTGGGAGTGGCTCGCGCCCGTAGTCTGGAGAATTAATCGCCAGGGTTGCGTTGCGGTGTGCCCCGGTTCGAGTCTTAGCGCGCCGGATCGGCCGGTTTCCGCGACGTTTCTAAGACCCCGTCAGCCGACTTCTCCAGTTTACGGGAGCGAGCCCTCTTTTTTTTTGTTTTTTGTTGCCCAGATGCATCCCGTGCTGCGACAGATGCGCCCCCAGCAACAGCCCCCTTCTCAGCAGCAGCTACAACGACAGCCACAAAAGGCTCTTCCTGCTCCTGTAACTACTGCGGCTGCAGCCGTCAGCGGCGCGGGACAGCCCGCCTATGATCTGGAGTTGGAAGAGGGCGAGGGACTGGCGCGCCTGGGCGCACCATCGCCCGAGCGGCACCCGCGGGTGCAACTGAAAAAGGACTCTAGCGAGGCGTACGTGCCCCAGCAGAACCTGTTCAGGGACAGGAGCGGTGAGGAGCCAGAGGAGATGCGAGCATCTCGATTTAACGCGGGTCGCGAGCTGCGCCACGGTCTGGATCGAAGACGGGTGCTGCAAGACGAGGATTTTGAGGTCGATGAAGTGACAGGGATCAGCCCAGCTAGGGCACATGTGGCCGCGGCCAACCTAGTCTCAGCCTACGAGCAGACCGTGAAGGAGGAGCGCAACTTCCAAAAATCTTTTAACAACCATGTGCGCACCCTGATCGCCCGCGAGGAAGTGACCCTGGGTCTGATGCATCTGTGGGACCTGATGGAGGCTATCACACCGCACCCTGACAGCTCAGCTGTTTCTGGTGGTTCAACATAGCAGGGACAACGAGGCATTCAGGGAGGCGTTGTTGAACATCACCGAGCCTGATGGGAGATGGCTGTATGATCTGATCAACATCCTGCAAAGTATTATAGTGCAGGAACGTAGCCTGGGTTTGGCTGAGAAAGTGGCAGCTATCAACTACTCGGTCTTGAGCCTGGGCAAATACTACGCTCGCAAGATCTACAAGACCCCCTACGTACCCATAGACAAGGAGGTAAAGATAGATGGGTTTTACATGCGCATGACTCTCAAGGTGCTGACTTTGAGCGACGATCTGGGGGTGTATCGCAATGACAGGATGCACCGTGCGGTGAGCGCCAGCAGGAGGCGCGAGCTGAGCGACAGAGAACTTATGCACAGCTTGCAAAGAGCTCTAACGGGGGCTGGGACCGATGGGGAGAACTACTTTGACATGGGAGCGGACTTGCAATGGCAACCCAGTCGCAGGGCCATGGAGGCTGCAGGGTGTGAGCTTCCTTACATAGAAGAGGTGGATGAAGTCGAGGACGAGGAGGGCGAGTACTTGGAAGACTGATGGCGCGACCCGTATTTTTGCTAGATGGAACAGCAGCAGGCACCGGACCCCGCAATGCGGGCGGCGCTGCAGAGCCAGCCGTCCGGCATTAACTCCTCGGACGATTGGACCCAGGCCATGCAACGCATAATGGCGCTGACGACCCGCAACCCCGAAGCCTTTAGACAGCAACCCCAGGCCAACCGCCTTTCGGCTATACTGGAGGCCGTAGTACCCTCCCGCTCCAACCCCACCCACGAGAAGGTCCTGGCTATCGTGAACGCGCTGGTGGAGAACAAGGCCATCCGTCCCGATGAGGCCGGGCTGGTATACAATGCTCTCTTGGAGCGCGTGGCCCGTTACAACAGCAGCAACGTGCAGACCAACCTGGACCGGATGGTGACCGATGTGCGCGAGGCCGTGTCTCAGCGCGAGCGGTTCCAGCGCGACGCCAACTTGGGATCGTTGGTAGCGCTAAACGCTTTCCTCAGCACCCAGCCCGCTAACGTGCCCCGTGGTCAGCAAGACTATACAAACTTTTTGAGTGCATTGAGACTCATGGTAGCTGAGGTGCCTCAGAGCGAGGTGTACCAGTCCGGGCCAGATTACTTCTTCCAGACCAGCAGACAGGGCTTGCAGACAGTGAACCTGACTCAGGCTTTCAAGAACCTGAAGGGTCTCTGGGGAGTGCACGCCCCAGTAGGGGATCGCGCGACCGTGTCTAGCTTGCTGACTCCCAACTCCCGCCTGCTGCTGCTGCTGGTATCCCCCTTTACTGACAGCGGTAGCATTGACCGCAACTCGTATGGGCTACCTGCTTAACCTGTATCGCGAGGCCATAGGGCAGAGCCAGGTGGACGAAACCATCAA-GAAATCACCCAAGTGAGCCGCGCCCTGGGTCAGGAAGACACGGGCAGTTTGGAAGCCACCCTGAACTTCTTGCTAACCAACCGGTCGCAGAAGATCCCTCCTCAGTATGCGCTTACCGCTGAGGAGGAGCGAATCCTCAGATACGTGCAACAGAGCGTTGGACTGTTTCTGATGCAGGAGGGGGCGACACCTACCGCCGCGCTGGACATGACAGCTCGAAACATGGAGCCCAGCATGTATG-CTAGTGGCTTCATTAACAAACTGCTGGACTACCTGCACAGGGCGGCCGCCATGAACTCTGATTATTTCACCAATGCTATCCTGAACCCACACTGGCTGCCCCCACCTGGTTTCTACACTGGCGAGTACGACATGCCCGACCCCAATGACGGGTTCCTGTGGGACGATGTGGACAGCAGCATATTCTCCCCGCCTCCCGGTTATACAGTTTGGAAGAAGGAAGGGGGCGATAGAAGACACTCTTCCGTGTCGCTGTCCACAACGGCTGGTGCTGCCGCGACCGTGCCCGAAGCTGCAAGTCCTTTCCCTAGCTTGCCCTTTTCACTAAACAGCGTTCGCAGCAGTGAACTGGGGAGAATAACCCGCCCGCGCTTGATGGGCGAGGATGAGTACTTGAATGACTCTTTGTTGAGGCCAGAGAGGGAAAAGAATTTCCCCAACAATGGAATAGAGAGCCTGGTGGATAAGATGAGTAGATGGAAGACCTATGCGCAGGATCACAGAGACGAGCCCAAAATCTTGGGGGCTACAAGCAGACCGACCCGTAGACGCCAGCGCCACGACAGACAGATGGGTCTTGTGTGGGACGATGAGGACTCTGCCGATGATAGCAGCGTGTTGGACTTGGGTGGAAGAGGAGGGGGCAACCCGTTCGCTCATCTGCGTCCCAGATTCGGGCGCATGTTGTAAAAGTGAAAGTAAAATAAAAATGCAACTCACCAAGGCCATGGCGACCGAGCGTGCGTTCGTTCTTTTTTGTTATCTGTGTTTAGTACGATGAGGAGACGAGCCGTGCTAGGCGGAGCGGTGGTGTATCCGGAGGGTCCTCCTCCTTCTTACGAGAGCGTGATGCAGCAACAGGCGGCGATGCTACAGCCCCCACTGGAGGCTCCCTTCGTACCCCCGCGGTACCTGGCGCCTACGGAAGGGAGAAACAGCATTCGTTACTCGGAGCTGTCGCCTCTGTACGATACCACCAAGTTGTATCTGGTGGACAACAAGTCGGCGGACATTGCCTCCCTGAACTATCAGAACGACCACAGCAACTTCCTGACCACGGTGGTGCAGAACAATGACTTTACCCCCACGGAGGCTAGCACCCAGACCATCAACTTTGACGAGCGGTCGCGATGGGGCGGTCAGCTGAAGACCATCATGCACACCAACATGCCCAACGTGAACGAGTACATGTTCAGCAACAAGTTCAAGGCGAGGGTGATGGTGTCCAGAAAAGCTCCTGAAGGTGTTATAGTAAATGACACCTATGATCATAAAGAGGATATCTTAAAGTATGAGTGGTTTGAGTTCACTTTACCAGAAGGCAACTTCTCAGCCACCATGACCATTGACCTGATGAACAATGCCATCATTGACAACTACCTGGAAATTGGCAGACAAAATGGAGTGCTGGAAAGTGACATTGGTGTTAAGTTTGACACTAGAAACTTTAGGCTCGGGTGGGACCCCGAAACTAAGTTGATTATGCCAGGAGTCTACACTTATGAGGCATTCCATCCTGACATTGTATTGCTGCCTGGTTGCGGGGTAGACTTTACTGAAAGCCGACTTAGCAACTTGCTTGGCATCAGGAAAAGACATCCATTCCAGGAGGGTTTCAAAATCATGTATGAAGATCTTGAAGGGGGTAATATTCCTGCCCTTTTGGATGTCACTGCCTATGAGGAAAGCAAAAAGGATACCACTACTGAAACAACCACACTGGCTGTTGCAGAGGAAACTAGTGAAGATAATAATATAACTAGAGGAGATACTTATATAACTGAAAAACAAAAACGTGAAGCTGCAGCTGCTGAAGTTAAAAAAGAGTTAAAGATCCAACCTCTAGAAAAAGACAGCAAGAGTAGAAGCTACAATGTCTTGGAAGACAAAATCAACACGGCCTACCGCAGCTGGTACCTGTCCTACAATTACGGTACCCCGAGAAAGGAATAAGGTCTTGGACACTGCTTACCACTTCAGATGTCACCTGTGGGGCAGAGCAGGTCTACTGGTCGCTCCCTGACATGATGCAAGACCCAGTCACCTTCCGCTCCACAAGACAAGTCAACAACTACCCAGTGGTGGGTGCAGAGCTTATGCCCGTCTTCTCAAAGAGTTTCTACAATGAGCAAGCCGTGTACTCTCAGCAGCTCCGACAGGCCACTTCGCTCACGCACGTCTTCAACCGCTTCCCTGAGAACCAGATCCTCATCCGCCCGCCGGCGCCCACAATTACCACCGTCAGTGAAAACGTTCCTGCTCTCACAGATCACGGGACCCTGCCGTTACGCAGCAGTATCCGGGGAGTCCAGCGCGTGACCGTTACTGACGCCAGACGCCGCACCTGTCCCTACGTTTACAAGGCCCTGGGCATAGTCGCGCCGCGCGTTCTTTCAAGCCGCACTTTCTAAAAAAATGTCCATTCTCATCTCGCCCAGTAATAATACCGGTTGGGGACTGTATGCGCCCACCAAGATGTATGGAGGCGCCCGCATACGCTCTACCCAGCACCCTGTGCGCGTTCGCGGTCATTTCCGCGCTCCATGGGGCGCACTCAAGGGTCGTACCCGCACTCGGACCACGGTCGATGATGTGATCGACCAGGTGGTCGCCGATGCTCGTAATTATACTCCTACTGCGCCTACATCTACTGTGGATGCAGTTATTGACAGTGTGGTGGCAGACGCCCGCGCCTATGCTCGCCGGAAGAGCCGAAGGAGGCGCATTGCCAGGCGCCACAGGGCTACTACCGCCATGCGAGCTGCAAAAGCTATTCTGCGGAGGGCCAAACGTGTGGGGCGAAGAGCCATGCTTAGAGCGGCCAGACGCGCGGCTTTAGGTGCCAGCAGCGGCAGGTCCCGCAGGCGCGCGGCCACGGCGGCAGCAGCGGCCATTGCCAACATGGCCCAACCGCGAAGAGGCAATGTGTACTGGGTGCGTGATGCCACTACCGGCCAGCGCGTGCCCGTGCGCACCCGCCCCCCTCGCACTTAGAAGATACTGAGCAGTCTCCGATGTTGTGTCCCAGCGGCAAGTATGTCCAAGCGCAAATACAAGGAAGAGATGCTCCAGGTCATCGCGCCTGAAATCTACGGTCCACCGGTGAAGGATGAAAAAAAGCCCCGCAAAATCAAGCGGGTCAAAAATAACAAAAAGGAAGAAGATGACGATGATGGGCTGGTGGAGTTTGTGCGCGAGTTCGCCCCAAGACGGCGCGTGCAGTGGCGCGGGCGCAAAGTGCGTCAAGTGCTCAGACCCGGAACCACTGTGGTTTTTACACCTGGCGAGCGTTCCAGCACTACTTTTAAACGGTCCTATGATGAGGTGTACGGGGATGACGATATTCTTGAGCAGGCGGCAGACCGCCTTGATGAGTTTGCTTATGGCAAGCGCACTAGATCCAGTCCCAAAGAGGAGGCTGTGTCCATTCCCTTGGATCATGGAAATCCCACCCCCAGCCTCAAACCAGTCACCTTGCAGCAAGTGCTGCCCGTGCCTGCGCGGAGAGGCGTAAAGCGCGAGGGTGAGGACCTATATCCTACCATGCAGCTAATGGTGCCCAAGCGCCAGAGGCTAGAAGACGTACTGGAGAAAATGAAAGTGGATCCCGATATCCAGCCTGAGGTCAAAGTAAGACCTATCAAGGAAGTGGCGCCAGGTTTGGGAGTACAAACCTTCGACATCAAGATTCCCACCGAGTCCATGGAAGTGCAGACCGAACCTGCAAAACCCACAACCACCTCAATTGAGGTGCAAACGGAACCCTGGACGCCCGCGCCCGTTGTCGCCCCCAGCACCACTCGAAGATCACGACGAAAGTACGGCCCAGCAAGTCTTCTAATGCCCAACTATGCTCTGCACCCATCCATCATTCCCACTCCGGGTTACAGAGGCACTCGCTACTATCGAAACCGGAGCAACACCTCTCGCCGCCGCAAACCACCTGCAAGTCGCACTCGCAGTCGCCGCCGCCGCAACACTGCCAGCAAAGTGACTCCCGCCGCCCTGGTGCGGAGAGTGTACCGCGATGGTCGCGCTGAACCTCTGACGCTGCCGCGCGCGCGCTACCATCCAAGCCCACTTAATGACTGTTGACGCTGCCTCCTTGCAGATATGGCCCTCACTTGCCGCCTTCGCGTCCCCATTACTGGCTACCGAGGAAGAAACTCGCGCCGTAGAAGGATGTTGGGGCGAGGGATGCGCCGCCACAGACGAAGGCGCGCTATCAGCAGACGATCCATCATCGCCGCAGCGATCGGGGCGATACCAGGCATAGCTTCCGTGGCGGTTCAGGCCTCGCAGCGCCACTAACATTGGAAAAAACTTATAAATAAAAAATAGAATGGACTCTGACGCTCCTGGTCCTGTGACTATGTTTTTGTAGAGATGGAAGACATCAATTTTTCATCCCTGGCTCCGCGACACGGCACGAGGCCGTACATGGGCACCTGGAGCGACATCGGCACGAGCCAACTGAACGGGGGCGCCTTCAATTGGAGCAGTATCTGGAGCGGGCTTAAAAATTTTGGCTCGACCGTAAAAACCTATGGGAACAAAGCTTGGAACAGCAGCACAGGGCAGGCTCTGAGAAATAAGCTTAAGGAACAAAACTTCCAACAGAAGGTGGTCGATGGGATCGCCTCTGGTATTAACGGCGTAGTGGATTTGGCCAACCAGGCTGTACAAAAACAGATAAACAGCCGCCTGGACCCGCCGCCCGCAACCCCTGGTGAAATGGAAGTGGAGGAAGAACTTCCTCCGCTGGAAAAGCGGGGCGACAAGCGTCCGCGACCCGAGCTGGAGCAGACGCTGGTGACGCGCGCAGACGAGCCCCCTTCATACGAGGAGGCAGTAAAGCTCGGAATGCCCACTACCAGGCCTGTAGCTCACATGGCTACCGGGGTAATGAAACCTTCTCAGACACATCGACCCGCCACCTTGGACTTGCCTCCTCCCCCTGCTTCTGCGGCACCTGTTCCCAAACCTGTCGCTACCAGAAAGCCCACCGCCGTACAGCCCGTCGCCGTAGCCAGACCGCGTCCTGGGGGCACACCGCGCCCGAAAGCAAACTGGCAAAGTACTCTGAACAGCATCGTGGGTCTGGGCGTGCAGAGTGTAAAGCGCCGTCGCTGCTATTAATTAAATATGGAGTAGCGCTAACTTGCTTGTCTGTGTGTATGTATCATCACCACGCCGCCGCAGCAGAGGAGAAAGGAAGAGGTCGCGCGCCGAGGCTGAGTTGCTTTCAAGATGGCCACCCCATCGATGATGCCCCAATGGGCATACATGCACATCGCCGGACAGGATGCTTCGGAGTACCTGAGTCCGGGTCTGGTGCAGTTCGCCCGTGCAACAGACACCTACTTCAGTATGGGGAACAAGTTTAGAAACCCCACAGTGGCGCCCACCCACGATGTGACCACCGACCGTAGCCAGCGACTGATGCTGCGCTTCGTGCCCGTTGACCGGGAGGACAACACT-CTTACAAAGTGCGGTACACCCTCGCCGTGGGCGACAACAGAGTGCTTGACATGGCCAGCACATTCTTTGACATTAGGGGGGTGCTTGATAGAGGTCCTAGCTTCAAGCCATATTCCGGCACAGCTTACAATTCACTGGCTCCTAAGCGCGCCTACCATCTCAGTGGATAGTTACAACGGGAGAAGACAATGCCACCACATACACATTTGGCATTGCTTCCACGAAGGGAGACAATATTACTAAGGAAGGTTTAGAAATTGGGAAAGACATTACTGCAGACAACAAGCCCATTTATGCCGATAAAACATATCAGCCAGAGCCTCAAGTTGGAGAAGAATCATGGACTGATATTGATGGAACAAATGAAAAATTTGGAGGTAGAGCTCTTAAACCAGCTACTAAAATGAAGCCATGCTACGGGTCTTTTGCAAGACCTACAAACATAAAAGGGGGCCAAGCTAAAAACAGAAAAGTAACACCAACCGAAGGAGATGTTGAAGCTGAGGAGCCAGATATTGATATGGAATTTTTTGATGGTAGAGAAGCTGCTGACGCTTTTTCGCCTGAAATTGTGCTTTACACGGAAAATGTCAATTTGGAAACTCCAGACAGCCATGTGGTATACAAGCCAGGAACTTCTGATGGTAACTCTCATGCAAATTTGGGTCAACAAGCCATGCCTAACAGACCCAATTACATTGGCTTCAGGGATAACTTTGTAGGTCTTATGTACTACAACAGTACTGGAAATATGGGAGTTTTGGCCGGCCAAGCATCACAACTGAATGCAGTGGTTGACTTGCAGGACAGAAACACTGAACTGTCATATCAGCTTTTGCTTGATTCTCTGGGAGACAGAAGCAGATACTTCAGCATGTGGAATCAGGCTGTGGACAGCTATGATCCCGATGTTCGTATTATTGAAAATCATGGCGTCGAGGATGAACTGCCTAATTACTGTTTTCCTCTGGATGGCATAGGACCAGGGAACAAATATCAAGGCATTAAACCTAGAGACACTGCATGGGAAAAAGATACTAAAGTTTCTACAGCTAATGAAATAGCCATAGGCAACAATCAGGCTATGGAAATTAATATCCAAGCTAATCTTTGGAGAAGTTTTCTGTACTCCAATGTGGCTTTGTACCTTCCAGATGTTTACAAGTACACGCCAACTAACATTACTCTGCCCGCTAACACCAACACCTATGAGTACATGAACGGGCGAGTGGTTTCCCCATCTCTGGTCGATTCATACATCAACATTGGCGCCAGGTGGTCTCTTGACCCAATGGACAATGTGAATCCATTTAACCACCACCGCAATGCTGGCCTACGCTACCGGTCCATGCTTCTGGGCAATGGCCGTTATGTGCCTTTCCACATACAAGTGCCTCAAAAATTCTTTGCTGTCAAGAACCTACTTCTTCTACCTGGCTCCTACACCTATGAGTGGAACTTCAGAAAGGATGTGAACATGGTCCTGCAAAGTTCCCTTGGAAATGACCTCAGAACAGATGGTGCTACCATAAGTTTCACCAGCATTAACCTCTATGCCACCTTCTTCCCCATGGCTCACAACACCGCTTCAACTCTTGAAGCCATGCTGCGCAACGATACCAATGATCAGTCATTCAACGACTACCTCTCTGCAGCTAACATGCTTTACCCCATCCCTGCCAATGCAACCAACATTCCAATTTCCATCCCATCTCGCAACTGGGCAGCCTTCAGGGGCTGGTCCTTCACCAGACTCAAAACCAAGGAGACTCCATCTCTTGGATCAGGGTTCGATCCCTACTTCGTTTATTCTGGATCTATTCCCTACCTGGATGGCACTTTTTACCTTAACCACACTTTCAAGAAGGTCTCCATCATGTTTGACTCCTCAGTCAGCTGGCCTGGCAATGACAGGCTGTTGTCTCCAAATGAGTTTGAAATCAAGCGCACTGTGGATGGGGAAGGATACAATGTGGCCCAATGCAACATGACCAAAGACTGGTTCCTGGTTCAGATGCTTGCCAACTACAACATTGGCTACCAGGGCTTTTACATCCCTGAGGGATACAAGGATCGCATGTACTCCTTTTTCAGAAACTTCCAGCCTATGAGCAGGCAGGTGGTTGATGAGGTTAATTACACTGACTACAAAGCCGTCACCTTACCATATCAACACAACAACTCTGGCTTTGTAGGATACCTTGCGCCTACTATGAGACAAGGGGAACCTTACCCAGCCAATTATCCATACCCGCTCATCGGAA-CTATGCCGTTAAAAGTGTTACCCAAAAAAAGTTCCTGTGCGACAGGACCATGTGGCGCATACCGTTCTCCAGCAACTTCATGTCCATGGGAGCCCTTACGGACCTGGGACAGAACCTGCTCTATGCCAACTCGGCCCATGCGCTGGACATGACTTTTGAGGTGGATCCCATGGATGAGCCCACCCTGCTTTATCTTCTTTTCGAAGTCTTCGACGTGGTCAGAGTGCACCAGCCACACCGCGGCGTCATCGAGGCCGTCTACCTGCGCACACCGTTCTCGGCCGGCAACGCCACCAAAGAAGCCTCTTGCTTCTTGCAAGCAGCAGCTGCAGTGTCATGGGTCCGGAAACGGCTCCAGCGAGCAAGAGCTCAAAGCCATCGTCCGAGACCTGGGTTGCGGACCCTATTTCCTGGGAACATTTGACAAGCGTTTCCCGGGGTTCATGGCCCCCGACAAGCTCGCCTGCGCCATAGTCAACACTGCCGGACGCGAGACGGGGGGAGAGCACTGGCTGGCTTTTGGTTGGAACCCGCGCTCCAACACCTGCTACCTTTTTGATCCTTTTGGGTTCTCGGATGAGCGACTCAAACAGATTTACCAGTTTGAGTACGAGGGGCTCCTGCGCCGCAGTGCCCTTGCTACCAAAGACCGCTGCATCACCCTGGAAAAGTCCACCCAGAGCGTGCAGGGCCCACGCTCAGCCGCCTGTGGACTTTTTTGCTGTATGTTCCTTCATGCCTTTGTGCACTGGCCCGACCGCCCCATGAACGGAAACCCCACCATGAAGTTGCTGACTGGGGTGCCCAACAGCATGCTCCAATCTCCCCAAGTGCAGCCCACCCTGCGCCGCAACCAGGAGGCGCTATATCGCTTCCTAAACACCCACTCATCTTACTTTCGTTCTCACCGCGCACGCATCGAAAGGGCCACCGCGTTTGACCGTATGGATATGCAATAAGTCATGTAAAACCGTGTTCAATAAAAAGCACTTTATTTTTACATGCACTAAGGCTCTCGTTTTTTACTCATTCGTTTTCATTATTCACTCAGAAATCAAATGGGTTCTGGCGGGAGTCAAAGTGACCCGCGGGCAGGGATACGTTGCGGAACTGTAACCTGTTCTGCCACTTGAACTCGGGGATCACCAACTTGGGAACTGGAATCTCGGGAAAGGTGTCTTGCCACAACTTTCTGGTCAGCTGCAGGGCGCCAAGTAGGTCAGGAGCAGAGATCTTGAAATCACAGTTGGGACCGGCATTCTGGACACGGGAGTTGCGGTACACTGGGTTGCAACACTGGAACACCATCAAGGCTGGGTGTCTCACGCTTGCCAGCACGGTCGGGTCACTGATGGAGTCACATCCAAGTCTTCAGCATTGGCCATCCCAAAGGGGGTCATCTTACAGGTCTGCCTGCCCATCACGGGAGCGCAGCCTGGCTTGTGGTTGCAATCGCAATGAATGGGGATCAGCATCATCCTGGCTTGGTCGGGGGTTATCCCTGGGTACACGGCCTTCATAAAGGCTTCGTACTGCTTGAAAGCTTCCTGAGCCTTACTTCCCTCGGTATAGAACATCCCACAGGACTTGCTGGAAAATTGATTAGTAGCACAGTTGGCATCATTTACACAGCAGCGGGCATCGTTGTTGGCCAACTGGACCACATTTCTGCCCCAGCGGTTCTGGGTGATCTTGGCTCTGTCTGGGTTCTCCTTCATAGCGCGCTGTCCGTTCTCGCTCGCCACATCCATCTCGATAATGTGGTCCTTCTGAATCATGATAGTGCCATGCAGGCATTTCACCTTGCCTTCATAATCGGTGCATCCATGAGCCCACAGAGCGCACCCGGTGCACTCCCAACTATTGTGGGCGATCTCAGAATAAGAATGTACCAATCCCTGCATGAATCTTCCCATCATCGCTGTCAGGGTCTTCATGCTACTAAATGTCAGCGGGATGCCACGGTGCTCCTCGTTCACATACTGGTGGCAGATACGCTTGTACTGCTCGTGCTGCTCTGGCATCAGCTTGAAAGAGGTTCTCAGGTCATTATCCAGCCTGTACCTTTCCATTAGCACAGCCATCACTTCCATGCCCTTCTCCCAGGCAGATACCAGGGGCAAGCTCAAAGGATTCCTAACAGCAATAGAAGTAGCTCCTTTAGCTATAGGGTCATTCTTGTCGATCTTCTCAACACTTCTCTTGCCATCCTTCTCAATGATGCGCACCGGGGGGTAGCTGAAGCCCACGGCCACCAACTGAGCCTGTTCTCTTTCTTCTTCGCTGTCGTGGCCGATGTCTTGCAGAGGGACATGCTTGGTCTTTCTGGGCTTCTTCTTGGGAGGGATCGGGGGAGGACTGTTGCTCCGTTCCGGAGACAGGGATGACCGCGAAGTTTCGCTTACCAGTACCACCTGGCTCTCGATAGAAGAATCGGACCCCACGCGACGGTAGGTGTTCCTCTTCGGGGGCAGAGGTGGAGGCGACTGAGATGGGCTGCGGTCTGGCCTTGGAAGCGGATGGCTGGCAGAGCCCATTCCGCGTTCGGGGGTGTGCTCCCGTTGGCGGTCGCTTGACTGATTTCCTCCGCGGCTGGCCATTGTGTTCTCCTAGGCAGAGAAACAACAGACATGGAAACTCAGCCATCACTGCCAACATCGCTGCAAGCGCCATCACACCTCGCCCCCAGCAGCGACGAGGAGGAGAGCTTAACCACCCCACCACCCAGTCCAGCTACCACCACCTCTACCCTCGATGATGAGGAGGAGGAGGTCGACGCAGCCCAGGAGATGCAGGCGCAGGATAATGTGAAAGCGGAAGAGATTGAGGCAGATGTCGAGCAGGACCCGGGCTATGTGACACCGGCGGAGCACGAGGAGGAGCTGAAACGTTTTCTAGACAGAGAGGATGACGACCGCCCAGAGCATCAAGCAGATGGCGATCACCAGGAGGCTGGCATCGGGGATCAAGTTGCCGACTACCTCACCGGGCTTGGGGGGGAAGACGTGCTCCTCAAACATCTAGCAAGGCAGTCGAACATAGTTAAAGACGCACTACTCGACCTCACCGAAGTGCCCATCAGTGTGGAAGAGCTTAGCCGCGCCTACGAGCTGAACCTCTTTTCGCCTCACATACCCCCCAAGCGGCAGCCAAACGGCACCTGCGAGGCCAACCCTCGACTGAACTTCTATCCAGCTTTTACTGTCCCCGAAGTGCTGGCCACCTACCACATCTTTTTTAAGAACCAAAAGATTCCAGTCTCCTGCCGCGCCAACCGCACCCGCGCCGATGCCCTTCTCAACTTGGGTCCGGGAGCTCGCTTACCTGATATAGCTTCCTTGGAAGAGGTTCCAAAAATCTTTGAGGGTCTGGGAAGTGATGAGACTCGGGCCGCAAATGCTCTGCAACAGGGAGAGAATGGCATGGATGAACATCACAGCGCTTTAGTGGAACTGGAGGGTGACAATGCCCGGCTTGCAGTGCTCAAGCGCAGTATCGTGGTCACCCATTTTGCCTACCCCGCTGTTAACCTGCCCCCCAAAGTTATGAGCGCTGTTATGGACCATCTGCTCATCAAACGAGCAAGACCCCTTTCAGAAAACCAGAACATGCAGGATCCAGACGCCTCGGACGAGGGCAAGCCGGTAGTCAGTGACGAGCAGCTATCTCGCTGGCTGGGTACCAACTCCCCCCGAGATTTGGAAGAGAGGCGCAAGCTTATGATGGCTGTAGTGCTAGTAACTGTGGAGCTGGAGTGTCTGCGCCGCTTTTTCACCGACCCTGAGACCCTGCGCAAGCTAGAGGAGAACCTGCACTACACCTTCGGCTTCGTGCGGCAGGCATGCAAGATCTCCAACGTGGAGCTTACCAACCTGGTTTCTTACATGGGCATTTTGCATGAGAACCGGCTAGGGCAGAGCGTCCTGCACACCACCCTTAAAGGGGAGGCCCGCCGTGACTACATCCGAGACTGTGTCTACCTTTACCTCTGTCATACCTGGCAGACTGGCATGGGTGTGTGGCAACAGTGTTTGGAAGAGCAGAACCTAAAAGAGCTGGACAAGCTCTTGCAGAGATCCCTCAAAGCCATGTGGACAGGTTTTGATGAGCGCACCGTCGCCTCGGACCTGGCAGACATCATCTTCCCCGAGCGTCTCAGGGTTACTCTGCGAAACGGCCTGCCAGACTTTATGAGCCAGAGCATGCTTAACAACTTTCGCTCTTTCATCCTGGAACGCTCCGGTATCCTGCCTGCCACCTGCTGTGCGCTGCCCTCCGACTTTGTGCCTCTCACCTACCGCGAGTGCCCACCGCCGCTATGGAGCCACTGCTACCTGTTCCGCCTGGCCAACTACCTCTCCTACCACTCGGATGTTATAGAGGATGTGAGCGGAGACGGTCTGCTGGAATGCCACTGCCGCTGCAATCTTTGCACACCCCACCGCTCCCTTGCCTGCAACCCCCAGTTGCTGAGCGAGACCCAGATCATCGGCACCTTCGAGTTGCAGGGTCCCAGCAGTGAAGGCGAGGGGTCTTCTCCGGGGCACAGTCTGAAACTGACACCGGGGCTGTGGACCTCCGCCTACCTGCGCAAGTTTCATCCCGAGGTTA-CCACCCCTATGAGATCAGGTTCTATGAGGACCAGTCACATCCTCCCAAAGTCGAGCTCTCAGCCTGCGTCATCACCCAGGGAGCAATTCTGGCCCAATTGCAAGCCATCCAAAAATCCCGCCAAGAATTTCTACTGAAAAAGGGAAGCGGGGTCTACCTTGACCCCCAGACCGGTGAGGAGCTCAACACAAGGTTCCCCCAGGATGTCCCATCGCCGAGGAAGCAAGAAGCTGAAGGTGCAGCTGACGCCCCCAGAGGATATGGAGGAAGACTGGGACAGTCAGGCAGAGGAGGAGATGGAAGATTGGGACAGCCAGGCAGAGGAGGTGGACAGCCTGGAGGAAGACAGTTTGGAGGAGGAAGACGAGGAGGCAGAGGAGGTGGAAGAAGCAACCGCCGCCAAACAGTTGTCATCGGCGGCGGAAACAAGCAAGTCCCCAGACAGCAGCACGGCTACCATCTCCGCTCCGGGTCGGGGGGTCCAGCGGCGGCCCAACAGTAGATGGGACGAGACCGGGCGATTCCCAAACCCGACCACCGCTTCCAAGACCGGTAAGAAGGAGCGACAGGGATACAAGTCCTGGCGTGGACACAAAAACGCTATCATCTCCTGCTTGCATGAATGCGGGGGCAACATATCCTTCACCCGGCGATACCTGCTCTTCCACCACGGTGTGAACTTCCCCCGCAATATCTTGCATTACTACCGTCACCTCCACAGCCCCTACTGCAGTCAGCAAGTCCCGGCAACCCCGACAGAAAAAGACAGCAGCGACAACGGTGACCAGAAAACCAGCAGTTAGAAAATCTACAACAAGTGCAGCAGGAGGAGGACTGAGGATCACAGCGAACGAGCCAGCGCAGACCAGAGAGCTGAGGAACCGGATCTTTCCAACCCTCTATGCCATCTTCCAGCAGAGTCGGGGGCAAGAGCAGGAATTGAAAGTAAAAAACCGATCTCTGCGCTCGCTCACCAGAAGTTGTTTGTATCACAAGAGCGAAGACCAACTTCAGCGCACTCTCGAGGACGCCGAGGCTCTCTTCAACAAGTACTGCGCGCTGACTCTTAAAGAGTAGCCCTTGCCCGCGCTTATTCGAAAACGGCGGGAATCACGTCACCATTGGCACCTGTCCTTTGCCCTAGTCATGAGTAAAGAGATTCCCACGCCTTACATGTGGAGCTATCAGCCCCAAATGGGGTTGGCAGCAGGCGCCTCCCAGGACTACTCCACCCGCATGAATTGGCTTAGCGCCGGGCCCTCAATGATATCACGGGTTAATGATATACGAGCTTATCGAAACCAGTTACTCCTAGAACAGTCAGCTCTCACCACCACACCCCGCCAACACCTTAATCCCCGAAATTGGCCCGCCGCCCTGGTGTACCAGGAAACTCCCGCTCCCACCACCGTACTACTTCCTCGAGACGCCCAGGCCGAAGTTCAGATGACTAACGCAGGTGTACAGCTGGCGGGCGGTTCCGCCCTATGTCGTCACCGACCTCAACAGAGTATAAAACGCCTGGTGATCAGAGGCCGAGGTATCCAGCTCAACGACGAGTCGGTTAGCTCTTCGCTTGGTCTGCGACCAGACGGAGTCTTCCAGATCGCCGGCTGTGGGAGATCTTCCTTCACCCCTCGTCAGGCTGTACTGACTTTGGAGAGTTCGTCCTCGCAGCCACGCTCGGGCGGCATCGGAACTCTCCAGTTCGTGGAGGAGTTTACTCCCTCTGTCTACTTCAACCCCTTCTCCGGCTCTCCTGGCCAGTACCCAGACGAGTTCATACCGAACTTCGACGCAATCAGCGAGTCAGTGGATGGCTATGATTGATGTCTAATGGTGGCGCGGCTGAGCTAGCTCGACTGCGACACCTAGACCACTGCCGCCGCTTTCGCTGCTTCGCCCGGGAACTCACCGAGTTCATCTACTTCGAACTCCCCGAGGAGCACCCTCAGGGTCCGGCCCACGGAGTGCGGATTACCATCGAAGGGGGAATAGACTCTCGCCTGCATCGAATCTTCTCCCAGCGACCCGTGCTGATTGAGCGCGACCAGGGAAATACAACCATCTCCATTTACTGCATCTGTAACCACCCCGGATTGCATGAAAGCCTTTGCTGTCTTGTTTGTGCTGAGTTTAATAAAAACTGAGTTAAGACCCTCCTACGGACTACCGCTTCTTCAATCAGGACTTTACAACACCAACCAGATCTTCCAGAAGACCCAGACCCTTCCTCCTCTGATCCAGGACTCTAACTCTACCCTACCAGCACCATCCACTACTAACCTTCCCTCCGATCTCATCTGCAACACCGCCTTTCACGAAGCCTTCTTTCTGCCAATACTACCACTCCCAAAACCGGAGGTGAGCTCCGCGGTCTCCCTACTGACGACCCCTGGGTGGTAGCGGGTTTTGTAACGTTAGGAGTAGTTGCGGGTGGGCTTGTGCTAATCCTTTGCTACCTATACATACCTTGCTGTGCATATTTAGTCATATTGCGCTGTTGGTTTAAAAAATGGGGGCCATATTAGTCGTGCTTGCTTTACTTTCGCTTTTGGGTCTGGGCTCTGCTAATCTCAATCCTCTTGATCACGATCCATGTCTAGACTTCGACCCAGAAAACTGCACACTTACTTTTGCACCCGACACAAGCCGTCTCTGTGGAGTTCTTATTAAGTGCGGATGGGACTGCAGGTCCGTTGAAATTACACATAATAATAAAACATGGAACAATACCTTATCCACCACATGGGAGCCAGGAGTTCCCGAGTGGTATACTGTCTCTGTCCGAGGTCCTGACGGTTCCATCCGCATTAGTAACAACACTTTTATTTTTTCTGAAATGTGCGATCTGGCCATGTTCATGAGCAGACAGTATGACCTATGGCCTCCCAGCAAAGAGAACATTGTGGCATTTTCCATTGCTTATTGCTTGGTAACATGCATCATCACTGCTATCATTTGTGTGTGCATACACTTGCTTATAGTTATTCGCCCTAGACAAAGCAATAAGGAAAAAGAGAAAATGCCTTAACCTTTTTACTCATACCTTTTCTTTACAGCATGGCTTTTGTTACAGCTCTAATTATTGCCAACATTGTCACTGTCGCTCACGGGCAAACAATTGTCCATATTACCTTAGGACATAATCACACCCTTGTAGGGCAATTACTTCAGAGGTTATTTGGACCAAACTTGGAAGTGTTGATTATTTTGATATAATTTGCAACAAAACTAAACCAATATTTGTAATCTGTAACAGACAAAATCTCACGTTAATTAATGTTAGCAAAATTTATAACGGTTACTATTATGGTTATGACAGATCCAGTAGTCAATATAAAAATTACTTAGTTCGCATAACTCAGCCCAAATTAACAGTGCCCACTATGACAATAATTAAAATGGCTAATAAAGCATTAGAAAATTTTACATCACCAACAACGCCCAATGAAAAAAACATTCCAAATTCAATGATTGCAATTATTGCGGCGGTGGCATTGGGAATGGCACTAATAATAATATGCATGTTCCTATATGCTTGTTGCTATAAAAAGTTTCAACATAAACAGATCCACTACTAAATTTTAACATTTAATTTTTTATACAGATGTTTTCCACTACAATTTTTATCATTACTAGCCTTGCAGCTGTAACTTATGGCCGTTCACACCTAACTGTACCTGTTGGCTCAACATGTACACTACAAGGACCCCAACAAGGCTATGTCACTTGGTGGAGAATATATGATAATGGAGGGTTCGCTAGACCATGTGATCAGCCTGGTACAAAATTTTCATGCAACGGAAGAGACTTGACCATAATTAACATAACATCAAATGAGCAAGGCTTCTATTATGGAACCAACTATAAAGATAGTTTAGATTACAACATTATTGTAGTGCCAGCCACCACTTCTGCTCCCCGCAAAACCACTTTCTCTAGCAGCAGTGCCAAAGCAAGCACAATTCCTAAAACAGCTTCTGCTATGTTAAAGCTTCAAAAAATCGCTTTAAATAATTCCACAGCCGCTCC-CAAACAATTCCTAAATCAACAATTGGCATCATTACTGCCGTGGTAGTGGGATTAATTATTATATTTTTGTGCATAATGTACTATGCCTGCTGCTATAGAAAACATGAACAAAAAGGTGATGCATTACTAAATTTTGACATTTAATTTTTTATAGAATTATGATATTGTTTCAATCAAATACCACTAACACTATCAATGTGCAGACTACTTTAAATCATGACATGGAAAACCACACTACCTCCTATGCATACACAAACATTCAGCCTAAATACGCTATGCAATAGAAATTCTAAAAGACGTCCCATCTATTCTCCTATGATTAGTCGTCCCCATATGGCTTTGAATGAAATCTAAGATCTTTTTTTTTTTCTCTTACAGTATGGTGAACACCAATCATGATCCCTAGAAATTTCTTCTTCACCATACTCATCTGTGCTTTCAATGTCTGTGCTACTTTCACAGCAGTAGCCACTGCAAGCCCAGACTGTATAGGACCATTTGCTTCCTATGCACTTTTTGCCTTCGTTACTTGCATCTGCGTGTGTAGCATAGTCTGCCTGGTTATTAATTTTTTCCAACTGGTAGACTGGATCTTTGTACGAATTGCCTACCTACGTCACCATCCCGAATACCGCAATCAAAATGTTGCGGCACTTCTTAGGCTTATTTAAAACCATGCAGGCTATGCTACCAGTCATTTTAATTCTGCTACTACCCTGCATTGCCCTAGCTTCCACCGCCACTCGCGCTACACCTGAACAACTTAGAAAATGCAAATTTCAACAACCATGGTCATTTCTTGATTGCTACCATGAAAAATCTGATTTCCCCACATACTGGATAGTGATTGTTGGAATAATTAACATACTTTCATGTACCTTTTTCTCAATCACAATATACCCCACATTTAATTTTGGGTGGAATTCTCCCAATGCACTGGGTTACCCACAAGAACCAGATGAACATATCCCACTACAACACATACAACAACCACTAGCACTGGTAGAGTATGAAAATGAGCCACAACCTTCACTACCTCCTGCCATTAGTTACTTCAACCTAACCGGCGGAGATGACTGAAATACTCACCACCTCCAATTCCGCCGAGGATCTGCTTGATATGGACGGCCGCGTCTCAGAACAGCGACTCGCCCAACTACGCATCCGCCAGCAGCAGGAACGCGTGACCAAAGAGCTCAGAGATGTCATCCAAATTCACCAATGCAAAAAAGGCATATTTTGCTTGGTAAAACAAGCCAAGATATCCTACGAGATCACCGCTACTGACCATCGCCTCTCTTACGAACTTGGCCCCCAACGACAAAAATTTACATGCATGGTGGGAATCACCC-CTATGTTATCACTCAGCAAAGTGGAGATACTAAGGGGTGCATTCACTGCTCTTGCGATTCCATCGAGTGCACCTACACCCTGCTAAAGACCCTATGCGGCCTAAGAGACCTGCTACCCATGAATTAAAAATTAATAAAAAATCACTTACTTGAAATCAGCAATAAGGTCTCTGTTGAAATTTTCTCCCAGCAGCACCTCACTTCCCTCTTCCCAACTCTGGTATTCTAAACCCCGTTCAGCGGCATACTTTCTCCATACTTTAAAGGGGATGTCAAATTTTAACTCCTGTCCTGTACCCACAATCTTCATGTCTTTCTTCCCAGATGACCAAGAGAGTCCGGCTCAGTGATTCCTTCAACCCTTCT-ACCCCTATGAAGATGAAAGCACCTCCCAACACCCCTTTATAAACCCAGGGTTTATTTCCCCAAATGGCTTTACACAAAGCCCAGACGGAGTTCTTACTTTAAAATGTTTAACCCCACTAACAACCACAGGCGGGTCTCTACAGTTAAAAGTGGGAGGGGGTCTTACAATAGATGACACCGACGGTTTTTTGAAAGAAAACATAAGTGCCACCACACCTTAGAAACAAATGAAAACAAACTTTGTGCCAAATTGGGAGAAGGACTTACATTCAATTCCAACAACATTTGCATTAATGACAATATTAACCTTGGACAGGAGTTAACCCCACCAGAGCCAACTGTCAAATAATGGCCTCCAGTGAATCTAATGATTGCAAATTAATTCTAA-CAC-TATAAAACTGGAGCCCTCGTCACTGCATTTGTTTATGTTATAGGAGTATCTAACGATTTTAATATGCTAACTACACATAAAAATATAAATTTCACTGCAGAGCTGTTTTTTGATTCTACTGGTAATTTATTAACTAGCCTTTCATCCCTAAAAACTCCACTTAATCATAAATCAGGGCAAAACATGGCTACTGGTGCCCTTACTAATGCTAAAGGTTTCATGCCCAGCACAACTGCCTATCCTTTCAATGTTAATTCCAGAGAAAAAGAAAACTACATTTACGGAACTTGTTACTACACAGCTAGTGATCACACTGCTTTTCCCATTGACATATCTGTCATGCTTAACCAAAGAGCATTAAATAATGAGACATCATATTGTATTCGTGTAACTTGGTCCTGGAATACAGGAGTTGCCCCAGAAGTGCAAACCTCTGCTACTACCCTAGTCACCTCTCCATTTACCTTTTACTACATTAGAGAAGACGACTGACAAATAAAGTTTAACTTGTTTATTTAAAATCAATTCATAAAATTCGAGTAGTTATTTTGCCTCCCCCTTCCCATTTAACAGAATACACCAATCTCTCCCCACGCACAGCTTTAAACATTTGGATACCATTACAGATAGACATAGTTTTAGATTCCACATTCCAAACAGTTTCAAAGCGAGCCAATCTGGGGTCAGTGATACATAAAAATGCATTGGGATAGTCTTTTAAAGCGCTTTCACAGTCCAACTGCTGCGGATGCGACTCCGGAGTCTGGATCACGGTCATCTGGAAGAAGAACGATGGGAATCATAATCCGAAAACGGAATCGGGCGATTGTGTCTCATCAAACCCACAAGCAGCCGCTGTCTGCGTCGCTCCGTGCGACTGCTGTTTATAGGATCGGGATCCACAGTGTCCTGAAGCATCATTTTAATAGCCCTTAACATTAACTTTCTGGTGCGGTGCGCGCAGCAACGCATTCTGATTTCACTTAGATTACTACAGTAGGTACAGCACATTATCACAATATTGTTTAATAAACCATAATTAAAAGCGCTCCAGCCAAAACTCATATCAGATATAATCGCCCCTGCATGACCATCATACCAAATTTTAATATAAATTAAATGTCGTTCCCTCAAAAACACACTACCCACATACATAATCTCTTTTGGCATGTGCATATTAACAATCTGTCTGTACCATGGACAACGTTGGTTAATCATGCAACCCAATATAACCTTCCGAAACCACACTGCCAACACCGCTCCCCCAGCCATGCATTGAAGTGAACCCTGCCGATTACAATGACAATGAAGAACCCAATTCTCTCGACCATGAATCACTTGAGAATAAAAAATATCTATAGTAGCACAACAAAGACATAAATGCATGCATCTTTTCATAATTTTTAACTCCTCTGGATTTAAAAACATATCCCAAGGAATGGGAAACTCTTGCAGAACAGTAAAGCTGGCAGAACAAGGAAGACCACGAACACAACTTACACTATGCATAGTCATAGTATCACAATCTGGCAACAGCGGGTGGTCTTCAGTCATAGAAGCTCGGGTTTCATTTTCCTCACATCGTGGTAACTGGGCTCTGGTGTAAGGGTGATGTCTGGCGCATGATGTGGAGCGTGCGCGCAACCTTGTCATAATGGAGTTGCTTCCTGACATTCTCGTATTTTGTATAGCAAAACGCGGCCCTGGCACAACACACTCTTCTTCGTCTTCTATCCTGCCGCTTAGTGTGTTCCGTCTGATAATTCAAGTACAGCCACACTCTTAAGTTGGTCAAAAGAATGCTGGCTTCAGTTGTAATTAAAACTCCATCATATTTAATTGTTCTAAGGAAATCATCCACGGTAGCATATGCAAATCCCAACCAAGCAATGCAACTGGATTGCGTTTCAAGCAGCAGAGGAGAGGGAAGAGACGGAAGAATCATGTTAATTTTTATTCCAAACGATCTCGCAGTACTTCAAATTGTAGATCGCGCAGATGGCATCTATCGCCCCCACTGTGTTGGTGAAAAAGCACAGCTAAATCAAAAGAAATGCGATTTTCAAGGTGCTCAACGGTGGCTTCCAACAAAGCCTCCACGCGCACATCCAAAAACAAAAGAATACCAAAAGAAGGAGCATTTTCTAACTCCTCAAACATCATATTACATTCCTGCACCATTCCCAGATAATTTTCAGCTTTCCAGCCTTCAATTATTCGTGTCAGTTCTTGTGGTAAATCCAAACCACACATTACAAACAGGTCCCGGAGGGCGCCCTCCACCACCATTCTTAAACACACCCTCATAATGACAAAATATCTTGCTCCTGTGTCACCTGTAGCAAATTAAGAATGGCATCATCAATTGACATGCCCTTGGCTCTAAGTTCTTCTCTAAGTTCTAGTTGTAGATACTCTCTCATATTATCACCAAACTGCTTAGCCAGAAGCCCCCCGGGAACAATAGAGGGGA-CGCTACAGTGCAGTACAAGCGCAGACCTCCCCAATTGGCTCCAGCAAAAACAAGATTAGAATAAGCATACTGGCAACCACCAGTAATATCATCAAAGTTGCTGGAAATATAATCAGGCAGAGTTTCTTGTAAGAATTGAATAAAAGAAAAATTTTCCAAAAAAACATTCAAAACCTCTGGGATGCAAATGCAATAGGTTACCGCGCTGCGCTCCAACATTGTTAGTTTTGAATTAGTCTGCAAAATAAAAGAAACAAGCGTCATATCATAGTAGCCTGTCGAACAGGTGGAAAAATCAGTCTTTCCATCACAAGACAAGCCACAGGGTCTCCAGCTCTACCCTCGTAAAACCTGTCATCGTGATTAAACAACAGCACCGAAAGTTCCTCGCGGTGGCCAGCATGAATAATTCTTGATGAAGCATATAATCCAGACATGTTAGCATCAGTTAAAGAGAAAAAACAGCCAACATAGCCTCTGGGTATAATTATGCTTAATCTTAAGTATAGCAAAGCCACCCCTCGCGGATACAAAGTAAAAGGCACAGGAGAATAAAAAATATAATTATTTCTCTGCTGCTGTTCAGGCAACGTCGCCCCCGGTCCCTCTAAATACACATACAAAGCCTCATTAGCCATG-GCTTCCAGGCAAAGTACAGC-CAAGCGCAAAGCACAAGCTCTAAAGAAGCTCTAAAACACTCTCCAACCTCTCCACAATATATACACAAGCCCTAAACTGACGTAATGAGAGTAAAGTGTAAAAAATCCCGCCAAACCCAACACACACCCCGAAACTGCGTCAGCAGGGAAAAGTACAGTTTCACTTCCTCAATCCCAACAAGCGTAAC
gb|KP670856.2|  CGCTTACTGACAGGATATGAGGTAGTTTTGGGCGGATGCAAGTAAAAATTCTCCATTTTCGCGCGAAAACTGAATGAGGAAGTGAATTTCTGAGTCATTTCGCGGTTATGACAGGGTGGAGTATTTGCCGAGGGCCGAGTAGACTTTGACCGTTTACGTGGAGGTTTCGATTACCGTGTTTTTCACCTAAATTTCCGCGTACGGTGTCAAAGTCCTGTGTTTTT-ACTAGGTGTCAGCTGATCGCTAGGGTATTTAAACCTGACGAGTTCCGTCAAGAGGCCACTCTTGAGTGCCAGCGAGAAGAGTTTTCTCCTCCGCGCCGCAAGTCAGTTCTGCGCTTTGAAAATGAGACACCTGCGTTTCCTGCCACAGGAGATTATCTCCAGTGAGACCGGGATCGAAATACTGGAGTTTGTGGTAAAACCCTAATGGGAGACGACCCGGAACCGCCAGTGCAGCCTTTCGATCCACCTACGC-TGCCGATCTGTATGATTTAGAGGTAGACGGGCCTGAGGATCCCAATGAGGAAGCTGTGAATGGGTTTTTTACTGATTCTATGCTGCTAGCTGCCGATGAAGGATTGGACATAAACCCTCCTCCTGAGACCCTTGTTACCCCAGGGGTGGTTGTGGAAAGCGGCAGAGGTGGGAAAAAATTGCCTGATCTGGGAGCAGCTGAAATGGACTTGCGTTGTTATGAAGAGGGTTTTCCTCCGAGTGATGATGAAGATGGGGAAACTGAGCAGTCCATCCATACCGCAGTGAATGAGGGAGTAAAAGCTGCCAGCGATGTTTTTAAGTTGGACTGTCCGGAGCTGCCTGGACATGGCTGTAAGTCTTGTGAATTTCACAGGAATAACACTGGAATGAAAGAACTATTGTGCTCGCTTTGCTATATGAGAATGCACTGCCACTTTATTTACAGTAAGTGTATTTAAGTGAAATTTAAAGGAATAGTGTAGCTGTTTAATAACTGTTGAATGGTAGATTTATGTTTTTTACTTGTGATTTTTTGTAGGTCCTGTGTCTGATGATGAGTCACCTTCTCCTGATTCAACTACCTCACCTCCTGAAATTCAGGCGCCCGCACCTGCAAACGTATGCAAGCCCATTCCTGTAAAGCCTAAGCCTGGGAAACGCCCTGCTGTGGATAAGCTTGAGGACTTGTTGGAGGGTGGGGATGGACCTTGGACCTTAGTACCCGGAAACTACCAAGGCAATAAGTGCCCTGCAGCTGTGTTTATTTAATGTGACGTCATGTAATAAAATTATGTCAGCTGCTGAGTGTTTTATTACTTCTTGGGTGGGGACTTGGATATATAAGTAGGAGCAGATCTGTGTGGTTAGCTCACAGCAACCTGCTGCCATCCATGGAGGTTTGGGCTATCTTGGAAGACCTCAGACAGACTAGGCTACTGCTAGAAAACGCCTCGGACGGAGTCTCTGGCCTTTGGAGATTCTGGTTCGGTGGTGATCTAGCTAGGCTAGTGTTTAGGATAAAACAGGACTACAGCGTAGAATTTGAAAAGTTATTGGACGACAGTCCAGGACTTTTTGAAGCTCTTAACTTGGGTCATCAGGCTCATTTTAAGGAGAAGGTTTTATCAGTTTTAGATTTTTCTACTCCTGGTAGAACTGCTGCTGCTGTAGCTTTTCTTACTTTTATATTGGATAAATGGATCCGCCAAACTCACTTCAGCAAGGGATACGTTTTGGATTTCATAGCAGCAGCTTTGTGGAGAACATGGAAGGCTCGCAGGATGAGGACAATCTTAAATTACTGGCCAGTGCAGCCTCTAGGAGTAGCAGGGATACTGAGACACCCACCGACCATGCCAGCGGTTCTGCAGGAGGAGCAGCAGGAGGACAATCCGAGAGCCGGCCTGGACCCTCCGGTGGAGGAGTAGCTGACCTGTTTCCTGAACTGCGACGGGTGCTTACTAGGTCTACGACCAGTGGACAGAACAGAGGCATTAAGAGGGAGAGGAATCCTAGTGGGAATAATTCAAGAACCGAGTTGGCTTTAAGTTTAATGAGCCGCAGGCGTCCTGAAACTGTTTGGTGGCATGAGGTTCAGAGCGAAGGCAGGGATGAAGTTTCAATATTGCAGGAGAAATATTCACTAGAACAACTTAAGACCTGTTGGTTGGAACCTGAGGATGATTGGGAGGTGGCCATTAGGAATTATGCTAAGATATCTCTGAGGCCTGATAAACAATATAGAATTACTAAGAAGATTAATATTAGAAATGCATGCTACATATCAGGGAATGGGGCAGAGGTTATAATAGATACACAAGATAAAGCAGCTTTTAGATGTTGTATGATGGGTATGTGGCCAGGGGTTGTCGGCATGGAAGCAGTAACACTTATGAATATTAGGTTTAGAGGGGATGGGTATAATGGCATTGTATTTATGGCTAACACTAAGCTGATTCTACATGGTTGTAGCTTTTTTGGGTTTAATAATACGTGTGTAGAAGCTTGGGGGCAAGTTAGTGTGAGGGGTTGTAGTTTTTATGCATGCTGGATTGCAACATCAGGTAGGGTCAAGAGTCAGTTGTCTGTGAAGAAATGCATGTTTGAGAGATGTAATCTTGGCATACTGAATGAAGGTGAAGCAAGGATCCGCCACTGCGCAGCTACAGAAACTGGCTGCTTCATTCTAATAAAGGGAAATGCCAGTGTGAAGCATAATATGATCTGTGGACATTCGGATGAGAGGCCTTATCAGATGCTGACCTGCGCTGGTGGACATTGCAATATTCTTGCTACTGTGCATATCGTTTCACATGCACGCAAGAAATGGCCTGTATTTGAACATAATGTGATTACCAAGTGCACCATGCACATAGGTGGTCGCAGGGGAATGTTTATGCCTTACCAGTGTAACATGAATCATGTGAAGGTAATGTTGGAACCAGATGCCTTTTCCAGAGTGAGCTTAACAGGAATCTTTGATATGAATATTCAACTATGGAAGATCCTGAGATATGATGACACTAAACCGAGGGTGCGCGCATGCGAATGCGGAGGCAAGCATGCTAGATTCCAGCCGGTGTGCGTGGATGTGACTGAAGACCTGAGACCCGATCATTTGGTGCTTGCCTGCACTGGAGCGGAGTTCGGTTCCAGTGGTGAAGAAACTGACTAAAGTGAGTAGTGGGGCAAGATGTGGATGGGGACTTTCAGGTTGGTAAGGTGGACAGATTGGGTAAATTTTGTTAATTTCTGTCTTGCAGCTGCCATGAGTGGAAGCGCTTCTTTTGAGGGGGGAGTATTTAGCCCTTATCTGACGGGCAGGCTCCCACCATGGGCAGGAGTTCGTCAGAATGTCATGGGATCCACTGTGGATGGGAGACCCGTCCAGCCCGCCAATTCCTCAACGCTGACCTATGCCACTTTGAGTTCGTCACCATTGGATGCAGCTGCAGCCGCCGCCGCTACTGCTGCCGCCAACACTATCCTTGGAATGGGCTATTACGGAAGCATCGTTGCCAATTCCAGTTCCTCTAATAACCCTTCAACCCTGGCTGAGGACAAGCTACTTGTTCTGTTGGCTCAGCTCGAGGCCTTCCAACGCTAGGCGAACTGTCTAAGCAGGTGGCCCAGTTGCGTGAGCAAACTGAGTCTGCTGTTGCTACAGCAAAGTCTAAATAAAGATCTCAAATCAATAAATAAAGAAATACTTGTCATAAAAACAAATGAATGTTTATTTGATTTTTCGCGCGCGGTATGCCCTGGACCATCGGTCTCGATCATTGAGAACTCGGTGGATCTTTTCCAGTACCCTGTAAAGGTGGGATTGAATGTTTAGATACATAGGCATTAGTCCGTCTCGGGGGTGGAGATAGCTCCATTGAAGAGCCTCTTGCTCCGGGGTAGTGTTATAAATCACCCAGTCATAGCAAGGTCGGAGTGCATGGTGTTGCACAATATCTTTTAGGAGCAGACTAATTGCAACGGGGAGGCCCTTAGTGTAGGTGTTTACAAATCTATTGAGCTGGGACGGGTGCATCCGGGGTGAAATTATATGCATTTTGGACTGGATCTTGAGGTTGGCAATGTTGCCGCCTAGATCCCGTCTCGGGTTCATATTGTGCAGGACCACTAAGACAGTGTATCCGGTGCACTTGGGAAATTTATCATGCAGCTTAGAGGGAAAAGCATGAAAAAATTTGGAGACGCCTTTGTGACCCCCCAGATTCTCCATGCACTCATCCATAATGATAGCGATGGGGCCGTGGGCAGCGGCACGGGCGAACACGTTCCGGGGGTCTGAAACATCATAGTTATGCTCCTGAGTCAGGTCATCATAAGCCATTTTAATAAACTTTGGGCGGAGGGTGCCAGATTGGGGGATGAAAGTTCCCTCTGGCCCGGGAGCATAGTTCCCCTCACATATTTGCATTTCCCAGGCTTTCAGTTCAGAGGGGGGGATCATGTCCACCTGCGGGGCTATAAAAAATACCGTTTCTGGAGCCGGGGTGATTAACTGGGATGAAAGCAAATTCCTAAGCAGCTGAGACTTGCCGCACCCAGTGGGACCGTAAATGACCCCAATTACGGGTTGCAGATGGTAGTTTAGGGAGCGACAGCTGCCGTCCTCCCGGAGTAGGGGGGCCACTTCGTTCATCATTTCCCTTACATAGATATTTTCCCGCACCAAGTCCGTTAGGAGGCGCTCTCCCCCAAGGGATAGAAGCTCCTGGAGCGAGGAGAAGTTTTTCAGCGGCTTCAGCCCGTCAGCCATGGGCATTTTGGAAAGAGTCTGTTGCAAGAGCTCGAGCCGGTCCCAGAGCTCGGTGATGTGCTCTATGGCATCTCGATCCAGCAGACCTCCTCGTTTCGCGGGTTGGGACGGCTCCTGGAGTAGGGAATCAGACGATGGGCGTCCAGCGCTGCCAGGGTCCGATCCTTCCATGGTCGCAGCGTCCGAGTCAGGGTTGTTTCCGTCACGGTGAATGGGTGCGCGCCTGGTTGGGCGCTTGCGAGGGTGCGCTTCAGACTCATCCTGCTGGTCGAGAACCGCTGCCGATCGGCGCCCTGCATGTCGGCCAGGTAGCAGTTTACCATGAGTTCGTAGTTGAGCGCCTCGGCCGCGTGGCCTTTGGCACGGAGCTTACCTTTGGAAGTTTTATGGCAGGCGGGGCAGTAGATACATTTGAGGGCATACAGCTTGGGCGCGAGGAAAATGGATTCGGGGGAGTATGCATCCGCACCGCAGGAGGCGCAGACGGTTTCGCACTCCACGAGCCAGGTCAGATCCGGCTCATCGGGGTCAAAAACAAGTTTTCCGCCATGTTTTTTGATGCGTTTCTTACCTTTGGTTTCCATGAGGTCGTGTCCCCGCTGGGTGACAAAGAGGCTGTCCGTGTCCCCGTAGACCGACTTTATGGGCCTGTCCTCGAGCGGAGTGCCTCGGTCCTCTTCGTAGAGGAACCCAGCCCACTCTGATACAAAAGCGCGTGTCCAGGCCAGCACAAAGGAGGCCACGTGGGAGGGGTAGCGGTCGTTGTCAACCAGGGGGTCCACCTTCTCTACGGTATGTAACCATGTCCCCCTCCTCCACATCCAAGAATGTGATTGGCTTGTAAGTGTAGGCCACGTGACCAGGGGTCCCCGCCGGGGGGGTATAAAAGGGGGCGGGCCTCTGTTCGTCCTCACTGTCTTCCGGATCGCTGTCCAGGAGCGCCAGCTGTTGGGGTAGGTATTCCCTCTCGAAGGCGGGCATGACCTCTGCACTCAGGTTGTCAGTTTCTAGGAACGAGGAGGATTTGATATTGACAGTACCAGCAGAGATGCCTTTCATAAGACTCTCGTCCATTTGGTCAGAAAACACAATCTTCTTGTTGTCCAGCTTGGTAGCAAATGATCCATAGAGGGCATTGGATAGAAGCTTGGCGATGGAGCGCATGGTTTGGTTCTTTTCCTTGTCCGCGCGCTCCTTGGCGGCGATGTTAAGCTGGACGTACTCGCGCGCCACACATTTCCATTCAGGGAAGATGGTTGTCAGTTCATCCGGAACTATTCTGACTCGCCATCCCCTATTGTGCAGGGTTATCAGATCCACACTGGTGGCCACCTCGCCTCGGAGGGGCTCATTGGTCCAGCAGAGTCGACCTCCTTTTCTTGAACAGAAAGGGGGGAGGGGGTCTAGCATGAGCTCATCAGGGGGGTCCGCATCTATGGTAAATATTCCCGGTAACAAATCTTTGTCAAAATAGCTAATGGTGGTGGGATCATCCAAGGTCATCTGCCATTCTCGAACTGCCAGCGCGCGCTCATAGGGGTTAAGAGCCCAGGGCATGGGGTGGGTGAGCGCGGAGGCATACATGCCACAGATATCGTATACATAGAGGGGCTCTTCGAGGATGCCGATGTAAGTGGGATAACAGCGCCCCCCTCTGATGCTTGCTCGCACATAGTCATAGAGTTCATGTGAGGGGGCGAGAAGACCCGGGCCCAGATTGGTGCGGTTGGGTTTTTCCGCCCTGTAAACGATCTGGCGAAAGATGGCATGGGAATTTGAAGAGATAGTAGGTCTCTGGAATATGTTAAAATGGGCATGAGGTAGGCCTACAGAGTCCCTTATGAAGTGGGCATATGACTCTTGCAGCTTGGCTACCAGCTCGGCGGTGACGAGTACATCCAGGGCACAGTAGTCGAGAGTTTCCTGGATGATGTCATAACGCGGTTGGCTTTTCTTTTCCCACAGCTCGCGGTTGAGAAGGTATTCTTCGCGATCCTTCCAGTACTCTTCGAGGGGAAACCCGTCTTTTTCTGCACGGTAAGAGCCCAACATGTAGAACTGATTGACTGCCTTGTAGGGACAGCATCCCTTCTCCACTGGGAGAGAGTATGCTTGGGCTGCATTGCGCAGCGAGGTATGAGTGAGGGCAAAAGTGTCCCTGACCATGACTTTGAGGAATTGATACTTGAAGTCCATGTCATCACAGGCCCCCTGTTCCCAGAGTTGGAAGTCCACCCGCTTCTTGTAGGCGGGGTTGGGCAAAGCGAAAGTAACATCATTGAAGAGGATCTTGCCGGCCCTGGGCATGAAATTTCGGGTGATTCTGAAAGGCTGAGGGACCTCTGCTCGGTTATTGATAACCTGAGCGGCCAAGACGATCTCATCAAAGCCATTGATGTTGTGCCCCACTATGTACAGTTCTAAGAATCGAGGGGTGCCCCTGCATGAGGCAGCTTCTTGAGTTCTTCAAAAGTGAGATCTGTAGGGTCAGTGAGAGCATAGTGTTCGAGGGCCCATTCGTGCACGTGAGGGTTCGCTTTGAGGAAGGAGGACCAGAGGTCCACTGCCAGTGCTGTTTGTAACTGGTCCCGGTATTGACGAAAATGCTGCCCGACTGCCATTTTTTCTGGGGTGACGCAATAGAAGGTTTGGGGGTCCTGCCGCCAGCGATCCCACTTAAGTTTCATGGCGAGGTCATAGGCGATGTTGACGAGCCGCTGGTCTCCAGAGAGTTTCATGACCAGCATGAAGGGGATTAGCTGCTTGCCAAAGGACCCCATCCAGGTGTAGGTTTCCACATCGTAGGTGAGGAAGAGCCTTTCTGTGCGAGGATGAGAGCCAATCGGGAAGAACTGGATCTCCTGCCACCAGTTGGAGGAATGGCTGTTGATGTGATGGAAGTAGAACTCCCTGCGACGCGCCGAGCATTCATGCTTGTGCTTGTACAGACGGCCGCAGTACTCGCAGCGATTCACGGGATGCACCTCATGAATGAGTTGTACCTGACTTCCTTTGACGAGAAATTTCAGTGGAAAATTGAGGCCTGGCGTTTGTACCTGGCGCTCTACTATGTTGTCTGCATCGGCATGACCATCTTCTGTCTCGATGGTGGTCATGCTGACGAGCCCTCGCGGGAGGCAAGTCCAGACCTCGGCGCGGCAGGGGCGGAGCTCGAGGACGAGAGCGCGCAGGCCGGAGCTGTCCAGGGTCCTGAGACGCTGCGGAGTCAGGTTAGTAGGCAGTGTCAGGAGATTGACTTGCATGATCTTTTCGAGGGCGTGAGGGAGGTTCAGATGGTACTTGATCTCCACGGGTCCGTTGGTGGAGATGTCAATGGCTTGCAGGGTTCCGTGCCCCTTGGGCGCTACCACCGTGCCCTTGTTTTTCCTTTTGGGCGGCGGTGGCTCTGTTGCTTCTTGCATGTTTAGGAGCGGTGTCGAGGGCGCGCACCGGGCGGCAGGGGCGGCTCGGGACCCGGCGGCATGGCTGGCAGTGGTACGTCGGCGCCGCGCGCGGGTAGGTTCTGGTACTGCGCCCTGAGAAGACTCGCATGTGCGACGACGCGGCGGTTGACATCCTGGATCTGACGCCTCTGGGTGAAAGCTACCGGCCCCGTGAGCTTGAACCTGAAAGAGAGTTCAACAGAATCAATCTCGGTATCGTTGACGGCGGCTTGCCTAAGGATTTCTTGCACGTCGCCAGAGTTATCCTGGTAGGCGATCTCGGCCATGAACTGCTGGATCTCTTCCTCTTGAAGATCTCCGCGGCCCGCTCTCTCGACGGTGGCCGCGAGGTCGTTGGAGATGCGCCCAATGAGTTGAGAGAATGCATTCATGCCCGCCTCGTTCCAGACGCGGCTGTAGACCACAGCCCCCACGGGATCTCTCGCGCGCATAACCACCTGGGCGAGGTTAAGCTCTACGTGGCGGGTGAAGACCGCATAGTTGCATAGGCGCTGGAAAAGGTAGTTGAGTGTGGTGGCGATGTGCTCGGTGACGAAGAAATACATGATCCATCGTCTCAGCGGCATCTCGCTGACATCGCCCAGCGCTTCCAAGCGCTCCATGGCCTCGTAGAAGTCCACGGCAAAGTTGAAAAACTGGGAGTTACGCGCGGACACGGTCAACTCCTCTTCCAGAAGACGGATGAGTTCGGCAATGGTGGTGCGCACCTCGCGCTCGAAATCCCCCGGGATTTCTTCCTCAATCTCTTCTTCTTCCACTAACATCTCTTCCTCTTCAGGTGGGGCTGCAGGAGGAGGGGGAACGCGGCGACGCCGGCGGCGCACGGGCAGACGGTCGATGAATCTTTCAATGACCTCTCCGCGGCGGCGGCGCATGGTCTCGGTGACGGCACGACCGTTCTCCCTGGGTCTCAGAGTGAAGACGCCTCCGCGCATCTCCCTGAAGTGGTGACTGGGAGGCTCTCCGTTGGGCAGGGACACCGCGCTGATTATGCATTTTATCAATTGCCCCGTAGGTACTCCGCGCAAGGACCTGATCGTTTCAAGATCCACGGGATCTGAAAACCTTTCGACGAAAGCGTCTAACCAGTCGCAATCGCAAGGTAGGCTGAGCACTGTTTCTTGCGGGCGGGGGCGGCTAGACGCTCGGTCGGGGTTCTCTCTTTCTTTTCCTTCCTCCTCTTGGGAGGATGAGACGATGCTGCTGGTGATGAAATTAAAATAGGCAGTTTTGAGACGGCGGATGGTGGCGAGGAGCACCAGGTCTTTGGGTCCGGCTTGTTGGATGCGCAGGCGATGGGCCATTCCCCAAGCATTATCCTGACATCTGGCCAGATCTTTATAGTAGTCTTGCATGAGTCGTTCCACGGGCACTTCTTCTTCGCCCGCTCTGCCATGCATGCGAGTGATCCCAAACCCGCGCATGGGCTGGACAAGTGCCAGGTCCGCTACAACCCTTTCGGCGAGGATGGCTTGCTGCACCTGGGTGAGGGTGGCTTGGAAGTCGTCAAAGTCTACAAAGCGGTGGTAGGCCCCGGTGTTGATTGTGTAGGAGCAGTTGGCCATGACTGACCAGTTGACTGTCTGGTGCCCAGGGCGCACGAGCTCGGTGTACTTGAGGCGCGAGTATGCGCGGGTGTCAAAGATGTAATCGTTGCAGGTGCGCACCAGGTACTGGTAGCCGATGAGAAAGTGTGGCGGTGGCTGGCGGTACAGGGGCCATCGCTCTGTAGCCGGGGCTCCGGGGGCAAGGTCTTCCAGCATGAGGCGGTGGTAACCGTAGATGTACCTGGACATCCAGGTGATACCGGAGGCGGTGGTGGATGCCCGCGGGAACTCGCGTACGCGGTTCCAGATGTTGCGCAGCGGCATGAAGTAGTTCATGGTAGGCACGGTTTGGCCCGTAAGACGTGCACAGTCGTTGATGCTCTAGACATACGGGCAAAAACGAAAGCGGTCAGCGGCTCGTCTCCGTGGCCTGGAGGCTAAGCGAACGGGTTGGGCTGCGCGTGTACCCCGGTTCGAATCTCGGATCAGGCTGGAGCCGCAGCTAACGTGGTACTGGCACTCCCGTCTCGACCCAGGCCTGCACAAAACCTCCAGGATACGGAGGCGGGTCGTTTTTTTGCTTTTTCCTGGATGGGAGCCAGTGCTGCGTCAAGCTTTAGAACACTCAGTTCTCGGGGCTGGGAGTGGCTCGCGCCCGTAGTCTGGAGAATTAATCGCCAGGGTTGCGTTGCGGTGTGCCCCGGTTCGAGTCTTAGCGCGCCGGATCGGCCGGTTTCCGCGACGTTTCTAAGACCCCGTCAGCCGACTTCTCCAGTTTACGGGAGCGAGCCCTCTTTTTTTTTGTTTTTTGTTGCCCAGATGCATCCCGTGCTGCGACAGATGCGCCCCCAGCAACAGCCCCCTTCTCAGCAGCAGCTACAACGACAGCCACAAAAGGCTCTTCCTGCTCCTGTAACTACTGCGGCTGCAGCCGTCAGCGGCGCGGGACAGCCCGCCTATGATCTGGAGTTGGAAGAGGGCGAGGGACTGGCGCGCCTGGGCGCACCATCGCCCGAGCGGCACCCGCGGGTGCAACTGAAAAAGGACTCTAGCGAGGCGTACGTGCCCCAGCAGAACCTGTTCAGGGACAGGAGCGGTGAGGAGCCAGAGGAGATGCGAGCATCTCGATTTAACGCGGGTCGCGAGCTGCGCCACGGTCTGGATCGAAGACGGGTGCTGCAAGACGAGGATTTTGAGGTCGATGAAGTGACAGGGATCAGCCCAGCTAGGGCACATGTGGCCGCGGCCAACCTAGTCTCAGCCTACGAGCAGACCGTGAAGGAGGAGCGCAACTTCCAAAAATCTTTTAACAACCATGTGCGCACCCTGATCGCCCGCGAGGAAGTGACCCTGGGTCTGATGCATCTGTGGGACCTGATGGAGGCTATCACACCGCACCCTGACAGCTCAGCTGTTTCTGGTGGTTCAACATAGCAGGGACAACGAGGCATTCAGGGAGGCGTTGTTGAACATCACCGAGCCTGATGGGAGATGGCTGTATGATCTGATCAACATCCTGCAAAGTATTATAGTGCAGGAACGTAGCCTGGGTTTGGCTGAGAAAGTGGCAGCTATCAACTACTCGGTCTTGAGCCTGGGCAAATACTACGCTCGCAAGATCTACAAGACCCCCTACGTACCCATAGACAAGGAGGTAAAGATAGATGGGTTTTACATGCGCATGACTCTCAAGGTGCTGACTTTGAGCGACGATCTGGGGGTGTATCGCAATGACAGGATGCACCGTGCGGTGAGCGCCAGCAGGAGGCGCGAGCTGAGCGACAGAGAACTTATGCACAGCTTGCAAAGAGCTCTAACGGGGGCTGGGACCGATGGGGAGAACTACTTTGACATGGGAGCGGACTTGCAATGGCAACCCAGTCGCAGGGCCATGGAGGCTGCAGGGTGTGAGCTTCCTTACATAGAAGAGGTGGATGAAGTCGAGGACGAGGAGGGCGAGTACTTGGAAGACTGATGGCGCGACCCGTATTTTTGCTAGATGGAACAGCAGCAGGCACCGGACCCCGCAATGCGGGCGGCGCTGCAGAGCCAGCCGTCCGGCATTAACTCCTCGGACGATTGGACCCAGGCCATGCAACGCATAATGGCGCTGACGACCCGCAACCCCGAAGCCTTTAGACAGCAACCCCAGGCCAACCGCCTTTCGGCTATACTGGAGGCCGTAGTACCCTCCCGCTCCAACCCCACCCACGAGAAGGTCCTGGCTATCGTGAACGCGCTGGTGGAGAACAAGGCCATCCGTCCCGATGAGGCCGGGCTGGTATACAATGCTCTCTTGGAGCGCGTGGCCCGTTACAACAGCAGCAACGTGCAGACCAACCTGGACCGGATGGTGACCGATGTGCGCGAGGCCGTGTCTCAGCGCGAGCGGTTCCAGCGCGACGCCAACTTGGGATCGTTGGTAGCGCTAAACGCTTTCCTCAGCACCCAGCCCGCTAACGTGCCCCGTGGTCAGCAAGACTATACAAACTTTTTGAGTGCATTGAGACTCATGGTAGCTGAGGTGCCTCAGAGCGAGGTGTACCAGTCCGGGCCAGATTACTTCTTCCAGACCAGCAGACAGGGCTTGCAGACAGTGAACCTGACTCAGGCTTTCAAGAACCTGAAGGGTCTCTGGGGAGTGCACGCCCCAGTAGGGGATCGCGCGACCGTGTCTAGCTTGCTGACTCCCAACTCCCGCCTGCTGCTGCTGCTGGTATCCCCCTTTACTGACAGCGGTAGCATTGACCGCAACTCGTATGGGCTACCTGCTTAACCTGTATCGCGAGGCCATAGGGCAGAGCCAGGTGGACGAAACCATCAA-GAAATCACCCAAGTGAGCCGCGCCCTGGGTCAGGAAGACACGGGCAGTTTGGAAGCCACCCTGAACTTCTTGCTAACCAACCGGTCGCAGAAGATCCCTCCTCAGTATGCGCTTACCGCTGAGGAGGAGCGAATCCTCAGATACGTGCAACAGAGCGTTGGACTGTTTCTGATGCAGGAGGGGGCGACACCTACCGCCGCGCTGGACATGACAGCTCGAAACATGGAGCCCAGCATGTATG-CTAGTGGCTTCATTAACAAACTGCTGGACTACCTGCACAGGGCGGCCGCCATGAACTCTGATTATTTCACCAATGCTATCCTGAACCCACACTGGCTGCCCCCACCTGGTTTCTACACTGGCGAGTACGACATGCCCGACCCCAATGACGGGTTCCTGTGGGACGATGTGGACAGCAGCATATTCTCCCCGCCTCCCGGTTATACAGTTTGGAAGAAGGAAGGGGGCGATAGAAGACACTCTTCCGTGTCGCTGTCCACAACGGCTGGTGCTGCCGCGACCGTGCCCGAAGCTGCAAGTCCTTTCCCTAGCTTGCCCTTTTCACTAAACAGCGTTCGCAGCAGTGAACTGGGGAGAATAACCCGCCCGCGCTTGATGGGCGAGGATGAGTACTTGAATGACTCTTTGTTGAGGCCAGAGAGGGAAAAGAATTTCCCCAACAATGGAATAGAGAGCCTGGTGGATAAGATGAGTAGATGGAAGACCTATGCGCAGGATCACAGAGACGAGCCCAAAATCTTGGGGGCTACAAGCAGACCGACCCGTAGACGCCAGCGCCACGACAGACAGATGGGTCTTGTGTGGGACGATGAGGACTCTGCCGATGATAGCAGCGTGTTGGACTTGGGTGGAAGAGGAGGGGGCAACCCGTTCGCTCATCTGCGTCCCAGATTCGGGCGCATGTTGTAAAAGTGAAAGTAAAATAAAAATGCAACTCACCAAGGCCATGGCGACCGAGCGTGCGTTCGTTCTTTTTTGTTATCTGTGTTTAGTACGATGAGGAGACGAGCCGTGCTAGGCGGAGCGGTGGTGTATCCGGAGGGTCCTCCTCCTTCTTACGAGAGCGTGATGCAGCAACAGGCGGCGATGCTACAGCCCCCACTGGAGGCTCCCTTCGTACCCCCGCGGTACCTGGCGCCTACGGAAGGGAGAAACAGCATTCGTTACTCGGAGCTGTCGCCTCTGTACGATACCACCAAGTTGTATCTGGTGGACAACAAGTCGGCGGACATTGCCTCCCTGAACTATCAGAACGACCACAGCAACTTCCTGACCACGGTGGTGCAGAACAATGACTTTACCCCCACGGAGGCTAGCACCCAGACCATCAACTTTGACGAGCGGTCGCGATGGGGCGGTCAGCTGAAGACCATCATGCACACCAACATGCCCAACGTGAACGAGTACATGTTCAGCAACAAGTTCAAGGCGAGGGTGATGGTGTCCAGAAAAGCTCCTGAAGGTGTTATAGTAAATGACACCTATGATCATAAAGAGGATATCTTAAAGTATGAGTGGTTTGAGTTCACTTTACCAGAAGGCAACTTCTCAGCCACCATGACCATTGACCTGATGAACAATGCCATCATTGACAACTACCTGGAAATTGGCAGACAAAATGGAGTGCTGGAAAGTGACATTGGTGTTAAGTTTGACACTAGAAACTTTAGGCTCGGGTGGGACCCCGAAACTAAGTTGATTATGCCAGGAGTCTACACTTATGAGGCATTCCATCCTGACATTGTATTGCTGCCTGGTTGCGGGGTAGACTTTACTGAAAGCCGACTTAGCAACTTGCTTGGCATCAGGAAAAGACATCCATTCCAGGAGGGTTTCAAAATCATGTATGAAGATCTTGAAGGGGGTAATATTCCTGCCCTTTTGGATGTCACTGCCTATGAGGAAAGCAAAAAGGATACCACTACTGAAACAACCACACTGGCTGTTGCAGAGGAAACTAGTGAAGATAATAATATAACTAGAGGAGATACTTATATAACTGAAAAACAAAAACGTGAAGCTGCAGCTGCTGAAGTTAAAAAAGAGTTAAAGATCCAACCTCTAGAAAAAGACAGCAAGAGTAGAAGCTACAATGTCTTGGAAGACAAAATCAACACGGCCTACCGCAGCTGGTACCTGTCCTACAATTACGGTACCCCGAGAAAGGAATAAGGTCTTGGACACTGCTTACCACTTCAGATGTCACCTGTGGGGCAGAGCAGGTCTACTGGTCGCTCCCTGACATGATGCAAGACCCAGTCACCTTCCGCTCCACAAGACAAGTCAACAACTACCCAGTGGTGGGTGCAGAGCTTATGCCCGTCTTCTCAAAGAGTTTCTACAATGAGCAAGCCGTGTACTCTCAGCAGCTCCGACAGGCCACTTCGCTCACGCACGTCTTCAACCGCTTCCCTGAGAACCAGATCCTCATCCGCCCGCCGGCGCCCACAATTACCACCGTCAGTGAAAACGTTCCTGCTCTCACAGATCACGGGACCCTGCCGTTACGCAGCAGTATCCGGGGAGTCCAGCGCGTGACCGTTACTGACGCCAGACGCCGCACCTGTCCCTACGTTTACAAGGCCCTGGGCATAGTCGCGCCGCGCGTTCTTTCAAGCCGCACTTTCTAAAAAAATGTCCATTCTCATCTCGCCCAGTAATAATACCGGTTGGGGACTGTATGCGCCCACCAAGATGTATGGAGGCGCCCGCATACGCTCTACCCAGCACCCTGTGCGCGTTCGCGGTCATTTCCGCGCTCCATGGGGCGCACTCAAGGGTCGTACCCGCACTCGGACCACGGTCGATGATGTGATCGACCAGGTGGTCGCCGATGCTCGTAATTATACTCCTACTGCGCCTACATCTACTGTGGATGCAGTTATTGACAGTGTGGTGGCAGACGCCCGCGCCTATGCTCGCCGGAAGAGCCGAAGGAGGCGCATTGCCAGGCGCCACAGGGCTACTACCGCCATGCGAGCTGCAAAAGCTATTCTGCGGAGGGCCAAACGTGTGGGGCGAAGAGCCATGCTTAGAGCGGCCAGACGCGCGGCTTTAGGTGCCAGCAGCGGCAGGTCCCGCAGGCGCGCGGCCACGGCGGCAGCAGCGGCCATTGCCAACATGGCCCAACCGCGAAGAGGCAATGTGTACTGGGTGCGTGATGCCACTACCGGCCAGCGCGTGCCCGTGCGCACCCGCCCCCCTCGCACTTAGAAGATACTGAGCAGTCTCCGATGTTGTGTCCCAGCGGCAAGTATGTCCAAGCGCAAATACAAGGAAGAGATGCTCCAGGTCATCGCGCCTGAAATCTACGGTCCACCGGTGAAGGATGAAAAAAAGCCCCGCAAAATCAAGCGGGTCAAAAATAACAAAAAGGAAGAAGATGACGATGATGGGCTGGTGGAGTTTGTGCGCGAGTTCGCCCCAAGACGGCGCGTGCAGTGGCGCGGGCGCAAAGTGCGTCAAGTGCTCAGACCCGGAACCACTGTGGTTTTTACACCTGGCGAGCGTTCCAGCACTACTTTTAAACGGTCCTATGATGAGGTGTACGGGGATGACGATATTCTTGAGCAGGCGGCAGACCGCCTTGATGAGTTTGCTTATGGCAAGCGCACTAGATCCAGTCCCAAAGAGGAGGCTGTGTCCATTCCCTTGGATCATGGAAATCCCACCCCCAGCCTCAAACCAGTCACCTTGCAGCAAGTGCTGCCCGTGCCTGCGCGGAGAGGCGTAAAGCGCGAGGGTGAGGACCTATATCCTACCATGCAGCTAATGGTGCCCAAGCGCCAGAGGCTAGAAGACGTACTGGAGAAAATGAAAGTGGATCCCGATATCCAGCCTGAGGTCAAAGTAAGACCTATCAAGGAAGTGGCGCCAGGTTTGGGAGTACAAACCTTCGACATCAAGATTCCCACCGAGTCCATGGAAGTGCAGACCGAACCTGCAAAACCCACAACCACCTCAATTGAGGTGCAAACGGAACCCTGGACGCCCGCGCCCGTTGTCGCCCCCAGCACCACTCGAAGATCACGACGAAAGTACGGCCCAGCAAGTCTTCTAATGCCCAACTATGCTCTGCACCCATCCATCATTCCCACTCCGGGTTACAGAGGCACTCGCTACTATCGAAACCGGAGCAACACCTCTCGCCGCCGCAAACCACCTGCAAGTCGCACTCGCAGTCGCCGCCGCCGCAACACTGCCAGCAAAGTGACTCCCGCCGCCCTGGTGCGGAGAGTGTACCGCGATGGTCGCGCTGAACCTCTGACGCTGCCGCGCGCGCGCTACCATCCAAGCCCACTTAATGACTGTTGACGCTGCCTCCTTGCAGATATGGCCCTCACTTGCCGCCTTCGCGTCCCCATTACTGGCTACCGAGGAAGAAACTCGCGCCGTAGAAGGATGTTGGGGCGAGGGATGCGCCGCCACAGACGAAGGCGCGCTATCAGCAGACGATCCATCATCGCCGCAGCGATCGGGGCGATACCAGGCATAGCTTCCGTGGCGGTTCAGGCCTCGCAGCGCCACTAACATTGGAAAAAACTTATAAATAAAAAATAGAATGGACTCTGACGCTCCTGGTCCTGTGACTATGTTTTTGTAGAGATGGAAGACATCAATTTTTCATCCCTGGCTCCGCGACACGGCACGAGGCCGTACATGGGCACCTGGAGCGACATCGGCACGAGCCAACTGAACGGGGGCGCCTTCAATTGGAGCAGTATCTGGAGCGGGCTTAAAAATTTTGGCTCGACCGTAAAAACCTATGGGAACAAAGCTTGGAACAGCAGCACAGGGCAGGCTCTGAGAAATAAGCTTAAGGAACAAAACTTCCAACAGAAGGTGGTCGATGGGATCGCCTCTGGTATTAACGGCGTAGTGGATTTGGCCAACCAGGCTGTACAAAAACAGATAAACAGCCGCCTGGACCCGCCGCCCGCAACCCCTGGTGAAATGGAAGTGGAGGAAGAACTTCCTCCGCTGGAAAAGCGGGGCGACAAGCGTCCGCGACCCGAGCTGGAGCAGACGCTGGTGACGCGCGCAGACGAGCCCCCTTCATACGAGGAGGCAGTAAAGCTCGGAATGCCCACTACCAGGCCTGTAGCTCACATGGCTACCGGGGTAATGAAACCTTCTCAGACACATCGACCCGCCACCTTGGACTTGCCTCCTCCCCCTGCTTCTGCGGCACCTGTTCCCAAACCTGTCGCTACCAGAAAGCCCACCGCCGTACAGCCCGTCGCCGTAGCCAGACCGCGTCCTGGGGGCACACCGCGCCCGAAAGCAAACTGGCAAAGTACTCTGAACAGCATCGTGGGTCTGGGCGTGCAGAGTGTAAAGCGCCGTCGCTGCTATTAATTAAATATGGAGTAGCGCTAACTTGCTTGTCTGTGTGTATGTATCATCACCACGCCGCCGCAGCAGAGGAGAAAGGAAGAGGTCGCGCGCCGAGGCTGAGTTGCTTTCAAGATGGCCACCCCATCGATGATGCCCCAATGGGCATACATGCACATCGCCGGACAGGATGCTTCGGAGTACCTGAGTCCGGGTCTGGTGCAGTTCGCCCGTGCAACAGACACCTACTTCAGTATGGGGAACAAGTTTAGAAACCCCACAGTGGCGCCCACCCACGATGTGACCACCGACCGTAGCCAGCGACTGATGCTGCGCTTCGTGCCCGTTGACCGGGAGGACAACACT-CTTACAAAGTGCGGTACACCCTCGCCGTGGGCGACAACAGAGTGCTTGACATGGCCAGCACATTCTTTGACATTAGGGGGGTGCTTGATAGAGGTCCTAGCTTCAAGCCATATTCCGGCACAGCTTACAATTCACTGGCTCCTAAGCGCGCCTACCATCTCAGTGGATAGTTACAACGGGAGAAGACAATGCCACCACATACACATTTGGCATTGCTTCCACGAAGGGAGACAATATTACTAAGGAAGGTTTAGAAATTGGGAAAGACATTACTGCAGACAACAAGCCCATTTATGCCGATAAAACATATCAGCCAGAGCCTCAAGTTGGAGAAGAATCATGGACTGATATTGATGGAACAAATGAAAAATTTGGAGGTAGAGCTCTTAAACCAGCTACTAAAATGAAGCCATGCTACGGGTCTTTTGCAAGACCTACAAACATAAAAGGGGGCCAAGCTAAAAACAGAAAAGTAACACCAACCGAAGGAGATGTTGAAGCTGAGGAGCCAGATATTGATATGGAATTTTTTGATGGTAGAGAAGCTGCTGACGCTTTTTCGCCTGAAATTGTGCTTTACACGGAAAATGTCAATTTGGAAACTCCAGACAGCCATGTGGTATACAAGCCAGGAACTTCTGATGGTAACTCTCATGCAAATTTGGGTCAACAAGCCATGCCTAACAGACCCAATTACATTGGCTTCAGGGATAACTTTGTAGGTCTTATGTACTACAACAGTACTGGAAATATGGGAGTTTTGGCCGGCCAAGCATCACAACTGAATGCAGTGGTTGACTTGCAGGACAGAAACACTGAACTGTCATATCAGCTTTTGCTTGATTCTCTGGGAGACAGAAGCAGATACTTCAGCATGTGGAATCAGGCTGTGGACAGCTATGATCCCGATGTTCGTATTATTGAAAATCATGGCGTCGAGGATGAACTGCCTAATTACTGTTTTCCTCTGGATGGCATAGGACCAGGGAACAAATATCAAGGCATTAAACCTAGAGACACTGCATGGGAAAAAGATACTAAAGTTTCTACAGCTAATGAAATAGCCATAGGCAACAATCAGGCTATGGAAATTAATATCCAAGCTAATCTTTGGAGAAGTTTTCTGTACTCCAATGTGGCTTTGTACCTTCCAGATGTTTACAAGTACACGCCAACTAACATTACTCTGCCCGCTAACACCAACACCTATGAGTACATGAACGGGCGAGTGGTTTCCCCATCTCTGGTCGATTCATACATCAACATTGGCGCCAGGTGGTCTCTTGACCCAATGGACAATGTGAATCCATTTAACCACCACCGCAATGCTGGCCTACGCTACCGGTCCATGCTTCTGGGCAATGGCCGTTATGTGCCTTTCCACATACAAGTGCCTCAAAAATTCTTTGCTGTCAAGAACCTACTTCTTCTACCTGGCTCCTACACCTATGAGTGGAACTTCAGAAAGGATGTGAACATGGTCCTGCAAAGTTCCCTTGGAAATGACCTCAGAACAGATGGTGCTACCATAAGTTTCACCAGCATTAACCTCTATGCCACCTTCTTCCCCATGGCTCACAACACCGCTTCAACTCTTGAAGCCATGCTGCGCAACGATACCAATGATCAGTCATTCAACGACTACCTCTCTGCAGCTAACATGCTTTACCCCATCCCTGCCAATGCAACCAACATTCCAATTTCCATCCCATCTCGCAACTGGGCAGCCTTCAGGGGCTGGTCCTTCACCAGACTCAAAACCAAGGAGACTCCATCTCTTGGATCAGGGTTCGATCCCTACTTCGTTTATTCTGGATCTATTCCCTACCTGGATGGCACTTTTTACCTTAACCACACTTTCAAGAAGGTCTCCATCATGTTTGACTCCTCAGTCAGCTGGCCTGGCAATGACAGGCTGTTGTCTCCAAATGAGTTTGAAATCAAGCGCACTGTGGATGGGGAAGGATACAATGTGGCCCAATGCAACATGACCAAAGACTGGTTCCTGGTTCAGATGCTTGCCAACTACAACATTGGCTACCAGGGCTTTTACATCCCTGAGGGATACAAGGATCGCATGTACTCCTTTTTCAGAAACTTCCAGCCTATGAGCAGGCAGGTGGTTGATGAGGTTAATTACACTGACTACAAAGCCGTCACCTTACCATATCAACACAACAACTCTGGCTTTGTAGGATACCTTGCGCCTACTATGAGACAAGGGGAACCTTACCCAGCCAATTATCCATACCCGCTCATCGGAA-CTATGCCGTTAAAAGTGTTACCCAAAAAAAGTTCCTGTGCGACAGGACCATGTGGCGCATACCGTTCTCCAGCAACTTCATGTCCATGGGAGCCCTTACGGACCTGGGACAGAACCTGCTCTATGCCAACTCGGCCCATGCGCTGGACATGACTTTTGAGGTGGATCCCATGGATGAGCCCACCCTGCTTTATCTTCTTTTCGAAGTCTTCGACGTGGTCAGAGTGCACCAGCCACACCGCGGCGTCATCGAGGCCGTCTACCTGCGCACACCGTTCTCGGCCGGCAACGCCACCAAAGAAGCCTCTTGCTTCTTGCAAGCAGCAGCTGCAGTGTCATGGGTCCGGAAACGGCTCCAGCGAGCAAGAGCTCAAAGCCATCGTCCGAGACCTGGGTTGCGGACCCTATTTCCTGGGAACATTTGACAAGCGTTTCCCGGGGTTCATGGCCCCCGACAAGCTCGCCTGCGCCATAGTCAACACTGCCGGACGCGAGACGGGGGGAGAGCACTGGCTGGCTTTTGGTTGGAACCCGCGCTCCAACACCTGCTACCTTTTTGATCCTTTTGGGTTCTCGGATGAGCGACTCAAACAGATTTACCAGTTTGAGTACGAGGGGCTCCTGCGCCGCAGTGCCCTTGCTACCAAAGACCGCTGCATCACCCTGGAAAAGTCCACCCAGAGCGTGCAGGGCCCACGCTCAGCCGCCTGTGGACTTTTTTGCTGTATGTTCCTTCATGCCTTTGTGCACTGGCCCGACCGCCCCATGAACGGAAACCCCACCATGAAGTTGCTGACTGGGGTGCCCAACAGCATGCTCCAATCTCCCCAAGTGCAGCCCACCCTGCGCCGCAACCAGGAGGCGCTATATCGCTTCCTAAACACCCACTCATCTTACTTTCGTTCTCACCGCGCACGCATCGAAAGGGCCACCGCGTTTGACCGTATGGATATGCAATAAGTCATGTAAAACCGTGTTCAATAAAAAGCACTTTATTTTTACATGCACTAAGGCTCTCGTTTTTTACTCATTCGTTTTCATTATTCACTCAGAAATCAAATGGGTTCTGGCGGGAGTCAAAGTGACCCGCGGGCAGGGATACGTTGCGGAACTGTAACCTGTTCTGCCACTTGAACTCGGGGATCACCAACTTGGGAACTGGAATCTCGGGAAAGGTGTCTTGCCACAACTTTCTGGTCAGCTGCAGGGCGCCAAGTAGGTCAGGAGCAGAGATCTTGAAATCACAGTTGGGACCGGCATTCTGGACACGGGAGTTGCGGTACACTGGGTTGCAACACTGGAACACCATCAAGGCTGGGTGTCTCACGCTTGCCAGCACGGTCGGGTCACTGATGGAGTCACATCCAAGTCTTCAGCATTGGCCATCCCAAAGGGGGTCATCTTACAGGTCTGCCTGCCCATCACGGGAGCGCAGCCTGGCTTGTGGTTGCAATCGCAATGAATGGGGATCAGCATCATCCTGGCTTGGTCGGGGGTTATCCCTGGGTACACGGCCTTCATAAAGGCTTCGTACTGCTTGAAAGCTTCCTGAGCCTTACTTCCCTCGGTATAGAACATCCCACAGGACTTGCTGGAAAATTGATTAGTAGCACAGTTGGCATCATTTACACAGCAGCGGGCATCGTTGTTGGCCAACTGGACCACATTTCTGCCCCAGCGGTTCTGGGTGATCTTGGCTCTGTCTGGGTTCTCCTTCATAGCGCGCTGTCCGTTCTCGCTCGCCACATCCATCTCGATAATGTGGTCCTTCTGAATCATGATAGTGCCATGCAGGCATTTCACCTTGCCTTCATAATCGGTGCATCCATGAGCCCACAGAGCGCACCCGGTGCACTCCCAACTATTGTGGGCGATCTCAGAATAAGAATGTACCAATCCCTGCATGAATCTTCCCATCATCGCTGTCAGGGTCTTCATGCTACTAAATGTCAGCGGGATGCCACGGTGCTCCTCGTTCACATACTGGTGGCAGATACGCTTGTACTGCTCGTGCTGCTCTGGCATCAGCTTGAAAGAGGTTCTCAGGTCATTATCCAGCCTGTACCTTTCCATTAGCACAGCCATCACTTCCATGCCCTTCTCCCAGGCAGATACCAGGGGCAAGCTCAAAGGATTCCTAACAGCAATAGAAGTAGCTCCTTTAGCTATAGGGTCATTCTTGTCGATCTTCTCAACACTTCTCTTGCCATCCTTCTCAATGATGCGCACCGGGGGGTAGCTGAAGCCCACGGCCACCAACTGAGCCTGTTCTCTTTCTTCTTCGCTGTCGTGGCCGATGTCTTGCAGAGGGACATGCTTGGTCTTTCTGGGCTTCTTCTTGGGAGGGATCGGGGGAGGACTGTTGCTCCGTTCCGGAGACAGGGATGACCGCGAAGTTTCGCTTACCAGTACCACCTGGCTCTCGATAGAAGAATCGGACCCCACGCGACGGTAGGTGTTCCTCTTCGGGGGCAGAGGTGGAGGCGACTGAGATGGGCTGCGGTCTGGCCTTGGAAGCGGATGGCTGGCAGAGCCCATTCCGCGTTCGGGGGTGTGCTCCCGTTGGCGGTCGCTTGACTGATTTCCTCCGCGGCTGGCCATTGTGTTCTCCTAGGCAGAGAAACAACAGACATGGAAACTCAGCCATCACTGCCAACATCGCTGCAAGCGCCATCACACCTCGCCCCCAGCAGCGACGAGGAGGAGAGCTTAACCACCCCACCACCCAGTCCAGCTACCACCACCTCTACCCTCGATGATGAGGAGGAGGAGGTCGACGCAGCCCAGGAGATGCAGGCGCAGGATAATGTGAAAGCGGAAGAGATTGAGGCAGATGTCGAGCAGGACCCGGGCTATGTGACACCGGCGGAGCACGAGGAGGAGCTGAAACGTTTTCTAGACAGAGAGGATGACGACCGCCCAGAGCATCAAGCAGATGGCGATCACCAGGAGGCTGGCATCGGGGATCAAGTTGCCGACTACCTCACCGGGCTTGGGGGGGAAGACGTGCTCCTCAAACATCTAGCAAGGCAGTCGAACATAGTTAAAGACGCACTACTCGACCTCACCGAAGTGCCCATCAGTGTGGAAGAGCTTAGCCGCGCCTACGAGCTGAACCTCTTTTCGCCTCACATACCCCCCAAGCGGCAGCCAAACGGCACCTGCGAGGCCAACCCTCGACTGAACTTCTATCCAGCTTTTACTGTCCCCGAAGTGCTGGCCACCTACCACATCTTTTTTAAGAACCAAAAGATTCCAGTCTCCTGCCGCGCCAACCGCACCCGCGCCGATGCCCTTCTCAACTTGGGTCCGGGAGCTCGCTTACCTGATATAGCTTCCTTGGAAGAGGTTCCAAAAATCTTTGAGGGTCTGGGAAGTGATGAGACTCGGGCTGCAAATGCTCTGCAACAGGGAGAGAATGGCATGGATGAACATCACAGCGCTTTAGTGGAACTGGAGGGTGACAATGCCCGGCTTGCAGTGCTCAAGCGCAGTATCGTGGTCACCCATTTTGCCTACCCCGCTGTTAACCTGCCCCCCAAAGTTATGAGCGCTGTTATGGACCATCTGCTCATCAAACGAGCAAGACCCCTTTCAGAAAACCAGAACATGCAGGATCCAGACGCCTCGGACGAGGGCAAGCCGGTAGTCAGTGACGAGCAGCTATCTCGCTGGCTGGGTACCAACTCCCCCCGAGATTTGGAAGAGAGGCGCAAGCTTATGATGGCTGTAGTGCTAGTAACTGTGGAGCTGGAGTGTCTGCGCCGCTTTTTCACCGACCCTGAGACCCTGCGCAAGCTAGAGGAGAACCTGCACTACACCTTCGGCTTCGTGCGGCAGGCATGCAAGATCTCCAACGTGGAGCTTACCAACCTGGTTTCTTACATGGGCATTTTGCATGAGAACCGGCTAGGGCAGAGCGTCCTGCACACCACCCTTAAAGGGGAGGCCCGCCGTGACTACATCCGAGACTGTGTCTACCTTTACCTCTGTCATACCTGGCAGACTGGCATGGGTGTGTGGCAACAGTGTTTGGAAGAGCAGAACCTAAAAGAGCTGGACAAGCTCTTGCAGAGATCCCTCAAAGCCATGTGGACAGGTTTTGATGAGCGCACCGTCGCCTCGGACCTGGCAGACATCATCTTCCCCGAGCGTCTCAGGGTTACTCTGCGAAACGGCCTGCCAGACTTTATGAGCCAGAGCATGCTTAACAACTTTCGCTCTTTCATCCTGGAACGCTCCGGTATCCTGCCTGCCACCTGCTGTGCGCTGCCCTCCGACTTTGTGCCTCTCACCTACCGCGAGTGCCCACCGCCGCTATGGAGCCACTGCTACCTGTTCCGCCTGGCCAACTACCTCTCCTACCACTCGGATGTTATAGAGGATGTGAGCGGAGACGGTCTGCTGGAATGCCACTGCCGCTGCAATCTTTGCACACCCCACCGCTCCCTTGCCTGCAACCCCCAGTTGCTGAGCGAGACCCAGATCATCGGCACCTTCGAGTTGCAGGGTCCCAGCAGTGAAGGCGAGGGGTCTTCTCCGGGGCACAGTCTGAAACTGACACCGGGGCTGTGGACCTCCGCCTACCTGCGCAAGTTTCATCCCGAGGTTA-CCACCCCTATGAGATCAGGTTCTATGAGGACCAGTCACATCCTCCCAAAGTCGAGCTCTCAGCCTGCGTCATCACCCAGGGAGCAATTCTGGCCCAATTGCAAGCCATCCAAAAATCCCGCCAAGAATTTCTACTGAAAAAGGGAAGCGGGGTCTACCTTGACCCCCAGACCGGTGAGGAGCTCAACACAAGGTTCCCCCAGGATGTCCCATCGCCGAGGAAGCAAGAAGCTGAAGGTGCAGCTGACGCCCCCAGAGGATATGGAGGAAGACTGGGACAGTCAGGCAGAGGAGGAGATGGAAGATTGGGACAGCCAGGCAGAGGAGGTGGACAGCCTGGAGGAAGACAGTTTGGAGGAGGAAGACGAGGAGGCAGAGGAGGTGGAAGAAGCAACCGCCGCCAAACAGTTGTCATCGGCGGCGGAAACAAGCAAGTCCCCAGACAGCAGCACGGCTACCATCTCCGCTCCGGGTCGGGGGGTCCAGCGGCGGCCCAACAGTAGATGGGACGAGACCGGGCGATTCCCAAACCCGACCACCGCTTCCAAGACCGGTAAGAAGGAGCGACAGGGATACAAGTCCTGGCGTGGACACAAAAACGCTATCATCTCCTGCTTGCATGAATGCGGGGGCAACATATCCTTCACCCGGCGATACCTGCTCTTCCACCACGGTGTGAACTTCCCCCGCAATATCTTGCATTACTACCGTCACCTCCACAGCCCCTACTGCAGTCAGCAAGTCCCGGCAACCCCGACAGAAAAAGACAGCAGCGACAACGGTGACCAGAAAACCAGCAGTTAGAAAATCTACAACAAGTGCAGCAGGAGGAGGACTGAGGATCACAGCGAACGAGCCAGCGCAGACCAGAGAGCTGAGGAACCGGATCTTTCCAACCCTCTATGCCATCTTCCAGCAGAGTCGGGGGCAAGAGCAGGAATTGAAAGTAAAAAACCGATCTCTGCGCTCGCTCACCAGAAGTTGTTTGTATCACAAGAGCGAAGACCAACTTCAGCGCACTCTCGAGGACGCCGAGGCTCTCTTCAACAAGTACTGCGCGCTGACTCTTAAAGAGTAGCCCTTGCCCGCGCTTATTCGAAAACGGCGGGAATCACGTCACCATTGGCACCTGTCCTTTGCCCTAGTCATGAGTAAAGAGATTCCCACGCCTTACATGTGGAGCTATCAGCCCCAAATGGGGTTGGCAGCAGGCGCCTCCCAGGACTACTCCACCCGCATGAATTGGCTTAGCGCCGGGCCCTCAATGATATCACGGGTTAATGATATACGAGCTTATCGAAACCAGTTACTCCTAGAACAGTCAGCTCTCACCACCACACCCCGCCAACACCTTAATCCCCGAAATTGGCCCGCCGCCCTGGTGTACCAGGAAACTCCCGCTCCCACCACCGTACTACTTCCTCGAGACGCCCAGGCCGAAGTTCAGATGACTAACGCAGGTGTACAGCTGGCGGGCGGTTCCGCCCTATGTCGTCACCGACCTCAACAGAGTATAAAACGCCTGGTGATCAGAGGCCGAGGTATCCAGCTCAACGACGAGTCGGTTAGCTCTTCGCTTGGTCTGCGACCAGACGGAGTCTTCCAGATCGCCGGCTGTGGGAGATCTTCCTTCACCCCTCGTCAGGCTGTACTGACTTTGGAGAGTTCGTCCTCGCAGCCACGCTCGGGCGGCATCGGAACTCTCCAGTTCGTGGAGGAGTTTACTCCCTCTGTCTACTTCAACCCCTTCTCCGGCTCTCCTGGCCAGTACCCAGACGAGTTCATACCGAACTTCGACGCAATCAGCGAGTCAGTGGATGGCTATGATTGATGTCTAATGGTGGCGCGGCTGAGCTAGCTCGACTGCGACACCTAGACCACTGCCGCCGCTTTCGCTGCTTCGCCCGGGAACTCACCGAGTTCATCTACTTCGAACTCCCCGAGGAGCACCCTCAGGGTCCGGCCCACGGAGTGCGGATTACCATCGAAGGGGGAATAGACTCTCGCCTGCATCGAATCTTCTCCCAGCGACCCGTGCTGATTGAGCGCGACCAGGGAAATACAACCATCTCCATTTACTGCATCTGTAACCACCCCGGATTGCATGAAAGCCTTTGCTGTCTTGTTTGTGCTGAGTTTAATAAAAACTGAGTTAAGACCCTCCTACGGACTACCGCTTCTTCAATCAGGACTTTACAACACCAACCAGATCTTCCAGAAGACCCAGACCCTTCCTCCTCTGATCCAGGACTCTAACTCTACCCTACCAGCACCATCCACTACTAACCTTCCCTCCGATCTCATCTGCAACACCGCCTTTCACGAAGCCTTCTTTCTGCCAATACTACCACTCCCAAAACCGGAGGTGAGCTCCGCGGTCTCCCTACTGACGACCCCTGGGTGGTAGCGGGTTTTGTAACGTTAGGAGTAGTTGCGGGTGGGCTTGTGCTAATCCTTTGCTACCTATACATACCTTGCTGTGCATATTTAGTCATATTGCGCTGTTGGTTTAAAAAATGGGGGCCATATTAGTCGTGCTTGCTTTACTTTCGCTTTTGGGTCTGGGCTCTGCTAATCTCAATCCTCTTGATCACGATCCATGTCTAGACTTCGACCCAGAAAACTGCACACTTACTTTTGCACCCGACACAAGCCGTCTCTGTGGAGTTCTTATTAAGTGCGGATGGGACTGCAGGTCCGTTGAAATTACACATAATAATAAAACATGGAACAATACCTTATCCACCACATGGGAGCCAGGAGTTCCCGAGTGGTATACTGTCTCTGTCCGAGGTCCTGACGGTTCCATCCGCATTAGTAACAACACTTTTATTTTTTCTGAAATGTGCGATCTGGCCATGTTCATGAGCAGACAGTATGACCTATGGCCTCCCAGCAAAGAGAACATTGTGGCATTTTCCATTGCTTATTGCTTGGTAACATGCATCATCACTGCTATCATTTGTGTGTGCATACACTTGCTTATAGTTATTCGCCCTAGACAAAGCAATAAGGAAAAAGAGAAAATGCCTTAACCTTTTTACTCATACCTTTTCTTTACAGCATGGCTTTTGTTACAGCTCTAATTATTGCCAACATTGTCACTGTCGCTCACGGGCAAACAATTATCCATATTACCTTAGGACATAATCACACCCTTGTAGGGCAATTACTTCAGAGGTTATTTGGACCAAACTTGGAAGTGTTGATTATTTTGATATAATTTGCAACAAAACTAAACCAATATTTGTAATCTGTAACAGACAAAATCTCACGTTAATTAATGTTAGCAAAATTTATAACGGTTACTATTATGGTTATGACAGATCCAGTAGTCAATATAAAAATTACTTAGTTCGCATAACTCAGCCCAAATTAACAGTGCCCACTATGACAATAATTAAAATGGCTAATAAAGCATTAGAAAATTTTACATCACCAACAACGCCCAATGAAAAAAACATTCCAAATTCAATGATTGCAATTATTGCGGCGGTGGCATTGGGAATGGCACTAATAATAATATGCATGTTCCTATATGCTTGTTGCTATAAAAAGTTTCAACATAAACAGATCCACTACTAAATTTTAACATTTAATTTTTTATACAGATGTTTTCCACTACAATTTTTATCATTACTAGCCTTGCAGCTGTAACTTATGGCCGTTCACACCTAACTGTACCTGTTGGCTCAACATGTACACTACAAGGACCCCAACAAGGCTATGTCACTTGGTGGAGAATATATGATAATGGAGGGTTCGCTAGACCATGTGATCAGCCTGGTACAAAATTTTCATGCAACGGAAGAGACTTGACCATAATTAACATAACATCAAATGAGCAAGGCTTCTATTATGGAACCAACTATAAAGATAGTTTAGATTACAACATTATTGTAGTGCCAGCCACCACTTCTGCTCCCCGCAAAACCACTTTCTCTAGCAGCAGTGCCAAAGCAAGCACAATTCCTAAAACAGCTTCTGCTATGTTAAAGCTTCAAAAAATCGCTTTAAATAATTCCACAGCCGCTCC-CAAACAATTCCTAAATCAACAATTGGCATCATTACTGCCGTGGTAGTGGGATTAATTATTATATTTTTGTGCATAATGTACTATGCCTGCTGCTATAGAAAACATGAACAAAAAGGTGATGCATTACTAAATTTTGACATTTAATTTTTTATAGAATTATGATATTGTTTCAATCAAATACCACTAACACTATCAATGTGCAGACTACTTTAAATCATGACATGGAAAACCACACTACCTCCTATGCATACACAAACATTCAGCCTAAATACGCTATGCAATAGAAATTCTAAAAGACGTCCCATCTATTCTCCTATGATTAGTCGTCCCCATATGGCTTTGAATGAAATCTAAGATCTTTTTTTTTTTCTCTTACAGTATGGTGAACACCAATCATGATCCCTAGAAATTTCTTCTTCACCATACTCATCTGTGCTTTCAATGTCTGTGCTACTTTCACAGCAGTAGCCACTGCAAGCCCAGACTGTATAGGACCATTTGCTTCCTATGCACTTTTTGCCTTCGTTACTTGCATCTGCGTGTGTAGCATAGTCTGCCTGGTTATTAATTTTTTCCAACTGGTAGACTGGATCTTTGTACGAATTGCCTACCTACGTCACCATCCCGAATACCGCAATCAAAATGTTGCGGCACTTCTTAGGCTTATTTAAAACCATGCAGGCTATGCTACCAGTCATTTTAATTCTGCTACTACCCTGCATTGCCCTAGCTTCCACCGCCACTCGCGCTACACCTGAACAACTTAGAAAATGCAAATTTCAACAACCATGGTCATTTCTTGATTGCTACCATGAAAAATCTGATTTCCCCACATACTGGATAGTGATTGTTGGAATAATTAACATACTTTCATGTACCTTTTTCTCAATCACAATATACCCCACATTTAATTTTGGGTGGAATTCTCCCAATGCACTGGGTTACCCACAAGAACCAGATGAACATATCCCACTACAACACATACAACAACCACTAGCACTGGTAGAGTATGAAAATGAGCCACAACCTTCACTACCTCCTGCCATTAGTTACTTCAACCTAACCGGCGGAGATGACTGAAATACTCACCACCTCCAATTCCGCCGAGGATCTGCTTGATATGGACGGCCGCGTCTCAGAACAGCGACTCGCCCAACTACGCATCCGCCAGCAGCAGGAACGCGTGACCAAAGAGCTCAGAGATGTCATCCAAATTCACCAATGCAAAAAAGGCATATTTTGCTTGGTAAAACAAGCCAAGATATCCTACGAGATCACCGCTACTGACCATCGCCTCTCTTACGAACTTGGCCCCCAACGACAAAAATTTACATGCATGGTGGGAATCACCC-CTATGTTATCACTCAGCAAAGTGGAGATACTAAGGGGTGCATTCACTGCTCTTGCGATTCCATCGAGTGCACCTACACCCTGCTAAAGACCCTATGCGGCCTAAGAGACCTGCTACCCATGAATTAAAAATTAATAAAAAATCACTTACTTGAAATCAGCAATAAGGTCTCTGTTGAAATTTTCTCCCAGCAGCACCTCACTTCCCTCTTCCCAACTCTGGTATTCTAAACCCCGTTCAGCGGCATACTTTCTCCATACTTTAAAGGGGATGTCAAATTTTAACTCCTGTCCTGTACCCACAATCTTCATGTCTTTCTTCCCAGATGACCAAGAGAGTCCGGCTCAGTGATTCCTTCAACCCTTCT-ACCCCTATGAAGATGAAAGCACCTCCCAACACCCCTTTATAAACCCAGGGTTTATTTCCCCAAATGGCTTTACACAAAGCCCAGACGGAGTTCTTACTTTAAAATGTTTAACCCCACTAACAACCACAGGCGGGTCTCTACAGTTAAAAGTGGGAGGGGGTCTTACAATAGATGACACCGACGGTTTTTTGAAAGAAAACATAAGTGCCACCACACCTTAGAAACAAATGAAAACAAACTTTGTGCCAAATTGGGAGAAGGACTTACATTCAATTCCAACAACATTTGCATTAATGACAATATTAACCTTGGACAGGAGTTAACCCCACCAGAGCCAACTGTCAAATAATGGCCTCCAGTGAATCTAATGATTGCAAATTAATTCTAA-CAC-TATAAAACTGGAGCCCTCGTCACTGCATTTGTTTATGTTATAGGAGTATCTAACGATTTTAATATGCTAACTACACATAAAAATATAAATTTCACTGCAGAGCTGTTTTTTGATTCTACTGGTAATTTATTAACTAGCCTTTCATCCCTAAAAACTCCACTTAATCATAAATCAGGGCAAAACATGGCTACTGGTGCCCTTACTAATGCTAAAGGTTTCATGCCCAGCACAACTGCCTATCCTTTCAATGTTAATTCCAGAGAAAAAGAAAACTACATTTACGGAACTTGTTACTACACAGCTAGTGATCACACTGCTTTTCCCATTGACATATCTGTCATGCTTAACCAAAGAGCATTAAATAATGAGACATCATATTGTATTCGTGTAACTTGGTCCTGGAATACAGGAGTTGCCCCAGAAGTGCAAACCTCTGCTACTACCCTAGTCACCTCTCCATTTACCTTTTACTACATTAGAGAAGACGACTGACAAATAAAGTTTAACTTGTTTATTTAAAATCAATTCATAAAATTCGAGTAGTTATTTTGCCTCCCCCTTCCCATTTAACAGAATACACCAATCTCTCCCCACGCACAGCTTTAAACATTTGGATACCATTACAGATAGACATAGTTTTAGATTCCACATTCCAAACAGTTTCAAAGCGAGCCAATCTGGGGTCAGTGATACATAAAAATGCATTGGGATAGTCTTTTAAAGCGCTTTCACAGTCCAACTGCTGCGGATGCGACTCCGGAGTCTGGATCACGGTCATCTGGAAGAAGAACGATGGGAATCATAATCCGAAAACGGAATCGGGCGATTGTGTCTCATCAAACCCACAAGCAGCCGCTGTCTGCGTCGCTCCGTGCGACTGCTGTTTATAGGATCGGGATCCACAGTGTCCTGAAGCATCATTTTAATAGCCCTTAACATTAACTTTCTGGTGCGGTGCGCGCAGCAACGCATTCTGATTTCACTTAGATTACTACAGTAGGTACAGCACATTATCACAATATTGTTTAATAAACCATAATTAAAAGCGCTCCAGCCAAAACTCATATCAGATATAATCGCCCCTGCATGACCATCATACCAAATTTTAATATAAATTAAATGTCGTTCCCTCAAAAACACACTACCCACATACATAATCTCTTTTGGCATGTGCATATTAACAATCTGTCTGTACCATGGACAACGTTGGTTAATCATGCAACCCAATATAACCTTCCGAAACCACACTGCCAACACCGCTCCCCCAGCCATGCATTGAAGTGAACCCTGCCGATTACAATGACAATGAAGAACCCAATTCTCTCGACCATGAATCACTTGAGAATAAAAAATATCTATAGTAGCACAACAAAGACATAAATGCATGCATCTTTTCATAATTTTTAACTCCTCTGGATTTAAAAACATATCCCAAGGAATGGGAAACTCTTGCAGAACAGTAAAGCTGGCAGAACAAGGAAGACCACGAACACAACTTACACTATGCATAGTCATAGTATCACAATCTGGCAACAGCGGGTGGTCTTCAGTCATAGAAGCTCGGGTTTCATTTTCCTCACATCGTGGTAACTGGGCTCTGGTGTAAGGGTGATGTCTGGCGCATGATGTGGAGCGTGCGCGCAACCTTGTCATAATGGAGTTGCTTCCTGACATTCTCGTATTTTGTATAGCAAAACGCGGCCCTGGCACAACACACTCTTCTTCGTCTTCTATCCTGCCGCTTAGTGTGTTCCGTCTGATAATTCAAGTACAGCCACACTCTTAAGTTGGTCAAAAGAATGCTGGCTTCAGTTGTAATTAAAACTCCATCATATTTAATTGTTCTAAGGAAATCATCCACGGTAGCATATGCAAATCCCAACCAAGCAATGCAACTGGATTGCGTTTCAAGCAGCAGAGGAGAGGGAAGAGACGGAAGAATCATGTTAATTTTTATTCCAAACGATCTCGCAGTACTTCAAATTGTAGATCGCGCAGATGGCATCTATCGCCCCCACTGTGTTGGTGAAAAAGCACAGCTAAATCAAAAGAAATGCGATTTTCAAGGTGCTCAACGGTGGCTTCCAACAAAGCCTCCACGCGCACATCCAAAAACAAAAGAATACCAAAAGAAGGAGCATTTTCTAACTCCTCAAACATCATATTACATTCCTGCACCATTCCCAGATAATTTTCAGCTTTCCAGCCTTCAATTATTCGTGTCAGTTCTTGTGGTAAATCCAAACCACACATTACAAACAGGTCCCGGAGGGCGCCCTCCACCACCATTCTTAAACACACCCTCATAATGACAAAATATCTTGCTCCTGTGTCACCTGTAGCAAATTAAGAATGGCATCATCAATTGACATGCCCTTGGCTCTAAGTTCTTCTCTAAGTTCTAGTTGTAGATACTCTCTCATATTATCACCAAACTGCTTAGCCAGAAGCCCCCCGGGAACAATAGAGGGGA-CGCTACAGTGCAGTACAAGCGCAGACCTCCCCAATTGGCTCCAGCAAAAACAAGATTAGAATAAGCATACTGGCAACCACCAGTAATATCATCAAAGTTGCTGGAAATATAATCAGGCAGAGTTTCTTGTAAGAATTGAATAAAAGAAAAATTTTCCAAAAAAACATTCAAAACCTCTGGGATGCAAATGCAATAGGTTACCGCGCTGCGCTCCAACATTGTTAGTTTTGAATTAGTCTGCAAAATAAAAGAAACAAGCGTCATATCATAGTAGCCTGTCGAACAGGTGGAAAAATCAGTCTTTCCATCACAAGACAAGCCACAGGGTCTCCAGCTCTACCCTCGTAAAACCTGTCATCGTGATTAAACAACAGCACCGAAAGTTCCTCGCGGTGGCCAGCATGAATAATTCTTGATGAAGCATATAATCCAGACATGTTAGCATCAGTTAAAGAGAAAAAACAGCCAACATAGCCTCTGGGTATAATTATGCTTAATCTTAAGTATAGCAAAGCCACCCCTCGCGGATACAAAGTAAAAGGCACAGGAGAATAAAAAATATAATTATTTCTCTGCTGCTGTTCAGGCAACGTCGCCCCCGGTCCCTCTAAATACACATACAAAGCCTCATTAGCCATG-GCTTCCAGGCAAAGTACAGC-CAAGCGCAAAGCACAAGCTCTAAAGAAGCTCTAAAACACTCTCCAACCTCTCCACAATATATACACAAGCCCTAAACTGACGTAATGAGAGTAAAGTGTAAAAAATCCCGCCAAACCCAACACACACCCCGAAACTGCGTCAGCAGGGAAAAGTACAGTTTCACTTCCTCAATCCCAACAAGCGTAAC
gb|KP670855.2|  CGCTTACTGACAGGATATGAGGTAGTTTTGGGCGGATGCAAGTAAAAATTCTCCATTTTCGCGCGAAAACTGAATGAGGAAGTGAATTTCTGAGTCATTTCGCGGTTATGACAGGGTGGAGTATTTGCCGAGGGCCGAGTAGACTTTGACCGTTTACGTGGAGGTTTCGATTACCGTGTTTTTCACCTAAATTTCCGCGTACGGTGTCAAAGTCCTGTGTTTTT-ACTAGGTGTCAGCTGATCGCTAGGGTATTTAAACCTGACGAGTTCCGTCAAGAGGCCACTCTTGAGTGCCAGCGAGAAGAGTTTTCTCCTCCGCGCCGCAAGTCAGTTCTGCGCTTTGAAAATGAGACACCTGCGTTTCCTGCCACAGGAGATTATCTCCAGTGAGACCGGGATCGAAATACTGGAGTTTGTGGTAAAACCCTAATGGGAGACGACCCGGAACCGCCAGTGCAGCCTTTCGATCCACCTACGC-TGCCGATCTGTATGATTTAGAGGTAGACGGGCCTGAGGATCCCAATGAGGAAGCTGTGAATGGGTTTTTTACTGATTCTATGCTGCTAGCTGCCGATGAAGGATTGGACATAAACCCTCCTCCTGAGACCCTTGTTACCCCAGGGGTGGTTGTGGAAAGCGGCAGAGGTGGGAAAAAATTGCCTGATCTGGGAGCAGCTGAAATGGACTTGCGTTGTTATGAAGAGGGTTTTCCTCCGAGTGATGATGAAGATGGGGAAACTGAGCAGTCCATCCATACCGCAGTGAATGAGGGAGTAAAAGCTGCCAGCGATGTTTTTAAGTTGGACTGTCCGGAGCTGCCTGGACATGGCTGTAAGTCTTGTGAATTTCACAGGAATAACACTGGAATGAAAGAACTATTGTGCTCGCTTTGCTATATGAGAATGCACTGCCACTTTATTTACAGTAAGTGTATTTAAGTGAAATTTAAAGGAATAGTGTAGCTGTTTAATAACTGTTGAATGGTAGATTTATGTTTTTTACTTGTGATTTTTTGTAGGTCCTGTGTCTGATGATGAGTCACCTTCTCCTGATTCAACTACCTCACCTCCTGAAATTCAGGCGCCCGCACCTGCAAACGTATGCAAGCCCATTCCTGTAAAGCCTAAGCCTGGGAAACGCCCTGCTGTGGATAAGCTTGAGGACTTGTTGGAGGGTGGGGATGGACCTTGGACCTTAGTACCCGGAAACTACCAAGGCAATAAGTGCCCTGCAGCTGTGTTTATTTAATGTGACGTCATGTAATAAAATTATGTCAGCTGCTGAGTGTTTTATTACTTCTTGGGTGGGGACTTGGATATATAAGTAGGAGCAGATCTGTGTGGTTAGCTCACAGCAACCTGCTGCCATCCATGGAGGTTTGGGCTATCTTGGAAGACCTCAGACAGACTAGGCTACTGCTAGAAAACGCCTCGGACGGAGTCTCTGGCCTTTGGAGATTCTGGTTCGGTGGTGATCTAGCTAGGCTAGTGTTTAGGATAAAACAGGACTACAGCGTAGAATTTGAAAAGTTATTGGACGACAGTCCAGGACTTTTTGAAGCTCTTAACTTGGGTCATCAGGCTCATTTTAAGGAGAAGGTTTTATCAGTTTTAGATTTTTCTACTCCTGGTAGAACTGCTGCTGCTGTAGCTTTTCTTACTTTTATATTGGATAAATGGATCCGCCAAACTCACTTCAGCAAGGGATACGTTTTGGATTTCATAGCAGCAGCTTTGTGGAGAACATGGAAGGCTCGCAGGATGAGGACAATCTTAAATTACTGGCCAGTGCAGCCTCTAGGAGTAGCAGGGATACTGAGACACCCACCGACCATGCCAGCGGTTCTGCAGGAGGAGCAGCAGGAGGACAATCCGAGAGCCGGCCTGGACCCTCCGGTGGAGGAGTAGCTGACCTGTTTCCTGAACTGCGACGGGTGCTTACTAGGTCTACGACCAGTGGACAGAACAGAGGCATTAAGAGGGAGAGGAATCCTAGTGGGAATAATTCAAGAACCGAGTTGGCTTTAAGTTTAATGAGCCGCAGGCGTCCTGAAACTGTTTGGTGGCATGAGGTTCAGAGCGAAGGCAGGGATGAAGTTTCAATATTGCAGGAGAAATATTCACTAGAACAACTTAAGACCTGTTGGTTGGAACCTGAGGATGATTGGGAGGTGGCCATTAGGAATTATGCTAAGATATCTCTGAGGCCTGATAAACAATATAGAATTACTAAGAAGATTAATATTAGAAATGCATGCTACATATCAGGGAATGGGGCAGAGGTTATAATAGATACACAAGATAAAGCAGCTTTTAGATGTTGTATGATGGGTATGTGGCCAGGGGTTGTCGGCATGGAAGCAGTAACACTTATGAATATTAGGTTTAGAGGGGATGGGTATAATGGCATTGTATTTATGGCTAACACTAAGCTGATTCTACATGGTTGTAGCTTTTTTGGGTTTAATAATACGTGTGTAGAAGCTTGGGGGCAAGTTAGTGTGAGGGGTTGTAGTTTTTATGCATGCTGGATTGCAACATCAGGTAGGGTCAAGAGTCAGTTGTCTGTGAAGAAATGCATGTTTGAGAGATGTAATCTTGGCATACTGAATGAAGGTGAAGCAAGGATCCGCCACTGCGCAGCTACAGAAACTGGCTGCTTCATTCTAATAAAGGGAAATGCCAGTGTGAAGCATAATATGATCTGTGGACATTCGGATGAGAGGCCTTATCAGATGCTGACCTGCGCTGGTGGACATTGCAATATTCTTGCTACTGTGCATATCGTTTCACATGCACGCAAGAAATGGCCTGTATTTGAACATAATGTGATTACCAAGTGCACCATGCACATAGGTGGTCGCAGGGGAATGTTTATGCCTTACCAGTGTAACATGAATCATGTGAAGGTAATGTTGGAACCAGATGCCTTTTCCAGAGTGAGCTTAACAGGAATCTTTGATATGAATATTCAACTATGGAAGATCCTGAGATATGATGACACTAAACCGAGGGTGCGCGCATGCGAATGCGGAGGCAAGCATGCTAGATTCCAGCCGGTGTGCGTGGATGTGACTGAAGACCTGAGACCCGATCATTTGGTGCTTGCCTGCACTGGAGCGGAGTTCGGTTCCAGTGGTGAAGAAACTGACTAAAGTGAGTAGTGGGGCAAGATGTGGATGGGGACTTTCAGGTTGGTAAGGTGGACAGATTGGGTAAATTTTGTTAATTTCTGTCTTGCAGCTGCCATGAGTGGAAGCGCTTCTTTTGAGGGGGGAGTATTTAGCCCTTATCTGACGGGCAGGCTCCCACCATGGGCAGGAGTTCGTCAGAATGTCATGGGATCCACTGTGGATGGGAGACCCGTCCAGCCCGCCAATTCCTCAACGCTGACCTATGCCACTTTGAGTTCGTCACCATTGGATGCAGCTGCAGCCGCCGCCGCTACTGCTGCCGCCAACACTATCCTTGGAATGGGCTATTACGGAAGCATCGTTGCCAATTCCAGTTCCTCTAATAACCCTTCAACCCTGGCTGAGGACAAGCTACTTGTTCTGTTGGCTCAGCTCGAGGCCTTCCAACGCTAGGCGAACTGTCTAAGCAGGTGGCCCAGTTGCGTGAGCAAACTGAGTCTGCTGTTGCTACAGCAAAGTCTAAATAAAGATCTCAAATCAATAAATAAAGAAATACTTGTCATAAAAACAAATGAATGTTTATTTGATTTTTCGCGCGCGGTATGCCCTGGACCATCGGTCTCGATCATTGAGAACTCGGTGGATCTTTTCCAGTACCCTGTAAAGGTGGGATTGAATGTTTAGATACATAGGCATTAGTCCGTCTCGGGGGTGGAGATAGCTCCATTGAAGAGCCTCTTGCTCCGGGGTAGTGTTATAAATCACCCAGTCATAGCAAGGTCGGAGTGCATGGTGTTGCACAATATCTTTTAGGAGCAGACTAATTGCAACGGGGAGGCCCTTAGTGTAGGTGTTTACAAATCTATTGAGCTGGGACGGGTGCATCCGGGGTGAAATTATATGCATTTTGGACTGGATCTTGAGGTTGGCAATGTTGCCGCCTAGATCCCGTCTCGGGTTCATATTGTGCAGGACCACTAAGACAGTGTATCCGGTGCACTTGGGAAATTTATCATGCAGCTTAGAGGGAAAAGCATGAAAAAATTTGGAGACGCCTTTGTGACCCCCCAGATTCTCCATGCACTCATCCATAATGATAGCGATGGGGCCGTGGGCAGCGGCACGGGCGAACACGTTCCGGGGGTCTGAAACATCATAGTTATGCTCCTGAGTCAGGTCATCATAAGCCATTTTAATAAACTTTGGGCGGAGGGTGCCAGATTGGGGGATGAAAGTTCCCTCTGGCCCGGGAGCATAGTTCCCCTCACATATTTGCATTTCCCAGGCTTTCAGTTCAGAGGGGGGGATCATGTCCACCTGCGGGGCTATAAAAAATACCGTTTCTGGAGCCGGGGTGATTAACTGGGATGAAAGCAAATTCCTAAGCAGCTGAGACTTGCCGCACCCAGTGGGACCGTAAATGACCCCAATTACGGGTTGCAGATGGTAGTTTAGGGAGCGACAGCTGCCGTCCTCCCGGAGTAGGGGGGCCACTTCGTTCATCATTTCCCTTACATAGATATTTTCCCGCACCAAGTCCGTTAGGAGGCGCTCTCCCCCAAGGGATAGAAGCTCCTGGAGCGAGGAGAAGTTTTTCAGCGGCTTCAGCCCGTCAGCCATGGGCATTTTGGAAAGAGTCTGTTGCAAGAGCTCGAGCCGGTCCCAGAGCTCGGTGATGTGCTCTATGGCATCTCGATCCAGCAGACCTCCTCGTTTCGCGGGTTGGGACGGCTCCTGGAGTAGGGAATCAGACGATGGGCGTCCAGCGCTGCCAGGGTCCGATCCTTCCATGGTCGCAGCGTCCGAGTCAGGGTTGTTTCCGTCACGGTGAATGGGTGCGCGCCTGGTTGGGCGCTTGCGAGGGTGCGCTTCAGACTCATCCTGCTGGTCGAGAACCGCTGCCGATCGGCGCCCTGCATGTCGGCCAGGTAGCAGTTTACCATGAGTTCGTAGTTGAGCGCCTCGGCCGCGTGGCCTTTGGCACGGAGCTTACCTTTGGAAGTTTTATGGCAGGCGGGGCAGTAGATACATTTGAGGGCATACAGCTTGGGCGCGAGGAAAATGGATTCGGGGGAGTATGCATCCGCACCGCAGGAGGCGCAGACGGTTTCGCACTCCACGAGCCAGGTCAGATCCGGCTCATCGGGGTCAAAAACAAGTTTTCCGCCATGTTTTTTGATGCGTTTCTTACCTTTGGTTTCCATGAGGTCGTGTCCCCGCTGGGTGACAAAGAGGCTGTCCGTGTCCCCGTAGACCGACTTTATGGGCCTGTCCTCGAGCGGAGTGCCTCGGTCCTCTTCGTAGAGGAACCCAGCCCACTCTGATACAAAAGCGCGTGTCCAGGCCAGCACAAAGGAGGCCACGTGGGAGGGGTAGCGGTCGTTGTCAACCAGGGGGTCCACCTTCTCTACGGTATGTAACCATGTCCCCCTCCTCCACATCCAAGAATGTGATTGGCTTGTAAGTGTAGGCCACGTGACCAGGGGTCCCCGCCGGGGGGGTATAAAAGGGGGCGGGCCTCTGTTCGTCCTCACTGTCTTCCGGATCGCTGTCCAGGAGCGCCAGCTGTTGGGGTAGGTATTCCCTCTCGAAGGCGGGCATGACCTCTGCACTCAGGTTGTCAGTTTCTAGGAACGAGGAGGATTTGATATTGACAGTACCAGCAGAGATGCCTTTCATAAGACTCTCGTCCATTTGGTCAGAAAACACAATCTTCTTGTTGTCCAGCTTGGTAGCAAATGATCCATAGAGGGCATTGGATAGAAGCTTGGCGATGGAGCGCATGGTTTGGTTCTTTTCCTTGTCCGCGCGCTCCTTGGCGGCGATGTTAAGCTGGACGTACTCGCGCGCCACACATTTCCATTCAGGGAAGATGGTTGTCAGTTCATCCGGAACTATTCTGACTCGCCATCCCCTATTGTGCAGGGTTATCAGATCCACACTGGTGGCCACCTCGCCTCGGAGGGGCTCATTGGTCCAGCAGAGTCGACCTCCTTTTCTTGAACAGAAAGGGGGGAGGGGGTCTAGCATGAGCTCATCAGGGGGGTCCGCATCTATGGTAAATATTCCCGGTAACAAATCTTTGTCAAAATAGCTAATGGTGGTGGGATCATCCAAGGTCATCTGCCATTCTCGAACTGCCAGCGCGCGCTCATAGGGGTTAAGAGCCCAGGGCATGGGGTGGGTGAGCGCGGAGGCATACATGCCACAGATATCGTATACATAGAGGGGCTCTTCGAGGATGCCGATGTAAGTGGGATAACAGCGCCCCCCTCTGATGCTTGCTCGCACATAGTCATAGAGTTCATGTGAGGGGGCGAGAAGACCCGGGCCCAGATTGGTGCGGTTGGGTTTTTCCGCCCTGTAAACGATCTGGCGAAAGATGGCATGGGAATTTGAAGAGATAGTAGGTCTCTGGAATATGTTAAAATGGGCATGAGGTAGGCCTACAGAGTCCCTTATGAAGTGGGCATATGACTCTTGCAGCTTGGCTACCAGCTCGGCGGTGACGAGTACATCCAGGGCACAGTAGTCGAGAGTTTCCTGGATGATGTCATAACGCGGTTGGCTTTTCTTTTCCCACAGCTCGCGGTTGAGAAGGTATTCTTCGCGATCCTTCCAGTACTCTTCGAGGGGAAACCCGTCTTTTTCTGCACGGTAAGAGCCCAACATGTAGAACTGATTGACTGCCTTGTAGGGACAGCATCCCTTCTCCACTGGGAGAGAGTATGCTTGGGCTGCATTGCGCAGCGAGGTATGAGTGAGGGCAAAAGTGTCCCTGACCATGACTTTGAGGAATTGATACTTGAAGTCCATGTCATCACAGGCCCCCTGTTCCCAGAGTTGGAAGTCCACCCGCTTCTTGTAGGCGGGGTTGGGCAAAGCGAAAGTAACATCATTGAAGAGGATCTTGCCGGCCCTGGGCATGAAATTTCGGGTGATTCTGAAAGGCTGAGGGACCTCTGCTCGGTTATTGATAACCTGAGCGGCCAAGACGATCTCATCAAAGCCATTGATGTTGTGCCCCACTATGTACAGTTCTAAGAATCGAGGGGTGCCCCTGCATGAGGCAGCTTCTTGAGTTCTTCAAAAGTGAGATCTGTAGGGTCAGTGAGAGCATAGTGTTCGAGGGCCCATTCGTGCACGTGAGGGTTCGCTTTGAGGAAGGAGGACCAGAGGTCCACTGCCAGTGCTGTTTGTAACTGGTCCCGGTATTGACGAAAATGCTGCCCGACTGCCATTTTTTCTGGGGTGACGCAATAGAAGGTTTGGGGGTCCTGCCGCCAGCGATCCCACTTAAGTTTCATGGCGAGGTCATAGGCGATGTTGACGAGCCGCTGGTCTCCAGAGAGTTTCATGACCAGCATGAAGGGGATTAGCTGCTTGCCAAAGGACCCCATCCAGGTGTAGGTTTCCACATCGTAGGTGAGGAAGAGCCTTTCTGTGCGAGGATGAGAGCCAATCGGGAAGAACTGGATCTCCTGCCACCAGTTGGAGGAATGGCTGTTGATGTGATGGAAGTAGAACTCCCTGCGACGCGCCGAGCATTCATGCTTGTGCTTGTACAGACGGCCGCAGTACTCGCAGCGATTCACGGGATGCACCTCATGAATGAGTTGTACCTGACTTCCTTTGACGAGAAATTTCAGTGGAAAATTGAGGCCTGGCGTTTGTACCTGGCGCTCTACTATGTTGTCTGCATCGGCATGACCATCTTCTGTCTCGATGGTGGTCATGCTGACGAGCCCTCGCGGGAGGCAAGTCCAGACCTCGGCGCGGCAGGGGCGGAGCTCGAGGACGAGAGCGCGCAGGCCGGAGCTGTCCAGGGTCCTGAGACGCTGCGGAGTCAGGTTAGTAGGCAGTGTCAGGAGATTGACTTGCATGATCTTTTCGAGGGCGTGAGGGAGGTTCAGATGGTACTTGATCTCCACGGGTCCGTTGGTGGAGATGTCAATGGCTTGCAGGGTTCCGTGCCCCTTGGGCGCTACCACCGTGCCCTTGTTTTTCCTTTTGGGCGGCGGTGGCTCTGTTGCTTCTTGCATGTTTAGGAGCGGTGTCGAGGGCGCGCACCGGGCGGCAGGGGCGGCTCGGGACCCGGCGGCATGGCTGGCAGTGGTACGTCGGCGCCGCGCGCGGGTAGGTTCTGGTACTGCGCCCTGAGAAGACTCGCATGTGCGACGACGCGGCGGTTGACATCCTGGATCTGACGCCTCTGGGTGAAAGCTACCGGCCCCGTGAGCTTGAACCTGAAAGAGAGTTCAACAGAATCAATCTCGGTATCGTTGACGGCGGCTTGCCTAAGGATTTCTTGCACGTCGCCAGAGTTATCCTGGTAGGCGATCTCGGCCATGAACTGCTGGATCTCTTCCTCTTGAAGATCTCCGCGGCCCGCTCTCTCGACGGTGGCCGCGAGGTCGTTGGAGATGCGCCCAATGAGTTGAGAGAATGCATTCATGCCCGCCTCGTTCCAGACGCGGCTGTAGACCACAGCCCCCACGGGATCTCTCGCGCGCATAACCACCTGGGCGAGGTTAAGCTCTACGTGGCGGGTGAAGACCGCATAGTTGCATAGGCGCTGGAAAAGGTAGTTGAGTGTGGTGGCGATGTGCTCGGTGACGAAGAAATACATGATCCATCGTCTCAGCGGCATCTCGCTGACATCGCCCAGCGCTTCCAAGCGCTCCATGGCCTCGTAGAAGTCCACGGCAAAGTTGAAAAACTGGGAGTTACGCGCGGACACGGTCAACTCCTCTTCCAGAAGACGGATGAGTTCGGCAATGGTGGTGCGCACCTCGCGCTCGAAATCCCCCGGGATTTCTTCCTCAATCTCTTCTTCTTCCACTAACATCTCTTCCTCTTCAGGTGGGGCTGCAGGAGGAGGGGGAACGCGGCGACGCCGGCGGCGCACGGGCAGACGGTCGATGAATCTTTCAATGACCTCTCCGCGGCGGCGGCGCATGGTCTCGGTGACGGCACGACCGTTCTCCCTGGGTCTCAGAGTGAAGACGCCTCCGCGCATCTCCCTGAAGTGGTGACTGGGAGGCTCTCCGTTGGGCAGGGACACCGCGCTGATTATGCATTTTATCAATTGCCCCGTAGGTACTCCGCGCAAGGACCTGATCGTTTCAAGATCCACGGGATCTGAAAACCTTTCGACGAAAGCGTCTAACCAGTCGCAATCGCAAGGTAGGCTGAGCACTGTTTCTTGCGGGCGGGGGCGGCTAGACGCTCGGTCGGGGTTCTCTCTTTCTTTTCCTTCCTCCTCTTGGGAGGATGAGACGATGCTGCTGGTGATGAAATTAAAATAGGCAGTTTTGAGACGGCGGATGGTGGCGAGGAGCACCAGGTCTTTGGGTCCGGCTTGTTGGATGCGCAGGCGATGGGCCATTCCCCAAGCATTATCCTGACATCTGGCCAGATCTTTATAGTAGTCTTGCATGAGTCGTTCCACGGGCACTTCTTCTTCGCCCGCTCTGCCATGCATGCGAGTGATCCCAAACCCGCGCATGGGCTGGACAAGTGCCAGGTCCGCTACAACCCTTTCGGCGAGGATGGCTTGCTGCACCTGGGTGAGGGTGGCTTGGAAGTCGTCAAAGTCTACAAAGCGGTGGTAGGCCCCGGTGTTGATTGTGTAGGAGCAGTTGGCCATGACTGACCAGTTGACTGTCTGGTGCCCAGGGCGCACGAGCTCGGTGTACTTGAGGCGCGAGTATGCGCGGGTGTCAAAGATGTAATCGTTGCAGGTGCGCACCAGGTACTGGTAGCCGATGAGAAAGTGTGGCGGTGGCTGGCGGTACAGGGGCCATCGCTCTGTAGCCGGGGCTCCGGGGGCAAGGTCTTCCAGCATGAGGCGGTGGTAACCGTAGATGTACCTGGACATCCAGGTGATACCGGAGGCGGTGGTGGATGCCCGCGGGAACTCGCGTACGCGGTTCCAGATGTTGCGCAGCGGCATGAAGTAGTTCATGGTAGGCACGGTTTGGCCCGTAAGACGTGCACAGTCGTTGATGCTCTAGACATACGGGCAAAAACGAAAGCGGTCAGCGGCTCGTCTCCGTGGCCTGGAGGCTAAGCGAACGGGTTGGGCTGCGCGTGTACCCCGGTTCGAATCTCGGATCAGGCTGGAGCCGCAGCTAACGTGGTACTGGCACTCCCGTCTCGACCCAGGCCTGCACAAAACCTCCAGGATACGGAGGCGGGTCGTTTTTTTGCTTTTTCCTGGATGGGAGCCAGTGCTGCGTCAAGCTTTAGAACACTCAGTTCTCGGGGCTGGGAGTGGCTCGCGCCCGTAGTCTGGAGAATTAATCGCCAGGGTTGCGTTGCGGTGTGCCCCGGTTCGAGTCTTAGCGCGCCGGATCGGCCGGTTTCCGCGACGTTTCTAAGACCCCGTCAGCCGACTTCTCCAGTTTACGGGAGCGAGCCCTCTTTTTTTTTGTTTTTTGTTGCCCAGATGCATCCCGTGCTGCGACAGATGCGCCCCCAGCAACAGCCCCCTTCTCAGCAGCAGCTACAACGACAGCCACAAAAGGCTCTTCCTGCTCCTGTAACTACTGCGGCTGCAGCCGTCAGCGGCGCGGGACAGCCCGCCTATGATCTGGAGTTGGAAGAGGGCGAGGGACTGGCGCGCCTGGGCGCACCATCGCCCGAGCGGCACCCGCGGGTGCAACTGAAAAAGGACTCTAGCGAGGCGTACGTGCCCCAGCAGAACCTGTTCAGGGACAGGAGCGGTGAGGAGCCAGAGGAGATGCGAGCATCTCGATTTAACGCGGGTCGCGAGCTGCGCCACGGTCTGGATCGAAGACGGGTGCTGCAAGACGAGGATTTTGAGGTCGATGAAGTGACAGGGATCAGCCCAGCTAGGGCACATGTGGCCGCGGCCAACCTAGTCTCAGCCTACGAGCAGACCGTGAAGGAGGAGCGCAACTTCCAAAAATCTTTTAACAACCATGTGCGCACCCTGATCGCCCGCGAGGAAGTGACCCTGGGTCTGATGCATCTGTGGGACCTGATGGAGGCTATCACACCGCACCCTGACAGCTCAGCTGTTTCTGGTGGTTCAACATAGCAGGGACAACGAGGCATTCAGGGAGGCGTTGTTGAACATCACCGAGCCTGATGGGAGATGGCTGTATGATCTGATCAACATCCTGCAAAGTATTATAGTGCAGGAACGTAGCCTGGGTTTGGCTGAGAAAGTGGCAGCTATCAACTACTCGGTCTTGAGCCTGGGCAAATACTACGCTCGCAAGATCTACAAGACCCCCTACGTACCCATAGACAAGGAGGTAAAGATAGATGGGTTTTACATGCGCATGACTCTCAAGGTGCTGACTTTGAGCGACGATCTGGGGGTGTATCGCAATGACAGGATGCACCGTGCGGTGAGCGCCAGCAGGAGGCGCGAGCTGAGCGACAGAGAACTTATGCACAGCTTGCAAAGAGCTCTAACGGGGGCTGGGACCGATGGGGAGAACTACTTTGACATGGGAGCGGACTTGCAATGGCAACCCAGTCGCAGGGCCATGGAGGCTGCAGGGTGTGAGCTTCCTTACATAGAAGAGGTGGATGAAGTCGAGGACGAGGAGGGCGAGTACTTGGAAGACTGATGGCGCGACCCGTATTTTTGCTAGATGGAACAGCAGCAGGCACCGGACCCCGCAATGCGGGCGGCGCTGCAGAGCCAGCCGTCCGGCATTAACTCCTCGGACGATTGGACCCAGGCCATGCAACGCATAATGGCGCTGACGACCCGCAACCCCGAAGCCTTTAGACAGCAACCCCAGGCCAACCGCCTTTCGGCTATACTGGAGGCCGTAGTACCCTCCCGCTCCAACCCCACCCACGAGAAGGTCCTGGCTATCGTGAACGCGCTGGTGGAGAACAAGGCCATCCGTCCCGATGAGGCCGGGCTGGTATACAATGCTCTCTTGGAGCGCGTGGCCCGTTACAACAGCAGCAACGTGCAGACCAACCTGGACCGGATGGTGACCGATGTGCGCGAGGCCGTGTCTCAGCGCGAGCGGTTCCAGCGCGACGCCAACTTGGGATCGTTGGTAGCGCTAAACGCTTTCCTCAGCACCCAGCCCGCTAACGTGCCCCGTGGTCAGCAAGACTATACAAACTTTTTGAGTGCATTGAGACTCATGGTAGCTGAGGTGCCTCAGAGCGAGGTGTACCAGTCCGGGCCAGATTACTTCTTCCAGACCAGCAGACAGGGCTTGCAGACAGTGAACCTGACTCAGGCTTTCAAGAACCTGAAGGGTCTCTGGGGAGTGCACGCCCCAGTAGGGGATCGCGCGACCGTGTCTAGCTTGCTGACTCCCAACTCCCGCCTGCTGCTGCTGCTGGTATCCCCCTTTACTGACAGCGGTAGCATTGACCGCAACTCGTATGGGCTACCTGCTTAACCTGTATCGCGAGGCCATAGGGCAGAGCCAGGTGGACGAAACCATCAA-GAAATCACCCAAGTGAGCCGCGCCCTGGGTCAGGAAGACACGGGCAGTTTGGAAGCCACCCTGAACTTCTTGCTAACCAACCGGTCGCAGAAGATCCCTCCTCAGTATGCGCTTACCGCTGAGGAGGAGCGAATCCTCAGATACGTGCAACAGAGCGTTGGACTGTTTCTGATGCAGGAGGGGGCGACACCTACCGCCGCGCTGGACATGACAGCTCGAAACATGGAGCCCAGCATGTATG-CTAGTGGCTTCATTAACAAACTGCTGGACTACCTGCACAGGGCGGCCGCCATGAACTCTGATTATTTCACCAATGCTATCCTGAACCCACACTGGCTGCCCCCACCTGGTTTCTACACTGGCGAGTACGACATGCCCGACCCCAATGACGGGTTCCTGTGGGACGATGTGGACAGCAGCATATTCTCCCCGCCTCCCGGTTATACAGTTTGGAAGAAGGAAGGGGGCGATAGAAGACACTCTTCCGTGTCGCTGTCCACAACGGCTGGTGCTGCCGCGACCGTGCCCGAAGCTGCAAGTCCTTTCCCTAGCTTGCCCTTTTCACTAAACAGCGTTCGCAGCAGTGAACTGGGGAGAATAACCCGCCCGCGCTTGATGGGCGAGGATGAGTACTTGAATGACTCTTTGTTGAGGCCAGAGAGGGAAAAGAATTTCCCCAACAATGGAATAGAGAGCCTGGTGGATAAGATGAGTAGATGGAAGACCTATGCGCAGGATCACAGAGACGAGCCCAAAATCTTGGGGGCTACAAGCAGACCGACCCGTAGACGCCAGCGCCACGACAGACAGATGGGTCTTGTGTGGGACGATGAGGACTCTGCCGATGATAGCAGCGTGTTGGACTTGGGTGGAAGAGGAGGGGGCAACCCGTTCGCTCATCTGCGTCCCAGATTCGGGCGCATGTTGTAAAAGTGAAAGTAAAATAAAAATGCAACTCACCAAGGCCATGGCGACCGAGCGTGCGTTCGTTCTTTTTTGTTATCTGTGTTTAGTACGATGAGGAGACGAGCCGTGCTAGGCGGAGCGGTGGTGTATCCGGAGGGTCCTCCTCCTTCTTACGAGAGCGTGATGCAGCAACAGGCGGCGATGCTACAGCCCCCACTGGAGGCTCCCTTCGTACCCCCGCGGTACCTGGCGCCTACGGAAGGGAGAAACAGCATTCGTTACTCGGAGCTGTCGCCTCTGTACGATACCACCAAGTTGTATCTGGTGGACAACAAGTCGGCGGACATTGCCTCCCTGAACTATCAGAACGACCACAGCAACTTCCTGACCACGGTGGTGCAGAACAATGACTTTACCCCCACGGAGGCTAGCACCCAGACCATCAACTTTGACGAGCGGTCGCGATGGGGCGGTCAGCTGAAGACCATCATGCACACCAACATGCCCAACGTGAACGAGTACATGTTCAGCAACAAGTTCAAGGCGAGGGTGATGGTGTCCAGAAAAGCTCCTGAAGGTGTTATAGTAAATGACACCTATGATCATAAAGAGGATATCTTAAAGTATGAGTGGTTTGAGTTCACTTTACCAGAAGGCAACTTCTCAGCCACCATGACCATTGACCTGATGAACAATGCCATCATTGACAACTACCTGGAAATTGGCAGACAAAATGGAGTGCTGGAAAGTGACATTGGTGTTAAGTTTGACACTAGAAACTTTAGGCTCGGGTGGGACCCCGAAACTAAGTTGATTATGCCAGGAGTCTACACTTATGAGGCATTCCATCCTGACATTGTATTGCTGCCTGGTTGCGGGGTAGACTTTACTGAAAGCCGACTTAGCAACTTGCTTGGCATCAGGAAAAGACATCCATTCCAGGAGGGTTTCAAAATCATGTATGAAGATCTTGAAGGGGGTAATATTCCTGCCCTTTTGGATGTCACTGCCTATGAGGAAAGCAAAAAGGATACCACTACTGAAACAACCACACTGGCTGTTGCAGAGGAAACTAGTGAAGATAATAATATAACTAGAGGAGATACTTATATAACTGAAAAACAAAAACGTGAAGCTGCAGCTGCTGAAGTTAAAAAAGAGTTAAAGATCCAACCTCTAGAAAAAGACAGCAAGAGTAGAAGCTACAATGTCTTGGAAGACAAAATCAACACGGCCTACCGCAGCTGGTACCTGTCCTACAATTACGGTACCCCGAGAAAGGAATAAGGTCTTGGACACTGCTTACCACTTCAGATGTCACCTGTGGGGCAGAGCAGGTCTACTGGTCGCTCCCTGACATGATGCAAGACCCAGTCACCTTCCGCTCCACAAGACAAGTCAACAACTACCCAGTGGTGGGTGCAGAGCTTATGCCCGTCTTCTCAAAGAGTTTCTACAATGAGCAAGCCGTGTACTCTCAGCAGCTCCGACAGGCCACTTCGCTCACGCACGTCTTCAACCGCTTCCCTGAGAACCAGATCCTCATCCGCCCGCCGGCGCCCACAATTACCACCGTCAGTGAAAACGTTCCTGCTCTCACAGATCACGGGACCCTGCCGTTACGCAGCAGTATCCGGGGAGTCCAGCGCGTGACCGTTACTGACGCCAGACGCCGCACCTGTCCCTACGTTTACAAGGCCCTGGGCATAGTCGCGCCGCGCGTTCTTTCAAGCCGCACTTTCTAAAAAAATGTCCATTCTCATCTCGCCCAGTAATAATACCGGTTGGGGACTGTATGCGCCCACCAAGATGTATGGAGGCGCCCGCATACGCTCTACCCAGCACCCTGTGCGCGTTCGCGGTCATTTCCGCGCTCCATGGGGCGCACTCAAGGGTCGTACCCGCACTCGGACCACGGTCGATGATGTGATCGACCAGGTGGTCGCCGATGCTCGTAATTATACTCCTACTGCGCCTACATCTACTGTGGATGCAGTTATTGACAGTGTGGTGGCAGACGCCCGCGCCTATGCTCGCCGGAAGAGCCGAAGGAGGCGCATTGCCAGGCGCCACAGGGCTACTACCGCCATGCGAGCTGCAAAAGCTATTCTGCGGAGGGCCAAACGTGTGGGGCGAAGAGCCATGCTTAGAGCGGCCAGACGCGCGGCTTTAGGTGCCAGCAGCGGCAGGTCCCGCAGGCGCGCGGCCACGGCGGCAGCAGCGGCCATTGCCAACATGGCCCAACCGCGAAGAGGCAATGTGTACTGGGTGCGTGATGCCACTACCGGCCAGCGCGTGCCCGTGCGCACCCGCCCCCCTCGCACTTAGAAGATACTGAGCAGTCTCCGATGTTGTGTCCCAGCGGCAAGTATGTCCAAGCGCAAATACAAGGAAGAGATGCTCCAGGTCATCGCGCCTGAAATCTACGGTCCACCGGTGAAGGATGAAAAAAAGCCCCGCAAAATCAAGCGGGTCAAAAATAACAAAAAGGAAGAAGATGACGATGATGGGCTGGTGGAGTTTGTGCGCGAGTTCGCCCCAAGACGGCGCGTGCAGTGGCGCGGGCGCAAAGTGCGTCAAGTGCTCAGACCCGGAACCACTGTGGTTTTTACACCTGGCGAGCGTTCCAGCACTACTTTTAAACGGTCCTATGATGAGGTGTACGGGGATGACGATATTCTTGAGCAGGCGGCAGACCGCCTTGATGAGTTTGCTTATGGCAAGCGCACTAGATCCAGTCCCAAAGAGGAGGCTGTGTCCATTCCCTTGGATCATGGAAATCCCACCCCCAGCCTCAAACCAGTCACCTTGCAGCAAGTGCTGCCCGTGCCTGCGCGGAGAGGCGTAAAGCGCGAGGGTGAGGACCTATATCCTACCATGCAGCTAATGGTGCCCAAGCGCCAGAGGCTAGAAGACGTACTGGAGAAAATGAAAGTGGATCCCGATATCCAGCCTGAGGTCAAAGTAAGACCTATCAAGGAAGTGGCGCCAGGTTTGGGAGTACAAACCTTCGACATCAAGATTCCCACCGAGTCCATGGAAGTGCAGACCGAACCTGCAAAACCCACAACCACCTCAATTGAGGTGCAAACGGAACCCTGGACGCCCGCGCCCGTTGTCGCCCCCAGCACCACTCGAAGATCACGACGAAAGTACGGCCCAGCAAGTCTTCTAATGCCCAACTATGCTCTGCACCCATCCATCATTCCCACTCCGGGTTACAGAGGCACTCGCTACTATCGAAACCGGAGCAACACCTCTCGCCGCCGCAAACCACCTGCAAGTCGCACTCGCAGTCGCCGCCGCCGCAACACTGCCAGCAAAGTGACTCCCGCCGCCCTGGTGCGGAGAGTGTACCGCGATGGTCGCGCTGAACCTCTGACGCTGCCGCGCGCGCGCTACCATCCAAGCCCACTTAATGACTGTTGACGCTGCCTCCTTGCAGATATGGCCCTCACTTGCCGCCTTCGCGTCCCCATTACTGGCTACCGAGGAAGAAACTCGCGCCGTAGAAGGATGTTGGGGCGAGGGATGCGCCGCCACAGACGAAGGCGCGCTATCAGCAGACGATCCATCATCGCCGCAGCGATCGGGGCGATACCAGGCATAGCTTCCGTGGCGGTTCAGGCCTCGCAGCGCCACTAACATTGGAAAAAACTTATAAATAAAAAATAGAATGGACTCTGACGCTCCTGGTCCTGTGACTATGTTTTTGTAGAGATGGAAGACATCAATTTTTCATCCCTGGCTCCGCGACACGGCACGAGGCCGTACATGGGCACCTGGAGCGACATCGGCACGAGCCAACTGAACGGGGGCGCCTTCAATTGGAGCAGTATCTGGAGCGGGCTTAAAAATTTTGGCTCGACCGTAAAAACCTATGGGAACAAAGCTTGGAACAGCAGCACAGGGCAGGCTCTGAGAAATAAGCTTAAGGAACAAAACTTCCAACAGAAGGTGGTCGATGGGATCGCCTCTGGTATTAACGGCGTAGTGGATTTGGCCAACCAGGCTGTACAAAAACAGATAAACAGCCGCCTGGACCCGCCGCCCGCAACCCCTGGTGAAATGGAAGTGGAGGAAGAACTTCCTCCGCTGGAAAAGCGGGGCGACAAGCGTCCGCGACCCGAGCTGGAGCAGACGCTGGTGACGCGCGCAGACGAGCCCCCTTCATACGAGGAGGCAGTAAAGCTCGGAATGCCCACTACCAGGCCTGTAGCTCACATGGCTACCGGGGTAATGAAACCTTCTCAGACACATCGACCCGCCACCTTGGACTTGCCTCCTCCCCCTGCTTCTGCGGCACCTGTTCCCAAACCTGTCGCTACCAGAAAGCCCACCGCCGTACAGCCCGTCGCCGTAGCCAGACCGCGTCCTGGGGGCACACCGCGCCCGAAAGCAAACTGGCAAAGTACTCTGAACAGCATCGTGGGTCTGGGCGTGCAGAGTGTAAAGCGCCGTCGCTGCTATTAATTAAATATGGAGTAGCGCTAACTTGCTTGTCTGTGTGTATGTATCATCACCACGCCGCCGCAGCAGAGGAGAAAGGAAGAGGTCGCGCGCCGAGGCTGAGTTGCTTTCAAGATGGCCACCCCATCGATGATGCCCCAATGGGCATACATGCACATCGCCGGACAGGATGCTTCGGAGTACCTGAGTCCGGGTCTGGTGCAGTTCGCCCGTGCAACAGACACCTACTTCAGTATGGGGAACAAGTTTAGAAACCCCACAGTGGCGCCCACCCACGATGTGACCACCGACCGTAGCCAGCGACTGATGCTGCGCTTCGTGCCCGTTGACCGGGAGGACAACACT-CTTACAAAGTGCGGTACACCCTCGCCGTGGGCGACAACAGAGTGCTTGACATGGCCAGCACATTCTTTGACATTAGGGGGGTGCTTGATAGAGGTCCTAGCTTCAAGCCATATTCCGGCACAGCTTACAATTCACTGGCTCCTAAGCGCGCCTACCATCTCAGTGGATAGTTACAACGGGAGAAGACAATGCCACCACATACACATTTGGCATTGCTTCCACGAAGGGAGACAATATTACTAAGGAAGGTTTAGAAATTGGGAAAGACATTACTGCAGACAACAAGCCCATTTATGCCGATAAAACATATCAGCCAGAGCCTCAAGTTGGAGAAGAATCATGGACTGATATTGATGGAACAAATGAAAAATTTGGAGGTAGAGCTCTTAAACCAGCTACTAAAATGAAGCCATGCTACGGGTCTTTTGCAAGACCTACAAACATAAAAGGGGGCCAAGCTAAAAACAGAAAAGTAACACCAACCGAAGGAGATGTTGAAGCTGAGGAGCCAGATATTGATATGGAATTTTTTGATGGTAGAGAAGCTGCTGACGCTTTTTCGCCTGAAATTGTGCTTTACACGGAAAATGTCAATTTGGAAACTCCAGACAGCCATGTGGTATACAAGCCAGGAACTTCTGATGGTAACTCTCATGCAAATTTGGGTCAACAAGCCATGCCTAACAGACCCAATTACATTGGCTTCAGGGATAACTTTGTAGGTCTTATGTACTACAACAGTACTGGAAATATGGGAGTTTTGGCCGGCCAAGCATCACAACTGAATGCAGTGGTTGACTTGCAGGACAGAAACACTGAACTGTCATATCAGCTTTTGCTTGATTCTCTGGGAGACAGAAGCAGATACTTCAGCATGTGGAATCAGGCTGTGGACAGCTATGATCCCGATGTTCGTATTATTGAAAATCATGGCGTCGAGGATGAACTGCCTAATTACTGTTTTCCTCTGGATGGCATAGGACCAGGGAACAAATATCAAGGCATTAAACCTAGAGACACTGCATGGGAAAAAGATACTAAAGTTTCTACAGCTAATGAAATAGCCATAGGCAACAATCAGGCTATGGAAATTAATATCCAAGCTAATCTTTGGAGAAGTTTTCTGTACTCCAATGTGGCTTTGTACCTTCCAGATGTTTACAAGTACACGCCAACTAACATTACTCTGCCCGCTAACACCAACACCTATGAGTACATGAACGGGCGAGTGGTTTCCCCATCTCTGGTCGATTCATACATCAACATTGGCGCCAGGTGGTCTCTTGACCCAATGGACAATGTGAATCCATTTAACCACCACCGCAATGCTGGCCTACGCTACCGGTCCATGCTTCTGGGCAATGGCCGTTATGTGCCTTTCCACATACAAGTGCCTCAAAAATTCTTTGCTGTCAAGAACCTACTTCTTCTACCTGGCTCCTACACCTATGAGTGGAACTTCAGAAAGGATGTGAACATGGTCCTGCAAAGTTCCCTTGGAAATGACCTCAGAACAGATGGTGCTACCATAAGTTTCACCAGCATTAACCTCTATGCCACCTTCTTCCCCATGGCTCACAACACCGCTTCAACTCTTGAAGCCATGCTGCGCAACGATACCAATGATCAGTCATTCAACGACTACCTCTCTGCAGCTAACATGCTTTACCCCATCCCTGCCAATGCAACCAACATTCCAATTTCCATCCCATCTCGCAACTGGGCAGCCTTCAGGGGCTGGTCCTTCACCAGACTCAAAACCAAGGAGACTCCATCTCTTGGATCAGGGTTCGATCCCTACTTCGTTTATTCTGGATCTATTCCCTACCTGGATGGCACTTTTTACCTTAACCACACTTTCAAGAAGGTCTCCATCATGTTTGACTCCTCAGTCAGCTGGCCTGGCAATGACAGGCTGTTGTCTCCAAATGAGTTTGAAATCAAGCGCACTGTGGATGGGGAAGGATACAATGTGGCCCAATGCAACATGACCAAAGACTGGTTCCTGGTTCAGATGCTTGCCAACTACAACATTGGCTACCAGGGCTTTTACATCCCTGAGGGATACAAGGATCGCATGTACTCCTTTTTCAGAAACTTCCAGCCTATGAGCAGGCAGGTGGTTGATGAGGTTAATTACACTGACTACAAAGCCGTCACCTTACCATATCAACACAACAACTCTGGCTTTGTAGGATACCTTGCGCCTACTATGAGACAAGGGGAACCTTACCCAGCCAATTATCCATACCCGCTCATCGGAA-CTATGCCGTTAAAAGTGTTACCCAAAAAAAGTTCCTGTGCGACAGGACCATGTGGCGCATACCGTTCTCCAGCAACTTCATGTCCATGGGAGCCCTTACGGACCTGGGACAGAACCTGCTCTATGCCAACTCGGCCCATGCGCTGGACATGACTTTTGAGGTGGATCCCATGGATGAGCCCACCCTGCTTTATCTTCTTTTCGAAGTCTTCGACGTGGTCAGAGTGCACCAGCCACACCGCGGCGTCATCGAGGCCGTCTACCTGCGCACACCGTTCTCGGCCGGCAACGCCACCAAAGAAGCCTCTTGCTTCTTGCAAGCAGCAGCTGCAGTGTCATGGGTCCGGAAACGGCTCCAGCGAGCAAGAGCTCAAAGCCATCGTCCGAGACCTGGGTTGCGGACCCTATTTCCTGGGAACATTTGACAAGCGTTTCCCGGGGTTCATGGCCCCCGACAAGCTCGCCTGCGCCATAGTCAACACTGCCGGACGCGAGACGGGGGGAGAGCACTGGCTGGCTTTTGGTTGGAACCCGCGCTCCAACACCTGCTACCTTTTTGATCCTTTTGGGTTCTCGGATGAGCGACTCAAACAGATTTACCAGTTTGAGTACGAGGGGCTCCTGCGCCGCAGTGCCCTTGCTACCAAAGACCGCTGCATCACCCTGGAAAAGTCCACCCAGAGCGTGCAGGGCCCACGCTCAGCCGCCTGTGGACTTTTTTGCTGTATGTTCCTTCATGCCTTTGTGCACTGGCCCGACCGCCCCATGAACGGAAACCCCACCATGAAGTTGCTGACTGGGGTGCCCAACAGCATGCTCCAATCTCCCCAAGTGCAGCCCACCCTGCGCCGCAACCAGGAGGCGCTATATCGCTTCCTAAACACCCACTCATCTTACTTTCGTTCTCACCGCGCACGCATCGAAAGGGCCACCGCGTTTGACCGTATGGATATGCAATAAGTCATGTAAAACCGTGTTCAATAAAAAGCACTTTATTTTTACATGCACTAAGGCTCTCGTTTTTTACTCATTCGTTTTCATTATTCACTCAGAAATCAAATGGGTTCTGGCGGGAGTCAAAGTGACCCGCGGGCAGGGATACGTTGCGGAACTGTAACCTGTTCTGCCACTTGAACTCGGGGATCACCAACTTGGGAACTGGAATCTCGGGAAAGGTGTCTTGCCACAACTTTCTGGTCAGCTGCAGGGCGCCAAGTAGGTCAGGAGCAGAGATCTTGAAATCACAGTTGGGACCGGCATTCTGGACACGGGAGTTGCGGTACACTGGGTTGCAACACTGGAACACCATCAAGGCTGGGTGTCTCACGCTTGCCAGCACGGTCGGGTCACTGATGGAGTCACATCCAAGTCTTCAGCATTGGCCATCCCAAAGGGGGTCATCTTACAGGTCTGCCTGCCCATCACGGGAGCGCAGCCTGGCTTGTGGTTGCAATCGCAATGAATGGGGATCAGCATCATCCTGGCTTGGTCGGGGGTTATCCCTGGGTACACGGCCTTCATAAAGGCTTCGTACTGCTTGAAAGCTTCCTGAGCCTTACTTCCCTCGGTATAGAACATCCCACAGGACTTGCTGGAAAATTGATTAGTAGCACAGTTGGCATCATTTACACAGCAGCGGGCATCGTTGTTGGCCAACTGGACCACATTTCTGCCCCAGCGGTTCTGGGTGATCTTGGCTCTGTCTGGGTTCTCCTTCATAGCGCGCTGTCCGTTCTCGCTCGCCACATCCATCTCGATAATGTGGTCCTTCTGAATCATGATAGTGCCATGCAGGCATTTCACCTTGCCTTCATAATCGGTGCATCCATGAGCCCACAGAGCGCACCCGGTGCACTCCCAACTATTGTGGGCGATCTCAGAATAAGAATGTACCAATCCCTGCATGAATCTTCCCATCATCGCTGTCAGGGTCTTCATGCTACTAAATGTCAGCGGGATGCCACGGTGCTCCTCGTTCACATACTGGTGGCAGATACGCTTGTACTGCTCGTGCTGCTCTGGCATCAGCTTGAAAGAGGTTCTCAGGTCATTATCCAGCCTGTACCTTTCCATTAGCACAGCCATCACTTCCATGCCCTTCTCCCAGGCAGATACCAGGGGCAAGCTCAAAGGATTCCTAACAGCAATAGAAGTAGCTCCTTTAGCTATAGGGTCATTCTTGTCGATCTTCTCAACACTTCTCTTGCCATCCTTCTCAATGATGCGCACCGGGGGGTAGCTGAAGCCCACGGCCACCAACTGAGCCTGTTCTCTTTCTTCTTCGCTGTCGTGGCCGATGTCTTGCAGAGGGACATGCTTGGTCTTTCTGGGCTTCTTCTTGGGAGGGATCGGGGGAGGACTGTTGCTCCGTTCCGGAGACAGGGATGACCGCGAAGTTTCGCTTACCAGTACCACCTGGCTCTCGATAGAAGAATCGGACCCCACGCGACGGTAGGTGTTCCTCTTCGGGGGCAGAGGTGGAGGCGACTGAGATGGGCTGCGGTCTGGCCTTGGAAGCGGATGGCTGGCAGAGCCCATTCCGCGTTCGGGGGTGTGCTCCCGTTGGCGGTCGCTTGACTGATTTCCTCCGCGGCTGGCCATTGTGTTCTCCTAGGCAGAGAAACAACAGACATGGAAACTCAGCCATCACTGCCAACATCGCTGCAAGCGCCATCACACCTCGCCCCCAGCAGCGACGAGGAGGAGAGCTTAACCACCCCACCACCCAGTCCAGCTACCACCACCTCTACCCTCGATGATGAGGAGGAGGAGGTCGACGCAGCCCAGGAGATGCAGGCGCAGGATAATGTGAAAGCGGAAGAGATTGAGGCAGATGTCGAGCAGGACCCGGGCTATGTGACACCGGCGGAGCACGAGGAGGAGCTGAAACGTTTTCTAGACAGAGAGGATGACGACCGCCCAGAGCATCAAGCAGATGGCGATCACCAGGAGGCTGGCATCGGGGATCAAGTTGCCGACTACCTCACCGGGCTTGGGGGGGAAGACGTGCTCCTCAAACATCTAGCAAGGCAGTCGAACATAGTTAAAGACGCACTACTCGACCTCACCGAAGTGCCCATCAGTGTGGAAGAGCTTAGCCGCGCCTACGAGCTGAACCTCTTTTCGCCTCACATACCCCCCAAGCGGCAGCCAAACGGCACCTGCGAGGCCAACCCTCGACTGAACTTCTATCCAGCTTTTACTGTCCCCGAAGTGCTGGCCACCTACCACATCTTTTTTAAGAACCAAAAGATTCCAGTCTCCTGCCGCGCCAACCGCACCCGCGCCGATGCCCTTCTCAACTTGGGTCCGGGAGCTCGCTTACCTGATATAGCTTCCTTGGAAGAGGTTCCAAAAATCTTTGAGGGTCTGGGAAGTGATGAGACTCGGGCTGCAAATGCTCTGCAACAGGGAGAGAATGGCATGGATGAACATCACAGCGCTTTAGTGGAACTGGAGGGTGACAATGCCCGGCTTGCAGTGCTCAAGCGCAGTATCGTGGTCACCCATTTTGCCTACCCCGCTGTTAACCTGCCCCCCAAAGTTATGAGCGCTGTTATGGACCATCTGCTCATCAAACGAGCAAGACCCCTTTCAGAAAACCAGAACATGCAGGATCCAGACGCCTCGGACGAGGGCAAGCCGGTAGTCAGTGACGAGCAGCTATCTCGCTGGCTGGGTACCAACTCCCCCCGAGATTTGGAAGAGAGGCGCAAGCTTATGATGGCTGTAGTGCTAGTAACTGTGGAGCTGGAGTGTCTGCGCCGCTTTTTCACCGACCCTGAGACCCTGCGCAAGCTAGAGGAGAACCTGCACTACACCTTCGGCTTCGTGCGGCAGGCATGCAAGATCTCCAACGTGGAGCTTACCAACCTGGTTTCTTACATGGGCATTTTGCATGAGAACCGGCTAGGGCAGAGCGTCCTGCACACCACCCTTAAAGGGGAGGCCCGCCGTGACTACATCCGAGACTGTGTCTACCTTTACCTCTGTCATACCTGGCAGACTGGCATGGGTGTGTGGCAACAGTGTTTGGAAGAGCAGAACCTAAAAGAGCTGGACAAGCTCTTGCAGAGATCCCTCAAAGCCATGTGGACAGGTTTTGATGAGCGCACCGTCGCCTCGGACCTGGCAGACATCATCTTCCCCGAGCGTCTCAGGGTTACTCTGCGAAACGGCCTGCCAGACTTTATGAGCCAGAGCATGCTTAACAACTTTCGCTCTTTCATCCTGGAACGCTCCGGTATCCTGCCTGCCACCTGCTGTGCGCTGCCCTCCGACTTTGTGCCTCTCACCTACCGCGAGTGCCCACCGCCGCTATGGAGCCACTGCTACCTGTTCCGCCTGGCCAACTACCTCTCCTACCACTCGGATGTTATAGAGGATGTGAGCGGAGACGGTCTGCTGGAATGCCACTGCCGCTGCAATCTTTGCACACCCCACCGCTCCCTTGCCTGCAACCCCCAGTTGCTGAGCGAGACCCAGATCATCGGCACCTTCGAGTTGCAGGGTCCCAGCAGTGAAGGCGAGGGGTCTTCTCCGGGGCACAGTCTGAAACTGACACCGGGGCTGTGGACCTCCGCCTACCTGCGCAAGTTTCATCCCGAGGTTA-CCACCCCTATGAGATCAGGTTCTATGAGGACCAGTCACATCCTCCCAAAGTCGAGCTCTCAGCCTGCGTCATCACCCAGGGAGCAATTCTGGCCCAATTGCAAGCCATCCAAAAATCCCGCCAAGAATTTCTACTGAAAAAGGGAAGCGGGGTCTACCTTGACCCCCAGACCGGTGAGGAGCTCAACACAAGGTTCCCCCAGGATGTCCCATCGCCGAGGAAGCAAGAAGCTGAAGGTGCAGCTGACGCCCCCAGAGGATATGGAGGAAGACTGGGACAGTCAGGCAGAGGAGGAGATGGAAGATTGGGACAGCCAGGCAGAGGAGGTGGACAGCCTGGAGGAAGACAGTTTGGAGGAGGAAGACGAGGAGGCAGAGGAGGTGGAAGAAGCAACCGCCGCCAAACAGTTGTCATCGGCGGCGGAAACAAGCAAGTCCCCAGACAGCAGCACGGCTACCATCTCCGCTCCGGGTCGGGGGGTCCAGCGGCGGCCCAACAGTAGATGGGACGAGACCGGGCGATTCCCAAACCCGACCACCGCTTCCAAGACCGGTAAGAAGGAGCGACAGGGATACAAGTCCTGGCGTGGACACAAAAACGCTATCATCTCCTGCTTGCATGAATGCGGGGGCAACATATCCTTCACCCGGCGATACCTGCTCTTCCACCACGGTGTGAACTTCCCCCGCAATATCTTGCATTACTACCGTCACCTCCACAGCCCCTACTGCAGTCAGCAAGTCCCGGCAACCCCGACAGAAAAAGACAGCAGCGACAACGGTGACCAGAAAACCAGCAGTTAGAAAATCTACAACAAGTGCAGCAGGAGGAGGACTGAGGATCACAGCGAACGAGCCAGCGCAGACCAGAGAGCTGAGGAACCGGATCTTTCCAACCCTCTATGCCATCTTCCAGCAGAGTCGGGGGCAAGAGCAGGAATTGAAAGTAAAAAACCGATCTCTGCGCTCGCTCACCAGAAGTTGTTTGTATCACAAGAGCGAAGACCAACTTCAGCGCACTCTCGAGGACGCCGAGGCTCTCTTCAACAAGTACTGCGCGCTGACTCTTAAAGAGTAGCCCTTGCCCGCGCTTATTCGAAAACGGCGGGAATCACGTCACCATTGGCACCTGTCCTTTGCCCTAGTCATGAGTAAAGAGATTCCCACGCCTTACATGTGGAGCTATCAGCCCCAAATGGGGTTGGCAGCAGGCGCCTCCCAGGACTACTCCACCCGCATGAATTGGCTTAGCGCCGGGCCCTCAATGATATCACGGGTTAATGATATACGAGCTTATCGAAACCAGTTACTCCTAGAACAGTCAGCTCTCACCACCACACCCCGCCAACACCTTAATCCCCGAAATTGGCCCGCCGCCCTGGTGTACCAGGAAACTCCCGCTCCCACCACCGTACTACTTCCTCGAGACGCCCAGGCCGAAGTTCAGATGACTAACGCAGGTGTACAGCTGGCGGGCGGTTCCGCCCTATGTCGTCACCGACCTCAACAGAGTATAAAACGCCTGGTGATCAGAGGCCGAGGTATCCAGCTCAACGACGAGTCGGTTAGCTCTTCGCTTGGTCTGCGACCAGACGGAGTCTTCCAGATCGCCGGCTGTGGGAGATCTTCCTTCACCCCTCGTCAGGCTGTACTGACTTTGGAGAGTTCGTCCTCGCAGCCACGCTCGGGCGGCATCGGAACTCTCCAGTTCGTGGAGGAGTTTACTCCCTCTGTCTACTTCAACCCCTTCTCCGGCTCTCCTGGCCAGTACCCAGACGAGTTCATACCGAACTTCGACGCAATCAGCGAGTCAGTGGATGGCTATGATTGATGTCTAATGGTGGCGCGGCTGAGCTAGCTCGACTGCGACACCTAGACCACTGCCGCCGCTTTCGCTGCTTCGCCCGGGAACTCACCGAGTTCATCTACTTCGAACTCCCCGAGGAGCACCCTCAGGGTCCGGCCCACGGAGTGCGGATTACCATCGAAGGGGGAATAGACTCTCGCCTGCATCGAATCTTCTCCCAGCGACCCGTGCTGATTGAGCGCGACCAGGGAAATACAACCATCTCCATTTACTGCATCTGTAACCACCCCGGATTGCATGAAAGCCTTTGCTGTCTTGTTTGTGCTGAGTTTAATAAAAACTGAGTTAAGACCCTCCTACGGACTACCGCTTCTTCAATCAGGACTTTACAACACCAACCAGATCTTCCAGAAGACCCAGACCCTTCCTCCTCTGATCCAGGACTCTAACTCTACCCTACCAGCACCATCCACTACTAACCTTCCCTCCGATCTCATCTGCAACACCGCCTTTCACGAAGCCTTCTTTCTGCCAATACTACCACTCCCAAAACCGGAGGTGAGCTCCGCGGTCTCCCTACTGACGACCCCTGGGTGGTAGCGGGTTTTGTAACGTTAGGAGTAGTTGCGGGTGGGCTTGTGCTAATCCTTTGCTACCTATACATACCTTGCTGTGCATATTTAGTCATATTGCGCTGTTGGTTTAAAAAATGGGGGCCATATTAGTCGTGCTTGCTTTACTTTCGCTTTTGGGTCTGGGCTCTGCTAATCTCAATCCTCTTGATCACGATCCATGTCTAGACTTCGACCCAGAAAACTGCACACTTACTTTTGCACCCGACACAAGCCGTCTCTGTGGAGTTCTTATTAAGTGCGGATGGGACTGCAGGTCCGTTGAAATTACACATAATAATAAAACATGGAACAATACCTTATCCACCACATGGGAGCCAGGAGTTCCCGAGTGGTATACTGTCTCTGTCCGAGGTCCTGACGGTTCCATCCGCATTAGTAACAACACTTTTATTTTTTCTGAAATGTGCGATCTGGCCATGTTCATGAGCAGACAGTATGACCTATGGCCTCCCAGCAAAGAGAACATTGTGGCATTTTCCATTGCTTATTGCTTGGTAACATGCATCATCACTGCTATCATTTGTGTGTGCATACACTTGCTTATAGTTATTCGCCCTAGACAAAGCAATAAGGAAAAAGAGAAAATGCCTTAACCTTTTTACTCATACCTTTTCTTTACAGCATGGCTTTTGTTACAGCTCTAATTATTGCCAACATTGTCACTGTCGCTCACGGGCAAACAATTATCCATATTACCTTAGGACATAATCACACCCTTGTAGGGCAATTACTTCAGAGGTTATTTGGACCAAACTTGGAAGTGTTGATTATTTTGATATAATTTGCAACAAAACTAAACCAATATTTGTAATCTGTAACAGACAAAATCTCACGTTAATTAATGTTAGCAAAATTTATAACGGTTACTATTATGGTTATGACAGATCCAGTAGTCAATATAAAAATTACTTAGTTCGCATAACTCAGCCCAAATTAACAGTGCCCACTATGACAATAATTAAAATGGCTAATAAAGCATTAGAAAATTTTACATCACCAACAACGCCCAATGAAAAAAACATTCCAAATTCAATGATTGCAATTATTGCGGCGGTGGCATTGGGAATGGCACTAATAATAATATGCATGTTCCTATATGCTTGTTGCTATAAAAAGTTTCAACATAAACAGATCCACTACTAAATTTTAACATTTAATTTTTTATACAGATGTTTTCCACTACAATTTTTATCATTACTAGCCTTGCAGCTGTAACTTATGGCCGTTCACACCTAACTGTACCTGTTGGCTCAACATGTACACTACAAGGACCCCAACAAGGCTATGTCACTTGGTGGAGAATATATGATAATGGAGGGTTCGCTAGACCATGTGATCAGCCTGGTACAAAATTTTCATGCAACGGAAGAGACTTGACCATAATTAACATAACATCAAATGAGCAAGGCTTCTATTATGGAACCAACTATAAAGATAGTTTAGATTACAACATTATTGTAGTGCCAGCCACCACTTCTGCTCCCCGCAAAACCACTTTCTCTAGCAGCAGTGCCAAAGCAAGCACAATTCCTAAAACAGCTTCTGCTATGTTAAAGCTTCAAAAAATCGCTTTAAATAATTCCACAGCCGCTCC-CAAACAATTCCTAAATCAACAATTGGCATCATTACTGCCGTGGTAGTGGGATTAATTATTATATTTTTGTGCATAATGTACTATGCCTGCTGCTATAGAAAACATGAACAAAAAGGTGATGCATTACTAAATTTTGACATTTAATTTTTTATAGAATTATGATATTGTTTCAATCAAATACCACTAACACTATCAATGTGCAGACTACTTTAAATCATGACATGGAAAACCACACTACCTCCTATGCATACACAAACATTCAGCCTAAATACGCTATGCAATAGAAATTCTAAAAGACGTCCCATCTATTCTCCTATGATTAGTCGTCCCCATATGGCTTTGAATGAAATCTAAGATCTTTTTTTTTTTCTCTTACAGTATGGTGAACACCAATCATGATCCCTAGAAATTTCTTCTTCACCATACTCATCTGTGCTTTCAATGTCTGTGCTACTTTCACAGCAGTAGCCACTGCAAGCCCAGACTGTATAGGACCATTTGCTTCCTATGCACTTTTTGCCTTCGTTACTTGCATCTGCGTGTGTAGCATAGTCTGCCTGGTTATTAATTTTTTCCAACTGGTAGACTGGATCTTTGTACGAATTGCCTACCTACGTCACCATCCCGAATACCGCAATCAAAATGTTGCGGCACTTCTTAGGCTTATTTAAAACCATGCAGGCTATGCTACCAGTCATTTTAATTCTGCTACTACCCTGCATTGCCCTAGCTTCCACCGCCACTCGCGCTACACCTGAACAACTTAGAAAATGCAAATTTCAACAACCATGGTCATTTCTTGATTGCTACCATGAAAAATCTGATTTCCCCACATACTGGATAGTGATTGTTGGAATAATTAACATACTTTCATGTACCTTTTTCTCAATCACAATATACCCCACATTTAATTTTGGGTGGAATTCTCCCAATGCACTGGGTTACCCACAAGAACCAGATGAACATATCCCACTACAACACATACAACAACCACTAGCACTGGTAGAGTATGAAAATGAGCCACAACCTTCACTACCTCCTGCCATTAGTTACTTCAACCTAACCGGCGGAGATGACTGAAATACTCACCACCTCCAATTCCGCCGAGGATCTGCTTGATATGGACGGCCGCGTCTCAGAACAGCGACTCGCCCAACTACGCATCCGCCAGCAGCAGGAACGCGTGACCAAAGAGCTCAGAGATGTCATCCAAATTCACCAATGCAAAAAAGGCATATTTTGCTTGGTAAAACAAGCCAAGATATCCTACGAGATCACCGCTACTGACCATCGCCTCTCTTACGAACTTGGCCCCCAACGACAAAAATTTACATGCATGGTGGGAATCACCC-CTATGTTATCACTCAGCAAAGTGGAGATACTAAGGGGTGCATTCACTGCTCTTGCGATTCCATCGAGTGCACCTACACCCTGCTAAAGACCCTATGCGGCCTAAGAGACCTGCTACCCATGAATTAAAAATTAATAAAAAATCACTTACTTGAAATCAGCAATAAGGTCTCTGTTGAAATTTTCTCCCAGCAGCACCTCACTTCCCTCTTCCCAACTCTGGTATTCTAAACCCCGTTCAGCGGCATACTTTCTCCATACTTTAAAGGGGATGTCAAATTTTAACTCCTGTCCTGTACCCACAATCTTCATGTCTTTCTTCCCAGATGACCAAGAGAGTCCGGCTCAGTGATTCCTTCAACCCTTCT-ACCCCTATGAAGATGAAAGCACCTCCCAACACCCCTTTATAAACCCAGGGTTTATTTCCCCAAATGGCTTTACACAAAGCCCAGACGGAGTTCTTACTTTAAAATGTTTAACCCCACTAACAACCACAGGCGGGTCTCTACAGTTAAAAGTGGGAGGGGGTCTTACAATAGATGACACCGACGGTTTTTTGAAAGAAAACATAAGTGCCACCACACCTTAGAAACAAATGAAAACAAACTTTGTGCCAAATTGGGAGAAGGACTTACATTCAATTCCAACAACATTTGCATTAATGACAATATTAACCTTGGACAGGAGTTAACCCCACCAGAGCCAACTGTCAAATAATGGCCTCCAGTGAATCTAATGATTGCAAATTAATTCTAA-CAC-TATAAAACTGGAGCCCTCGTCACTGCATTTGTTTATGTTATAGGAGTATCTAACGATTTTAATATGCTAACTACACATAAAAATATAAATTTCACTGCAGAGCTGTTTTTTGATTCTACTGGTAATTTATTAACTAGCCTTTCATCCCTAAAAACTCCACTTAATCATAAATCAGGGCAAAACATGGCTACTGGTGCCCTTACTAATGCTAAAGGTTTCATGCCCAGCACAACTGCCTATCCTTTCAATGTTAATTCCAGAGAAAAAGAAAACTACATTTACGGAACTTGTTACTACACAGCTAGTGATCACACTGCTTTTCCCATTGACATATCTGTCATGCTTAACCAAAGAGCATTAAATAATGAGACATCATATTGTATTCGTGTAACTTGGTCCTGGAATACAGGAGTTGCCCCAGAAGTGCAAACCTCTGCTACTACCCTAGTCACCTCTCCATTTACCTTTTACTACATTAGAGAAGACGACTGACAAATAAAGTTTAACTTGTTTATTTAAAATCAATTCATAAAATTCGAGTAGTTATTTTGCCTCCCCCTTCCCATTTAACAGAATACACCAATCTCTCCCCACGCACAGCTTTAAACATTTGGATACCATTACAGATAGACATAGTTTTAGATTCCACATTCCAAACAGTTTCAAAGCGAGCCAATCTGGGGTCAGTGATACATAAAAATGCATTGGGATAGTCTTTTAAAGCGCTTTCACAGTCCAACTGCTGCGGATGCGACTCCGGAGTCTGGATCACGGTCATCTGGAAGAAGAACGATGGGAATCATAATCCGAAAACGGAATCGGGCGATTGTGTCTCATCAAACCCACAAGCAGCCGCTGTCTGCGTCGCTCCGTGCGACTGCTGTTTATAGGATCGGGATCCACAGTGTCCTGAAGCATCATTTTAATAGCCCTTAACATTAACTTTCTGGTGCGGTGCGCGCAGCAACGCATTCTGATTTCACTTAGATTACTACAGTAGGTACAGCACATTATCACAATATTGTTTAATAAACCATAATTAAAAGCGCTCCAGCCAAAACTCATATCAGATATAATCGCCCCTGCATGACCATCATACCAAATTTTAATATAAATTAAATGTCGTTCCCTCAAAAACACACTACCCACATACATAATCTCTTTTGGCATGTGCATATTAACAATCTGTCTGTACCATGGACAACGTTGGTTAATCATGCAACCCAATATAACCTTCCGAAACCACACTGCCAACACCGCTCCCCCAGCCATGCATTGAAGTGAACCCTGCCGATTACAATGACAATGAAGAACCCAATTCTCTCGACCATGAATCACTTGAGAATAAAAAATATCTATAGTAGCACAACAAAGACATAAATGCATGCATCTTTTCATAATTTTTAACTCCTCTTGATTTAAAAACATATCCCAAGGAATGGGAAACTCTTGCAGAACAGTAAAGCTGGCAGAACAAGGAAGACCACGAACACAACTTACACTATGCATAGTCATAGTATCACAATCTGGCAACAGCGGGTGGTCTTCAGTCATAGAAGCTCGGGTTTCATTTTCCTCACATCGTGGTAACTGGGCTCTGGTGTAAGGGTGATGTCTGGCGCATGATGTGGAGCGTGCGCGCAACCTTGTCATAATGGAGTTGCTTCCTGACATTCTCGTATTTTGTATAGCAAAACGCGGCCCTGGCACAACACACTCTTCTTCGTCTTCTATCCTGCCGCTTAGTGTGTTCCGTCTGATAATTCAAGTACAGCCACACTCTTAAGTTGGTCAAAAGAATGCTGGCTTCAGTTGTAATTAAAACTCCATCATATTTAATTGTTCTAAGGAAATCATCCACGGTAGCATATGCAAATCCCAACCAAGCAATGCAACTGGATTGCGTTTCAAGCAGCAGAGGAGAGGGAAGAGACGGAAGAATCATGTTAATTTTTATTCCAAACGATCTCGCAGTACTTCAAATTGTAGATCGCGCAGATGGCATCTATCGCCCCCACTGTGTTGGTGAAAAAGCACAGCTAAATCAAAAGAAATGCGATTTTCAAGGTGCTCAACGGTGGCTTCCAACAAAGCCTCCACGCGCACATCCAAAAACAAAAGAATACCAAAAGAAGGAGCATTTTCTAACTCCTCAAACATCATATTACATTCCTGCACCATTCCCAGATAATTTTCAGCTTTCCAGCCTTCAATTATTCGTGTCAGTTCTTGTGGTAAATCCAAACCACACATTACAAACAGGTCCCGGAGGGCGCCCTCCACCACCATTCTTAAACACACCCTCATAATGACAAAATATCTTGCTCCTGTGTCACCTGTAGCAAATTAAGAATGGCATCATCAATTGACATGCCCTTGGCTCTAAGTTCTTCTCTAAGTTCTAGTTGTAGATACTCTCTCATATTATCACCAAACTGCTTAGCCAGAAGCCCCCCGGGAACAATAGAGGGGA-CGCTACAGTGCAGTACAAGCGCAGACCTCCCCAATTGGCTCCAGCAAAAACAAGATTAGAATAAGCATACTGGCAACCACCAGTAATATCATCAAAGTTGCTGGAAATATAATCAGGCAGAGTTTCTTGTAAGAATTGAATAAAAGAAAAATTTTCCAAAAAAACATTCAAAACCTCTGGGATGCAAATGCAATAGGTTACCGCGCTGCGCTCCAACATTGTTAGTTTTGAATTAGTCTGCAAAATAAAAGAAACAAGCGTCATATCATAGTAGCCTGTCGAACAGGTGGAAAAATCAGTCTTTCCATCACAAGACAAGCCACAGGGTCTCCAGCTCTACCCTCGTAAAACCTGTCATCGTGATTAAACAACAGCACCGAAAGTTCCTCGCGGTGGCCAGCATGAATAATTCTTGATGAAGCATATAATCCAGACATGTTAGCATCAGTTAAAGAGAAAAAACAGCCAACATAGCCTCTGGGTATAATTATGCTTAATCTTAAGTATAGCAAAGCCACCCCTCGCGGATACAAAGTAAAAGGCACAGGAGAATAAAAAATATAATTATTTCTCTGCTGCTGTTCAGGCAACGTCGCCCCCGGTCCCTCTAAATACACATACAAAGCCTCATTAGCCATG-GCTTCCAGGCAAAGTACAGC-CAAGCGCAAAGCACAAGCTCTAAAGAAGCTCTAAAACACTCTCCAACCTCTCCACAATATATACACAAGCCCTAAACTGACGTAATGAGAGTAAAGTGTAAAAAATCCCGCCAAACCCAACACACACCCCGAAACTGCGTCAGCAGGGAAAAGTACAGTTTCACTTCCTCAATCCCAACAAGCGTAAC
gb|KP670858.1|  CGCTTACTGACAGGATATGAGGTAGTTTTGGGCGGATGCAAGTAAAAATTCTCCATTTTCGCGCGAAAACTGAATGAGGAAGTGAATTTCTGAGTCATTTCGCGGTTATGACAGGGTGGAGTATTTGCCGAGGGCCGAGTAGACTTTGACCGTTTACGTGGAGGTTTCGATTACCGTGTTTTTCACCTAAATTTCCGCGTACGGTGTCAAAGTCCTGTGTTTTT-ACTAGGTGTCAGCTGATCGCTAGGGTATTTAAACCTGACGAGTTCCGTCAAGAGGCCACTCTTGAGTGCCAGCGAGAAGAGTTTTCTCCTCCGCGCCGCAAGTCAGTTCTGCGCTTTGAAAATGAGACACCTGCGTTTCCTGCCACAGGAGATTATCTCCAGTGAGACCGGGATCGAAATACTGGAGTTTGTGGTAAAACCCTAATGGGAGACGACCCGGAACCGCCAGTGCAGCCTTTCGATCCACCTACGC-TGCCGATCTGTATGATTTAGAGGTAGACGGGCCTGAGGATCCCAATGAGGAAGCTGTGAATGGGTTTTTTACTGATTCTATGCTGCTAGCTGCCGATGAAGGATTGGACATAAACCCTCCTCCTGAGACCCTTGTTACCCCAGGGGTGGTTGTGGAAAGCGGCAGAGGTGGGAAAAAATTGCCTGATCTGGGAGCAGCTGAAATGGACTTGCGTTGTTATGAAGAGGGTTTTCCTCCGAGTGATGATGAAGATGGGGAAACTGAGCAGTCCATCCATACCGCAGTGAATGAGGGAGTAAAAGCTGCCAGCGATGTTTTTAAGTTGGACTGTCCGGAGCTGCCTGGACATGGCTGTAAGTCTTGTGAATTTCACAGGAATAACACTGGAATGAAAGAACTATTGTGCTCGCTTTGCTATATGAGAATGCACTGCCACTTTATTTACAGTAAGTGTATTTAAGTGAAATTTAAAGGAATAGTGTAGCTGTTTAATAACTGTTGAATGGTAGATTTATGTTTTTTACTTGTGATTTTTTGTAGGTCCTGTGTCTGATGATGAGTCACCTTCTCCTGATTCAACTACCTCACCTCCTGAAATTCAGGCGCCCGCACCTGCAAACGTATGCAAGCCCATTCCTGTAAAGCCTAAGCCTGGGAAACGCCCTGCTGTGGATAAGCTTGAGGACTTGTTGGAGGGTGGGGATGGACCTTGGACCTTAGTACCCGGAAACTACCAAGGCAATAAGTGCCCTGCAGCTGTGTTTATTTAATGTGACGTCATGTAATAAAATTATGTCAGCTGCTGAGTGTTTTATTACTTCTTGGGTGGGGACTTGGATATATAAGTAGGAGCAGATCTGTGTGGTTAGCTCACAGCAACCTGCTGCCATCCATGGAGGTTTGGGCTATCTTGGAAGACCTCAGACAGACTAGGCTACTGCTAGAAAACGCCTCGGACGGAGTCTCTGGCCTTTGGAGATTCTGGTTCGGTGGTGATCTAGCTAGGCTAGTGTTTAGGATAAAACAGGACTACAGCGTAGAATTTGAAAAGTTATTGGACGACAGTCCAGGACTTTTTGAAGCTCTTAACTTGGGTCATCAGGCTCATTTTAAGGAGAAGGTTTTATCAGTTTTAGATTTTTCTACTCCTGGTAGAACTGCTGCTGCTGTAGCTTTTCTTACTTTTATATTGGATAAATGGATCCGCCAAACTCACTTCAGCAAGGGATACGTTTTGGATTTCATAGCAGCAGCTTTGTGGAGAACATGGAAGGCTCGCAGGATGAGGACAATCTTAAATTACTGGCCAGTGCAGCCTCTAGGAGTAGCAGGGATACTGAGACACCCACCGACCATGCCAGCGGTTCTGCAGGAGGAGCAGCAGGAGGACAATCCGAGAGCCGGCCTGGACCCTCCGGTGGAGGAGTAGCTGACCTGTTTCCTGAACTGCGACGGGTGCTTACTAGGTCTACGACCAGTGGACAGAACAGAGGCATTAAGAGGGAGAGGAATCCTAGTGGGAATAATTCAAGAACCGAGTTGGCTTTAAGTTTAATGAGCCGCAGGCGTCCTGAAACTGTTTGGTGGCATGAGGTTCAGAGCGAAGGCAGGGATGAAGTTTCAATATTGCAGGAGAAATATTCACTAGAACAACTTAAGACCTGTTGGTTGGAACCTGAGGATGATTGGGAGGTGGCCATTAGGAATTATGCTAAGATATCTCTGAGGCCTGATAAACAATATAGAATTACTAAGAAGATTAATATTAGAAATGCATGCTACATATCAGGGAATGGGGCAGAGGTTATAATAGATACACAAGATAAAGCAGCTTTTAGATGTTGTATGATGGGTATGTGGCCAGGGGTTGTCGGCATGGAAGCAGTAACACTTATGAATATTAGGTTTAGAGGGGATGGGTATAATGGCATTGTATTTATGGCTAACACTAAGCTGATTCTACATGGTTGTAGCTTTTTTGGGTTTAATAATACGTGTGTAGAAGCTTGGGGGCAAGTTAGTGTGAGGGGTTGTAGTTTTTATGCATGCTGGATTGCAACATCAGGTAGGGTCAAGAGTCAGTTGTCTGTGAAGAAATGCATGTTTGAGAGATGTAATCTTGGCATACTGAATGAAGGTGAAGCAAGGATCCGCCACTGCGCAGCTACAGAAACTGGCTGCTTCATTCTAATAAAGGGAAATGCCAGTGTGAAGCATAATATGATCTGTGGACATTCGGATGAGAGGCCTTATCAGATGCTGACCTGCGCTGGTGGACATTGCAATATTCTTGCTACTGTGCATATCGTTTCACATGCACGCAAGAAATGGCCTGTATTTGAACATAATGTGATTACCAAGTGCACCATGCACATAGGTGGTCGCAGGGGAATGTTTATGCCTTACCAGTGTAACATGAATCATGTGAAGGTAATGTTGGAACCAGATGCCTTTTCCAGAGTGAGCTTAACAGGAATCTTTGATATGAATATTCAACTATGGAAGATCCTGAGATATGATGACACTAAACCGAGGGTGCGCGCATGCGAATGCGGAGGCAAGCATGCTAGATTCCAGCCGGTGTGCGTGGATGTGACTGAAGACCTGAGACCCGATCATTTGGTGCTTGCCTGCACTGGAGCGGAGTTCGGTTCCAGTGGTGAAGAAACTGACTAAAGTGAGTAGTGGGGCAAGATGTGGATGGGGACTTTCAGGTTGGTAAGGTGGACAGATTGGGTAAATTTTGTTAATTTCTGTCTTGCAGCTGCCATGAGTGGAAGCGCTTCTTTTGAGGGGGGAGTATTTAGCCCTTATCTGACGGGCAGGCTCCCACCATGGGCAGGAGTTCGTCAGAATGTCATGGGATCCACTGTGGATGGGAGACCCGTCCAGCCCGCCAATTCCTCAACGCTGACCTATGCCACTTTGAGTTCGTCACCATTGGATGCAGCTGCAGCCGCCGCCGCTACTGCTGCCGCCAACACTATCCTTGGAATGGGCTATTACGGAAGCATCGTTGCCAATTCCAGTTCCTCTAATAACCCTTCAACCCTGGCTGAGGACAAGCTACTTGTTCTGTTGGCTCAGCTCGAGGCCTTCCAACGCTAGGCGAACTGTCTAAGCAGGTGGCCCAGTTGCGTGAGCAAACTGAGTCTGCTGTTGCTACAGCAAAGTCTAAATAAAGATCTCAAATCAATAAATAAAGAAATACTTGTCATAAAAACAAATGAATGTTTATTTGATTTTTCGCGCGCGGTATGCCCTGGACCATCGGTCTCGATCATTGAGAACTCGGTGGATCTTTTCCAGTACCCTGTAAAGGTGGGATTGAATGTTTAGATACATAGGCATTAGTCCGTCTCGGGGGTGGAGATAGCTCCATTGAAGAGCCTCTTGCTCCGGGGTAGTGTTATAAATCACCCAGTCATAGCAAGGTCGGAGTGCATGGTGTTGCACAATATCTTTTAGGAGCAGACTAATTGCAACGGGGAGGCCCTTAGTGTAGGTGTTTACAAATCTATTGAGCTGGGACGGGTGCATCCGGGGTGAAATTATATGCATTTTGGACTGGATCTTGAGGTTGGCAATGTTGCCGCCTAGATCCCGTCTCGGGTTCATATTGTGCAGGACCACTAAGACAGTGTATCCGGTGCACTTGGGAAATTTATCATGCAGCTTAGAGGGAAAAGCATGAAAAAATTTGGAGACGCCTTTGTGACCCCCCAGATTCTCCATGCACTCATCCATAATGATAGCGATGGGGCCGTGGGCAGCGGCACGGGCGAACACGTTCCGGGGGTCTGAAACATCATAGTTATGCTCCTGAGTCAGGTCATCATAAGCCATTTTAATAAACTTTGGGCGGAGGGTGCCAGATTGGGGGATGAAAGTTCCCTCTGGCCCGGGAGCATAGTTCCCCTCACATATTTGCATTTCCCAGGCTTTCAGTTCAGAGGGGGGGATCATGTCCACCTGCGGGGCTATAAAAAATACCGTTTCTGGAGCCGGGGTGATTAACTGGGATGAAAGCAAATTCCTAAGCAGCTGAGACTTGCCGCACCCAGTGGGACCGTAAATGACCCCAATTACGGGTTGCAGATGGTAGTTTAGGGAGCGACAGCTGCCGTCCTCCCGGAGTAGGGGGGCCACTTCGTTCATCATTTCCCTTACATAGATATTTTCCCGCACCAAGTCCGTTAGGAGGCGCTCTCCCCCAAGGGATAGAAGCTCCTGGAGCGAGGAGAAGTTTTTCAGCGGCTTCAGCCCGTCAGCCATGGGCATTTTGGAAAGAGTCTGTTGCAAGAGCTCGAGCCGGTCCCAGAGCTCGGTGATGTGCTCTATGGCATCTCGATCCAGCAGACCTCCTCGTTTCGCGGGTTGGGACGGCTCCTGGAGTAGGGAATCAGACGATGGGCGTCCAGCGCTGCCAGGGTCCGATCCTTCCATGGTCGCAGCGTCCGAGTCAGGGTTGTTTCCGTCACGGTGAATGGGTGCGCGCCTGGTTGGGCGCTTGCGAGGGTGCGCTTCAGACTCATCCTGCTGGTCGAGAACCGCTGCCGATCGGCGCCCTGCATGTCGGCCAGGTAGCAGTTTACCATGAGTTCGTAGTTGAGCGCCTCGGCCGCGTGGCCTTTGGCACGGAGCTTACCTTTGGAAGTTTTATGGCAGGCGGGGCAGTAGATACATTTGAGGGCATACAGCTTGGGCGCGAGGAAAATGGATTCGGGGGAGTATGCATCCGCACCGCAGGAGGCGCAGACGGTTTCGCACTCCACGAGCCAGGTCAGATCCGGCTCATCGGGGTCAAAAACAAGTTTTCCGCCATGTTTTTTGATGCGTTTCTTACCTTTGGTTTCCATGAGGTCGTGTCCCCGCTGGGTGACAAAGAGGCTGTCCGTGTCCCCGTAGACCGACTTTATGGGCCTGTCCTCGAGCGGAGTGCCTCGGTCCTCTTCGTAGAGGAACCCAGCCCACTCTGATACAAAAGCGCGTGTCCAGGCCAGCACAAAGGAGGCCACGTGGGAGGGGTAGCGGTCGTTGTCAACCAGGGGGTCCACCTTCTCTACGGTATGTAACCATGTCCCCCTCCTCCACATCCAAGAATGTGATTGGCTTGTAAGTGTAGGCCACGTGACCAGGGGTCCCCGCCGGGGGGGTATAAAAGGGGGCGGGCCTCTGTTCGTCCTCACTGTCTTCCGGATCGCTGTCCAGGAGCGCCAGCTGTTGGGGTAGGTATTCCCTCTCGAAGGCGGGCATGACCTCTGCACTCAGGTTGTCAGTTTCTAGGAACGAGGAGGATTTGATATTGACAGTACCAGCAGAGATGCCTTTCATAAGACTCTCGTCCATTTGGTCAGAAAACACAATCTTCTTGTTGTCCAGCTTGGTAGCAAATGATCCATAGAGGGCATTGGATAGAAGCTTGGCGATGGAGCGCATGGTTTGGTTCTTTTCCTTGTCCGCGCGCTCCTTGGCGGCGATGTTAAGCTGGACGTACTCGCGCGCCACACATTTCCATTCAGGGAAGATGGTTGTCAGTTCATCCGGAACTATTCTGACTCGCCATCCCCTATTGTGCAGGGTTATCAGATCCACACTGGTGGCCACCTCGCCTCGGAGGGGCTCATTGGTCCAGCAGAGTCGACCTCCTTTTCTTGAACAGAAAGGGGGGAGGGGGTCTAGCATGAGCTCATCAGGGGGGTCCGCATCTATGGTAAATATTCCCGGTAACAAATCTTTGTCAAAATAGCTAATGGTGGTGGGATCATCCAAGGTCATCTGCCATTCTCGAACTGCCAGCGCGCGCTCATAGGGGTTAAGAGCCCAGGGCATGGGGTGGGTGAGCGCGGAGGCATACATGCCACAGATATCGTATACATAGAGGGGCTCTTCGAGGATGCCGATGTAAGTGGGATAACAGCGCCCCCCTCTGATGCTTGCTCGCACATAGTCATAGAGTTCATGTGAGGGGGCGAGAAGACCCGGGCCCAGATTGGTGCGGTTGGGTTTTTCCGCCCTGTAAACGATCTGGCGAAAGATGGCATGGGAATTTGAAGAGATAGTAGGTCTCTGGAATATGTTAAAATGGGCATGAGGTAGGCCTACAGAGTCCCTTATGAAGTGGGCATATGACTCTTGCAGCTTGGCTACCAGCTCGGCGGTGACGAGTACATCCAGGGCACAGTAGTCGAGAGTTTCCTGGATGATGTCATAACGCGGTTGGCTTTTCTTTTCCCACAGCTCGCGGTTGAGAAGGTATTCTTCGCGATCCTTCCAGTACTCTTCGAGGGGAAACCCGTCTTTTTCTGCACGGTAAGAGCCCAACATGTAGAACTGATTGACTGCCTTGTAGGGACAGCATCCCTTCTCCACTGGGAGAGAGTATGCTTGGGCTGCATTGCGCAGCGAGGTATGAGTGAGGGCAAAAGTGTCCCTGACCATGACTTTGAGGAATTGATACTTGAAGTCCATGTCATCACAGGCCCCCTGTTCCCAGAGTTGGAAGTCCACCCGCTTCTTGTAGGCGGGGTTGGGCAAAGCGAAAGTAACATCATTGAAGAGGATCTTGCCGGCCCTGGGCATGAAATTTCGGGTGATTCTGAAAGGCTGAGGGACCTCTGCTCGGTTATTGATAACCTGAGCGGCCAAGACGATCTCATCAAAGCCATTGATGTTGTGCCCCACTATGTACAGTTCTAAGAATCGAGGGGTGCCCCTGCATGAGGCAGCTTCTTGAGTTCTTCAAAAGTGAGATCTGTAGGGTCAGTGAGAGCATAGTGTTCGAGGGCCCATTCGTGCACGTGAGGGTTCGCTTTGAGGAAGGAGGACCAGAGGTCCACTGCCAGTGCTGTTTGTAACTGGTCCCGGTATTGACGAAAATGCTGCCCGACTGCCATTTTTTCTGGGGTGACGCAATAGAAGGTTTGGGGGTCCTGCCGCCAGCGATCCCACTTAAGTTTCATGGCGAGGTCATAGGCGATGTTGACGAGCCGCTGGTCTCCAGAGAGTTTCATGACCAGCATGAAGGGGATTAGCTGCTTGCCAAAGGACCCCATCCAGGTGTAGGTTTCCACATCGTAGGTGAGGAAGAGCCTTTCTGTGCGAGGATGAGAGCCAATCGGGAAGAACTGGATCTCCTGCCACCAGTTGGAGGAATGGCTGTTGATGTGATGGAAGTAGAACTCCCTGCGACGCGCCGAGCATTCATGCTTGTGCTTGTACAGACGGCCGCAGTACTCGCAGCGATTCACGGGATGCACCTCATGAATGAGTTGTACCTGACTTCCTTTGACGAGAAATTTCAGTGGAAAATTGAGGCCTGGCGTTTGTACCTGGCGCTCTACTATGTTGTCTGCATCGGCATGACCATCTTCTGTCTCGATGGTGGTCATGCTGACGAGCCCTCGCGGGAGGCAAGTCCAGACCTCGGCGCGGCAGGGGCGGAGCTCGAGGACGAGAGCGCGCAGGCCGGAGCTGTCCAGGGTCCTGAGACGCTGCGGAGTCAGGTTAGTAGGCAGTGTCAGGAGATTGACTTGCATGATCTTTTCGAGGGCGTGAGGGAGGTTCAGATGGTACTTGATCTCCACGGGTCCGTTGGTGGAGATGTCAATGGCTTGCAGGGTTCCGTGCCCCTTGGGCGCTACCACCGTGCCCTTGTTTTTCCTTTTGGGCGGCGGTGGCTCTGTTGCTTCTTGCATGTTTAGGAGCGGTGTCGAGGGCGCGCACCGGGCGGCAGGGGCGGCTCGGGACCCGGCGGCATGGCTGGCAGTGGTACGTCGGCGCCGCGCGCGGGTAGGTTCTGGTACTGCGCCCTGAGAAGACTCGCATGTGCGACGACGCGGCGGTTGACATCCTGGATCTGACGCCTCTGGGTGAAAGCTACCGGCCCCGTGAGCTTGAACCTGAAAGAGAGTTCAACAGAATCAATCTCGGTATCGTTGACGGCGGCTTGCCTAAGGATTTCTTGCACGTCGCCAGAGTTATCCTGGTAGGCGATCTCGGCCATGAACTGCTGGATCTCTTCCTCTTGAAGATCTCCGCGGCCCGCTCTCTCGACGGTGGCCGCGAGGTCGTTGGAGATGCGCCCAATGAGTTGAGAGAATGCATTCATGCCCGCCTCGTTCCAGACGCGGCTGTAGACCACAGCCCCCACGGGATCTCTCGCGCGCATAACCACCTGGGCGAGGTTAAGCTCTACGTGGCGGGTGAAGACCGCATAGTTGCATAGGCGCTGGAAAAGGTAGTTGAGTGTGGTGGCGATGTGCTCGGTGACGAAGAAATACATGATCCATCGTCTCAGCGGCATCTCGCTGACATCGCCCAGCGCTTCCAAGCGCTCCATGGCCTCGTAGAAGTCCACGGCAAAGTTGAAAAACTGGGAGTTACGCGCGGACACGGTCAACTCCTCTTCCAGAAGACGGATGAGTTCGGCAATGGTGGTGCGCACCTCGCGCTCGAAATCCCCCGGGATTTCTTCCTCAATCTCTTCTTCTTCCACTAACATCTCTTCCTCTTCAGGTGGGGCTGCAGGAGGAGGGGGAACGCGGCGACGCCGGCGGCGCACGGGCAGACGGTCGATGAATCTTTCAATGACCTCTCCGCGGCGGCGGCGCATGGTCTCGGTGACGGCACGACCGTTCTCCCTGGGTCTCAGAGTGAAGACGCCTCCGCGCATCTCCCTGAAGTGGTGACTGGGAGGCTCTCCGTTGGGCAGGGACACCGCGCTGATTATGCATTTTATCAATTGCCCCGTAGGTACTCCGCGCAAGGACCTGATCGTTTCAAGATCCACGGGATCTGAAAACCTTTCGACGAAAGCGTCTAACCAGTCGCAATCGCAAGGTAGGCTGAGCACTGTTTCTTGCGGGCGGGGGCGGCTAGACGCTCGGTCGGGGTTCTCTCTTTCTTTTCCTTCCTCCTCTTGGGAGGATGAGACGATGCTGCTGGTGATGAAATTAAAATAGGCAGTTTTGAGACGGCGGATGGTGGCGAGGAGCACCAGGTCTTTGGGTCCGGCTTGTTGGATGCGCAGGCGATGGGCCATTCCCCAAGCATTATCCTGACATCTGGCCAGATCTTTATAGTAGTCTTGCATGAGTCGTTCCACGGGCACTTCTTCTTCGCCCGCTCTGCCATGCATGCGAGTGATCCCAAACCCGCGCATGGGCTGGACAAGTGCCAGGTCCGCTACAACCCTTTCGGCGAGGATGGCTTGCTGCACCTGGGTGAGGGTGGCTTGGAAGTCGTCAAAGTCTACAAAGCGGTGGTAGGCCCCGGTGTTGATTGTGTAGGAGCAGTTGGCCATGACTGACCAGTTGACTGTCTGGTGCCCAGGGCGCACGAGCTCGGTGTACTTGAGGCGCGAGTATGCGCGGGTGTCAAAGATGTAATCGTTGCAGGTGCGCACCAGGTACTGGTAGCCGATGAGAAAGTGTGGCGGTGGCTGGCGGTACAGGGGCCATCGCTCTGTAGCCGGGGCTCCGGGGGCAAGGTCTTCCAGCATGAGGCGGTGGTAACCGTAGATGTACCTGGACATCCAGGTGATACCGGAGGCGGTGGTGGATGCCCGCGGGAACTCGCGTACGCGGTTCCAGATGTTGCGCAGCGGCATGAAGTAGTTCATGGTAGGCACGGTTTGGCCCGTAAGACGTGCACAGTCGTTGATGCTCTAGACATACGGGCAAAAACGAAAGCGGTCAGCGGCTCGTCTCCGTGGCCTGGAGGCTAAGCGAACGGGTTGGGCTGCGCGTGTACCCCGGTTCGAATCTCGGATCAGGCTGGAGCCGCAGCTAACGTGGTACTGGCACTCCCGTCTCGACCCAGGCCTGCACAAAACCTCCAGGATACGGAGGCGGGTCGTTTTTTTGCTTTTTCCTGGATGGGAGCCAGTGCTGCGTCAAGCTTTAGAACACTCAGTTCTCGGGGCTGGGAGTGGCTCGCGCCCGTAGTCTGGAGAATTAATCGCCAGGGTTGCGTTGCGGTGTGCCCCGGTTCGAGTCTTAGCGCGCCGGATCGGCCGGTTTCCGCGACGTTTCTAAGACCCCGTCAGCCGACTTCTCCAGTTTACGGGAGCGAGCCCTCTTTTTTTTTGTTTTTTGTTGCCCAGATGCATCCCGTGCTGCGACAGATGCGCCCCCAGCAACAGCCCCCTTCTCAGCAGCAGCTACAACGACAGCCACAAAAGGCTCTTCCTGCTCCTGTAACTACTGCGGCTGCAGCCGTCAGCGGCGCGGGACAGCCCGCCTATGATCTGGAGTTGGAAGAGGGCGAGGGACTGGCGCGCCTGGGCGCACCATCGCCCGAGCGGCACCCGCGGGTGCAACTGAAAAAGGACTCTAGCGAGGCGTACGTGCCCCAGCAGAACCTGTTCAGGGACAGGAGCGGTGAGGAGCCAGAGGAGATGCGAGCATCTCGATTTAACGCGGGTCGCGAGCTGCGCCACGGTCTGGATCGAAGACGGGTGCTGCAAGACGAGGATTTTGAGGTCGATGAAGTGACAGGGATCAGCCCAGCTAGGGCACATGTGGCCGCGGCCAACCTAGTCTCAGCCTACGAGCAGACCGTGAAGGAGGAGCGCAACTTCCAAAAATCTTTTAACAACCATGTGCGCACCCTGATCGCCCGCGAGGAAGTGACCCTGGGTCTGATGCATCTGTGGGACCTGATGGAGGCTATCACACCGCACCCTGACAGCTCAGCTGTTTCTGGTGGTTCAACATAGCAGGGACAACGAGGCATTCAGGGAGGCGTTGTTGAACATCACCGAGCCTGATGGGAGATGGCTGTATGATCTGATCAACATCCTGCAAAGTATTATAGTGCAGGAACGTAGCCTGGGTTTGGCTGAGAAAGTGGCAGCTATCAACTACTCGGTCTTGAGCCTGGGCAAATACTACGCTCGCAAGATCTACAAGACCCCCTACGTACCCATAGACAAGGAGGTAAAGATAGATGGGTTTTACATGCGCATGACTCTCAAGGTGCTGACTTTGAGCGACGATCTGGGGGTGTATCGCAATGACAGGATGCACCGTGCGGTGAGCGCCAGCAGGAGGCGCGAGCTGAGCGACAGAGAACTTATGCACAGCTTGCAAAGAGCTCTAACGGGGGCTGGGACCGATGGGGAGAACTACTTTGACATGGGAGCGGACTTGCAATGGCAACCCAGTCGCAGGGCCATGGAGGCTGCAGGGTGTGAGCTTCCTTACATAGAAGAGGTGGATGAAGTCGAGGACGAGGAGGGCGAGTACTTGGAAGACTGATGGCGCGACCCGTATTTTTGCTAGATGGAACAGCAGCAGGCACCGGACCCCGCAATGCGGGCGGCGCTGCAGAGCCAGCCGTCCGGCATTAACTCCTCGGACGATTGGACCCAGGCCATGCAACGCATAATGGCGCTGACGACCCGCAACCCCGAAGCCTTTAGACAGCAACCCCAGGCCAACCGCCTTTCGGCTATACTGGAGGCCGTAGTACCCTCCCGCTCCAACCCCACCCACGAGAAGGTCCTGGCTATCGTGAACGCGCTGGTGGAGAACAAGGCCATCCGTCCCGATGAGGCCGGGCTGGTATACAATGCTCTCTTGGAGCGCGTGGCCCGTTACAACAGCAGCAACGTGCAGACCAACCTGGACCGGATGGTGACCGATGTGCGCGAGGCCGTGTCTCAGCGCGAGCGGTTCCAGCGCGACGCCAACTTGGGATCGTTGGTAGCGCTAAACGCTTTCCTCAGCACCCAGCCCGCTAACGTGCCCCGTGGTCAGCAAGACTATACAAACTTTTTGAGTGCATTGAGACTCATGGTAGCTGAGGTGCCTCAGAGCGAGGTGTACCAGTCCGGGCCAGATTACTTCTTCCAGACCAGCAGACAGGGCTTGCAGACAGTGAACCTGACTCAGGCTTTCAAGAACCTGAAGGGTCTCTGGGGAGTGCACGCCCCAGTAGGGGATCGCGCGACCGTGTCTAGCTTGCTGACTCCCAACTCCCGCCTGCTGCTGCTGCTGGTATCCCCCTTTACTGACAGCGGTAGCATTGACCGCAACTCGTATGGGCTACCTGCTTAACCTGTATCGCGAGGCCATAGGGCAGAGCCAGGTGGACGAAACCATCAA-GAAATCACCCAAGTGAGCCGCGCCCTGGGTCAGGAAGACACGGGCAGTTTGGAAGCCACCCTGAACTTCTTGCTAACCAACCGGTCGCAGAAGATCCCTCCTCAGTATGCGCTTACCGCTGAGGAGGAGCGAATCCTCAGATACGTGCAACAGAGCGTTGGACTGTTTCTGATGCAGGAGGGGGCGACACCTACCGCCGCGCTGGACATGACAGCTCGAAACATGGAGCCCAGCATGTATG-CTAGTGGCTTCATTAACAAACTGCTGGACTACCTGCACAGGGCGGCCGCCATGAACTCTGATTATTTCACCAATGCTATCCTGAACCCACACTGGCTGCCCCCACCTGGTTTCTACACTGGCGAGTACGACATGCCCGACCCCAATGACGGGTTCCTGTGGGACGATGTGGACAGCAGCATATTCTCCCCGCCTCCCGGTTATACAGTTTGGAAGAAGGAAGGGGGCGATAGAAGACACTCTTCCGTGTCGCTGTCCACAACGGCTGGTGCTGCCGCGACCGTGCCCGAAGCTGCAAGTCCTTTCCCTAGCTTGCCCTTTTCACTAAACAGCGTTCGCAGCAGTGAACTGGGGAGAATAACCCGCCCGCGCTTGATGGGCGAGGATGAGTACTTGAATGACTCTTTGTTGAGGCCAGAGAGGGAAAAGAATTTCCCCAACAATGGAATAGAGAGCCTGGTGGATAAGATGAGTAGATGGAAGACCTATGCGCAGGATCACAGAGACGAGCCCAAAATCTTGGGGGCTACAAGCAGACCGACCCGTAGACGCCAGCGCCACGACAGACAGATGGGTCTTGTGTGGGACGATGAGGACTCTGCCGATGATAGCAGCGTGTTGGACTTGGGTGGAAGAGGAGGGGGCAACCCGTTCGCTCATCTGCGTCCCAGATTCGGGCGCATGTTGTAAAAGTGAAAGTAAAATAAAAATGCAACTCACCAAGGCCATGGCGACCGAGCGTGCGTTCGTTCTTTTTTGTTATCTGTGTTTAGTACGATGAGGAGACGAGCCGTGCTAGGCGGAGCGGTGGTGTATCCGGAGGGTCCTCCTCCTTCTTACGAGAGCGTGATGCAGCAACAGGCGGCGATGCTACAGCCCCCACTGGAGGCTCCCTTCGTACCCCCGCGGTACCTGGCGCCTACGGAAGGGAGAAACAGCATTCGTTACTCGGAGCTGTCGCCTCTGTACGATACCACCAAGTTGTATCTGGTGGACAACAAGTCGGCGGACATTGCCTCCCTGAACTATCAGAACGACCACAGCAACTTCCTGACCACGGTGGTGCAGAACAATGACTTTACCCCCACGGAGGCTAGCACCCAGACCATCAACTTTGACGAGCGGTCGCGATGGGGCGGTCAGCTGAAGACCATCATGCACACCAACATGCCCAACGTGAACGAGTACATGTTCAGCAACAAGTTCAAGGCGAGGGTGATGGTGTCCAGAAAAGCTCCTGAAGGTGTTATAGTAAATGACACCTATGATCATAAAGAGGATATCTTAAAGTATGAGTGGTTTGAGTTCACTTTACCAGAAGGCAACTTCTCAGCCACCATGACCATTGACCTGATGAACAATGCCATCATTGACAACTACCTGGAAATTGGCAGACAAAATGGAGTGCTGGAAAGTGACATTGGTGTTAAGTTTGACACTAGAAACTTTAGGCTCGGGTGGGACCCCGAAACTAAGTTGATTATGCCAGGAGTCTACACTTATGAGGCATTCCATCCTGACATTGTATTGCTGCCTGGTTGCGGGGTAGACTTTACTGAAAGCCGACTTAGCAACTTGCTTGGCATCAGGAAAAGACATCCATTCCAGGAGGGTTTCAAAATCATGTATGAAGATCTTGAAGGGGGTAATATTCCTGCCCTTTTGGATGTCACTGCCTATGAGGAAAGCAAAAAGGATACCACTACTGAAACAACCACACTGGCTGTTGCAGAGGAAACTAGTGAAGATAATAATATAACTAGAGGAGATACTTATATAACTGAAAAACAAAAACGTGAAGCTGCAGCTGCTGAAGTTAAAAAAGAGTTAAAGATCCAACCTCTAGAAAAAGACAGCAAGAGTAGAAGCTACAATGTCTTGGAAGACAAAATCAACACGGCCTACCGCAGCTGGTACCTGTCCTACAATTACGGTACCCCGAGAAAGGAATAAGGTCTTGGACACTGCTTACCACTTCAGATGTCACCTGTGGGGCAGAGCAGGTCTACTGGTCGCTCCCTGACATGATGCAAGACCCAGTCACCTTCCGCTCCACAAGACAAGTCAACAACTACCCAGTGGTGGGTGCAGAGCTTATGCCCGTCTTCTCAAAGAGTTTCTACAATGAGCAAGCCGTGTACTCTCAGCAGCTCCGACAGGCCACTTCGCTCACGCACGTCTTCAACCGCTTCCCTGAGAACCAGATCCTCATCCGCCCGCCGGCGCCCACAATTACCACCGTCAGTGAAAACGTTCCTGCTCTCACAGATCACGGGACCCTGCCGTTACGCAGCAGTATCCGGGGAGTCCAGCGCGTGACCGTTACTGACGCCAGACGCCGCACCTGTCCCTACGTTTACAAGGCCCTGGGCATAGTCGCGCCGCGCGTTCTTTCAAGCCGCACTTTCTAAAAAAATGTCCATTCTCATCTCGCCCAGTAATAATACCGGTTGGGGACTGTATGCGCCCACCAAGATGTATGGAGGCGCCCGCATACGCTCTACCCAGCACCCTGTGCGCGTTCGCGGTCATTTCCGCGCTCCATGGGGCGCACTCAAGGGTCGTACCCGCACTCGGACCACGGTCGATGATGTGATCGACCAGGTGGTCGCCGATGCTCGTAATTATACTCCTACTGCGCCTACATCTACTGTGGATGCAGTTATTGACAGTGTGGTGGCAGACGCCCGCGCCTATGCTCGCCGGAAGAGCCGAAGGAGGCGCATTGCCAGGCGCCACAGGGCTACTACCGCCATGCGAGCTGCAAAAGCTATTCTGCGGAGGGCCAAACGTGTGGGGCGAAGAGCCATGCTTAGAGCGGCCAGACGCGCGGCTTTAGGTGCCAGCAGCGGCAGGTCCCGCAGGCGCGCGGCCACGGCGGCAGCAGCGGCCATTGCCAACATGGCCCAACCGCGAAGAGGCAATGTGTACTGGGTGCGTGATGCCACTACCGGCCAGCGCGTGCCCGTGCGCACCCGCCCCCCTCGCACTTAGAAGATACTGAGCAGTCTCCGATGTTGTGTCCCAGCGGCAAGTATGTCCAAGCGCAAATACAAGGAAGAGATGCTCCAGGTCATCGCGCCTGAAATCTACGGTCCACCGGTGAAGGATGAAAAAAAGCCCCGCAAAATCAAGCGGGTCAAAAATAACAAAAAGGAAGAAGATGACGATGATGGGCTGGTGGAGTTTGTGCGCGAGTTCGCCCCAAGACGGCGCGTGCAGTGGCGCGGGCGCAAAGTGCGTCAAGTGCTCAGACCCGGAACCACTGTGGTTTTTACACCTGGCGAGCGTTCCAGCACTACTTTTAAACGGTCCTATGATGAGGTGTACGGGGATGACGATATTCTTGAGCAGGCGGCAGACCGCCTTGATGAGTTTGCTTATGGCAAGCGCACTAGATCCAGTCCCAAAGAGGAGGCTGTGTCCATTCCCTTGGATCATGGAAATCCCACCCCCAGCCTCAAACCAGTCACCTTGCAGCAAGTGCTGCCCGTGCCTGCGCGGAGAGGCGTAAAGCGCGAGGGTGAGGACCTATATCCTACCATGCAGCTAATGGTGCCCAAGCGCCAGAGGCTAGAAGACGTACTGGAGAAAATGAAAGTGGATCCCGATATCCAGCCTGAGGTCAAAGTAAGACCTATCAAGGAAGTGGCGCCAGGTTTGGGAGTACAAACCTTCGACATCAAGATTCCCACCGAGTCCATGGAAGTGCAGACCGAACCTGCAAAACCCACAACCACCTCAATTGAGGTGCAAACGGAACCCTGGACGCCCGCGCCCGTTGTCGCCCCCAGCACCACTCGAAGATCACGACGAAAGTACGGCCCAGCAAGTCTTCTAATGCCCAACTATGCTCTGCACCCATCCATCATTCCCACTCCGGGTTACAGAGGCACTCGCTACTATCGAAACCGGAGCAACACCTCTCGCCGCCGCAAACCACCTGCAAGTCGCACTCGCAGTCGCCGCCGCCGCAACACTGCCAGCAAAGTGACTCCCGCCGCCCTGGTGCGGAGAGTGTACCGCGATGGTCGCGCTGAACCTCTGACGCTGCCGCGCGCGCGCTACCATCCAAGCCCACTTAATGACTGTTGACGCTGCCTCCTTGCAGATATGGCCCTCACTTGCCGCCTTCGCGTCCCCATTACTGGCTACCGAGGAAGAAACTCGCGCCGTAGAAGGATGTTGGGGCGAGGGATGCGCCGCCACAGACGAAGGCGCGCTATCAGCAGACGATCCATCATCGCCGCAGCGATCGGGGCGATACCAGGCATAGCTTCCGTGGCGGTTCAGGCCTCGCAGCGCCACTAACATTGGAAAAAACTTATAAATAAAAAATAGAATGGACTCTGACGCTCCTGGTCCTGTGACTATGTTTTTGTAGAGATGGAAGACATCAATTTTTCATCCCTGGCTCCGCGACACGGCACGAGGCCGTACATGGGCACCTGGAGCGACATCGGCACGAGCCAACTGAACGGGGGCGCCTTCAATTGGAGCAGTATCTGGAGCGGGCTTAAAAATTTTGGCTCGACCGTAAAAACCTATGGGAACAAAGCTTGGAACAGCAGCACAGGGCAGGCTCTGAGAAATAAGCTTAAGGAACAAAACTTCCAACAGAAGGTGGTCGATGGGATCGCCTCTGGTATTAACGGCGTAGTGGATTTGGCCAACCAGGCTGTACAAAAACAGATAAACAGCCGCCTGGACCCGCCGCCCGCAACCCCTGGTGAAATGGAAGTGGAGGAAGAACTTCCTCCGCTGGAAAAGCGGGGCGACAAGCGTCCGCGACCCGAGCTGGAGCAGACGCTGGTGACGCGCGCAGACGAGCCCCCTTCATACGAGGAGGCAGTAAAGCTCGGAATGCCCACTACCAGGCCTGTAGCTCACATGGCTACCGGGGTAATGAAACCTTCTCAGACACATCGACCCGCCACCTTGGACTTGCCTCCTCCCCCTGCTTCTGCGGCACCTGTTCCCAAACCTGTCGCTACCAGAAAGCCCACCGCCGTACAGCCCGTCGCCGTAGCCAGACCGCGTCCTGGGGGCACACCGCGCCCGAAAGCAAACTGGCAAAGTACTCTGAACAGCATCGTGGGTCTGGGCGTGCAGAGTGTAAAGCGCCGTCGCTGCTATTAATTAAATATGGAGTAGCGCTAACTTGCTTGTCTGTGTGTATGTATCATCACCACGCCGCCGCAGCAGAGGAGAAAGGAAGAGGTCGCGCGCCGAGGCTGAGTTGCTTTCAAGATGGCCACCCCATCGATGATGCCCCAATGGGCATACATGCACATCGCCGGACAGGATGCTTCGGAGTACCTGAGTCCGGGTCTGGTGCAGTTCGCCCGTGCAACAGACACCTACTTCAGTATGGGGAACAAGTTTAGAAACCCCACAGTGGCGCCCACCCACGATGTGACCACCGACCGTAGCCAGCGACTGATGCTGCGCTTCGTGCCCGTTGACCGGGAGGACAACACT-CTTACAAAGTGCGGTACACCCTCGCCGTGGGCGACAACAGAGTGCTTGACATGGCCAGCACATTCTTTGACATTAGGGGGGTGCTTGATAGAGGTCCTAGCTTCAAGCCATATTCCGGCACAGCTTACAATTCACTGGCTCCTAAGCGCGCCTACCATCTCAGTGGATAGTTACAACGGGAGAAGACAATGCCACCACATACACATTTGGCATTGCTTCCACGAAGGGAGACAATATTACTAAGGAAGGTTTAGAAATTGGGAAAGACATTACTGCAGACAACAAGCCCATTTATGCCGATAAAACATATCAGCCAGAGCCTCAAGTTGGAGAAGAATCATGGACTGATATTGATGGAACAAATGAAAAATTTGGAGGTAGAGCTCTTAAACCAGCTACTAAAATGAAGCCATGCTACGGGTCTTTTGCAAGACCTACAAACATAAAAGGGGGCCAAGCTAAAAACAGAAAAGTAACACCAACCGAAGGAGATGTTGAAGCTGAGGAGCCAGATATTGATATGGAATTTTTTGATGGTAGAGAAGCTGCTGACGCTTTTTCGCCTGAAATTGTGCTTTACACGGAAAATGTCAATTTGGAAACTCCAGACAGCCATGTGGTATACAAGCCAGGAACTTCTGATGGTAACTCTCATGCAAATTTGGGTCAACAAGCCATGCCTAACAGACCCAATTACATTGGCTTCAGGGATAACTTTGTAGGTCTTATGTACTACAACAGTACTGGAAATATGGGAGTTTTGGCCGGCCAAGCATCACAACTGAATGCAGTGGTTGACTTGCAGGACAGAAACACTGAACTGTCATATCAGCTTTTGCTTGATTCTCTGGGAGACAGAAGCAGATACTTCAGCATGTGGAATCAGGCTGTGGACAGCTATGATCCCGATGTTCGTATTATTGAAAATCATGGCGTCGAGGATGAACTGCCTAATTACTGTTTTCCTCTGGATGGCATAGGACCAGGGAACAAATATCAAGGCATTAAACCTAGAGACACTGCATGGGAAAAAGATACTAAAGTTTCTACAGCTAATGAAATAGCCATAGGCAACAATCAGGCTATGGAAATTAATATCCAAGCTAATCTTTGGAGAAGTTTTCTGTACTCCAATGTGGCTTTGTACCTTCCAGATGTTTACAAGTACACGCCAACTAACATTACTCTGCCCGCTAACACCAACACCTATGAGTACATGAACGGGCGAGTGGTTTCCCCATCTCTGGTCGATTCATACATCAACATTGGCGCCAGGTGGTCTCTTGACCCAATGGACAATGTGAATCCATTTAACCACCACCGCAATGCTGGCCTACGCTACCGGTCCATGCTTCTGGGCAATGGCCGTTATGTGCCTTTCCACATACAAGTGCCTCAAAAATTCTTTGCTGTCAAGAACCTACTTCTTCTACCTGGCTCCTACACCTATGAGTGGAACTTCAGAAAGGATGTGAACATGGTCCTGCAAAGTTCCCTTGGAAATGACCTCAGAACAGATGGTGCTACCATAAGTTTCACCAGCATTAACCTCTATGCCACCTTCTTCCCCATGGCTCACAACACCGCTTCAACTCTTGAAGCCATGCTGCGCAACGATACCAATGATCAGTCATTCAACGACTACCTCTCTGCAGCTAACATGCTTTACCCCATCCCTGCCAATGCAACCAACATTCCAATTTCCATCCCATCTCGCAACTGGGCAGCCTTCAGGGGCTGGTCCTTCACCAGACTCAAAACCAAGGAGACTCCATCTCTTGGATCAGGGTTCGATCCCTACTTCGTTTATTCTGGATCTATTCCCTACCTGGATGGCACTTTTTACCTTAACCACACTTTCAAGAAGGTCTCCATCATGTTTGACTCCTCAGTCAGCTGGCCTGGCAATGACAGGCTGTTGTCTCCAAATGAGTTTGAAATCAAGCGCACTGTGGATGGGGAAGGATACAATGTGGCCCAATGCAACATGACCAAAGACTGGTTCCTGGTTCAGATGCTTGCCAACTACAACATTGGCTACCAGGGCTTTTACATCCCTGAGGGATACAAGGATCGCATGTACTCCTTTTTCAGAAACTTCCAGCCTATGAGCAGGCAGGTGGTTGATGAGGTTAATTACACTGACTACAAAGCCGTCACCTTACCATATCAACACAACAACTCTGGCTTTGTAGGATACCTTGCGCCTACTATGAGACAAGGGGAACCTTACCCAGCCAATTATCCATACCCGCTCATCGGAA-CTATGCCGTTAAAAGTGTTACCCAAAAAAAGTTCCTGTGCGACAGGACCATGTGGCGCATACCGTTCTCCAGCAACTTCATGTCCATGGGAGCCCTTACGGACCTGGGACAGAACCTGCTCTATGCCAACTCGGCCCATGCGCTGGACATGACTTTTGAGGTGGATCCCATGGATGAGCCCACCCTGCTTTATCTTCTTTTCGAAGTCTTCGACGTGGTCAGAGTGCACCAGCCACACCGCGGCGTCATCGAGGCCGTCTACCTGCGCACACCGTTCTCGGCCGGCAACGCCACCAAAGAAGCCTCTTGCTTCTTGCAAGCAGCAGCTGCAGTGTCATGGGTCCGGAAACGGCTCCAGCGAGCAAGAGCTCAAAGCCATCGTCCGAGACCTGGGTTGCGGACCCTATTTCCTGGGAACATTTGACAAGCGTTTCCCGGGGTTCATGGCCCCCGACAAGCTCGCCTGCGCCATAGTCAACACTGCCGGACGCGAGACGGGGGGAGAGCACTGGCTGGCTTTTGGTTGGAACCCGCGCTCCAACACCTGCTACCTTTTTGATCCTTTTGGGTTCTCGGATGAGCGACTCAAACAGATTTACCAGTTTGAGTACGAGGGGCTCCTGCGCCGCAGTGCCCTTGCTACCAAAGACCGCTGCATCACCCTGGAAAAGTCCACCCAGAGCGTGCAGGGCCCACGCTCAGCCGCCTGTGGACTTTTTTGCTGTATGTTCCTTCATGCCTTTGTGCACTGGCCCGACCGCCCCATGAACGGAAACCCCACCATGAAGTTGCTGACTGGGGTGCCCAACAGCATGCTCCAATCTCCCCAAGTGCAGCCCACCCTGCGCCGCAACCAGGAGGCGCTATATCGCTTCCTAAACACCCACTCATCTTACTTTCGTTCTCACCGCGCACGCATCGAAAGGGCCACCGCGTTTGACCGTATGGATATGCAATAAGTCATGTAAAACCGTGTTCAATAAAAAGCACTTTATTTTTACATGCACTAAGGCTCTCGTTTTTTACTCATTCGTTTTCATTATTCACTCAGAAATCAAATGGGTTCTGGCGGGAGTCAAAGTGACCCGCGGGCAGGGATACGTTGCGGAACTGTAACCTGTTCTGCCACTTGAACTCGGGGATCACCAACTTGGGAACTGGAATCTCGGGAAAGGTGTCTTGCCACAACTTTCTGGTCAGCTGCAGGGCGCCAAGTAGGTCAGGAGCAGAGATCTTGAAATCACAGTTGGGACCGGCATTCTGGACACGGGAGTTGCGGTACACTGGGTTGCAACACTGGAACACCATCAAGGCTGGGTGTCTCACGCTTGCCAGCACGGTCGGGTCACTGATGGAGTCACATCCAAGTCTTCAGCATTGGCCATCCCAAAGGGGGTCATCTTACAGGTCTGCCTGCCCATCACGGGAGCGCAGCCTGGCTTGTGGTTGCAATCGCAATGAATGGGGATCAGCATCATCCTGGCTTGGTCGGGGGTTATCCCTGGGTACACGGCCTTCATAAAGGCTTCGTACTGCTTGAAAGCTTCCTGAGCCTTACTTCCCTCGGTATAGAACATCCCACAGGACTTGCTGGAAAATTGATTAGTAGCACAGTTGGCATCATTTACACAGCAGCGGGCATCGTTGTTGGCCAACTGGACCACATTTCTGCCCCAGCGGTTCTGGGTGATCTTGGCTCTGTCTGGGTTCTCCTTCATAGCGCGCTGTCCGTTCTCGCTCGCCACATCCATCTCGATAATGTGGTCCTTCTGAATCATGATAGTGCCATGCAGGCATTTCACCTTGCCTTCATAATCGGTGCATCCATGAGCCCACAGAGCGCACCCGGTGCACTCCCAACTATTGTGGGCGATCTCAGAATAAGAATGTACCAATCCCTGCATGAATCTTCCCATCATCGCTGTCAGGGTCTTCATGCTACTAAATGTCAGCGGGATGCCACGGTGCTCCTCGTTCACATACTGGTGGCAGATACGCTTGTACTGCTCGTGCTGCTCTGGCATCAGCTTGAAAGAGGTTCTCAGGTCATTATCCAGCCTGTACCTTTCCATTAGCACAGCCATCACTTCCATGCCCTTCTCCCAGGCAGATACCAGGGGCAAGCTCAAAGGATTCCTAACAGCAATAGAAGTAGCTCCTTTAGCTATAGGGTCATTCTTGTCGATCTTCTCAACACTTCTCTTGCCATCCTTCTCAATGATGCGCACCGGGGGGTAGCTGAAGCCCACGGCCACCAACTGAGCCTGTTCTCTTTCTTCTTCGCTGTCGTGGCCGATGTCTTGCAGAGGGACATGCTTGGTCTTTCTGGGCTTCTTCTTGGGAGGGATCGGGGGAGGACTGTTGCTCCGTTCCGGAGACAGGGATGACCGCGAAGTTTCGCTTACCAGTACCACCTGGCTCTCGATAGAAGAATCGGACCCCACGCGACGGTAGGTGTTCCTCTTCGGGGGCAGAGGTGGAGGCGACTGAGATGGGCTGCGGTCTGGCCTTGGAAGCGGATGGCTGGCAGAGCCCATTCCGCGTTCGGGGGTGTGCTCCCGTTGGCGGTCGCTTGACTGATTTCCTCCGCGGCTGGCCATTGTGTTCTCCTAGGCAGAGAAACAACAGACATGGAAACTCAGCCATCACTGCCAACATCGCTGCAAGCGCCATCACACCTCGCCCCCAGCAGCGACGAGGAGGAGAGCTTAACCACCCCACCACCCAGTCCAGCTACCACCACCTCTACCCTCGATGATGAGGAGGAGGAGGTCGACGCAGCCCAGGAGATGCAGGCGCAGGATAATGTGAAAGCGGAAGAGATTGAGGCAGATGTCGAGCAGGACCCGGGCTATGTGACACCGGCGGAGCACGAGGAGGAGCTGAAACGTTTTCTAGACAGAGAGGATGACGACCGCCCAGAGCATCAAGCAGATGGCGATCACCAGGAGGCTGGCATCGGGGATCAAGTTGCCGACTACCTCACCGGGCTTGGGGGGGAAGACGTGCTCCTCAAACATCTAGCAAGGCAGTCGAACATAGTTAAAGACGCACTACTCGACCTCACCGAAGTGCCCATCAGTGTGGAAGAGCTTAGCCGCGCCTACGAGCTGAACCTCTTTTCGCCTCACATACCCCCCAAGCGGCAGCCAAACGGCACCTGCGAGGCCAACCCTCGACTGAACTTCTATCCAGCTTTTACTGTCCCCGAAGTGCTGGCCACCTACCACATCTTTTTTAAGAACCAAAAGATTCCAGTCTCCTGCCGCGCCAACCGCACCCGCGCCGATGCCCTTCTCAACTTGGGTCCGGGAGCTCGCTTACCTGATATAGCTTCCTTGGAAGAGGTTCCAAAAATCTTTGAGGGTCTGGGAAGTGATGAGACTCGGGCCGCAAATGCTCTGCAACAGGGAGAGAATGGCATGGATGAACATCACAGCGCTTTAGTGGAACTGGAGGGTGACAATGCCCGGCTTGCAGTGCTCAAGCGCAGTATCGTGGTCACCCATTTTGCCTACCCCGCTGTTAACCTGCCCCCCAAAGTTATGAGCGCTGTTATGGACCATCTGCTCATCAAACGAGCAAGACCCCTTTCAGAAAACCAGAACATGCAGGATCCAGACGCCTCGGACGAGGGCAAGCCGGTAGTCAGTGACGAGCAGCTATCTCGCTGGCTGGGTACCAACTCCCCCCGAGATTTGGAAGAGAGGCGCAAGCTTATGATGGCTGTAGTGCTAGTAACTGTGGAGCTGGAGTGTCTGCGCCGCTTTTTCACCGACCCTGAGACCCTGCGCAAGCTAGAGGAGAACCTGCACTACACCTTCGGCTTCGTGCGGCAGGCATGCAAGATCTCCAACGTGGAGCTTACCAACCTGGTTTCTTACATGGGCATTTTGCATGAGAACCGGCTAGGGCAGAGCGTCCTGCACACCACCCTTAAAGGGGAGGCCCGCCGTGACTACATCCGAGACTGTGTCTACCTTTACCTCTGTCATACCTGGCAGACTGGCATGGGTGTGTGGCAACAGTGTTTGGAAGAGCAGAACCTAAAAGAGCTGGACAAGCTCTTGCAGAGATCCCTCAAAGCCATGTGGACAGGTTTTGATGAGCGCACCGTCGCCTCGGACCTGGCAGACATCATCTTCCCCGAGCGTCTCAGGGTTACTCTGCGAAACGGCCTGCCAGACTTTATGAGCCAGAGCATGCTTAACAACTTTCGCTCTTTCATCCTGGAACGCTCCGGTATCCTGCCTGCCACCTGCTGTGCGCTGCCCTCCGACTTTGTGCCTCTCACCTACCGCGAGTGCCCACCGCCGCTATGGAGCCACTGCTACCTGTTCCGCCTGGCCAACTACCTCTCCTACCACTCGGATGTTATAGAGGATGTGAGCGGAGACGGTCTGCTGGAATGCCACTGCCGCTGCAATCTTTGCACACCCCACCGCTCCCTTGCCTGCAACCCCCAGTTGCTGAGCGAGACCCAGATCATCGGCACCTTCGAGTTGCAGGGTCCCAGCAGTGAAGGCGAGGGGTCTTCTCCGGGGCACAGTCTGAAACTGACACCGGGGCTGTGGACCTCCGCCTACCTGCGCAAGTTTCATCCCGAGGTTA-CCACCCCTATGAGATCAGGTTCTATGAGGACCAGTCACATCCTCCCAAAGTCGAGCTCTCAGCCTGCGTCATCACCCAGGGAGCAATTCTGGCCCAATTGCAAGCCATCCAAAAATCCCGCCAAGAATTTCTACTGAAAAAGGGAAGCGGGGTCTACCTTGACCCCCAGACCGGTGAGGAGCTCAACACAAGGTTCCCCCAGGATGTCCCATCGCCGAGGAAGCAAGAAGCTGAAGGTGCAGCTGACGCCCCCAGAGGATATGGAGGAAGACTGGGACAGTCAGGCAGAGGAGGAGATGGAAGATTGGGACAGCCAGGCAGAGGAGGTGGACAGCCTGGAGGAAGACAGTTTGGAGGAGGAAGACGAGGAGGCAGAGGAGGTGGAAGAAGCAACCGCCGCCAAACAGTTGTCATCGGCGGCGGAAACAAGCAAGTCCCCAGACAGCAGCACGGCTACCATCTCCGCTCCGGGTCGGGGGGTCCAGCGGCGGCCCAACAGTAGATGGGACGAGACCGGGCGATTCCCAAACCCGACCACCGCTTCCAAGACCGGTAAGAAGGAGCGACAGGGATACAAGTCCTGGCGTGGACACAAAAACGCTATCATCTCCTGCTTGCATGAATGCGGGGGCAACATATCCTTCACCCGGCGATACCTGCTCTTCCACCACGGTGTGAACTTCCCCCGCAATATCTTGCATTACTACCGTCACCTCCACAGCCCCTACTGCAGTCAGCAAGTCCCGGCAACCCCGACAGAAAAAGACAGCAGCGACAACGGTGACCAGAAAACCAGCAGTTAGAAAATCTACAACAAGTGCAGCAGGAGGAGGACTGAGGATCACAGCGAACGAGCCAGCGCAGACCAGAGAGCTGAGGAACCGGATCTTTCCAACCCTCTATGCCATCTTCCAGCAGAGTCGGGGGCAAGAGCAGGAATTGAAAGTAAAAAACCGATCTCTGCGCTCGCTCACCAGAAGTTGTTTGTATCACAAGAGCGAAGACCAACTTCAGCGCACTCTCGAGGACGCCGAGGCTCTCTTCAACAAGTACTGCGCGCTGACTCTTAAAGAGTAGCCCTTGCCCGCGCTTATTCGAAAACGGCGGGAATCACGTCACCATTGGCACCTGTCCTTTGCCCTAGTCATGAGTAAAGAGATTCCCACGCCTTACATGTGGAGCTATCAGCCCCAAATGGGGTTGGCAGCAGGCGCCTCCCAGGACTACTCCACCCGCATGAATTGGCTTAGCGCCGGGCCCTCAATGATATCACGGGTTAATGATATACGAGCTTATCGAAACCAGTTACTCCTAGAACAGTCAGCTCTCACCACCACACCCCGCCAACACCTTAATCCCCGAAATTGGCCCGCCGCCCTGGTGTACCAGGAAACTCCCGCTCCCACCACCGTACTACTTCCTCGAGACGCCCAGGCCGAAGTTCAGATGACTAACGCAGGTGTACAGCTGGCGGGCGGTTCCGCCCTATGTCGTCACCGACCTCAACAGAGTATAAAACGCCTGGTGATCAGAGGCCGAGGTATCCAGCTCAACGACGAGTCGGTTAGCTCTTCGCTTGGTCTGCGACCAGACGGAGTCTTCCAGATCGCCGGCTGTGGGAGATCTTCCTTCACCCCTCGTCAGGCTGTACTGACTTTGGAGAGTTCGTCCTCGCAGCCACGCTCGGGCGGCATCGGAACTCTCCAGTTCGTGGAGGAGTTTACTCCCTCTGTCTACTTCAACCCCTTCTCCGGCTCTCCTGGCCAGTACCCAGACGAGTTCATACCGAACTTCGACGCAATCAGCGAGTCAGTGGATGGCTATGATTGATGTCTAATGGTGGCGCGGCTGAGCTAGCTCGACTGCGACACCTAGACCACTGCCGCCGCTTTCGCTGCTTCGCCCGGGAACTCACCGAGTTCATCTACTTCGAACTCCCCGAGGAGCACCCTCAGGGTCCGGCCCACGGAGTGCGGATTACCATCGAAGGGGGAATAGACTCTCGCCTGCATCGAATCTTCTCCCAGCGACCCGTGCTGATTGAGCGCGACCAGGGAAATACAACCATCTCCATTTACTGCATCTGTAACCACCCCGGATTGCATGAAAGCCTTTGCTGTCTTGTTTGTGCTGAGTTTAATAAAAACTGAGTTAAGACCCTCCTACGGACTACCGCTTCTTCAATCAGGACTTTACAACACCAACCAGATCTTCCAGAAGACCCAGACCCTTCCTCCTCTGATCCAGGACTCTAACTCTACCCTACCAGCACCATCCACTACTAACCTTCCCTCCGATCTCATCTGCAACACCGCCTTTCACGAAGCCTTCTTTCTGCCAATACTACCACTCCCAAAACCGGAGGTGAGCTCCGCGGTCTCCCTACTGACGACCCCTGGGTGGTAGCGGGTTTTGTAACGTTAGGAGTAGTTGCGGGTGGGCTTGTGCTAATCCTTTGCTACCTATACATACCTTGCTGTGCATATTTAGTCATATTGCGCTGTTGGTTTAAAAAATGGGGGCCATATTAGTCGTGCTTGCTTTACTTTCGCTTTTGGGTCTGGGCTCTGCTAATCTCAATCCTCTTGATCACGATCCATGTCTAGACTTCGACCCAGAAAACTGCACACTTACTTTTGCACCCGACACAAGCCGTCTCTGTGGAGTTCTTATTAAGTGCGGATGGGACTGCAGGTCCGTTGAAATTACACATAATAATAAAACATGGAACAATACCTTATCCACCACATGGGAGCCAGGAGTTCCCGAGTGGTATACTGTCTCTGTCCGAGGTCCTGACGGTTCCATCCGCATTAGTAACAACACTTTTATTTTTTCTGAAATGTGCGATCTGGCCATGTTCATGAGCAGACAGTATGACCTATGGCCTCCCAGCAAAGAGAACATTGTGGCATTTTCCATTGCTTATTGCTTGGTAACATGCATCATCACTGCTATCATTTGTGTGTGCATACACTTGCTTATAGTTATTCGCCCTAGACAAAGCAATAAGGAAAAAGAGAAAATGCCTTAACCTTTTTACTCATACCTTTTCTTTACAGCATGGCTTTTGTTACAGCTCTAATTATTGCCAACATTGTCACTGTCGCTCACGGGCAAACAATTATCCATATTACCTTAGGACATAATCACACCCTTGTAGGGCAATTACTTCAGAGGTTATTTGGACCAAACTTGGAAGTGTTGATTATTTTGATATAATTTGCAACAAAACTAAACCAATATTTGTAATCTGTAACAGACAAAATCTCACGTTAATTAATGTTAGCAAAATTTATAACGGTTACTATTATGGTTATGACAGATCCAGTAGTCAATATAAAAATTACTTAGTTCGCATAACTCAGCCCAAATTAACAGTGCCCACTATGACAATAATTAAAATGGCTAATAAAGCATTAGAAAATTTTACATCACCAACAACGCCCAATGAAAAAAACATTCCAAATTCAATGATTGCAATTATTGCGGCGGTGGCATTGGGAATGGCACTAATAATAATATGCATGTTCCTATATGCTTGTTGCTATAAAAAGTTTCAACATAAACAGATCCACTACTAAATTTTAACATTTAATTTTTTATACAGATGTTTTCCACTACAATTTTTATCATTACTAGCCTTGCAGCTGTAACTTATGGCCGTTCACACCTAACTGTACCTGTTGGCTCAACATGTACACTACAAGGACCCCAACAAGGCTATGTCACTTGGTGGAGAATATATGATAATGGAGGGTTCGCTAGACCATGTGATCAGCCTGGTACAAAATTTTCATGCAACGGAAGAGACTTGACCATAATTAACATAACATCAAATGAGCAAGGCTTCTATTATGGAACCAACTATAAAGATAGTTTAGATTACAACATTATTGTAGTGCCAGCCACCACTTCTGCTCCCCGCAAAACCACTTTCTCTAGCAGCAGTGCCAAAGCAAGCACAATTCCTAAAACAGCTTCTGCTATGTTAAAGCTTCAAAAAATCGCTTTAAATAATTCCACAGCCGCTCC-CAAACAATTCCTAAATCAACAATTGGCATCATTACTGCCGTGGTAGTGGGATTAATTATTATATTTTTGTGCATAATGTACTATGCCTGCTGCTATAGAAAACATGAACAAAAAGGTGATGCATTACTAAATTTTGACATTTAATTTTTTATAGAATTATGATATTGTTTCAATCAAATACCACTAACACTATCAATGTGCAGACTACTTTAAATCATGACATGGAAAACCACACTACCTCCTATGCATACACAAACATTCAGCCTAAATACGCTATGCAATAGAAATTCTAAAAGACGTCCCATCTATTCTCCTATGATTAGTCGTCCCCATATGGCTTTGAATGAAATCTAAGATC-TTTTTTTTTTCTCTTACAGTATGGTGAACACCAATCATGATCCCTAAAAATTTCTTCTTCACCATACTCATCTGTGCTTTCAATGTCTGTGCTACTTTCACAGCAGTAGCCACTGCAAGCCCAAACTGTATAGGACCATTTGCTTCCTATGCACTTTTTGCCTTCGTTACTTGCATCTGCGTGTGTAGCATAGTCTGCCTGGTTATTAATTTTTTCCAACTGGTAAACTGGATCTTTGTACAAATTGCCTACCTACGTCACCATCCCGAATACCGCAATCAAAATGTTGCGGCACTTCTTAGGCTTATTTAAAACCATGCAGGCTATGCTACCAGTCATTTTAATTCTGCTACTACCCTGCATTGCCCTAGCTTCCACCGCCACTCGCGCTACACCTGAACAACTTAGAAAATGCAAATTTCAACAACCATGGTCATTTCTTGATTGCTACCATGAAAAATCTGATTTCCCCACATACTGGATAGTGATTGTTGGAATAATTAACATACTTTCATGTACCTTTTTCTCAATCACAATATACCCCACATTTAATTTTGGGTGGAATTCTCCCAATGCACTGGGTTACCCACAAGAACCAGATGAACATATCCCACTACAACACATACAACAACCACTAGCACTGGTAGAGTATGAAAATGAGCCACAACCTTCACTACCTCCTGCCATTAGTTACTTCAACCTAACCGGCGGAGATGACTGAAATACTCACCACCTCCAATTCCGCCGAGGATCTGCTTGATATGGACGGCCGCGTCTCAGAACAGCGACTCGCCCAACTACGCATCCGCCAGCAGCAGGAACGCGTGACCAAAGAGCTCAGAGATGTCATCCAAATTCACCAATGCAAAAAAGGCATATTTTGCTTGGTAAAACAAGCCAAGATATCCTACGAGATCACCGCTACTGACCATCGCCTCTCTTACGAACTTGGCCCCCAACGACAAAAATTTACATGCATGGTGGGAATCACCC-CTATGTTATCACTCAGCAAAGTGGAGATACTAAGGGGTGCATTCACTGCTCTTGCGATTCCATCGAGTGCACCTACACCCTGCTAAAGACCCTATGCGGCCTAAGAGACCTGCTACCCATGAATTAAAAATTAATAAAAAATCACTTACTTGAAATCAGCAATAAGGTCTCTGTTGAAATTTTCTCCCAGCAGCACCTCACTTCCCTCTTCCCAACTCTGGTATTCTAAACCCCGTTCAGCGGCATACTTTCTCCATACTTTAAAGGGGATGTCAAATTTTAACTCCTGTCCTGTACCCACAATCTTCATGTCTTTCTTCCCAGATGACCAAGAGAGTCCGGCTCAGTGATTCCTTCAACCCTTCT-ACCCCTATGAAGATGAAAGCACCTCCCAACACCCCTTTATAAACCCAGGGTTTATTTCCCCAAATGGCTTTACACAAAGCCCAGACGGAGTTCTTACTTTAAAATGTTTAACCCCACTAACAACCACAGGCGGGTCTCTACAGTTAAAAGTGGGAGGGGGTCTTACAATAGATGACACCGACGGTTTTTTGAAAGAAAACATAAGTGCCACCACACCTTAGAAACAAATGAAAACAAACTTTGTGCCAAATTGGGAGAAGGACTTACATTCAATTCCAACAACATTTGCATTAATGACAATATTAACCTTGGACAGGAGTTAACCCCACCAGAGCCAACTGTCAAATAATGGCCTCCAGTGAATCTAATGATTGCAAATTAATTCTAA-CAC-TATAAAACTGGAGCCCTCGTCACTGCATTTGTTTATGTTATAGGAGTATCTAACGATTTTAATATGCTAACTACACATAAAAATATAAATTTCACTGCAGAGCTGTTTTTTGATTCTACTGGTAATTTATTAACTAGCCTTTCATCCCTAAAAACTCCACTTAATCATAAATCAGGGCAAAACATGGCTACTGGTGCCCTTACTAATGCTAAAGGTTTCATGCCCAGCACAACTGCCTATCCTTTCAATGTTAATTCCAGAGAAAAAGAAAACTACATTTACGGAACTTGTTACTACACAGCTAGTGATCACACTGCTTTTCCCATTGACATATCTGTCATGCTTAACCAAAGAGCATTAAATAATGAGACATCATATTGTATTCGTGTAACTTGGTCCTGGAATACAGGAGTTGCCCCAGAAGTGCAAACCTCTGCTACTACCCTAGTCACCTCTCCATTTACCTTTTACTACATTAGAGAAGACGACTGACAAATAAAGTTTAACTTGTTTATTTAAAATCAATTCATAAAATTCGAGTAGTTATTTTGCCTCCCCCTTCCCATTTAACAGAATACACCAATCTCTCCCCACGCACAGCTTTAAACATTTGGATACCATTACAGATAGACATAGTTTTAGATTCCACATTCCAAACAGTTTCAAAGCGAGCCAATCTGGGGTCAGTGATACATAAAAATGCATTGGGATAGTCTTTTAAAGCGCTTTCACAGTCCAACTGCTGCGGATGCGACTCCGGAGTCTGGATCACGGTCATCTGGAAGAAGAACGATGGGAATCATAATCCGAAAACGGAATCGGGCGATTGTGTCTCATCAAACCCACAAGCAGCCGCTGTCTGCGTCGCTCCGTGCGACTGCTGTTTATAGGATCGGGATCCACAGTGTCCTGAAGCATCATTTTAATAGCCCTTAACATTAACTTTCTGGTGCGGTGCGCGCAGCAACGCATTCTGATTTCACTTAGATTACTACAGTAGGTACAGCACATTATCACAATATTGTTTAATAAACCATAATTAAAAGCGCTCCAGCCAAAACTCATATCAGATATAATCGCCCCTGCATGACCATCATACCAAATTTTAATATAAATTAAATGTCGTTCCCTCAAAAACACACTACCCACATACATAATCTCTTTTGGCATGTGCATATTAACAATCTGTCTGTACCATGGACAACGTTGGTTAATCATGCAACCCAATATAACCTTCCGAAACCACACTGCCAACACCGCTCCCCCAGCCATGCATTGAAGTGAACCCTGCCGATTACAATGACAATGAAGAACCCAATTCTCTCGACCATGAATCACTTGAGAATAAAAAATATCTATAGTAGCACAACAAAGACATAAATGCATGCATCTTTTCATAATTTTTAACTCCTCTGGATTTAAAAACATATCCCAAGGAATGGGAAACTCTTGCAGAACAGTAAAGCTGGCAGAACAAGGAAGACCACGAACACAACTTACACTATGCATAGTCATAGTATCACAATCTGGCAACAGCGGGTGGTCTTCAGTCATAGAAGCTCGGGTTTCATTTTCCTCACATCGTGGTAACTGGGCTCTGGTGTAAGGGTGATGTCTGGCGCATGATGTGGAGCGTGCGCGCAACCTTGTCATAATGGAGTTGCTTCCTGACATTCTCGTATTTTGTATAGCAAAACGCGGCCCTGGCACAACACACTCTTCTTCGTCTTCTATCCTGCCGCTTAGTGTGTTCCGTCTGATAATTCAAGTACAGCCACACTCTTAAGTTGGTCAAAAGAATGCTGGCTTCAGTTGTAATTAAAACTCCATCATATTTAATTGTTCTAAGGAAATCATCCACGGTAGCATATGCAAATCCCAACCAAGCAATGCAACTGGATTGCGTTTCAAGCAGCAGAGGAGAGGGAAGAGACGGAAGAATCATGTTAATTTTTATTCCAAACGATCTCGCAGTACTTCAAATTGTAGATCGCGCAGATGGCATCTATCGCCCCCACTGTGTTGGTGAAAAAGCACAGCTAAATCAAAAGAAATGCGATTTTCAAGGTGCTCAACGGTGGCTTCCAACAAAGCCTCCACGCGCACATCCAAAAACAAAAGAATACCAAAAGAAGGAGCATTTTCTAACTCCTCAAACATCATATTACATTCCTGCACCATTCCCAGATAATTTTCAGCTTTCCAGCCTTCAATTATTCGTGTCAGTTCTTGTGGTAAATCCAAACCACACATTACAAACAGGTCCCGGAGGGCGCCCTCCACCACCATTCTTAAACACACCCTCATAATGACAAAATATCTTGCTCCTGTGTCACCTGTAGCAAATTAAGAATGGCATCATCAATTGACATGCCCTTGGCTCTAAGTTCTTCTCTAAGTTCTAGTTGTAGATACTCTCTCATATTATCACCAAACTGCTTAGCCAGAAGCCCCCCGGGAACAATAGAGGGGA-CGCTACAGTGCAGTACAAGCGCAGACCTCCCCAATTGGCTCCAGCAAAAACAAGATTAGAATAAGCATACTGGCAACCACCAGTAATATCATCAAAGTTGCTGGAAATATAATCAGGCAGAGTTTCTTGTAAGAATTGAATAAAAGAAAAATTTTCCAAAAAAACATTCAAAACCTCTGGGATGCAAATGCAATAGGTTACCGCGCTGCGCTCCAACATTGTTAGTTTTGAATTAGTCTGCAAAATAAAAGAAACAAGCGTCATATCATAGTAGCCTGTCGAACAGGTGGAAAAATCAGTCTTTCCATCACAAGACAAGCCACAGGGTCTCCAGCTCTACCCTCGTAAAACCTGTCATCGTGATTAAACAACAGCACCGAAAGTTCCTCGCGGTGGCCAGCATGAATAATTCTTGATGAAGCATATAATCCAGACATGTTAGCATCAGTTAAAGAGAAAAAACAGCCAACATAGCCTCTGGGTATAATTATGCTTAATCTTAAGTATAGCAAAGCCACCCCTCGCGGATACAAAGTAAAAGGCACAGGAGAATAAAAAATATAATTATTTCTCTGCTGCTGTTCAGGCAACGTCGCCCCCGGTCCCTCTAAATACACATACAAAGCCTCATTAGCCATG-GCTTCCAGGCAAAGTACAGC-CAAGCGCAAAGCACAAGCTCTAAAGAAGCTCTAAAACACTCTCCAACCTCTCCACAATATATACACAAGCCCTAAACTGACGTAATGAGAGTAAAGTGTAAAAAATCCCGCCAAACCCAACACACACCCCGAAACTGCGTCAGCAGGGAAAAGTACAGTTTCACTTCCTCAATCCCAACAAGCGTAAC
gb|KP670857.1|  CGCTTACTGACAGGATATGAGGTAGTTTTGGGCGGATGCAAGTAAAAATTCTCCATTTTCGCGCGAAAACTGAATGAGGAAGTGAATTTCTGAGTCATTTCGCGGTTATGACAGGGTGGAGTATTTGCCGAGGGCCGAGTAGACTTTGACCGTTTACGTGGAGGTTTCGATTACCGTGTTTTTCACCTAAATTTCCGCGTACGGTGTCAAAGTCCTGTGTTTTT-ACTAGGTGTCAGCTGATCGCTAGGGTATTTAAACCTGACGAGTTCCGTCAAGAGGCCACTCTTGAGTGCCAGCGAGAAGAGTTTTCTCCTCCGCGCCGCAAGTCAGTTCTGCGCTTTGAAAATGAGACACCTGCGTTTCCTGCCACAGGAGATTATCTCCAGTGAGACCGGGATCGAAATACTGGAGTTTGTGGTAAAACCCTAATGGGAGACGACCCGGAACCGCCAGTGCAGCCTTTCGATCCACCTACGC-TGCCGATCTGTATGATTTAGAGGTAGACGGGCCTGAGGATCCCAATGAGGAAGCTGTGAATGGGTTTTTTACTGATTCTATGCTGCTAGCTGCCGATGAAGGATTGGACATAAACCCTCCTCCTGAGACCCTTGTTACCCCAGGGGTGGTTGTGGAAAGCGGCAGAGGTGGGAAAAAATTGCCTGATCTGGGAGCAGCTGAAATGGACTTGCGTTGTTATGAAGAGGGTTTTCCTCCGAGTGATGATGAAGATGGGGAAACTGAGCAGTCCATCCATACCGCAGTGAATGAGGGAGTAAAAGCTGCCAGCGATGTTTTTAAGTTGGACTGTCCGGAGCTGCCTGGACATGGCTGTAAGTCTTGTGAATTTCACAGGAATAACACTGGAATGAAAGAACTATTGTGCTCGCTTTGCTATATGAGAATGCACTGCCACTTTATTTACAGTAAGTGTATTTAAGTGAAATTTAAAGGAATAGTGTAGCTGTTTAATAACTGTTGAATGGTAGATTTATGTTTTTTACTTGTGATTTTTTGTAGGTCCTGTGTCTGATGATGAGTCACCTTCTCCTGATTCAACTACCTCACCTCCTGAAATTCAGGCGCCCGCACCTGCAAACGTATGCAAGCCCATTCCTGTAAAGCCTAAGCCTGGGAAACGCCCTGCTGTGGATAAGCTTGAGGACTTGTTGGAGGGTGGGGATGGACCTTGGACCTTAGTACCCGGAAACTACCAAGGCAATAAGTGCCCTGCAGCTGTGTTTATTTAATGTGACGTCATGTAATAAAATTATGTCAGCTGCTGAGTGTTTTATTACTTCTTGGGTGGGGACTTGGATATATAAGTAGGAGCAGATCTGTGTGGTTAGCTCACAGCAACCTGCTGCCATCCATGGAGGTTTGGGCTATCTTGGAAGACCTCAGACAGACTAGGCTACTGCTAGAAAACGCCTCGGACGGAGTCTCTGGCCTTTGGAGATTCTGGTTCGGTGGTGATCTAGCTAGGCTAGTGTTTAGGATAAAACAGGACTACAGCGTAGAATTTGAAAAGTTATTGGACGACAGTCCAGGACTTTTTGAAGCTCTTAACTTGGGTCATCAGGCTCATTTTAAGGAGAAGGTTTTATCAGTTTTAGATTTTTCTACTCCTGGTAGAACTGCTGCTGCTGTAGCTTTTCTTACTTTTATATTGGATAAATGGATCCGCCAAACTCACTTCAGCAAGGGATACGTTTTGGATTTCATAGCAGCAGCTTTGTGGAGAACATGGAAGGCTCGCAGGATGAGGACAATCTTAAATTACTGGCCAGTGCAGCCTCTAGGAGTAGCAGGGATACTGAGACACCCACCGACCATGCCAGCGGTTCTGCAGGAGGAGCAGCAGGAGGACAATCCGAGAGCCGGCCTGGACCCTCCGGTGGAGGAGTAGCTGACCTGTTTCCTGAACTGCGACGGGTGCTTACTAGGTCTACGACCAGTGGACAGAACAGAGGCATTAAGAGGGAGAGGAATCCTAGTGGGAATAATTCAAGAACCGAGTTGGCTTTAAGTTTAATGAGCCGCAGGCGTCCTGAAACTGTTTGGTGGCATGAGGTTCAGAGCGAAGGCAGGGATGAAGTTTCAATATTGCAGGAGAAATATTCACTAGAACAACTTAAGACCTGTTGGTTGGAACCTGAGGATGATTGGGAGGTGGCCATTAGGAATTATGCTAAGATATCTCTGAGGCCTGATAAACAATATAGAATTACTAAGAAGATTAATATTAGAAATGCATGCTACATATCAGGGAATGGGGCAGAGGTTATAATAGATACACAAGATAAAGCAGCTTTTAGATGTTGTATGATGGGTATGTGGCCAGGGGTTGTCGGCATGGAAGCAGTAACACTTATGAATATTAGGTTTAGAGGGGATGGGTATAATGGCATTGTATTTATGGCTAACACTAAGCTGATTCTACATGGTTGTAGCTTTTTTGGGTTTAATAATACGTGTGTAGAAGCTTGGGGGCAAGTTAGTGTGAGGGGTTGTAGTTTTTATGCATGCTGGATTGCAACATCAGGTAGGGTCAAGAGTCAGTTGTCTGTGAAGAAATGCATGTTTGAGAGATGTAATCTTGGCATACTGAATGAAGGTGAAGCAAGGATCCGCCACTGCGCAGCTACAGAAACTGGCTGCTTCATTCTAATAAAGGGAAATGCCAGTGTGAAGCATAATATGATCTGTGGACATTCGGATGAGAGGCCTTATCAGATGCTGACCTGCGCTGGTGGACATTGCAATATTCTTGCTACTGTGCATATCGTTTCACATGCACGCAAGAAATGGCCTGTATTTGAACATAATGTGATTACCAAGTGCACCATGCACATAGGTGGTCGCAGGGGAATGTTTATGCCTTACCAGTGTAACATGAATCATGTGAAGGTAATGTTGGAACCAGATGCCTTTTCCAGAGTGAGCTTAACAGGAATCTTTGATATGAATATTCAACTATGGAAGATCCTGAGATATGATGACACTAAACCGAGGGTGCGCGCATGCGAATGCGGAGGCAAGCATGCTAGATTCCAGCCGGTGTGCGTGGATGTGACTGAAGACCTGAGACCCGATCATTTGGTGCTTGCCTGCACTGGAGCGGAGTTCGGTTCCAGTGGTGAAGAAACTGACTAAAGTGAGTAGTGGGGCAAGATGTGGATGGGGACTTTCAGGTTGGTAAGGTGGACAGATTGGGTAAATTTTGTTAATTTCTGTCTTGCAGCTGCCATGAGTGGAAGCGCTTCTTTTGAGGGGGGAGTATTTAGCCCTTATCTGACGGGCAGGCTCCCACCATGGGCAGGAGTTCGTCAGAATGTCATGGGATCCACTGTGGATGGGAGACCCGTCCAGCCCGCCAATTCCTCAACGCTGACCTATGCCACTTTGAGTTCGTCACCATTGGATGCAGCTGCAGCCGCCGCCGCTACTGCTGCCGCCAACACTATCCTTGGAATGGGCTATTACGGAAGCATCGTTGCCAATTCCAGTTCCTCTAATAACCCTTCAACCCTGGCTGAGGACAAGCTACTTGTTCTGTTGGCTCAGCTCGAGGCCTTCCAACGCTAGGCGAACTGTCTAAGCAGGTGGCCCAGTTGCGTGAGCAAACTGAGTCTGCTGTTGCTACAGCAAAGTCTAAATAAAGATCTCAAATCAATAAATAAAGAAATACTTGTCATAAAAACAAATGAATGTTTATTTGATTTTTCGCGCGCGGTATGCCCTGGACCATCGGTCTCGATCATTGAGAACTCGGTGGATCTTTTCCAGTACCCTGTAAAGGTGGGATTGAATGTTTAGATACATAGGCATTAGTCCGTCTCGGGGGTGGAGATAGCTCCATTGAAGAGCCTCTTGCTCCGGGGTAGTGTTATAAATCACCCAGTCATAGCAAGGTCGGAGTGCATGGTGTTGCACAATATCTTTTAGGAGCAGACTAATTGCAACGGGGAGGCCCTTAGTGTAGGTGTTTACAAATCTATTGAGCTGGGACGGGTGCATCCGGGGTGAAATTATATGCATTTTGGACTGGATCTTGAGGTTGGCAATGTTGCCGCCTAGATCCCGTCTCGGGTTCATATTGTGCAGGACCACTAAGACAGTGTATCCGGTGCACTTGGGAAATTTATCATGCAGCTTAGAGGGAAAAGCATGAAAAAATTTGGAGACGCCTTTGTGACCCCCCAGATTCTCCATGCACTCATCCATAATGATAGCGATGGGGCCGTGGGCAGCGGCACGGGCGAACACGTTCCGGGGGTCTGAAACATCATAGTTATGCTCCTGAGTCAGGTCATCATAAGCCATTTTAATAAACTTTGGGCGGAGGGTGCCAGATTGGGGGATGAAAGTTCCCTCTGGCCCGGGAGCATAGTTCCCCTCACATATTTGCATTTCCCAGGCTTTCAGTTCAGAGGGGGGGATCATGTCCACCTGCGGGGCTATAAAAAATACCGTTTCTGGAGCCGGGGTGATTAACTGGGATGAAAGCAAATTCCTAAGCAGCTGAGACTTGCCGCACCCAGTGGGACCGTAAATGACCCCAATTACGGGTTGCAGATGGTAGTTTAGGGAGCGACAGCTGCCGTCCTCCCGGAGTAGGGGGGCCACTTCGTTCATCATTTCCCTTACATAGATATTTTCCCGCACCAAGTCCGTTAGGAGGCGCTCTCCCCCAAGGGATAGAAGCTCCTGGAGCGAGGAGAAGTTTTTCAGCGGCTTCAGCCCGTCAGCCATGGGCATTTTGGAAAGAGTCTGTTGCAAGAGCTCGAGCCGGTCCCAGAGCTCGGTGATGTGCTCTATGGCATCTCGATCCAGCAGACCTCCTCGTTTCGCGGGTTGGGACGGCTCCTGGAGTAGGGAATCAGACGATGGGCGTCCAGCGCTGCCAGGGTCCGATCCTTCCATGGTCGCAGCGTCCGAGTCAGGGTTGTTTCCGTCACGGTGAATGGGTGCGCGCCTGGTTGGGCGCTTGCGAGGGTGCGCTTCAGACTCATCCTGCTGGTCGAGAACCGCTGCCGATCGGCGCCCTGCATGTCGGCCAGGTAGCAGTTTACCATGAGTTCGTAGTTGAGCGCCTCGGCCGCGTGGCCTTTGGCACGGAGCTTACCTTTGGAAGTTTTATGGCAGGCGGGGCAGTAGATACATTTGAGGGCATACAGCTTGGGCGCGAGGAAAATGGATTCGGGGGAGTATGCATCCGCACCGCAGGAGGCGCAGACGGTTTCGCACTCCACGAGCCAGGTCAGATCCGGCTCATCGGGGTCAAAAACAAGTTTTCCGCCATGTTTTTTGATGCGTTTCTTACCTTTGGTTTCCATGAGGTCGTGTCCCCGCTGGGTGACAAAGAGGCTGTCCGTGTCCCCGTAGACCGACTTTATGGGCCTGTCCTCGAGCGGAGTGCCTCGGTCCTCTTCGTAGAGGAACCCAGCCCACTCTGATACAAAAGCGCGTGTCCAGGCCAGCACAAAGGAGGCCACGTGGGAGGGGTAGCGGTCGTTGTCAACCAGGGGGTCCACCTTCTCTACGGTATGTAACCATGTCCCCCTCCTCCACATCCAAGAATGTGATTGGCTTGTAAGTGTAGGCCACGTGACCAGGGGTCCCCGCCGGGGGGGTATAAAAGGGGGCGGGCCTCTGTTCGTCCTCACTGTCTTCCGGATCGCTGTCCAGGAGCGCCAGCTGTTGGGGTAGGTATTCCCTCTCGAAGGCGGGCATGACCTCTGCACTCAGGTTGTCAGTTTCTAGGAACGAGGAGGATTTGATATTGACAGTACCAGCAGAGATGCCTTTCATAAGACTCTCGTCCATTTGGTCAGAAAACACAATCTTCTTGTTGTCCAGCTTGGTAGCAAATGATCCATAGAGGGCATTGGATAGAAGCTTGGCGATGGAGCGCATGGTTTGGTTCTTTTCCTTGTCCGCGCGCTCCTTGGCGGCGATGTTAAGCTGGACGTACTCGCGCGCCACACATTTCCATTCAGGGAAGATGGTTGTCAGTTCATCCGGAACTATTCTGACTCGCCATCCCCTATTGTGCAGGGTTATCAGATCCACACTGGTGGCCACCTCGCCTCGGAGGGGCTCATTGGTCCAGCAGAGTCGACCTCCTTTTCTTGAACAGAAAGGGGGGAGGGGGTCTAGCATGAGCTCATCAGGGGGGTCCGCATCTATGGTAAATATTCCCGGTAACAAATCTTTGTCAAAATAGCTAATGGTGGTGGGATCATCCAAGGTCATCTGCCATTCTCGAACTGCCAGCGCGCGCTCATAGGGGTTAAGAGCCCAGGGCATGGGGTGGGTGAGCGCGGAGGCATACATGCCACAGATATCGTATACATAGAGGGGCTCTTCGAGGATGCCGATGTAAGTGGGATAACAGCGCCCCCCTCTGATGCTTGCTCGCACATAGTCATAGAGTTCATGTGAGGGGGCGAGAAGACCCGGGCCCAGATTGGTGCGGTTGGGTTTTTCCGCCCTGTAAACGATCTGGCGAAAGATGGCATGGGAATTTGAAGAGATAGTAGGTCTCTGGAATATGTTAAAATGGGCATGAGGTAGGCCTACAGAGTCCCTTATGAAGTGGGCATATGACTCTTGCAGCTTGGCTACCAGCTCGGCGGTGACGAGTACATCCAGGGCACAGTAGTCGAGAGTTTCCTGGATGATGTCATAACGCGGTTGGCTTTTCTTTTCCCACAGCTCGCGGTTGAGAAGGTATTCTTCGCGATCCTTCCAGTACTCTTCGAGGGGAAACCCGTCTTTTTCTGCACGGTAAGAGCCCAACATGTAGAACTGATTGACTGCCTTGTAGGGACAGCATCCCTTCTCCACTGGGAGAGAGTATGCTTGGGCTGCATTGCGCAGCGAGGTATGAGTGAGGGCAAAAGTGTCCCTGACCATGACTTTGAGGAATTGATACTTGAAGTCCATGTCATCACAGGCCCCCTGTTCCCAGAGTTGGAAGTCCACCCGCTTCTTGTAGGCGGGGTTGGGCAAAGCGAAAGTAACATCATTGAAGAGGATCTTGCCGGCCCTGGGCATGAAATTTCGGGTGATTCTGAAAGGCTGAGGGACCTCTGCTCGGTTATTGATAACCTGAGCGGCCAAGACGATCTCATCAAAGCCATTGATGTTGTGCCCCACTATGTACAGTTCTAAGAATCGAGGGGTGCCCCTGCATGAGGCAGCTTCTTGAGTTCTTCAAAAGTGAGATCTGTAGGGTCAGTGAGAGCATAGTGTTCGAGGGCCCATTCGTGCACGTGAGGGTTCGCTTTGAGGAAGGAGGACCAGAGGTCCACTGCCAGTGCTGTTTGTAACTGGTCCCGGTATTGACGAAAATGCTGCCCGACTGCCATTTTTTCTGGGGTGACGCAATAGAAGGTTTGGGGGTCCTGCCGCCAGCGATCCCACTTAAGTTTCATGGCGAGGTCATAGGCGATGTTGACGAGCCGCTGGTCTCCAGAGAGTTTCATGACCAGCATGAAGGGGATTAGCTGCTTGCCAAAGGACCCCATCCAGGTGTAGGTTTCCACATCGTAGGTGAGGAAGAGCCTTTCTGTGCGAGGATGAGAGCCAATCGGGAAGAACTGGATCTCCTGCCACCAGTTGGAGGAATGGCTGTTGATGTGATGGAAGTAGAACTCCCTGCGACGCGCCGAGCATTCATGCTTGTGCTTGTACAGACGGCCGCAGTACTCGCAGCGATTCACGGGATGCACCTCATGAATGAGTTGTACCTGACTTCCTTTGACGAGAAATTTCAGTGGAAAATTGAGGCCTGGCGTTTGTACCTGGCGCTCTACTATGTTGTCTGCATCGGCATGACCATCTTCTGTCTCGATGGTGGTCATGCTGACGAGCCCTCGCGGGAGGCAAGTCCAGACCTCGGCGCGGCAGGGGCGGAGCTCGAGGACGAGAGCGCGCAGGCCGGAGCTGTCCAGGGTCCTGAGACGCTGCGGAGTCAGGTTAGTAGGCAGTGTCAGGAGATTGACTTGCATGATCTTTTCGAGGGCGTGAGGGAGGTTCAGATGGTACTTGATCTCCACGGGTCCGTTGGTGGAGATGTCAATGGCTTGCAGGGTTCCGTGCCCCTTGGGCGCTACCACCGTGCCCTTGTTTTTCCTTTTGGGCGGCGGTGGCTCTGTTGCTTCTTGCATGTTTAGGAGCGGTGTCGAGGGCGCGCACCGGGCGGCAGGGGCGGCTCGGGACCCGGCGGCATGGCTGGCAGTGGTACGTCGGCGCCGCGCGCGGGTAGGTTCTGGTACTGCGCCCTGAGAAGACTCGCATGTGCGACGACGCGGCGGTTGACATCCTGGATCTGACGCCTCTGGGTGAAAGCTACCGGCCCCGTGAGCTTGAACCTGAAAGAGAGTTCAACAGAATCAATCTCGGTATCGTTGACGGCGGCTTGCCTAAGGATTTCTTGCACGTCGCCAGAGTTATCCTGGTAGGCGATCTCGGCCATGAACTGCTGGATCTCTTCCTCTTGAAGATCTCCGCGGCCCGCTCTCTCGACGGTGGCCGCGAGGTCGTTGGAGATGCGCCCAATGAGTTGAGAGAATGCATTCATGCCCGCCTCGTTCCAGACGCGGCTGTAGACCACAGCCCCCACGGGATCTCTCGCGCGCATAACCACCTGGGCGAGGTTAAGCTCTACGTGGCGGGTGAAGACCGCATAGTTGCATAGGCGCTGGAAAAGGTAGTTGAGTGTGGTGGCGATGTGCTCGGTGACGAAGAAATACATGATCCATCGTCTCAGCGGCATCTCGCTGACATCGCCCAGCGCTTCCAAGCGCTCCATGGCCTCGTAGAAGTCCACGGCAAAGTTGAAAAACTGGGAGTTACGCGCGGACACGGTCAACTCCTCTTCCAGAAGACGGATGAGTTCGGCAATGGTGGTGCGCACCTCGCGCTCGAAATCCCCCGGGATTTCTTCCTCAATCTCTTCTTCTTCCACTAACATCTCTTCCTCTTCAGGTGGGGCTGCAGGAGGAGGGGGAACGCGGCGACGCCGGCGGCGCACGGGCAGACGGTCGATGAATCTTTCAATGACCTCTCCGCGGCGGCGGCGCATGGTCTCGGTGACGGCACGACCGTTCTCCCTGGGTCTCAGAGTGAAGACGCCTCCGCGCATCTCCCTGAAGTGGTGACTGGGAGGCTCTCCGTTGGGCAGGGACACCGCGCTGATTATGCATTTTATCAATTGCCCCGTAGGTACTCCGCGCAAGGACCTGATCGTTTCAAGATCCACGGGATCTGAAAACCTTTCGACGAAAGCGTCTAACCAGTCGCAATCGCAAGGTAGGCTGAGCACTGTTTCTTGCGGGCGGGGGCGGCTAGACGCTCGGTCGGGGTTCTCTCTTTCTTTTCCTTCCTCCTCTTGGGAGGATGAGACGATGCTGCTGGTGATGAAATTAAAATAGGCAGTTTTGAGACGGCGGATGGTGGCGAGGAGCACCAGGTCTTTGGGTCCGGCTTGTTGGATGCGCAGGCGATGGGCCATTCCCCAAGCATTATCCTGACATCTGGCCAGATCTTTATAGTAGTCTTGCATGAGTCGTTCCACGGGCACTTCTTCTTCGCCCGCTCTGCCATGCATGCGAGTGATCCCAAACCCGCGCATGGGCTGGACAAGTGCCAGGTCCGCTACAACCCTTTCGGCGAGGATGGCTTGCTGCACCTGGGTGAGGGTGGCTTGGAAGTCGTCAAAGTCTACAAAGCGGTGGTAGGCCCCGGTGTTGATTGTGTAGGAGCAGTTGGCCATGACTGACCAGTTGACTGTCTGGTGCCCAGGGCGCACGAGCTCGGTGTACTTGAGGCGCGAGTATGCGCGGGTGTCAAAGATGTAATCGTTGCAGGTGCGCACCAGGTACTGGTAGCCGATGAGAAAGTGTGGCGGTGGCTGGCGGTACAGGGGCCATCGCTCTGTAGCCGGGGCTCCGGGGGCAAGGTCTTCCAGCATGAGGCGGTGGTAACCGTAGATGTACCTGGACATCCAGGTGATACCGGAGGCGGTGGTGGATGCCCGCGGGAACTCGCGTACGCGGTTCCAGATGTTGCGCAGCGGCATGAAGTAGTTCATGGTAGGCACGGTTTGGCCCGTAAGACGTGCACAGTCGTTGATGCTCTAGACATACGGGCAAAAACGAAAGCGGTCAGCGGCTCGTCTCCGTGGCCTGGAGGCTAAGCGAACGGGTTGGGCTGCGCGTGTACCCCGGTTCGAATCTCGGATCAGGCTGGAGCCGCAGCTAACGTGGTACTGGCACTCCCGTCTCGACCCAGGCCTGCACAAAACCTCCAGGATACGGAGGCGGGTCGTTTTTTTGCTTTTTCCTGGATGGGAGCCAGTGCTGCGTCAAGCTTTAGAACACTCAGTTCTCGGGGCTGGGAGTGGCTCGCGCCCGTAGTCTGGAGAATTAATCGCCAGGGTTGCGTTGCGGTGTGCCCCGGTTCGAGTCTTAGCGCGCCGGATCGGCCGGTTTCCGCGACGTTTCTAAGACCCCGTCAGCCGACTTCTCCAGTTTACGGGAGCGAGCCCTCTTTTTTTTTGTTTTTTGTTGCCCAGATGCATCCCGTGCTGCGACAGATGCGCCCCCAGCAACAGCCCCCTTCTCAGCAGCAGCTACAACGACAGCCACAAAAGGCTCTTCCTGCTCCTGTAACTACTGCGGCTGCAGCCGTCAGCGGCGCGGGACAGCCCGCCTATGATCTGGAGTTGGAAGAGGGCGAGGGACTGGCGCGCCTGGGCGCACCATCGCCCGAGCGGCACCCGCGGGTGCAACTGAAAAAGGACTCTAGCGAGGCGTACGTGCCCCAGCAGAACCTGTTCAGGGACAGGAGCGGTGAGGAGCCAGAGGAGATGCGAGCATCTCGATTTAACGCGGGTCGCGAGCTGCGCCACGGTCTGGATCGAAGACGGGTGCTGCAAGACGAGGATTTTGAGGTCGATGAAGTGACAGGGATCAGCCCAGCTAGGGCACATGTGGCCGCGGCCAACCTAGTCTCAGCCTACGAGCAGACCGTGAAGGAGGAGCGCAACTTCCAAAAATCTTTTAACAACCATGTGCGCACCCTGATCGCCCGCGAGGAAGTGACCCTGGGTCTGATGCATCTGTGGGACCTGATGGAGGCTATCACACCGCACCCTGACAGCTCAGCTGTTTCTGGTGGTTCAACATAGCAGGGACAACGAGGCATTCAGGGAGGCGTTGTTGAACATCACCGAGCCTGATGGGAGATGGCTGTATGATCTGATCAACATCCTGCAAAGTATTATAGTGCAGGAACGTAGCCTGGGTTTGGCTGAGAAAGTGGCAGCTATCAACTACTCGGTCTTGAGCCTGGGCAAATACTACGCTCGCAAGATCTACAAGACCCCCTACGTACCCATAGACAAGGAGGTAAAGATAGATGGGTTTTACATGCGCATGACTCTCAAGGTGCTGACTTTGAGCGACGATCTGGGGGTGTATCGCAATGACAGGATGCACCGTGCGGTGAGCGCCAGCAGGAGGCGCGAGCTGAGCGACAGAGAACTTATGCACAGCTTGCAAAGAGCTCTAACGGGGGCTGGGACCGATGGGGAGAACTACTTTGACATGGGAGCGGACTTGCAATGGCAACCCAGTCGCAGGGCCATGGAGGCTGCAGGGTGTGAGCTTCCTTACATAGAAGAGGTGGATGAAGTCGAGGACGAGGAGGGCGAGTACTTGGAAGACTGATGGCGCGACCCGTATTTTTGCTAGATGGAACAGCAGCAGGCACCGGACCCCGCAATGCGGGCGGCGCTGCAGAGCCAGCCGTCCGGCATTAACTCCTCGGACGATTGGACCCAGGCCATGCAACGCATAATGGCGCTGACGACCCGCAACCCCGAAGCCTTTAGACAGCAACCCCAGGCCAACCGCCTTTCGGCTATACTGGAGGCCGTAGTACCCTCCCGCTCCAACCCCACCCACGAGAAGGTCCTGGCTATCGTGAACGCGCTGGTGGAGAACAAGGCCATCCGTCCCGATGAGGCCGGGCTGGTATACAATGCTCTCTTGGAGCGCGTGGCCCGTTACAACAGCAGCAACGTGCAGACCAACCTGGACCGGATGGTGACCGATGTGCGCGAGGCCGTGTCTCAGCGCGAGCGGTTCCAGCGCGACGCCAACTTGGGATCGTTGGTAGCGCTAAACGCTTTCCTCAGCACCCAGCCCGCTAACGTGCCCCGTGGTCAGCAAGACTATACAAACTTTTTGAGTGCATTGAGACTCATGGTAGCTGAGGTGCCTCAGAGCGAGGTGTACCAGTCCGGGCCAGATTACTTCTTCCAGACCAGCAGACAGGGCTTGCAGACAGTGAACCTGACTCAGGCTTTCAAGAACCTGAAGGGTCTCTGGGGAGTGCACGCCCCAGTAGGGGATCGCGCGACCGTGTCTAGCTTGCTGACTCCCAACTCCCGCCTGCTGCTGCTGCTGGTATCCCCCTTTACTGACAGCGGTAGCATTGACCGCAACTCGTATGGGCTACCTGCTTAACCTGTATCGCGAGGCCATAGGGCAGAGCCAGGTGGACGAAACCATCAA-GAAATCACCCAAGTGAGCCGCGCCCTGGGTCAGGAAGACACGGGCAGTTTGGAAGCCACCCTGAACTTCTTGCTAACCAACCGGTCGCAGAAGATCCCTCCTCAGTATGCGCTTACCGCTGAGGAGGAGCGAATCCTCAGATACGTGCAACAGAGCGTTGGACTGTTTCTGATGCAGGAGGGGGCGACACCTACCGCCGCGCTGGACATGACAGCTCGAAACATGGAGCCCAGCATGTATG-CTAGTGGCTTCATTAACAAACTGCTGGACTACCTGCACAGGGCGGCCGCCATGAACTCTGATTATTTCACCAATGCTATCCTGAACCCACACTGGCTGCCCCCACCTGGTTTCTACACTGGCGAGTACGACATGCCCGACCCCAATGACGGGTTCCTGTGGGACGATGTGGACAGCAGCATATTCTCCCCGCCTCCCGGTTATACAGTTTGGAAGAAGGAAGGGGGCGATAGAAGACACTCTTCCGTGTCGCTGTCCACAACGGCTGGTGCTGCCGCGACCGTGCCCGAAGCTGCAAGTCCTTTCCCTAGCTTGCCCTTTTCACTAAACAGCGTTCGCAGCAGTGAACTGGGGAGAATAACCCGCCCGCGCTTGATGGGCGAGGATGAGTACTTGAATGACTCTTTGTTGAGGCCAGAGAGGGAAAAGAATTTCCCCAACAATGGAATAGAGAGCCTGGTGGATAAGATGAGTAGATGGAAGACCTATGCGCAGGATCACAGAGACGAGCCCAAAATCTTGGGGGCTACAAGCAGACCGACCCGTAGACGCCAGCGCCACGACAGACAGATGGGTCTTGTGTGGGACGATGAGGACTCTGCCGATGATAGCAGCGTGTTGGACTTGGGTGGAAGAGGAGGGGGCAACCCGTTCGCTCATCTGCGTCCCAGATTCGGGCGCATGTTGTAAAAGTGAAAGTAAAATAAAAATGCAACTCACCAAGGCCATGGCGACCGAGCGTGCGTTCGTTCTTTTTTGTTATCTGTGTTTAGTACGATGAGGAGACGAGCCGTGCTAGGCGGAGCGGTGGTGTATCCGGAGGGTCCTCCTCCTTCTTACGAGAGCGTGATGCAGCAACAGGCGGCGATGCTACAGCCCCCACTGGAGGCTCCCTTCGTACCCCCGCGGTACCTGGCGCCTACGGAAGGGAGAAACAGCATTCGTTACTCGGAGCTGTCGCCTCTGTACGATACCACCAAGTTGTATCTGGTGGACAACAAGTCGGCGGACATTGCCTCCCTGAACTATCAGAACGACCACAGCAACTTCCTGACCACGGTGGTGCAGAACAATGACTTTACCCCCACGGAGGCTAGCACCCAGACCATCAACTTTGACGAGCGGTCGCGATGGGGCGGTCAGCTGAAGACCATCATGCACACCAACATGCCCAACGTGAACGAGTACATGTTCAGCAACAAGTTCAAGGCGAGGGTGATGGTGTCCAGAAAAGCTCCTGAAGGTGTTATAGTAAATGACACCTATGATCATAAAGAGGATATCTTAAAGTATGAGTGGTTTGAGTTCACTTTACCAGAAGGCAACTTCTCAGCCACCATGACCATTGACCTGATGAACAATGCCATCATTGACAACTACCTGGAAATTGGCAGACAAAATGGAGTGCTGGAAAGTGACATTGGTGTTAAGTTTGACACTAGAAACTTTAGGCTCGGGTGGGACCCCGAAACTAAGTTGATTATGCCAGGAGTCTACACTTATGAGGCATTCCATCCTGACATTGTATTGCTGCCTGGTTGCGGGGTAGACTTTACTGAAAGCCGACTTAGCAACTTGCTTGGCATCAGGAAAAGACATCCATTCCAGGAGGGTTTCAAAATCATGTATGAAGATCTTGAAGGGGGTAATATTCCTGCCCTTTTGGATGTCACTGCCTATGAGGAAAGCAAAAAGGATACCACTACTGAAACAACCACACTGGCTGTTGCAGAGGAAACTAGTGAAGATAATAATATAACTAGAGGAGATACTTATATAACTGAAAAACAAAAACGTGAAGCTGCAGCTGCTGAAGTTAAAAAAGAGTTAAAGATCCAACCTCTAGAAAAAGACAGCAAGAGTAGAAGCTACAATGTCTTGGAAGACAAAATCAACACGGCCTACCGCAGCTGGTACCTGTCCTACAATTACGGTACCCCGAGAAAGGAATAAGGTCTTGGACACTGCTTACCACTTCAGATGTCACCTGTGGGGCAGAGCAGGTCTACTGGTCGCTCCCTGACATGATGCAAGACCCAGTCACCTTCCGCTCCACAAGACAAGTCAACAACTACCCAGTGGTGGGTGCAGAGCTTATGCCCGTCTTCTCAAAGAGTTTCTACAATGAGCAAGCCGTGTACTCTCAGCAGCTCCGACAGGCCACTTCGCTCACGCACGTCTTCAACCGCTTCCCTGAGAACCAGATCCTCATCCGCCCGCCGGCGCCCACAATTACCACCGTCAGTGAAAACGTTCCTGCTCTCACAGATCACGGGACCCTGCCGTTACGCAGCAGTATCCGGGGAGTCCAGCGCGTGACCGTTACTGACGCCAGACGCCGCACCTGTCCCTACGTTTACAAGGCCCTGGGCATAGTCGCGCCGCGCGTTCTTTCAAGCCGCACTTTCTAAAAAAATGTCCATTCTCATCTCGCCCAGTAATAATACCGGTTGGGGACTGTATGCGCCCACCAAGATGTATGGAGGCGCCCGCATACGCTCTACCCAGCACCCTGTGCGCGTTCGCGGTCATTTCCGCGCTCCATGGGGCGCACTCAAGGGTCGTACCCGCACTCGGACCACGGTCGATGATGTGATCGACCAGGTGGTCGCCGATGCTCGTAATTATACTCCTACTGCGCCTACATCTACTGTGGATGCAGTTATTGACAGTGTGGTGGCAGACGCCCGCGCCTATGCTCGCCGGAAGAGCCGAAGGAGGCGCATTGCCAGGCGCCACAGGGCTACTACCGCCATGCGAGCTGCAAAAGCTATTCTGCGGAGGGCCAAACGTGTGGGGCGAAGAGCCATGCTTAGAGCGGCCAGACGCGCGGCTTTAGGTGCCAGCAGCGGCAGGTCCCGCAGGCGCGCGGCCACGGCGGCAGCAGCGGCCATTGCCAACATGGCCCAACCGCGAAGAGGCAATGTGTACTGGGTGCGTGATGCCACTACCGGCCAGCGCGTGCCCGTGCGCACCCGCCCCCCTCGCACTTAGAAGATACTGAGCAGTCTCCGATGTTGTGTCCCAGCGGCAAGTATGTCCAAGCGCAAATACAAGGAAGAGATGCTCCAGGTCATCGCGCCTGAAATCTACGGTCCACCGGTGAAGGATGAAAAAAAGCCCCGCAAAATCAAGCGGGTCAAAAATAACAAAAAGGAAGAAGATGACGATGATGGGCTGGTGGAGTTTGTGCGCGAGTTCGCCCCAAGACGGCGCGTGCAGTGGCGCGGGCGCAAAGTGCGTCAAGTGCTCAGACCCGGAACCACTGTGGTTTTTACACCTGGCGAGCGTTCCAGCACTACTTTTAAACGGTCCTATGATGAGGTGTACGGGGATGACGATATTCTTGAGCAGGCGGCAGACCGCCTTGATGAGTTTGCTTATGGCAAGCGCACTAGATCCAGTCCCAAAGAGGAGGCTGTGTCCATTCCCTTGGATCATGGAAATCCCACCCCCAGCCTCAAACCAGTCACCTTGCAGCAAGTGCTGCCCGTGCCTGCGCGGAGAGGCGTAAAGCGCGAGGGTGAGGACCTATATCCTACCATGCAGCTAATGGTGCCCAAGCGCCAGAGGCTAGAAGACGTACTGGAGAAAATGAAAGTGGATCCCGATATCCAGCCTGAGGTCAAAGTAAGACCTATCAAGGAAGTGGCGCCAGGTTTGGGAGTACAAACCTTCGACATCAAGATTCCCACCGAGTCCATGGAAGTGCAGACCGAACCTGCAAAACCCACAACCACCTCAATTGAGGTGCAAACGGAACCCTGGACGCCCGCGCCCGTTGTCGCCCCCAGCACCACTCGAAGATCACGACGAAAGTACGGCCCAGCAAGTCTTCTAATGCCCAACTATGCTCTGCACCCATCCATCATTCCCACTCCGGGTTACAGAGGCACTCGCTACTATCGAAACCGGAGCAACACCTCTCGCCGCCGCAAACCACCTGCAAGTCGCACTCGCAGTCGCCGCCGCCGCAACACTGCCAGCAAAGTGACTCCCGCCGCCCTGGTGCGGAGAGTGTACCGCGATGGTCGCGCTGAACCTCTGACGCTGCCGCGCGCGCGCTACCATCCAAGCCCACTTAATGACTGTTGACGCTGCCTCCTTGCAGATATGGCCCTCACTTGCCGCCTTCGCGTCCCCATTACTGGCTACCGAGGAAGAAACTCGCGCCGTAGAAGGATGTTGGGGCGAGGGATGCGCCGCCACAGACGAAGGCGCGCTATCAGCAGACGATCCATCATCGCCGCAGCGATCGGGGCGATACCAGGCATAGCTTCCGTGGCGGTTCAGGCCTCGCAGCGCCACTAACATTGGAAAAAACTTATAAATAAAAAATAGAATGGACTCTGACGCTCCTGGTCCTGTGACTATGTTTTTGTAGAGATGGAAGACATCAATTTTTCATCCCTGGCTCCGCGACACGGCACGAGGCCGTACATGGGCACCTGGAGCGACATCGGCACGAGCCAACTGAACGGGGGCGCCTTCAATTGGAGCAGTATCTGGAGCGGGCTTAAAAATTTTGGCTCGACCGTAAAAACCTATGGGAACAAAGCTTGGAACAGCAGCACAGGGCAGGCTCTGAGAAATAAGCTTAAGGAACAAAACTTCCAACAGAAGGTGGTCGATGGGATCGCCTCTGGTATTAACGGCGTAGTGGATTTGGCCAACCAGGCTGTACAAAAACAGATAAACAGCCGCCTGGACCCGCCGCCCGCAACCCCTGGTGAAATGGAAGTGGAGGAAGAACTTCCTCCGCTGGAAAAGCGGGGCGACAAGCGTCCGCGACCCGAGCTGGAGCAGACGCTGGTGACGCGCGCAGACGAGCCCCCTTCATACGAGGAGGCAGTAAAGCTCGGAATGCCCACTACCAGGCCTGTAGCTCACATGGCTACCGGGGTAATGAAACCTTCTCAGACACATCGACCCGCCACCTTGGACTTGCCTCCTCCCCCTGCTTCTGCGGCACCTGTTCCCAAACCTGTCGCTACCAGAAAGCCCACCGCCGTACAGCCCGTCGCCGTAGCCAGACCGCGTCCTGGGGGCACACCGCGCCCGAAAGCAAACTGGCAAAGTACTCTGAACAGCATCGTGGGTCTGGGCGTGCAGAGTGTAAAGCGCCGTCGCTGCTATTAATTAAATATGGAGTAGCGCTAACTTGCTTGTCTGTGTGTATGTATCATCACCACGCCGCCGCAGCAGAGGAGAAAGGAAGAGGTCGCGCGCCGAGGCTGAGTTGCTTTCAAGATGGCCACCCCATCGATGATGCCCCAATGGGCATACATGCACATCGCCGGACAGGATGCTTCGGAGTACCTGAGTCCGGGTCTGGTGCAGTTCGCCCGTGCAACAGACACCTACTTCAGTATGGGGAACAAGTTTAGAAACCCCACAGTGGCGCCCACCCACGATGTGACCACCGACCGTAGCCAGCGACTGATGCTGCGCTTCGTGCCCGTTGACCGGGAGGACAACACT-CTTACAAAGTGCGGTACACCCTCGCCGTGGGCGACAACAGAGTGCTTGACATGGCCAGCACATTCTTTGACATTAGGGGGGTGCTTGATAGAGGTCCTAGCTTCAAGCCATATTCCGGCACAGCTTACAATTCACTGGCTCCTAAGCGCGCCTACCATCTCAGTGGATAGTTACAACGGGAGAAGACAATGCCACCACATACACATTTGGCATTGCTTCCACGAAGGGAGACAATATTACTAAGGAAGGTTTAGAAATTGGGAAAGACATTACTGCAGACAACAAGCCCATTTATGCCGATAAAACATATCAGCCAGAGCCTCAAGTTGGAGAAGAATCATGGACTGATATTGATGGAACAAATGAAAAATTTGGAGGTAGAGCTCTTAAACCAGCTACTAAAATGAAGCCATGCTACGGGTCTTTTGCAAGACCTACAAACATAAAAGGGGGCCAAGCTAAAAACAGAAAAGTAACACCAACCGAAGGAGATGTTGAAGCTGAGGAGCCAGATATTGATATGGAATTTTTTGATGGTAGAGAAGCTGCTGACGCTTTTTCGCCTGAAATTGTGCTTTACACGGAAAATGTCAATTTGGAAACTCCAGACAGCCATGTGGTATACAAGCCAGGAACTTCTGATGGTAACTCTCATGCAAATTTGGGTCAACAAGCCATGCCTAACAGACCCAATTACATTGGCTTCAGGGATAACTTTGTAGGTCTTATGTACTACAACAGTACTGGAAATATGGGAGTTTTGGCCGGCCAAGCATCACAACTGAATGCAGTGGTTGACTTGCAGGACAGAAACACTGAACTGTCATATCAGCTTTTGCTTGATTCTCTGGGAGACAGAAGCAGATACTTCAGCATGTGGAATCAGGCTGTGGACAGCTATGATCCCGATGTTCGTATTATTGAAAATCATGGCGTCGAGGATGAACTGCCTAATTACTGTTTTCCTCTGGATGGCATAGGACCAGGGAACAAATATCAAGGCATTAAACCTAGAGACACTGCATGGGAAAAAGATACTAAAGTTTCTACAGCTAATGAAATAGCCATAGGCAACAATCAGGCTATGGAAATTAATATCCAAGCTAATCTTTGGAGAAGTTTTCTGTACTCCAATGTGGCTTTGTACCTTCCAGATGTTTACAAGTACACGCCAACTAACATTACTCTGCCCGCTAACACCAACACCTATGAGTACATGAACGGGCGAGTGGTTTCCCCATCTCTGGTCGATTCATACATCAACATTGGCGCCAGGTGGTCTCTTGACCCAATGGACAATGTGAATCCATTTAACCACCACCGCAATGCTGGCCTACGCTACCGGTCCATGCTTCTGGGCAATGGCCGTTATGTGCCTTTCCACATACAAGTGCCTCAAAAATTCTTTGCTGTCAAGAACCTACTTCTTCTACCTGGCTCCTACACCTATGAGTGGAACTTCAGAAAGGATGTGAACATGGTCCTGCAAAGTTCCCTTGGAAATGACCTCAGAACAGATGGTGCTACCATAAGTTTCACCAGCATTAACCTCTATGCCACCTTCTTCCCCATGGCTCACAACACCGCTTCAACTCTTGAAGCCATGCTGCGCAACGATACCAATGATCAGTCATTCAACGACTACCTCTCTGCAGCTAACATGCTTTACCCCATCCCTGCCAATGCAACCAACATTCCAATTTCCATCCCATCTCGCAACTGGGCAGCCTTCAGGGGCTGGTCCTTCACCAGACTCAAAACCAAGGAGACTCCATCTCTTGGATCAGGGTTCGATCCCTACTTCGTTTATTCTGGATCTATTCCCTACCTGGATGGCACTTTTTACCTTAACCACACTTTCAAGAAGGTCTCCATCATGTTTGACTCCTCAGTCAGCTGGCCTGGCAATGACAGGCTGTTGTCTCCAAATGAGTTTGAAATCAAGCGCACTGTGGATGGGGAAGGATACAATGTGGCCCAATGCAACATGACCAAAGACTGGTTCCTGGTTCAGATGCTTGCCAACTACAACATTGGCTACCAGGGCTTTTACATCCCTGAGGGATACAAGGATCGCATGTACTCCTTTTTCAGAAACTTCCAGCCTATGAGCAGGCAGGTGGTTGATGAGGTTAATTACACTGACTACAAAGCCGTCACCTTACCATATCAACACAACAACTCTGGCTTTGTAGGATACCTTGCGCCTACTATGAGACAAGGGGAACCTTACCCAGCCAATTATCCATACCCGCTCATCGGAA-CTATGCCGTTAAAAGTGTTACCCAAAAAAAGTTCCTGTGCGACAGGACCATGTGGCGCATACCGTTCTCCAGCAACTTCATGTCCATGGGAGCCCTTACGGACCTGGGACAGAACCTGCTCTATGCCAACTCGGCCCATGCGCTGGACATGACTTTTGAGGTGGATCCCATGGATGAGCCCACCCTGCTTTATCTTCTTTTCGAAGTCTTCGACGTGGTCAGAGTGCACCAGCCACACCGCGGCGTCATCGAGGCCGTCTACCTGCGCACACCGTTCTCGGCCGGCAACGCCACCAAAGAAGCCTCTTGCTTCTTGCAAGCAGCAGCTGCAGTGTCATGGGTCCGGAAACGGCTCCAGCGAGCAAGAGCTCAAAGCCATCGTCCGAGACCTGGGTTGCGGACCCTATTTCCTGGGAACATTTGACAAGCGTTTCCCGGGGTTCATGGCCCCCGACAAGCTCGCCTGCGCCATAGTCAACACTGCCGGACGCGAGACGGGGGGAGAGCACTGGCTGGCTTTTGGTTGGAACCCGCGCTCCAACACCTGCTACCTTTTTGATCCTTTTGGGTTCTCGGATGAGCGACTCAAACAGATTTACCAGTTTGAGTACGAGGGGCTCCTGCGCCGCAGTGCCCTTGCTACCAAAGACCGCTGCATCACCCTGGAAAAGTCCACCCAGAGCGTGCAGGGCCCACGCTCAGCCGCCTGTGGACTTTTTTGCTGTATGTTCCTTCATGCCTTTGTGCACTGGCCCGACCGCCCCATGAACGGAAACCCCACCATGAAGTTGCTGACTGGGGTGCCCAACAGCATGCTCCAATCTCCCCAAGTGCAGCCCACCCTGCGCCGCAACCAGGAGGCGCTATATCGCTTCCTAAACACCCACTCATCTTACTTTCGTTCTCACCGCGCACGCATCGAAAGGGCCACCGCGTTTGACCGTATGGATATGCAATAAGTCATGTAAAACCGTGTTCAATAAAAAGCACTTTATTTTTACATGCACTAAGGCTCTCGTTTTTTACTCATTCGTTTTCATTATTCACTCAGAAATCAAATGGGTTCTGGCGGGAGTCAAAGTGACCCGCGGGCAGGGATACGTTGCGGAACTGTAACCTGTTCTGCCACTTGAACTCGGGGATCACCAACTTGGGAACTGGAATCTCGGGAAAGGTGTCTTGCCACAACTTTCTGGTCAGCTGCAGGGCGCCAAGTAGGTCAGGAGCAGAGATCTTGAAATCACAGTTGGGACCGGCATTCTGGACACGGGAGTTGCGGTACACTGGGTTGCAACACTGGAACACCATCAAGGCTGGGTGTCTCACGCTTGCCAGCACGGTCGGGTCACTGATGGAGTCACATCCAAGTCTTCAGCATTGGCCATCCCAAAGGGGGTCATCTTACAGGTCTGCCTGCCCATCACGGGAGCGCAGCCTGGCTTGTGGTTGCAATCGCAATGAATGGGGATCAGCATCATCCTGGCTTGGTCGGGGGTTATCCCTGGGTACACGGCCTTCATAAAGGCTTCGTACTGCTTGAAAGCTTCCTGAGCCTTACTTCCCTCGGTATAGAACATCCCACAGGACTTGCTGGAAAATTGATTAGTAGCACAGTTGGCATCATTTACACAGCAGCGGGCATCGTTGTTGGCCAACTGGACCACATTTCTGCCCCAGCGGTTCTGGGTGATCTTGGCTCTGTCTGGGTTCTCCTTCATAGCGCGCTGTCCGTTCTCGCTCGCCACATCCATCTCGATAATGTGGTCCTTCTGAATCATGATAGTGCCATGCAGGCATTTCACCTTGCCTTCATAATCGGTGCATCCATGAGCCCACAGAGCGCACCCGGTGCACTCCCAACTATTGTGGGCGATCTCAGAATAAGAATGTACCAATCCCTGCATGAATCTTCCCATCATCGCTGTCAGGGTCTTCATGCTACTAAATGTCAGCGGGATGCCACGGTGCTCCTCGTTCACATACTGGTGGCAGATACGCTTGTACTGCTCGTGCTGCTCTGGCATCAGCTTGAAAGAGGTTCTCAGGTCATTATCCAGCCTGTACCTTTCCATTAGCACAGCCATCACTTCCATGCCCTTCTCCCAGGCAGATACCAGGGGCAAGCTCAAAGGATTCCTAACAGCAATAGAAGTAGCTCCTTTAGCTATAGGGTCATTCTTGTCGATCTTCTCAACACTTCTCTTGCCATCCTTCTCAATGATGCGCACCGGGGGGTAGCTGAAGCCCACGGCCACCAACTGAGCCTGTTCTCTTTCTTCTTCGCTGTCGTGGCCGATGTCTTGCAGAGGGACATGCTTGGTCTTTCTGGGCTTCTTCTTGGGAGGGATCGGGGGAGGACTGTTGCTCCGTTCCGGAGACAGGGATGACCGCGAAGTTTCGCTTACCAGTACCACCTGGCTCTCGATAGAAGAATCGGACCCCACGCGACGGTAGGTGTTCCTCTTCGGGGGCAGAGGTGGAGGCGACTGAGATGGGCTGCGGTCTGGCCTTGGAAGCGGATGGCTGGCAGAGCCCATTCCGCGTTCGGGGGTGTGCTCCCGTTGGCGGTCGCTTGACTGATTTCCTCCGCGGCTGGCCATTGTGTTCTCCTAGGCAGAGAAACAACAGACATGGAAACTCAGCCATCACTGCCAACATCGCTGCAAGCGCCATCACACCTCGCCCCCAGCAGCGACGAGGAGGAGAGCTTAACCACCCCACCACCCAGTCCAGCTACCACCACCTCTACCCTCGATGATGAGGAGGAGGAGGTCGACGCAGCCCAGGAGATGCAGGCGCAGGATAATGTGAAAGCGGAAGAGATTGAGGCAGATGTCGAGCAGGACCCGGGCTATGTGACACCGGCGGAGCACGAGGAGGAGCTGAAACGTTTTCTAGACAGAGAGGATGACGACCGCCCAGAGCATCAAGCAGATGGCGATCACCAGGAGGCTGGCATCGGGGATCAAGTTGCCGACTACCTCACCGGGCTTGGGGGGGAAGACGTGCTCCTCAAACATCTAGCAAGGCAGTCGAACATAGTTAAAGACGCACTACTCGACCTCACCGAAGTGCCCATCAGTGTGGAAGAGCTTAGCCGCGCCTACGAGCTGAACCTCTTTTCGCCTCACATACCCCCCAAGCGGCAGCCAAACGGCACCTGCGAGGCCAACCCTCGACTGAACTTCTATCCAGCTTTTACTGTCCCCGAAGTGCTGGCCACCTACCACATCTTTTTTAAGAACCAAAAGATTCCAGTCTCCTGCCGCGCCAACCGCACCCGCGCCGATGCCCTTCTCAACTTGGGTCCGGGAGCTCGCTTACCTGATATAGCTTCCTTGGAAGAGGTTCCAAAAATCTTTGAGGGTCTGGGAAGTGATGAGACTCGGGCCGCAAATGCTCTGCAACAGGGAGAGAATGGCATGGATGAACATCACAGCGCTTTAGTGGAACTGGAGGGTGACAATGCCCGGCTTGCAGTGCTCAAGCGCAGTATCGTGGTCACCCATTTTGCCTACCCCGCTGTTAACCTGCCCCCCAAAGTTATGAGCGCTGTTATGGACCATCTGCTCATCAAACGAGCAAGACCCCTTTCAGAAAACCAGAACATGCAGGATCCAGACGCCTCGGACGAGGGCAAGCCGGTAGTCAGTGACGAGCAGCTATCTCGCTGGCTGGGTACCAACTCCCCCCGAGATTTGGAAGAGAGGCGCAAGCTTATGATGGCTGTAGTGCTAGTAACTGTGGAGCTGGAGTGTCTGCGCCGCTTTTTCACCGACCCTGAGACCCTGCGCAAGCTAGAGGAGAACCTGCACTACACCTTCGGCTTCGTGCGGCAGGCATGCAAGATCTCCAACGTGGAGCTTACCAACCTGGTTTCTTACATGGGCATTTTGCATGAGAACCGGCTAGGGCAGAGCGTCCTGCACACCACCCTTAAAGGGGAGGCCCGCCGTGACTACATCCGAGACTGTGTCTACCTTTACCTCTGTCATACCTGGCAGACTGGCATGGGTGTGTGGCAACAGTGTTTGGAAGAGCAGAACCTAAAAGAGCTGGACAAGCTCTTGCAGAGATCCCTCAAAGCCATGTGGACAGGTTTTGATGAGCGCACCGTCGCCTCGGACCTGGCAGACATCATCTTCCCCGAGCGTCTCAGGGTTACTCTGCGAAACGGCCTGCCAGACTTTATGAGCCAGAGCATGCTTAACAACTTTCGCTCTTTCATCCTGGAACGCTCCGGTATCCTGCCTGCCACCTGCTGTGCGCTGCCCTCCGACTTTGTGCCTCTCACCTACCGCGAGTGCCCACCGCCGCTATGGAGCCACTGCTACCTGTTCCGCCTGGCCAACTACCTCTCCTACCACTCGGATGTTATAGAGGATGTGAGCGGAGACGGTCTGCTGGAATGCCACTGCCGCTGCAATCTTTGCACACCCCACCGCTCCCTTGCCTGCAACCCCCAGTTGCTGAGCGAGACCCAGATCATCGGCACCTTCGAGTTGCAGGGTCCCAGCAGTGAAGGCGAGGGGTCTTCTCCGGGGCACAGTCTGAAACTGACACCGGGGCTGTGGACCTCCGCCTACCTGCGCAAGTTTCATCCCGAGGTTA-CCACCCCTATGAGATCAGGTTCTATGAGGACCAGTCACATCCTCCCAAAGTCGAGCTCTCAGCCTGCGTCATCACCCAGGGAGCAATTCTGGCCCAATTGCAAGCCATCCAAAAATCCCGCCAAGAATTTCTACTGAAAAAGGGAAGCGGGGTCTACCTTGACCCCCAGACCGGTGAGGAGCTCAACACAAGGTTCCCCCAGGATGTCCCATCGCCGAGGAAGCAAGAAGCTGAAGGTGCAGCTGACGCCCCCAGAGGATATGGAGGAAGACTGGGACAGTCAGGCAGAGGAGGAGATGGAAGATTGGGACAGCCAGGCAGAGGAGGTGGACAGCCTGGAGGAAGACAGTTTGGAGGAGGAAGACGAGGAGGCAGAGGAGGTGGAAGAAGCAACCGCCGCCAAACAGTTGTCATCGGCGGCGGAAACAAGCAAGTCCCCAGACAGCAGCACGGCTACCATCTCCGCTCCGGGTCGGGGGGTCCAGCGGCGGCCCAACAGTAGATGGGACGAGACCGGGCGATTCCCAAACCCGACCACCGCTTCCAAGACCGGTAAGAAGGAGCGACAGGGATACAAGTCCTGGCGTGGACACAAAAACGCTATCATCTCCTGCTTGCATGAATGCGGGGGCAACATATCCTTCACCCGGCGATACCTGCTCTTCCACCACGGTGTGAACTTCCCCCGCAATATCTTGCATTACTACCGTCACCTCCACAGCCCCTACTGCAGTCAGCAAGTCCCGGCAACCCCGACAGAAAAAGACAGCAGCGACAACGGTGACCAGAAAACCAGCAGTTAGAAAATCTACAACAAGTGCAGCAGGAGGAGGACTGAGGATCACAGCGAACGAGCCAGCGCAGACCAGAGAGCTGAGGAACCGGATCTTTCCAACCCTCTATGCCATCTTCCAGCAGAGTCGGGGGCAAGAGCAGGAATTGAAAGTAAAAAACCGATCTCTGCGCTCGCTCACCAGAAGTTGTTTGTATCACAAGAGCGAAGACCAACTTCAGCGCACTCTCGAGGACGCCGAGGCTCTCTTCAACAAGTACTGCGCGCTGACTCTTAAAGAGTAGCCCTTGCCCGCGCTTATTCGAAAACGGCGGGAATCACGTCACCATTGGCACCTGTCCTTTGCCCTAGTCATGAGTAAAGAGATTCCCACGCCTTACATGTGGAGCTATCAGCCCCAAATGGGGTTGGCAGCAGGCGCCTCCCAGGACTACTCCACCCGCATGAATTGGCTTAGCGCCGGGCCCTCAATGATATCACGGGTTAATGATATACGAGCTTATCGAAACCAGTTACTCCTAGAACAGTCAGCTCTCACCACCACACCCCGCCAACACCTTAATCCCCGAAATTGGCCCGCCGCCCTGGTGTACCAGGAAACTCCCGCTCCCACCACCGTACTACTTCCTCGAGACGCCCAGGCCGAAGTTCAGATGACTAACGCAGGTGTACAGCTGGCGGGCGGTTCCGCCCTATGTCGTCACCGACCTCAACAGAGTATAAAACGCCTGGTGATCAGAGGCCGAGGTATCCAGCTCAACGACGAGTCGGTTAGCTCTTCGCTTGGTCTGCGACCAGACGGAGTCTTCCAGATCGCCGGCTGTGGGAGATCTTCCTTCACCCCTCGTCAGGCTGTACTGACTTTGGAGAGTTCGTCCTCGCAGCCACGCTCGGGCGGCATCGGAACTCTCCAGTTCGTGGAGGAGTTTACTCCCTCTGTCTACTTCAACCCCTTCTCCGGCTCTCCTGGCCAGTACCCAGACGAGTTCATACCGAACTTCGACGCAATCAGCGAGTCAGTGGATGGCTATGATTGATGTCTAATGGTGGCGCGGCTGAGCTAGCTCGACTGCGACACCTAGACCACTGCCGCCGCTTTCGCTGCTTCGCCCGGGAACTCACCGAGTTCATCTACTTCGAACTCCCCGAGGAGCACCCTCAGGGTCCGGCCCACGGAGTGCGGATTACCATCGAAGGGGGAATAGACTCTCGCCTGCATCGAATCTTCTCCCAGCGACCCGTGCTGATTGAGCGCGACCAGGGAAATACAACCATCTCCATTTACTGCATCTGTAACCACCCCGGATTGCATGAAAGCCTTTGCTGTCTTGTTTGTGCTGAGTTTAATAAAAACTGAGTTAAGACCCTCCTACGGACTACCGCTTCTTCAATCAGGACTTTACAACACCAACCAGATCTTCCAGAAGACCCAGACCCTTCCTCCTCTGATCCAGGACTCTAACTCTACCCTACCAGCACCATCCACTACTAACCTTCCCTCCGATCTCATCTGCAACACCGCCTTTCACGAAGCCTTCTTTCTGCCAATACTACCACTCCCAAAACCGGAGGTGAGCTCCGCGGTCTCCCTACTGACGACCCCTGGGTGGTAGCGGGTTTTGTAACGTTAGGAGTAGTTGCGGGTGGGCTTGTGCTAATCCTTTGCTACCTATACATACCTTGCTGTGCATATTTAGTCATATTGCGCTGTTGGTTTAAAAAATGGGGGCCATATTAGTCGTGCTTGCTTTACTTTCGCTTTTGGGTCTGGGCTCTGCTAATCTCAATCCTCTTGATCACGATCCATGTCTAGACTTCGACCCAGAAAACTGCACACTTACTTTTGCACCCGACACAAGCCGTCTCTGTGGAGTTCTTATTAAGTGCGGATGGGACTGCAGGTCCGTTGAAATTACACATAATAATAAAACATGGAACAATACCTTATCCACCACATGGGAGCCAGGAGTTCCCGAGTGGTATACTGTCTCTGTCCGAGGTCCTGACGGTTCCATCCGCATTAGTAACAACACTTTTATTTTTTCTGAAATGTGCGATCTGGCCATGTTCATGAGCAGACAGTATGACCTATGGCCTCCCAGCAAAGAGAACATTGTGGCATTTTCCATTGCTTATTGCTTGGTAACATGCATCATCACTGCTATCATTTGTGTGTGCATACACTTGCTTATAGTTATTCGCCCTAGACAAAGCAATAAGGAAAAAGAGAAAATGCCTTAACCTTTTTACTCATACCTTTTCTTTACAGCATGGCTTTTGTTACAGCTCTAATTATTGCCAACATTGTCACTGTCGCTCACGGGCAAACAATTATCCATATTACCTTAGGACATAATCACACCCTTGTAGGGCAATTACTTCAGAGGTTATTTGGACCAAACTTGGAAGTGTTGATTATTTTGATATAATTTGCAACAAAACTAAACCAATATTTGTAATCTGTAACAGACAAAATCTCACGTTAATTAATGTTAGCAAAATTTATAACGGTTACTATTATGGTTATGACAGATCCAGTAGTCAATATAAAAATTACTTAGTTCGCATAACTCAGCCCAAATTAACAGTGCCCACTATGACAATAATTAAAATGGCTAATAAAGCATTAGAAAATTTTACATCACCAACAACGCCCAATGAAAAAAACATTCCAAATTCAATGATTGCAATTATTGCGGCGGTGGCATTGGGAATGGCACTAATAATAATATGCATGTTCCTATATGCTTGTTGCTATAAAAAGTTTCAACATAAACAGATCCACTACTAAATTTTAACATTTAATTTTTTATACAGATGTTTTCCACTACAATTTTTATCATTACTAGCCTTGCAGCTGTAACTTATGGCCGTTCACACCTAACTGTACCTGTTGGCTCAACATGTACACTACAAGGACCCCAACAAGGCTATGTCACTTGGTGGAGAATATATGATAATGGAGGGTTCGCTAGACCATGTGATCAGCCTGGTACAAAATTTTCATGCAACGGAAGAGACTTGACCATAATTAACATAACATCAAATGAGCAAGGCTTCTATTATGGAACCAACTATAAAGATAGTTTAGATTACAACATTATTGTAGTGCCAGCCACCACTTCTGCTCCCCGCAAAACCACTTTCTCTAGCAGCAGTGCCAAAGCAAGCACAATTCCTAAAACAGCTTCTGCTATGTTAAAGCTTCAAAAAATCGCTTTAAATAATTCCACAGCCGCTCC-CAAACAATTCCTAAATCAACAATTGGCATCATTACTGCCGTGGTAGTGGGATTAATTATTATATTTTTGTGCATAATGTACTATGCCTGCTGCTATAGAAAACATGAACAAAAAGGTGATGCATTACTAAATTTTGACATTTAATTTTTTATAGAATTATGATATTGTTTCAATCAAATACCACTAACACTATCAATGTGCAGACTACTTTAAATCATGACATGGAAAACCACACTACCTCCTATGCATACACAAACATTCAGCCTAAATACGCTATGCAATAGAAATTCTAAAAGACGTCCCATCTATTCTCCTATGATTAGTCGTCCCCATATGGCTTTGAATGAAATCTAAGATCTTTTTTTTTTTCTCTTACAGTATGGTGAACACCAATCATGATCCCTAGAAATTTCTTCTTCACCATACTCATCTGTGCTTTCAATGTCTGTGCTACTTTCACAGCAGTAGCCACTGCAAGCCCAGACTGTATAGGACCATTTGCTTCCTATGCACTTTTTGCCTTCGTTACTTGCATCTGCGTGTGTAGCATAGTCTGCCTGGTTATTAATTTTTTCCAACTGGTAGACTGGATCTTTGTACGAATTGCCTACCTACGTCACCATCCCGAATACCGCAATCAAAATGTTGCGGCACTTCTTAGGCTTATTTAAAACCATGCAGGCTATGCTACCAGTCATTTTAATTCTGCTACTACCCTGCATTGCCCTAGCTTCCACCGCCACTCGCGCTACACCTGAACAACTTAGAAAATGCAAATTTCAACAACCATGGTCATTTCTTGATTGCTACCATGAAAAATCTGATTTCCCCACATACTGGATAGTGATTGTTGGAATAATTAACATACTTTCATGTACCTTTTTCTCAATCACAATATACCCCACATTTAATTTTGGGTGGAATTCTCCCAATGCACTGGGTTACCCACAAGAACCAGATGAACATATCCCACTACAACACATACAACAACCACTAGCACTGGTAGAGTATGAAAATGAGCCACAACCTTCACTACCTCCTGCCATTAGTTACTTCAACCTAACCGGCGGAGATGACTGAAATACTCACCACCTCCAATTCCGCCGAGGATCTGCTTGATATGGACGGCCGCGTCTCAGAACAGCGACTCGCCCAACTACGCATCCGCCAGCAGCAGGAACGCGTGACCAAAGAGCTCAGAGATGTCATCCAAATTCACCAATGCAAAAAAGGCATATTTTGCTTGGTAAAACAAGCCAAGATATCCTACGAGATCACCGCTACTGACCATCGCCTCTCTTACGAACTTGGCCCCCAACGACAAAAATTTACATGCATGGTGGGAATCACCC-CTATGTTATCACTCAGCAAAGTGGAGATACTAAGGGGTGCATTCACTGCTCTTGCGATTCCATCGAGTGCACCTACACCCTGCTAAAGACCCTATGCGGCCTAAGAGACCTGCTACCCATGAATTAAAAATTAATAAAAAATCACTTACTTGAAATCAGCAATAAGGTCTCTGTTGAAATTTTCTCCCAGCAGCACCTCACTTCCCTCTTCCCAACTCTGGTATTCTAAACCCCGTTCAGCGGCATACTTTCTCCATACTTTAAAGGGGATGTCAAATTTTAACTCCTGTCCTGTACCCACAATCTTCATGTCTTTCTTCCCAGATGACCAAGAGAGTCCGGCTCAGTGATTCCTTCAACCCTTCT-ACCCCTATGAAGATGAAAGCACCTCCCAACACCCCTTTATAAACCCAGGGTTTATTTCCCCAAATGGCTTTACACAAAGCCCAGACGGAGTTCTTACTTTAAAATGTTTAACCCCACTAACAACCACAGGCGGGTCTCTACAGTTAAAAGTGGGAGGGGGTCTTACAATAGATGACACCGACGGTTTTTTGAAAGAAAACATAAGTGCCACCACACCTTAGAAACAAATGAAAACAAACTTTGTGCCAAATTGGGAGAAGGACTTACATTCAATTCCAACAACATTTGCATTAATGACAATATTAACCTTGGACAGGAGTTAACCCCACCAGAGCCAACTGTCAAATAATGGCCTCCAGTGAATCTAATGATTGCAAATTAATTCTAA-CAC-TATAAAACTGGAGCCCTCGTCACTGCATTTGTTTATGTTATAGGAGTATCTAACGATTTTAATATGCTAACTACACATAAAAATATAAATTTCACTGCAGAGCTGTTTTTTGATTCTACTGGTAATTTATTAACTAGCCTTTCATCCCTAAAAACTCCACTTAATCATAAATCAGGGCAAAACATGGCTACTGGTGCCCTTACTAATGCTAAAGGTTTCATGCCCAGCACAACTGCCTATCCTTTCAATGTTAATTCCAGAGAAAAAGAAAACTACATTTACGGAACTTGTTACTACACAGCTAGTGATCACACTGCTTTTCCCATTGACATATCTGTCATGCTTAACCAAAGAGCATTAAATAATGAGACATCATATTGTATTCGTGTAACTTGGTCCTGGAATACAGGAGTTGCCCCAGAAGTGCAAACCTCTGCTACTACCCTAGTCACCTCTCCATTTACCTTTTACTACATTAGAGAAGACGACTGACAAATAAAGTTTAACTTGTTTATTTAAAATCAATTCATAAAATTCGAGTAGTTATTTTGCCTCCCCCTTCCCATTTAACAGAATACACCAATCTCTCCCCACGCACAGCTTTAAACATTTGGATACCATTACAGATAGACATAGTTTTAGATTCCACATTCCAAACAGTTTCAAAGCGAGCCAATCTGGGGTCAGTGATACATAAAAATGCATTGGGATAGTCTTTTAAAGCGCTTTCACAGTCCAACTGCTGCGGATGCGACTCCGGAGTCTGGATCACGGTCATCTGGAAGAAGAACGATGGGAATCATAATCCGAAAACGGAATCGGGCGATTGTGTCTCATCAAACCCACAAGCAGCCGCTGTCTGCGTCGCTCCGTGCGACTGCTGTTTATAGGATCGGGATCCACAGTGTCCTGAAGCATCATTTTAATAGCCCTTAACATTAACTTTCTGGTGCGGTGCGCGCAGCAACGCATTCTGATTTCACTTAGATTACTACAGTAGGTACAGCACATTATCACAATATTGTTTAATAAACCATAATTAAAAGCGCTCCAGCCAAAACTCATATCAGATATAATCGCCCCTGCATGACCATCATACCAAATTTTAATATAAATTAAATGTCGTTCCCTCAAAAACACACTACCCACATACATAATCTCTTTTGGCATGTGCATATTAACAATCTGTCTGTACCATGGACAACGTTGGTTAATCATGCAACCCAATATAACCTTCCGAAACCACACTGCCAACACCGCTCCCCCAGCCATGCATTGAAGTGAACCCTGCCGATTACAATGACAATGAAGAACCCAATTCTCTCGACCATGAATCACTTGAGAATAAAAAATATCTATAGTAGCACAACAAAGACATAAATGCATGCATCTTTTCATAATTTTTAACTCCTCTGGATTTAAAAACATATCCCAAGGAATGGGAAACTCTTGCAGAACAGTAAAGCTGGCAGAACAAGGAAGACCACGAACACAACTTACACTATGCATAGTCATAGTATCACAATCTGGCAACAGCGGGTGGTCTTCAGTCATAGAAGCTCGGGTTTCATTTTCCTCACATCGTGGTAACTGGGCTCTGGTGTAAGGGTGATGTCTGGCGCATGATGTGGAGCGTGCGCGCAACCTTGTCATAATGGAGTTGCTTCCTGACATTCTCGTATTTTGTATAGCAAAACGCGGCCCTGGCACAACACACTCTTCTTCGTCTTCTATCCTGCCGCTTAGTGTGTTCCGTCTGATAATTCAAGTACAGCCACACTCTTAAGTTGGTCAAAAGAATGCTGGCTTCAGTTGTAATTAAAACTCCATCATATTTAATTGTTCTAAGGAAATCATCCACGGTAGCATATGCAAATCCCAACCAAGCAATGCAACTGGATTGCGTTTCAAGCAGCAGAGGAGAGGGAAGAGACGGAAGAATCATGTTAATTTTTATTCCAAACGATCTCGCAGTACTTCAAATTGTAGATCGCGCAGATGGCATCTATCGCCCCCACTGTGTTGGTGAAAAAGCACAGCTAAATCAAAAGAAATGCGATTTTCAAGGTGCTCAACGGTGGCTTCCAACAAAGCCTCCACGCGCACATCCAAAAACAAAAGAATACCAAAAGAAGGAGCATTTTCTAACTCCTCAAACATCATATTACATTCCTGCACCATTCCCAGATAATTTTCAGCTTTCCAGCCTTCAATTATTCGTGTCAGTTCTTGTGGTAAATCCAAACCACACATTACAAACAGGTCCCGGAGGGCGCCCTCCACCACCATTCTTAAACACACCCTCATAATGACAAAATATCTTGCTCCTGTGTCACCTGTAGCAAATTAAGAATGGCATCATCAATTGACATGCCCTTGGCTCTAAGTTCTTCTCTAAGTTCTAGTTGTAGATACTCTCTCATATTATCACCAAACTGCTTAGCCAGAAGCCCCCCGGGAACAATAGAGGGGA-CGCTACAGTGCAGTACAAGCGCAGACCTCCCCAATTGGCTCCAGCAAAAACAAGATTAGAATAAGCATACTGGCAACCACCAGTAATATCATCAAAGTTGCTGGAAATATAATCAGGCAGAGTTTCTTGTAAGAATTGAATAAAAGAAAAATTTTCCAAAAAAACATTCAAAACCTCTGGGATGCAAATGCAATAGGTTACCGCGCTGCGCTCCAACATTGTTAGTTTTGAATTAGTCTGCAAAATAAAAGAAACAAGCGTCATATCATAGTAGCCTGTCGAACAGGTGGAAAAATCAGTCTTTCCATCACAAGACAAGCCACAGGGTCTCCAGCTCTACCCTCGTAAAACCTGTCATCGTGATTAAACAACAGCACCGAAAGTTCCTCGCGGTGGCCAGCATGAATAATTCTTGATGAAGCATATAATCCAGACATGTTAGCATCAGTTAAAGAGAAAAAACAGCCAACATAGCCTCTGGGTATAATTATGCTTAATCTTAAGTATAGCAAAGCCACCCCTCGCGGATACAAAGTAAAAGGCACAGGAGAATAAAAAATATAATTATTTCTCTGCTGCTGTTCAGGCAACGTCGCCCCCGGTCCCTCTAAATACACATACAAAGCCTCATTAGCCATG-GCTTCCAGGCAAAGTACAGC-CAAGCGCAAAGCACAAGCTCTAAAGAAGCTCTAAAACACTCTCCAACCTCTCCACAATATATACACAAGCCCTAAACTGACGTAATGAGAGTAAAGTGTAAAAAATCCCGCCAAACCCAACACACACCCCGAAACTGCGTCAGCAGGGAAAAGTACAGTTTCACTTCCTCAATCCCAACAAGCGTAAC
gb|JF800905.1|  CGCTTACTGACAGGATATGAGGTAGTTTTGGGCGGATGCAAGTAAAAATTCTCCATTTTCGCGCGAAAACTGAATGAGGAAGTGAATTTCTGAGTCATTTCGCGGTTATGACAGGGTGGAGTATTTGCCGAGGGCCGAGTAGACTTTGACCGTTTACGTGGAGGTTTCGATTACCGTGTTTTTCACCTAAATTTCCGCGTACGGTGTCAAAGTCCTGTGTTTTT-ACTAGGTGTCAGCTGATCGCTAGGGTATTTAAACCTGACGAGTTCCGTCAAGAGGCCACTCTTGAGTGCCAGCGAGAAGAGTTTTCTCCTCCGCGCCGCAAGTCAGTTCTGCGCTTTGAAAATGAGACACCTGCGTTTCCTGCCACAGGAGATTATCTCCAGTGAGACCGGGATCGAAATACTGGAGTTTGTGGTAAAACCCTAATGGGAGACGACCCGGAACCGCCAGTGCAGCCTTTCGATCCACCTACGC-TGCCGATCTGTATGATTTAGAGGTAGACGGGCCTGAGGATCCCAATGAGGAAGCTGTGAATGGGTTTTTTACTGATTCTATGCTGCTAGCTGCCGATGAAGGATTGGACATAAACCCTCCTCCTGAGACCCTTGTTACCCCAGGGGTGGTTGTGGAAAGCGGCAGAGGTGGGAAAAAATTGCCTGATCTGGGAGCAGCTGAAATGGACTTGCGTTGTTATGAAGAGGGTTTTCCTCCGAGTGATGATGAAGATGGGGAAACTGAGCAGTCCATCCATACCGCAGTGAATGAGGGAGTAAAAGCTGCCAGCGATGTTTTTAAGTTGGACTGTCCGGAGCTGCCTGGACATGGCTGTAAGTCTTGTGAATTTCACAGGAATAACACTGGAATGAAAGAACTATTGTGCTCGCTTTGCTATATGAGAATGCACTGCCACTTTATTTACAGTAAGTGTATTTAAGTGAAATTTAAAGGAATAGTGTAGCTGTTTAATAACTGTTGAATGGTAGATTTATGTTTTTTACTTGTGATTTTTTGTAGGTCCTGTGTCTGATGATGAGTCACCTTCTCCTGATTCAACTACCTCACCTCCTGAAATTCAGGCGCCCGCACCTGCAAACGTATGCAAGCCCATTCCTGTAAAGCCTAAGCCTGGGAAACGCCCTGCTGTGGATAAGCTTGAGGACTTGTTGGAGGGTGGGGATGGACCTTGGACCTTAGTACCCGGAAACTACCAAGGCAATAAGTGCCCTGCAGCTGTGTTTATTTAATGTGACGTCATGTAATAAAATTATGTCAGCTGCTGAGTGTTTTATTACTTCTTGGGTGGGGACTTGGATATATAAGTAGGAGCAGATCTGTGTGGTTAGCTCACAGCAACCTGCTGCCATCCATGGAGGTTTGGGCTATCTTGGAAGACCTCAGACAGACTAGGCTACTGCTAGAAAACGCCTCGGACGGAGTCTCTGGCCTTTGGAGATTCTGGTTCGGTGGTGATCTAGCTAGGCTAGTGTTTAGGATAAAACAGGACTACAGCGTAGAATTTGAAAAGTTATTGGACGACAGTCCAGGACTTTTTGAAGCTCTTAACTTGGGTCATCAGGCTCATTTTAAGGAGAAGGTTTTATCAGTTTTAGATTTTTCTACTCCTGGTAGAACTGCTGCTGCTGTAGCTTTTCTTACTTTTATATTGGATAAATGGATCCGCCAAACTCACTTCAGCAAGGGATACGTTTTGGATTTCATAGCAGCAGCTTTGTGGAGAACATGGAAGGCTCGCAGGATGAGGACAATCTTAAATTACTGGCCAGTGCAGCCTCTAGGAGTAGCAGGGATACTGAGACACCCACCGACCATGCCAGCGGTTCTGCAGGAGGAGCAGCAGGAGGACAATCCGAGAGCCGGCCTGGACCCTCCGGTGGAGGAGTAGCTGACCTGTTTCCTGAACTGCGACGGGTGCTTACTAGGTCTACGACCAGTGGACAGAACAGAGGCATTAAGAGGGAGAGGAATCCTAGTGGGAATAATTCAAGAACCGAGTTGGCTTTAAGTTTAATGAGCCGCAGGCGTCCTGAAACTGTTTGGTGGCATGAGGTTCAGAGCGAAGGCAGGGATGAAGTTTCAATATTGCAGGAGAAATATTCACTAGAACAACTTAAGACCTGTTGGTTGGAACCTGAGGATGATTGGGAGGTGGCCATTAGGAATTATGCTAAGATATCTCTGAGGCCTGATAAACAATATAGAATTACTAAGAAGATTAATATTAGAAATGCATGCTACATATCAGGGAATGGGGCAGAGGTTATAATAGATACACAAGATAAAGCAGCTTTTAGATGTTGTATGATGGGTATGTGGCCAGGGGTTGTCGGCATGGAAGCAGTAACACTTATGAATATTAGGTTTAGAGGGGATGGGTATAATGGCATTGTATTTATGGCTAACACTAAGCTGATTCTACATGGTTGTAGCTTTTTTGGGTTTAATAATACGTGTGTAGAAGCTTGGGGGCAAGTTAGTGTGAGGGGTTGTAGTTTTTATGCATGCTGGATTGCAACATCAGGTAGGGTCAAGAGTCAGTTGTCTGTGAAGAAATGCATGTTTGAGAGATGTAATCTTGGCATACTGAATGAAGGTGAAGCAAGGATCCGCCACTGCGCAGCTACAGAAACTGGCTGCTTCATTCTAATAAAGGGAAATGCCAGTGTGAAGCATAATATGATCTGTGGACATTCGGATGAGAGGCCTTATCAGATGCTGACCTGCGCTGGTGGACATTGCAATATTCTTGCTACTGTGCATATCGTTTCACATGCACGCAAGAAATGGCCTGTATTTGAACATAATGTGATTACCAAGTGCACCATGCACATAGGTGGTCGCAGGGGAATGTTTATGCCTTACCAGTGTAACATGAATCATGTGAAGGTAATGTTGGAACCAGATGCCTTTTCCAGAGTGAGCTTAACAGGAATCTTTGATATGAATATTCAACTATGGAAGATCCTGAGATATGATGACACTAAACCGAGGGTGCGCGCATGCGAATGCGGAGGCAAGCATGCTAGATTCCAGCCGGTGTGCGTGGATGTGACTGAAGACCTGAGACCCGATCATTTGGTGCTTGCCTGCACTGGAGCGGAGTTCGGTTCCAGTGGTGAAGAAACTGACTAAAGTGAGTAGTGGGGCAAGATGTGGATGGGGACTTTCAGGTTGGTAAGGTGGACAGATTGGGTAAATTTTGTTAATTTCTGTCTTGCAGCTGCCATGAGTGGAAGCGCTTCTTTTGAGGGGGGAGTATTTAGCCCTTATCTGACGGGCAGGCTCCCACCATGGGCAGGAGTTCGTCAGAATGTCATGGGATCCACTGTGGATGGGAGACCCGTCCAGCCCGCCAATTCCTCAACGCTGACCTATGCCACTTTGAGTTCGTCACCATTGGATGCAGCTGCAGCCGCCGCCGCTACTGCTGCCGCCAACACTATCCTTGGAATGGGCTATTACGGAAGCATCGTTGCCAATTCCAGTTCCTCTAATAACCCTTCAACCCTGGCTGAGGACAAGCTACTTGTTCTGTTGGCTCAGCTCGAGGCCTTCCAACGCTAGGCGAACTGTCTAAGCAGGTGGCCCAGTTGCGTGAGCAAACTGAGTCTGCTGTTGCTACAGCAAAGTCTAAATAAAGATCTCAAATCAATAAATAAAGAAATACTTGTCATAAAAACAAATGAATGTTTATTTGATTTTTCGCGCGCGGTATGCCCTGGACCATCGGTCTCGATCATTGAGAACTCGGTGGATCTTTTCCAGTACCCTGTAAAGGTGGGATTGAATGTTTAGATACATAGGCATTAGTCCGTCTCGGGGGTGGAGATAGCTCCATTGAAGAGCCTCTTGCTCCGGGGTAGTGTTATAAATCACCCAGTCATAGCAAGGTCGGAGTGCATGGTGTTGCACAATATCTTTTAGGAGCAGACTAATTGCAACGGGGAGGCCCTTAGTGTAGGTGTTTACAAATCTATTGAGCTGGGACGGGTGCATCCGGGGTGAAATTATATGCATTTTGGACTGGATCTTGAGGTTGGCAATGTTGCCGCCTAGATCCCGTCTCGGGTTCATATTGTGCAGGACCACTAAGACAGTGTATCCGGTGCACTTGGGAAATTTATCATGCAGCTTAGAGGGAAAAGCATGAAAAAATTTGGAGACGCCTTTGTGACCCCCCAGATTCTCCATGCACTCATCCATAATGATAGCGATGGGGCCGTGGGCAGCGGCACGGGCGAACACGTTCCGGGGGTCTGAAACATCATAGTTATGCTCCTGAGTCAGGTCATCATAAGCCATTTTAATAAACTTTGGGCGGAGGGTGCCAGATTGGGGGATGAAAGTTCCCTCTGGCCCGGGAGCATAGTTCCCCTCACATATTTGCATTTCCCAGGCTTTCAGTTCAGAGGGGGGGATCATGTCCACCTGCGGGGCTATAAAAAATACCGTTTCTGGAGCCGGGGTGATTAACTGGGATGAAAGCAAATTCCTAAGCAGCTGAGACTTGCCGCACCCAGTGGGACCGTAAATGACCCCAATTACGGGTTGCAGATGGTAGTTTAGGGAGCGACAGCTGCCGTCCTCCCGGAGTAGGGGGGCCACTTCGTTCATCATTTCCCTTACATAGATATTTTCCCGCACCAAGTCCGTTAGGAGGCGCTCTCCCCCAAGGGATAGAAGCTCCTGGAGCGAGGAGAAGTTTTTCAGCGGCTTCAGCCCGTCAGCCATGGGCATTTTGGAAAGAGTCTGTTGCAAGAGCTCGAGCCGGTCCCAGAGCTCGGTGATGTGCTCTATGGCATCTCGATCCAGCAGACCTCCTCGTTTCGCGGGTTGGGACGGCTCCTGGAGTAGGGAATCAGACGATGGGCGTCCAGCGCTGCCAGGGTCCGATCCTTCCATGGTCGCAGCGTCCGAGTCAGGGTTGTTTCCGTCACGGTGAATGGGTGCGCGCCTGGTTGGGCGCTTGCGAGGGTGCGCTTCAGACTCATCCTGCTGGTCGAGAACCGCTGCCGATCGGCGCCCTGCATGTCGGCCAGGTAGCAGTTTACCATGAGTTCGTAGTTGAGCGCCTCGGCCGCGTGGCCTTTGGCACGGAGCTTACCTTTGGAAGTTTTATGGCAGGCGGGGCAGTAGATACATTTGAGGGCATACAGCTTGGGCGCGAGGAAAATGGATTCGGGGGAGTATGCATCCGCACCGCAGGAGGCGCAGACGGTTTCGCACTCCACGAGCCAGGTCAGATCCGGCTCATCGGGGTCAAAAACAAGTTTTCCGCCATGTTTTTTGATGCGTTTCTTACCTTTGGTTTCCATGAGGTCGTGTCCCCGCTGGGTGACAAAGAGGCTGTCCGTGTCCCCGTAGACCGACTTTATGGGCCTGTCCTCGAGCGGAGTGCCTCGGTCCTCTTCGTAGAGGAACCCAGCCCACTCTGATACAAAAGCGCGTGTCCAGGCCAGCACAAAGGAGGCCACGTGGGAGGGGTAGCGGTCGTTGTCAACCAGGGGGTCCACCTTCTCTACGGTATGTAACCATGTCCCCCTCCTCCACATCCAAGAATGTGATTGGCTTGTAAGTGTAGGCCACGTGACCAGGGGTCCCCGCCGGGGGGGTATAAAAGGGGGCGGGCCTCTGTTCGTCCTCACTGTCTTCCGGATCGCTGTCCAGGAGCGCCAGCTGTTGGGGTAGGTATTCCCTCTCGAAGGCGGGCATGACCTCTGCACTCAGGTTGTCAGTTTCTAGGAACGAGGAGGATTTGATATTGACAGTACCAGCAGAGATGCCTTTCATAAGACTCTCGTCCATTTGGTCAGAAAACACAATCTTCTTGTTGTCCAGCTTGGTAGCAAATGATCCATAGAGGGCATTGGATAGAAGCTTGGCGATGGAGCGCATGGTTTGGTTCTTTTCCTTGTCCGCGCGCTCCTTGGCGGCGATGTTAAGCTGGACGTACTCGCGCGCCACACATTTCCATTCAGGGAAGATGGTTGTCAGTTCATCCGGAACTATTCTGACTCGCCATCCCCTATTGTGCAGGGTTATCAGATCCACACTGGTGGCCACCTCGCCTCGGAGGGGCTCATTGGTCCAGCAGAGTCGACCTCCTTTTCTTGAACAGAAAGGGGGGAGGGGGTCTAGCATGAGCTCATCAGGGGGGTCCGCATCTATGGTAAATATTCCCGGTAACAAATCTTTGTCAAAATAGCTAATGGTGGTGGGATCATCCAAGGTCATCTGCCATTCTCGAACTGCCAGCGCGCGCTCATAGGGGTTAAGAGCCCAGGGCATGGGGTGGGTGAGCGCGGAGGCATACATGCCACAGATATCGTATACATAGAGGGGCTCTTCGAGGATGCCGATGTAAGTGGGATAACAGCGCCCCCCTCTGATGCTTGCTCGCACATAGTCATAGAGTTCATGTGAGGGGGCGAGAAGACCCGGGCCCAGATTGGTGCGGTTGGGTTTTTCCGCCCTGTAAACGATCTGGCGAAAGATGGCATGGGAATTTGAAGAGATAGTAGGTCTCTGGAATATGTTAAAATGGGCATGAGGTAGGCCTACAGAGTCCCTTATGAAGTGGGCATATGACTCTTGCAGCTTGGCTACCAGCTCGGCGGTGACGAGTACATCCAGGGCACAGTAGTCGAGAGTTTCCTGGATGATGTCATAACGCGGTTGGCTTTTCTTTTCCCACAGCTCGCGGTTGAGAAGGTATTCTTCGCGATCCTTCCAGTACTCTTCGAGGGGAAACCCGTCTTTTTCTGCACGGTAAGAGCCCAACATGTAGAACTGATTGACTGCCTTGTAGGGACAGCATCCCTTCTCCACTGGGAGAGAGTATGCTTGGGCTGCATTGCGCAGCGAGGTATGAGTGAGGGCAAAAGTGTCCCTGACCATGACTTTGAGGAATTGATACTTGAAGTCCATGTCATCACAGGCCCCCTGTTCCCAGAGTTGGAAGTCCACCCGCTTCTTGTAGGCGGGGTTGGGCAAAGCGAAAGTAACATCATTGAAGAGGATCTTGCCGGCCCTGGGCATGAAATTTCGGGTGATTCTGAAAGGCTGAGGGACCTCTGCTCGGTTATTGATAACCTGAGCGGCCAAGACGATCTCATCAAAGCCATTGATGTTGTGCCCCACTATGTACAGTTCTAAGAATCGAGGGGTGCCCCTGCATGAGGCAGCTTCTTGAGTTCTTCAAAAGTGAGATCTGTAGGGTCAGTGAGAGCATAGTGTTCGAGGGCCCATTCGTGCACGTGAGGGTTCGCTTTGAGGAAGGAGGACCAGAGGTCCACTGCCAGTGCTGTTTGTAACTGGTCCCGGTATTGACGAAAATGCTGCCCGACTGCCATTTTTTCTGGGGTGACGCAATAGAAGGTTTGGGGGTCCTGCCGCCAGCGATCCCACTTAAGTTTCATGGCGAGGTCATAGGCGATGTTGACGAGCCGCTGGTCTCCAGAGAGTTTCATGACCAGCATGAAGGGGATTAGCTGCTTGCCAAAGGACCCCATCCAGGTGTAGGTTTCCACATCGTAGGTGAGGAAGAGCCTTTCTGTGCGAGGATGAGAGCCAATCGGGAAGAACTGGATCTCCTGCCACCAGTTGGAGGAATGGCTGTTGATGTGATGGAAGTAGAACTCCCTGCGACGCGCCGAGCATTCATGCTTGTGCTTGTACAGACGGCCGCAGTACTCGCAGCGATTCACGGGATGCACCTCATGAATGAGTTGTACCTGACTTCCTTTGACGAGAAATTTCAGTGGAAAATTGAGGCCTGGCGTTTGTACCTGGCGCTCTACTATGTTGTCTGCATCGGCATGACCATCTTCTGTCTCGATGGTGGTCATGCTGACGAGCCCTCGCGGGAGGCAAGTCCAGACCTCGGCGCGGCAGGGGCGGAGCTCGAGGACGAGAGCGCGCAGGCCGGAGCTGTCCAGGGTCCTGAGACGCTGCGGAGTCAGGTTAGTAGGCAGTGTCAGGAGATTGACTTGCATGATCTTTTCGAGGGCGTGAGGGAGGTTCAGATGGTACTTGATCTCCACGGGTCCGTTGGTGGAGATGTCAATGGCTTGCAGGGTTCCGTGCCCCTTGGGCGCTACCACCGTGCCCTTGTTTTTCCTTTTGGGCGGCGGTGGCTCTGTTGCTTCTTGCATGTTTAGGAGCGGTGTCGAGGGCGCGCACCGGGCGGCAGGGGCGGCTCGGGACCCGGCGGCATGGCTGGCAGTGGTACGTCGGCGCCGCGCGCGGGTAGGTTCTGGTACTGCGCCCTGAGAAGACTCGCATGTGCGACGACGCGGCGGTTGACATCCTGGATCTGACGCCTCTGGGTGAAAGCTACCGGCCCCGTGAGCTTGAACCTGAAAGAGAGTTCAACAGAATCAATCTCGGTATCGTTGACGGCGGCTTGCCTAAGGATTTCTTGCACGTCGCCAGAGTTATCCTGGTAGGCGATCTCGGCCATGAACTGCTGGATCTCTTCCTCTTGAAGATCTCCGCGGCCCGCTCTCTCGACGGTGGCCGCGAGGTCGTTGGAGATGCGCCCAATGAGTTGAGAGAATGCATTCATGCCCGCCTCGTTCCAGACGCGGCTGTAGACCACAGCCCCCACGGGATCTCTCGCGCGCATAACCACCTGGGCGAGGTTAAGCTCTACGTGGCGGGTGAAGACCGCATAGTTGCATAGGCGCTGGAAAAGGTAGTTGAGTGTGGTGGCGATGTGCTCGGTGACGAAGAAATACATGATCCATCGTCTCAGCGGCATCTCGCTGACATCGCCCAGCGCTTCCAAGCGCTCCATGGCCTCGTAGAAGTCCACGGCAAAGTTGAAAAACTGGGAGTTACGCGCGGACACGGTCAACTCCTCTTCCAGAAGACGGATGAGTTCGGCAATGGTGGTGCGCACCTCGCGCTCGAAATCCCCCGGGATTTCTTCCTCAATCTCTTCTTCTTCCACTAACATCTCTTCCTCTTCAGGTGGGGCTGCAGGAGGAGGGGGAACGCGGCGACGCCGGCGGCGCACGGGCAGACGGTCGATGAATCTTTCAATGACCTCTCCGCGGCGGCGGCGCATGGTCTCGGTGACGGCACGACCGTTCTCCCTGGGTCTCAGAGTGAAGACGCCTCCGCGCATCTCCCTGAAGTGGTGACTGGGAGGCTCTCCGTTGGGCAGGGACACCGCGCTGATTATGCATTTTATCAATTGCCCCGTAGGTACTCCGCGCAAGGACCTGATCGTTTCAAGATCCACGGGATCTGAAAACCTTTCGACGAAAGCGTCTAACCAGTCGCAATCGCAAGGTAGGCTGAGCACTGTTTCTTGCGGGCGGGGGCGGCTAGACGCTCGGTCGGGGTTCTCTCTTTCTTTTCCTTCCTCCTCTTGGGAGGATGAGACGATGCTGCTGGTGATGAAATTAAAATAGGCAGTTTTGAGACGGCGGATGGTGGCGAGGAGCACCAGGTCTTTGGGTCCGGCTTGTTGGATGCGCAGGCGATGGGCCATTCCCCAAGCATTATCCTGACATCTGGCCAGATCTTTATAGTAGTCTTGCATGAGTCGTTCCACGGGCACTTCTTCTTCGCCCGCTCTGCCATGCATGCGAGTGATCCCAAACCCGCGCATGGGCTGGACAAGTGCCAGGTCCGCTACAACCCTTTCGGCGAGGATGGCTTGCTGCACCTGGGTGAGGGTGGCTTGGAAGTCGTCAAAGTCTACAAAGCGGTGGTAGGCCCCGGTGTTGATTGTGTAGGAGCAGTTGGCCATGACTGACCAGTTGACTGTCTGGTGCCCAGGGCGCACGAGCTCGGTGTACTTGAGGCGCGAGTATGCGCGGGTGTCAAAGATGTAATCGTTGCAGGTGCGCACCAGGTACTGGTAGCCGATGAGAAAGTGTGGCGGTGGCTGGCGGTACAGGGGCCATCGCTCTGTAGCCGGGGCTCCGGGGGCAAGGTCTTCCAGCATGAGGCGGTGGTAACCGTAGATGTACCTGGACATCCAGGTGATACCGGAGGCGGTGGTGGATGCCCGCGGGAACTCGCGTACGCGGTTCCAGATGTTGCGCAGCGGCATGAAGTAGTTCATGGTAGGCACGGTTTGGCCCGTAAGACGTGCACAGTCGTTGATGCTCTAGACATACGGGCAAAAACGAAAGCGGTCAGCGGCTCGTCTCCGTGGCCTGGAGGCTAAGCGAACGGGTTGGGCTGCGCGTGTACCCCGGTTCGAATCTCGGATCAGGCTGGAGCCGCAGCTAACGTGGTACTGGCACTCCCGTCTCGACCCAGGCCTGCACAAAACCTCCAGGATACGGAGGCGGGTCGTTTTTTTGCTTTTTCCTGGATGGGAGCCAGTGCTGCGTCAAGCTTTAGAACACTCAGTTCTCGGGGCTGGGAGTGGCTCGCGCCCGTAGTCTGGAGAATTAATCGCCAGGGTTGCGTTGCGGTGTGCCCCGGTTCGAGTCTTAGCGCGCCGGATCGGCCGGTTTCCGCGACGTTTCTAAGACCCCGTCAGCCGACTTCTCCAGTTTACGGGAGCGAGCCCTCTTTTTTTTTGTTTTTTGTTGCCCAGATGCATCCCGTGCTGCGACAGATGCGCCCCCAGCAACAGCCCCCTTCTCAGCAGCAGCTACAACGACAGCCACAAAAGGCTCTTCCTGCTCCTGTAACTACTGCGGCTGCAGCCGTCAGCGGCGCGGGACAGCCCGCCTATGATCTGGAGTTGGAAGAGGGCGAGGGACTGGCGCGCCTGGGCGCACCATCGCCCGAGCGGCACCCGCGGGTGCAACTGAAAAAGGACTCTAGCGAGGCGTACGTGCCCCAGCAGAACCTGTTCAGGGACAGGAGCGGTGAGGAGCCAGAGGAGATGCGAGCATCTCGATTTAACGCGGGTCGCGAGCTGCGCCACGGTCTGGATCGAAGACGGGTGCTGCAAGACGAGGATTTTGAGGTCGATGAAGTGACAGGGATCAGCCCAGCTAGGGCACATGTGGCCGCGGCCAACCTAGTCTCAGCCTACGAGCAGACCGTGAAGGAGGAGCGCAACTTCCAAAAATCTTTTAACAACCATGTGCGCACCCTGATCGCCCGCGAGGAAGTGACCCTGGGTCTGATGCATCTGTGGGACCTGATGGAGGCTATCACACCGCACCCTGACAGCTCAGCTGTTTCTGGTGGTTCAACATAGCAGGGACAACGAGGCATTCAGGGAGGCGTTGTTGAACATCACCGAGCCTGATGGGAGATGGCTGTATGATCTGATCAACATCCTGCAAAGTATTATAGTGCAGGAACGTAGCCTGGGTTTGGCTGAGAAAGTGGCAGCTATCAACTACTCGGTCTTGAGCCTGGGCAAATACTACGCTCGCAAGATCTACAAGACCCCCTACGTACCCATAGACAAGGAGGTAAAGATAGATGGGTTTTACATGCGCATGACTCTCAAGGTGCTGACTTTGAGCGACGATCTGGGGGTGTATCGCAATGACAGGATGCACCGTGCGGTGAGCGCCAGCAGGAGGCGCGAGCTGAGCGACAGAGAACTTATGCACAGCTTGCAAAGAGCTCTAACGGGGGCTGGGACCGATGGGGAGAACTACTTTGACATGGGAGCGGACTTGCAATGGCAACCCAGTCGCAGGGCCATGGAGGCTGCAGGGTGTGAGCTTCCTTACATAGAAGAGGTGGATGAAGTCGAGGACGAGGAGGGCGAGTACTTGGAAGACTGATGGCGCGACCCGTATTTTTGCTAGATGGAACAGCAGCAGGCACCGGACCCCGCAATGCGGGCGGCGCTGCAGAGCCAGCCGTCCGGCATTAACTCCTCGGACGATTGGACCCAGGCCATGCAACGCATAATGGCGCTGACGACCCGCAACCCCGAAGCCTTTAGACAGCAACCCCAGGCCAACCGCCTTTCGGCTATACTGGAGGCCGTAGTACCCTCCCGCTCCAACCCCACCCACGAGAAGGTCCTGGCTATCGTGAACGCGCTGGTGGAGAACAAGGCCATCCGTCCCGATGAGGCCGGGCTGGTATACAATGCTCTCTTGGAGCGCGTGGCCCGTTACAACAGCAGCAACGTGCAGACCAACCTGGACCGGATGGTGACCGATGTGCGCGAGGCCGTGTCTCAGCGCGAGCGGTTCCAGCGCGACGCCAACTTGGGATCGTTGGTAGCGCTAAACGCTTTCCTCAGCACCCAGCCCGCTAACGTGCCCCGTGGTCAGCAAGACTATACAAACTTTTTGAGTGCATTGAGACTCATGGTAGCTGAGGTGCCTCAGAGCGAGGTGTACCAGTCCGGGCCAGATTACTTCTTCCAGACCAGCAGACAGGGCTTGCAGACAGTGAACCTGACTCAGGCTTTCAAGAACCTGAAGGGTCTCTGGGGAGTGCACGCCCCAGTAGGGGATCGCGCGACCGTGTCTAGCTTGCTGACTCCCAACTCCCGCCTGCTGCTGCTGCTGGTATCCCCCTTTACTGACAGCGGTAGCATTGACCGCAACTCGTATGGGCTACCTGCTTAACCTGTATCGCGAGGCCATAGGGCAGAGCCAGGTGGACGAAACCATCAA-GAAATCACCCAAGTGAGCCGCGCCCTGGGTCAGGAAGACACGGGCAGTTTGGAAGCCACCCTGAACTTCTTGCTAACCAACCGGTCGCAGAAGATCCCTCCTCAGTATGCGCTTACCGCTGAGGAGGAGCGAATCCTCAGATACGTGCAACAGAGCGTTGGACTGTTTCTGATGCAGGAGGGGGCGACACCTACCGCCGCGCTGGACATGACAGCTCGAAACATGGAGCCCAGCATGTATG-CTAGTGGCTTCATTAACAAACTGCTGGACTACCTGCACAGGGCGGCCGCCATGAACTCTGATTATTTCACCAATGCTATCCTGAACCCACACTGGCTGCCCCCACCTGGTTTCTACACTGGCGAGTACGACATGCCCGACCCCAATGACGGGTTCCTGTGGGACGATGTGGACAGCAGCATATTCTCCCCGCCTCCCGGTTATACAGTTTGGAAGAAGGAAGGGGGCGATAGAAGACACTCTTCCGTGTCGCTGTCCACAACGGCTGGTGCTGCCGCGACCGTGCCCGAAGCTGCAAGTCCTTTCCCTAGCTTGCCCTTTTCACTAAACAGCGTTCGCAGCAGTGAACTGGGGAGAATAACCCGCCCGCGCTTGATGGGCGAGGATGAGTACTTGAATGACTCTTTGTTGAGGCCAGAGAGGGAAAAGAATTTCCCCAACAATGGAATAGAGAGCCTGGTGGATAAGATGAGTAGATGGAAGACCTATGCGCAGGATCACAGAGACGAGCCCAAAATCTTGGGGGCTACAAGCAGACCGACCCGTAGACGCCAGCGCCACGACAGACAGATGGGTCTTGTGTGGGACGATGAGGACTCTGCCGATGATAGCAGCGTGTTGGACTTGGGTGGAAGAGGAGGGGGCAACCCGTTCGCTCATCTGCGTCCCAGATTCGGGCGCATGTTGTAAAAGTGAAAGTAAAATAAAAATGCAACTCACCAAGGCCATGGCGACCGAGCGTGCGTTCGTTCTTTTTTGTTATCTGTGTTTAGTACGATGAGGAGACGAGCCGTGCTAGGCGGAGCGGTGGTGTATCCGGAGGGTCCTCCTCCTTCTTACGAGAGCGTGATGCAGCAACAGGCGGCGATGCTACAGCCCCCACTGGAGGCTCCCTTCGTACCCCCGCGGTACCTGGCGCCTACGGAAGGGAGAAACAGCATTCGTTACTCGGAGCTGTCGCCTCTGTACGATACCACCAAGTTGTATCTGGTGGACAACAAGTCGGCGGACATTGCCTCCCTGAACTATCAGAACGACCACAGCAACTTCCTGACCACGGTGGTGCAGAACAATGACTTTACCCCCACGGAGGCTAGCACCCAGACCATCAACTTTGACGAGCGGTCGCGATGGGGCGGTCAGCTGAAGACCATCATGCACACCAACATGCCCAACGTGAACGAGTACATGTTCAGCAACAAGTTCAAGGCGAGGGTGATGGTGTCCAGAAAAGCTCCTGAAGGTGTTATAGTAAATGACACCTATGATCATAAAGAGGATATCTTAAAGTATGAGTGGTTTGAGTTCACTTTACCAGAAGGCAACTTCTCAGCCACCATGACCATTGACCTGATGAACAATGCCATCATTGACAACTACCTGGAAATTGGCAGACAAAATGGAGTGCTGGAAAGTGACATTGGTGTTAAGTTTGACACTAGAAACTTTAGGCTCGGGTGGGACCCCGAAACTAAGTTGATTATGCCAGGAGTCTACACTTATGAGGCATTCCATCCTGACATTGTATTGCTGCCTGGTTGCGGGGTAGACTTTACTGAAAGCCGACTTAGCAACTTGCTTGGCATCAGGAAAAGACATCCATTCCAGGAGGGTTTCAAAATCATGTATGAAGATCTTGAAGGGGGTAATATTCCTGCCCTTTTGGATGTCACTGCCTATGAGGAAAGCAAAAAGGATACCACTACTGAAACAACCACACTGGCTGTTGCAGAGGAAACTAGTGAAGATAATAATATAACTAGAGGAGATACTTATATAACTGAAAAACAAAAACGTGAAGCTGCAGCTGCTGAAGTTAAAAAAGAGTTAAAGATCCAACCTCTAGAAAAAGACAGCAAGAGTAGAAGCTACAATGTCTTGGAAGACAAAATCAACACGGCCTACCGCAGCTGGTACCTGTCCTACAATTACGGTACCCCGAGAAAGGAATAAGGTCTTGGACACTGCTTACCACTTCAGATGTCACCTGTGGGGCAGAGCAGGTCTACTGGTCGCTCCCTGACATGATGCAAGACCCAGTCACCTTCCGCTCCACAAGACAAGTCAACAACTACCCAGTGGTGGGTGCAGAGCTTATGCCCGTCTTCTCAAAGAGTTTCTACAATGAGCAAGCCGTGTACTCTCAGCAGCTCCGACAGGCCACTTCGCTCACGCACGTCTTCAACCGCTTCCCTGAGAACCAGATCCTCATCCGCCCGCCGGCGCCCACAATTACCACCGTCAGTGAAAACGTTCCTGCTCTCACAGATCACGGGACCCTGCCGTTACGCAGCAGTATCCGGGGAGTCCAGCGCGTGACCGTTACTGACGCCAGACGCCGCACCTGTCCCTACGTTTACAAGGCCCTGGGCATAGTCGCGCCGCGCGTTCTTTCAAGCCGCACTTTCTAAAAAAATGTCCATTCTCATCTCGCCCAGTAATAATACCGGTTGGGGACTGTATGCGCCCACCAAGATGTATGGAGGCGCCCGCATACGCTCTACCCAGCACCCTGTGCGCGTTCGCGGTCATTTCCGCGCTCCATGGGGCGCACTCAAGGGTCGTACCCGCACTCGGACCACGGTCGATGATGTGATCGACCAGGTGGTCGCCGATGCTCGTAATTATACTCCTACTGCGCCTACATCTACTGTGGATGCAGTTATTGACAGTGTGGTGGCAGACGCCCGCGCCTATGCTCGCCGGAAGAGCCGAAGGAGGCGCATTGCCAGGCGCCACAGGGCTACTACCGCCATGCGAGCTGCAAAAGCTATTCTGCGGAGGGCCAAACGTGTGGGGCGAAGAGCCATGCTTAGAGCGGCCAGACGCGCGGCTTTAGGTGCCAGCAGCGGCAGGTCCCGCAGGCGCGCGGCCACGGCGGCAGCAGCGGCCATTGCCAACATGGCCCAACCGCGAAGAGGCAATGTGTACTGGGTGCGTGATGCCACTACCGGCCAGCGCGTGCCCGTGCGCACCCGCCCCCCTCGCACTTAGAAGATACTGAGCAGTCTCCGATGTTGTGTCCCAGCGGCAAGTATGTCCAAGCGCAAATACAAGGAAGAGATGCTCCAGGTCATCGCGCCTGAAATCTACGGTCCACCGGTGAAGGATGAAAAAAAGCCCCGCAAAATCAAGCGGGTCAAAAATAACAAAAAGGAAGAAGATGACGATGATGGGCTGGTGGAGTTTGTGCGCGAGTTCGCCCCAAGACGGCGCGTGCAGTGGCGCGGGCGCAAAGTGCGTCAAGTGCTCAGACCCGGAACCACTGTGGTTTTTACACCTGGCGAGCGTTCCAGCACTACTTTTAAACGGTCCTATGATGAGGTGTACGGGGATGACGATATTCTTGAGCAGGCGGCAGACCGCCTTGATGAGTTTGCTTATGGCAAGCGCACTAGATCCAGTCCCAAAGAGGAGGCTGTGTCCATTCCCTTGGATCATGGAAATCCCACCCCCAGCCTCAAACCAGTCACCTTGCAGCAAGTGCTGCCCGTGCCTGCGCGGAGAGGCGTAAAGCGCGAGGGTGAGGACCTATATCCTACCATGCAGCTAATGGTGCCCAAGCGCCAGAGGCTAGAAGACGTACTGGAGAAAATGAAAGTGGATCCCGATATCCAGCCTGAGGTCAAAGTAAGACCTATCAAGGAAGTGGCGCCAGGTTTGGGAGTACAAACCTTCGACATCAAGATTCCCACCGAGTCCATGGAAGTGCAGACCGAACCTGCAAAACCCACAACCACCTCAATTGAGGTGCAAACGGAACCCTGGACGCCCGCGCCCGTTGTCGCCCCCAGCACCACTCGAAGATCACGACGAAAGTACGGCCCAGCAAGTCTTCTAATGCCCAACTATGCTCTGCACCCATCCATCATTCCCACTCCGGGTTACAGAGGCACTCGCTACTATCGAAACCGGAGCAACACCTCTCGCCGCCGCAAACCACCTGCAAGTCGCACTCGCAGTCGCCGCCGCCGCAACACTGCCAGCAAAGTGACTCCCGCCGCCCTGGTGCGGAGAGTGTACCGCGATGGTCGCGCTGAACCTCTGACGCTGCCGCGCGCGCGCTACCATCCAAGCCCACTTAATGACTGTTGACGCTGCCTCCTTGCAGATATGGCCCTCACTTGCCGCCTTCGCGTCCCCATTACTGGCTACCGAGGAAGAAACTCGCGCCGTAGAAGGATGTTGGGGCGAGGGATGCGCCGCCACAGACGAAGGCGCGCTATCAGCAGACGATCCATCATCGCCGCAGCGATCGGGGCGATACCAGGCATAGCTTCCGTGGCGGTTCAGGCCTCGCAGCGCCACTAACATTGGAAAAAACTTATAAATAAAAAATAGAATGGACTCTGACGCTCCTGGTCCTGTGACTATGTTTTTGTAGAGATGGAAGACATCAATTTTTCATCCCTGGCTCCGCGACACGGCACGAGGCCGTACATGGGCACCTGGAGCGACATCGGCACGAGCCAACTGAACGGGGGCGCCTTCAATTGGAGCAGTATCTGGAGCGGGCTTAAAAATTTTGGCTCGACCGTAAAAACCTATGGGAACAAAGCTTGGAACAGCAGCACAGGGCAGGCTCTGAGAAATAAGCTTAAGGAACAAAACTTCCAACAGAAGGTGGTCGATGGGATCGCCTCTGGTATTAACGGCGTAGTGGATTTGGCCAACCAGGCTGTACAAAAACAGATAAACAGCCGCCTGGACCCGCCGCCCGCAACCCCTGGTGAAATGGAAGTGGAGGAAGAACTTCCTCCGCTGGAAAAGCGGGGCGACAAGCGTCCGCGACCCGAGCTGGAGCAGACGCTGGTGACGCGCGCAGACGAGCCCCCTTCATACGAGGAGGCAGTAAAGCTCGGAATGCCCACTACCAGGCCTGTAGCTCACATGGCTACCGGGGTAATGAAACCTTCTCAGACACATCGACCCGCCACCTTGGACTTGCCTCCTCCCCCTGCTTCTGCGGCACCTGTTCCCAAACCTGTCGCTACCAGAAAGCCCACCGCCGTACAGCCCGTCGCCGTAGCCAGACCGCGTCCTGGGGGCACACCGCGCCCGAAAGCAAACTGGCAAAGTACTCTGAACAGCATCGTGGGTCTGGGCGTGCAGAGTGTAAAGCGCCGTCGCTGCTATTAATTAAATATGGAGTAGCGCTAACTTGCTTGTCTGTGTGTATGTATCATCACCACGCCGCCGCAGCAGAGGAGAAAGGAAGAGGTCGCGCGCCGAGGCTGAGTTGCTTTCAAGATGGCCACCCCATCGATGATGCCCCAATGGGCATACATGCACATCGCCGGACAGGATGCTTCGGAGTACCTGAGTCCGGGTCTGGTGCAGTTCGCCCGTGCAACAGACACCTACTTCAGTATGGGGAACAAGTTTAGAAACCCCACAGTGGCGCCCACCCACGATGTGACCACCGACCGTAGCCAGCGACTGATGCTGCGCTTCGTGCCCGTTGACCGGGAGGACAACACT-CTTACAAAGTGCGGTACACCCTCGCCGTGGGCGACAACAGAGTGCTTGACATGGCCAGCACATTCTTTGACATTAGGGGGGTGCTTGATAGAGGTCCTAGCTTCAAGCCATATTCCGGCACAGCTTACAATTCACTGGCTCCTAAGCGCGCCTACCATCTCAGTGGATAGTTACAACGGGAGAAGACAATGCCACCACATACACATTTGGCATTGCTTCCACGAAGGGAGACAATATTACTAAGGAAGGTTTAGAAATTGGGAAAGACATTACTGCAGACAACAAGCCCATTTATGCCGATAAAACATATCAGCCAGAGCCTCAAGTTGGAGAAGAATCATGGACTGATATTGATGGAACAAATGAAAAATTTGGAGGTAGAGCTCTTAAACCAGCTACTAAAATGAAGCCATGCTACGGGTCTTTTGCAAGACCTACAAACATAAAAGGGGGCCAAGCTAAAAACAGAAAAGTAACACCAACCGAAGGAGATGTTGAAGCTGAGGAGCCAGATATTGATATGGAATTTTTTGATGGTAGAGAAGCTGCTGACGCTTTTTCGCCTGAAATTGTGCTTTACACGGAAAATGTCAATTTGGAAACTCCAGACAGCCATGTGGTATACAAGCCAGGAACTTCTGATGGTAACTCTCATGCAAATTTGGGTCAACAAGCCATGCCTAACAGACCCAATTACATTGGCTTCAGGGATAACTTTGTAGGTCTTATGTACTACAACAGTACTGGAAATATGGGAGTTTTGGCCGGCCAAGCATCACAACTGAATGCAGTGGTTGACTTGCAGGACAGAAACACTGAACTGTCATATCAGCTTTTGCTTGATTCTCTGGGAGACAGAAGCAGATACTTCAGCATGTGGAATCAGGCTGTGGACAGCTATGATCCCGATGTTCGTATTATTGAAAATCATGGCGTCGAGGATGAACTGCCTAATTACTGTTTTCCTCTGGATGGCATAGGACCAGGGAACAAATATCAAGGCATTAAACCTAGAGACACTGCATGGGAAAAAGATACTAAAGTTTCTACAGCTAATGAAATAGCCATAGGCAACAATCAGGCTATGGAAATTAATATCCAAGCTAATCTTTGGAGAAGTTTTCTGTACTCCAATGTGGCTTTGTACCTTCCAGATGTTTACAAGTACACGCCAACTAACATTACTCTGCCCGCTAACACCAACACCTATGAGTACATGAACGGGCGAGTGGTTTCCCCATCTCTGGTCGATTCATACATCAACATTGGCGCCAGGTGGTCTCTTGACCCAATGGACAATGTGAATCCATTTAACCACCACCGCAATGCTGGCCTACGCTACCGGTCCATGCTTCTGGGCAATGGCCGTTATGTGCCTTTCCACATACAAGTGCCTCAAAAATTCTTTGCTGTCAAGAACCTACTTCTTCTACCTGGCTCCTACACCTATGAGTGGAACTTCAGAAAGGATGTGAACATGGTCCTGCAAAGTTCCCTTGGAAATGACCTCAGAACAGATGGTGCTACCATAAGTTTCACCAGCATTAACCTCTATGCCACCTTCTTCCCCATGGCTCACAACACCGCTTCAACTCTTGAAGCCATGCTGCGCAACGATACCAATGATCAGTCATTCAACGACTACCTCTCTGCAGCTAACATGCTTTACCCCATCCCTGCCAATGCAACCAACATTCCAATTTCCATCCCATCTCGCAACTGGGCAGCCTTCAGGGGCTGGTCCTTCACCAGACTCAAAACCAAGGAGACTCCATCTCTTGGATCAGGGTTCGATCCCTACTTCGTTTATTCTGGATCTATTCCCTACCTGGATGGCACTTTTTACCTTAACCACACTTTCAAGAAGGTCTCCATCATGTTTGACTCCTCAGTCAGCTGGCCTGGCAATGACAGGCTGTTGTCTCCAAATGAGTTTGAAATCAAGCGCACTGTGGATGGGGAAGGATACAATGTGGCCCAATGCAACATGACCAAAGACTGGTTCCTGGTTCAGATGCTTGCCAACTACAACATTGGCTACCAGGGCTTTTACATCCCTGAGGGATACAAGGATCGCATGTACTCCTTTTTCAGAAACTTCCAGCCTATGAGCAGGCAGGTGGTTGATGAGGTTAATTACACTGACTACAAAGCCGTCACCTTACCATATCAACACAACAACTCTGGCTTTGTAGGATACCTTGCGCCTACTATGAGACAAGGGGAACCTTACCCAGCCAATTATCCATACCCGCTCATCGGAA-CTATGCCGTTAAAAGTGTTACCCAAAAAAAGTTCCTGTGCGACAGGACCATGTGGCGCATACCGTTCTCCAGCAACTTCATGTCCATGGGAGCCCTTACGGACCTGGGACAGAACCTGCTCTATGCCAACTCGGCCCATGCGCTGGACATGACTTTTGAGGTGGATCCCATGGATGAGCCCACCCTGCTTTATCTTCTTTTCGAAGTCTTCGACGTGGTCAGAGTGCACCAGCCACACCGCGGCGTCATCGAGGCCGTCTACCTGCGCACACCGTTCTCGGCCGGCAACGCCACCAAAGAAGCCTCTTGCTTCTTGCAAGCAGCAGCTGCAGTGTCATGGGTCCGGAAACGGCTCCAGCGAGCAAGAGCTCAAAGCCATCGTCCGAGACCTGGGTTGCGGACCCTATTTCCTGGGAACATTTGACAAGCGTTTCCCGGGGTTCATGGCCCCCGACAAGCTCGCCTGCGCCATAGTCAACACTGCCGGACGCGAGACGGGGGGAGAGCACTGGCTGGCTTTTGGTTGGAACCCGCGCTCCAACACCTGCTACCTTTTTGATCCTTTTGGGTTCTCGGATGAGCGACTCAAACAGATTTACCAGTTTGAGTACGAGGGGCTCCTGCGCCGCAGTGCCCTTGCTACCAAAGACCGCTGCATCACCCTGGAAAAGTCCACCCAGAGCGTGCAGGGCCCACGCTCAGCCGCCTGTGGACTTTTTTGCTGTATGTTCCTTCATGCCTTTGTGCACTGGCCCGACCGCCCCATGAACGGAAACCCCACCATGAAGTTGCTGACTGGGGTGCCCAACAGCATGCTCCAATCTCCCCAAGTGCAGCCCACCCTGCGCCGCAACCAGGAGGCGCTATATCGCTTCCTAAACACCCACTCATCTTACTTTCGTTCTCACCGCGCACGCATCGAAAGGGCCACCGCGTTTGACCGTATGGATATGCAATAAGTCATGTAAAACCGTGTTCAATAAAAAGCACTTTATTTTTACATGCACTAAGGCTCTCGTTTTTTACTCATTCGTTTTCATTATTCACTCAGAAATCAAATGGGTTCTGGCGGGAGTCAAAGTGACCCGCGGGCAGGGATACGTTGCGGAACTGTAACCTGTTCTGCCACTTGAACTCGGGGATCACCAACTTGGGAACTGGAATCTCGGGAAAGGTGTCTTGCCACAACTTTCTGGTCAGCTGCAGGGCGCCAAGTAGGTCAGGAGCAGAGATCTTGAAATCACAGTTGGGACCGGCATTCTGGACACGGGAGTTGCGGTACACTGGGTTGCAACACTGGAACACCATCAAGGCTGGGTGTCTCACGCTTGCCAGCACGGTCGGGTCACTGATGGAGTCACATCCAAGTCTTCAGCATTGGCCATCCCAAAGGGGGTCATCTTACAGGTCTGCCTGCCCATCACGGGAGCGCAGCCTGGCTTGTGGTTGCAATCGCAATGAATGGGGATCAGCATCATCCTGGCTTGGTCGGGGGTTATCCCTGGGTACACGGCCTTCATAAAGGCTTCGTACTGCTTGAAAGCTTCCTGAGCCTTACTTCCCTCGGTATAGAACATCCCACAGGACTTGCTGGAAAATTGATTAGTAGCACAGTTGGCATCATTTACACAGCAGCGGGCATCGTTGTTGGCCAACTGGACCACATTTCTGCCCCAGCGGTTCTGGGTGATCTTGGCTCTGTCTGGGTTCTCCTTCATAGCGCGCTGTCCGTTCTCGCTCGCCACATCCATCTCGATAATGTGGTCCTTCTGAATCATGATAGTGCCATGCAGGCATTTCACCTTGCCTTCATAATCGGTGCATCCATGAGCCCACAGAGCGCACCCGGTGCACTCCCAACTATTGTGGGCGATCTCAGAATAAGAATGTACCAATCCCTGCATGAATCTTCCCATCATCGCTGTCAGGGTCTTCATGCTACTAAATGTCAGCGGGATGCCACGGTGCTCCTCGTTCACATACTGGTGGCAGATACGCTTGTACTGCTCGTGCTGCTCTGGCATCAGCTTGAAAGAGGTTCTCAGGTCATTATCCAGCCTGTACCTTTCCATTAGCACAGCCATCACTTCCATGCCCTTCTCCCAGGCAGATACCAGGGGCAAGCTCAAAGGATTCCTAACAGCAATAGAAGTAGCTCCTTTAGCTATAGGGTCATTCTTGTCGATCTTCTCAACACTTCTCTTGCCATCCTTCTCAATGATGCGCACCGGGGGGTAGCTGAAGCCCACGGCCACCAACTGAGCCTGTTCTCTTTCTTCTTCGCTGTCGTGGCCGATGTCTTGCAGAGGGACATGCTTGGTCTTTCTGGGCTTCTTCTTGGGAGGGATCGGGGGAGGACTGTTGCTCCGTTCCGGAGACAGGGATGACCGCGAAGTTTCGCTTACCAGTACCACCTGGCTCTCGATAGAAGAATCGGACCCCACGCGACGGTAGGTGTTCCTCTTCGGGGGCAGAGGTGGAGGCGACTGAGATGGGCTGCGGTCTGGCCTTGGAAGCGGATGGCTGGCAGAGCCCATTCCGCGTTCGGGGGTGTGCTCCCGTTGGCGGTCGCTTGACTGATTTCCTCCGCGGCTGGCCATTGTGTTCTCCTAGGCAGAGAAACAACAGACATGGAAACTCAGCCATCACTGCCAACATCGCTGCAAGCGCCATCACACCTCGCCCCCAGCAGCGACGAGGAGGAGAGCTTAACCACCCCACCACCCAGTCCAGCTACCACCACCTCTACCCTCGATGATGAGGAGGAGGAGGTCGACGCAGCCCAGGAGATGCAGGCGCAGGATAATGTGAAAGCGGAAGAGATTGAGGCAGATGTCGAGCAGGACCCGGGCTATGTGACACCGGCGGAGCACGAGGAGGAGCTGAAACGTTTTCTAGACAGAGAGGATGACGACCGCCCAGAGCATCAAGCAGATGGCGATCACCAGGAGGCTGGCATCGGGGATCAAGTTGCCGACTACCTCACCGGGCTTGGGGGGGAAGACGTGCTCCTCAAACATCTAGCAAGGCAGTCGAACATAGTTAAAGACGCACTACTCGACCTCACCGAAGTGCCCATCAGTGTGGAAGAGCTTAGCCGCGCCTACGAGCTGAACCTCTTTTCGCCTCACATACCCCCCAAGCGGCAGCCAAACGGCACCTGCGAGGCCAACCCTCGACTGAACTTCTATCCAGCTTTTACTGTCCCCGAAGTGCTGGCCACCTACCACATCTTTTTTAAGAACCAAAAGATTCCAGTCTCCTGCCGCGCCAACCGCACCCGCGCCGATGCCCTTCTCAACTTGGGTCCGGGAGCTCGCTTACCTGATATAGCTTCCTTGGAAGAGGTTCCAAAAATCTTTGAGGGTCTGGGAAGTGATGAGACTCGGGCCGCAAATGCTCTGCAACAGGGAGAGAATGGCATGGATGAACATCACAGCGCTTTAGTGGAACTGGAGGGTGACAATGCCCGGCTTGCAGTGCTCAAGCGCAGTATCGTGGTCACCCATTTTGCCTACCCCGCTGTTAACCTGCCCCCCAAAGTTATGAGCGCTGTTATGGACCATCTGCTCATCAAACGAGCAAGACCCCTTTCAGAAAACCAGAACATGCAGGATCCAGACGCCTCGGACGAGGGCAAGCCGGTAGTCAGTGACGAGCAGCTATCTCGCTGGCTGGGTACCAACTCCCCCCGAGATTTGGAAGAGAGGCGCAAGCTTATGATGGCTGTAGTGCTAGTAACTGTGGAGCTGGAGTGTCTGCGCCGCTTTTTCACCGACCCTGAGACCCTGCGCAAGCTAGAGGAGAACCTGCACTACACCTTCGGCTTCGTGCGGCAGGCATGCAAGATCTCCAACGTGGAGCTTACCAACCTGGTTTCTTACATGGGCATTTTGCATGAGAACCGGCTAGGGCAGAGCGTCCTGCACACCACCCTTAAAGGGGAGGCCCGCCGTGACTACATCCGAGACTGTGTCTACCTTTACCTCTGTCATACCTGGCAGACTGGCATGGGTGTGTGGCAACAGTGTTTGGAAGAGCAGAACCTAAAAGAGCTGGACAAGCTCTTGCAGAGATCCCTCAAAGCCATGTGGACAGGTTTTGATGAGCGCACCGTCGCCTCGGACCTGGCAGACATCATCTTCCCCGAGCGTCTCAGGGTTACTCTGCGAAACGGCCTGCCAGACTTTATGAGCCAGAGCATGCTTAACAACTTTCGCTCTTTCATCCTGGAACGCTCCGGTATCCTGCCTGCCACCTGCTGTGCGCTGCCCTCCGACTTTGTGCCTCTCACCTACCGCGAGTGCCCACCGCCGCTATGGAGCCACTGCTACCTGTTCCGCCTGGCCAACTACCTCTCCTACCACTCGGATGTTATAGAGGATGTGAGCGGAGACGGTCTGCTGGAATGCCACTGCCGCTGCAATCTTTGCACACCCCACCGCTCCCTTGCCTGCAACCCCCAGTTGCTGAGCGAGACCCAGATCATCGGCACCTTCGAGTTGCAGGGTCCCAGCAGTGAAGGCGAGGGGTCTTCTCCGGGGCACAGTCTGAAACTGACACCGGGGCTGTGGACCTCCGCCTACCTGCGCAAGTTTCATCCCGAGGTTA-CCACCCCTATGAGATCAGGTTCTATGAGGACCAGTCACATCCTCCCAAAGTCGAGCTCTCAGCCTGCGTCATCACCCAGGGAGCAATTCTGGCCCAATTGCAAGCCATCCAAAAATCCCGCCAAGAATTTCTACTGAAAAAGGGAAGCGGGGTCTACCTTGACCCCCAGACCGGTGAGGAGCTCAACACAAGGTTCCCCCAGGATGTCCCATCGCCGAGGAAGCAAGAAGCTGAAGGTGCAGCTGACGCCCCCAGAGGATATGGAGGAAGACTGGGACAGTCAGGCAGAGGAGGAGATGGAAGATTGGGACAGCCAGGCAGAGGAGGTGGACAGCCTGGAGGAAGACAGTTTGGAGGAGGAAGACGAGGAGGCAGAGGAGGTGGAAGAAGCAACCGCCGCCAAACAGTTGTCATCGGCGGCGGAAACAAGCAAGTCCCCAGACAGCAGCACGGCTACCATCTCCGCTCCGGGTCGGGGGGTCCAGCGGCGGCCCAACAGTAGATGGGACGAGACCGGGCGATTCCCAAACCCGACCACCGCTTCCAAGACCGGTAAGAAGGAGCGACAGGGATACAAGTCCTGGCGTGGACACAAAAACGCTATCATCTCCTGCTTGCATGAATGCGGGGGCAACATATCCTTCACCCGGCGATACCTGCTCTTCCACCACGGTGTGAACTTCCCCCGCAATATCTTGCATTACTACCGTCACCTCCACAGCCCCTACTGCAGTCAGCAAGTCCCGGCAACCCCGACAGAAAAAGACAGCAGCGACAACGGTGACCAGAAAACCAGCAGTTAGAAAATCTACAACAAGTGCAGCAGGAGGAGGACTGAGGATCACAGCGAACGAGCCAGCGCAGACCAGAGAGCTGAGGAACCGGATCTTTCCAACCCTCTATGCCATCTTCCAGCAGAGTCGGGGGCAAGAGCAGGAATTGAAAGTAAAAAACCGATCTCTGCGCTCGCTCACCAGAAGTTGTTTGTATCACAAGAGCGAAGACCAACTTCAGCGCACTCTCGAGGACGCCGAGGCTCTCTTCAACAAGTACTGCGCGCTGACTCTTAAAGAGTAGCCCTTGCCCGCGCTTATTCGAAAACGGCGGGAATCACGTCACCATTGGCACCTGTCCTTTGCCCTAGTCATGAGTAAAGAGATTCCCACGCCTTACATGTGGAGCTATCAGCCCCAAATGGGGTTGGCAGCAGGCGCCTCCCAGGACTACTCCACCCGCATGAATTGGCTTAGCGCCGGGCCCTCAATGATATCACGGGTTAATGATATACGAGCTTATCGAAACCAGTTACTCCTAGAACAGTCAGCTCTCACCACCACACCCCGCCAACACCTTAATCCCCGAAATTGGCCCGCCGCCCTGGTGTACCAGGAAACTCCCGCTCCCACCACCGTACTACTTCCTCGAGACGCCCAGGCCGAAGTTCAGATGACTAACGCAGGTGTACAGCTGGCGGGCGGTTCCGCCCTATGTCGTCACCGACCTCAACAGAGTATAAAACGCCTGGTGATCAGAGGCCGAGGTATCCAGCTCAACGACGAGTCGGTTAGCTCTTCGCTTGGTCTGCGACCAGACGGAGTCTTCCAGATCGCCGGCTGTGGGAGATCTTCCTTCACCCCTCGTCAGGCTGTACTGACTTTGGAGAGTTCGTCCTCGCAGCCACGCTCGGGCGGCATCGGAACTCTCCAGTTCGTGGAGGAGTTTACTCCCTCTGTCTACTTCAACCCCTTCTCCGGCTCTCCTGGCCAGTACCCAGACGAGTTCATACCGAACTTCGACGCAATCAGCGAGTCAGTGGATGGCTATGATTGATGTCTAATGGTGGCGCGGCTGAGCTAGCTCGACTGCGACACCTAGACCACTGCCGCCGCTTTCGCTGCTTCGCCCGGGAACTCACCGAGTTCATCTACTTCGAACTCCCCGAGGAGCACCCTCAGGGTCCGGCCCACGGAGTGCGGATTACCATCGAAGGGGGAATAGACTCTCGCCTGCATCGAATCTTCTCCCAGCGACCCGTGCTGATTGAGCGCGACCAGGGAAATACAACCATCTCCATTTACTGCATCTGTAACCACCCCGGATTGCATGAAAGCCTTTGCTGTCTTGTTTGTGCTGAGTTTAATAAAAACTGAGTTAAGACCCTCCTACGGACTACCGCTTCTTCAATCAGGACTTTACAACACCAACCAGATCTTCCAGAAGACCCAGACCCTTCCTCCTCTGATCCAGGACTCTAACTCTACCCTACCAGCACCATCCACTACTAACCTTCCCTCCGATCTCATCTGCAACACCGCCTTTCACGAAGCCTTCTTTCTGCCAATACTACCACTCCCAAAACCGGAGGTGAGCTCCGCGGTCTCCCTACTGACGACCCCTGGGTGGTAGCGGGTTTTGTAACGTTAGGAGTAGTTGCGGGTGGGCTTGTGCTAATCCTTTGCTACCTATACATACCTTGCTGTGCATATTTAGTCATATTGCGCTGTTGGTTTAAAAAATGGGGGCCATATTAGTCGTGCTTGCTTTACTTTCGCTTTTGGGTCTGGGCTCTGCTAATCTCAATCCTCTTGATCACGATCCATGTCTAGACTTCGACCCAGAAAACTGCACACTTACTTTTGCACCCGACACAAGCCGTCTCTGTGGAGTTCTTATTAAGTGCGGATGGGACTGCAGGTCCGTTGAAATTACACATAATAATAAAACATGGAACAATACCTTATCCACCACATGGGAGCCAGGAGTTCCCGAGTGGTATACTGTCTCTGTCCGAGGTCCTGACGGTTCCATCCGCATTAGTAACAACACTTTTATTTTTTCTGAAATGTGCGATCTGGCCATGTTCATGAGCAGACAGTATGACCTATGGCCTCCCAGCAAAGAGAACATTGTGGCATTTTCCATTGCTTATTGCTTGGTAACATGCATCATCACTGCTATCATTTGTGTGTGCATACACTTGCTTATAGTTATTCGCCCTAGACAAAGCAATAAGGAAAAAGAGAAAATGCCTTAACCTTTTTACTCATACCTTTTCTTTACAGCATGGCTTTTGTTACAGCTCTAATTATTGCCAACATTGTCACTGTCGCTCACGGGCAAACAATTATCCATATTACCTTAGGACATAATCACACCCTTGTAGGGCAATTACTTCAGAGGTTATTTGGACCAAACTTGGAAGTGTTGATTATTTTGATATAATTTGCAACAAAACTAAACCAATATTTGTAATCTGTAACAGACAAAATCTCACGTTAATTAATGTTAGCAAAATTTATAACGGTTACTATTATGGTTATGACAGATCCAGTAGTCAATATAAAAATTACTTAGTTCGCATAACTCAGCCCAAATTAACAGTGCCCACTATGACAATAATTAAAATGGCTAATAAAGCATTAGAAAATTTTACATCACCAACAACGCCCAATGAAAAAAACATTCCAAATTCAATGATTGCAATTATTGCGGCGGTGGCATTGGGAATGGCACTAATAATAATATGCATGTTCCTATATGCTTGTTGCTATAAAAAGTTTCAACATAAACAGATCCACTACTAAATTTTAACATTTAATTTTTTATACAGATGTTTTCCACTACAATTTTTATCATTACTAGCCTTGCAGCTGTAACTTATGGCCGTTCACACCTAACTGTACCTGTTGGCTCAACATGTACACTACAAGGACCCCAACAAGGCTATGTCACTTGGTGGAGAATATATGATAATGGAGGGTTCGCTAGACCATGTGATCAGCCTGGTACAAAATTTTCATGCAACGGAAGAGACTTGACCATAATTAACATAACATCAAATGAGCAAGGCTTCTATTATGGAACCAACTATAAAGATAGTTTAGATTACAACATTATTGTAGTGCCAGCCACCACTTCTGCTCCCCGCAAAACCACTTTCTCTAGCAGCAGTGCCAAAGCAAGCACAATTCCTAAAACAGCTTCTGCTATGTTAAAGCTTCAAAAAATCGCTTTAAATAATTCCACAGCCGCTCC-CAAACAATTCCTAAATCAACAATTGGCATCATTACTGCCGTGGTAGTGGGATTAATTATTATATTTTTGTGCATAATGTACTATGCCTGCTGCTATAGAAAACATGAACAAAAAGGTGATGCATTACTAAATTTTGACATTTAATTTTTTATAGAATTATGATATTGTTTCAATCAAATACCACTAACACTATCAATGTGCAGACTACTTTAAATCATGACATGGAAAACCACACTACCTCCTATGCATACACAAACATTCAGCCTAAATACGCTATGCAATAGAAATTCTAAAAGACGTCCCATCTATTCTCCTATGATTAGTCGTCCCCATATGGCTTTGAATGAAATCTAAGATCTTTTTTTTTTTCTCTTACAGTATGGTGAACACCAATCATGATCCCTAGAAATTTCTTCTTCACCATACTCATCTGTGCTTTCAATGTCTGTGCTACTTTCACAGCAGTAGCCACTGCAAGCCCAGACTGTATAGGACCATTTGCTTCCTATGCACTTTTTGCCTTCGTTACTTGCATCTGCGTGTGTAGCATAGTCTGCCTGGTTATTAATTTTTTCCAACTGGTAGACTGGATCTTTGTACGAATTGCCTACCTACGTCACCATCCCGAATACCGCAATCAAAATGTTGCGGCACTTCTTAGGCTTATTTAAAACCATGCAGGCTATGCTACCAGTCATTTTAATTCTGCTACTACCCTGCATTGCCCTAGCTTCCACCGCCACTCGCGCTACACCTGAACAACTTAGAAAATGCAAATTTCAACAACCATGGTCATTTCTTGATTGCTACCATGAAAAATCTGATTTCCCCACATACTGGATAGTGATTGTTGGAATAATTAACATACTTTCATGTACCTTTTTCTCAATCACAATATACCCCACATTTAATTTTGGGTGGAATTCTCCCAATGCACTGGGTTACCCACAAGAACCAGATGAACATATCCCACTACAACACATACAACAACCACTAGCACTGGTAGAGTATGAAAATGAGCCACAACCTTCACTACCTCCTGCCATTAGTTACTTCAACCTAACCGGCGGAGATGACTGAAATACTCACCACCTCCAATTCCGCCGAGGATCTGCTTGATATGGACGGCCGCGTCTCAGAACAGCGACTCGCCCAACTACGCATCCGCCAGCAGCAGGAACGCGTGACCAAAGAGCTCAGAGATGTCATCCAAATTCACCAATGCAAAAAAGGCATATTTTGCTTGGTAAAACAAGCCAAGATATCCTACGAGATCACCGCTACTGACCATCGCCTCTCTTACGAACTTGGCCCCCAACGACAAAAATTTACATGCATGGTGGGAATCACCC-CTATGTTATCACTCAGCAAAGTGGAGATACTAAGGGGTGCATTCACTGCTCTTGCGATTCCATCGAGTGCACCTACACCCTGCTAAAGACCCTATGCGGCCTAAGAGACCTGCTACCCATGAATTAAAAATTAATAAAAAATCACTTACTTGAAATCAGCAATAAGGTCTCTGTTGAAATTTTCTCCCAGCAGCACCTCACTTCCCTCTTCCCAACTCTGGTATTCTAAACCCCGTTCAGCGGCATACTTTCTCCATACTTTAAAGGGGATGTCAAATTTTAACTCCTGTCCTGTACCCACAATCTTCATGTCTTTCTTCCCAGATGACCAAGAGAGTCCGGCTCAGTGATTCCTTCAACCCTTCT-ACCCCTATGAAGATGAAAGCACCTCCCAACACCCCTTTATAAACCCAGGGTTTATTTCCCCAAATGGCTTTACACAAAGCCCAGACGGAGTTCTTACTTTAAAATGTTTAACCCCACTAACAACCACAGGCGGGTCTCTACAGTTAAAAGTGGGAGGGGGTCTTACAATAGATGACACCGACGGTTTTTTGAAAGAAAACATAAGTGCCACCACACCTTAGAAACAAATGAAAACAAACTTTGTGCCAAATTGGGAGAAGGACTTACATTCAATTCCAACAACATTTGCATTAATGACAATATTAACCTTGGACAGGAGTTAACCCCACCAGAGCCAACTGTCAAATAATGGCCTCCAGTGAATCTAATGATTGCAAATTAATTCTAA-CAC-TATAAAACTGGAGCCCTCGTCACTGCATTTGTTTATGTTATAGGAGTATCTAACGATTTTAATATGCTAACTACACATAAAAATATAAATTTCACTGCAGAGCTGTTTTTTGATTCTACTGGTAATTTATTAACTAGCCTTTCATCCCTAAAAACTCCACTTAATCATAAATCAGGGCAAAACATGGCTACTGGTGCCCTTACTAATGCTAAAGGTTTCATGCCCAGCACAACTGCCTATCCTTTCAATGTTAATTCCAGAGAAAAAGAAAACTACATTTACGGAACTTGTTACTACACAGCTAGTGATCACACTGCTTTTCCCATTGACATATCTGTCATGCTTAACCAAAGAGCATTAAATAATGAGACATCATATTGTATTCGTGTAACTTGGTCCTGGAATACAGGAGTTGCCCCAGAAGTGCAAACCTCTGCTACTACCCTAGTCACCTCTCCATTTACCTTTTACTACATTAGAGAAGACGACTGACAAATAAAGTTTAACTTGTTTATTTAAAATCAATTCATAAAATTCGAGTAGTTATTTTGCCTCCCCCTTCCCATTTAACAGAATACACCAATCTCTCCCCACGCACAGCTTTAAACATTTGGATACCATTACAGATAGACATAGTTTTAGATTCCACATTCCAAACAGTTTCAAAGCGAGCCAATCTGGGGTCAGTGATACATAAAAATGCATTGGGATAGTCTTTTAAAGCGCTTTCACAGTCCAACTGCTGCGGATGCGACTCCGGAGTCTGGATCACGGTCATCTGGAAGAAGAACGATGGGAATCATAATCCGAAAACGGAATCGGGCGATTGTGTCTCATCAAACCCACAAGCAGCCGCTGTCTGCGTCGCTCCGTGCGACTGCTGTTTATAGGATCGGGATCCACAGTGTCCTGAAGCATCATTTTAATAGCCCTTAACATTAACTTTCTGGTGCGGTGCGCGCAGCAACGCATTCTGATTTCACTTAGATTACTACAGTAGGTACAGCACATTATCACAATATTGTTTAATAAACCATAATTAAAAGCGCTCCAGCCAAAACTCATATCAGATATAATCGCCCCTGCATGACCATCATACCAAATTTTAATATAAATTAAATGTCGTTCCCTCAAAAACACACTACCCACATACATAATCTCTTTTGGCATGTGCATATTAACAATCTGTCTGTACCATGGACAACGTTGGTTAATCATGCAACCCAATATAACCTTCCGAAACCACACTGCCAACACCGCTCCCCCAGCCATGCATTGAAGTGAACCCTGCCGATTACAATGACAATGAAGAACCCAATTCTCTCGACCATGAATCACTTGAGAATAAAAAATATCTATAGTAGCACAACAAAGACATAAATGCATGCATCTTTTCATAATTTTTAACTCCTCTGGATTTAAAAACATATCCCAAGGAATGGGAAACTCTTGCAGAACAGTAAAGCTGGCAGAACAAGGAAGACCACGAACACAACTTACACTATGCATAGTCATAGTATCACAATCTGGCAACAGCGGGTGGTCTTCAGTCATAGAAGCTCGGGTTTCATTTTCCTCACATCGTGGTAACTGGGCTCTGGTGTAAGGGTGATGTCTGGCGCATGATGTGGAGCGTGCGCGCAACCTTGTCATAATGGAGTTGCTTCCTGACATTCTCGTATTTTGTATAGCAAAACGCGGCCCTGGCACAACACACTCTTCTTCGTCTTCTATCCTGCCGCTTAGTGTGTTCCGTCTGATAATTCAAGTACAGCCACACTCTTAAGTTGGTCAAAAGAATGCTGGCTTCAGTTGTAATTAAAACTCCATCATATTTAATTGTTCTAAGGAAATCATCCACGGTAGCATATGCAAATCCCAACCAAGCAATGCAACTGGATTGCGTTTCAAGCAGCAGAGGAGAGGGAAGAGACGGAAGAATCATGTTAATTTTTATTCCAAACGATCTCGCAGTACTTCAAATTGTAGATCGCGCAGATGGCATCTATCGCCCCCACTGTGTTGGTGAAAAAGCACAGCTAAATCAAAAGAAATGCGATTTTCAAGGTGCTCAACGGTGGCTTCCAACAAAGCCTCCACGCGCACATCCAAAAACAAAAGAATACCAAAAGAAGGAGCATTTTCTAACTCCTCAAACATCATATTACATTCCTGCACCATTCCCAGATAATTTTCAGCTTTCCAGCCTTCAATTATTCGTGTCAGTTCTTGTGGTAAATCCAAACCACACATTACAAACAGGTCCCGGAGGGCGCCCTCCACCACCATTCTTAAACACACCCTCATAATGACAAAATATCTTGCTCCTGTGTCACCTGTAGCAAATTAAGAATGGCATCATCAATTGACATGCCCTTGGCTCTAAGTTCTTCTCTAAGTTCTAGTTGTAGATACTCTCTCATATTATCACCAAACTGCTTAGCCAGAAGCCCCCCGGGAACAATAGAGGGGA-CGCTACAGTGCAGTACAAGCGCAGACCTCCCCAATTGGCTCCAGCAAAAACAAGATTAGAATAAGCATACTGGCAACCACCAGTAATATCATCAAAGTTGCTGGAAATATAATCAGGCAGAGTTTCTTGTAAGAATTGAATAAAAGAAAAATTTTCCAAAAAAACATTCAAAACCTCTGGGATGCAAATGCAATAGGTTACCGCGCTGCGCTCCAACATTGTTAGTTTTGAATTAGTCTGCAAAATAAAAGAAACAAGCGTCATATCATAGTAGCCTGTCGAACAGGTGGAAAAATCAGTCTTTCCATCACAAGACAAGCCACAGGGTCTCCAGCTCTACCCTCGTAAAACCTGTCATCGTGATTAAACAACAGCACCGAAAGTTCCTCGCGGTGGCCAGCATGAATAATTCTTGATGAAGCATATAATCCAGACATGTTAGCATCAGTTAAAGAGAAAAAACAGCCAACATAGCCTCTGGGTATAATTATGCTTAATCTTAAGTATAGCAAAGCCACCCCTCGCGGATACAAAGTAAAAGGCACAGGAGAATAAAAAATATAATTATTTCTCTGCTGCTGTTCAGGCAACGTCGCCCCCGGTCCCTCTAAATACACATACAAAGCCTCATTAGCCATG-GCTTCCAGGCAAAGTACAGC-CAAGCGCAAAGCACAAGCTCTAAAGAAGCTCTAAAACACTCTCCAACCTCTCCACAATATATACACAAGCCCTAAACTGACGTAATGAGAGTAAAGTGTAAAAAATCCCGCCAAACCCAACACACACCCCGAAACTGCGTCAGCAGGGAAAAGTACAGTTTCACTTCCTCAATCCCAACAAGCGTAAC
gb|MK836313.1|  CGCTTACTGACAGGATATGAGGTAGTTTTGGGCGGATGCAAGTAAAAATTCTCCATTTTCGCGCGAAAACTGAATGAGGAAGTGAATTTCTGAGTCATTTCGCGGTTATGACAGGGTGGAGTATTTGCCGAGGGCCGAGTAGACTTTGACCGTTTACGTGGAGGTTTCGATTACCGTGTTTTTCACCTAAATTTCCGCGTACGGTGTCAAAGTCCTGTGTTTTT-ACTAGGTGTCAGCTGATCGCTAGGGTATTTAAACCTGACGAGTTCCGTCAAGAGGCCACTCTTGAGTGCCAGCGAGAAGAGTTTTCTCCTCCGCGCCGCAAGTCAGTTCTGCGCTTTGAAAATGAGACACCTGCGTTTCCTGCCACAGGAGATTATCTCCAGTGAGACCGGGATCGAAATACTGGAGTTTGTGGTAAAACCCTAATGGGAGACGACCCGGAACCGCCAGTGCAGCCTTTCGATCCACCTACGC-TGCCGATCTGTATGATTTAGAGGTAGACGGGCCTGAGGATCCCAATGAGGAAGCTGTGAATGGGTTTTTTACTGATTCTATGCTGCTAGCTGCCGATGAAGGATTGGACATAAACCCTCCTCCTGAGACCCTTGTTACCCCAGGGGTGGTTGTGGAAAGCGGCAGAGGTGGGAAAAAATTGCCTGATCTGGGAGCAGCTGAAATGGACTTGCGTTGTTATGAAGAGGGTTTTCCTCCGAGTGATGATGAAGATGGGGAAACTGAGCAGTCCATCCATACCGCAGTGAATGAGGGAGTAAAAGCTGCCAGCGATGTTTTTAAGTTGGACTGTCCGGAGCTGCCTGGACATGGCTGTAAGTCTTGTGAATTTCACAGGAATAACACTGGAATGAAAGAACTATTGTGCTCGCTTTGCTATATGAGAATGCACTGCCACTTTATTTACAGTAAGTGTATTTAAGTGAAATTTAAAGGAATAGTGTAGCTGTTTAATAACTGTTGAATGGTAGATTTATGTTTTTTACTTGTGATTTTTTGTAGGTCCTGTGTCTGATGATGAGTCACCTTCTCCTGATTCAACTACCTCACCTCCTGAAATTCAGGCGCCCGCACCTGCAAACGTATGCAAGCCCATTCCTGTAAAGCCTAAGCCTGGGAAACGCCCTGCTGTGGATAAGCTTGAGGACTTGTTGGAGGGTGGGGATGGACCTTGGACCTTAGTACCCGGAAACTACCAAGGCAATAAGTGCCCTGCAGCTGTGTTTATTTAATGTGACGTCATGTAATAAAATTATGTCAGCTGCTGAGTGTTTTATTACTTCTTGGGTGGGGACTTGGATATATAAGTAGGAGCAGATCTGTGTGGTTAGCTCACAGCAACCTGCTGCCATCCATGGAGGTTTGGGCTATCTTGGAAGACCTCAGACAGACTAGGCTACTGCTAGAAAACGCCTCGGACGGAGTCTCTGGCCTTTGGAGATTCTGGTTCGGTGGTGATCTAGCTAGGCTAGTGTTTAGGATAAAACAGGACTACAGCGTAGAATTTGAAAAGTTATTGGACGACAGTCCAGGACTTTTTGAAGCTCTTAACTTGGGTCATCAGGCTCATTTTAAGGAGAAGGTTTTATCAGTTTTAGATTTTTCTACTCCTGGTAGAACTGCTGCTGCTGTAGCTTTTCTTACTTTTATATTGGATAAATGGATCCGCCAAACTCACTTCAGCAAGGGATACGTTTTGGATTTCATAGCAGCAGCTTTGTGGAGAACATGGAAGGCTCGCAGGATGAGGACAATCTTAAATTACTGGCCAGTGCAGCCTCTAGGAGTAGCAGGGATACTGAGACACCCACCGACCATGCCAGCGGTTCTGCAGGAGGAGCAGCAGGAGGACAATCCGAGAGCCGGCCTGGACCCTCCGGTGGAGGAGTAGCTGACCTGTTTCCTGAACTGCGACGGGTGCTTACTAGGTCTACGACCAGTGGACAGAACAGAGGCATTAAGAGGGAGAGGAATCCTAGTGGGAATAATTCAAGAACCGAGTTGGCTTTAAGTTTAATGAGCCGCAGGCGTCCTGAAACTGTTTGGTGGCATGAGGTTCAGAGCGAAGGCAGGGATGAAGTTTCAATATTGCAGGAGAAATATTCACTAGAACAACTTAAGACCTGTTGGTTGGAACCTGAGGATGATTGGGAGGTGGCCATTAGGAATTATGCTAAGATATCTCTGAGGCCTGATAAACAATATAGAATTACTAAGAAGATTAATATTAGAAATGCATGCTACATATCAGGGAATGGGGCAGAGGTTATAATAGATACACAAGATAAAGCAGCTTTTAGATGTTGTATGATGGGTATGTGGCCAGGGGTTGTCGGCATGGAAGCAGTAACACTTATGAATATTAGGTTTAGAGGGGATGGGTATAATGGCATTGTATTTATGGCTAACACTAAGCTGATTCTACATGGTTGTAGCTTTTTTGGGTTTAATAATACGTGTGTAGAAGCTTGGGGGCAAGTTAGTGTGAGGGGTTGTAGTTTTTATGCATGCTGGATTGCAACATCAGGTAGGGTCAAGAGTCAGTTGTCTGTGAAGAAATGCATGTTTGAGAGATGTAATCTTGGCATACTGAATGAAGGTGAAGCAAGGATCCGCCACTGCGCAGCTACAGAAACTGGCTGCTTCATTCTAATAAAGGGAAATGCCAGTGTGAAGCATAATATGATCTGTGGACATTCGGATGAGAGGCCTTATCAGATGCTGACCTGCGCTGGTGGACATTGCAATATTCTTGCTACTGTGCATATCGTTTCACATGCACGCAAGAAATGGCCTGTATTTGAACATAATGTGATTACCAAGTGCACCATGCACATAGGTGGTCGCAGGGGAATGTTTATGCCTTACCAGTGTAACATGAATCATGTGAAGGTAATGTTGGAACCAGATGCCTTTTCCAGAGTGAGCTTAACAGGAATCTTTGATATGAATATTCAACTATGGAAGATCCTGAGATATGATGACACTAAACCGAGGGTGCGCGCATGCGAATGCGGAGGCAAGCATGCTAGATTCCAGCCGGTGTGCGTGGATGTGACTGAAGACCTGAGACCCGATCATTTGGTGCTTGCCTGCACTGGAGCGGAGTTCGGTTCCAGTGGTGAAGAAACTGACTAAAGTGAGTAGTGGGGCAAGATGTGGATGGGGACTTTCAGGTTGGTAAGGTGGACAGATTGGGTAAATTTTGTTAATTTCTGTCTTGCAGCTGCCATGAGTGGAAGCGCTTCTTTTGAGGGGGGAGTATTTAGCCCTTATCTGACGGGCAGGCTCCCACCATGGGCAGGAGTTCGTCAGAATGTCATGGGATCCACTGTGGATGGGAGACCCGTCCAGCCCGCCAATTCCTCAACGCTGACCTATGCCACTTTGAGTTCGTCACCATTGGATGCAGCTGCAGCCGCCGCCGCTACTGCTGCCGCCAACACTATCCTTGGAATGGGCTATTACGGAAGCATCGTTGCCAATTCCAGTTCCTCTAATAACCCTTCAACCCTGGCTGAGGACAAGCTACTTGTTCTGTTGGCTCAGCTCGAGGCCTTCCAACGCTAGGCGAACTGTCTAAGCAGGTGGCCCAGTTGCGTGAGCAAACTGAGTCTGCTGTTGCTACAGCAAAGTCTAAATAAAGATCTCAAATCAATAAATAAAGAAATACTTGTCATAAAAACAAATGAATGTTTATTTGATTTTTCGCGCGCGGTATGCCCTGGACCATCGGTCTCGATCATTGAGAACTCGGTGGATCTTTTCCAGTACCCTGTAAAGGTGGGATTGAATGTTTAGATACATAGGCATTAGTCCGTCTCGGGGGTGGAGATAGCTCCATTGAAGAGCCTCTTGCTCCGGGGTAGTGTTATAAATCACCCAGTCATAGCAAGGTCGGAGTGCATGGTGTTGCACAATATCTTTTAGGAGCAGACTAATTGCAACGGGGAGGCCCTTAGTGTAGGTGTTTACAAATCTATTGAGCTGGGACGGGTGCATCCGGGGTGAAATTATATGCATTTTGGACTGGATCTTGAGGTTGGCAATGTTGCCGCCTAGATCCCGTCTCGGGTTCATATTGTGCAGGACCACTAAGACAGTGTATCCGGTGCACTTGGGAAATTTATCATGCAGCTTAGAGGGAAAAGCATGAAAAAATTTGGAGACGCCTTTGTGACCCCCCAGATTCTCCATGCACTCATCCATAATGATAGCGATGGGGCCGTGGGCAGCGGCACGGGCGAACACGTTCCGGGGGTCTGAAACATCATAGTTATGCTCCTGAGTCAGGTCATCATAAGCCATTTTAATAAACTTTGGGCGGAGGGTGCCAGATTGGGGGATGAAAGTTCCCTCTGGCCCGGGAGCATAGTTCCCCTCACATATTTGCATTTCCCAGGCTTTCAGTTCAGAGGGGGGGATCATGTCCACCTGCGGGGCTATAAAAAATACCGTTTCTGGAGCCGGGGTGATTAACTGGGATGAAAGCAAATTCCTAAGCAGCTGAGACTTGCCGCACCCAGTGGGACCGTAAATGACCCCAATTACGGGTTGCAGATGGTAGTTTAGGGAGCGACAGCTGCCGTCCTCCCGGAGTAGGGGGGCCACTTCGTTCATCATTTCCCTTACATAGATATTTTCCCGCACCAAGTCCGTTAGGAGGCGCTCTCCCCCAAGGGATAGAAGCTCCTGGAGCGAGGAGAAGTTTTTCAGCGGCTTCAGCCCGTCAGCCATGGGCATTTTGGAAAGAGTCTGTTGCAAGAGCTCGAGCCGGTCCCAGAGCTCGGTGATGTGCTCTATGGCATCTCGATCCAGCAGACCTCCTCGTTTCGCGGGTTGGGACGGCTCCTGGAGTAGGGAATCAGACGATGGGCGTCCAGCGCTGCCAGGGTCCGATCCTTCCATGGTCGCAGCGTCCGAGTCAGGGTTGTTTCCGTCACGGTGAATGGGTGCGCGCCTGGTTGGGCGCTTGCGAGGGTGCGCTTCAGACTCATCCTGCTGGTCGAGAACCGCTGCCGATCGGCGCCCTGCATGTCGGCCAGGTAGCAGTTTACCATGAGTTCGTAGTTGAGCGCCTCGGCCGCGTGGCCTTTGGCACGGAGCTTACCTTTGGAAGTTTTATGGCAGGCGGGGCAGTAGATACATTTGAGGGCATACAGCTTGGGCGCGAGGAAAATGGATTCGGGGGAGTATGCATCCGCACCGCAGGAGGCGCAGACGGTTTCGCACTCCACGAGCCAGGTCAGATCCGGCTCATCGGGCTCAAAAACAAGTTTTCCGCCATGTTTTTTGATGCGTTTCTTACCTTTGGTTTCCATGAGGTCGTGTCCCCGCTGGGTGACAAAGAGGCTGTCCGTGTCCCCGTAGACCGACTTTATGGGCCTGTCCTCGAGCGGAGTGCCTCGGTCCTCTTCGTAGAGGAACCCAGCCCACTCTGATACAAAAGCGCGTGTCCAGGCCAGCACAAAGGAGGCCACGTGGGAGGGGTAGCGGTCGTTGTCAACCAGGGGGTCCACCTTCTCTACGGTATGTAACCATGTCCCCCTCCTCCACATCCAAGAATGTGATTGGCTTGTAAGTGTAGGCCACGTGACCAGGGGTCCCCGCCGGGGGGGTATAAAAGGGGGCGGGCCTCTGTTCGTCCTCACTGTCTTCCGGATCGCTGTCCAGGAGCGCCAGCTGTTGGGGTAGGTATTCCCTCTCGAAGGCGGGCATGACCTCTGCACTCAGGTTGTCAGTTTCTAGGAACGAGGAGGATTTGATATTGACAGTACCAGCAGAGATGCCTTTCATAAGACTCTCGTCCATTTGGTCAGAAAACACAATCTTCTTGTTGTCCAGCTTGGTAGCAAATGATCCATAGAGGGCATTGGATAGAAGCTTGGCGATGGAGCGCATGGTTTGGTTCTTTTCCTTGTCCGCGCGCTCCTTGGCGGCGATGTTAAGCTGGACGTACTCGCGCGCCACACATTTCCATTCAGGGAAGATGGTTGTCAGTTCATCCGGAACTATTCTGACTCGCCATCCCCTATTGTGCAGGGTTATCAGATCCACACTGGTGGCCACCTCGCCTCGGAGGGGCTCATTGGTCCAGCAGAGTCGACCTCCTTTTCTTGAACAGAAAGGGGGGAGGGGGTCTAGCATGAGCTCATCAGGGGGGTCCGCATCTATGGTAAATATTCCCGGTAACAAATCTTTGTCAAAATAGCTAATGGTGGTGGGATCATCCAAGGTCATCTGCCATTCTCGAACTGCCAGCGCGCGCTCATAGGGGTTAAGAGCCCAGGGCATGGGGTGGGTGAGCGCGGAGGCATACATGCCACAGATATCGTATACATAGAGGGGCTCTTCGAGGATGCCGATGTAAGTGGGATAACAGCGCCCCCCTCTGATGCTTGCTCGCACATAGTCATAGAGTTCATGTGAGGGGGCGAGAAGACCCGGGCCCAGATTGGTGCGGTTGGGTTTTTCCGCCCTGTAAACGATCTGGCGAAAGATGGCATGGGAATTTGAAGAGATAGTAGGTCTCTGGAATATGTTAAAATGGGCATGAGGTAGGCCTACAGAGTCCCTTATGAAGTGGGCATATGACTCTTGCAGCTTGGCTACCAGCTCGGCGGTGACGAGTACATCCAGGGCACAGTAGTCGAGAGTTTCCTGGATGATGTCATAACGCGGTTGGCTTTTCTTTTCCCACAGCTCGCGGTTGAGAAGGTATTCTTCGCGATCCTTCCAGTACTCTTCGAGGGGAAACCCGTCTTTTTCTGCACGGTAAGAGCCCAACATGTAGAACTGATTGACTGCCTTGTAGGGACAGCATCCCTTCTCCACTGGGAGAGAGTATGCTTGGGCTGCATTGCGCAGCGAGGTATGAGTGAGGGCAAAAGTGTCCCTGACCATGACTTTGAGGAATTGATACTTGAAGTCCATGTCATCACAGGCCCCCTGTTCCCAGAGTTGGAAGTCCACCCGCTTCTTGTAGGCGGGGTTGGGCAAAGCGAAAGTAACATCATTGAAGAGGATCTTGCCGGCCCTGGGCATGAAATTTCGGGTGATTCTGAAAGGCTGAGGGACCTCTGCTCGGTTATTGATAACCTGAGCGGCCAAGACGATCTCATCAAAGCCATTGATGTTGTGCCCCACTATGTACAGTTCTAAGAATCGAGGGGTGCCCCTGCATGAGGCAGCTTCTTGAGTTCTTCAAAAGTGAGATCTGTAGGGTCAGTGAGAGCATAGTGTTCGAGGGCCCATTCGTGCACGTGAGGGTTCGCTTTGAGGAAGGAGGACCAGAGGTCCACTGCCAGTGCTGTTTGTAACTGGTCCCGGTATTGACGAAAATGCTGCCCGACTGCCATTTTTTCTGGGGTGACGCAATAGAAGGTTTGGGGGTCCTGCCGCCAGCGATCCCACTTAAGTTTCATGGCGAGGTCATAGGCGATGTTGACGAGCCGCTGGTCTCCAGAGAGTTTCATGACCAGCATGAAGGGGATTAGCTGCTTGCCAAAGGACCCCATCCAGGTGTAGGTTTCCACATCGTAGGTGAGGAAGAGCCTTTCTGTGCGAGGATGAGAGCCAATCGGGAAGAACTGGATCTCCTGCCACCAGTTGGAGGAATGGCTGTTGATGTGATGGAAGTAGAACTCCCTGCGACGCGCCGAGCATTCATGCTTGTGCTTGTACAGACGGCCGCAGTACTCGCAGCGATTCACGGGATGCACCTCATGAATGAGTTGTACCTGACTTCCTTTGACGAGAAATTTCAGTGGAAAATTGAGGCCTGGCGTTTGTACCTGGCGCTCTACTATGTTGTCTGCATCGGCATGACCATCTTCTGTCTCGATGGTGGTCATGCTGACGAGCCCTCGCGGGAGGCAAGTCCAGACCTCGGCGCGGCAGGGGCGGAGCTCGAGGACGAGAGCGCGCAGGCCGGAGCTGTCCAGGGTCCTGAGACGCTGCGGAGTCAGGTTAGTAGGCAGTGTCAGGAGATTGACTTGCATGATCTTTTCGAGGGCGTGAGGGAGGTTCAGATGGTACTTGATCTCCACGGGTCCGTTGGTGGAGATGTCAATGGCTTGCAGGGTTCCGTGCCCCTTGGGCGCTACCACCGTGCCCTTGTTTTTCCTTTTGGGCGGCGGTGGCTCTGTTGCTTCTTGCATGTTTAGGAGCGGTGTCGAGGGCGCGCACCGGGCGGCAGGGGCGGCTCGGGACCCGGCGGCATGGCTGGCAGTGGTACGTCGGCGCCGCGCGCGGGTAGGTTCTGGTACTGCGCCCTGAGAAGACTCGCATGTGCGACGACGCGGCGGTTGACATCCTGGATCTGACGCCTCTGGGTGAAAGCTACCGGCCCCGTGAGCTTGAACCTGAAAGAGAGTTCAACAGAATCAATCTCGGTATCGTTGACGGCGGCTTGCCTAAGGATTTCTTGCACGTCGCCAGAGTTATCCTGGTAGGCGATCTCGGCCATGAACTGCTGGATCTCTTCCTCTTGAAGATCTCCGCGGCCCGCTCTCTCGACGGTGGCCGCGAGGTCGTTGGAGATGCGCCCAATGAGTTGAGAGAATGCATTCATGCCCGCCTCGTTCCAGACGCGGCTGTAGACCACAGCCCCCACGGGATCTCTCGCGCGCATAACCACCTGGGCGAGGTTAAGCTCTACGTGGCGGGTGAAGACCGCATAGTTGCATAGGCGCTGGAAAAGGTAGTTGAGTGTGGTGGCGATGTGCTCGGTGACGAAGAAATACATGATCCATCGTCTCAGCGGCATCTCGCTGACATCGCCCAGCGCTTCCAAGCGCTCCATGGCCTCGTAGAAGTCCACGGCAAAGTTGAAAAACTGGGAGTTACGCGCGGACACGGTCAACTCCTCTTCCAGAAGACGGATGAGTTCGGCAATGGTGGTGCGCACCTCGCGCTCGAAATCCCCCGGGATTTCTTCCTCAATCTCTTCTTCTTCCACTAACATCTCTTCCTCTTCAGGTGGGGCTGCAGGAGGAGGGGGAACGCGGCGACGCCGGCGGCGCACGGGCAGACGGTCGATGAATCTTTCAATGACCTCTCCGCGGCGGCGGCGCATGGTCTCGGTGACGGCACGACCGTTCTCCCTGGGTCTCAGAGTGAAGACGCCTCCGCGCATCTCCCTGAAGTGGTGACTGGGAGGCTCTCCGTTGGGCAGGGACACCGCGCTGATTATGCATTTTATCAATTGCCCCGTAGGTACTCCGCGCAAGGACCTGATCGTTTCAAGATCCACGGGATCTGAAAACCTTTCGACGAAAGCGTCTAACCAGTCGCAATCGCAAGGTAGGCTGAGCACTGTTTCTTGCGGGCGGGGGCGGCTAGACGCTCGGTCGGGGTTCTCTCTTTCTTTTCCTTCCTCCTCTTGGGAGGATGAGACGATGCTGCTGGTGATGAAATTAAAATAGGCAGTTTTGAGACGGCGGATGGTGGCGAGGAGCACCAGGTCTTTGGGTCCGGCTTGTTGGATGCGCAGGCGATGGGCCATTCCCCAAGCATTATCCTGACATCTGGCCAGATCTTTATAGTAGTCTTGCATGAGTCGTTCCACGGGCACTTCTTCTTCGCCCGCTCTGCCATGCATGCGAGTGATCCCAAACCCGCGCATGGGCTGGACAAGTGCCAGGTCCGCTACAACCCTTTCGGCGAGGATGGCTTGCTGCACCTGGGTGAGGGTGGCTTGGAAGTCGTCAAAGTCTACAAAGCGGTGGTAGGCCCCGGTGTTGATTGTGTAGGAGCAGTTGGCCATGACTGACCAGTTGACTGTCTGGTGCCCAGGGCGCACGAGCTCGGTGTACTTGAGGCGCGAGTATGCGCGGGTGTCAAAGATGTAATCGTTGCAGGTGCGCACCAGGTACTGGTAGCCGATGAGAAAGTGTGGCGGTGGCTGGCGGTACAGGGGCCATCGCTCTGTAGCCGGGGCTCCGGGGGCAAGGTCTTCCAGCATGAGGCGGTGGTAACCGTAGATGTACCTGGACATCCAGGTGATACCGGAGGCGGTGGTGGATGCCCGCGGGAACTCGCGTACGCGGTTCCAGATGTTGCGCAGCGGCATGAAGTAGTTCATGGTAGGCACGGTTTGGCCCGTAAGACGTGCACAGTCGTTGATGCTCTAGACATACGGGCAAAAACGAAAGCGGTCAGCGGCTCGTCTCCGTGGCCTGGAGGCTAAGCGAACGGGTTGGGCTGCGCGTGTACCCCGGTTCGAATCTCGGATCAGGCTGGAGCCGCAGCTAACGTGGTACTGGCACTCCCGTCTCGACCCAGGCCTGCACAAAACCTCCAGGATACGGAGGCGGGTCGTTTTTTTGCTTTTTCCTGGATGGGAGCCAGTGCTGCGTCAAGCTTTAGAACACTCAGTTCTCGGGGCTGGGAGTGGCTCGCGCCCGTAGTCTGGAGAATTAATCGCCAGGGTTGCGTTGCGGTGTGCCCCGGTTCGAGTCTTAGCGCGCCGGATCGGCCGGTTTCCGCGACGTTTCTAAGACCCCGTCAGCCGACTTCTCCAGTTTACGGGAGCGAGCCCTCTTTTTTTTTGTTTTTTGTTGCCCAGATGCATCCCGTGCTGCGACAGATGCGCCCCCAGCAACAGCCCCCTTCTCAGCAGCAGCTACAACGACAGCCACAAAAGGCTCTTCCTGCTCCTGTAACTACTGCGGCTGCAGCCGTCAGCGGCGCGGGACAGCCCGCCTATGATCTGGAGTTGGAAGAGGGCGAGGGACTGGCGCGCCTGGGCGCACCATCGCCCGAGCGGCACCCGCGGGTGCAACTGAAAAAGGACTCTAGCGAGGCGTACGTGCCCCAGCAGAACCTGTTCAGGGACAGGAGCGGTGAGGAGCCAGAGGAGATGCGAGCATCTCGATTTAACGCGGGTCGCGAGCTGCGCCACGGTCTGGATCGAAGACGGGTGCTGCAAGACGAGGATTTTGAGGTCGATGAAGTGACAGGGATCAGCCCAGCTAGGGCACATGTGGCCGCGGCCAACCTAGTCTCAGCCTACGAGCAGACCGTGAAGGAGGAGCGCAACTTCCAAAAATCTTTTAACAACCATGTGCGCACCCTGATCGCCCGCGAGGAAGTGACCCTGGGTCTGATGCATCTGTGGGACCTGATGGAGGCTATCACACCGCACCCTGACAGCTCAGCTGTTTCTGGTGGTTCAACATAGCAGGGACAACGAGGCATTCAGGGAGGCGTTGTTGAACATCACCGAGCCTGATGGGAGATGGCTGTATGATCTGATCAACATCCTGCAAAGTATTATAGTGCAGGAACGTAGCCTGGGTTTGGCTGAGAAAGTGGCAGCTATCAACTACTCGGTCTTGAGCCTGGGCAAATACTACGCTCGCAAGATCTACAAGACCCCCTACGTACCCATAGACAAGGAGGTAAAGATAGATGGGTTTTACATGCGCATGACTCTCAAGGTGCTGACTTTGAGCGACGATCTGGGGGTGTATCGCAATGACAGGATGCACCGTGCGGTGAGCGCCAGCAGGAGGCGCGAGCTGAGCGACAGAGAACTTATGCACAGCTTGCAAAGAGCTCTAACGGGGGCTGGGACCGATGGGGAGAACTACTTTGACATGGGAGCGGACTTGCAATGGCAACCCAGTCGCAGGGCCATGGAGGCTGCAGGGTGTGAGCTTCCTTACATAGAAGAGGTGGATGAAGTCGAGGACGAGGAGGGCGAGTACTTGGAAGACTGATGGCGCGACCCGTATTTTTGCTAGATGGAACAGCAGCAGGCACCGGACCCCGCAATGCGGGCGGCGCTGCAGAGCCAGCCGTCCGGCATTAACTCCTCGGACGATTGGACCCAGGCCATGCAACGCATAATGGCGCTGACGACCCGCAACCCCGAAGCCTTTAGACAGCAACCCCAGGCCAACCGCCTTTCGGCTATACTGGAGGCCGTAGTACCCTCCCGCTCCAACCCCACCCACGAGAAGGTCCTGGCTATCGTGAACGCGCTGGTGGAGAACAAGGCCATCCGTCCCGATGAGGCCGGGCTGGTATACAATGCTCTCTTGGAGCGCGTGGCCCGTTACAACAGCAGCAACGTGCAGACCAACCTGGACCGGATGGTGACCGATGTGCGCGAGGCCGTGTCTCAGCGCGAGCGGTTCCAGCGCGACGCCAACTTGGGATCGTTGGTAGCGCTAAACGCTTTCCTCAGCACCCAGCCCGCTAACGTGCCCCGTGGTCAGCAAGACTATACAAACTTTTTGAGTGCATTGAGACTCATGGTAGCTGAGGTGCCTCAGAGCGAGGTGTACCAGTCCGGGCCAGATTACTTCTTCCAGACCAGCAGACAGGGCTTGCAGACAGTGAACCTGACTCAGGCTTTCAAGAACCTGAAGGGTCTCTGGGGAGTGCACGCCCCAGTAGGGGATCGCGCGACCGTGTCTAGCTTGCTGACTCCCAACTCCCGCCTGCTGCTGCTGCTGGTATCCCCCTTTACTGACAGCGGTAGCATTGACCGCAACTCGTATGGGCTACCTGCTTAACCTGTATCGCGAGGCCATAGGGCAGAGCCAGGTGGACGAAACCATCAA-GAAATCACCCAAGTGAGCCGCGCCCTGGGTCAGGAAGACACGGGCAGTTTGGAAGCCACCCTGAACTTCTTGCTAACCAACCGGTCGCAGAAGATCCCTCCTCAGTATGCGCTTACCGCTGAGGAGGAGCGAATCCTCAGATACGTGCAACAGAGCGTTGGACTGTTTCTGATGCAGGAGGGGGCGACACCTACCGCCGCGCTGGACATGACAGCTCGAAACATGGAGCCCAGCATGTATG-CTAGTGGCTTCATTAACAAACTGCTGGACTACCTGCACAGGGCGGCCGCCATGAACTCTGATTATTTCACCAATGCTATCCTGAACCCACACTGGCTGCCCCCACCTGGTTTCTACACTGGCGAGTACGACATGCCCGACCCCAATGACGGGTTCCTGTGGGACGATGTGGACAGCAGCATATTCTCCCCGCCTCCCGGTTATACAGTTTGGAAGAAGGAAGGGGGCGATAGAAGACACTCTTCCGTGTCGCTGTCCACAACGGCTGGTGCTGCCGCGACCGTGCCCGAAGCTGCAAGTCCTTTCCCTAGCTTGCCCTTTTCACTAAACAGCGTTCGCAGCAGTGAACTGGGGAGAATAACCCGCCCGCGCTTGATGGGCGAGGATGAGTACTTGAATGACTCTTTGTTGAGGCCAGAGAGGGAAAAGAATTTCCCCAACAATGGAATAGAGAGCCTGGTGGATAAGATGAGTAGATGGAAGACCTATGCGCAGGATCACAGAGACGAGCCCAAAATCTTGGGGGCTACAAGCAGACCGACCCGTAGACGCCAGCGCCACGACAGACAGATGGGTCTTGTGTGGGACGATGAGGACTCTGCCGATGATAGCAGCGTGTTGGACTTGGGTGGAAGAGGAGGGGGCAACCCGTTCGCTCATCTGCGTCCCAGATTCGGGCGCATGTTGTAAAAGTGAAAGTAAAATAAAAATGCAACTCACCAAGGCCATGGCGACCGAGCGTGCGTTCGTTCTTTTTTGTTATCTGTGTTTAGTACGATGAGGAGACGAGCCGTGCTAGGCGGAGCGGTGGTGTATCCGGAGGGTCCTCCTCCTTCTTACGAGAGCGTGATGCAGCAACAGGCGGCGATGCTACAGCCCCCACTGGAGGCTCCCTTCGTACCCCCGCGGTACCTGGCGCCTACGGAAGGGAGAAACAGCATTCGTTACTCGGAGCTGTCGCCTCTGTACGATACCACCAAGTTGTATCTGGTGGACAACAAGTCGGCGGACATTGCCTCCCTGAACTATCAGAACGACCACAGCAACTTCCTGACCACGGTGGTGCAGAACAATGACTTTACCCCCACGGAGGCTAGCACCCAGACCATCAACTTTGACGAGCGGTCGCGATGGGGCGGTCAGCTGAAGACCATCATGCACACCAACATGCCCAACGTGAACGAGTACATGTTCAGCAACAAGTTCAAGGCGAGGGTGATGGTGTCCAGAAAAGCTCCTGAAGGTGTTATAGTAAATGACACCTATGATCATAAAGAGGATATCTTAAAGTATGAGTGGTTTGAGTTCACTTTACCAGAAGGCAACTTCTCAGCCACCATGACCATTGACCTGATGAACAATGCCATCATTGACAACTACCTGGAAATTGGCAGACAAAATGGAGTGCTGGAAAGTGACATTGGTGTTAAGTTTGACACTAGAAACTTTAGGCTCGGGTGGGACCCCGAAACTAAGTTGATTATGCCAGGAGTCTACACTTATGAGGCATTCCATCCTGACATTGTATTGCTGCCTGGTTGCGGGGTAGACTTTACTGAAAGCCGACTTAGCAACTTGCTTGGCATCAGGAAAAGACATCCATTCCAGGAGGGTTTCAAAATCATGTATGAAGATCTTGAAGGGGGTAATATTCCTGCCCTTTTGGATGTCACTGCCTATGAGGAAAGCAAAAAGGATACCACTACTGAAACAACCACACTGGCTGTTGCAGAGGAAACTAGTGAAGATAATAATATAACTAGAGGAGATACTTATATAACTGAAAAACAAAAACGTGAAGCTGCAGCTGCTGAAGTTAAAAAAGAGTTAAAGATCCAACCTCTAGAAAAAGACAGCAAGAGTAGAAGCTACAATGTCTTGGAAGACAAAATCAACACGGCCTACCGCAGCTGGTACCTGTCCTACAATTACGGTACCCCGAGAAAGGAATAAGGTCTTGGACACTGCTTACCACTTCAGATGTCACCTGTGGGGCAGAGCAGGTCTACTGGTCGCTCCCTGACATGATGCAAGACCCAGTCACCTTCCGCTCCACAAGACAAGTCAACAACTACCCAGTGGTGGGTGCAGAGCTTATGCCCGTCTTCTCAAAGAGTTTCTACAATGAGCAAGCCGTGTACTCTCAGCAGCTCCGACAGGCCACTTCGCTCACGCACGTCTTCAACCGCTTCCCTGAGAACCAGATCCTCATCCGCCCGCCGGCGCCCACAATTACCACCGTCAGTGAAAACGTTCCTGCTCTCACAGATCACGGGACCCTGCCGTTACGCAGCAGTATCCGGGGAGTCCAGCGCGTGACCGTTACTGACGCCAGACGCCGCACCTGTCCCTACGTTTACAAGGCCCTGGGCATAGTCGCGCCGCGCGTTCTTTCAAGCCGCACTTTCTAAAAAAATGTCCATTCTCATCTCGCCCAGTAATAATACCGGTTGGGGACTGTATGCGCCCACCAAGATGTATGGAGGCGCCCGCATACGCTCTACCCAGCACCCTGTGCGCGTTCGCGGTCATTTCCGCGCTCCATGGGGCGCACTCAAGGGTCGTACCCGCACTCGGACCACGGTCGATGATGTGATCGACCAGGTGGTCGCCGATGCTCGTAATTATACTCCTACTGCGCCTACATCTACTGTGGATGCAGTTATTGACAGTGTGGTGGCAGACGCCCGCGCCTATGCTCGCCGGAAGAGCCGAAGGAGGCGCATTGCCAGGCGCCACAGGGCTACTACCGCCATGCGAGCTGCAAAAGCTATTCTGCGGAGGGCCAAACGTGTGGGGCGAAGAGCCATGCTTAGAGCGGCCAGACGCGCGGCTTTAGGTGCCAGCAGCGGCAGGTCCCGCAGGCGCGCGGCCACGGCGGCAGCAGCGGCCATTGCCAACATGGCCCAACCGCGAAGAGGCAATGTGTACTGGGTGCGTGATGCCACTACCGGCCAGCGCGTGCCCGTGCGCACCCGCCCCCCTCGCACTTAGAAGATACTGAGCAGTCTCCGATGTTGTGTCCCAGCGGCAAGTATGTCCAAGCGCAAATACAAGGAAGAGATGCTCCAGGTCATCGCGCCTGAAATCTACGGTCCACCGGTGAAGGATGAAAAAAAGCCCCGCAAAATCAAGCGGGTCAAAAATAACAAAAAGGAAGAAGATGACGATGATGGGCTGGTGGAGTTTGTGCGCGAGTTCGCCCCAAGACGGCGCGTGCAGTGGCGCGGGCGCAAAGTGCGTCAAGTGCTCAGACCCGGAACCACTGTGGTTTTTACACCTGGCGAGCGTTCCAGCACTACTTTTAAACGGTCCTATGATGAGGTGTACGGGGATGACGATATTCTTGAGCAGGCGGCAGACCGCCTTGATGAGTTTGCTTATGGCAAGCGCACTAGATCCAGTCCCAAAGAGGAGGCTGTGTCCATTCCCTTGGATCATGGAAATCCCACCCCCAGCCTCAAACCAGTCACCTTGCAGCAAGTGCTGCCCGTGCCTGCGCGGAGAGGCGTAAAGCGCGAGGGTGAGGACCTATATCCTACCATGCAGCTAATGGTGCCCAAGCGCCAGAGGCTAGAAGACGTACTGGAGAAAATGAAAGTGGATCCCGATATCCAGCCTGAGGTCAAAGTAAGACCTATCAAGGAAGTGGCGCCAGGTTTGGGAGTACAAACCTTCGACATCAAGATTCCCACCGAGTCCATGGAAGTGCAGACCGAACCTGCAAAACCCACAACCACCTCAATTGAGGTGCAAACGGAACCCTGGACGCCCGCGCCCGTTGTCGCCCCCAGCACCACTCGAAGATCACGACGAAAGTACGGCCCAGCAAGTCTTCTAATGCCCAACTATGCTCTGCACCCATCCATCATTCCCACTCCGGGTTACAGAGGCACTCGCTACTATCGAAACCGGAGCAACACCTCTCGCCGCCGCAAACCACCTGCAAGTCGCACTCGCAGTCGCCGCCGCCGCAACACTGCCAGCAAAGTGACTCCCGCCGCCCTGGTGCGGAGAGTGTACCGCGATGGTCGCGCTGAACCTCTGACGCTGCCGCGCGCGCGCTACCATCCAAGCCCACTTAATGACTGTTGACGCTGCCTCCTTGCAGATATGGCCCTCACTTGCCGCCTTCGCGTCCCCATTACTGGCTACCGAGGAAGAAACTCGCGCCGTAGAAGGATGTTGGGGCGAGGGATGCGCCGCCACAGACGAAGGCGCGCTATCAGCAGACGATCCATCATCGCCGCAGCGATCGGGGCGATACCAGGCATAGCTTCCGTGGCGGTTCAGGCCTCGCAGCGCCACTAACATTGGAAAAAACTTATAAATAAAAAATAGAATGGACTCTGACGCTCCTGGTCCTGTGACTATGTTTTTGTAGAGATGGAAGACATCAATTTTTCATCCCTGGCTCCGCGACACGGCACGAGGCCGTACATGGGCACCTGGAGCGACATCGGCACGAGCCAACTGAACGGGGGCGCCTTCAATTGGAGCAGTATCTGGAGCGGGCTTAAAAATTTTGGCTCGACCGTAAAAACCTATGGGAACAAAGCTTGGAACAGCAGCACAGGGCAGGCTCTGAGAAATAAGCTTAAGGAACAAAACTTCCAACAGAAGGTGGTCGATGGGATCGCCTCTGGTATTAACGGCGTAGTGGATTTGGCCAACCAGGCTGTACAAAAACAGATAAACAGCCGCCTGGACCCGCCGCCCGCAACCCCTGGTGAAATGGAAGTGGAGGAAGAACTTCCTCCGCTGGAAAAGCGGGGCGACAAGCGTCCGCGACCCGAGCTGGAGCAGACGCTGGTGACGCGCGCAGACGAGCCCCCTTCATACGAGGAGGCAGTAAAGCTCGGAATGCCCACTACCAGGCCTGTAGCTCACATGGCTACCGGGGTAATGAAACCTTCTCAGACACATCGACCCGCCACCTTGGACTTGCCTCCTCCCCCTGCTTCTGCGGCACCTGTTCCCAAACCTGTCGCTACCAGAAAGCCCACCGCCGTACAGCCCGTCGCCGTAGCCAGACCGCGTCCTGGGGGCACACCGCGCCCGAAAGCAAACTGGCAAAGTACTCTGAACAGCATCGTGGGTCTGGGCGTGCAGAGTGTAAAGCGCCGTCGCTGCTATTAATTAAATATGGAGTAGCGCTAACTTGCTTGTCTGTGTGTATGTATCATCACCACGCCGCCGCAGCAGAGGAGAAAGGAAGAGGTCGCGCGCCGAGGCTGAGTTGCTTTCAAGATGGCCACCCCATCGATGATGCCCCAATGGGCATACATGCACATCGCCGGACAGGATGCTTCGGAGTACCTGAGTCCGGGTCTGGTGCAGTTCGCCCGTGCAACAGACACCTACTTCAGTATGGGGAACAAGTTTAGAAACCCCACAGTGGCGCCCACCCACGATGTGACCACCGACCGTAGCCAGCGACTGATGCTGCGCTTCGTGCCCGTTGACCGGGAGGACAACACT-CTTACAAAGTGCGGTACACCCTCGCCGTGGGCGACAACAGAGTGCTTGACATGGCCAGCACATTCTTTGACATTAGGGGGGTGCTTGATAGAGGTCCTAGCTTCAAGCCATATTCCGGCACAGCTTACAATTCACTGGCTCCTAAGCGCGCCTACCATCTCAGTGGATAGTTACAACGGGAGAAGACAATGCCACCACATACACATTTGGCATTGCTTCCACGAAGGGAGACAATATTACTAAGGAAGGTTTAGAAATTGGGAAAGACATTACTGCAGACAACAAGCCCATTTATGCCGATAAAACATATCAGCCAGAGCCTCAAGTTGGAGAAGAATCATGGACTGATATTGATGGAACAAATGAAAAATTTGGAGGTAGAGCTCTTAAACCAGCTACTAAAATGAAGCCATGCTACGGGTCTTTTGCAAGACCTACAAACATAAAAGGGGGCCAAGCTAAAAACAGAAAAGTAACACCAACCGAAGGAGATGTTGAAGCTGAGGAGCCAGATATTGATATGGAATTTTTTGATGGTAGAGAAGCTGCTGACGCTTTTTCGCCTGAAATTGTGCTTTACACGGAAAATGTCAATTTGGAAACTCCAGACAGCCATGTGGTATACAAGCCAGGAACTTCTGATGGTAACTCTCATGCAAATTTGGGTCAACAAGCCATGCCTAACAGACCCAATTACATTGGCTTCAGGGATAACTTTGTAGGTCTTATGTACTACAACAGTACTGGAAATATGGGAGTTTTGGCCGGCCAAGCATCACAACTGAATGCAGTGGTTGACTTGCAGGACAGAAACACTGAACTGTCATATCAGCTTTTGCTTGATTCTCTGGGAGACAGAAGCAGATACTTCAGCATGTGGAATCAGGCTGTGGACAGCTATGATCCCGATGTTCGTATTATTGAAAATCATGGCGTCGAGGATGAACTGCCTAATTACTGTTTTCCTCTGGATGGCATAGGACCAGGGAACAAATATCAAGGCATTAAACCTAGAGACACTGCATGGGAAAAAGATACTAAAGTTTCTACAGCTAATGAAATAGCCATAGGCAACAATCAGGCTATGGAAATTAATATCCAAGCTAATCTTTGGAGAAGTTTTCTGTACTCCAATGTGGCTTTGTACCTTCCAGATGTTTACAAGTACACGCCAACTAACATTACTCTGCCCGCTAACACCAACACCTATGAGTACATGAACGGGCGAGTGGTTTCCCCATCTCTGGTCGATTCATACATCAACATTGGCGCCAGGTGGTCTCTTGACCCAATGGACAATGTGAATCCATTTAACCACCACCGCAATGCTGGCCTACGCTACCGGTCCATGCTTCTGGGCAATGGCCGTTATGTGCCTTTCCACATACAAGTGCCTCAAAAATTCTTTGCTGTCAAGAACCTACTTCTTCTACCTGGCTCCTACACCTATGAGTGGAACTTCAGAAAGGATGTGAACATGGTCCTGCAAAGTTCCCTTGGAAATGACCTCAGAACAGATGGTGCTACCATAAGTTTCACCAGCATTAACCTCTATGCCACCTTCTTCCCCATGGCTCACAACACCGCTTCAACTCTTGAAGCCATGCTGCGCAACGATACCAATGATCAGTCATTCAACGACTACCTCTCTGCAGCTAACATGCTTTACCCCATCCCTGCCAATGCAACCAACATTCCAATTTCCATCCCATCTCGCAACTGGGCAGCCTTCAGGGGCTGGTCCTTCACCAGACTCAAAACCAAGGAGACTCCATCTCTTGGATCAGGGTTCGATCCCTACTTCGTTTATTCTGGATCTATTCCCTACCTGGATGGCACTTTTTACCTTAACCACACTTTCAAGAAGGTCTCCATCATGTTTGACTCCTCAGTCAGCTGGCCTGGCAATGACAGGCTGTTGTCTCCAAATGAGTTTGAAATCAAGCGCACTGTGGATGGGGAAGGATACAATGTGGCCCAATGCAACATGACCAAAGACTGGTTCCTGGTTCAGATGCTTGCCAACTACAACATTGGCTACCAGGGCTTTTACATCCCTGAGGGATACAAGGATCGCATGTACTCCTTTTTCAGAAACTTCCAGCCTATGAGCAGGCAGGTGGTTGATGAGGTTAATTACACTGACTACAAAGCCGTCACCTTACCATATCAACACAACAACTCTGGCTTTGTAGGATACCTTGCGCCTACTATGAGACAAGGGGAACCTTACCCAGCCAATTATCCATACCCGCTCATCGGAA-CTATGCCGTTAAAAGTGTTACCCAAAAAAAGTTCCTGTGCGACAGGACCATGTGGCGCATACCGTTCTCCAGCAACTTCATGTCCATGGGAGCCCTTACGGACCTGGGACAGAACCTGCTCTATGCCAACTCGGCCCATGCGCTGGACATGACTTTTGAGGTGGATCCCATGGATGAGCCCACCCTGCTTTATCTTCTTTTCGAAGTCTTCGACGTGGTCAGAGTGCACCAGCCACACCGCGGCGTCATCGAGGCCGTCTACCTGCGCACACCGTTCTCGGCCGGCAACGCCACCAAAGAAGCCTCTTGCTTCTTGCAAGCAGCAGCTGCAGTGTCATGGGTCCGGAAACGGCTCCAGCGAGCAAGAGCTCAAAGCCATCGTCCGAGACCTGGGTTGCGGACCCTATTTCCTGGGAACATTTGACAAGCGTTTCCCGGGGTTCATGGCCCCCGACAAGCTCGCCTGCGCCATAGTCAACACTGCCGGACGCGAGACGGGGGGAGAGCACTGGCTGGCTTTTGGTTGGAACCCGCGCTCCAACACCTGCTACCTTTTTGATCCTTTTGGGTTCTCGGATGAGCGACTCAAACAGATTTACCAGTTTGAGTACGAGGGGCTCCTGCGCCGCAGTGCCCTTGCTACCAAAGACCGCTGCATCACCCTGGAAAAGTCCACCCAGAGCGTGCAGGGCCCACGCTCAGCCGCCTGTGGACTTTTTTGCTGTATGTTCCTTCATGCCTTTGTGCACTGGCCCGACCGCCCCATGAACGGAAACCCCACCATGAAGTTGCTGACTGGGGTGCCCAACAGCATGCTCCAATCTCCCCAAGTGCAGCCCACCCTGCGCCGCAACCAGGAGGCGCTATATCGCTTCCTAAACACCCACTCATCTTACTTTCGTTCTCACCGCGCACGCATCGAAAGGGCCACCGCGTTTGACCGTATGGATATGCAATAAGTCATGTAAAACCGTGTTCAATAAAAAGCACTTTATTTTTACATGCACTAAGGCTCTCGTTTTTTACTCATTCGTTTTCATTATTCACTCAGAAATCAAATGGGTTCTGGCGGGAGTCAAAGTGACCCGCGGGCAGGGATACGTTGCGGAACTGTAACCTGTTCTGCCACTTGAACTCGGGGATCACCAACTTGGGAACTGGAATCTCGGGAAAGGTGTCTTGCCACAACTTTCTGGTCAGCTGCAGGGCGCCAAGTAGGTCAGGAGCAGAGATCTTGAAATCACAGTTGGGACCGGCATTCTGGACACGGGAGTTGCGGTACACTGGGTTGCAACACTGGAACACCATCAAGGCTGGGTGTCTCACGCTTGCCAGCACGGTCGGGTCACTGATGGAGTCACATCCAAGTCTTCAGCATTGGCCATCCCAAAGGGGGTCATCTTACAGGTCTGCCTGCCCATCACGGGAGCGCAGCCTGGCTTGTGGTTGCAATCGCAATGAATGGGGATCAGCATCATCCTGGCTTGGTCGGGGGTTATCCCTGGGTACACGGCCTTCATAAAGGCTTCGTACTGCTTGAAAGCTTCCTGAGCCTTACTTCCCTCGGTATAGAACATCCCACAGGACTTGCTGGAAAATTGATTAGTAGCACAGTTGGCATCATTTACACAGCAGCGGGCATCGTTGTTGGCCAACTGGACCACATTTCTGCCCCAGCGGTTCTGGGTGATCTTGGCTCTGTCTGGGTTCTCCTTCATAGCGCGCTGTCCGTTCTCGCTCGCCACATCCATCTCGATAATGTGGTCCTTCTGAATCATGATAGTGCCATGCAGGCATTTCACCTTGCCTTCATAATCGGTGCATCCATGAGCCCACAGAGCGCACCCGGTGCACTCCCAACTATTGTGGGCGATCTCAGAATAAGAATGTACCAATCCCTGCATGAATCTTCCCATCATCGCTGTCAGGGTCTTCATGCTACTAAATGTCAGCGGGATGCCACGGTGCTCCTCGTTCACATACTGGTGGCAGATACGCTTGTACTGCTCGTGCTGCTCTGGCATCAGCTTGAAAGAGGTTCTCAGGTCATTATCCAGCCTGTACCTTTCCATTAGCACAGCCATCACTTCCATGCCCTTCTCCCAGGCAGATACCAGGGGCAAGCTCAAAGGATTCCTAACAGCAATAGAAGTAGCTCCTTTAGCTATAGGGTCATTCTTGTCGATCTTCTCAACACTTCTCTTGCCATCCTTCTCAATGATGCGCACCGGGGGGTAGCTGAAGCCCACGGCCACCAACTGAGCCTGTTCTCTTTCTTCTTCGCTGTCGTGGCCGATGTCTTGCAGAGGGACATGCTTGGTCTTTCTGGGCTTCTTCTTGGGAGGGATCGGGGGAGGACTGTTGCTCCGTTCCGGAGACAGGGATGACCGCGAAGTTTCGCTTACCAGTACCACCTGGCTCTCGATAGAAGAATCGGACCCCACGCGACGGTAGGTGTTCCTCTTCGGGGGCAGAGGTGGAGGCGACTGAGATGGGCTGCGGTCTGGCCTTGGAAGCGGATGGCTGGCAGAGCCCATTCCGCGTTCGGGGGTGTGCTCCCGTTGGCGGTCGCTTGACTGATTTCCTCCGCGGCTGGCCATTGTGTTCTCCTAGGCAGAGAAACAACAGACATGGAAACTCAGCCATCACTGCCAACATCGCTGCAAGCGCCATCACACCTCGCCCCCAGCAGCGACGAGGAGGAGAGCTTAACCACCCCACCACCCAGTCCAGCTACCACCACCTCTACCCTCGATGATGAGGAGGAGGAGGTCGACGCAGCCCAGGAGATGCAGGCGCAGGATAATGTGAAAGCGGAAGAGATTGAGGCAGATGTCGAGCAGGACCCGGGCTATGTGACACCGGCGGAGCACGAGGAGGAGCTGAAACGTTTTCTAGACAGAGAGGATGACGACCGCCCAGAGCATCAAGCAGATGGCGATCACCAGGAGGCTGGCATCGGGGATCAAGTTGCCGACTACCTCACCGGGCTTGGGGGGGAAGACGTGCTCCTCAAACATCTAGCAAGGCAGTCGAACATAGTTAAAGACGCACTACTCGACCTCACCGAAGTGCCCATCAGTGTGGAAGAGCTTAGCCGCGCCTACGAGCTGAACCTCTTTTCGCCTCACATACCCCCCAAGCGGCAGCCAAACGGCACCTGCGAGGCCAACCCTCGACTGAACTTCTATCCAGCTTTTACTGTCCCCGAAGTGCTGGCCACCTACCACATCTTTTTTAAGAACCAAAAGATTCCAGTCTCCTGCCGCGCCAACCGCACCCGCGCCGATGCCCTTCTCAACTTGGGTCCGGGAGCTCGCTTACCTGATATAGCTTCCTTGGAAGAGGTTCCAAAAATCTTTGAGGGTCTGGGAAGTGATGAGACTCGGGCTGCAAATGCTCTGCAACAGGGAGAGAATGGCATGGATGAACATCACAGCGCTTTAGTGGAACTGGAGGGTGACAATGCCCGGCTTGCAGTGCTCAAGCGCAGTATCGTGGTCACCCATTTTGCCTACCCCGCTGTTAACCTGCCCCCCAAAGTTATGAGCGCTGTTATGGACCATCTGCTCATCAAACGAGCAAGACCCCTTTCAGAAAACCAGAACATGCAGGATCCAGACGCCTCGGACGAGGGCAAGCCGGTAGTCAGTGACGAGCAGCTATCTCGCTGGCTGGGTACCAACTCCCCCCGAGATTTGGAAGAGAGGCGCAAGCTTATGATGGCTGTAGTGCTAGTAACTGTGGAGCTGGAGTGTCTGCGCCGCTTTTTCACCGACCCTGAGACCCTGCGCAAGCTAGAGGAGAACCTGCACTACACCTTCGGCTTCGTGCGGCAGGCATGCAAGATCTCCAACGTGGAGCTTACCAACCTGGTTTCTTACATGGGCATTTTGCATGAGAACCGGCTAGGGCAGAGCGTCCTGCACACCACCCTTAAAGGGGAGGCCCGCCGTGACTACATCCGAGACTGTGTCTACCTTTACCTCTGTCATACCTGGCAGACTGGCATGGGTGTGTGGCAACAGTGTTTGGAAGAGCAGAACCTAAAAGAGCTGGACAAGCTCTTGCAGAGATCCCTCAAAGCCATGTGGACAGGTTTTGATGAGCGCACCGTCGCCTCGGACCTGGCAGACATCATCTTCCCCGAGCGTCTCAGGGTTACTCTGCGAAACGGCCTGCCAGACTTTATGAGCCAGAGCATGCTTAACAACTTTCGCTCTTTCATCCTGGAACGCTCCGGTATCCTGCCTGCCACCTGCTGTGCGCTGCCCTCCGACTTTGTGCCTCTCACCTACCGCGAGTGCCCACCGCCGCTATGGAGCCACTGCTACCTGTTCCGCCTGGCCAACTACCTCTCCTACCACTCGGATGTTATAGAGGATGTGAGCGGAGACGGTCTGCTGGAATGCCACTGCCGCTGCAATCTTTGCACACCCCACCGCTCCCTTGCCTGCAACCCCCAGTTGCTGAGCGAGACCCAGATCATCGGCACCTTCGAGTTGCAGGGTCCCAGCAGTGAAGGCGAGGGGTCTTCTCCGGGGCACAGTCTGAAACTGACACCGGGGCTGTGGACCTCCGCCTACCTGCGCAAGTTTCATCCCGAGGTTA-CCACCCCTATGAGATCAGGTTCTATGAGGACCAGTCACATCCTCCCAAAGTCGAGCTCTCAGCCTGCGTCATCACCCAGGGAGCAATTCTGGCCCAATTGCAAGCCATCCAAAAATCCCGCCAAGAATTTCTACTGAAAAAGGGAAGCGGGGTCTACCTTGACCCCCAGACCGGTGAGGAGCTCAACACAAGGTTCCCCCAGGATGTCCCATCGCCGAGGAAGCAAGAAGCTGAAGGTGCAGCTGACGCCCCCAGAGGATATGGAGGAAGACTGGGACAGTCAGGCAGAGGAGGAGATGGAAGATTGGGACAGCCAGGCAGAGGAGGTGGACAGCCTGGAGGAAGACAGTTTGGAGGAGGAAGACGAGGAGGCAGAGGAGGTGGAAGAAGCAACCGCCGCCAAACAGTTGTCATCGGCGGCGGAAACAAGCAAGTCCCCAGACAGCAGCACGGCTACCATCTCCGCTCCGGGTCGGGGGGTCCAGCGGCGGCCCAACAGTAGATGGGACGAGACCGGGCGATTCCCAAACCCGACCACCGCTTCCAAGACCGGTAAGAAGGAGCGACAGGGATACAAGTCCTGGCGTGGACACAAAAACGCTATCATCTCCTGCTTGCATGAATGCGGGGGCAACATATCCTTCACCCGGCGATACCTGCTCTTCCACCACGGTGTGAACTTCCCCCGCAATATCTTGCATTACTACCGTCACCTCCACAGCCCCTACTGCAGTCAGCAAGTCCCGGCAACCCCGACAGAAAAAGACAGCAGCGACAACGGTGACCAGAAAACCAGCAGTTAGAAAATCTACAACAAGTGCAGCAGGAGGAGGACTGAGGATCACAGCGAACGAGCCAGCGCAGACCAGAGAGCTGAGGAACCGGATCTTTCCAACCCTCTATGCCATCTTCCAGCAGAGTCGGGGGCAAGAGCAGGAATTGAAAGTAAAAAACCGATCTCTGCGCTCGCTCACCAGAAGTTGTTTGTATCACAAGAGCGAAGACCAACTTCAGCGCACTCTCGAGGACGCCGAGGCTCTCTTCAACAAGTACTGCGCGCTGACTCTTAAAGAGTAGCCCTTGCCCGCGCTTATTCGAAAACGGCGGGAATCACGTCACCATTGGCACCTGTCCTTTGCCCTAGTCATGAGTAAAGAGATTCCCACGCCTTACATGTGGAGCTATCAGCCCCAAATGGGGTTGGCAGCAGGCGCCTCCCAGGACTACTCCACCCGCATGAATTGGCTTAGCGCCGGGCCCTCAATGATATCACGGGTTAATGATATACGAGCTTATCGAAACCAGTTACTCCTAGAACAGTCAGCTCTCACCACCACACCCCGCCAACACCTTAATCCCCGAAATTGGCCCGCCGCCCTGGTGTACCAGGAAACTCCCGCTCCCACCACCGTACTACTTCCTCGAGACGCCCAGGCCGAAGTTCAGATGACTAACGCAGGTGTACAGCTGGCGGGCGGTTCCGCCCTATGTCGTCACCGACCTCAACAGAGTATAAAACGCCTGGTGATCAGAGGCCGAGGTATCCAGCTCAACGACGAGTCGGTTAGCTCTTCGCTTGGTCTGCGACCAGACGGAGTCTTCCAGATCGCCGGCTGTGGGAGATCTTCCTTCACCCCTCGTCAGGCTGTACTGACTTTGGAGAGTTCGTCCTCGCAGCCACGCTCGGGCGGCATCGGAACTCTCCAGTTCGTGGAGGAGTTTACTCCCTCTGTCTACTTCAACCCCTTCTCCGGCTCTCCTGGCCAGTACCCAGACGAGTTCATACCGAACTTCGACGCAATCAGCGAGTCAGTGGATGGCTATGATTGATGTCTAATGGTGGCGCGGCTGAGCTAGCTCGACTGCGACACCTAGACCACTGCCGCCGCTTTCGCTGCTTCGCCCGGGAACTCACCGAGTTCATCTACTTCGAACTCCCCGAGGAGCACCCTCAGGGTCCGGCCCACGGAGTGCGGATTACCATCGAAGGGGGAATAGACTCTCGCCTGCATCGAATCTTCTCCCAGCGACCCGTGCTGATTGAGCGCGACCAGGGAAATACAACCATCTCCATTTACTGCATCTGTAACCACCCCGGATTGCATGAAAGCCTTTGCTGTCTTGTTTGTGCTGAGTTTAATAAAAACTGAGTTAAGACCCTCCTACGGACTACCGCTTCTTCAATCAGGACTTTACAACACCAACCAGATCTTCCAGAAGACCCAGACCCTTCCTCCTCTGATCCAGGACTCTAACTCTACCCTACCAGCACCATCCACTACTAACCTTCCCTCCGATCTCATCTGCAACACCGCCTTTCACGAAGCCTTCTTTCTGCCAATACTACCACTCCCAAAACCGGAGGTGAGCTCCGCGGTCTCCCTACTGACGACCCCTGGGTGGTAGCGGGTTTTGTAACGTTAGGAGTAGTTGCGGGTGGGCTTGTGCTAATCCTTTGCTACCTATACATACCTTGCTGTGCATATTTAGTCATATTGCGCTGTTGGTTTAAAAAATGGGGGCCATATTAGTCGTGCTTGCTTTACTTTCGCTTTTGGGTCTGGGCTCTGCTAATCTCAATCCTCTTGATCACGATCCATGTCTAGACTTCGACCCAGAAAACTGCACACTTACTTTTGCACCCGACACAAGCCGTCTCTGTGGAGTTCTTATTAAGTGCGGATGGGACTGCAGGTCCGTTGAAATTACACATAATAATAAAACATGGAACAATACCTTATCCACCACATGGGAGCCAGGAGTTCCCGAGTGGTATACTGTCTCTGTCCGAGGTCCTGACGGTTCCATCCGCATTAGTAACAACACTTTTATTTTTTCTGAAATGTGCGATCTGGCCATGTTCATGAGCAGACAGTATGACCTATGGCCTCCCAGCAAAGAGAACATTGTGGCATTTTCCATTGCTTATTGCTTGGTAACATGCATCATCACTGCTATCATTTGTGTGTGCATACACTTGCTTATAGTTATTCGCCCTAGACAAAGCAATAAGGAAAAAGAGAAAATGCCTTAACCTTTTTACTCATACCTTTTCTTTACAGCATGGCTTTTGTTACAGCTCTAATTATTGCCAACATTGTCACTGTCGCTCACGGGCAAACAATTATCCATATTACCTTAGGACATAATCACACCCTTGTAGGGCAATTACTTCAGAGGTTATTTGGACCAAACTTGGAAGTGTTGATTATTTTGATATAATTTGCAACAAAACTAAACCAATATTTGTAATCTGTAACAGACAAAATCTCACGTTAATTAATGTTAGCAAAATTTATAACGGTTACTATTATGGTTATGACAGATCCAGTAGTCAATATAAAAATTACTTAGTTCGCATAACTCAGCCCAAATTAACAGTGCCCACTATGACAATAATTAAAATGGCTAATAAAGCATTAGAAAATTTTACATCACCAACAACGCCCAATGAAAAAAACATTCCAAATTCAATGATTGCAATTATTGCGGCGGTGGCATTGGGAATGGCACTAATAATAATATGCATGTTCCTATATGCTTGTTGCTATAAAAAGTTTCAACATAAACAGATCCACTACTAAATTTTAACATTTAATTTTTTATACAGATGTTTTCCACTACAATTTTTATCATTACTAGCCTTGCAGCTGTAACTTATGGCCGTTCACACCTAACTGTACCTGTTGGCTCAACATGTACACTACAAGGACCCCAACAAGGCTATGTCACTTGGTGGAGAATATATGATAATGGAGGGTTCGCTAGACCATGTGATCAGCCTGGTACAAAATTTTCATGCAACGGAAGAGACTTGACCATAATTAACATAACATCAAATGAGCAAGGCTTCTATTATGGAACCAACTATAAAGATAGTTTAGATTACAACATTATTGTAGTGCCAGCCACCACTTCTGCTCCCCGCAAAACCACTTTCTCTAGCAGCAGTGCCAAAGCAAGCACAATTCCTAAAACAGCTTCTGCTATGTTAAAGCTTCAAAAAATCGCTTTAAATAATTCCACAGCCGCTCC-CAAACAATTCCTAAATCAACAATTGGCATCATTACTGCCGTGGTAGTGGGATTAATTATTATATTTTTGTGCATAATGTACTATGCCTGCTGCTATAGAAAACATGAACAAAAAGGTGATGCATTACTAAATTTTGACATTTAATTTTTTATAGAATTATGATATTGTTTCAATCAAATACCACTAACACTATCAATGTGCAGACTACTTTAAATCATGACATGGAAAACCACACTACCTCCTATGCATACACAAACATTCAGCCTAAATACGCTATGCAATAGAAATTCTAAAAGACGTCCCATCTATTCTCCTATGATTAGTCGTCCCCATATGGCTTTGAATGAAATCTAAGATCTTTTTTTTTTTCTCTTACAGTATGGTGAACACCAATCATGATCCCTAGAAATTTCTTCTTCACCATACTCATCTGTGCTTTCAATGTCTGTGCTACTTTCACAGCAGTAGCCACTGCAAGCCCAGACTGTATAGGACCATTTGCTTCCTATGCACTTTTTGCCTTCGTTACTTGCATCTGCGTGTGTAGCATAGTCTGCCTGGTTATTAATTTTTTCCAACTGGTAGACTGGATCTTTGTACGAATTGCCTACCTACGTCACCATCCCGAATACCGCAATCAAAATGTTGCGGCACTTCTTAGGCTTATTTAAAACCATGCAGGCTATGCTACCAGTCATTTTAATTCTGCTACTACCCTGCATTGCCCTAGCTTCCACCGCCACTCGCGCTACACCTGAACAACTTAGAAAATGCAAATTTCAACAACCATGGTCATTTCTTGATTGCTACCATGAAAAATCTGATTTCCCCACATACTGGATAGTGATTGTTGGAATAATTAACATACTTTCATGTACCTTTTTCTCAATCACAATATACCCCACATTTAATTTTGGGTGGAATTCTCCCAATGCACTGGGTTACCCACAAGAACCAGATGAACATATCCCACTACAACACATACAACAACCACTAGCACTGGTAGAGTATGAAAATGAGCCACAACCTTCACTACCTCCTGCCATTAGTTACTTCAACCTAACCGGCGGAGATGACTGAAATACTCACCACCTCCAATTCCGCCGAGGATCTGCTTGATATGGACGGCCGCGTCTCAGAACAGCGACTCGCCCAACTACGCATCCGCCAGCAGCAGGAACGCGTGACCAAAGAGCTCAGAGATGTCATCCAAATTCACCAATGCAAAAAAGGCATATTTTGCTTGGTAAAACAAGCCAAGATATCCTACGAGATCACCGCTACTGACCATCGCCTCTCTTACGAACTTGGCCCCCAACGACAAAAATTTACATGCATGGTGGGAATCACCC-CTATGTTATCACTCAGCAAAGTGGAGATACTAAGGGGTGCATTCACTGCTCTTGCGATTCCATCGAGTGCACCTACACCCTGCTAAAGACCCTATGCGGCCTAAGAGACCTGCTACCCATGAATTAAAAATTAATAAAAAATCACTTACTTGAAATCAGCAATAAGGTCTCTGTTGAAATTTTCTCCCAGCAGCACCTCACTTCCCTCTTCCCAACTCTGGTATTCTAAACCCCGTTCAGCGGCATACTTTCTCCATACTTTAAAGGGGATGTCAAATTTTAACTCCTGTCCTGTACCCACAATCTTCATGTCTTTCTTCCCAGATGACCAAGAGAGTCCGGCTCAGTGATTCCTTCAACCCTTCT-ACCCCTATGAAGATGAAAGCACCTCCCAACACCCCTTTATAAACCCAGGGTTTATTTCCCCAAATGGCTTTACACAAAGCCCAGACGGAGTTCTTACTTTAAAATGTTTAACCCCACTAACAACCACAGGCGGGTCTCTACAGTTAAAAGTGGGAGGGGGTCTTACAATAGATGACACCGACGGTTTTTTGAAAGAAAACATAAGTGCCACCACACCTTAGAAACAAATGAAAACAAACTTTGTGCCAAATTGGGAGAAGGACTTACATTCAATTCCAACAACATTTGCATTAATGACAATATTAACCTTGGACAGGAGTTAACCCCACCAGAGCCAACTGTCAAATAATGGCCTCCAGTGAATCTAATGATTGCAAATTAATTCTAA-CAC-TATAAAACTGGAGCCCTCGTCACTGCATTTGTTTATGTTATAGGAGTATCTAACGATTTTAATATGCTAACTACACATAAAAATATAAATTTCACTGCAGAGCTGTTTTTTGATTCTACTGGTAATTTATTAACTAGCCTTTCATCCCTAAAAACTCCACTTAATCATAAATCAGGGCAAAACATGGCTACTGGTGCCCTTACTAATGCTAAAGGTTTCATGCCCAGCACAACTGCCTATCCTTTCAATGTTAATTCCAGAGAAAAAGAAAACTACATTTACGGAACTTGTTACTACACAGCTAGTGATCACACTGCTTTTCCCATTGACATATCTGTCATGCTTAACCAAAGAGCATTAAATAATGAGACATCATATTGTATTCGTGTAACTTGGTCCTGGAATACAGGAGTTGCCCCAGAAGTGCAAACCTCTGCTACTACCCTAGTCACCTCTCCATTTACCTTTTACTACATTAGAGAAGACGACTGACAAATAAAGTTTAACTTGTTTATTTAAAATCAATTCATAAAATTCGAGTAGTTATTTTGCCTCCCCCTTCCCATTTAACAGAATACACCAATCTCTCCCCACGCACAGCTTTAAACATTTGGATACCATTACAGATAGACATAGTTTTAGATTCCACATTCCAAACAGTTTCAAAGCGAGCCAATCTGGGGTCAGTGATACATAAAAATGCATTGGGATAGTCTTTTAAAGCGCTTTCACAGTCCAACTGCTGCGGATGCGACTCCGGAGTCTGGATCACGGTCATCTGGAAGAAGAACGATGGGAATCATAATCCGAAAACGGAATCGGGCGATTGTGTCTCATCAAACCCACAAGCAGCCGCTGTCTGCGTCGCTCCGTGCGACTGCTGTTTATAGGATCGGGATCCACAGTGTCCTGAAGCATCATTTTAATAGCCCTTAACATTAACTTTCTGGTGCGGTGCGCGCAGCAACGCATTCTGATTTCACTTAGATTACTACAGTAGGTACAGCACATTATCACAATATTGTTTAATAAACCATAATTAAAAGCGCTCCAGCCAAAACTCATATCAGATATAATCGCCCCTGCATGACCATCATACCAAATTTTAATATAAATTAAATGTCGTTCCCTCAAAAACACACTACCCACATACATAATCTCTTTTGGCATGTGCATATTAACAATCTGTCTGTACCATGGACAACGTTGGTTAATCATGCAACCCAATATAACCTTCCGAAACCACACTGCCAACACCGCTCCCCCAGCCATGCATTGAAGTGAACCCTGCCGATTACAATGACAATGAAGAACCCAATTCTCTCGACCATGAATCACTTGAGAATAAAAAATATCTATAGTAGCACAACAAAGACATAAATGCATGCATCTTTTCATAATTTTTAACTCCTCTTGATTTAAAAACATATCCCAAGGAATGGGAAACTCTTGCAGAACAGTAAAGCTGGCAGAACAAGGAAGACCACGAACACAACTTACACTATGCATAGTCATAGTATCACAATCTGGCAACAGCGGGTGGTCTTCAGTCATAGAAGCTCGGGTTTCATTTTCCTCACATCGTGGTAACTGGGCTCTGGTGTAAGGGTGATGTCTGGCGCATGATGTGGAGCGTGCGCGCAACCTTGTCATAATGGAGTTGCTTCCTGACATTCTCGTATTTTGTATAGCAAAACGCGGCCCTGGCACAACACACTCTTCTTCGTCTTCTATCCTGCCGCTTAGTGTGTTCCGTCTGATAATTCAAGTACAGCCACACTCTTAAGTTGGTCAAAAGAATGCTGGCTTCAGTTGTAATTAAAACTCCATCATATTTAATTGTTCTAAGGAAATCATCCACGGTAGCATATGCAAATCCCAACCAAGCAATGCAACTGGATTGCGTTTCAAGCAGCAGAGGAGAGGGAAGAGACGGAAGAATCATGTTAATTTTTATTCCAAACGATCTCGCAGTACTTCAAATTGTAGATCGCGCAGATGGCATCTATCGCCCCCACTGTGTTGGTGAAAAAGCACAGCTAAATCAAAAGAAATGCGATTTTCAAGGTGCTCAACGGTGGCTTCCAACAAAGCCTCCACGCGCACATCCAAAAACAAAAGAATACCAAAAGAAGGAGCATTTTCTAACTCCTCAAACATCATATTACATTCCTGCACCATTCCCAGATAATTTTCAGCTTTCCAGCCTTCAATTATTCGTGTCAGTTCTTGTGGTAAATCCAAACCACACATTACAAACAGGTCCCGGAGGGCGCCCTCCACCACCATTCTTAAACACACCCTCATAATGACAAAATATCTTGCTCCTGTGTCACCTGTAGCAAATTAAGAATGGCATCATCAATTGACATGCCCTTGGCTCTAAGTTCTTCTCTAAGTTCTAGTTGTAGATACTCTCTCATATTATCACCAAACTGCTTAGCCAGAAGCCCCCCGGGAACAATAGAGGGGA-CGCTACAGTGCAGTACAAGCGCAGACCTCCCCAATTGGCTCCAGCAAAAACAAGATTAGAATAAGCATACTGGCAACCACCAGTAATATCATCAAAGTTGCTGGAAATATAATCAGGCAGAGTTTCTTGTAAGAATTGAATAAAAGAAAAATTTTCCAAAAAAACATTCAAAACCTCTGGGATGCAAATGCAATAGGTTACCGCGCTGCGCTCCAACATTGTTAGTTTTGAATTAGTCTGCAAAATAAAAGAAACAAGCGTCATATCATAGTAGCCTGTCGAACAGGTGGAAAAATCAGTCTTTCCATCACAAGACAAGCCACAGGGTCTCCAGCTCTACCCTCGTAAAACCTGTCATCGTGATTAAACAACAGCACCGAAAGTTCCTCGCGGTGGCCAGCATGAATAATTCTTGATGAAGCATATAATCCAGACATGTTAGCATCAGTTAAAGAGAAAAAACAGCCAACATAGCCTCTGGGTATAATTATGCTTAATCTTAAGTATAGCAAAGCCACCCCTCGCGGATACAAAGTAAAAGGCACAGGAGAATAAAAAATATAATTATTTCTCTGCTGCTGTTCAGGCAACGTCGCCCCCGGTCCCTCTAAATACACATACAAAGCCTCATTAGCCATG-GCTTCCAGGCAAAGTACAGC-CAAGCGCAAAGCACAAGCTCTAAAGAAGCTCTAAAACACTCTCCAACCTCTCCACAATATATACACAAGCCCTAAACTGACGTAATGAGAGTAAAGTGTAAAAAATCCCGCCAAACCCAACACACACCCCGAAACTGCGTCAGCAGGGAAAAGTACAGTTTCACTTCCTCAATCCCAACAAGCGTAAC
gb|MK492255.1|  CGCTTACTGACAGGATATGAGGTAGTTTTGGGCGGATGCAAGTAAAAATTCTCCATTTTCGCGCGAAAACTGAATGAGGAAGTGAATTTCTGAGTCATTTCGCGGTTATGACAGGGTGGAGTATTTGCCGAGGGCCGAGTAGACTTTGACCGTTTACGTGGAGGTTTCGATTACCGTGTTTTTCACCTAAATTTCCGCGTACGGTGTCAAAGTCCTGTGTTTTT-ACTAGGTGTCAGCTGATCGCTAGGGTATTTAAACCTGACGAGTTCCGTCAAGAGGCCACTCTTGAGTGCCAGCGAGAAGAGTTTTCTCCTCCGCGCCGCAAGTCAGTTCTGCGCTTTGAAAATGAGACACCTGCGTTTCCTGCCACAGGAGATTATCTCCAGTGAGACCGGGATCGAAATACTGGAGTTTGTGGTAAAACCCTAATGGGAGACGACCCGGAACCGCCAGTGCAGCCTTTCGATCCACCTACGC-TGCCGATCTGTATGATTTAGAGGTAGACGGGCCTGAGGATCCCAATGAGGAAGCTGTGAATGGGTTTTTTACTGATTCTATGCTGCTAGCTGCCGATGAAGGATTGGACATAAACCCTCCTCCTGAGACCCTTGTTACCCCAGGGGTGGTTGTGGAAAGCGGCAGAGGTGGGAAAAAATTGCCTGATCTGGGAGCAGCTGAAATGGACTTGCGTTGTTATGAAGAGGGTTTTCCTCCGAGTGATGATGAAGATGGGGAAACTGAGCAGTCCATCCATACCGCAGTGAATGAGGGAGTAAAAGCTGCCAGCGATGTTTTTAAGTTGGACTGTCCGGAGCTGCCTGGACATGGCTGTAAGTCTTGTGAATTTCACAGGAATAACACTGGAATGAAAGAACTATTGTGCTCGCTTTGCTATATGAGAATGCACTGCCACTTTATTTACAGTAAGTGTATTTAAGTGAAATTTAAAGGAATAGTGTAGCTGTTTAATAACTGTTGAATGGTAGATTTATGTTTTTTACTTGTGATTTTTTGTAGGTCCTGTGTCTGATGATGAGTCACCTTCTCCTGATTCAACTACCTCACCTCCTGAAATTCAGGCGCCCGCACCTGCAAACGTATGCAAGCCCATTCCTGTAAAGCCTAAGCCTGGGAAACGCCCTGCTGTGGATAAGCTTGAGGACTTGTTGGAGGGTGGGGATGGACCTTGGACCTTAGTACCCGGAAACTACCAAGGCAATAAGTGCCCTGCAGCTGTGTTTATTTAATGTGACGTCATGTAATAAAATTATGTCAGCTGCTGAGTGTTTTATTACTTCTTGGGTGGGGACTTGGATATATAAGTAGGAGCAGATCTGTGTGGTTAGCTCACAGCAACCTGCTGCCATCCATGGAGGTTTGGGCTATCTTGGAAGACCTCAGACAGACTAGGCTACTGCTAGAAAACGCCTCGGACGGAGTCTCTGGCCTTTGGAGATTCTGGTTCGGTGGTGATCTAGCTAGGCTAGTGTTTAGGATAAAACAGGACTACAGCGTAGAATTTGAAAAGTTATTGGACGACAGTCCAGGACTTTTTGAAGCTCTTAACTTGGGTCATCAGGCTCATTTTAAGGAGAAGGTTTTATCAGTTTTAGATTTTTCTACTCCTGGTAGAACTGCTGCTGCTGTAGCTTTTCTTACTTTTATATTGGATAAATGGATCCGCCAAACTCACTTCAGCAAGGGATACGTTTTGGATTTCATAGCAGCAGCTTTGTGGAGAACATGGAAGGCTCGCAGGATGAGGACAATCTTAAATTACTGGCCAGTGCAGCCTCTAGGAGTAGCAGGGATACTGAGACACCCACCGACCATGCCAGCGGTTCTGCAGGAGGAGCAGCAGGAGGACAATCCGAGAGCCGGCCTGGACCCTCCGGTGGAGGAGTAGCTGACCTGTTTCCTGAACTGCGACGGGTGCTTACTAGGTCTACGACCAGTGGACAGAACAGAGGCATTAAGAGGGAGAGGAATCCTAGTGGGAATAATTCAAGAACCGAGTTGGCTTTAAGTTTAATGAGCCGCAGGCGTCCTGAAACTGTTTGGTGGCATGAGGTTCAGAGCGAAGGCAGGGATGAAGTTTCAATATTGCAGGAGAAATATTCACTAGAACAACTTAAGACCTGTTGGTTGGAACCTGAGGATGATTGGGAGGTGGCCATTAGGAATTATGCTAAGATATCTCTGAGGCCTGATAAACAATATAGAATTACTAAGAAGATTAATATTAGAAATGCATGCTACATATCAGGGAATGGGGCAGAGGTTATAATAGATACACAAGATAAAGCAGCTTTTAGATGTTGTATGATGGGTATGTGGCCAGGGGTTGTCGGCATGGAAGCAGTAACACTTATGAATATTAGGTTTAGAGGGGATGGGTATAATGGCATTGTATTTATGGCTAACACTAAGCTGATTCTACATGGTTGTAGCTTTTTTGGGTTTAATAATACGTGTGTAGAAGCTTGGGGGCAAGTTAGTGTGAGGGGTTGTAGTTTTTATGCATGCTGGATTGCAACATCAGGTAGGGTCAAGAGTCAGTTGTCTGTGAAGAAATGCATGTTTGAGAGATGTAATCTTGGCATACTGAATGAAGGTGAAGCAAGGATCCGCCACTGCGCAGCTACAGAAACTGGCTGCTTCATTCTAATAAAGGGAAATGCCAGTGTGAAGCATAATATGATCTGTGGACATTCGGATGAGAGGCCTTATCAGATGCTGACCTGCGCTGGTGGACATTGCAATATTCTTGCTACTGTGCATATCGTTTCACATGCACGCAAGAAATGGCCTGTATTTGAACATAATGTGATTACCAAGTGCACCATGCACATAGGTGGTCGCAGGGGAATGTTTATGCCTTACCAGTGTAACATGAATCATGTGAAGGTAATGTTGGAACCAGATGCCTTTTCCAGAGTGAGCTTAACAGGAATCTTTGATATGAATATTCAACTATGGAAGATCCTGAGATATGATGACACTAAACCGAGGGTGCGCGCATGCGAATGCGGAGGCAAGCATGCTAGATTCCAGCCGGTGTGCGTGGATGTGACTGAAGACCTGAGACCCGATCATTTGGTGCTTGCCTGCACTGGAGCGGAGTTCGGTTCCAGTGGTGAAGAAACTGACTAAAGTGAGTAGTGGGGCAAGATGTGGATGGGGACTTTCAGGTTGGTAAGGTGGACAGATTGGGTAAATTTTGTTAATTTCTGTCTTGCAGCTGCCATGAGTGGAAGCGCTTCTTTTGAGGGGGGAGTATTTAGCCCTTATCTGACGGGCAGGCTCCCACCATGGGCAGGAGTTCGTCAGAATGTCATGGGATCCACTGTGGATGGGAGACCCGTCCAGCCCGCCAATTCCTCAACGCTGACCTATGCCACTTTGAGTTCGTCACCATTGGATGCAGCTGCAGCCGCCGCCGCTACTGCTGCCGCCAACACTATCCTTGGAATGGGCTATTACGGAAGCATCGTTGCCAATTCCAGTTCCTCTAATAACCCTTCAACCCTGGCTGAGGACAAGCTACTTGTTCTGTTGGCTCAGCTCGAGGCCTTCCAACGCTAGGCGAACTGTCTAAGCAGGTGGCCCAGTTGCGTGAGCAAACTGAGTCTGCTGTTGCTACAGCAAAGTCTAAATAAAGATCTCAAATCAATAAATAAAGAAATACTTGTCATAAAAACAAATGAATGTTTATTTGATTTTTCGCGCGCGGTATGCCCTGGACCATCGGTCTCGATCATTGAGAACTCGGTGGATCTTTTCCAGTACCCTGTAAAGGTGGGATTGAATGTTTAGATACATAGGCATTAGTCCGTCTCGGGGGTGGAGATAGCTCCATTGAAGAGCCTCTTGCTCCGGGGTAGTGTTATAAATCACCCAGTCATAGCAAGGTCGGAGTGCATGGTGTTGCACAATATCTTTTAGGAGCAGACTAATTGCAACGGGGAGGCCCTTAGTGTAGGTGTTTACAAATCTATTGAGCTGGGACGGGTGCATCCGGGGTGAAATTATATGCATTTTGGACTGGATCTTGAGGTTGGCAATGTTGCCGCCTAGATCCCGTCTCGGGTTCATATTGTGCAGGACCACTAAGACAGTGTATCCGGTGCACTTGGGAAATTTATCATGCAGCTTAGAGGGAAAAGCATGAAAAAATTTGGAGACGCCTTTGTGACCCCCCAGATTCTCCATGCACTCATCCATAATGATAGCGATGGGGCCGTGGGCAGCGGCACGGGCGAACACGTTCCGGGGGTCTGAAACATCATAGTTATGCTCCTGAGTCAGGTCATCATAAGCCATTTTAATAAACTTTGGGCGGAGGGTGCCAGATTGGGGGATGAAAGTTCCCTCTGGCCCGGGAGCATAGTTCCCCTCACATATTTGCATTTCCCAGGCTTTCAGTTCAGAGGGGGGGATCATGTCCACCTGCGGGGCTATAAAAAATACCGTTTCTGGAGCCGGGGTGATTAACTGGGATGAAAGCAAATTCCTAAGCAGCTGAGACTTGCCGCACCCAGTGGGACCGTAAATGACCCCAATTACGGGTTGCAGATGGTAGTTTAGGGAGCGACAGCTGCCGTCCTCCCGGAGTAGGGGGGCCACTTCGTTCATCATTTCCCTTACATAGATATTTTCCCGCACCAAGTCCGTTAGGAGGCGCTCTCCCCCAAGGGATAGAAGCTCCTGGAGCGAGGAGAAGTTTTTCAGCGGCTTCAGCCCGTCAGCCATGGGCATTTTGGAAAGAGTCTGTTGCAAGAGCTCGAGCCGGTCCCAGAGCTCGGTGATGTGCTCTATGGCATCTCGATCCAGCAGACCTCCTCGTTTCGCGGGTTGGGACGGCTCCTGGAGTAGGGAATCAGACGATGGGCGTCCAGCGCTGCCAGGGTCCGATCCTTCCATGGTCGCAGCGTCCGAGTCAGGGTTGTTTCCGTCACGGTGAATGGGTGCGCGCCTGGTTGGGCGCTTGCGAGGGTGCGCTTCAGACTCATCCTGCTGGTCGAGAACCGCTGCCGATCGGCGCCCTGCATGTCGGCCAGGTAGCAGTTTACCATGAGTTCGTAGTTGAGCGCCTCGGCCGCGTGGCCTTTGGCACGGAGCTTACCTTTGGAAGTTTTATGGCAGGCGGGGCAGTAGATACATTTGAGGGCATACAGCTTGGGCGCGAGGAAAATGGATTCGGGGGAGTATGCATCCGCACCGCAGGAGGCGCAGACGGTTTCGCACTCCACGAGCCAGGTCAGATCCGGCTCATCGGGCTCAAAAACAAGTTTTCCGCCATGTTTTTTGATGCGTTTCTTACCTTTGGTTTCCATGAGGTCGTGTCCCCGCTGGGTGACAAAGAGGCTGTCCGTGTCCCCGTAGACCGACTTTATGGGCCTGTCCTCGAGCGGAGTGCCTCGGTCCTCTTCGTAGAGGAACCCAGCCCACTCTGATACAAAAGCGCGTGTCCAGGCCAGCACAAAGGAGGCCACGTGGGAGGGGTAGCGGTCGTTGTCAACCAGGGGGTCCACCTTCTCTACGGTATGTAACCATGTCCCCCTCCTCCACATCCAAGAATGTGATTGGCTTGTAAGTGTAGGCCACGTGACCAGGGGTCCCCGCCGGGGGGGTATAAAAGGGGGCGGGCCTCTGTTCGTCCTCACTGTCTTCCGGATCGCTGTCCAGGAGCGCCAGCTGTTGGGGTAGGTATTCCCTCTCGAAGGCGGGCATGACCTCTGCACTCAGGTTGTCAGTTTCTAGGAACGAGGAGGATTTGATATTGACAGTACCAGCAGAGATGCCTTTCATAAGACTCTCGTCCATTTGGTCAGAAAACACAATCTTCTTGTTGTCCAGCTTGGTAGCAAATGATCCATAGAGGGCATTGGATAGAAGCTTGGCGATGGAGCGCATGGTTTGGTTCTTTTCCTTGTCCGCGCGCTCCTTGGCGGCGATGTTAAGCTGGACGTACTCGCGCGCCACACATTTCCATTCAGGGAAGATGGTTGTCAGTTCATCCGGAACTATTCTGACTCGCCATCCCCTATTGTGCAGGGTTATCAGATCCACACTGGTGGCCACCTCGCCTCGGAGGGGCTCATTGGTCCAGCAGAGTCGACCTCCTTTTCTTGAACAGAAAGGGGGGAGGGGGTCTAGCATGAGCTCATCAGGGGGGTCCGCATCTATGGTAAATATTCCCGGTAACAAATCTTTGTCAAAATAGCTAATGGTGGTGGGATCATCCAAGGTCATCTGCCATTCTCGAACTGCCAGCGCGCGCTCATAGGGGTTAAGAGCCCAGGGCATGGGGTGGGTGAGCGCGGAGGCATACATGCCACAGATATCGTATACATAGAGGGGCTCTTCGAGGATGCCGATGTAAGTGGGATAACAGCGCCCCCCTCTGATGCTTGCTCGCACATAGTCATAGAGTTCATGTGAGGGGGCGAGAAGACCCGGGCCCAGATTGGTGCGGTTGGGTTTTTCCGCCCTGTAAACGATCTGGCGAAAGATGGCATGGGAATTTGAAGAGATAGTAGGTCTCTGGAATATGTTAAAATGGGCATGAGGTAGGCCTACAGAGTCCCTTATGAAGTGGGCATATGACTCTTGCAGCTTGGCTACCAGCTCGGCGGTGACGAGTACATCCAGGGCACAGTAGTCGAGAGTTTCCTGGATGATGTCATAACGCGGTTGGCTTTTCTTTTCCCACAGCTCGCGGTTGAGAAGGTATTCTTCGCGATCCTTCCAGTACTCTTCGAGGGGAAACCCGTCTTTTTCTGCACGGTAAGAGCCCAACATGTAGAACTGATTGACTGCCTTGTAGGGACAGCATCCCTTCTCCACTGGGAGAGAGTATGCTTGGGCTGCATTGCGCAGCGAGGTATGAGTGAGGGCAAAAGTGTCCCTGACCATGACTTTGAGGAATTGATACTTGAAGTCCATGTCATCACAGGCCCCCTGTTCCCAGAGTTGGAAGTCCACCCGCTTCTTGTAGGCGGGGTTGGGCAAAGCGAAAGTAACATCATTGAAGAGGATCTTGCCGGCCCTGGGCATGAAATTTCGGGTGATTCTGAAAGGCTGAGGGACCTCTGCTCGGTTATTGATAACCTGAGCGGCCAAGACGATCTCATCAAAGCCATTGATGTTGTGCCCCACTATGTACAGTTCTAAGAATCGAGGGGTGCCCCTGCATGAGGCAGCTTCTTGAGTTCTTCAAAAGTGAGATCTGTAGGGTCAGTGAGAGCATAGTGTTCGAGGGCCCATTCGTGCACGTGAGGGTTCGCTTTGAGGAAGGAGGACCAGAGGTCCACTGCCAGTGCTGTTTGTAACTGGTCCCGGTATTGACGAAAATGCTGCCCGACTGCCATTTTTTCTGGGGTGACGCAATAGAAGGTTTGGGGGTCCTGCCGCCAGCGATCCCACTTAAGTTTCATGGCGAGGTCATAGGCGATGTTGACGAGCCGCTGGTCTCCAGAGAGTTTCATGACCAGCATGAAGGGGATTAGCTGCTTGCCAAAGGACCCCATCCAGGTGTAGGTTTCCACATCGTAGGTGAGGAAGAGCCTTTCTGTGCGAGGATGAGAGCCAATCGGGAAGAACTGGATCTCCTGCCACCAGTTGGAGGAATGGCTGTTGATGTGATGGAAGTAGAACTCCCTGCGACGCGCCGAGCATTCATGCTTGTGCTTGTACAGACGGCCGCAGTACTCGCAGCGATTCACGGGATGCACCTCATGAATGAGTTGTACCTGACTTCCTTTGACGAGAAATTTCAGTGGAAAATTGAGGCCTGGCGTTTGTACCTGGCGCTCTACTATGTTGTCTGCATCGGCATGACCATCTTCTGTCTCGATGGTGGTCATGCTGACGAGCCCTCGCGGGAGGCAAGTCCAGACCTCGGCGCGGCAGGGGCGGAGCTCGAGGACGAGAGCGCGCAGGCCGGAGCTGTCCAGGGTCCTGAGACGCTGCGGAGTCAGGTTAGTAGGCAGTGTCAGGAGATTGACTTGCATGATCTTTTCGAGGGCGTGAGGGAGGTTCAGATGGTACTTGATCTCCACGGGTCCGTTGGTGGAGATGTCAATGGCTTGCAGGGTTCCGTGCCCCTTGGGCGCTACCACCGTGCCCTTGTTTTTCCTTTTGGGCGGCGGTGGCTCTGTTGCTTCTTGCATGTTTAGGAGCGGTGTCGAGGGCGCGCACCGGGCGGCAGGGGCGGCTCGGGACCCGGCGGCATGGCTGGCAGTGGTACGTCGGCGCCGCGCGCGGGTAGGTTCTGGTACTGCGCCCTGAGAAGACTCGCATGTGCGACGACGCGGCGGTTGACATCCTGGATCTGACGCCTCTGGGTGAAAGCTACCGGCCCCGTGAGCTTGAACCTGAAAGAGAGTTCAACAGAATCAATCTCGGTATCGTTGACGGCGGCTTGCCTAAGGATTTCTTGCACGTCGCCAGAGTTATCCTGGTAGGCGATCTCGGCCATGAACTGCTGGATCTCTTCCTCTTGAAGATCTCCGCGGCCCGCTCTCTCGACGGTGGCCGCGAGGTCGTTGGAGATGCGCCCAATGAGTTGAGAGAATGCATTCATGCCCGCCTCGTTCCAGACGCGGCTGTAGACCACAGCCCCCACGGGATCTCTCGCGCGCATAACCACCTGGGCGAGGTTAAGCTCTACGTGGCGGGTGAAGACCGCATAGTTGCATAGGCGCTGGAAAAGGTAGTTGAGTGTGGTGGCGATGTGCTCGGTGACGAAGAAATACATGATCCATCGTCTCAGCGGCATCTCGCTGACATCGCCCAGCGCTTCCAAGCGCTCCATGGCCTCGTAGAAGTCCACGGCAAAGTTGAAAAACTGGGAGTTACGCGCGGACACGGTCAACTCCTCTTCCAGAAGACGGATGAGTTCGGCAATGGTGGTGCGCACCTCGCGCTCGAAATCCCCCGGGATTTCTTCCTCAATCTCTTCTTCTTCCACTAACATCTCTTCCTCTTCAGGTGGGGCTGCAGGAGGAGGGGGAACGCGGCGACGCCGGCGGCGCACGGGCAGACGGTCGATGAATCTTTCAATGACCTCTCCGCGGCGGCGGCGCATGGTCTCGGTGACGGCACGACCGTTCTCCCTGGGTCTCAGAGTGAAGACGCCTCCGCGCATCTCCCTGAAGTGGTGACTGGGAGGCTCTCCGTTGGGCAGGGACACCGCGCTGATTATGCATTTTATCAATTGCCCCGTAGGTACTCCGCGCAAGGACCTGATCGTTTCAAGATCCACGGGATCTGAAAACCTTTCGACGAAAGCGTCTAACCAGTCGCAATCGCAAGGTAGGCTGAGCACTGTTTCTTGCGGGCGGGGGCGGCTAGACGCTCGGTCGGGGTTCTCTCTTTCTTTTCCTTCCTCCTCTTGGGAGGATGAGACGATGCTGCTGGTGATGAAATTAAAATAGGCAGTTTTGAGACGGCGGATGGTGGCGAGGAGCACCAGGTCTTTGGGTCCGGCTTGTTGGATGCGCAGGCGATGGGCCATTCCCCAAGCATTATCCTGACATCTGGCCAGATCTTTATAGTAGTCTTGCATGAGTCGTTCCACGGGCACTTCTTCTTCGCCCGCTCTGCCATGCATGCGAGTGATCCCAAACCCGCGCATGGGCTGGACAAGTGCCAGGTCCGCTACAACCCTTTCGGCGAGGATGGCTTGCTGCACCTGGGTGAGGGTGGCTTGGAAGTCGTCAAAGTCTACAAAGCGGTGGTAGGCCCCGGTGTTGATTGTGTAGGAGCAGTTGGCCATGACTGACCAGTTGACTGTCTGGTGCCCAGGGCGCACGAGCTCGGTGTACTTGAGGCGCGAGTATGCGCGGGTGTCAAAGATGTAATCGTTGCAGGTGCGCACCAGGTACTGGTAGCCGATGAGAAAGTGTGGCGGTGGCTGGCGGTACAGGGGCCATCGCTCTGTAGCCGGGGCTCCGGGGGCAAGGTCTTCCAGCATGAGGCGGTGGTAACCGTAGATGTACCTGGACATCCAGGTGATACCGGAGGCGGTGGTGGATGCCCGCGGGAACTCGCGTACGCGGTTCCAGATGTTGCGCAGCGGCATGAAGTAGTTCATGGTAGGCACGGTTTGGCCCGTAAGACGTGCACAGTCGTTGATGCTCTAGACATACGGGCAAAAACGAAAGCGGTCAGCGGCTCGTCTCCGTGGCCTGGAGGCTAAGCGAACGGGTTGGGCTGCGCGTGTACCCCGGTTCGAATCTCGGATCAGGCTGGAGCCGCAGCTAACGTGGTACTGGCACTCCCGTCTCGACCCAGGCCTGCACAAAACCTCCAGGATACGGAGGCGGGTCGTTTTTTTGCTTTTTCCTGGATGGGAGCCAGTGCTGCGTCAAGCTTTAGAACACTCAGTTCTCGGGGCTGGGAGTGGCTCGCGCCCGTAGTCTGGAGAATTAATCGCCAGGGTTGCGTTGCGGTGTGCCCCGGTTCGAGTCTTAGCGCGCCGGATCGGCCGGTTTCCGCGACGTTTCTAAGACCCCGTCAGCCGACTTCTCCAGTTTACGGGAGCGAGCCCTCTTTTTTTTTGTTTTTTGTTGCCCAGATGCATCCCGTGCTGCGACAGATGCGCCCCCAGCAACAGCCCCCTTCTCAGCAGCAGCTACAACGACAGCCACAAAAGGCTCTTCCTGCTCCTGTAACTACTGCGGCTGCAGCCGTCAGCGGCGCGGGACAGCCCGCCTATGATCTGGAGTTGGAAGAGGGCGAGGGACTGGCGCGCCTGGGCGCACCATCGCCCGAGCGGCACCCGCGGGTGCAACTGAAAAAGGACTCTAGCGAGGCGTACGTGCCCCAGCAGAACCTGTTCAGGGACAGGAGCGGTGAGGAGCCAGAGGAGATGCGAGCATCTCGATTTAACGCGGGTCGCGAGCTGCGCCACGGTCTGGATCGAAGACGGGTGCTGCAAGACGAGGATTTTGAGGTCGATGAAGTGACAGGGATCAGCCCAGCTAGGGCACATGTGGCCGCGGCCAACCTAGTCTCAGCCTACGAGCAGACCGTGAAGGAGGAGCGCAACTTCCAAAAATCTTTTAACAACCATGTGCGCACCCTGATCGCCCGCGAGGAAGTGACCCTGGGTCTGATGCATCTGTGGGACCTGATGGAGGCTATCACACCGCACCCTGACAGCTCAGCTGTTTCTGGTGGTTCAACATAGCAGGGACAACGAGGCATTCAGGGAGGCGTTGTTGAACATCACCGAGCCTGATGGGAGATGGCTGTATGATCTGATCAACATCCTGCAAAGTATTATAGTGCAGGAACGTAGCCTGGGTTTGGCTGAGAAAGTGGCAGCTATCAACTACTCGGTCTTGAGCCTGGGCAAATACTACGCTCGCAAGATCTACAAGACCCCCTACGTACCCATAGACAAGGAGGTAAAGATAGATGGGTTTTACATGCGCATGACTCTCAAGGTGCTGACTTTGAGCGACGATCTGGGGGTGTATCGCAATGACAGGATGCACCGTGCGGTGAGCGCCAGCAGGAGGCGCGAGCTGAGCGACAGAGAACTTATGCACAGCTTGCAAAGAGCTCTAACGGGGGCTGGGACCGATGGGGAGAACTACTTTGACATGGGAGCGGACTTGCAATGGCAACCCAGTCGCAGGGCCATGGAGGCTGCAGGGTGTGAGCTTCCTTACATAGAAGAGGTGGATGAAGTCGAGGACGAGGAGGGCGAGTACTTGGAAGACTGATGGCGCGACCCGTATTTTTGCTAGATGGAACAGCAGCAGGCACCGGACCCCGCAATGCGGGCGGCGCTGCAGAGCCAGCCGTCCGGCATTAACTCCTCGGACGATTGGACCCAGGCCATGCAACGCATAATGGCGCTGACGACCCGCAACCCCGAAGCCTTTAGACAGCAACCCCAGGCCAACCGCCTTTCGGCTATACTGGAGGCCGTAGTACCCTCCCGCTCCAACCCCACCCACGAGAAGGTCCTGGCTATCGTGAACGCGCTGGTGGAGAACAAGGCCATCCGTCCCGATGAGGCCGGGCTGGTATACAATGCTCTCTTGGAGCGCGTGGCCCGTTACAACAGCAGCAACGTGCAGACCAACCTGGACCGGATGGTGACCGATGTGCGCGAGGCCGTGTCTCAGCGCGAGCGGTTCCAGCGCGACGCCAACTTGGGATCGTTGGTAGCGCTAAACGCTTTCCTCAGCACCCAGCCCGCTAACGTGCCCCGTGGTCAGCAAGACTATACAAACTTTTTGAGTGCATTGAGACTCATGGTAGCTGAGGTGCCTCAGAGCGAGGTGTACCAGTCCGGGCCAGATTACTTCTTCCAGACCAGCAGACAGGGCTTGCAGACAGTGAACCTGACTCAGGCTTTCAAGAACCTGAAGGGTCTCTGGGGAGTGCACGCCCCAGTAGGGGATCGCGCGACCGTGTCTAGCTTGCTGACTCCCAACTCCCGCCTGCTGCTGCTGCTGGTATCCCCCTTTACTGACAGCGGTAGCATTGACCGCAACTCGTATGGGCTACCTGCTTAACCTGTATCGCGAGGCCATAGGGCAGAGCCAGGTGGACGAAACCATCAA-GAAATCACCCAAGTGAGCCGCGCCCTGGGTCAGGAAGACACGGGCAGTTTGGAAGCCACCCTGAACTTCTTGCTAACCAACCGGTCGCAGAAGATCCCTCCTCAGTATGCGCTTACCGCTGAGGAGGAGCGAATCCTCAGATACGTGCAACAGAGCGTTGGACTGTTTCTGATGCAGGAGGGGGCGACACCTACCGCCGCGCTGGACATGACAGCTCGAAACATGGAGCCCAGCATGTATG-CTAGTGGCTTCATTAACAAACTGCTGGACTACCTGCACAGGGCGGCCGCCATGAACTCTGATTATTTCACCAATGCTATCCTGAACCCACACTGGCTGCCCCCACCTGGTTTCTACACTGGCGAGTACGACATGCCCGACCCCAATGACGGGTTCCTGTGGGACGATGTGGACAGCAGCATATTCTCCCCGCCTCCCGGTTATACAGTTTGGAAGAAGGAAGGGGGCGATAGAAGACACTCTTCCGTGTCGCTGTCCACAACGGCTGGTGCTGCCGCGACCGTGCCCGAAGCTGCAAGTCCTTTCCCTAGCTTGCCCTTTTCACTAAACAGCGTTCGCAGCAGTGAACTGGGGAGAATAACCCGCCCGCGCTTGATGGGCGAGGATGAGTACTTGAATGACTCTTTGTTGAGGCCAGAGAGGGAAAAGAATTTCCCCAACAATGGAATAGAGAGCCTGGTGGATAAGATGAGTAGATGGAAGACCTATGCGCAGGATCACAGAGACGAGCCCAAAATCTTGGGGGCTACAAGCAGACCGACCCGTAGACGCCAGCGCCACGACAGACAGATGGGTCTTGTGTGGGACGATGAGGACTCTGCCGATGATAGCAGCGTGTTGGACTTGGGTGGAAGAGGAGGGGGCAACCCGTTCGCTCATCTGCGTCCCAGATTCGGGCGCATGTTGTAAAAGTGAAAGTAAAATAAAAATGCAACTCACCAAGGCCATGGCGACCGAGCGTGCGTTCGTTCTTTTTTGTTATCTGTGTTTAGTACGATGAGGAGACGAGCCGTGCTAGGCGGAGCGGTGGTGTATCCGGAGGGTCCTCCTCCTTCTTACGAGAGCGTGATGCAGCAACAGGCGGCGATGCTACAGCCCCCACTGGAGGCTCCCTTCGTACCCCCGCGGTACCTGGCGCCTACGGAAGGGAGAAACAGCATTCGTTACTCGGAGCTGTCGCCTCTGTACGATACCACCAAGTTGTATCTGGTGGACAACAAGTCGGCGGACATTGCCTCCCTGAACTATCAGAACGACCACAGCAACTTCCTGACCACGGTGGTGCAGAACAATGACTTTACCCCCACGGAGGCTAGCACCCAGACCATCAACTTTGACGAGCGGTCGCGATGGGGCGGTCAGCTGAAGACCATCATGCACACCAACATGCCCAACGTGAACGAGTACATGTTCAGCAACAAGTTCAAGGCGAGGGTGATGGTGTCCAGAAAAGCTCCTGAAGGTGTTATAGTAAATGACACCTATGATCATAAAGAGGATATCTTAAAGTATGAGTGGTTTGAGTTCACTTTACCAGAAGGCAACTTCTCAGCCACCATGACCATTGACCTGATGAACAATGCCATCATTGACAACTACCTGGAAATTGGCAGACAAAATGGAGTGCTGGAAAGTGACATTGGTGTTAAGTTTGACACTAGAAACTTTAGGCTCGGGTGGGACCCCGAAACTAAGTTGATTATGCCAGGAGTCTACACTTATGAGGCATTCCATCCTGACATTGTATTGCTGCCTGGTTGCGGGGTAGACTTTACTGAAAGCCGACTTAGCAACTTGCTTGGCATCAGGAAAAGACATCCATTCCAGGAGGGTTTCAAAATCATGTATGAAGATCTTGAAGGGGGTAATATTCCTGCCCTTTTGGATGTCACTGCCTATGAGGAAAGCAAAAAGGATACCACTACTGAAACAACCACACTGGCTGTTGCAGAGGAAACTAGTGAAGATAATAATATAACTAGAGGAGATACTTATATAACTGAAAAACAAAAACGTGAAGCTGCAGCTGCTGAAGTTAAAAAAGAGTTAAAGATCCAACCTCTAGAAAAAGACAGCAAGAGTAGAAGCTACAATGTCTTGGAAGACAAAATCAACACGGCCTACCGCAGCTGGTACCTGTCCTACAATTACGGTACCCCGAGAAAGGAATAAGGTCTTGGACACTGCTTACCACTTCAGATGTCACCTGTGGGGCAGAGCAGGTCTACTGGTCGCTCCCTGACATGATGCAAGACCCAGTCACCTTCCGCTCCACAAGACAAGTCAACAACTACCCAGTGGTGGGTGCAGAGCTTATGCCCGTCTTCTCAAAGAGTTTCTACAATGAGCAAGCCGTGTACTCTCAGCAGCTCCGACAGGCCACTTCGCTCACGCACGTCTTCAACCGCTTCCCTGAGAACCAGATCCTCATCCGCCCGCCGGCGCCCACAATTACCACCGTCAGTGAAAACGTTCCTGCTCTCACAGATCACGGGACCCTGCCGTTACGCAGCAGTATCCGGGGAGTCCAGCGCGTGACCGTTACTGACGCCAGACGCCGCACCTGTCCCTACGTTTACAAGGCCCTGGGCATAGTCGCGCCGCGCGTTCTTTCAAGCCGCACTTTCTAAAAAAATGTCCATTCTCATCTCGCCCAGTAATAATACCGGTTGGGGACTGTATGCGCCCACCAAGATGTATGGAGGCGCCCGCATACGCTCTACCCAGCACCCTGTGCGCGTTCGCGGTCATTTCCGCGCTCCATGGGGCGCACTCAAGGGTCGTACCCGCACTCGGACCACGGTCGATGATGTGATCGACCAGGTGGTCGCCGATGCTCGTAATTATACTCCTACTGCGCCTACATCTACTGTGGATGCAGTTATTGACAGTGTGGTGGCAGACGCCCGCGCCTATGCTCGCCGGAAGAGCCGAAGGAGGCGCATTGCCAGGCGCCACAGGGCTACTACCGCCATGCGAGCTGCAAAAGCTATTCTGCGGAGGGCCAAACGTGTGGGGCGAAGAGCCATGCTTAGAGCGGCCAGACGCGCGGCTTTAGGTGCCAGCAGCGGCAGGTCCCGCAGGCGCGCGGCCACGGCGGCAGCAGCGGCCATTGCCAACATGGCCCAACCGCGAAGAGGCAATGTGTACTGGGTGCGTGATGCCACTACCGGCCAGCGCGTGCCCGTGCGCACCCGCCCCCCTCGCACTTAGAAGATACTGAGCAGTCTCCGATGTTGTGTCCCAGCGGCAAGTATGTCCAAGCGCAAATACAAGGAAGAGATGCTCCAGGTCATCGCGCCTGAAATCTACGGTCCACCGGTGAAGGATGAAAAAAAGCCCCGCAAAATCAAGCGGGTCAAAAATAACAAAAAGGAAGAAGATGACGATGATGGGCTGGTGGAGTTTGTGCGCGAGTTCGCCCCAAGACGGCGCGTGCAGTGGCGCGGGCGCAAAGTGCGTCAAGTGCTCAGACCCGGAACCACTGTGGTTTTTACACCTGGCGAGCGTTCCAGCACTACTTTTAAACGGTCCTATGATGAGGTGTACGGGGATGACGATATTCTTGAGCAGGCGGCAGACCGCCTTGATGAGTTTGCTTATGGCAAGCGCACTAGATCCAGTCCCAAAGAGGAGGCTGTGTCCATTCCCTTGGATCATGGAAATCCCACCCCCAGCCTCAAACCAGTCACCTTGCAGCAAGTGCTGCCCGTGCCTGCGCGGAGAGGCGTAAAGCGCGAGGGTGAGGACCTATATCCTACCATGCAGCTAATGGTGCCCAAGCGCCAGAGGCTAGAAGACGTACTGGAGAAAATGAAAGTGGATCCCGATATCCAGCCTGAGGTCAAAGTAAGACCTATCAAGGAAGTGGCGCCAGGTTTGGGAGTACAAACCTTCGACATCAAGATTCCCACCGAGTCCATGGAAGTGCAGACCGAACCTGCAAAACCCACAACCACCTCAATTGAGGTGCAAACGGAACCCTGGACGCCCGCGCCCGTTGTCGCCCCCAGCACCACTCGAAGATCACGACGAAAGTACGGCCCAGCAAGTCTTCTAATGCCCAACTATGCTCTGCACCCATCCATCATTCCCACTCCGGGTTACAGAGGCACTCGCTACTATCGAAACCGGAGCAACACCTCTCGCCGCCGCAAACCACCTGCAAGTCGCACTCGCAGTCGCCGCCGCCGCAACACTGCCAGCAAAGTGACTCCCGCCGCCCTGGTGCGGAGAGTGTACCGCGATGGTCGCGCTGAACCTCTGACGCTGCCGCGCGCGCGCTACCATCCAAGCCCACTTAATGACTGTTGACGCTGCCTCCTTGCAGATATGGCCCTCACTTGCCGCCTTCGCGTCCCCATTACTGGCTACCGAGGAAGAAACTCGCGCCGTAGAAGGATGTTGGGGCGAGGGATGCGCCGCCACAGACGAAGGCGCGCTATCAGCAGACGATCCATCATCGCCGCAGCGATCGGGGCGATACCAGGCATAGCTTCCGTGGCGGTTCAGGCCTCGCAGCGCCACTAACATTGGAAAAAACTTATAAATAAAAAATAGAATGGACTCTGACGCTCCTGGTCCTGTGACTATGTTTTTGTAGAGATGGAAGACATCAATTTTTCATCCCTGGCTCCGCGACACGGCACGAGGCCGTACATGGGCACCTGGAGCGACATCGGCACGAGCCAACTGAACGGGGGCGCCTTCAATTGGAGCAGTATCTGGAGCGGGCTTAAAAATTTTGGCTCGACCGTAAAAACCTATGGGAACAAAGCTTGGAACAGCAGCACAGGGCAGGCTCTGAGAAATAAGCTTAAGGAACAAAACTTCCAACAGAAGGTGGTCGATGGGATCGCCTCTGGTATTAACGGCGTAGTGGATTTGGCCAACCAGGCTGTACAAAAACAGATAAACAGCCGCCTGGACCCGCCGCCCGCAACCCCTGGTGAAATGGAAGTGGAGGAAGAACTTCCTCCGCTGGAAAAGCGGGGCGACAAGCGTCCGCGACCCGAGCTGGAGCAGACGCTGGTGACGCGCGCAGACGAGCCCCCTTCATACGAGGAGGCAGTAAAGCTCGGAATGCCCACTACCAGGCCTGTAGCTCACATGGCTACCGGGGTAATGAAACCTTCTCAGACACATCGACCCGCCACCTTGGACTTGCCTCCTCCCCCTGCTTCTGCGGCACCTGTTCCCAAACCTGTCGCTACCAGAAAGCCCACCGCCGTACAGCCCGTCGCCGTAGCCAGACCGCGTCCTGGGGGCACACCGCGCCCGAAAGCAAACTGGCAAAGTACTCTGAACAGCATCGTGGGTCTGGGCGTGCAGAGTGTAAAGCGCCGTCGCTGCTATTAATTAAATATGGAGTAGCGCTAACTTGCTTGTCTGTGTGTATGTATCATCACCACGCCGCCGCAGCAGAGGAGAAAGGAAGAGGTCGCGCGCCGAGGCTGAGTTGCTTTCAAGATGGCCACCCCATCGATGATGCCCCAATGGGCATACATGCACATCGCCGGACAGGATGCTTCGGAGTACCTGAGTCCGGGTCTGGTGCAGTTCGCCCGTGCAACAGACACCTACTTCAGTATGGGGAACAAGTTTAGAAACCCCACAGTGGCGCCCACCCACGATGTGACCACCGACCGTAGCCAGCGACTGATGCTGCGCTTCGTGCCCGTTGACCGGGAGGACAACACT-CTTACAAAGTGCGGTACACCCTCGCCGTGGGCGACAACAGAGTGCTTGACATGGCCAGCACATTCTTTGACATTAGGGGGGTGCTTGATAGAGGTCCTAGCTTCAAGCCATATTCCGGCACAGCTTACAATTCACTGGCTCCTAAGCGCGCCTACCATCTCAGTGGATAGTTACAACGGGAGAAGACAATGCCACCACATACACATTTGGCATTGCTTCCACGAAGGGAGACAATATTACTAAGGAAGGTTTAGAAATTGGGAAAGACATTACTGCAGACAACAAGCCCATTTATGCCGATAAAACATATCAGCCAGAGCCTCAAGTTGGAGAAGAATCATGGACTGATATTGATGGAACAAATGAAAAATTTGGAGGTAGAGCTCTTAAACCAGCTACTAAAATGAAGCCATGCTACGGGTCTTTTGCAAGACCTACAAACATAAAAGGGGGCCAAGCTAAAAACAGAAAAGTAACACCAACCGAAGGAGATGTTGAAGCTGAGGAGCCAGATATTGATATGGAATTTTTTGATGGTAGAGAAGCTGCTGACGCTTTTTCGCCTGAAATTGTGCTTTACACGGAAAATGTCAATTTGGAAACTCCAGACAGCCATGTGGTATACAAGCCAGGAACTTCTGATGGTAACTCTCATGCAAATTTGGGTCAACAAGCCATGCCTAACAGACCCAATTACATTGGCTTCAGGGATAACTTTGTAGGTCTTATGTACTACAACAGTACTGGAAATATGGGAGTTTTGGCCGGCCAAGCATCACAACTGAATGCAGTGGTTGACTTGCAGGACAGAAACACTGAACTGTCATATCAGCTTTTGCTTGATTCTCTGGGAGACAGAAGCAGATACTTCAGCATGTGGAATCAGGCTGTGGACAGCTATGATCCCGATGTTCGTATTATTGAAAATCATGGCGTCGAGGATGAACTGCCTAATTACTGTTTTCCTCTGGATGGCATAGGACCAGGGAACAAATATCAAGGCATTAAACCTAGAGACACTGTATGGGAAAAAGATACTAAAGTTTCTACAGCTAATGAAATAGCCATAGGCAACAATCAGGCTATGGAAATTAATATCCAAGCTAATCTTTGGAGAAGTTTTCTGTACTCCAATGTGGCTTTGTACCTTCCAGATGTTTACAAGTACACGCCAACTAACATTACTCTGCCCGCTAACACCAACACCTATGAGTACATGAACGGGCGAGTGGTTTCCCCATCTCTGGTCGATTCATACATCAACATTGGCGCCAGGTGGTCTCTTGACCCAATGGACAATGTGAATCCATTTAACCACCACCGCAATGCTGGCCTACGCTACCGGTCCATGCTTCTGGGCAATGGCCGTTATGTGCCTTTCCACATACAAGTGCCTCAAAAATTCTTTGCTGTCAAGAACCTACTTCTTCTACCTGGCTCCTACACCTATGAGTGGAACTTCAGAAAGGATGTGAACATGGTCCTGCAAAGTTCCCTTGGAAATGACCTCAGAACAGATGGTGCTACCATAAGTTTCACCAGCATTAACCTCTATGCCACCTTCTTCCCCATGGCTCACAACACCGCTTCAACTCTTGAAGCCATGCTGCGCAACGATACCAATGATCAGTCATTCAACGACTACCTCTCTGCAGCTAACATGCTTTACCCCATCCCTGCCAATGCAACCAACATTCCAATTTCCATCCCATCTCGCAACTGGGCAGCCTTCAGGGGCTGGTCCTTCACCAGACTCAAAACCAAGGAGACTCCATCTCTTGGATCAGGGTTCGATCCCTACTTCGTTTATTCTGGATCTATTCCCTACCTGGATGGCACTTTTTACCTTAACCACACTTTCAAGAAGGTCTCCATCATGTTTGACTCCTCAGTCAGCTGGCCTGGCAATGACAGGCTGTTGTCTCCAAATGAGTTTGAAATCAAGCGCACTGTGGATGGGGAAGGATACAATGTGGCCCAATGCAACATGACCAAAGACTGGTTCCTGGTTCAGATGCTTGCCAACTACAACATTGGCTACCAGGGCTTTTACATCCCTGAGGGATACAAGGATCGCATGTACTCCTTTTTCAGAAACTTCCAGCCTATGAGCAGGCAGGTGGTTGATGAGGTTAATTACACTGACTACAAAGCCGTCACCTTACCATATCAACACAACAACTCTGGCTTTGTAGGATACCTTGCGCCTACTATGAGACAAGGGGAACCTTACCCAGCCAATTATCCATACCCGCTCATCGGAA-CTATGCCGTTAAAAGTGTTACCCAAAAAAAGTTCCTGTGCGACAGGACCATGTGGCGCATACCGTTCTCCAGCAACTTCATGTCCATGGGAGCCCTTACGGACCTGGGACAGAACCTGCTCTATGCCAACTCGGCCCATGCGCTGGACATGACTTTTGAGGTGGATCCCATGGATGAGCCCACCCTGCTTTATCTTCTTTTCGAAGTCTTCGACGTGGTCAGAGTGCACCAGCCACACCGCGGCGTCATCGAGGCCGTCTACCTGCGCACACCGTTCTCGGCCGGCAACGCCACCAAAGAAGCCTCTTGCTTCTTGCAAGCAGCAGCTGCAGTGTCATGGGTCCGGAAACGGCTCCAGCGAGCAAGAGCTCAAAGCCATCGTCCGAGACCTGGGTTGCGGACCCTATTTCCTGGGAACATTTGACAAGCGTTTCCCGGGGTTCATGGCCCCCGACAAGCTCGCCTGCGCCATAGTCAACACTGCCGGACGCGAGACGGGGGGAGAGCACTGGCTGGCTTTTGGTTGGAACCCGCGCTCCAACACCTGCTACCTTTTTGATCCTTTTGGGTTCTCGGATGAGCGACTCAAACAGATTTACCAGTTTGAGTACGAGGGGCTCCTGCGCCGCAGTGCCCTTGCTACCAAAGACCGCTGCATCACCCTGGAAAAGTCCACCCAGAGCGTGCAGGGCCCACGCTCAGCCGCCTGTGGACTTTTTTGCTGTATGTTCCTTCATGCCTTTGTGCACTGGCCCGACCGCCCCATGAACGGAAACCCCACCATGAAGTTGCTGACTGGGGTGCCCAACAGCATGCTCCAATCTCCCCAAGTGCAGCCCACCCTGCGCCGCAACCAGGAGGCGCTATATCGCTTCCTAAACACCCACTCATCTTACTTTCGTTCTCACCGCGCACGCATCGAAAGGGCCACCGCGTTTGACCGTATGGATATGCAATAAGTCATGTAAAACCGTGTTCAATAAAAAGCACTTTATTTTTACATGCACTAAGGCTCTCGTTTTTTACTCATTCGTTTTCATTATTCACTCAGAAATCAAATGGGTTCTGGCGGGAGTCAAAGTGACCCGCGGGCAGGGATACGTTGCGGAACTGTAACCTGTTCTGCCACTTGAACTCGGGGATCACCAACTTGGGAACTGGAATCTCGGGAAAGGTGTCTTGCCACAACTTTCTGGTCAGCTGCAGGGCGCCAAGTAGGTCAGGAGCAGAGATCTTGAAATCACAGTTGGGACCGGCATTCTGGACACGGGAGTTGCGGTACACTGGGTTGCAACACTGGAACACCATCAAGGCTGGGTGTCTCACGCTTGCCAGCACGGTCGGGTCACTGATGGAGTCACATCCAAGTCTTCAGCATTGGCCATCCCAAAGGGGGTCATCTTACAGGTCTGCCTGCCCATCACGGGAGCGCAGCCTGGCTTGTGGTTGCAATCGCAATGAATGGGGATCAGCATCATCCTGGCTTGGTCGGGGGTTATCCCTGGGTACACGGCCTTCATAAAGGCTTCGTACTGCTTGAAAGCTTCCTGAGCCTTACTTCCCTCGGTATAGAACATCCCACAGGACTTGCTGGAAAATTGATTAGTAGCACAGTTGGCATCATTTACACAGCAGCGGGCATCGTTGTTGGCCAACTGGACCACATTTCTGCCCCAGCGGTTCTGGGTGATCTTGGCTCTGTCTGGGTTCTCCTTCATAGCGCGCTGTCCGTTCTCGCTCGCCACATCCATCTCGATAATGTGGTCCTTCTGAATCATGATAGTGCCATGCAGGCATTTCACCTTGCCTTCATAATCGGTGCATCCATGAGCCCACAGAGCGCACCCGGTGCACTCCCAACTATTGTGGGCGATCTCAGAATAAGAATGTACCAATCCCTGCATGAATCTTCCCATCATCGCTGTCAGGGTCTTCATGCTACTAAATGTCAGCGGGATGCCACGGTGCTCCTCGTTCACATACTGGTGGCAGATACGCTTGTACTGCTCGTGCTGCTCTGGCATCAGCTTGAAAGAGGTTCTCAGGTCATTATCCAGCCTGTACCTTTCCATTAGCACAGCCATCACTTCCATGCCCTTCTCCCAGGCAGATACCAGGGGCAAGCTCAAAGGATTCCTAACAGCAATAGAAGTAGCTCCTTTAGCTATAGGGTCATTCTTGTCGATCTTCTCAACACTTCTCTTGCCATCCTTCTCAATGATGCGCACCGGGGGGTAGCTGAAGCCCACGGCCACCAACTGAGCCTGTTCTCTTTCTTCTTCGCTGTCGTGGCCGATGTCTTGCAGAGGGACATGCTTGGTCTTTCTGGGCTTCTTCTTGGGAGGGATCGGGGGAGGACTGTTGCTCCGTTCCGGAGACAGGGATGACCGCGAAGTTTCGCTTACCAGTACCACCTGGCTCTCGATAGAAGAATCGGACCCCACGCGACGGTAGGTGTTCCTCTTCGGGGGCAGAGGTGGAGGCGACTGAGATGGGCTGCGGTCTGGCCTTGGAAGCGGATGGCTGGCAGAGCCCATTCCGCGTTCGGGGGTGTGCTCCCGTTGGCGGTCGCTTGACTGATTTCCTCCGCGGCTGGCCATTGTGTTCTCCTAGGCAGAGAAACAACAGACATGGAAACTCAGCCATCACTGCCAACATCGCTGCAAGCGCCATCACACCTCGCCCCCAGCAGCGACGAGGAGGAGAGCTTAACCACCCCACCACCCAGTCCAGCTACCACCACCTCTACCCTCGATGATGAGGAGGAGGAGGTCGACGCAGCCCAGGAGATGCAGGCGCAGGATAATGTGAAAGCGGAAGAGATTGAGGCAGATGTCGAGCAGGACCCGGGCTATGTGACACCGGCGGAGCACGAGGAGGAGCTGAAACGTTTTCTAGACAGAGAGGATGACGACCGCCCAGAGCATCAAGCAGATGGCGATCACCAGGAGGCTGGCATCGGGGATCAAGTTGCCGACTACCTCACCGGGCTTGGGGGGGAAGACGTGCTCCTCAAACATCTAGCAAGGCAGTCGAACATAGTTAAAGACGCACTACTCGACCTCACCGAAGTGCCCATCAGTGTGGAAGAGCTTAGCCGCGCCTACGAGCTGAACCTCTTTTCGCCTCACATACCCCCCAAGCGGCAGCCAAACGGCACCTGCGAGGCCAACCCTCGACTGAACTTCTATCCAGCTTTTACTGTCCCCGAAGTGCTGGCCACCTACCACATCTTTTTTAAGAACCAAAAGATTCCAGTCTCCTGCCGCGCCAACCGCACCCGCGCCGATGCCCTTCTCAACTTGGGTCCGGGAGCTCGCTTACCTGATATAGCTTCCTTGGAAGAGGTTCCAAAAATCTTTGAGGGTCTGGGAAGTGATGAGACTCGGGCTGCAAATGCTCTGCAACAGGGAGAGAATGGCATGGATGAACATCACAGCGCTTTAGTGGAACTGGAGGGTGACAATGCCCGGCTTGCAGTGCTCAAGCGCAGTATCGTGGTCACCCATTTTGCCTACCCCGCTGTTAACCTGCCCCCCAAAGTTATGAGCGCTGTTATGGACCATCTGCTCATCAAACGAGCAAGACCCCTTTCAGAAAACCAGAACATGCAGGATCCAGACGCCTCGGACGAGGGCAAGCCGGTAGTCAGTGACGAGCAGCTATCTCGCTGGCTGGGTACCAACTCCCCCCGAGATTTGGAAGAGAGGCGCAAGCTTATGATGGCTGTAGTGCTAGTAACTGTGGAGCTGGAGTGTCTGCGCCGCTTTTTCACCGACCCTGAGACCCTGCGCAAGCTAGAGGAGAACCTGCACTACACCTTCGGCTTCGTGCGGCAGGCATGCAAGATCTCCAACGTGGAGCTTACCAACCTGGTTTCTTACATGGGCATTTTGCATGAGAACCGGCTAGGGCAGAGCGTCCTGCACACCACCCTTAAAGGGGAGGCCCGCCGTGACTACATCCGAGACTGTGTCTACCTTTACCTCTGTCATACCTGGCAGACTGGCATGGGTGTGTGGCAACAGTGTTTGGAAGAGCAGAACCTAAAAGAGCTGGACAAGCTCTTGCAGAGATCCCTCAAAGCCATGTGGACAGGTTTTGATGAGCGCACCGTCGCCTCGGACCTGGCAGACATCATCTTCCCCGAGCGTCTCAGGGTTACTCTGCGAAACGGCCTGCCAGACTTTATGAGCCAGAGCATGCTTAACAACTTTCGCTCTTTCATCCTGGAACGCTCCGGTATCCTGCCTGCCACCTGCTGTGCGCTGCCCTCCGACTTTGTGCCTCTCACCTACCGCGAGTGCCCACCGCCGCTATGGAGCCACTGCTACCTGTTCCGCCTGGCCAACTACCTCTCCTACCACTCGGATGTTATAGAGGATGTGAGCGGAGACGGTCTGCTGGAATGCCACTGCCGCTGCAATCTTTGCACACCCCACCGCTCCCTTGCCTGCAACCCCCAGTTGCTGAGCGAGACCCAGATCATCGGCACCTTCGAGTTGCAGGGTCCCAGCAGTGAAGGCGAGGGGTCTTCTCCGGGGCACAGTCTGAAACTGACACCGGGGCTGTGGACCTCCGCCTACCTGCGCAAGTTTCATCCCGAGGTTA-CCACCCCTATGAGATCAGGTTCTATGAGGACCAGTCACATCCTCCCAAAGTCGAGCTCTCAGCCTGCGTCATCACCCAGGGAGCAATTCTGGCCCAATTGCAAGCCATCCAAAAATCCCGCCAAGAATTTCTACTGAAAAAGGGAAGCGGGGTCTACCTTGACCCCCAGACCGGTGAGGAGCTCAACACAAGGTTCCCCCAGGATGTCCCATCGCCGAGGAAGCAAGAAGCTGAAGGTGCAGCTGACGCCCCCAGAGGATATGGAGGAAGACTGGGACAGTCAGGCAGAGGAGGAGATGGAAGATTGGGACAGCCAGGCAGAGGAGGTGGACAGCCTGGAGGAAGACAGTTTGGAGGAGGAAGACGAGGAGGCAGAGGAGGTGGAAGAAGCAACCGCCGCCAAACAGTTGTCATCGGCGGCGGAAACAAGCAAGTCCCCAGACAGCAGCACGGCTACCATCTCCGCTCCGGGTCGGGGGGTCCAGCGGCGGCCCAACAGTAGATGGGACGAGACCGGGCGATTCCCAAACCCGACCACCGCTTCCAAGACCGGTAAGAAGGAGCGACAGGGATACAAGTCCTGGCGTGGACACAAAAACGCTATCATCTCCTGCTTGCATGAATGCGGGGGCAACATATCCTTCACCCGGCGATACCTGCTCTTCCACCACGGTGTGAACTTCCCCCGCAATATCTTGCATTACTACCGTCACCTCCACAGCCCCTACTGCAGTCAGCAAGTCCCGGCAACCCCGACAGAAAAAGACAGCAGCGACAACGGTGACCAGAAAACCAGCAGTTAGAAAATCTACAACAAGTGCAGCAGGAGGAGGACTGAGGATCACAGCGAACGAGCCAGCGCAGACCAGAGAGCTGAGGAACCGGATCTTTCCAACCCTCTATGCCATCTTCCAGCAGAGTCGGGGGCAAGAGCAGGAATTGAAAGTAAAAAACCGATCTCTGCGCTCGCTCACCAGAAGTTGTTTGTATCACAAGAGCGAAGACCAACTTCAGCGCACTCTCGAGGACGCCGAGGCTCTCTTCAACAAGTACTGCGCGCTGACTCTTAAAGAGTAGCCCTTGCCCGCGCTTATTCGAAAACGGCGGGAATCACGTCACCATTGGCACCTGTCCTTTGCCCTAGTCATGAGTAAAGAGATTCCCACGCCTTACATGTGGAGCTATCAGCCCCAAATGGGGTTGGCAGCAGGCGCCTCCCAGGACTACTCCACCCGCATGAATTGGCTTAGCGCCGGGCCCTCAATGATATCACGGGTTAATGATATACGAGCTTATCGAAACCAGTTACTCCTAGAACAGTCAGCTCTCACCACCACACCCCGCCAACACCTTAATCCCCGAAATTGGCCCGCCGCCCTGGTGTACCAGGAAACTCCCGCTCCCACCACCGTACTACTTCCTCGAGACGCCCAGGCCGAAGTTCAGATGACTAACGCAGGTGTACAGCTGGCGGGCGGTTCCGCCCTATGTCGTCACCGACCTCAACAGAGTATAAAACGCCTGGTGATCAGAGGCCGAGGTATCCAGCTCAACGACGAGTCGGTTAGCTCTTCGCTTGGTCTGCGACCAGACGGAGTCTTCCAGATCGCCGGCTGTGGGAGATCTTCCTTCACCCCTCGTCAGGCTGTACTGACTTTGGAGAGTTCGTCCTCGCAGCCACGCTCGGGCGGCATCGGAACTCTCCAGTTCGTGGAGGAGTTTACTCCCTCTGTCTACTTCAACCCCTTCTCCGGCTCTCCTGGCCAGTACCCAGACGAGTTCATACCGAACTTCGACGCAATCAGCGAGTCAGTGGATGGCTATGATTGATGTCTAATGGTGGCGCGGCTGAGCTAGCTCGACTGCGACACCTAGACCACTGCCGCCGCTTTCGCTGCTTCGCCCGGGAACTCACCGAGTTCATCTACTTCGAACTCCCCGAGGAGCACCCTCAGGGTCCGGCCCACGGAGTGCGGATTACCATCGAAGGGGGAATAGACTCTCGCCTGCATCGAATCTTCTCCCAGCGACCCGTGCTGATTGAGCGCGACCAGGGAAATACAACCATCTCCATTTACTGCATCTGTAACCACCCCGGATTGCATGAAAGCCTTTGCTGTCTTGTTTGTGCTGAGTTTAATAAAAACTGAGTTAAGACCCTCCTACGGACTACCGCTTCTTCAATCAGGACTTTACAACACCAACCAGATCTTCCAGAAGACCCAGACCCTTCCTCCTCTGATCCAGGACTCTAACTCTACCCTACCAGCACCATCCACTACTAACCTTCCCTCCGATCTCATCTGCAACACCGCCTTTCACGAAGCCTTCTTTCTGCCAATACTACCACTCCCAAAACCGGAGGTGAGCTCCGCGGTCTCCCTACTGACGACCCCTGGGTGGTAGCGGGTTTTGTAACGTTAGGAGTAGTTGCGGGTGGGCTTGTGCTAATCCTTTGCTACCTATACATACCTTGCTGTGCATATTTAGTCATATTGCGCTGTTGGTTTAAAAAATGGGGGCCATATTAGTCGTGCTTGCTTTACTTTCGCTTTTGGGTCTGGGCTCTGCTAATCTCAATCCTCTTGATCACGATCCATGTCTAGACTTCGACCCAGAAAACTGCACACTTACTTTTGCACCCGACACAAGCCGTCTCTGTGGAGTTCTTATTAAGTGCGGATGGGACTGCAGGTCCGTTGAAATTACACATAATAATAAAACATGGAACAATACCTTATCCACCACATGGGAGCCAGGAGTTCCCGAGTGGTATACTGTCTCTGTCCGAGGTCCTGACGGTTCCATCCGCATTAGTAACAACACTTTTATTTTTTCTGAAATGTGCGATCTGGCCATGTTCATGAGCAGACAGTATGACCTATGGCCTCCCAGCAAAGAGAACATTGTGGCATTTTCCATTGCTTATTGCTTGGTAACATGCATCATCACTGCTATCATTTGTGTGTGCATACACTTGCTTATAGTTATTCGCCCTAGACAAAGCAATAAGGAAAAAGAGAAAATGCCTTAACCTTTTTACTCATACCTTTTCTTTACAGCATGGCTTTTGTTACAGCTCTAATTATTGCCAACATTGTCACTGTCGCTCACGGGCAAACAATTATCCATATTACCTTAGGACATAATCACACCCTTGTAGGGCAATTACTTCAGAGGTTATTTGGACCAAACTTGGAAGTGTTGATTATTTTGATATAATTTGCAACAAAACTAAACCAATATTTGTAATCTGTAACAGACAAAATCTCACGTTAATTAATGTTAGCAAAATTTATAACGGTTACTATTATGGTTATGACAGATCCAGTAGTCAATATAAAAATTACTTAGTTCGCATAACTCAGCCCAAATTAACAGTGCCCACTATGACAATAATTAAAATGGCTAATAAAGCATTAGAAAATTTTACATCACCAACAACGCCCAATGAAAAAAACATTCCAAATTCAATGATTGCAATTATTGCGGCGGTGGCATTGGGAATGGCACTAATAATAATATGCATGTTCCTATATGCTTGTTGCTATAAAAAGTTTCAACATAAACAGATCCACTACTAAATTTTAACATTTAATTTTTTATACAGATGTTTTCCACTACAATTTTTATCATTACTAGCCTTGCAGCTGTAACTTATGGCCGTTCACACCTAACTGTACCTGTTGGCTCAACATGTACACTACAAGGACCCCAACAAGGCTATGTCACTTGGTGGAGAATATATGATAATGGAGGGTTCGCTAGACCATGTGATCAGCCTGGTACAAAATTTTCATGCAACGGAAGAGACTTGACCATAATTAACATAACATCAAATGAGCAAGGCTTCTATTATGGAACCAACTATAAAGATAGTTTAGATTACAACATTATTGTAGTGCCAGCCACCACTTCTGCTCCCCGCAAAACCACTTTCTCTAGCAGCAGTGCCAAAGCAAGCACAATTCCTAAAACAGCTTCTGCTATGTTAAAGCTTCAAAAAATCGCTTTAAATAATTCCACAGCCGCTCC-CAAACAATTCCTAAATCAACAATTGGCATCATTACTGCCGTGGTAGTGGGATTAATTATTATATTTTTGTGCATAATGTACTATGCCTGCTGCTATAGAAAACATGAACAAAAAGGTGATGCATTACTAAATTTTGACATTTAATTTTTTATAGAATTATGATATTGTTTCAATCAAATACCACTAACACTATCAATGTGCAGACTACTTTAAATCATGACATGGAAAACCACACTACCTCCTATGCATACACAAACATTCAGCCTAAATACGCTATGCAATAGAAATTCTAAAAGACGTCCCATCTATTCTCCTATGATTAGTCGTCCCCATATGGCTTTGAATGAAATCTAAGATCTTTTTTTTTTTCTCTTACAGTATGGTGAACACCAATCATGATCCCTAGAAATTTCTTCTTCACCATACTCATCTGTGCTTTCAATGTCTGTGCTACTTTCACAGCAGTAGCCACTGCAAGCCCAGACTGTATAGGACCATTTGCTTCCTATGCACTTTTTGCCTTCGTTACTTGCATCTGCGTGTGTAGCATAGTCTGCCTGGTTATTAATTTTTTCCAACTGGTAGACTGGATCTTTGTACGAATTGCCTACCTACGTCACCATCCCGAATACCGCAATCAAAATGTTGCGGCACTTCTTAGGCTTATTTAAAACCATGCAGGCTATGCTACCAGTCATTTTAATTCTGCTACTACCCTGCATTGCCCTAGCTTCCACCGCCACTCGCGCTACACCTGAACAACTTAGAAAATGCAAATTTCAACAACCATGGTCATTTCTTGATTGCTACCATGAAAAATCTGATTTCCCCACATACTGGATAGTGATTGTTGGAATAATTAACATACTTTCATGTACCTTTTTCTCAATCACAATATACCCCACATTTAATTTTGGGTGGAATTCTCCCAATGCACTGGGTTACCCACAAGAACCAGATGAACATATCCCACTACAACACATACAACAACCACTAGCACTGGTAGAGTATGAAAATGAGCCACAACCTTCACTACCTCCTGCCATTAGTTACTTCAACCTAACCGGCGGAGATGACTGAAATACTCACCACCTCCAATTCCGCCGAGGATCTGCTTGATATGGACGGCCGCGTCTCAGAACAGCGACTCGCCCAACTACGCATCCGCCAGCAGCAGGAACGCGTGACCAAAGAGCTCAGAGATGTCATCCAAATTCACCAATGCAAAAAAGGCATATTTTGCTTGGTAAAACAAGCCAAGATATCCTACGAGATCACCGCTACTGACCATCGCCTCTCTTACGAACTTGGCCCCCAACGACAAAAATTTACATGCATGGTGGGAATCACCC-CTATGTTATCACTCAGCAAAGTGGAGATACTAAGGGGTGCATTCACTGCTCTTGCGATTCCATCGAGTGCACCTACACCCTGCTAAAGACCCTATGCGGCCTAAGAGACCTGCTACCCATGAATTAAAAATTAATAAAAAATCACTTACTTGAAATCAGCAATAAGGTCTCTGTTGAAATTTTCTCCCAGCAGCACCTCACTTCCCTCTTCCCAACTCTGGTATTCTAAACCCCGTTCAGCGGCATACTTTCTCCATACTTTAAAGGGGATGTCAAATTTTAACTCCTGTCCTGTACCCACAATCTTCATGTCTTTCTTCCCAGATGACCAAGAGAGTCCGGCTCAGTGATTCCTTCAACCCTTCT-ACCCCTATGAAGATGAAAGCACCTCCCAACACCCCTTTATAAACCCAGGGTTTATTTCCCCAAATGGCTTTACACAAAGCCCAGACGGAGTTCTTACTTTAAAATGTTTAACCCCACTAACAACCACAGGCGGGTCTCTACAGTTAAAAGTGGGAGGGGGTCTTACAATAGATGACACCGACGGTTTTTTGAAAGAAAACATAAGTGCCACCACACCTTAGAAACAAATGAAAACAAACTTTGTGCCAAATTGGGAGAAGGACTTACATTCAATTCCAACAACATTTGCATTAATGACAATATTAACCTTGGACAGGAGTTAACCCCACCAGAGCCAACTGTCAAATAATGGCCTCCAGTGAATCTAATGATTGCAAATTAATTCTAA-CAC-TATAAAACTGGAGCCCTCGTCACTGCATTTGTTTATGTTATAGGAGTATCTAACGATTTTAATATGCTAACTACACATAAAAATATAAATTTCACTGCAGAGCTGTTTTTTGATTCTACTGGTAATTTATTAACTAGCCTTTCATCCCTAAAAACTCCACTTAATCATAAATCAGGGCAAAACATGGCTACTGGTGCCCTTACTAATGCTAAAGGTTTCATGCCCAGCACAACTGCCTATCCTTTCAATGTTAATTCCAGAGAAAAAGAAAACTACATTTACGGAACTTGTTACTACACAGCTAGTGATCACACTGCTTTTCCCATTGACATATCTGTCATGCTTAACCAAAGAGCATTAAATAATGAGACATCATATTGTATTCGTGTAACTTGGTCCTGGAATACAGGAGTTGCCCCAGAAGTGCAAACCTCTGCTACTACCCTAGTCACCTCTCCATTTACCTTTTACTACATTAGAGAAGACGACTGACAAATAAAGTTTAACTTGTTTATTTAAAATCAATTCATAAAATTCGAGTAGTTATTTTGCCTCCCCCTTCCCATTTAACAGAATACACCAATCTCTCCCCACGCACAGCTTTAAACATTTGGATACCATTACAGATAGACATAGTTTTAGATTCCACATTCCAAACAGTTTCAAAGCGAGCCAATCTGGGGTCAGTGATACATAAAAATGCATTGGGATAGTCTTTTAAAGCGCTTTCACAGTCCAACTGCTGCGGATGCGACTCCGGAGTCTGGATCACGGTCATCTGGAAGAAGAACGATGGGAATCATAATCCGAAAACGGAATCGGGCGATTGTGTCTCATCAAACCCACAAGCAGCCGCTGTCTGCGTCGCTCCGTGCGACTGCTGTTTATAGGATCGGGATCCACAGTGTCCTGAAGCATCATTTTAATAGCCCTTAACATTAACTTTCTGGTGCGGTGCGCGCAGCAACGCATTCTGATTTCACTTAGATTACTACAGTAGGTACAGCACATTATCACAATATTGTTTAATAAACCATAATTAAAAGCGCTCCAGCCAAAACTCATATCAGATATAATCGCCCCTGCATGACCATCATACCAAATTTTAATATAAATTAAATGTCGTTCCCTCAAAAACACACTACCCACATACATAATCTCTTTTGGCATGTGCATATTAACAATCTGTCTGTACCATGGACAACGTTGGTTAATCATGCAACCCAATATAACCTTCCGAAACCACACTGCCAACACCGCTCCCCCAGCCATGCATTGAAGTGAACCCTGCCGATTACAATGACAATGAAGAACCCAATTCTCTCGACCATGAATCACTTGAGAATAAAAAATATCTATAGTAGCACAACAAAGACATAAATGCATGCATCTTTTCATAATTTTTAACTCCTCTTGATTTAAAAACATATCCCAAGGAATGGGAAACTCTTGCAGAACAGTAAAGCTGGCAGAACAAGGAAGACCACGAACACAACTTACACTATGCATAGTCATAGTATCACAATCTGGCAACAGCGGGTGGTCTTCAGTCATAGAAGCTCGGGTTTCATTTTCCTCACATCGTGGTAACTGGGCTCTGGTGTAAGGGTGATGTCTGGCGCATGATGTGGAGCGTGCGCGCAACCTTGTCATAATGGAGTTGCTTCCTGACATTCTCGTATTTTGTATAGCAAAACGCGGCCCTGGCACAACACACTCTTCTTCGTCTTCTATCCTGCCGCTTAGTGTGTTCCGTCTGATAATTCAAGTACAGCCACACTCTTAAGTTGGTCAAAAGAATGCTGGCTTCAGTTGTAATTAAAACTCCATCATATTTAATTGTTCTAAGGAAATCATCCACGGTAGCATATGCAAATCCCAACCAAGCAATGCAACTGGATTGCGTTTCAAGCAGCAGAGGAGAGGGAAGAGACGGAAGAATCATGTTAATTTTTATTCCAAACGATCTCGCAGTACTTCAAATTGTAGATCGCGCAGATGGCATCTATCGCCCCCACTGTGTTGGTGAAAAAGCACAGCTAAATCAAAAGAAATGCGATTTTCAAGGTGCTCAACGGTGGCTTCCAACAAAGCCTCCACGCGCACATCCAAAAACAAAAGAATACCAAAAGAAGGAGCATTTTCTAACTCCTCAAACATCATATTACATTCCTGCACCATTCCCAGATAATTTTCAGCTTTCCAGCCTTCAATTATTCGTGTCAGTTCTTGTGGTAAATCCAAACCACACATTACAAACAGGTCCCGGAGGGCGCCCTCCACCACCATTCTTAAACACACCCTCATAATGACAAAATATCTTGCTCCTGTGTCACCTGTAGCAAATTAAGAATGGCATCATCAATTGACATGCCCTTGGCTCTAAGTTCTTCTCTAAGTTCTAGTTGTAGATACTCTCTCATATTATCACCAAACTGCTTAGCCAGAAGCCCCCCGGGAACAATAGAGGGGA-CGCTACAGTGCAGTACAAGCGCAGACCTCCCCAATTGGCTCCAGCAAAAACAAGATTAGAATAAGCATACTGGCAACCACCAGTAATATCATCAAAGTTGCTGGAAATATAATCAGGCAGAGTTTCTTGTAAGAATTGAATAAAAGAAAAATTTTCCAAAAAAACATTCAAAACCTCTGGGATGCAAATGCAATAGGTTACCGCGCTGCGCTCCAACATTGTTAGTTTTGAATTAGTCTGCAAAATAAAAGAAACAAGCGTCATATCATAGTAGCCTGTCGAACAGGTGGAAAAATCAGTCTTTCCATCACAAGACAAGCCACAGGGTCTCCAGCTCTACCCTCGTAAAACCTGTCATCGTGATTAAACAACAGCACCGAAAGTTCCTCGCGGTGGCCAGCATGAATAATTCTTGATGAAGCATATAATCCAGACATGTTAGCATCAGTTAAAGAGAAAAAACAGCCAACATAGCCTCTGGGTATAATTATGCTTAATCTTAAGTATAGCAAAGCCACCCCTCGCGGATACAAAGTAAAAGGCACAGGAGAATAAAAAATATAATTATTTCTCTGCTGCTGTTCAGGCAACGTCGCCCCCGGTCCCTCTAAATACACATACAAAGCCTCATTAGCCATG-GCTTCCAGGCAAAGTACAGC-CAAGCGCAAAGCACAAGCTCTAAAGAAGCTCTAAAACACTCTCCAACCTCTCCACAATATATACACAAGCCCTAAACTGACGTAATGAGAGTAAAGTGTAAAAAATCCCGCCAAACCCAACACACACCCCGAAACTGCGTCAGCAGGGAAAAGTACAGTTTCACTTCCTCAATCCCAACAAGCGTAAC
gb|KP670860.1|  CGCTTACTGACAGGATATGAGGTAGTTTTGGGCGGATGCAAGTAAAAATTCTCCATTTTCGCGCGAAAACTGAATGAGGAAGTGAATTTCTGAGTCATTTCGCGGTTATGACAGGGTGGAGTATTTGCCGAGGGCCGAGTAGACTTTGACCGTTTACGTGGAGGTTTCGATTACCGTGTTTTTCACCTAAATTTCCGCGTACGGTGTCAAAGTCCTGTGTTTTT-ACTAGGTGTCAGCTGATCGCTAGGGTATTTAAACCTGACGAGTTCCGTCAAGAGGCCACTCTTGAGTGCCAGCGAGAAGAGTTTTCTCCTCCGCGCCGCAAGTCAGTTCTGCGCTTTGAAAATGAGACACCTGCGTTTCCTGCCACAGGAGATTATCTCCAGTGAGACCGGGATCGAAATACTGGAGTTTGTGGTAAAACCCTAATGGGAGACGACCCGGAACCGCCAGTGCAGCCTTTCGATCCACCTACGC-TGCCGATCTGTATGATTTAGAGGTAGACGGGCCTGAGGATCCCAATGAGGAAGCTGTGAATGGGTTTTTTACTGATTCTATGCTGCTAGCTGCCGATGAAGGATTGGACATAAACCCTCCTCCTGAGACCCTTGTTACCCCAGGGGTGGTTGTGGAAAGCGGCAGAGGTGGGAAAAAATTGCCTGATCTGGGAGCAGCTGAAATGGACTTGCGTTGTTATGAAGAGGGTTTTCCTCCGAGTGATGATGAAGATGGGGAAACTGAGCAGTCCATCCATACCGCAGTGAATGAGGGAGTAAAAGCTGCCAGCGATGTTTTTAAGTTGGACTGTCCGGAGCTGCCTGGACATGGCTGTAAGTCTTGTGAATTTCACAGGAATAACACTGGAATGAAAGAACTATTGTGCTCGCTTTGCTATATGAGAATGCACTGCCACTTTATTTACAGTAAGTGTATTTAAGTGAAATTTAAAGGAATAGTGTAGCTGTTTAATAACTGTTGAATGGTAGATTTATGTTTTTTACTTGTGATTTTTTGTAGGTCCTGTGTCTGATGATGAGTCACCTTCTCCTGATTCAACTACCTCACCTCCTGAAATTCAGGCGCCCGCACCTGCAAACGTATGCAAGCCCATTCCTGTAAAGCCTAAGCCTGGGAAACGCCCTGCTGTGGATAAGCTTGAGGACTTGTTGGAGGGTGGGGATGGACCTTGGACCTTAGTACCCGGAAACTACCAAGGCAATAAGTGCCCTGCAGCTGTGTTTATTTAATGTGACGTCATGTAATAAAATTATGTCAGCTGCTGAGTGTTTTATTACTTCTTGGGTGGGGACTTGGATATATAAGTAGGAGCAGATCTGTGTGGTTAGCTCACAGCAACCTGCTGCCATCCATGGAGGTTTGGGCTATCTTGGAAGACCTCAGACAGACTAGGCTACTGCTAGAAAACGCCTCGGACGGAGTCTCTGGCCTTTGGAGATTCTGGTTCGGTGGTGATCTAGCTAGGCTAGTGTTTAGGATAAAACAGGACTACAGCGTAGAATTTGAAAAGTTATTGGACGACAGTCCAGGACTTTTTGAAGCTCTTAACTTGGGTCATCAGGCTCATTTTAAGGAGAAGGTTTTATCAGTTTTAGATTTTTCTACTCCTGGTAGAACTGCTGCTGCTGTAGCTTTTCTTACTTTTATATTGGATAAATGGATCCGCCAAACTCACTTCAGCAAGGGATACGTTTTGGATTTCATAGCAGCAGCTTTGTGGAGAACATGGAAGGCTCGCAGGATGAGGACAATCTTAAATTACTGGCCAGTGCAGCCTCTAGGAGTAGCAGGGATACTGAGACACCCACCGACCATGCCAGCGGTTCTGCAGGAGGAGCAGCAGGAGGACAATCCGAGAGCCGGCCTGGACCCTCCGGTGGAGGAGTAGCTGACCTGTTTCCTGAACTGCGACGGGTGCTTACTAGGTCTACGACCAGTGGACAGAACAGAGGCATTAAGAGGGAGAGGAATCCTAGTGGGAATAATTCAAGAACCGAGTTGGCTTTAAGTTTAATGAGCCGCAGGCGTCCTGAAACTGTTTGGTGGCATGAGGTTCAGAGCGAAGGCAGGGATGAAGTTTCAATATTGCAGGAGAAATATTCACTAGAACAACTTAAGACCTGTTGGTTGGAACCTGAGGATGATTGGGAGGTGGCCATTAGGAATTATGCTAAGATATCTCTGAGGCCTGATAAACAATATAGAATTACTAAGAAGATTAATATTAGAAATGCATGCTACATATCAGGGAATGGGGCAGAGGTTATAATAGATACACAAGATAAAGCAGCTTTTAGATGTTGTATGATGGGTATGTGGCCAGGGGTTGTCGGCATGGAAGCAGTAACACTTATGAATATTAGGTTTAGAGGGGATGGGTATAATGGCATTGTATTTATGGCTAACACTAAGCTGATTCTACATGGTTGTAGCTTTTTTGGGTTTAATAATACGTGTGTAGAAGCTTGGGGGCAAGTTAGTGTGAGGGGTTGTAGTTTTTATGCATGCTGGATTGCAACATCAGGTAGGGTCAAGAGTCAGTTGTCTGTGAAGAAATGCATGTTTGAGAGATGTAATCTTGGCATACTGAATGAAGGTGAAGCAAGGATCCGCCACTGCGCAGCTACAGAAACTGGCTGCTTCATTCTAATAAAGGGAAATGCCAGTGTGAAGCATAATATGATCTGTGGACATTCGGATGAGAGGCCTTATCAGATGCTGACCTGCGCTGGTGGACATTGCAATATTCTTGCTACTGTGCATATCGTTTCACATGCACGCAAGAAATGGCCTGTATTTGAACATAATGTGATTACCAAGTGCACCATGCACATAGGTGGTCGCAGGGGAATGTTTATGCCTTACCAGTGTAACATGAATCATGTGAAGGTAATGTTGGAACCAGATGCCTTTTCCAGAGTGAGCTTAACAGGAATCTTTGATATGAATATTCAACTATGGAAGATCCTGAGATATGATGACACTAAACCGAGGGTGCGCGCATGCGAATGCGGAGGCAAGCATGCTAGATTCCAGCCGGTGTGCGTGGATGTGACTGAAGACCTGAGACCCGATCATTTGGTGCTTGCCTGCACTGGAGCGGAGTTCGGTTCCAGTGGTGAAGAAACTGACTAAAGTGAGTAGTGGGGCAAGATGTGGATGGGGACTTTCAGGTTGGTAAGGTGGACAGATTGGGTAAATTTTGTTAATTTCTGTCTTGCAGCTGCCATGAGTGGAAGCGCTTCTTTTGAGGGGGGAGTATTTAGCCCTTATCTGACGGGCAGGCTCCCACCATGGGCAGGAGTTCGTCAGAATGTCATGGGATCCACTGTGGATGGGAGACCCGTCCAGCCCGCCAATTCCTCAACGCTGACCTATGCCACTTTGAGTTCGTCACCATTGGATGCAGCTGCAGCCGCCGCCGCTACTGCTGCCGCCAACACTATCCTTGGAATGGGCTATTACGGAAGCATCGTTGCCAATTCCAGTTCCTCTAATAACCCTTCAACCCTGGCTGAGGACAAGCTACTTGTTCTGTTGGCTCAGCTCGAGGCCTTCCAACGCTAGGCGAACTGTCTAAGCAGGTGGCCCAGTTGCGTGAGCAAACTGAGTCTGCTGTTGCTACAGCAAAGTCTAAATAAAGATCTCAAATCAATAAATAAAGAAATACTTGTCATAAAAACAAATGAATGTTTATTTGATTTTTCGCGCGCGGTATGCCCTGGACCATCGGTCTCGATCATTGAGAACTCGGTGGATCTTTTCCAGTACCCTGTAAAGGTGGGATTGAATGTTTAGATACATAGGCATTAGTCCGTCTCGGGGGTGGAGATAGCTCCATTGAAGAGCCTCTTGCTCCGGGGTAGTGTTATAAATCACCCAGTCATAGCAAGGTCGGAGTGCATGGTGTTGCACAATATCTTTTAGGAGCAGACTAATTGCAACGGGGAGGCCCTTAGTGTAGGTGTTTACAAATCTATTGAGCTGGGACGGGTGCATCCGGGGTGAAATTATATGCATTTTGGACTGGATCTTGAGGTTGGCAATGTTGCCGCCTAGATCCCGTCTCGGGTTCATATTGTGCAGGACCACTAAGACAGTGTATCCGGTGCACTTGGGAAATTTATCATGCAGCTTAGAGGGAAAAGCATGAAAAAATTTGGAGACGCCTTTGTGACCCCCCAGATTCTCCATGCACTCATCCATAATGATAGCGATGGGGCCGTGGGCAGCGGCACGGGCGAACACGTTCCGGGGGTCTGAAACATCATAGTTATGCTCCTGAGTCAGGTCATCATAAGCCATTTTAATAAACTTTGGGCGGAGGGTGCCAGATTGGGGGATGAAAGTTCCCTCTGGCCCGGGAGCATAGTTCCCCTCACATATTTGCATTTCCCAGGCTTTCAGTTCAGAGGGGGGGATCATGTCCACCTGCGGGGCTATAAAAAATACCGTTTCTGGAGCCGGGGTGATTAACTGGGATGAAAGCAAATTCCTAAGCAGCTGAGACTTGCCGCACCCAGTGGGACCGTAAATGACCCCAATTACGGGTTGCAGATGGTAGTTTAGGGAGCGACAGCTGCCGTCCTCCCGGAGTAGGGGGGCCACTTCGTTCATCATTTCCCTTACATAGATATTTTCCCGCACCAAGTCCGTTAGGAGGCGCTCTCCCCCAAGGGATAGAAGCTCCTGGAGCGAGGAGAAGTTTTTCAGCGGCTTCAGCCCGTCAGCCATGGGCATTTTGGAAAGAGTCTGTTGCAAGAGCTCGAGCCGGTCCCAGAGCTCGGTGATGTGCTCTATGGCATCTCGATCCAGCAGACCTCCTCGTTTCGCGGGTTGGGACGGCTCCTGGAGTAGGGAATCAGACGATGGGCGTCCAGCGCTGCCAGGGTCCGATCCTTCCATGGTCGCAGCGTCCGAGTCAGGGTTGTTTCCGTCACGGTGAATGGGTGCGCGCCTGGTTGGGCGCTTGCGAGGGTGCGCTTCAGACTCATCCTGCTGGTCGAGAACCGCTGCCGATCGGCGCCCTGCATGTCGGCCAGGTAGCAGTTTACCATGAGTTCGTAGTTGAGCGCCTCGGCCGCGTGGCCTTTGGCACGGAGCTTACCTTTGGAAGTTTTATGGCAGGCGGGGCAGTAGATACATTTGAGGGCATACAGCTTGGGCGCGAGGAAAATGGATTCGGGGGAGTATGCATCCGCACCGCAGGAGGCGCAGACGGTTTCGCACTCCACGAGCCAGGTCAGATCCGGCTCATCGGGGTCAAAAACAAGTTTTCCGCCATGTTTTTTGATGCGTTTCTTACCTTTGGTTTCCATGAGGTCGTGTCCCCGCTGGGTGACAAAGAGGCTGTCCGTGTCCCCGTAGACCGACTTTATGGGCCTGTCCTCGAGCGGAGTGCCTCGGTCCTCTTCGTAGAGGAACCCAGCCCACTCTGATACAAAAGCGCGTGTCCAGGCCAGCACAAAGGAGGCCACGTGGGAGGGGTAGCGGTCGTTGTCAACCAGGGGGTCCACCTTCTCTACGGTATGTAACCATGTCCCCCTCCTCCACATCCAAGAATGTGATTGGCTTGTAAGTGTAGGCCACGTGACCAGGGGTCCCCGCCGGGGGGGTATAAAAGGGGGCGGGCCTCTGTTCGTCCTCACTGTCTTCCGGATCGCTGTCCAGGAGCGCCAGCTGTTGGGGTAGGTATTCCCTCTCGAAGGCGGGCATGACCTCTGCACTCAGGTTGTCAGTTTCTAGGAACGAGGAGGATTTGATATTGACAGTACCAGCAGAGATGCCTTTCATAAGACTCTCGTCCATTTGGTCAGAAAACACAATCTTCTTGTTGTCCAGCTTGGTAGCAAATGATCCATAGAGGGCATTGGATAGAAGCTTGGCGATGGAGCGCATGGTTTGGTTCTTTTCCTTGTCCGCGCGCTCCTTGGCGGCGATGTTAAGCTGGACGTACTCGCGCGCCACACATTTCCATTCAGGGAAGATGGTTGTCAGTTCATCCGGAACTATTCTGACTCGCCATCCCCTATTGTGCAGGGTTATCAGATCCACACTGGTGGCCACCTCGCCTCGGAGGGGCTCATTGGTCCAGCAGAGTCGACCTCCTTTTCTTGAACAGAAAGGGGGGAGGGGGTCTAGCATGAGCTCATCAGGGGGGTCCGCATCTATGGTAAATATTCCCGGTAACAAATCTTTGTCAAAATAGCTAATGGTGGTGGGATCATCCAAGGTCATCTGCCATTCTCGAACTGCCAGCGCGCGCTCATAGGGGTTAAGAGCCCAGGGCATGGGGTGGGTGAGCGCGGAGGCATACATGCCACAGATATCGTATACATAGAGGGGCTCTTCGAGGATGCCGATGTAAGTGGGATAACAGCGCCCCCCTCTGATGCTTGCTCGCACATAGTCATAGAGTTCATGTGAGGGGGCGAGAAGACCCGGGCCCAGATTGGTGCGGTTGGGTTTTTCCGCCCTGTAAACGATCTGGCGAAAGATGGCATGGGAATTTGAAGAGATAGTAGGTCTCTGGAATATGTTAAAATGGGCATGAGGTAGGCCTACAGAGTCCCTTATGAAGTGGGCATATGACTCTTGCAGCTTGGCTACCAGCTCGGCGGTGACGAGTACATCCAGGGCACAGTAGTCGAGAGTTTCCTGGATGATGTCATAACGCGGTTGGCTTTTCTTTTCCCACAGCTCGCGGTTGAGAAGGTATTCTTCGCGATCCTTCCAGTACTCTTCGAGGGGAAACCCGTCTTTTTCTGCACGGTAAGAGCCCAACATGTAGAACTGATTGACTGCCTTGTAGGGACAGCATCCCTTCTCCACTGGGAGAGAGTATGCTTGGGCTGCATTGCGCAGCGAGGTATGAGTGAGGGCAAAAGTGTCCCTGACCATGACTTTGAGGAATTGATACTTGAAGTCCATGTCATCACAGGCCCCCTGTTCCCAGAGTTGGAAGTCCACCCGCTTCTTGTAGGCGGGGTTGGGCAAAGCGAAAGTAACATCATTGAAGAGGATCTTGCCGGCCCTGGGCATGAAATTTCGGGTGATTCTGAAAGGCTGAGGGACCTCTGCTCGGTTATTGATAACCTGAGCGGCCAAGACGATCTCATCAAAGCCATTGATGTTGTGCCCCACTATGTACAGTTCTAAGAATCGAGGGGTGCCCCTGCATGAGGCAGCTTCTTGAGTTCTTCAAAAGTGAGATCTGTAGGGTCAGTGAGAGCATAGTGTTCGAGGGCCCATTCGTGCACGTGAGGGTTCGCTTTGAGGAAGGAGGACCAGAGGTCCACTGCCAGTGCTGTTTGTAACTGGTCCCGGTATTGACGAAAATGCTGCCCGACTGCCATTTTTTCTGGGGTGACGCAATAGAAGGTTTGGGGGTCCTGCCGCCAGCGATCCCACTTAAGTTTCATGGCGAGGTCATAGGCGATGTTGACGAGCCGCTGGTCTCCAGAGAGTTTCATGACCAGCATGAAGGGGATTAGCTGCTTGCCAAAGGACCCCATCCAGGTGTAGGTTTCCACATCGTAGGTGAGGAAGAGCCTTTCTGTGCGAGGATGAGAGCCAATCGGGAAGAACTGGATCTCCTGCCACCAGTTGGAGGAATGGCTGTTGATGTGATGGAAGTAGAACTCCCTGCGACGCGCCGAGCATTCATGCTTGTGCTTGTACAGACGGCCGCAGTACTCGCAGCGATTCACGGGATGCACCTCATGAATGAGTTGTACCTGACTTCCTTTGACGAGAAATTTCAGTGGAAAATTGAGGCCTGGCGTTTGTACCTGGCGCTCTACTATGTTGTCTGCATCGGCATGACCATCTTCTGTCTCGATGGTGGTCATGCTGACGAGCCCTCGCGGGAGGCAAGTCCAGACCTCGGCGCGGCAGGGGCGGAGCTCGAGGACGAGAGCGCGCAGGCCGGAGCTGTCCAGGGTCCTGAGACGCTGCGGAGTCAGGTTAGTAGGCAGTGTCAGGAGATTGACTTGCATGATCTTTTCGAGGGCGTGAGGGAGGTTCAGATGGTACTTGATCTCCACGGGTCCGTTGGTGGAGATGTCAATGGCTTGCAGGGTTCCGTGCCCCTTGGGCGCTACCACCGTGCCCTTGTTTTTCCTTTTGGGCGGCGGTGGCTCTGTTGCTTCTTGCATGTTTAGGAGCGGTGTCGAGGGCGCGCACCGGGCGGCAGGGGCGGCTCGGGACCCGGCGGCATGGCTGGCAGTGGTACGTCGGCGCCGCGCGCGGGTAGGTTCTGGTACTGCGCCCTGAGAAGACTCGCATGTGCGACGACGCGGCGGTTGACATCCTGGATCTGACGCCTCTGGGTGAAAGCTACCGGCCCCGTGAGCTTGAACCTGAAAGAGAGTTCAACAGAATCAATCTCGGTATCGTTGACGGCGGCTTGCCTAAGGATTTCTTGCACGTCGCCAGAGTTATCCTGGTAGGCGATCTCGGCCATGAACTGCTGGATCTCTTCCTCTTGAAGATCTCCGCGGCCCGCTCTCTCGACGGTGGCCGCGAGGTCGTTGGAGATGCGCCCAATGAGTTGAGAGAATGCATTCATGCCCGCCTCGTTCCAGACGCGGCTGTAGACCACAGCCCCCACGGGATCTCTCGCGCGCATAACCACCTGGGCGAGGTTAAGCTCTACGTGGCGGGTGAAGACCGCATAGTTGCATAGGCGCTGGAAAAGGTAGTTGAGTGTGGTGGCGATGTGCTCGGTGACGAAGAAATACATGATCCATCGTCTCAGCGGCATCTCGCTGACATCGCCCAGCGCTTCCAAGCGCTCCATGGCCTCGTAGAAGTCCACGGCAAAGTTGAAAAACTGGGAGTTACGCGCGGACACGGTCAACTCCTCTTCCAGAAGACGGATGAGTTCGGCAATGGTGGTGCGCACCTCGCGCTCGAAATCCCCCGGGATTTCTTCCTCAATCTCTTCTTCTTCCACTAACATCTCTTCCTCTTCAGGTGGGGCTGCAGGAGGAGGGGGAACGCGGCGACGCCGGCGGCGCACGGGCAGACGGTCGATGAATCTTTCAATGACCTCTCCGCGGCGGCGGCGCATGGTCTCGGTGACGGCACGACCGTTCTCCCTGGGTCTCAGAGTGAAGACGCCTCCGCGCATCTCCCTGAAGTGGTGACTGGGAGGCTCTCCGTTGGGCAGGGACACCGCGCTGATTATGCATTTTATCAATTGCCCCGTAGGTACTCCGCGCAAGGACCTGATCGTTTCAAGATCCACGGGATCTGAAAACCTTTCGACGAAAGCGTCTAACCAGTCGCAATCGCAAGGTAGGCTGAGCACTGTTTCTTGCGGGCGGGGGCGGCTAGACGCTCGGTCGGGGTTCTCTCTTTCTTTTCCTTCCTCCTCTTGGGAGGATGAGACGATGCTGCTGGTGATGAAATTAAAATAGGCAGTTTTGAGACGGCGGATGGTGGCGAGGAGCACCAGGTCTTTGGGTCCGGCTTGTTGGATGCGCAGGCGATGGGCCATTCCCCAAGCATTATCCTGACATCTGGCCAGATCTTTATAGTAGTCTTGCATGAGTCGTTCCACGGGCACTTCTTCTTCGCCCGCTCTGCCATGCATGCGAGTGATCCCAAACCCGCGCATGGGCTGGACAAGTGCCAGGTCCGCTACAACCCTTTCGGCGAGGATGGCTTGCTGCACCTGGGTGAGGGTGGCTTGGAAGTCGTCAAAGTCTACAAAGCGGTGGTAGGCCCCGGTGTTGATTGTGTAGGAGCAGTTGGCCATGACTGACCAGTTGACTGTCTGGTGCCCAGGGCGCACGAGCTCGGTGTACTTGAGGCGCGAGTATGCGCGGGTGTCAAAGATGTAATCGTTGCAGGTGCGCACCAGGTACTGGTAGCCGATGAGAAAGTGTGGCGGTGGCTGGCGGTACAGGGGCCATCGCTCTGTAGCCGGGGCTCCGGGGGCAAGGTCTTCCAGCATGAGGCGGTGGTAACCGTAGATGTACCTGGACATCCAGGTGATACCGGAGGCGGTGGTGGATGCCCGCGGGAACTCGCGTACGCGGTTCCAGATGTTGCGCAGCGGCATGAAGTAGTTCATGGTAGGCACGGTTTGGCCCGTAAGACGTGCACAGTCGTTGATGCTCTAGACATACGGGCAAAAACGAAAGCGGTCAGCGGCTCGTCTCCGTGGCCTGGAGGCTAAGCGAACGGGTTGGGCTGCGCGTGTACCCCGGTTCGAATCTCGGATCAGGCTGGAGCCGCAGCTAACGTGGTACTGGCACTCCCGTCTCGACCCAGGCCTGCACAAAACCTCCAGGATACGGAGGCGGGTCGTTTTTTTGCTTTTTCCTGGATGGGAGCCAGTGCTGCGTCAAGCTTTAGAACACTCAGTTCTCGGGGCTGGGAGTGGCTCGCGCCCGTAGTCTGGAGAATTAATCGCCAGGGTTGCGTTGCGGTGTGCCCCGGTTCGAGTCTTAGCGCGCCGGATCGGCCGGTTTCCGCGACGTTTCTAAGACCCCGTCAGCCGACTTCTCCAGTTTACGGGAGCGAGCCCTCTTTTTTTTTGTTTTTTGTTGCCCAGATGCATCCCGTGCTGCGACAGATGCGCCCCCAGCAACAGCCCCCTTCTCAGCAGCAGCTACAACGACAGCCACAAAAGGCTCTTCCTGCTCCTGTAACTACTGCGGCTGCAGCCGTCAGCGGCGCGGGACAGCCCGCCTATGATCTGGAGTTGGAAGAGGGCGAGGGACTGGCGCGCCTGGGCGCACCATCGCCCGAGCGGCACCCGCGGGTGCAACTGAAAAAGGACTCTAGCGAGGCGTACGTGCCCCAGCAGAACCTGTTCAGGGACAGGAGCGGTGAGGAGCCAGAGGAGATGCGAGCATCTCGATTTAACGCGGGTCGCGAGCTGCGCCACGGTCTGGATCGAAGACGGGTGCTGCAAGACGAGGATTTTGAGGTCGATGAAGTGACAGGGATCAGCCCAGCTAGGGCACATGTGGCCGCGGCCAACCTAGTCTCAGCCTACGAGCAGACCGTGAAGGAGGAGCGCAACTTCCAAAAATCTTTTAACAACCATGTGCGCACCCTGATCGCCCGCGAGGAAGTGACCCTGGGTCTGATGCATCTGTGGGACCTGATGGAGGCTATCACACCGCACCCTGACAGCTCAGCTGTTTCTGGTGGTTCAACATAGCAGGGACAACGAGGCATTCAGGGAGGCGTTGTTGAACATCACCGAGCCTGATGGGAGATGGCTGTATGATCTGATCAACATCCTGCAAAGTATTATAGTGCAGGAACGTAGCCTGGGTTTGGCTGAGAAAGTGGCAGCTATCAACTACTCGGTCTTGAGCCTGGGCAAATACTACGCTCGCAAGATCTACAAGACCCCCTACGTACCCATAGACAAGGAGGTAAAGATAGATGGGTTTTACATGCGCATGACTCTCAAGGTGCTGACTTTGAGCGACGATCTGGGGGTGTATCGCAATGACAGGATGCACCGTGCGGTGAGCGCCAGCAGGAGGCGCGAGCTGAGCGACAGAGAACTTATGCACAGCTTGCAAAGAGCTCTAACGGGGGCTGGGACCGATGGGGAGAACTACTTTGACATGGGAGCGGACTTGCAATGGCAACCCAGTCGCAGGGCCATGGAGGCTGCAGGGTGTGAGCTTCCTTACATAGAAGAGGTGGATGAAGTCGAGGACGAGGAGGGCGAGTACTTGGAAGACTGATGGCGCGACCCGTATTTTTGCTAGATGGAACAGCAGCAGGCACCGGACCCCGCAATGCGGGCGGCGCTGCAGAGCCAGCCGTCCGGCATTAACTCCTCGGACGATTGGACCCAGGCCATGCAACGCATAATGGCGCTGACGACCCGCAACCCCGAAGCCTTTAGACAGCAACCCCAGGCCAACCGCCTTTCGGCTATACTGGAGGCCGTAGTACCCTCCCGCTCCAACCCCACCCACGAGAAGGTCCTGGCTATCGTGAACGCGCTGGTGGAGAACAAGGCCATCCGTCCCGATGAGGCCGGGCTGGTATACAATGCTCTCTTGGAGCGCGTGGCCCGTTACAACAGCAGCAACGTGCAGACCAACCTGGACCGGATGGTGACCGATGTGCGCGAGGCCGTGTCTCAGCGCGAGCGGTTCCAGCGCGACGCCAACTTGGGATCGTTGGTAGCGCTAAACGCTTTCCTCAGCACCCAGCCCGCTAACGTGCCCCGTGGTCAGCAAGACTATACAAACTTTTTGAGTGCATTGAGACTCATGGTAGCTGAGGTGCCTCAGAGCGAGGTGTACCAGTCCGGGCCAGATTACTTCTTCCAGACCAGCAGACAGGGCTTGCAGACAGTGAACCTGACTCAGGCTTTCAAGAACCTGAAGGGTCTCTGGGGAGTGCACGCCCCAGTAGGGGATCGCGCGACCGTGTCTAGCTTGCTGACTCCCAACTCCCGCCTGCTGCTGCTGCTGGTATCCCCCTTTACTGACAGCGGTAGCATTGACCGCAACTCGTATGGGCTACCTGCTTAACCTGTATCGCGAGGCCATAGGGCAGAGCCAGGTGGACGAAACCATCAA-GAAATCACCCAAGTGAGCCGCGCCCTGGGTCAGGAAGACACGGGCAGTTTGGAAGCCACCCTGAACTTCTTGCTAACCAACCGGTCGCAGAAGATCCCTCCTCAGTATGCGCTTACCGCTGAGGAGGAGCGAATCCTCAGATACGTGCAACAGAGCGTTGGACTGTTTCTGATGCAGGAGGGGGCGACACCTACCGCCGCGCTGGACATGACAGCTCGAAACATGGAGCCCAGCATGTATG-CTAGTGGCTTCATTAACAAACTGCTGGACTACCTGCACAGGGCGGCCGCCATGAACTCTGATTATTTCACCAATGCTATCCTGAACCCACACTGGCTGCCCCCACCTGGTTTCTACACTGGCGAGTACGACATGCCCGACCCCAATGACGGGTTCCTGTGGGACGATGTGGACAGCAGCATATTCTCCCCGCCTCCCGGTTATACAGTTTGGAAGAAGGAAGGGGGCGATAGAAGACACTCTTCCGTGTCGCTGTCCACAACGGCTGGTGCTGCCGCGACCGTGCCCGAAGCTGCAAGTCCTTTCCCTAGCTTGCCCTTTTCACTAAACAGCGTTCGCAGCAGTGAACTGGGGAGAATAACCCGCCCGCGCTTGATGGGCGAGGATGAGTACTTGAATGACTCTTTGTTGAGGCCAGAGAGGGAAAAGAATTTCCCCAACAATGGAATAGAGAGCCTGGTGGATAAGATGAGTAGATGGAAGACCTATGCGCAGGATCACAGAGACGAGCCCAAAATCTTGGGGGCTACAAGCAGACCGACCCGTAGACGCCAGCGCCACGACAGACAGATGGGTCTTGTGTGGGACGATGAGGACTCTGCCGATGATAGCAGCGTGTTGGACTTGGGTGGAAGAGGAGGGGGCAACCCGTTCGCTCATCTGCGTCCCAGATTCGGGCGCATGTTGTAAAAGTGAAAGTAAAATAAAAATGCAACTCACCAAGGCCATGGCGACCGAGCGTGCGTTCGTTCTTTTTTGTTATCTGTGTTTAGTACGATGAGGAGACGAGCCGTGCTAGGCGGAGCGGTGGTGTATCCGGAGGGTCCTCCTCCTTCTTACGAGAGCGTGATGCAGCAACAGGCGGCGATGCTACAGCCCCCACTGGAGGCTCCCTTCGTACCCCCGCGGTACCTGGCGCCTACGGAAGGGAGAAACAGCATTCGTTACTCGGAGCTGTCGCCTCTGTACGATACCACCAAGTTGTATCTGGTGGACAACAAGTCGGCGGACATTGCCTCCCTGAACTATCAGAACGACCACAGCAACTTCCTGACCACGGTGGTGCAGAACAATGACTTTACCCCCACGGAGGCTAGCACCCAGACCATCAACTTTGACGAGCGGTCGCGATGGGGCGGTCAGCTGAAGACCATCATGCACACCAACATGCCCAACGTGAACGAGTACATGTTCAGCAACAAGTTCAAGGCGAGGGTGATGGTGTCCAGAAAAGCTCCTGAAGGTGTTATAGTAAATGACACCTATGATCATAAAGAGGATATCTTAAAGTATGAGTGGTTTGAGTTCACTTTACCAGAAGGCAACTTCTCAGCCACCATGACCATTGACCTGATGAACAATGCCATCATTGACAACTACCTGGAAATTGGCAGACAAAATGGAGTGCTGGAAAGTGACATTGGTGTTAAGTTTGACACTAGAAACTTTAGGCTCGGGTGGGACCCCGAAACTAAGTTGATTATGCCAGGAGTCTACACTTATGAGGCATTCCATCCTGACATTGTATTGCTGCCTGGTTGCGGGGTAGACTTTACTGAAAGCCGACTTAGCAACTTGCTTGGCATCAGGAAAAGACATCCATTCCAGGAGGGTTTCAAAATCATGTATGAAGATCTTGAAGGGGGTAATATTCCTGCCCTTTTGGATGTCACTGCCTATGAGGAAAGCAAAAAGGATACCACTACTGAAACAACCACACTGGCTGTTGCAGAGGAAACTAGTGAAGATAATAATATAACTAGAGGAGATACTTATATAACTGAAAAACAAAAACGTGAAGCTGCAGCTGCTGAAGTTAAAAAAGAGTTAAAGATCCAACCTCTAGAAAAAGACAGCAAGAGTAGAAGCTACAATGTCTTGGAAGACAAAATCAACACGGCCTACCGCAGCTGGTACCTGTCCTACAATTACGGTACCCCGAGAAAGGAATAAGGTCTTGGACACTGCTTACCACTTCAGATGTCACCTGTGGGGCAGAGCAGGTCTACTGGTCGCTCCCTGACATGATGCAAGACCCAGTCACCTTCCGCTCCACAAGACAAGTCAACAACTACCCAGTGGTGGGTGCAGAGCTTATGCCCGTCTTCTCAAAGAGTTTCTACAATGAGCAAGCCGTGTACTCTCAGCAGCTCCGACAGGCCACTTCGCTCACGCACGTCTTCAACCGCTTCCCTGAGAACCAGATCCTCATCCGCCCGCCGGCGCCCACAATTACCACCGTCAGTGAAAACGTTCCTGCTCTCACAGATCACGGGACCCTGCCGTTACGCAGCAGTATCCGGGGAGTCCAGCGCGTGACCGTTACTGACGCCAGACGCCGCACCTGTCCCTACGTTTACAAGGCCCTGGGCATAGTCGCGCCGCGCGTTCTTTCAAGCCGCACTTTCTAAAAAAATGTCCATTCTCATCTCGCCCAGTAATAATACCGGTTGGGGACTGTATGCGCCCACCAAGATGTATGGAGGCGCCCGCATACGCTCTACCCAGCACCCTGTGCGCGTTCGCGGTCATTTCCGCGCTCCATGGGGCGCACTCAAGGGTCGTACCCGCACTCGGACCACGGTCGATGATGTGATCGACCAGGTGGTCGCCGATGCTCGTAATTATACTCCTACTGCGCCTACATCTACTGTGGATGCAGTTATTGACAGTGTGGTGGCAGACGCCCGCGCCTATGCTCGCCGGAAGAGCCGAAGGAGGCGCATTGCCAGGCGCCACAGGGCTACTACCGCCATGCGAGCTGCAAAAGCTATTCTGCGGAGGGCCAAACGTGTGGGGCGAAGAGCCATGCTTAGAGCGGCCAGACGCGCGGCTTTAGGTGCCAGCAGCGGCAGGTCCCGCAGGCGCGCGGCCACGGCGGCAGCAGCGGCCATTGCCAACATGGCCCAACCGCGAAGAGGCAATGTGTACTGGGTGCGTGATGCCACTACCGGCCAGCGCGTGCCCGTGCGCACCCGCCCCCCTCGCACTTAGAAGATACTGAGCAGTCTCCGATGTTGTGTCCCAGCGGCAAGTATGTCCAAGCGCAAATACAAGGAAGAGATGCTCCAGGTCATCGCGCCTGAAATCTACGGTCCACCGGTGAAGGATGAAAAAAAGCCCCGCAAAATCAAGCGGGTCAAAAATAACAAAAAGGAAGAAGATGACGATGATGGGCTGGTGGAGTTTGTGCGCGAGTTCGCCCCAAGACGGCGCGTGCAGTGGCGCGGGCGCAAAGTGCGTCAAGTGCTCAGACCCGGAACCACTGTGGTTTTTACACCTGGCGAGCGTTCCAGCACTACTTTTAAACGGTCCTATGATGAGGTGTACGGGGATGACGATATTCTTGAGCAGGCGGCAGACCGCCTTGATGAGTTTGCTTATGGCAAGCGCACTAGATCCAGTCCCAAAGAGGAGGCTGTGTCCATTCCCTTGGATCATGGAAATCCCACCCCCAGCCTCAAACCAGTCACCTTGCAGCAAGTGCTGCCCGTGCCTGCGCGGAGAGGCGTAAAGCGCGAGGGTGAGGACCTATATCCTACCATGCAGCTAATGGTGCCCAAGCGCCAGAGGCTAGAAGACGTACTGGAGAAAATGAAAGTGGATCCCGATATCCAGCCTGAGGTCAAAGTAAGACCTATCAAGGAAGTGGCGCCAGGTTTGGGAGTACAAACCTTCGACATCAAGATTCCCACCGAGTCCATGGAAGTGCAGACCGAACCTGCAAAACCCACAACCACCTCAATTGAGGTGCAAACGGAACCCTGGACGCCCGCGCCCGTTGTCGCCCCCAGCACCACTCGAAGATCACGACGAAAGTACGGCCCAGCAAGTCTTCTAATGCCCAACTATGCTCTGCACCCATCCATCATTCCCACTCCGGGTTACAGAGGCACTCGCTACTATCGAAACCGGAGCAACACCTCTCGCCGCCGCAAACCACCTGCAAGTCGCACTCGCAGTCGCCGCCGCCGCAACACTGCCAGCAAAGTGACTCCCGCCGCCCTGGTGCGGAGAGTGTACCGCGATGGTCGCGCTGAACCTCTGACGCTGCCGCGCGCGCGCTACCATCCAAGCCCACTTAATGACTGTTGACGCTGCCTCCTTGCAGATATGGCCCTCACTTGCCGCCTTCGCGTCCCCATTACTGGCTACCGAGGAAGAAACTCGCGCCGTAGAAGGATGTTGGGGCGAGGGATGCGCCGCCACAGACGAAGGCGCGCTATCAGCAGACGATCCATCATCGCCGCAGCGATCGGGGCGATACCAGGCATAGCTTCCGTGGCGGTTCAGGCCTCGCAGCGCCACTAACATTGGAAAAAACTTATAAATAAAAAATAGAATGGACTCTGACGCTCCTGGTCCTGTGACTATGTTTTTGTAGAGATGGAAGACATCAATTTTTCATCCCTGGCTCCGCGACACGGCACGAGGCCGTACATGGGCACCTGGAGCGACATCGGCACGAGCCAACTGAACGGGGGCGCCTTCAATTGGAGCAGTATCTGGAGCGGGCTTAAAAATTTTGGCTCGACCGTAAAAACCTATGGGAACAAAGCTTGGAACAGCAGCACAGGGCAGGCTCTGAGAAATAAGCTTAAGGAACAAAACTTCCAACAGAAGGTGGTCGATGGGATCGCCTCTGGTATTAACGGCGTAGTGGATTTGGCCAACCAGGCTGTACAAAAACAGATAAACAGCCGCCTGGACCCGCCGCCCGCAACCCCTGGTGAAATGGAAGTGGAGGAAGAACTTCCTCCGCTGGAAAAGCGGGGCGACAAGCGTCCGCGACCCGAGCTGGAGCAGACGCTGGTGACGCGCGCAGACGAGCCCCCTTCATACGAGGAGGCAGTAAAGCTCGGAATGCCCACTACCAGGCCTGTAGCTCACATGGCTACCGGGGTAATGAAACCTTCTCAGACACATCGACCCGCCACCTTGGACTTGCCTCCTCCCCCTGCTTCTGCGGCACCTGTTCCCAAACCTGTCGCTACCAGAAAGCCCACCGCCGTACAGCCCGTCGCCGTAGCCAGACCGCGTCCTGGGGGCACACCGCGCCCGAAAGCAAACTGGCAAAGTACTCTGAACAGCATCGTGGGTCTGGGCGTGCAGAGTGTAAAGCGCCGTCGCTGCTATTAATTAAATATGGAGTAGCGCTAACTTGCTTGTCTGTGTGTATGTATCATCACCACGCCGCCGCAGCAGAGGAGAAAGGAAGAGGTCGCGCGCCGAGGCTGAGTTGCTTTCAAGATGGCCACCCCATCGATGATGCCCCAATGGGCATACATGCACATCGCCGGACAGGATGCTTCGGAGTACCTGAGTCCGGGTCTGGTGCAGTTCGCCCGTGCAACAGACACCTACTTCAGTATGGGGAACAAGTTTAGAAACCCCACAGTGGCGCCCACCCACGATGTGACCACCGACCGTAGCCAGCGACTGATGCTGCGCTTCGTGCCCGTTGACCGGGAGGACAACACT-CTTACAAAGTGCGGTACACCCTCGCCGTGGGCGACAACAGAGTGCTTGACATGGCCAGCACATTCTTTGACATTAGGGGGGTGCTTGATAGAGGTCCTAGCTTCAAGCCATATTCCGGCACAGCTTACAATTCACTGGCTCCTAAGCGCGCCTACCATCTCAGTGGATAGTTACAACGGGAGAAGACAATGCCACCACATACACATTTGGCATTGCTTCCACGAAGGGAGACAATATTACTAAGGAAGGTTTAGAAATTGGGAAAGACATTACTGCAGACAACAAGCCCATTTATGCCGATAAAACATATCAGCCAGAGCCTCAAGTTGGAGAAGAATCATGGACTGATATTGATGGAACAAATGAAAAATTTGGAGGTAGAGCTCTTAAACCAGCTACTAAAATGAAGCCATGCTACGGGTCTTTTGCAAGACCTACAAACATAAAAGGGGGCCAAGCTAAAAACAGAAAAGTAACACCAACCGAAGGAGATGTTGAAGCTGAGGAGCCAGATATTGATATGGAATTTTTTGATGGTAGAGAAGCTGCTGACGCTTTTTCGCCTGAAATTGTGCTTTACACGGAAAATGTCAATTTGGAAACTCCAGACAGCCATGTGGTATACAAGCCAGGAACTTCTGATGGTAACTCTCATGCAAATTTGGGTCAACAAGCCATGCCTAACAGACCCAATTACATTGGCTTCAGGGATAACTTTGTAGGTCTTATGTACTACAACAGTACTGGAAATATGGGAGTTTTGGCCGGCCAAGCATCACAACTGAATGCAGTGGTTGACTTGCAGGACAGAAACACTGAACTGTCATATCAGCTTTTGCTTGATTCTCTGGGAGACAGAAGCAGATACTTCAGCATGTGGAATCAGGCTGTGGACAGCTATGATCCCGATGTTCGTATTATTGAAAATCATGGCGTCGAGGATGAACTGCCTAATTACTGTTTTCCTCTGGATGGCATAGGACCAGGGAACAAATATCAAGGCATTAAACCTAGAGACACTGCATGGGAAAAAGATACTAAAGTTTCTACAGCTAATGAAATAGCCATAGGCAACAATCAGGCTATGGAAATTAATATCCAAGCTAATCTTTGGAGAAGTTTTCTGTACTCCAATGTGGCTTTGTACCTTCCAGATGTTTACAAGTACACGCCAACTAACATTACTCTGCCCGCTAACACCAACACCTATGAGTACATGAACGGGCGAGTGGTTTCCCCATCTCTGGTCGATTCATACATCAACATTGGCGCCAGGTGGTCTCTTGACCCAATGGACAATGTGAATCCATTTAACCACCACCGCAATGCTGGCCTACGCTACCGGTCCATGCTTCTGGGCAATGGCCGTTATGTGCCTTTCCACATACAAGTGCCTCAAAAATTCTTTGCTGTCAAGAACCTACTTCTTCTACCTGGCTCCTACACCTATGAGTGGAACTTCAGAAAGGATGTGAACATGGTCCTGCAAAGTTCCCTTGGAAATGACCTCAGAACAGATGGTGCTACCATAAGTTTCACCAGCATTAACCTCTATGCCACCTTCTTCCCCATGGCTCACAACACCGCTTCAACTCTTGAAGCCATGCTGCGCAACGATACCAATGATCAGTCATTCAACGACTACCTCTCTGCAGCTAACATGCTTTACCCCATCCCTGCCAATGCAACCAACATTCCAATTTCCATCCCATCTCGCAACTGGGCAGCCTTCAGGGGCTGGTCCTTCACCAGACTCAAAACCAAGGAGACTCCATCTCTTGGATCAGGGTTCGATCCCTACTTCGTTTATTCTGGATCTATTCCCTACCTGGATGGCACTTTTTACCTTAACCACACTTTCAAGAAGGTCTCCATCATGTTTGACTCCTCAGTCAGCTGGCCTGGCAATGACAGGCTGTTGTCTCCAAATGAGTTTGAAATCAAGCGCACTGTGGATGGGGAAGGATACAATGTGGCCCAATGCAACATGACCAAAGACTGGTTCCTGGTTCAGATGCTTGCCAACTACAACATTGGCTACCAGGGCTTTTACATCCCTGAGGGATACAAGGATCGCATGTACTCCTTTTTCAGAAACTTCCAGCCTATGAGCAGGCAGGTGGTTGATGAGGTTAATTACACTGACTACAAAGCCGTCACCTTACCATATCAACACAACAACTCTGGCTTTGTAGGATACCTTGCGCCTACTATGAGACAAGGGGAACCTTACCCAGCCAATTATCCATACCCGCTCATCGGAA-CTATGCCGTTAAAAGTGTTACCCAAAAAAAGTTCCTGTGCGACAGGACCATGTGGCGCATACCGTTCTCCAGCAACTTCATGTCCATGGGAGCCCTTACGGACCTGGGACAGAACCTGCTCTATGCCAACTCGGCCCATGCGCTGGACATGACTTTTGAGGTGGATCCCATGGATGAGCCCACCCTGCTTTATCTTCTTTTCGAAGTCTTCGACGTGGTCAGAGTGCACCAGCCACACCGCGGCGTCATCGAGGCCGTCTACCTGCGCACACCGTTCTCGGCCGGCAACGCCACCAAAGAAGCCTCTTGCTTCTTGCAAGCAGCAGCTGCAGTGTCATGGGTCCGGAAACGGCTCCAGCGAGCAAGAGCTCAAAGCCATCGTCCGAGACCTGGGTTGCGGACCCTATTTCCTGGGAACATTTGACAAGCGTTTCCCGGGGTTCATGGCCCCCGACAAGCTCGCCTGCGCCATAGTCAACACTGCCGGACGCGAGACGGGGGGAGAGCACTGGCTGGCTTTTGGTTGGAACCCGCGCTCCAACACCTGCTACCTTTTTGATCCTTTTGGGTTCTCGGATGAGCGACTCAAACAGATTTACCAGTTTGAGTACGAGGGGCTCCTGCGCCGCAGTGCCCTTGCTACCAAAGACCGCTGCATCACCCTGGAAAAGTCCACCCAGAGCGTGCAGGGCCCACGCTCAGCCGCCTGTGGACTTTTTTGCTGTATGTTCCTTCATGCCTTTGTGCACTGGCCCGACCGCCCCATGAACGGAAACCCCACCATGAAGTTGCTGACTGGGGTGCCCAACAGCATGCTCCAATCTCCCCAAGTGCAGCCCACCCTGCGCCGCAACCAGGAGGCGCTATATCGCTTCCTAAACACCCACTCATCTTACTTTCGTTCTCACCGCGCACGCATCGAAAGGGCCACCGCGTTTGACCGTATGGATATGCAATAAGTCATGTAAAACCGTGTTCAATAAAAAGCACTTTATTTTTACATGCACTAAGGCTCTCGTTTTTTACTCATTCGTTTTCATTATTCACTCAGAAATCAAATGGGTTCTGGCGGGAGTCAAAGTGACCCGCGGGCAGGGATACGTTGCGGAACTGTAACCTGTTCTGCCACTTGAACTCGGGGATCACCAACTTGGGAACTGGAATCTCGGGAAAGGTGTCTTGCCACAACTTTCTGGTCAGCTGCAGGGCGCCAAGTAGGTCAGGAGCAGAGATCTTGAAATCACAGTTGGGACCGGCATTCTGGACACGGGAGTTGCGGTACACTGGGTTGCAACACTGGAACACCATCAAGGCTGGGTGTCTCACGCTTGCCAGCACGGTCGGGTCACTGATGGAGTCACATCCAAGTCTTCAGCATTGGCCATCCCAAAGGGGGTCATCTTACAGGTCTGCCTGCCCATCACGGGAGCGCAGCCTGGCTTGTGGTTGCAATCGCAATGAATGGGGATCAGCATCATCCTGGCTTGGTCGGGGGTTATCCCTGGGTACACGGCCTTCATAAAGGCTTCGTACTGCTTGAAAGCTTCCTGAGCCTTACTTCCCTCGGTATAGAACATCCCACAGGACTTGCTGGAAAATTGATTAGTAGCACAGTTGGCATCATTTACACAGCAGCGGGCATCGTTGTTGGCCAACTGGACCACATTTCTGCCCCAGCGGTTCTGGGTGATCTTGGCTCTGTCTGGGTTCTCCTTCATAGCGCGCTGTCCGTTCTCGCTCGCCACATCCATCTCGATAATGTGGTCCTTCTGAATCATGATAGTGCCATGCAGGCATTTCACCTTGCCTTCATAATCGGTGCATCCATGAGCCCACAGAGCGCACCCGGTGCACTCCCAACTATTGTGGGCGATCTCAGAATAAGAATGTACCAATCCCTGCATGAATCTTCCCATCATCGCTGTCAGGGTCTTCATGCTACTAAATGTCAGCGGGATGCCACGGTGCTCCTCGTTCACATACTGGTGGCAGATACGCTTGTACTGCTCGTGCTGCTCTGGCATCAGCTTGAAAGAGGTTCTCAGGTCATTATCCAGCCTGTACCTTTCCATTAGCACAGCCATCACTTCCATGCCCTTCTCCCAGGCAGATACCAGGGGCAAGCTCAAAGGATTCCTAACAGCAATAGAAGTAGCTCCTTTAGCTATAGGGTCATTCTTGTCGATCTTCTCAACACTTCTCTTGCCATCCTTCTCAATGATGCGCACCGGGGGGTAGCTGAAGCCCACGGCCACCAACTGAGCCTGTTCTCTTTCTTCTTCGCTGTCGTGGCCGATGTCTTGCAGAGGGACATGCTTGGTCTTTCTGGGCTTCTTCTTGGGAGGGATCGGGGGAGGACTGTTGCTCCGTTCCGGAGACAGGGATGACCGCGAAGTTTCGCTTACCAGTACCACCTGGCTCTCGATAGAAGAATCGGACCCCACGCGACGGTAGGTGTTCCTCTTCGGGGGCAGAGGTGGAGGCGACTGAGATGGGCTGCGGTCTGGCCTTGGAAGCGGATGGCTGGCAGAGCCCATTCCGCGTTCGGGGGTGTGCTCCCGTTGGCGGTCGCTTGACTGATTTCCTCCGCGGCTGGCCATTGTGTTCTCCTAGGCAGAGAAACAACAGACATGGAAACTCAGCCATCACTGCCAACATCGCTGCAAGCGCCATCACACCTCGCCCCCAGCAGCGACGAGGAGGAGAGCTTAACCACCCCACCACCCAGTCCAGCTACCACCACCTCTACCCTCGATGATGAGGAGGAGGAGGTCGACGCAGCCCAGGAGATGCAGGCGCAGGATAATGTGAAAGCGGAAGAGATTGAGGCAGATGTCGAGCAGGACCCGGGCTATGTGACACCGGCGGAGCACGAGGAGGAGCTGAAACGTTTTCTAGACAGAGAGGATGACGACCGCCCAGAGCATCAAGCAGATGGCGATCACCAGGAGGCTGGCATCGGGGATCAAGTTGCCGACTACCTCACCGGGCTTGGGGGGGAAGACGTGCTCCTCAAACATCTAGCAAGGCAGTCGAACATAGTTAAAGACGCACTACTCGACCTCACCGAAGTGCCCATCAGTGTGGAAGAGCTTAGCCGCGCCTACGAGCTGAACCTCTTTTCGCCTCACATACCCCCCAAGCGGCAGCCAAACGGCACCTGCGAGGCCAACCCTCGACTGAACTTCTATCCAGCTTTTACTGTCCCCGAAGTGCTGGCCACCTACCACATCTTTTTTAAGAACCAAAAGATTCCAGTCTCCTGCCGCGCCAACCGCACCCGCGCCGATGCCCTTCTCAACTTGGGTCCGGGAGCTCGCTTACCTGATATAGCTTCCTTGGAAGAGGTTCCAAAAATCTTTGAGGGTCTGGGAAGTGATGAGACTCGGGCCGCAAATGCTCTGCAACAGGGAGAGAATGGCATGGATGAACATCACAGCGCTTTAGTGGAACTGGAGGGTGACAATGCCCGGCTTGCAGTGCTCAAGCGCAGTATCGTGGTCACCCATTTTGCCTACCCCGCTGTTAACCTGCCCCCCAAAGTTATGAGCGCTGTTATGGACCATCTGCTCATCAAACGAGCAAGACCCCTTTCAGAAAACCAGAACATGCAGGATCCAGACGCCTCGGACGAGGGCAAGCCGGTAGTCAGTGACGAGCAGCTATCTCGCTGGCTGGGTACCAACTCCCCCCGAGATTTGGAAGAGAGGCGCAAGCTTATGATGGCTGTAGTGCTAGTAACTGTGGAGCTGGAGTGTCTGCGCCGCTTTTTCACCGACCCTGAGACCCTGCGCAAGCTAGAGGAGAACCTGCACTACACCTTCGGCTTCGTGCGGCAGGCATGCAAGATCTCCAACGTGGAGCTTACCAACCTGGTTTCTTACATGGGCATTTTGCATGAGAACCGGCTAGGGCAGAGCGTCCTGCACACCACCCTTAAAGGGGAGGCCCGCCGTGACTACATCCGAGACTGTGTCTACCTTTACCTCTGTCATACCTGGCAGACTGGCATGGGTGTGTGGCAACAGTGTTTGGAAGAGCAGAACCTAAAAGAGCTGGACAAGCTCTTGCAGAGATCCCTCAAAGCCATGTGGACAGGTTTTGATGAGCGCACCGTCGCCTCGGACCTGGCAGACATCATCTTCCCCGAGCGTCTCAGGGTTACTCTGCGAAACGGCCTGCCAGACTTTATGAGCCAGAGCATGCTTAACAACTTTCGCTCTTTCATCCTGGAACGCTCCGGTATCCTGCCTGCCACCTGCTGTGCGCTGCCCTCCGACTTTGTGCCTCTCACCTACCGCGAGTGCCCACCGCCGCTATGGAGCCACTGCTACCTGTTCCGCCTGGCCAACTACCTCTCCTACCACTCGGATGTTATAGAGGATGTGAGCGGAGACGGTCTGCTGGAATGCCACTGCCGCTGCAATCTTTGCACACCCCACCGCTCCCTTGCCTGCAACCCCCAGTTGCTGAGCGAGACCCAGATCATCGGCACCTTCGAGTTGCAGGGTCCCAGCAGTGAAGGCGAGGGGTCTTCTCCGGGGCACAGTCTGAAACTGACACCGGGGCTGTGGACCTCCGCCTACCTGCGCAAGTTTCATCCCGAGGTTA-CCACCCCTATGAGATCAGGTTCTATGAGGACCAGTCACATCCTCCCAAAGTCGAGCTCTCAGCCTGCGTCATCACCCAGGGAGCAATTCTGGCCCAATTGCAAGCCATCCAAAAATCCCGCCAAGAATTTCTACTGAAAAAGGGAAGCGGGGTCTACCTTGACCCCCAGACCGGTGAGGAGCTCAACACAAGGTTCCCCCAGGATGTCCCATCGCCGAGGAAGCAAGAAGCTGAAGGTGCAGCTGACGCCCCCAGAGGATATGGAGGAAGACTGGGACAGTCAGGCAGAGGAGGAGATGGAAGATTGGGACAGCCAGGCAGAGGAGGTGGACAGCCTGGAGGAAGACAGTTTGGAGGAGGAAGACGAGGAGGCAGAGGAGGTGGAAGAAGCAACCGCCGCCAAACAGTTGTCATCGGCGGCGGAAACAAGCAAGTCCCCAGACAGCAGCACGGCTACCATCTCCGCTCCGGGTCGGGGGGTCCAGCGGCGGCCCAACAGTAGATGGGACGAGACCGGGCGATTCCCAAACCCGACCACCGCTTCCAAGACCGGTAAGAAGGAGCGACAGGGATACAAGTCCTGGCGTGGACACAAAAACGCTATCATCTCCTGCTTGCATGAATGCGGGGGCAACATATCCTTCACCCGGCGATACCTGCTCTTCCACCACGGTGTGAACTTCCCCCGCAATATCTTGCATTACTACCGTCACCTCCACAGCCCCTACTGCAGTCAGCAAGTCCCGGCAACCCCGACAGAAAAAGACAGCAGCGACAACGGTGACCAGAAAACCAGCAGTTAGAAAATCTACAACAAGTGCAGCAGGAGGAGGACTGAGGATCACAGCGAACGAGCCAGCGCAGACCAGAGAGCTGAGGAACCGGATCTTTCCAACCCTCTATGCCATCTTCCAGCAGAGTCGGGGGCAAGAGCAGGAATTGAAAGTAAAAAACCGATCTCTGCGCTCGCTCACCAGAAGTTGTTTGTATCACAAGAGCGAAGACCAACTTCAGCGCACTCTCGAGGACGCCGAGGCTCTCTTCAACAAGTACTGCGCGCTGACTCTTAAAGAGTAGCCCTTGCCCGCGCTTATTCGAAAACGGCGGGAATCACGTCACCATTGGCACCTGTCCTTTGCCCTAGTCATGAGTAAAGAGATTCCCACGCCTTACATGTGGAGCTATCAGCCCCAAATGGGGTTGGCAGCAGGCGCCTCCCAGGACTACTCCACCCGCATGAATTGGCTTAGCGCCGGGCCCTCAATGATATCACGGGTTAATGATATACGAGCTTATCGAAACCAGTTACTCCTAGAACAGTCAGCTCTCACCACCACACCCCGCCAACACCTTAATCCCCGAAATTGGCCCGCCGCCCTGGTGTACCAGGAAACTCCCGCTCCCACCACCGTACTACTTCCTCGAGACGCCCAGGCCGAAGTTCAGATGACTAACGCAGGTGTACAGCTGGCGGGCGGTTCCGCCCTATGTCGTCACCGACCTCAACAGAGTATAAAACGCCTGGTGATCAGAGGCCGAGGTATCCAGCTCAACGACGAGTCGGTTAGCTCTTCGCTTGGTCTGCGACCAGACGGAGTCTTCCAGATCGCCGGCTGTGGGAGATCTTCCTTCACCCCTCGTCAGGCTGTACTGACTTTGGAGAGTTCGTCCTCGCAGCCACGCTCGGGCGGCATCGGAACTCTCCAGTTCGTGGAGGAGTTTACTCCCTCTGTCTACTTCAACCCCTTCTCCGGCTCTCCTGGCCAGTACCCAGACGAGTTCATACCGAACTTCGACGCAATCAGCGAGTCAGTGGATGGCTATGATTGATGTCTAATGGTGGCGCGGCTGAGCTAGCTCGACTGCGACACCTAGACCACTGCCGCCGCTTTCGCTGCTTCGCCCGGGAACTCACCGAGTTCATCTACTTCGAACTCCCCGAGGAGCACCCTCAGGGTCCGGCCCACGGAGTGCGGATTACCATCGAAGGGGGAATAGACTCTCGCCTGCATCGAATCTTCTCCCAGCGACCCGTGCTGATTGAGCGCGACCAGGGAAATACAACCATCTCCATTTACTGCATCTGTAACCACCCCGGATTGCATGAAAGCCTTTGCTGTCTTGTTTGTGCTGAGTTTAATAAAAACTGAGTTAAGACCCTCCTACGGACTACCGCTTCTTCAATCAGGACTTTACAACACCAACCAGATCTTCCAGAAGACCCAGACCCTTCCTCCTCTGATCCAGGACTCTAACTCTACCCTACCAGCACCATCCACTACTAACCTTCCCTCCGATCTCATCTGCAACACCGCCTTTCACGAAGCCTTCTTTCTGCCAATACTACCACTCCCAAAACCGGAGGTGAGCTCCGCGGTCTCCCTACTGACGACCCCTGGGTGGTAGCGGGTTTTGTAACGTTAGGAGTAGTTGCGGGTGGGCTTGTGCTAATCCTTTGCTACCTATACATACCTTGCTGTGCATATTTAGTCATATTGCGCTGTTGGTTTAAAAAATGGGGGCCATATTAGTCGTGCTTGCTTTACTTTCGCTTTTGGGTCTGGGCTCTGCTAATCTCAATCCTCTTGATCACGATCCATGTCTAGACTTCGACCCAGAAAACTGCACACTTACTTTTGCACCCGACACAAGCCGTCTCTGTGGAGTTCTTATTAAGTGCGGATGGGACTGCAGGTCCGTTGAAATTACACATAATAATAAAACATGGAACAATACCTTATCCACCACATGGGAGCCAGGAGTTCCCGAGTGGTATACTGTCTCTGTCCGAGGTCCTGACGGTTCCATCCGCATTAGTAACAACACTTTTATTTTTTCTGAAATGTGCGATCTGGCCATGTTCATGAGCAGACAGTATGACCTATGGCCTCCCAGCAAAGAGAACATTGTGGCATTTTCCATTGCTTATTGCTTGGTAACATGCATCATCACTGCTATCATTTGTGTGTGCATACACTTGCTTATAGTTATTCGCCCTAGACAAAGCAATAAGGAAAAAGAGAAAATGCCTTAACCTTTTTACTCATACCTTTTCTTTACAGCATGGCTTTTGTTACAGCTCTAATTATTGCCAACATTGTCACTGTCGCTCACGGGCAAACAATTATCCATATTACCTTAGGACATAATCACACCCTTGTAGGGCAATTACTTCAGAGGTTATTTGGACCAAACTTGGAAGTGTTGATTATTTTGATATAATTTGCAACAAAACTAAACCAATATTTGTAATCTGTAACAGACAAAATCTCACGTTAATTAATGTTAGCAAAATTTATAACGGTTACTATTATGGTTATGACAGATCCAGTAGTCAATATAAAAATTACTTAGTTCGCATAACTCAGCCCAAATTAACAGTGCCCACTATGACAATAATTAAAATGGCTAATAAAGCATTAGAAAATTTTACATCACCAACAACGCCCAATGAAAAAAACATTCCAAATTCAATGATTGCAATTATTGCGGCGGTGGCATTGGGAATGGCACTAATAATAATATGCATGTTCCTATATGCTTGTTGCTATAAAAAGTTTCAACATAAACAGATCCACTACTAAATTTTAACATTTAATTTTTTATACAGATGTTTTCCACTACAATTTTTATCATTACTAGCCTTGCAGCTGTAACTTATGGCCGTTCACACCTAACTGTACCTGTTGGCTCAACATGTACACTACAAGGACCCCAACAAGGCTATGTCACTTGGTGGAGAATATATGATAATGGAGGGTTCGCTAGACCATGTGATCAGCCTGGTACAAAATTTTCATGCAACGGAAGAGACTTGACCATAATTAACATAACATCAAATGAGCAAGGCTTCTATTATGGAACCAACTATAAAGATAGTTTAGATTACAACATTATTGTAGTGCCAGCCACCACTTCTGCTCCCCGCAAAACCACTTTCTCTAGCAGCAGTGCCAAAGCAAGCACAATTCCTAAAACAGCTTCTGCTATGTTAAAGCTTCAAAAAATCGCTTTAAATAATTCCACAGCCGCTCC-CAAACAATTCCTAAATCAACAATTGGCATCATTACTGCCGTGGTAGTGGGATTAATTATTATATTTTTGTGCATAATGTACTATGCCTGCTGCTATAGAAAACATGAACAAAAAGGTGATGCATTACTAAATTTTGACATTTAATTTTTTATAGAATTATGATATTGTTTCAATCAAATACCACTAACACTATCAATGTGCAGACTACTTTAAATCATGACATGGAAAACCACACTACCTCCTATGCATACACAAACATTCAGCCTAAATACGCTATGCAATAGAAATTCTAAAAGACGTCCCATCTATTCTCCTATGATTAGTCGTCCCCATATGGCTTTGAATGAAATCTAAGATCTTTTTTTTTTTCTCTTACAGTATGGTGAACACCAATCATGATCCCTAGAAATTTCTTCTTCACCATACTCATCTGTGCTTTCAATGTCTGTGCTACTTTCACAGCAGTAGCCACTGCAAGCCCAGACTGTATAGGACCATTTGCTTCCTATGCACTTTTTGCCTTCGTTACTTGCATCTGCGTGTGTAGCATAGTCTGCCTGGTTATTAATTTTTTCCAACTGGTAGACTGGATCTTTGTACGAATTGCCTACCTACGTCACCATCCCGAATACCGCAATCAAAATGTTGCGGCACTTCTTAGGCTTATTTAAAACCATGCAGGCTATGCTACCAGTCATTTTAATTCTGCTACTACCCTGCATTGCCCTAGCTTCCACCGCCACTCGCGCTACACCTGAACAACTTAGAAAATGCAAATTTCAACAACCATGGTCATTTCTTGATTGCTACCATGAAAAATCTGATTTCCCCACATACTGGATAGTGATTGTTGGAATAATTAACATACTTTCATGTACCTTTTTCTCAATCACAATATACCCCACATTTAATTTTGGGTGGAATTCTCCCAATGCACTGGGTTACCCACAAGAACCAGATGAACATATCCCACTACAACACATACAACAACCACTAGCACTGGTAGAGTATGAAAATGAGCCACAACCTTCACTACCTCCTGCCATTAGTTACTTCAACCTAACCGGCGGAGATGACTGAAATACTCACCACCTCCAATTCCGCCGAGGATCTGCTTGATATGGACGGCCGCGTCTCAGAACAGCGACTCGCCCAACTACGCATCCGCCAGCAGCAGGAACGCGTGACCAAAGAGCTCAGAGATGTCATCCAAATTCACCAATGCAAAAAAGGCATATTTTGCTTGGTAAAACAAGCCAAGATATCCTACGAGATCACCGCTACTGACCATCGCCTCTCTTACGAACTTGGCCCCCAACGACAAAAATTTACATGCATGGTGGGAATCACCC-CTATGTTATCACTCAGCAAAGTGGAGATACTAAGGGGTGCATTCACTGCTCTTGCGATTCCATCGAGTGCACCTACACCCTGCTAAAGACCCTATGCGGCCTAAGAGACCTGCTACCCATGAATTAAAAATTAATAAAAAATCACTTACTTGAAATCAGCAATAAGGTCTCTGTTGAAATTTTCTCCCAGCAGCACCTCACTTCCCTCTTCCCAACTCTGGTATTCTAAACCCCGTTCAGCGGCATACTTTCTCCATACTTTAAAGGGGATGTCAAATTTTAACTCCTGTCCTGTACCCACAATCTTCATGTCTTTCTTCCCAGATGACCAAGAGAGTCCGGCTCAGTGATTCCTTCAACCCTTCT-ACCCCTATGAAGATGAAAGCACCTCCCAACACCCCTTTATAAACCCAGGGTTTATTTCCCCAAATGGCTTTACACAAAGCCCAGACGGAGTTCTTACTTTAAAATGTTTAACCCCACTAACAACCACAGGCGGGTCTCTACAGTTAAAAGTGGGAGGGGGTCTTACAATAGATGACACCGACGGTTTTTTGAAAGAAAACATAAGTGCCACCACACCTTAGAAACAAATGAAAACAAACTTTGTGCCAAATTGGGAGAAGGACTTACATTCAATTCCAACAACATTTGCATTAATGACAATATTAACCTTGGACAGGAGTTAACCCCACCAGAGCCAACTGTCAAATAATGGCCTCCAGTGAATCTAATGATTGCAAATTAATTCTAA-CAC-TATAAAACTGGAGCCCTCGTCACTGCATTTGTTTATGTTATAGGAGTATCTAACGATTTTAATATGCTAACTACACATAAAAATATAAATTTCACTGCAGAGCTGTTTTTTGATTCTACTGGTAATTTATTAACTAGCCTTTCATCCCTAAAAACTCCACTTAATCATAAATCAGGGCAAAACATGGCTACTGGTGCCCTTACTAATGCTAAAGGTTTCATGCCCAGCACAACTGCCTATCCTTTCAATGTTAATTCCAGAGAAAAAGAAAACTACATTTACGGAACTTGTTACTACACAGCTAGTGATCACACTGCTTTTCCCATTGACATATCTGTCATGCTTAACCAAAGAGCATTAAATAATGAGACATCATATTGTATTCGTGTAACTTGGTCCTGGAATACAGGAGTTGCCCCAGAAGTGCAAACCTCTGCTACTACCCTAGTCACCTCTCCATTTACCTTTTACTACATTAGAGAAGACGACTGACAAATAAAGTTTAACTTGTTTATTTAAAATCAATTCATAAAATTCGAGTAGTTATTTTGCCTCCCCCTTCCCATTTAACAGAATACACCAATCTCTCCCCACGCACAGCTTTAAACATTTGGATACCATTACAGATAGACATAGTTTTAGATTCCACATTCCAAACAGTTTCAAAGCGAGCCAATCTGGGGTCAGTGATACATAAAAATGCATTGGGATAGTCTTTTAAAGCGCTTTCACAGTCCAACTGCTGCGGATGCGACTCCGGAGTCTGGATCACGGTCATCTGGAAGAAGAACGATGGGAATCATAATCCGAAAACGGAATCGGGCGATTGTGTCTCATCAAACCCACAAGCAGCCGCTGTCTGCGTCGCTCCGTGCGACTGCTGTTTATAGGATCGGGATCCACAGTGTCCTGAAGCATCATTTTAATAGCCCTTAACATTAACTTTCTGGTGCGGTGCGCGCAGCAACGCATTCTGATTTCACTTAGATTACTACAGTAGGTACAGCACATTATCACAATATTGTTTAATAAACCATAATTAAAAGCGCTCCAGCCAAAACTCATATCAGATATAATCGCCCCTGCATGACCATCATACCAAATTTTAATATAAATTAAATGTCGTTCCCTCAAAAACACACTACCCACATACATAATCTCTTTTGGCATGTGCATATTAACAATCTGTCTGTACCATGGACAACGTTGGTTAATCATGCAACCCAATATAACCTTCCGAAACCACACTGCCAACACCGCTCCCCCAGCCATGCATTGAAGTGAACCCTGCCGATTACAATGACAATGAAGAACCCAATTCTCTCGACCATGAATCACTTGAGAATAAAAAATATCTATAGTAGCACAACAAAGACATAAATGCATGCATCTTTTCATAATTTTTAACTCCTCTGGATTTAAAAACATATCCCAAGGAATGGGAAACTCTTGCAGAACAGTAAAGCTGGCAGAACAAGGAAGACCACGAACACAACTTACACTATGCATAGTCATAGTATCACAATCTGGCAACAGCGGGTGGTCTTCAGTCATAGAAGCTCGGGTTTCATTTTCCTCACATCGTGGTAACTGGGCTCTGGTGTAAGGGTGATGTCTGGCGCATGATGTGGAGCGTGCGCGCAACCTTGTCATAATGGAGTTGCTTCCTGACATTCTCGTATTTTGTATAGCAAAACGCGGCCCTGGCACAACACACTCTTCTTCGTCTTCTATCCTGCCGCTTAGTGTGTTCCGTCTGATAATTCAAGTACAGCCACACTCTTAAGTTGGTCAAAAGAATGCTGGCTTCAGTTGTAATTAAAACTCCATCATATTTAATTGTTCTAAGGAAATCATCCACGGTAGCATATGCAAATCCCAACCAAGCAATGCAACTGGATTGCGTTTCAAGCAGCAGAGGAGAGGGAAGAGACGGAAGAATCATGTTAATTTTTATTCCAAACGATCTCGCAGTACTTCAAATTGTAGATCGCGCAGATGGCATCTATCGCCCCCACTGTGTTGGTGAAAAAGCACAGCTAAATCAAAAGAAATGCGATTTTCAAGGTGCTCAACGGTGGCTTCCAACAAAGCCTCCACGCGCACATCCAAAAACAAAAGAATACCAAAAGAAGGAGCATTTTCTAACTCCTCAAACATCATATTACATTCCTGCACCATTCCCAGATAATTTTCAGCTTTCCAGCCTTCAATTATTCGTGTCAGTTCTTGTGGTAAATCCAAACCACACATTACAAACAGGTCCCGGAGGGCGCCCTCCACCACCATTCTTAAACACACCCTCATAATGACAAAATATCTTGCTCCTGTGTCACCTGTAGCAAATTAAGAATGGCATCATCAATTGACATGCCCTTGGCTCTAAGTTCTTCTCTAAGTTCTAGTTGTAGATACTCTCTCATATTATCACCAAACTGCTTAGCCAGAAGCCCCCCGGGAACAATAGAGGGGA-CGCTACAGTGCAGTACAAGCGCAGACCTCCCCAATTGGCTCCAGCAAAAACAAGATTAGAATAAGCATACTGGCAACCACCAGTAATATCATCAAAGTTGCTGGAAATATAATCAGGCAGAGTTTCTTGTAAGAATTGAATAAAAGAAAAATTTTCCAAAAAAACATTCAAAACCTCTGGGATGCAAATGCAATAGGTTACCGCGCTGCGCTCCAACATTGTTAGTTTTGAATTAGTCTGCAAAATAAAAGAAACAAGCGTCATATCATAGTAGCCTGTCGAACAGGTGGAAAAATCAGTCTTTCCATCACAAGACAAGCCACAGGGTCTCCAGCTCTACCCTCGTAAAACCTGTCATCGTGATTAAACAACAGCACCGAAAGTTCCTCGCGGTGGCCAGCATGAATAATTCTTGATGAAGCATATAATCCAGACATGTTAGCATCAGTTAAAGAGAAAAAACAGCCAACATAGCCTCTGGGTATAATTATGCTTAATCTTAAGTATAGCAAAGCCACCCCTCGCGGATACAAAGTAAAAGGCACAGGAGAATAAAAAATATAATTATTTCTCTGCTGCTGTTCAGGCAACGTCGCCCCCGGTCCCTCTAAATACACATACAAAGCCTCATTAGCCATG-GCTTCCAGGCAAAGTACAGC-CAAGCGCAAAGCACAAGCTCTAAAGAAGCTCTAAAACACTCTCCAACCTCTCCACAATATATACACAAGCCCTAAACTGACGTAATGAGAGTAAAGTGTAAAAAATCCCGCCAAACCCAACACACACCCCGAAACTGCGTCAGCAGGGAAAAGTACAGTTTCACTTCCTCAATCCCAACAAGCGTAAC
gb|KC857700.1|  CGCTTACTGACAGGATATGAGGTAGTTTTGGGCGGATGCAAGTAAAAATTCTCCATTTTCGCGCGAAAACTGAATGAGGAAGTGAATTTCTGAGTCATTTCGCGGTTATGACAGGGTGGAGTATTTGCCGAGGGCCGAGTAGACTTTGACCGTTTACGTGGAGGTTTCGATTACCGTGTTTTTCACCTAAATTTCCGCGTACGGTGTCAAAGTCCTGTGTTTTT-ACTAGGTGTCAGCTGATCGCTAGGGTATTTAAACCTGACGAGTTCCGTCAAGAGGCCACTCTTGAGTGCCAGCGAGAAGAGTTTTCTCCTCCGCGCCGCAAGTCAGTTCTGCGCTTTGAAAATGAGACACCTGCGTTTCCTGCCACAGGAGATTATCTCCAGTGAGACCGGGATCGAAATACTGGAGTTTGTGGTAAAACCCTAATGGGAGACGACCCGGAACCGCCAGTGCAGCCTTTCGATCCACCTACGC-TGCCGATCTGTATGATTTAGAGGTAGACGGGCCTGAGGATCCCAATGAGGAAGCTGTGAATGGGTTTTTTACTGATTCTATGCTGCTAGCTGCCGATGAAGGATTGGACATAAACCCTCCTCCTGAGACCCTTGTTACCCCAGGGGTGGTTGTGGAAAGCGGCAGAGGTGGGAAAAAATTGCCTGATCTGGGAGCAGCTGAAATGGACTTGCGTTGTTATGAAGAGGGTTTTCCTCCGAGTGATGATGAAGATGGGGAAACTGAGCAGTCCATCCATACCGCAGTGAATGAGGGAGTAAAAGCTGCCAGCGATGTTTTTAAGTTGGACTGTCCGGAGCTGCCTGGACATGGCTGTAAGTCTTGTGAATTTCACAGGAATAACACTGGAATGAAAGAACTATTGTGCTCGCTTTGCTATATGAGAATGCACTGCCACTTTATTTACAGTAAGTGTATTTAAGTGAAATTTAAAGGAATAGTGTAGCTGTTTAATAACTGTTGAATGGTAGATTTATGTTTTTTACTTGTGATTTTTTGTAGGTCCTGTGTCTGATGATGAGTCACCTTCTCCTGATTCAACTACCTCACCTCCTGAAATTCAGGCGCCCGCACCTGCAAACGTATGCAAGCCCATTCCTGTAAAGCCTAAGCCTGGGAAACGCCCTGCTGTGGATAAGCTTGAGGACTTGTTGGAGGGTGGGGATGGACCTTGGACCTTAGTACCCGGAAACTACCAAGGCAATAAGTGCCCTGCAGCTGTGTTTATTTAATGTGACGTCATGTAATAAAATTATGTCAGCTGCTGAGTGTTTTATTACTTCTTGGGTGGGGACTTGGATATATAAGTAGGAGCAGATCTGTGTGGTTAGCTCACAGCAACCTGCTGCCATCCATGGAGGTTTGGGCTATCTTGGAAGACCTCAGACAGACTAGGCTACTGCTAGAAAACGCCTCGGACGGAGTCTCTGGCCTTTGGAGATTCTGGTTCGGTGGTGATCTAGCTAGGCTAGTGTTTAGGATAAAACAGGACTACAGCGTAGAATTTGAAAAGTTATTGGACGACAGTCCAGGACTTTTTGAAGCTCTTAACTTGGGTCATCAGGCTCATTTTAAGGAGAAGGTTTTATCAGTTTTAGATTTTTCTACTCCTGGTAGAACTGCTGCTGCTGTAGCTTTTCTTACTTTTATATTGGATAAATGGATCCGCCAAACTCACTTCAGCAAGGGATACGTTTTGGATTTCATAGCAGCAGCTTTGTGGAGAACATGGAAGGCTCGCAGGATGAGGACAATCTTAAATTACTGGCCAGTGCAGCCTCTAGGAGTAGCAGGGATACTGAGACACCCACCGACCATGCCAGCGGTTCTGCAGGAGGAGCAGCAGGAGGACAATCCGAGAGCCGGCCTGGACCCTCCGGTGGAGGAGTAGCTGACCTGTTTCCTGAACTGCGACGGGTGCTTACTAGGTCTACGACCAGTGGACAGAACAGAGGCATTAAGAGGGAGAGGAATCCTAGTGGGAATAATTCAAGAACCGAGTTGGCTTTAAGTTTAATGAGCCGCAGGCGTCCTGAAACTGTTTGGTGGCATGAGGTTCAGAGCGAAGGCAGGGATGAAGTTTCAATATTGCAGGAGAAATATTCACTAGAACAACTTAAGACCTGTTGGTTGGAACCTGAGGATGATTGGGAGGTGGCCATTAGGAATTATGCTAAGATATCTCTGAGGCCTGATAAACAATATAGAATTACTAAGAAGATTAATATTAGAAATGCATGCTACATATCAGGGAATGGGGCAGAGGTTATAATAGATACACAAGATAAAGCAGCTTTTAGATGTTGTATGATGGGTATGTGGCCAGGGGTTGTCGGCATGGAAGCAGTAACACTTATGAATATTAGGTTTAGAGGGGATGGGTATAATGGCATTGTATTTATGGCTAACACTAAGCTGATTCTACATGGTTGTAGCTTTTTTGGGTTTAATAATACGTGTGTAGAAGCTTGGGGGCAAGTTAGTGTGAGGGGTTGTAGTTTTTATGCATGCTGGATTGCAACATCAGGTAGGGTCAAGAGTCAGTTGTCTGTGAAGAAATGCATGTTTGAGAGATGTAATCTTGGCATACTGAATGAAGGTGAAGCAAGGATCCGCCACTGCGCAGCTACAGAAACTGGCTGCTTCATTCTAATAAAGGGAAATGCCAGTGTGAAGCATAATATGATCTGTGGACATTCGGATGAGAGGCCTTATCAGATGCTGACCTGCGCTGGTGGACATTGCAATATTCTTGCTACTGTGCATATCGTTTCACATGCACGCAAGAAATGGCCTGTATTTGAACATAATGTGATTACCAAGTGCACCATGCACATAGGTGGTCGCAGGGGAATGTTTATGCCTTACCAGTGTAACATGAATCATGTGAAGGTAATGTTGGAACCAGATGCCTTTTCCAGAGTGAGCTTAACAGGAATCTTTGATATGAATATTCAACTATGGAAGATCCTGAGATATGATGACACTAAACCGAGGGTGCGCGCATGCGAATGCGGAGGCAAGCATGCTAGATTCCAGCCGGTGTGCGTGGATGTGACTGAAGACCTGAGACCCGATCATTTGGTGCTTGCCTGCACTGGAGCGGAGTTCGGTTCCAGTGGTGAAGAAACTGACTAAAGTGAGTAGTGGGGCAAGATGTGGATGGGGACTTTCAGGTTGGTAAGGTGGACAGATTGGGTAAATTTTGTTAATTTCTGTCTTGCAGCTGCCATGAGTGGAAGCGCTTCTTTTGAGGGGGGAGTATTTAGCCCTTATCTGACGGGCAGGCTCCCACCATGGGCAGGAGTTCGTCAGAATGTCATGGGATCCACTGTGGATGGGAGACCCGTCCAGCCCGCCAATTCCTCAACGCTGACCTATGCCACTTTGAGTTCGTCACCATTGGATGCAGCTGCAGCCGCCGCCGCTACTGCTGCCGCCAACACTATCCTTGGAATGGGCTATTACGGAAGCATCGTTGCCAATTCCAGTTCCTCTAATAACCCTTCAACCCTGGCTGAGGACAAGCTACTTGTTCTGTTGGCTCAGCTCGAGGCCTTCCAACGCTAGGCGAACTGTCTAAGCAGGTGGCCCAGTTGCGTGAGCAAACTGAGTCTGCTGTTGCTACAGCAAAGTCTAAATAAAGATCTCAAATCAATAAATAAAGAAATACTTGTCATAAAAACAAATGAATGTTTATTTGATTTTTCGCGCGCGGTATGCCCTGGACCATCGGTCTCGATCATTGAGAACTCGGTGGATCTTTTCCAGTACCCTGTAAAGGTGGGATTGAATGTTTAGATACATAGGCATTAGTCCGTCTCGGGGGTGGAGATAGCTCCATTGAAGAGCCTCTTGCTCCGGGGTAGTGTTATAAATCACCCAGTCATAGCAAGGTCGGAGTGCATGGTGTTGCACAATATCTTTTAGGAGCAGACTAATTGCAACGGGGAGGCCCTTAGTGTAGGTGTTTACAAATCTATTGAGCTGGGACGGGTGCATCCGGGGTGAAATTATATGCATTTTGGACTGGATCTTGAGGTTGGCAATGTTGCCGCCTAGATCCCGTCTCGGGTTCATATTGTGCAGGACCACTAAGACAGTGTATCCGGTGCACTTGGGAAATTTATCATGCAGCTTAGAGGGAAAAGCATGAAAAAATTTGGAGACGCCTTTGTGACCCCCCAGATTCTCCATGCACTCATCCATAATGATAGCGATGGGGCCGTGGGCAGCGGCACGGGCGAACACGTTCCGGGGGTCTGAAACATCATAGTTATGCTCCTGAGTCAGGTCATCATAAGCCATTTTAATAAACTTTGGGCGGAGGGTGCCAGATTGGGGGATGAAAGTTCCCTCTGGCCCGGGAGCATAGTTCCCCTCACATATTTGCATTTCCCAGGCTTTCAGTTCAGAGGGGGGGATCATGTCCACCTGCGGGGCTATAAAAAATACCGTTTCTGGAGCCGGGGTGATTAACTGGGATGAAAGCAAATTCCTAAGCAGCTGAGACTTGCCGCACCCAGTGGGACCGTAAATGACCCCAATTACGGGTTGCAGATGGTAGTTTAGGGAGCGACAGCTGCCGTCCTCCCGGAGTAGGGGGGCCACTTCGTTCATCATTTCCCTTACATAGATATTTTCCCGCACCAAGTCCGTTAGGAGGCGCTCTCCCCCAAGGGATAGAAGCTCCTGGAGCGAGGAGAAGTTTTTCAGCGGCTTCAGCCCGTCAGCCATGGGCATTTTGGAAAGAGTCTGTTGCAAGAGCTCGAGCCGGTCCCAGAGCTCGGTGATGTGCTCTATGGCATCTCGATCCAGCAGACCTCCTCGTTTCGCGGGTTGGGACGGCTCCTGGAGTAGGGAATCAGACGATGGGCGTCCAGCGCTGCCAGGGTCCGATCCTTCCATGGTCGCAGCGTCCGAGTCAGGGTTGTTTCCGTCACGGTGAATGGGTGCGCGCCTGGTTGGGCGCTTGCGAGGGTGCGCTTCAGACTCATCCTGCTGGTCGAGAACCGCTGCCGATCGGCGCCCTGCATGTCGGCCAGGTAGCAGTTTACCATGAGTTCGTAGTTGAGCGCCTCGGCCGCGTGGCCTTTGGCACGGAGCTTACCTTTGGAAGTTTTATGGCAGGCGGGGCAGTAGATACATTTGAGGGCATACAGCTTGGGCGCGAGGAAAATGGATTCGGGGGAGTATGCATCCGCACCGCAGGAGGCGCAGACGGTTTCGCACTCCACGAGCCAGGTCAGATCCGGCTCATCGGGGTCAAAAACAAGTTTTCCGCCATGTTTTTTGATGCGTTTCTTACCTTTGGTTTCCATGAGGTCGTGTCCCCGCTGGGTGACAAAGAGGCTGTCCGTGTCCCCGTAGACCGACTTTATGGGCCTGTCCTCGAGCGGAGTGCCTCGGTCCTCTTCGTAGAGGAACCCAGCCCACTCTGATACAAAAGCGCGTGTCCAGGCCAGCACAAAGGAGGCCACGTGGGAGGGGTAGCGGTCGTTGTCAACCAGGGGGTCCACCTTCTCTACGGTATGTAACCATGTCCCCCTCCTCCACATCCAAGAATGTGATTGGCTTGTAAGTGTAGGCCACGTGACCAGGGGTCCCCGCCGGGGGGGTATAAAAGGGGGCGGGCCTCTGTTCGTCCTCACTGTCTTCCGGATCGCTGTCCAGGAGCGCCAGCTGTTGGGGTAGGTATTCCCTCTCGAAGGCGGGCATGACCTCTGCACTCAGGTTGTCAGTTTCTAGGAACGAGGAGGATTTGATATTGACAGTACCAGCAGAGATGCCTTTCATAAGACTCTCGTCCATTTGGTCAGAAAACACAATCTTCTTGTTGTCCAGCTTGGTAGCAAATGATCCATAGAGGGCATTGGATAGAAGCTTGGCGATGGAGCGCATGGTTTGGTTCTTTTCCTTGTCCGCGCGCTCCTTGGCGGCGATGTTAAGCTGGACGTACTCGCGCGCCACACATTTCCATTCAGGGAAGATGGTTGTCAGTTCATCCGGAACTATTCTGACTCGCCATCCCCTATTGTGCAGGGTTATCAGATCCACACTGGTGGCCACCTCGCCTCGGAGGGGCTCATTGGTCCAGCAGAGTCGACCTCCTTTTCTTGAACAGAAAGGGGGGAGGGGGTCTAGCATGAGCTCATCAGGGGGGTCCGCATCTATGGTAAATATTCCCGGTAACAAATCTTTGTCAAAATAGCTAATGGTGGTGGGATCATCCAAGGTCATCTGCCATTCTCGAACTGCCAGCGCGCGCTCATAGGGGTTAAGAGCCCAGGGCATGGGGTGGGTGAGCGCGGAGGCATACATGCCACAGATATCGTATACATAGAGGGGCTCTTCGAGGATGCCGATGTAAGTGGGATAACAGCGCCCCCCTCTGATGCTTGCTCGCACATAGTCATAGAGTTCATGTGAGGGGGCGAGAAGACCCGGGCCCAGATTGGTGCGGTTGGGTTTTTCCGCCCTGTAAACGATCTGGCGAAAGATGGCATGGGAATTTGAAGAGATAGTAGGTCTCTGGAATATGTTAAAATGGGCATGAGGTAGGCCTACAGAGTCCCTTATGAAGTGGGCATATGACTCTTGCAGCTTGGCTACCAGCTCGGCGGTGACGAGTACATCCAGGGCACAGTAGTCGAGAGTTTCCTGGATGATGTCATAACGCGGTTGGCTTTTCTTTTCCCACAGCTCGCGGTTGAGAAGGTATTCTTCGCGATCCTTCCAGTACTCTTCGAGGGGAAACCCGTCTTTTTCTGCACGGTAAGAGCCCAACATGTAGAACTGATTGACTGCCTTGTAGGGACAGCATCCCTTCTCCACTGGGAGAGAGTATGCTTGGGCTGCATTGCGCAGCGAGGTATGAGTGAGGGCAAAAGTGTCCCTGACCATGACTTTGAGGAATTGATACTTGAAGTCCATGTCATCACAGGCCCCCTGTTCCCAGAGTTGGAAGTCCACCCGCTTCTTGTAGGCGGGGTTGGGCAAAGCGAAAGTAACATCATTGAAGAGGATCTTGCCGGCCCTGGGCATGAAATTTCGGGTGATTCTGAAAGGCTGAGGGACCTCTGCTCGGTTATTGATAACCTGAGCGGCCAAGACGATCTCATCAAAGCCATTGATGTTGTGCCCCACTATGTACAGTTCTAAGAATCGAGGGGTGCCCCTGCATGAGGCAGCTTCTTGAGTTCTTCAAAAGTGAGATCTGTAGGGTCAGTGAGAGCATAGTGTTCGAGGGCCCATTCGTGCACGTGAGGGTTCGCTTTGAGGAAGGAGGACCAGAGGTCCACTGCCAGTGCTGTTTGTAACTGGTCCCGGTATTGACGAAAATGCTGCCCGACTGCCATTTTTTCTGGGGTGACGCAATAGAAGGTTTGGGGGTCCTGCCGCCAGCGATCCCACTTAAGTTTCATGGCGAGGTCATAGGCGATGTTGACGAGCCGCTGGTCTCCAGAGAGTTTCATGACCAGCATGAAGGGGATTAGCTGCTTGCCAAAGGACCCCATCCAGGTGTAGGTTTCCACATCGTAGGTGAGGAAGAGCCTTTCTGTGCGAGGATGAGAGCCAATCGGGAAGAACTGGATCTCCTGCCACCAGTTGGAGGAATGGCTGTTGATGTGATGGAAGTAGAACTCCCTGCGACGCGCCGAGCATTCATGCTTGTGCTTGTACAGACGGCCGCAGTACTCGCAGCGATTCACGGGATGCACCTCATGAATGAGTTGTACCTGACTTCCTTTGACGAGAAATTTCAGTGGAAAATTGAGGCCTGGCGTTTGTACCTGGCGCTCTACTATGTTGTCTGCATCGGCATGACCATCTTCTGTCTCGATGGTGGTCATGCTGACGAGCCCTCGCGGGAGGCAAGTCCAGACCTCGGCGCGGCAGGGGCGGAGCTCGAGGACGAGAGCGCGCAGGCCGGAGCTGTCCAGGGTCCTGAGACGCTGCGGAGTCAGGTTAGTAGGCAGTGTCAGGAGATTGACTTGCATGATCTTTTCGAGGGCGTGAGGGAGGTTCAGATGGTACTTGATCTCCACGGGTCCGTTGGTGGAGATGTCAATGGCTTGCAGGGTTCCGTGCCCCTTGGGCGCTACCACCGTGCCCTTGTTTTTCCTTTTGGGCGGCGGTGGCTCTGTTGCTTCTTGCATGTTTAGGAGCGGTGTCGAGGGCGCGCACCGGGCGGCAGGGGCGGCTCGGGACCCGGCGGCATGGCTGGCAGTGGTACGTCGGCGCCGCGCGCGGGTAGGTTCTGGTACTGCGCCCTGAGAAGACTCGCATGTGCGACGACGCGGCGGTTGACATCCTGGATCTGACGCCTCTGGGTGAAAGCTACCGGCCCCGTGAGCTTGAACCTGAAAGAGAGTTCAACAGAATCAATCTCGGTATCGTTGACGGCGGCTTGCCTAAGGATTTCTTGCACGTCGCCAGAGTTATCCTGGTAGGCGATCTCGGCCATGAACTGCTGGATCTCTTCCTCTTGAAGATCTCCGCGGCCCGCTCTCTCGACGGTGGCCGCGAGGTCGTTGGAGATGCGCCCAATGAGTTGAGAGAATGCATTCATGCCCGCCTCGTTCCAGACGCGGCTGTAGACCACAGCCCCCACGGGATCTCTCGCGCGCATAACCACCTGGGCGAGGTTAAGCTCTACGTGGCGGGTGAAGACCGCATAGTTGCATAGGCGCTGGAAAAGGTAGTTGAGTGTGGTGGCGATGTGCTCGGTGACGAAGAAATACATGATCCATCGTCTCAGCGGCATCTCGCTGACATCGCCCAGCGCTTCCAAGCGCTCCATGGCCTCGTAGAAGTCCACGGCAAAGTTGAAAAACTGGGAGTTACGCGCGGACACGGTCAACTCCTCTTCCAGAAGACGGATGAGTTCGGCAATGGTGGTGCGCACCTCGCGCTCGAAATCCCCCGGGATTTCTTCCTCAATCTCTTCTTCTTCCACTAACATCTCTTCCTCTTCAGGTGGGGCTGCAGGAGGAGGGGGAACGCGGCGACGCCGGCGGCGCACGGGCAGACGGTCGATGAATCTTTCAATGACCTCTCCGCGGCGGCGGCGCATGGTCTCGGTGACGGCACGACCGTTCTCCCTGGGTCTCAGAGTGAAGACGCCTCCGCGCATCTCCCTGAAGTGGTGACTGGGAGGCTCTCCGTTGGGCAGGGACACCGCGCTGATTATGCATTTTATCAATTGCCCCGTAGGTACTCCGCGCAAGGACCTGATCGTTTCAAGATCCACGGGATCTGAAAACCTTTCGACGAAAGCGTCTAACCAGTCGCAATCGCAAGGTAGGCTGAGCACTGTTTCTTGCGGGCGGGGGCGGCTAGACGCTCGGTCGGGGTTCTCTCTTTCTTTTCCTTCCTCCTCTTGGGAGGATGAGACGATGCTGCTGGTGATGAAATTAAAATAGGCAGTTTTGAGACGGCGGATGGTGGCGAGGAGCACCAGGTCTTTGGGTCCGGCTTGTTGGATGCGCAGGCGATGGGCCATTCCCCAAGCATTATCCTGACATCTGGCCAGATCTTTATAGTAGTCTTGCATGAGTCGTTCCACGGGCACTTCTTCTTCGCCCGCTCTGCCATGCATGCGAGTGATCCCAAACCCGCGCATGGGCTGGACAAGTGCCAGGTCCGCTACAACCCTTTCGGCGAGGATGGCTTGCTGCACCTGGGTGAGGGTGGCTTGGAAGTCGTCAAAGTCTACAAAGCGGTGGTAGGCCCCGGTGTTGATTGTGTAGGAGCAGTTGGCCATGACTGACCAGTTGACTGTCTGGTGCCCAGGGCGCACGAGCTCGGTGTACTTGAGGCGCGAGTATGCGCGGGTGTCAAAGATGTAATCGTTGCAGGTGCGCACCAGGTACTGGTAGCCGATGAGAAAGTGTGGCGGTGGCTGGCGGTACAGGGGCCATCGCTCTGTAGCCGGGGCTCCGGGGGCAAGGTCTTCCAGCATGAGGCGGTGGTAACCGTAGATGTACCTGGACATCCAGGTGATACCGGAGGCGGTGGTGGATGCCCGCGGGAACTCGCGTACGCGGTTCCAGATGTTGCGCAGCGGCATGAAGTAGTTCATGGTAGGCACGGTTTGGCCCGTAAGACGTGCACAGTCGTTGATGCTCTAGACATACGGGCAAAAACGAAAGCGGTCAGCGGCTCGTCTCCGTGGCCTGGAGGCTAAGCGAACGGGTTGGGCTGCGCGTGTACCCCGGTTCGAATCTCGGATCAGGCTGGAGCCGCAGCTAACGTGGTACTGGCACTCCCGTCTCGACCCAGGCCTGCACAAAACCTCCAGGATACGGAGGCGGGTCGTTTTTTTGCTTTTTCCTGGATGGGAGCCAGTGCTGCGTCAAGCTTTAGAACACTCAGTTCTCGGGGCTGGGAGTGGCTCGCGCCCGTAGTCTGGAGAATTAATCGCCAGGGTTGCGTTGCGGTGTGCCCCGGTTCGAGTCTTAGCGCGCCGGATCGGCCGGTTTCCGCGACGTTTCTAAGACCCCGTCAGCCGACTTCTCCAGTTTACGGGAGCGAGCCCTCTTTTTTTTTGTTTTTTGTTGCCCAGATGCATCCCGTGCTGCGACAGATGCGCCCCCAGCAACAGCCCCCTTCTCAGCAGCAGCTACAACGACAGCCACAAAAGGCTCTTCCTGCTCCTGTAACTACTGCGGCTGCAGCCGTCAGCGGCGCGGGACAGCCCGCCTATGATCTGGAGTTGGAAGAGGGCGAGGGACTGGCGCGCCTGGGCGCACCATCGCCCGAGCGGCACCCGCGGGTGCAACTGAAAAAGGACTCTAGCGAGGCGTACGTGCCCCAGCAGAACCTGTTCAGGGACAGGAGCGGTGAGGAGCCAGAGGAGATGCGAGCATCTCGATTTAACGCGGGTCGCGAGCTGCGCCACGGTCTGGATCGAAGACGGGTGCTGCAAGACGAGGATTTTGAGGTCGATGAAGTGACAGGGATCAGCCCAGCTAGGGCACATGTGGCCGCGGCCAACCTAGTCTCAGCCTACGAGCAGACCGTGAAGGAGGAGCGCAACTTCCAAAAATCTTTTAACAACCATGTGCGCACCCTGATCGCCCGCGAGGAAGTGACCCTGGGTCTGATGCATCTGTGGGACCTGATGGAGGCTATCACACCGCACCCTGACAGCTCAGCTGTTTCTGGTGGTTCAACATAGCAGGGACAACGAGGCATTCAGGGAGGCGTTGTTGAACATCACCGAGCCTGATGGGAGATGGCTGTATGATCTGATCAACATCCTGCAAAGTATTATAGTGCAGGAACGTAGCCTGGGTTTGGCTGAGAAAGTGGCAGCTATCAACTACTCGGTCTTGAGCCTGGGCAAATACTACGCTCGCAAGATCTACAAGACCCCCTACGTACCCATAGACAAGGAGGTAAAGATAGATGGGTTTTACATGCGCATGACTCTCAAGGTGCTGACTTTGAGCGACGATCTGGGGGTGTATCGCAATGACAGGATGCACCGTGCGGTGAGCGCCAGCAGGAGGCGCGAGCTGAGCGACAGAGAACTTATGCACAGCTTGCAAAGAGCTCTAACGGGGGCTGGGACCGATGGGGAGAACTACTTTGACATGGGAGCGGACTTGCAATGGCAACCCAGTCGCAGGGCCATGGAGGCTGCAGGGTGTGAGCTTCCTTACATAGAAGAGGTGGATGAAGTCGAGGACGAGGAGGGCGAGTACTTGGAAGACTGATGGCGCGACCCGTATTTTTGCTAGATGGAACAGCAGCAGGCACCGGACCCCGCAATGCGGGCGGCGCTGCAGAGCCAGCCGTCCGGCATTAACTCCTCGGACGATTGGACCCAGGCCATGCAACGCATAATGGCGCTGACGACCCGCAACCCCGAAGCCTTTAGACAGCAACCCCAGGCCAACCGCCTTTCGGCTATACTGGAGGCCGTAGTACCCTCCCGCTCCAACCCCACCCACGAGAAGGTCCTGGCTATCGTGAACGCGCTGGTGGAGAACAAGGCCATCCGTCCCGATGAGGCCGGGCTGGTATACAATGCTCTCTTGGAGCGCGTGGCCCGTTACAACAGCAGCAACGTGCAGACCAACCTGGACCGGATGGTGACCGATGTGCGCGAGGCCGTGTCTCAGCGCGAGCGGTTCCAGCGCGACGCCAACTTGGGATCGTTGGTAGCGCTAAACGCTTTCCTCAGCACCCAGCCCGCTAACGTGCCCCGTGGTCAGCAAGACTATACAAACTTTTTGAGTGCATTGAGACTCATGGTAGCTGAGGTGCCTCAGAGCGAGGTGTACCAGTCCGGGCCAGATTACTTCTTCCAGACCAGCAGACAGGGCTTGCAGACAGTGAACCTGACTCAGGCTTTCAAGAACCTGAAGGGTCTCTGGGGAGTGCACGCCCCAGTAGGGGATCGCGCGACCGTGTCTAGCTTGCTGACTCCCAACTCCCGCCTGCTGCTGCTGCTGGTATCCCCCTTTACTGACAGCGGTAGCATTGACCGCAACTCGTATGGGCTACCTGCTTAACCTGTATCGCGAGGCCATAGGGCAGAGCCAGGTGGACGAAACCATCAA-GAAATCACCCAAGTGAGCCGCGCCCTGGGTCAGGAAGACACGGGCAGTTTGGAAGCCACCCTGAACTTCTTGCTAACCAACCGGTCGCAGAAGATCCCTCCTCAGTATGCGCTTACCGCTGAGGAGGAGCGAATCCTCAGATACGTGCAACAGAGCGTTGGACTGTTTCTGATGCAGGAGGGGGCGACACCTACCGCCGCGCTGGACATGACAGCTCGAAACATGGAGCCCAGCATGTATG-CTAGTGGCTTCATTAACAAACTGCTGGACTACCTGCACAGGGCGGCCGCCATGAACTCTGATTATTTCACCAATGCTATCCTGAACCCACACTGGCTGCCCCCACCTGGTTTCTACACTGGCGAGTACGACATGCCCGACCCCAATGACGGGTTCCTGTGGGACGATGTGGACAGCAGCATATTCTCCCCGCCTCCCGGTTATACAGTTTGGAAGAAGGAAGGGGGCGATAGAAGACACTCTTCCGTGTCGCTGTCCACAACGGCTGGTGCTGCCGCGACCGTGCCCGAAGCTGCAAGTCCTTTCCCTAGCTTGCCCTTTTCACTAAACAGCGTTCGCAGCAGTGAACTGGGGAGAATAACCCGCCCGCGCTTGATGGGCGAGGATGAGTACTTGAATGACTCTTTGTTGAGGCCAGAGAGGGAAAAGAATTTCCCCAACAATGGAATAGAGAGCCTGGTGGATAAGATGAGTAGATGGAAGACCTATGCGCAGGATCACAGAGACGAGCCCAAAATCTTGGGGGCTACAAGCAGACCGACCCGTAGACGCCAGCGCCACGACAGACAGATGGGTCTTGTGTGGGACGATGAGGACTCTGCCGATGATAGCAGCGTGTTGGACTTGGGTGGAAGAGGAGGGGGCAACCCGTTCGCTCATCTGCGTCCCAGATTCGGGCGCATGTTGTAAAAGTGAAAGTAAAATAAAAATGCAACTCACCAAGGCCATGGCGACCGAGCGTGCGTTCGTTCTTTTTTGTTATCTGTGTTTAGTACGATGAGGAGACGAGCCGTGCTAGGCGGAGCGGTGGTGTATCCGGAGGGTCCTCCTCCTTCTTACGAGAGCGTGATGCAGCAACAGGCGGCGATGCTACAGCCCCCACTGGAGGCTCCCTTCGTACCCCCGCGGTACCTGGCGCCTACGGAAGGGAGAAACAGCATTCGTTACTCGGAGCTGTCGCCTCTGTACGATACCACCAAGTTGTATCTGGTGGACAACAAGTCGGCGGACATTGCCTCCCTGAACTATCAGAACGACCACAGCAACTTCCTGACCACGGTGGTGCAGAACAATGACTTTACCCCCACGGAGGCTAGCACCCAGACCATCAACTTTGACGAGCGGTCGCGATGGGGCGGTCAGCTGAAGACCATCATGCACACCAACATGCCCAACGTGAACGAGTACATGTTCAGCAACAAGTTCAAGGCGAGGGTGATGGTGTCCAGAAAAGCTCCTGAAGGTGTTATAGTAAATGACACCTATGATCATAAAGAGGATATCTTAAAGTATGAGTGGTTTGAGTTCACTTTACCAGAAGGCAACTTCTCAGCCACCATGACCATTGACCTGATGAACAATGCCATCATTGACAACTACCTGGAAATTGGCAGACAAAATGGAGTGCTGGAAAGTGACATTGGTGTTAAGTTTGACACTAGAAACTTTAGGCTCGGGTGGGACCCCGAAACTAAGTTGATTATGCCAGGAGTCTACACTTATGAGGCATTCCATCCTGACATTGTATTGCTGCCTGGTTGCGGGGTAGACTTTACTGAAAGCCGACTTAGCAACTTGCTTGGCATCAGGAAAAGACATCCATTCCAGGAGGGTTTCAAAATCATGTATGAAGATCTTGAAGGGGGTAATATTCCTGCCCTTTTGGATGTCACTGCCTATGAGGAAAGCAAAAAGGATACCACTACTGAAACAACCACACTGGCTGTTGCAGAGGAAACTAGTGAAGATAATAATATAACTAGAGGAGATACTTATATAACTGAAAAACAAAAACGTGAAGCTGCAGCTGCTGAAGTTAAAAAAGAGTTAAAGATCCAACCTCTAGAAAAAGACAGCAAGAGTAGAAGCTACAATGTCTTGGAAGACAAAATCAACACGGCCTACCGCAGCTGGTACCTGTCCTACAATTACGGTACCCCGAGAAAGGAATAAGGTCTTGGACACTGCTTACCACTTCAGATGTCACCTGTGGGGCAGAGCAGGTCTACTGGTCGCTCCCTGACATGATGCAAGACCCAGTCACCTTCCGCTCCACAAGACAAGTCAACAACTACCCAGTGGTGGGTGCAGAGCTTATGCCCGTCTTCTCAAAGAGTTTCTACAATGAGCAAGCCGTGTACTCTCAGCAGCTCCGACAGGCCACTTCGCTCACGCACGTCTTCAACCGCTTCCCTGAGAACCAGATCCTCATCCGCCCGCCGGCGCCCACAATTACCACCGTCAGTGAAAACGTTCCTGCTCTCACAGATCACGGGACCCTGCCGTTACGCAGCAGTATCCGGGGAGTCCAGCGCGTGACCGTTACTGACGCCAGACGCCGCACCTGTCCCTACGTTTACAAGGCCCTGGGCATAGTCGCGCCGCGCGTTCTTTCAAGCCGCACTTTCTAAAAAAATGTCCATTCTCATCTCGCCCAGTAATAATACCGGTTGGGGACTGTATGCGCCCACCAAGATGTATGGAGGCGCCCGCATACGCTCTACCCAGCACCCTGTGCGCGTTCGCGGTCATTTCCGCGCTCCATGGGGCGCACTCAAGGGTCGTACCCGCACTCGGACCACGGTCGATGATGTGATCGACCAGGTGGTCGCCGATGCTCGTAATTATACTCCTACTGCGCCTACATCTACTGTGGATGCAGTTATTGACAGTGTGGTGGCAGACGCCCGCGCCTATGCTCGCCGGAAGAGCCGAAGGAGGCGCATTGCCAGGCGCCACAGGGCTACTACCGCCATGCGAGCTGCAAAAGCTATTCTGCGGAGGGCCAAACGTGTGGGGCGAAGAGCCATGCTTAGAGCGGCCAGACGCGCGGCTTTAGGTGCCAGCAGCGGCAGGTCCCGCAGGCGCGCGGCCACGGCGGCAGCAGCGGCCATTGCCAACATGGCCCAACCGCGAAGAGGCAATGTGTACTGGGTGCGTGATGCCACTACCGGCCAGCGCGTGCCCGTGCGCACCCGCCCCCCTCGCACTTAGAAGATACTGAGCAGTCTCCGATGTTGTGTCCCAGCGGCAAGTATGTCCAAGCGCAAATACAAGGAAGAGATGCTCCAGGTCATCGCGCCTGAAATCTACGGTCCACCGGTGAAGGATGAAAAAAAGCCCCGCAAAATCAAGCGGGTCAAAAATAACAAAAAGGAAGAAGATGACGATGATGGGCTGGTGGAGTTTGTGCGCGAGTTCGCCCCAAGACGGCGCGTGCAGTGGCGCGGGCGCAAAGTGCGTCAAGTGCTCAGACCCGGAACCACTGTGGTTTTTACACCTGGCGAGCGTTCCAGCACTACTTTTAAACGGTCCTATGATGAGGTGTACGGGGATGACGATATTCTTGAGCAGGCGGCAGACCGCCTTGATGAGTTTGCTTATGGCAAGCGCACTAGATCCAGTCCCAAAGAGGAGGCTGTGTCCATTCCCTTGGATCATGGAAATCCCACCCCCAGCCTCAAACCAGTCACCTTGCAGCAAGTGCTGCCCGTGCCTGCGCGGAGAGGCGTAAAGCGCGAGGGTGAGGACCTATATCCTACCATGCAGCTAATGGTGCCCAAGCGCCAGAGGCTAGAAGACGTACTGGAGAAAATGAAAGTGGATCCCGATATCCAGCCTGAGGTCAAAGTAAGACCTATCAAGGAAGTGGCGCCAGGTTTGGGAGTACAAACCTTCGACATCAAGATTCCCACCGAGTCCATGGAAGTGCAGACCGAACCTGCAAAACCCACAACCACCTCAATTGAGGTGCAAACGGAACCCTGGACGCCCGCGCCCGTTGTCGCCCCCAGCACCACTCGAAGATCACGACGAAAGTACGGCCCAGCAAGTCTTCTAATGCCCAACTATGCTCTGCACCCATCCATCATTCCCACTCCGGGTTACAGAGGCACTCGCTACTATCGAAACCGGAGCAACACCTCTCGCCGCCGCAAACCACCTGCAAGTCGCACTCGCAGTCGCCGCCGCCGCAACACTGCCAGCAAAGTGACTCCCGCCGCCCTGGTGCGGAGAGTGTACCGCGATGGTCGCGCTGAACCTCTGACGCTGCCGCGCGCGCGCTACCATCCAAGCCCACTTAATGACTGTTGACGCTGCCTCCTTGCAGATATGGCCCTCACTTGCCGCCTTCGCGTCCCCATTACTGGCTACCGAGGAAGAAACTCGCGCCGTAGAAGGATGTTGGGGCGAGGGATGCGCCGCCACAGACGAAGGCGCGCTATCAGCAGACGATCCATCATCGCCGCAGCGATCGGGGCGATACCAGGCATAGCTTCCGTGGCGGTTCAGGCCTCGCAGCGCCACTAACATTGGAAAAAACTTATAAATAAAAAATAGAATGGACTCTGACGCTCCTGGTCCTGTGACTATGTTTTTGTAGAGATGGAAGACATCAATTTTTCATCCCTGGCTCCGCGACACGGCACGAGGCCGTACATGGGCACCTGGAGCGACATCGGCACGAGCCAACTGAACGGGGGCGCCTTCAATTGGAGCAGTATCTGGAGCGGGCTTAAAAATTTTGGCTCGACCGTAAAAACCTATGGGAACAAAGCTTGGAACAGCAGCACAGGGCAGGCTCTGAGAAATAAGCTTAAGGAACAAAACTTCCAACAGAAGGTGGTCGATGGGATCGCCTCTGGTATTAACGGCGTAGTGGATTTGGCCAACCAGGCTGTACAAAAACAGATAAACAGCCGCCTGGACCCGCCGCCCGCAACCCCTGGTGAAATGGAAGTGGAGGAAGAACTTCCTCCGCTGGAAAAGCGGGGCGACAAGCGTCCGCGACCCGAGCTGGAGCAGACGCTGGTGACGCGCGCAGACGAGCCCCCTTCATACGAGGAGGCAGTAAAGCTCGGAATGCCCACTACCAGGCCTGTAGCTCACATGGCTACCGGGGTAATGAAACCTTCTCAGACACATCGACCCGCCACCTTGGACTTGCCTCCTCCCCCTGCTTCTGCGGCACCTGTTCCCAAACCTGTCGCTACCAGAAAGCCCACCGCCGTACAGCCCGTCGCCGTAGCCAGACCGCGTCCTGGGGGCACACCGCGCCCGAAAGCAAACTGGCAAAGTACTCTGAACAGCATCGTGGGTCTGGGCGTGCAGAGTGTAAAGCGCCGTCGCTGCTATTAATTAAATATGGAGTAGCGCTAACTTGCTTGTCTGTGTGTATGTATCATCACCACGCCGCCGCAGCAGAGGAGAAAGGAAGAGGTCGCGCGCCGAGGCTGAGTTGCTTTCAAGATGGCCACCCCATCGATGATGCCCCAATGGGCATACATGCACATCGCCGGACAGGATGCTTCGGAGTACCTGAGTCCGGGTCTGGTGCAGTTCGCCCGTGCAACAGACACCTACTTCAGTATGGGGAACAAGTTTAGAAACCCCACAGTGGCGCCCACCCACGATGTGACCACCGACCGTAGCCAGCGACTGATGCTGCGCTTCGTGCCCGTTGACCGGGAGGACAACACT-CTTACAAAGTGCGGTACACCCTCGCCGTGGGCGACAACAGAGTGCTTGACATGGCCAGCACATTCTTTGACATTAGGGGGGTGCTTGATAGAGGTCCTAGCTTCAAGCCATATTCCGGCACAGCTTACAATTCACTGGCTCCTAAGCGCGCCTACCATCTCAGTGGATAGTTACAACGGGAGAAGACAATGCCACCACATACACATTTGGCATTGCTTCCACGAAGGGAGACAATATTACTAAGGAAGGTTTAGAAATTGGGAAAGACATTACTGCAGACAACAAGCCCATTTATGCCGATAAAACATATCAGCCAGAGCCTCAAGTTGGAGAAGAATCATGGACTGATATTGATGGAACAAATGAAAAATTTGGAGGTAGAGCTCTTAAACCAGCTACTAAAATGAAGCCATGCTACGGGTCTTTTGCAAGACCTACAAACATAAAAGGGGGCCAAGCTAAAAACAGAAAAGTAACACCAACCGAAGGAGATGTTGAAGCTGAGGAGCCAGATATTGATATGGAATTTTTTGATGGTAGAGAAGCTGCTGACGCTTTTTCGCCTGAAATTGTGCTTTACACGGAAAATGTCAATTTGGAAACTCCAGACAGCCATGTGGTATACAAGCCAGGAACTTCTGATGGTAACTCTCATGCAAATTTGGGTCAACAAGCCATGCCTAACAGACCCAATTACATTGGCTTCAGGGATAACTTTGTAGGTCTTATGTACTACAACAGTACTGGAAATATGGGAGTTTTGGCCGGCCAAGCATCACAACTGAATGCAGTGGTTGACTTGCAGGACAGAAACACTGAACTGTCATATCAGCTTTTGCTTGATTCTCTGGGAGACAGAAGCAGATACTTCAGCATGTGGAATCAGGCTGTGGACAGCTATGATCCCGATGTTCGTATTATTGAAAATCATGGCGTCGAGGATGAACTGCCTAATTACTGTTTTCCTCTGGATGGCATAGGACCAGGGAACAAATATCAAGGCATTAAACCTAGAGACACTGCATGGGAAAAAGATACTAAAGTTTCTACAGCTAATGAAATAGCCATAGGCAACAATCAGGCTATGGAAATTAATATCCAAGCTAATCTTTGGAGAAGTTTTCTGTACTCCAATGTGGCTTTGTACCTTCCAGATGTTTACAAGTACACGCCAACTAACATTACTCTGCCCGCTAACACCAACACCTATGAGTACATGAACGGGCGAGTGGTTTCCCCATCTCTGGTCGATTCATACATTAACATTGGCGCCAGGTGGTCTCTTGACCCAATGGACAATGTGAATCCATTTAACCACCACCGCAATGCTGGCCTACGCTACCGGTCCATGCTTCTGGGCAATGGCCGTTATGTGCCTTTCCACATACAAGTGCCTCAAAAATTCTTTGCTGTCAAGAACCTACTTCTTCTACCTGGCTCCTACACCTATGAGTGGAACTTCAGAAAGGATGTGAACATGGTCCTGCAAAGTTCCCTTGGAAATGACCTCAGAACAGATGGTGCTACCATAAGTTTCACCAGCATTAACCTCTATGCCACCTTCTTCCCCATGGCTCACAACACCGCTTCAACTCTTGAAGCCATGCTGCGCAACGATACCAATGATCAGTCATTCAACGACTACCTCTCTGCAGCTAACATGCTTTACCCCATCCCTGCCAATGCAACCAACATTCCAATTTCCATCCCATCTCGCAACTGGGCAGCCTTCAGGGGCTGGTCCTTCACCAGACTCAAAACCAAGGAGACTCCATCTCTTGGATCAGGGTTCGATCCCTACTTCGTTTATTCTGGATCTATTCCCTACCTGGATGGTACTTTTTACCTTAACCACACTTTCAAGAAGGTCTCCATCATGTTTGACTCCTCAGTCAGCTGGCCTGGCAATGACAGGCTGTTGTCTCCAAATGAGTTTGAAATCAAGCGCACTGTGGATGGGGAAGGATACAATGTGGCCCAATGCAACATGACCAAAGACTGGTTCCTGGTTCAGATGCTTGCCAACTACAACATTGGCTACCAGGGCTTTTACATCCCTGAGGGATACAAGGATCGCATGTACTCCTTTTTCAGAAACTTCCAGCCTATGAGCAGGCAGGTGGTTGATGAGGTTAATTACACTGACTACAAAGCCGTCACCTTACCATATCAACACAACAACTCTGGCTTTGTAGGATACCTTGCGCCTACTATGAGACAAGGGGAACCTTACCCAGCCAATTATCCATACCCGCTCATCGGAA-CTATGCCGTTAAAAGTGTTACCCAAAAAAAGTTCCTGTGCGACAGGACCATGTGGCGCATACCGTTCTCCAGCAACTTCATGTCCATGGGAGCCCTTACGGACCTGGGACAGAACCTGCTCTATGCCAACTCGGCCCATGCGCTGGACATGACTTTTGAGGTGGATCCCATGGATGAGCCCACCCTGCTTTATCTTCTTTTCGAAGTCTTCGACGTGGTCAGAGTGCACCAGCCACACCGCGGCGTCATCGAGGCCGTCTACCTGCGCACACCGTTCTCGGCCGGCAACGCCACCAAAGAAGCCTCTTGCTTCTTGCAAGCAGCAGCTGCAGTGTCATGGGTCCGGAAACGGCTCCAGCGAGCAAGAGCTCAAAGCCATCGTCCGAGACCTGGGTTGCGGACCCTATTTCCTGGGAACATTTGACAAGCGTTTCCCGGGGTTCATGGCCCCCGACAAGCTCGCCTGCGCCATAGTCAACACTGCCGGACGCGAGACGGGGGGAGAGCACTGGCTGGCTTTTGGTTGGAACCCGCGCTCCAACACCTGCTACCTTTTTGATCCTTTTGGGTTCTCGGATGAGCGACTCAAACAGATTTACCAGTTTGAGTACGAGGGGCTCCTGCGCCGCAGTGCCCTTGCTACCAAAGACCGCTGCATCACCCTGGAAAAGTCCACCCAGAGCGTGCAGGGCCCACGCTCAGCCGCCTGTGGACTTTTTTGCTGTATGTTCCTTCATGCCTTTGTGCACTGGCCCGACCGCCCCATGAACGGAAACCCCACCATGAAGTTGCTGACTGGGGTGCCCAACAGCATGCTCCAATCTCCCCAAGTGCAGCCCACCCTGCGCCGCAACCAGGAGGCGCTATATCGCTTCCTAAACACCCACTCATCTTACTTTCGTTCTCACCGCGCACGCATCGAAAGGGCCACCGCGTTTGACCGTATGGATATGCAATAAGTCATGTAAAACCGTGTTCAATAAAAAGCACTTTATTTTTACATGCACTAAGGCTCTCGTTTTTTACTCATTCGTTTTCATTATTCACTCAGAAATCAAATGGGTTCTGGCGGGAGTCAAAGTGACCCGCGGGCAGGGATACGTTGCGGAACTGTAACCTGTTCTGCCACTTGAACTCGGGGATCACCAACTTGGGAACTGGAATCTCGGGAAAGGTGTCTTGCCACAACTTTCTGGTCAGCTGCAGGGCGCCAAGTAGGTCAGGAGCAGAGATCTTGAAATCACAGTTGGGACCGGCATTCTGGACACGGGAGTTGCGGTACACTGGGTTGCAACACTGGAACACCATCAAGGCTGGGTGTCTCACGCTTGCCAGCACGGTCGGGTCACTGATGGAGTCACATCCAAGTCTTCAGCATTGGCCATCCCAAAGGGGGTCATCTTACAGGTCTGCCTGCCCATCACGGGAGCGCAGCCTGGCTTGTGGTTGCAATCGCAATGAATGGGGATCAGCATCATCCTGGCTTGGTCGGGGGTTATCCCTGGGTACACGGCCTTCATAAAGGCTTCGTACTGCTTGAAAGCTTCCTGAGCCTTACTTCCCTCGGTATAGAACATCCCACAGGACTTGCTGGAAAATTGATTAGTAGCACAGTTGGCATCATTTACACAGCAGCGGGCATCGTTGTTGGCCAACTGGACCACATTTCTGCCCCAGCGGTTCTGGGTGATCTTGGCTCTGTCTGGGTTCTCCTTCATAGCGCGCTGTCCGTTCTCGCTCGCCACATCCATCTCGATAATGTGGTCCTTCTGAATCATGATAGTGCCATGCAGGCATTTCACCTTGCCTTCATAATCGGTGCATCCATGAGCCCACAGAGCGCACCCGGTGCACTCCCAACTATTGTGGGCGATCTCAGAATAAGAATGTACCAATCCCTGCATGAATCTTCCCATCATCGCTGTCAGGGTCTTCATGCTACTAAATGTCAGCGGGATGCCACGGTGCTCCTCGTTCACATACTGGTGGCAGATACGCTTGTACTGCTCGTGCTGCTCTGGCATCAGCTTGAAAGAGGTTCTCAGGTCATTATCCAGCCTGTACCTTTCCATTAGCACAGCCATCACTTCCATGCCCTTCTCCCAGGCAGATACCAGGGGCAAGCTCAAAGGATTCCTAACAGCAATAGAAGTAGCTCCTTTAGCTATAGGGTCATTCTTGTCGATCTTCTCAACACTTCTCTTGCCATCCTTCTCAATGATGCGCACCGGGGGGTAGCTGAAGCCCACGGCCACCAACTGAGCCTGTTCTCTTTCTTCTTCGCTGTCGTGGCCGATGTCTTGCAGAGGGACATGCTTGGTCTTTCTGGGCTTCTTCTTGGGAGGGATCGGGGGAGGACTGTTGCTCCGTTCCGGAGACAGGGATGACCGCGAAGTTTCGCTTACCAGTACCACCTGGCTCTCGATAGAAGAATCGGACCCCACGCGACGGTAGGTGTTCCTCTTCGGGGGCAGAGGTGGAGGCGACTGAGATGGGCTGCGGTCTGGCCTTGGAAGCGGATGGCTGGCAGAGCCCATTCCGCGTTCGGGGGTGTGCTCCCGTTGGCGGTCGCTTGACTGATTTCCTCCGCGGCTGGCCATTGTGTTCTCCTAGGCAGAGAAACAACAGACATGGAAACTCAGCCATCACTGCCAACATCGCTGCAAGCGCCATCACACCTCGCCCCCAGCAGCGACGAGGAGGAGAGCTTAACCACCCCACCACCCAGTCCAGCTACCACCACCTCTACCCTCGATGATGAGGAGGAGGAGGTCGACGCAGCCCAGGAGATGCAGGCGCAGGATAATGTGAAAGCGGAAGAGATTGAGGCAGATGTCGAGCAGGACCCGGGCTATGTGACACCGGCGGAGCACGAGGAGGAGCTGAAACGTTTTCTAGACAGAGAGGATGACGACCGCCCAGAGCATCAAGCAGATGGCGATCACCAGGAGGCTGGCATCGGGGATCAAGTTGCCGACTACCTCACCGGGCTTGGGGGGGAAGACGTGCTCCTCAAACATCTAGCAAGGCAGTCGAACATAGTTAAAGACGCACTACTCGACCTCACCGAAGTGCCCATCAGTGTGGAAGAGCTTAGCCGCGCCTACGAGCTGAACCTCTTTTCGCCTCACATACCCCCCAAGCGGCAGCCAAACGGCACCTGCGAGGCCAACCCTCGACTGAACTTCTATCCAGCTTTTACTGTCCCCGAAGTGCTGGCCACCTACCACATCTTTTTTAAGAACCAAAAGATTCCAGTCTCCTGCCGCGCCAACCGCACCCGCGCCGATGCCCTTCTCAACTTGGGTCCGGGAGCTCGCTTACCTGATATAGCTTCCTTGGAAGAGGTTCCAAAAATCTTTGAGGGTCTGGGAAGTGATGAGACTCGGGCCGCAAATGCTCTGCAACAGGGAGAGAATGGCATGGATGAACATCACAGCGCTTTAGTGGAACTGGAGGGTGACAATGCCCGGCTTGCAGTGCTCAAGCGCAGTATCGTGGTCACCCATTTTGCCTACCCCGCTGTTAACCTGCCCCCCAAAGTTATGAGCGCTGTTATGGACCATCTGCTCATCAAACGAGCAAGACCCCTTTCAGAAAACCAGAACATGCAGGATCCAGACGCCTCGGACGAGGGCAAGCCGGTAGTCAGTGACGAGCAGCTATCTCGCTGGCTGGGTACCAACTCCCCCCGAGATTTGGAAGAGAGGCGCAAGCTTATGATGGCTGTAGTGCTAGTAACTGTGGAGCTGGAGTGTCTGCGCCGCTTTTTCACCGACCCTGAGACCCTGCGCAAGCTAGAGGAGAACCTGCACTACACCTTCGGCTTCGTGCGGCAGGCATGCAAGATCTCCAACGTGGAGCTTACCAACCTGGTTTCTTACATGGGCATTTTGCATGAGAACCGGCTAGGGCAGAGCGTCCTGCACACCACCCTTAAAGGGGAGGCCCGCCGTGACTACATCCGAGACTGTGTCTACCTTTACCTCTGTCATACCTGGCAGACTGGCATGGGTGTGTGGCAACAGTGTTTGGAAGAGCAGAACCTAAAAGAGCTGGACAAGCTCTTGCAGAGATCCCTCAAAGCCATGTGGACAGGTTTTGATGAGCGCACCGTCGCCTCGGACCTGGCAGACATCATCTTCCCCGAGCGTCTCAGGGTTACTCTGCGAAACGGCCTGCCAGACTTTATGAGCCAGAGCATGCTTAACAACTTTCGCTCTTTCATCCTGGAACGCTCCGGTATCCTGCCTGCCACCTGCTGTGCGCTGCCCTCCGACTTTGTGCCTCTCACCTACCGCGAGTGCCCACCGCCGCTATGGAGCCACTGCTACCTGTTCCGCCTGGCCAACTACCTCTCCTACCACTCGGATGTTATAGAGGATGTGAGCGGAGACGGTCTGCTGGAATGCCACTGCCGCTGCAATCTTTGCACACCCCACCGCTCCCTTGCCTGCAACCCCCAGTTGCTGAGCGAGACCCAGATCATCGGCACCTTCGAGTTGCAGGGTCCCAGCAGTGAAGGCGAGGGGTCTTCTCCGGGGCACAGTCTGAAACTGACACCGGGGCTGTGGACCTCCGCCTACCTGCGCAAGTTTCATCCCGAGGTTA-CCACCCCTATGAGATCAGGTTCTATGAGGACCAGTCACATCCTCCCAAAGTCGAGCTCTCAGCCTGCGTCATCACCCAGGGAGCAATTCTGGCCCAATTGCAAGCCATCCAAAAATCCCGCCAAGAATTTCTACTGAAAAAGGGAAGCGGGGTCTACCTTGACCCCCAGACCGGTGAGGAGCTCAACACAAGGTTCCCCCAGGATGTCCCATCGCCGAGGAAGCAAGAAGCTGAAGGTGCAGCTGACGCCCCCAGAGGATATGGAGGAAGACTGGGACAGTCAGGCAGAGGAGGAGATGGAAGATTGGGACAGCCAGGCAGAGGAGGTGGACAGCCTGGAGGAAGACAGTTTGGAGGAGGAAGACGAGGAGGCAGAGGAGGTGGAAGAAGCAACCGCCGCCAAACAGTTGTCATCGGCGGCGGAAACAAGCAAGTCCCCAGACAGCAGCACGGCTACCATCTCCGCTCCGGGTCGGGGGGTCCAGCGGCGGCCCAACAGTAGATGGGACGAGACCGGGCGATTCCCAAACCCGACCACCGCTTCCAAGACCGGTAAGAAGGAGCGACAGGGATACAAGTCCTGGCGTGGACACAAAAACGCTATCATCTCCTGCTTGCATGAATGCGGGGGCAACATATCCTTCACCCGGCGATACCTGCTCTTCCACCACGGTGTGAACTTCCCCCGCAATATCTTGCATTACTACCGTCACCTCCACAGCCCCTACTGCAGTCAGCAAGTCCCGGCAACCCCGACAGAAAAAGACAGCAGCGACAACGGTGACCAGAAAACCAGCAGTTAGAAAATCTACAACAAGTGCAGCAGGAGGAGGACTGAGGATCACAGCGAACGAGCCAGCGCAGACCAGAGAGCTGAGGAACCGGATCTTTCCAACCCTCTATGCCATCTTCCAGCAGAGTCGGGGGCAAGAGCAGGAATTGAAAGTAAAAAACCGATCTCTGCGCTCGCTCACCAGAAGTTGTTTGTATCACAAGAGCGAAGACCAACTTCAGCGCACTCTCGAGGACGCCGAGGCTCTCTTCAACAAGTACTGCGCGCTGACTCTTAAAGAGTAGCCCTTGCCCGCGCTTATTCGAAAACGGCGGGAATCACGTCACCATTGGCACCTGTCCTTTGCCCTAGTCATGAGTAAAGAGATTCCCACGCCTTACATGTGGAGCTATCAGCCCCAAATGGGGTTGGCAGCAGGCGCCTCCCAGGACTACTCCACCCGCATGAATTGGCTTAGCGCCGGGCCCTCAATGATATCACGGGTTAATGATATACGAGCTTATCGAAACCAGTTACTCCTAGAACAGTCAGCTCTCACCACCACACCCCGCCAACACCTTAATCCCCGAAATTGGCCCGCCGCCCTGGTGTACCAGGAAACTCCCGCTCCCACCACCGTACTACTTCCTCGAGACGCCCAGGCCGAAGTTCAGATGACTAACGCAGGTGTACAGCTGGCGGGCGGTTCCGCCCTATGTCGTCACCGACCTCAACAGAGTATAAAACGCCTGGTGATCAGAGGCCGAGGTATCCAGCTCAACGACGAGTCGGTTAGCTCTTCGCTTGGTCTGCGACCAGACGGAGTCTTCCAGATCGCCGGCTGTGGGAGATCTTCCTTCACCCCTCGTCAGGCTGTACTGACTTTGGAGAGTTCGTCCTCGCAGCCACGCTCGGGCGGCATCGGAACTCTCCAGTTCGTGGAGGAGTTTACTCCCTCTGTCTACTTCAACCCCTTCTCCGGCTCTCCTGGCCAGTACCCAGACGAGTTCATACCGAACTTCGACGCAATCAGCGAGTCAGTGGATGGCTATGATTGATGTCTAATGGTGGCGCGGCTGAGCTAGCTCGACTGCGACACCTAGACCACTGCCGCCGCTTTCGCTGCTTCGCCCGGGAACTCACCGAGTTCATCTACTTCGAACTCCCCGAGGAGCACCCTCAGGGTCCGGCCCACGGAGTGCGGATTACCATCGAAGGGGGAATAGACTCTCGCCTGCATCGAATCTTCTCCCAGCGACCCGTGCTGATTGAGCGCGACCAGGGAAATACAACCATCTCCATTTACTGCATCTGTAACCACCCCGGATTGCATGAAAGCCTTTGCTGTCTTGTTTGTGCTGAGTTTAATAAAAACTGAGTTAAGACCCTCCTACGGACTACCGCTTCTTCAATCAGGACTTTACAACACCAACCAGATCTTCCAGAAGACCCAGACCCTTCCTCCTCTGATCCAGGACTCTAACTCTACCCTACCAGCACCATCCACTACTAACCTTCCCTCCGATCTCATCTGCAACACCGCCTTTCACGAAGCCTTCTTTCTGCCAATACTACCACTCCCAAAACCGGAGGTGAGCTCCGCGGTCTCCCTACTGACGACCCCTGGGTGGTAGCGGGTTTTGTAACGTTAGGAGTAGTTGCGGGTGGGCTTGTGCTAATCCTTTGCTACCTATACATACCTTGCTGTGCATATTTAGTCATATTGCGCTGTTGGTTTAAAAAATGGGGGCCATATTAGTCGTGCTTGCTTTACTTTCGCTTTTGGGTCTGGGCTCTGCTAATCTCAATCCTCTTGATCACGATCCATGTCTAGACTTCGACCCAGAAAACTGCACACTTACTTTTGCACCCGACACAAGCCGTCTCTGTGGAGTTCTTATTAAGTGCGGATGGGACTGCAGGTCCGTTGAAATTACACATAATAATAAAACATGGAACAATACCTTATCCACCACATGGGAGCCAGGAGTTCCCGAGTGGTATACTGTCTCTGTCCGAGGTCCTGACGGTTCCATCCGCATTAGTAACAACACTTTTATTTTTTCTGAAATGTGCGATCTGGCCATGTTCATGAGCAGACAGTATGACCTATGGCCTCCCAGCAAAGAGAACATTGTGGCATTTTCCATTGCTTATTGCTTGGTAACATGCATCATCACTGCTATCATTTGTGTGTGCATACACTTGCTTATAGTTATTCGCCCTAGACAAAGCAATAAGGAAAAAGAGAAAATGCCTTAACCTTTTTACTCATACCTTTTCTTTACAGCATGGCTTTTGTTACAGCTCTAATTATTGCCAACATTGTCACTGTCGCTCACGGGCAAACAATTATCCATATTACCTTAGGACATAATCACACCCTTGTAGGGCAATTACTTCAGAGGTTATTTGGACCAAACTTGGAAGTGTTGATTATTTTGATATAATTTGCAACAAAACTAAACCAATATTTGTAATCTGTAACAGACAAAATCTCACGTTAATTAATGTTAGCAAAATTTATAACGGTTACTATTATGGTTATGACAGATCCAGTAGTCAATATAAAAATTACTTAGTTCGCATAACTCAGCCCAAATTAACAGTGCCCACTATGACAATAATTAAAATGGCTAATAAAGCATTAGAAAATTTTACATCACCAACAACGCCCAATGAAAAAAACATTCCAAATTCAATGATTGCAATTATTGCGGCGGTGGCATTGGGAATGGCACTAATAATAATATGCATGTTCCTATATGCTTGTTGCTATAAAAAGTTTCAACATAAACAGATCCACTACTAAATTTTAACATTTAATTTTTTATACAGATGTTTTCCACTACAATTTTTATCATTACTAGCCTTGCAGCTGTAACTTATGGCCGTTCACACCTAACTGTACCTGTTGGCTCAACATGTACACTACAAGGACCCCAACAAGGCTATGTCACTTGGTGGAGAATATATGATAATGGAGGGTTCGCTAGACCATGTGATCAGCCTGGTACAAAATTTTCATGCAACGGAAGAGACTTGACCATAATTAACATAACATCAAATGAGCAAGGCTTCTATTATGGAACCAACTATAAAGATAGTTTAGATTACAACATTATTGTAGTGCCAGCCACCACTTCTGCTCCCCGCAAAACCACTTTCTCTAGCAGCAGTGCCAAAGCAAGCACAATTCCTAAAACAGCTTCTGCTATGTTAAAGCTTCAAAAAATCGCTTTAAATAATTCCACAGCCGCTCC-CAAACAATTCCTAAATCAACAATTGGCATCATTACTGCCGTGGTAGTGGGATTAATTATTATATTTTTGTGCATAATGTACTATGCCTGCTGCTATAGAAAACATGAACAAAAAGGTGATGCATTACTAAATTTTGACATTTAATTTTTTATAGAATTATGATATTGTTTCAATCAAATACCACTAACACTATCAATGTGCAGACTACTTTAAATCATGACATGGAAAACCACACTACCTCCTATGCATACACAAACATTCAGCCTAAATACGCTATGCAATAGAAATTCTAAAAGACGTCCCATCTATTCTCCTATGATTAGTCGTCCCCATATGGCTTTGAATGAAATCTAAGATCTTTTTTTTTTTCTCTTACAGTATGGTGAACACCAATCATGATCCCTAGAAATTTCTTCTTCACCATACTCATCTGTGCTTTCAATGTCTGTGCTACTTTCACAGCAGTAGCCACTGCAAGCCCAGACTGTATAGGACCATTTGCTTCCTATGCACTTTTTGCCTTCGTTACTTGCATCTGCGTGTGTAGCATAGTCTGCCTGGTTATTAATTTTTTCCAACTGGTAGACTGGATCTTTGTACGAATTGCCTACCTACGTCACCATCCCGAATACCGCAATCAAAATGTTGCGGCACTTCTTAGGCTTATTTAAAACCATGCAGGCTATGCTACCAGTCATTTTAATTCTGCTACTACCCTGCATTGCCCTAGCTTCCACCGCCACTCGCGCTACACCTGAACAACTTAGAAAATGCAAATTTCAACAACCATGGTCATTTCTTGATTGCTACCATGAAAAATCTGATTTCCCCACATACTGGATAGTGATTGTTGGAATAATTAACATACTTTCATGTACCTTTTTCTCAATCACAATATACCCCACATTTAATTTTGGGTGGAATTCTCCCAATGCACTGGGTTACCCACAAGAACCAGATGAACATATCCCACTACAACACATACAACAACCACTAGCACTGGTAGAGTATGAAAATGAGCCACAACCTTCACTACCTCCTGCCATTAGTTACTTCAACCTAACCGGCGGAGATGACTGAAATACTCACCACCTCCAATTCCGCCGAGGATCTGCTTGATATGGACGGCCGCGTCTCAGAACAGCGACTCGCCCAACTACGCATCCGCCAGCAGCAGGAACGCGTGACCAAAGAGCTCAGAGATGTCATCCAAATTCACCAATGCAAAAAAGGCATATTTTGCTTGGTAAAACAAGCCAAGATATCCTACGAGATCACCGCTACTGACCATCGCCTCTCTTACGAACTTGGCCCCCAACGACAAAAATTTACATGCATGGTGGGAATCACCC-CTATGTTATCACTCAGCAAAGTGGAGATACTAAGGGGTGCATTCACTGCTCTTGCGATTCCATCGAGTGCACCTACACCCTGCTAAAGACCCTATGCGGCCTAAGAGACCTGCTACCCATGAATTAAAAATTAATAAAAAATCACTTACTTGAAATCAGCAATAAGGTCTCTGTTGAAATTTTCTCCCAGCAGCACCTCACTTCCCTCTTCCCAACTCTGGTATTCTAAACCCCGTTCAGCGGCATACTTTCTCCATACTTTAAAGGGGATGTCAAATTTTAACTCCTGTCCTGTACCCACAATCTTCATGTCTTTCTTCCCAGATGACCAAGAGAGTCCGGCTCAGTGATTCCTTCAACCCTTCT-ACCCCTATGAAGATGAAAGCACCTCCCAACACCCCTTTATAAACCCAGGGTTTATTTCCCCAAATGGCTTTACACAAAGCCCAGACGGAGTTCTTACTTTAAAATGTTTAACCCCACTAACAACCACAGGCGGGTCTCTACAGTTAAAAGTGGGAGGGGGTCTTACAATAGATGACACCGACGGTTTTTTGAAAGAAAACATAAGTGCCACCACACCTTAGAAACAAATGAAAACAAACTTTGTGCCAAATTGGGAGAAGGACTTACATTCAATTCCAACAACATTTGCATTAATGACAATATTAACCTTGGACAGGAGTTAACCCCACCAGAGCCAACTGTCAAATAATGGCCTCCAGTGAATCTAATGATTGCAAATTAATTCTAA-CAC-TATAAAACTGGAGCCCTCGTCACTGCATTTGTTTATGTTATAGGAGTATCTAACGATTTTAATATGCTAACTACACATAAAAATATAAATTTCACTGCAGAGCTGTTTTTTGATTCTACTGGTAATTTATTAACTAGCCTTTCATCCCTAAAAACTCCACTTAATCATAAATCAGGGCAAAACATGGCTACTGGTGCCCTTACTAATGCTAAAGGTTTCATGCCCAGCACAACTGCCTATCCTTTCAATGTTAATTCCAGAGAAAAAGAAAACTACATTTACGGAACTTGTTACTACACAGCTAGTGATCACACTGCTTTTCCCATTGACATATCTGTCATGCTTAACCAAAGAGCATTAAATAATGAGACATCATATTGTATTCGTGTAACTTGGTCCTGGAATACAGGAGTTGCCCCAGAAGTGCAAACCTCTGCTACTACCCTAGTCACCTCTCCATTTACCTTTTACTACATTAGAGAAGACGACTGACAAATAAAGTTTAACTTGTTTATTTAAAATCAATTCATAAAATTCGAGTAGTTATTTTGCCTCCCCCTTCCCATTTAACAGAATACACCAATCTCTCCCCACGCACAGCTTTAAACATTTGGATACCATTACAGATAGACATAGTTTTAGATTCCACATTCCAAACAGTTTCAAAGCGAGCCAATCTGGGGTCAGTGATACATAAAAATGCATTGGGATAGTCTTTTAAAGCGCTTTCACAGTCCAACTGCTGCGGATGCGACTCCGGAGTCTGGATCACGGTCATCTGGAAGAAGAACGATGGGAATCATAATCCGAAAACGGAATCGGGCGATTGTGTCTCATCAAACCCACAAGCAGCCGCTGTCTGCGTTGCTCCGTGCGACTGCTGTTTATAGGATCGGGATCCACAGTGTCCTGAAGCATCATTTTAATAGCCCTTAACATTAACTTTCTGGTGCGGTGCGCGCAGCAACGCATTCTGATTTCACTTAGATTACTACAGTAGGTACAGCACATTATCACAATATTGTTTAATAAACCATAATTAAAAGCGCTCCAGCCAAAACTCATATCAGATATAATCGCCCCTGCATGACCATCATACCAAATTTTAATATAAATTAAATGTCGTTCCCTCAAAAACACACTACCCACATACATAATCTCTTTTGGCATGTGCATATTAACAATCTGTCTGTACCATGGACAACGTTGGTTAATCATGCAACCCAATATAACCTTCCGAAACCACACTGCCAACACCGCTCCCCCAGCCATGCATTGAAGTGAACCCTGCCGATTACAATGACAATGAAGAACCCAATTCTCTCGACCATGAATCACTTGAGAATAAAAAATATCTATAGTAGCACAACAAAGACATAAATGCATGCATCTTTTCATAATTTTTAACTCCTCTGGATTTAAAAACATATCCCAAGGAATGGGAAACTCTTGCAGAACAGTAAAGCTGGCAGAACAAGGAAGACCACGAACACAACTTACACTATGCATAGTCATAGTATCACAATCTGGCAACAGCGGGTGGTCTTCAGTCATAGAAGCTCGGGTTTCATTTTCCTCACATCGTGGTAACTGGGCTCTGGTGTAAGGGTGATGTCTGGCGCATGATGTGGAGCGTGCGCGCAACCTTGTCATAATGGAGTTGCTTCCTGACATTCTCGTATTTTGTATAGCAAAACGCGGCCCTGGCACAACACACTCTTCTTCGTCTTCTATCCTGCCGCTTAGTGTGTTCCGTCTGATAATTCAAGTACAGCCACACTCTTAAGTTGGTCAAAAGAATGCTGGCTTCAGTTGTAATTAAAACTCCATCATATTTAATTGTTCTAAGGAAATCATCCACGGTAGCATATGCAAATCCCAACCAAGCAATGCAACTGGATTGCGTTTCAAGCAGCAGAGGAGAGGGAAGAGACGGAAGAATCATGTTAATTTTTATTCCAAACGATCTCGCAGTACTTCAAATTGTAGATCGCGCAGATGGCATCTATCGCCCCCACTGTGTTGGTGAAAAAGCACAGCTAAATCAAAAGAAATGCGATTTTCAAGGTGCTCAACGGTGGCTTCCAACAAAGCCTCCACGCGCACATCCAAAAACAAAAGAATACCAAAAGAAGGAGCATTTTCTAACTCCTCAAACATCATATTACATTCCTGCACCATTCCCAGATAATTTTCAGCTTTCCAGCCTTCAATTATTCGTGTCAGTTCTTGTGGTAAATCCAAACCACACATTACAAACAGGTCCCGGAGGGCGCCCTCCACCACCATTCTTAAACACACCCTCATAATGACAAAATATCTTGCTCCTGTGTCACCTGTAGCAAATTAAGAATGGCATCATCAATTGACATGCCCTTGGCTCTAAGTTCTTCTCTAAGTTCTAGTTGTAGATACTCTCTCATATTATCACCAAACTGCTTAGCCAGAAGCCCCCCGGGAACAATAGAGGGGA-CGCTACAGTGCAGTACAAGCGCAGACCTCCCCAATTGGCTCCAGCAAAAACAAGATTAGAATAAGCATACTGGCAACCACCAGTAATATCATCAAAGTTGCTGGAAATATAATCAGGCAGAGTTTCTTGTAAGAATTGAATAAAAGAAAAATTTTCCAAAAAAACATTCAAAACCTCTGGGATGCAAATGCAATAGGTTACCGCGCTGCGCTCCAACATTGTTAGTTTTGAATTAGTCTGCAAAATAAAAGAAACAAGCGTCATATCATAGTAGCCTGTCGAACAGGTGGAAAAATCAGTCTTTCCATCACAAGACAAGCCACAGGGTCTCCAGCTCTACCCTCGTAAAACCTGTCATCGTGATTAAACAACAGCACCGAAAGTTCCTCGCGGTGGCCAGCATGAATAATTCTTGATGAAGCATATAATCCAGACATGTTAGCATCAGTTAAAGAGAAAAAACAGCCAACATAGCCTCTGGGTATAATTATGCTTAATCTTAAGTATAGCAAAGCCACCCCTCGCGGATACAAAGTAAAAGGCACAGGAGAATAAAAAATATAATTATTTCTCTGCTGCTGTTTAGGCAACGTCGCTCCCGGTTCCTCTAAATACACATACAAAGCCTCATTAGCCATG-GCTTCCAGGCAAAGTACAGC-CAAGCGCAAAGCACAAGCTCTAAAGAAGCTCTAAAACACTCTCCAACCTCTCCACAATATATACACAAGCCCTAAACTGACGTAATGAGAGTAAAGTGTAAAAAATCCCGCCAAACCCAACACACACCCCGAAACTGCGTCAGCAGGGAAAAGTACAGTTTCACTTCCTCAATCCCAACAAGCGTAAC
    ;
End;
