# Supplementary material for: Reconstructing Prehistoric Viral Genomes from Neanderthal Sequencing Data
Source: Viruses. 2024 May 27;16(6):856. doi: 10.3390/v16060856 (PMC11209150; doi:10.3390/v16060856)
Supplement: Supplementary file 1 [file viruses-16-00856-s001.zip › Supplementary Data S8 - Alignment herpesvirus HSV1-N1 and 10 closest relatives.nxs]

#NEXUS 

[!
FASTA file "C:\Users\marce\OneDrive\Desktop\PAUP Analysis\Herpesvirus-lcl Query_30221-10.fasta"
  (imported Thu Oct 26 15:20:00 2023)
]
Begin data;
    Dimensions ntax=11 nchar=150608;
    Format datatype=nucleotide gap=- missing=?;
    Matrix
lcl|Query_30221 HSV1-N1 NAGSCCGGGCCCCCCGCGGGCGGGGCGGCGCGCAAAAAAAGCGGGCGGCGGTCCGGGCGGCGTGCGCGCGCGCGGCGGGCGTGGGGGGCGGGGCCGCGGGAGCGGGGGAGKKGCCCCACCCACAGACGGGRAGGAGCGGGTGAGCAGCCCCACCCACAGACGGGGAGCAGCGGGGGAGGRGCCCCACCCACAGACGGAAGGGAGCGGGTCGCCCCACCCACAGCTGGGGAGCAGCGGGGRAGGARMSCCACCCACAGACGRRGAGGAGCGGGTCCACCCACAKMCGGGGAGGAGCGGGGGAGNNNCGGGVGAGGAGCGGGGGAGADGCGGGGGAGGAGCGCCGGWGGADYCGGGGAGCAGCGGCCAGACCCSAAAAACGGGCCMCATCACGAAACACACSTCTTGCGGGTCGCGCGCGGCMCKKKMAAGCGCGGCGGCGGGCAGCCCGGGCCCCCCGCGGCCGAGAMMAKCGAGTTAGACAGGCAAGCACTACTCGCCTCTGCACGCACATGCTTGCCKCTCAAMCTCTACCACCCCGGCANGCTCNNNNNCNCCAKRSCCCGCCGCCGCCGCCATCGCSGCCCCCGCCGCCCCCGGCCGCCCGGGCCCACGGGCGCGGTCSMMRCCGCACAGTCCCAGNNNNCCTCSACGCCCAACTCGGMNYCCGYKGTCAGGAGCGCGCCCGCGGCCGCCCCGCCGCCGCCCCCSGCCASYNGGCCNCCGCCTTCTTGTTCGCTGCTGCTGCGCCAGKGSCWMCCCCGAGTCCGCGTCCGACGACGACGACGACGACGACTGGCCGGACAGCCCCCCGCCCGAGCCGGCGCCAGWKGCCMSSCCCACCGCCGCCGCCSCCSGCCCCCGGWCCCCACCGCCCGGCGCGGGCCCGGGGGGCGGGGCYAACCCCTCCCACCCCCCCTCWCRCCCCTTCCGCCTTCCGCCGCGCCTCGCCCTCCGCCTGCGCGTCACCGCAGAGCACCTGGCGCGCCTGCGCCTGCGACGCGCGGGCGGGGAGGGGGCGCCGGAGCCCCCCGCGACCCCCGCGACSCCCGCGACCCCCGCGACCCCCGCGACCCCCGCGACCCCCGCGACCCCCGCGASCCCCGCGCGGGTGCGCTTCTCGCCCCACRTCCGGGTGCGCCACCTGGTGGWYTGGGCCTCGGCCGCCCGCCTGGCGCGCCGCGGCTSCAGGGCSCGCGAGCGGGCCGACCGGGCTCGGTTCCGGCGCCGGGTGGCGGAGGCCGAGGCGGTCATCGGGCCGTGCCTGGGGCCCGAGGCCCGTGCCCGGGCCCTGGCCCGCGGAGCCGGCCCGGCGAACTCGGTCYYMCATTRCACCCGAGGCGGCCTGGGTCTTCSGCGGAGCTCCCGGGAGCWCCGCACCAAGCCGCTCTCCGGAGAGACGAAGGCAGGAGCCGCGCATGSNNNCGCNKGRAGCCGGCCCGCCCCCGAGGCGGGCCCGCCCTCTKMGSGTGGSACTGGCCAATCGGCGGCCGCCAGCGCGGCGGSGSCCGGCCAACCAGCGTCCGCCGAGTCGTCGGGGCCCGGCSCACTGGGCGGTAACTCCCGCCCAGTGGGCCGGGCCGCCCACTTCCCGGTATRGTAATTAAAAACTTGCAHGWGGTTTTCTTCCGCTTCCCGGWATGKTAATTAGAAACTCATTAATGGGCGGCCCCGGCCGCCCTTCCCGCTTCCGGCAATTCCCGCGGCCSGYCKTKGGCAACCCCGGTATTCCCCGCCTCCCGCGCCGCGCGYAMMCACTCCCCTGGGGTTSGGGGTNNATYTAATTGCTTTTTTGRYGGAACATNCNGCCCTTCGCGCAWKSGCCCGCGGGTCGCTCAATGAACCCGCATTGGTCHVCTGGGGTTCCGGGTATGGTAATGAGTTGCTTCGGGAAGGCGGGAAGCCCCGGGGCGCCGACGCAGGCCAAGCCCCTGTTGCGTCGGCGGGAGGGGCATGCTAATGGGGTTCTDTGGGGGACACCGGGTTGNTCCCCCAAATCGGARGCCGGGCCGTGCATGCTAATGATWTTCTTTGGGGGCGCCGGGTTGGTCCCCGGGGACGGGGCCGCCCCGCGGTGGGCCTGCCTYCCCTGGGACGCGCGGCCATTGGGGGAATCGKCACTGCCGCCCNNNGGNNWGGGGAAAGGCGTGGGANNNNCCTNNSCCGACCGTCTGGTCNNNNNNNCGGCNCNCNGAGCGAGACGCAGCAGCCAGGCAGACTCGGGCCGCCGCGKCTCCGCATCACCACAKAWGCNCCGCNTNNTTTTCGACCCCCAGGGANSCTCCGTCCGCGACCCTCCAGCCGCATACGACCCCCATGGAGCCCCGCCCCGGAGCGAGTACCCGCCGGCCTGAGCGCCGCCGCTMACGCGAGGKGAGGGGCCGGGCGCCATGWCYGGGGCGCCMTATTGGGGGGCGCCATGTNNNNNNCCGCTCRWWCACGGGAGCCGGGCGCCATGTTGGGGCGCGATCTGAGGTSGCGTGGAACCCCGTGACACTATTGWYMGGGACCGGGGGCGCCATGCCAGGGGGCGCGGAACCCCCTGACCCTATATATACAGCCGGGGTCGCCCTGTTGGGGGTCGCCATGTGGCCBCCTGACTTTATATATACAGACCCCCCCAACACATACACATGGCCMAAGKGACTCAGACGCAGGGCCCGGGGTCGCCGTGGGACCCCCTGACAGCYACACAGAGACACGCCCCCACAACAAACACACAGGGACCGGGGTCGCCGTGTTAGGGGGCGTGGTCCCCACTGACTCAKGCSCAGGGCCNNNTTACTCACACNCATCKRGGGGGTGGGGAGGAGCCGCCCGCCGGGTTTGRGGGACGCCGTGGSGMMCCCGACTCCGGTGCGTCACAASGGCGGGAGAAGAGGGAAGAAGAGGGGTCGGGATCCAAAGGACGGAMCCAGACCACCTTTNNTTGSAGACCCCTTKCTCCCCCCTCTTCCGAGGCCAGCAGCGRGGCAGGACTTTGTGRGGCGGGGGGGGGGAGAGGGGGAACTCGTGGGCGCTGATTGACGMGCGAAATCCSCNNNNCCAGTNTTAYCCGCCCCCCCTTTTTTCCCCTTAGCCCGCCCCGGATGYCTGGGTKKTTCCCTGCGACCGAGACCTGCCGGACAGCAGCGACTCTGAGGCGGAGACCGAAGGGGGGGGGCGGGGGGACGCCGACCACCATGACGACGACKCCGCCTCCGAGGCGGACAGCACGGACACGGAACTGTTCGAGACGGGGCTGCTGGGGCCGCAGGGCGTGGATGGGGGGGCGGTCTCGGGGGGGAGTCNCCCCCGCGAGGAAGWCCCCGGCAGTTGCGGGGGCGCCGCCCCTCGAGAGGACGKGGRCAGCGACGAGGGCGACGTGTGCKCCGNGNNAACGGATGAGATCGCGCCCCACCTGCGCTGCGACACMKTCCCGTGCATGCACCGCTTCTGCATYCCGTSCATGAAAACCTGGATGYMATTGCGCAACACCTGCCCGCTGTGCAACGCCAAGCTGGTGYACCTGATAGTGGGCGTCACGCCCAGCGGGTCGTTCAGCACCGTCCCGATCGTGAACGACCCCCAGACCCGCVTGGAGGCCGAGGAGGCCGTCGGGGCGGGCACGGCCGGGGGCKTTATCTGGMMTGGCAATCAGCGGTTCGCCCYGCTCGACCTGACCCTGGGGGGGCACACGGTGAGGGCCCTGTCGCCCACCCACSGCGAGCCCACCACGGACGAGGATGACGACGACCTGGACGACGGTGAGGCGGGGGGCGGCGAGGACCNNGGRGGAGGAGGAGGAGGAGGGGGGAGGGAGGARKAGGCGGGCGGGGGGDCGAGGAAAGGGCGGGCCGGGGAGGGGGCGTAACCTGATCGCGCCCSMCGTTGTCTCTTGCAGCAGACKACGTACCGCCCGCCCCCCGCCGGACGCCCCGCGCCCCCSCMCGCASAGGCGCCGCCGCGCCCSCCGTGACGGGCGGGGCGTCTCACGCAGCCCCCCAGCCGGCCGCGGCTCGGACAGCGCCMCCCTCGGCGCCCATCGNNNCNNNNCNNNAACAYCWCCACCACCACCAACAGCAGCGGCGGTGGCGGCGGCKCCCGCCAGTCGCGAGCCGCGGCGCCGCGGGGRGCGTCTGCCNCCNCCGKGGGGGTTGGGGTTGGGGTTGGGGTTGNTGAAGCGGAGGCGGGGCGGCCGAGGGGCCGGACGGGCCCCYCGATCAACAGACCCGCCCMCCTTGCAAACAACAGAGACCCCATAGTGATCAGCGACTCBCYCCCGGCCTCTCCCCACAGGCCCCCCGCGGCGCCCATGCCAGGCTCCGCCCCCCGCCCCGGGCCCMCCGCGTCCTCGGCCGCGTCGGGRCCCGCGCGCCCCCGCGCGGCCGTGGCCCCGTGCGTGCGAGCGCCGCCTCCGGGGCCCGGGCCCCGCGCCCCGGCCSCCGGGGCGGAGCCGGCCGCCCGCCCCGCGGACGCGCGCCGTGTGCCMSWGTCGCACTCGTCCCTGGCTCAGGCCGCGAACCAAGAACAGAGTCTGTGCCGGGCGCGTGCGACGGTGGCGCGCGGCTCGGGGRGGCCGGGCGTGGAGGCTGGGCACGGGCCCTCCCGCGGCGCCGCCCCCTCCGGCGCCGCCCCGCTCCCCTCCGCCGTCTCTGTCGAGCAGGAGGCGGCGGTGCGTCCGAGGAAGAGGCGCGGGTCGGGCCAGGGTNNNCCNCCNGTCCNCGCGNNNYSMCKCGCGCCGGCAGGGSSNNAGAGGGCGGCGACGCACCCCGCCTCCGACTCAGGGCSKGGGGGGCGCGGCCAGGGTGGGCCCGKGACCCCSYTGACGTCCTCGGCGGCCTCCGCCTCTTCCTCCTCTGCCTCTTCCTCCTCGGCCCCGACTCCCGCGGSGGCCGCCTCTTCCGCCGCCGGGGCCGCGTCCTCCTCCGCTTCCGCCTCCTCGGGCGGGGCCGTCGGTGCCCTGGGAGGGAGACAAGAGGAAGCCKYCCTCGGCCCCCGCGCTGCTTCTGGGCCGCGGGGGCCGAGGAAGTGTGCCCGGAAGACGMGCCACGCGGAGACTTCCGGGGCCGTCCCCGCGGGCGGCCTCACGCGCTACCTGCCCATCTCGGGGGTSNCTANTRACCTCGCCCTGTCGCCTTACGTCTTYAAGACGATCACGGGGGACKTSCTGCCCATCCTGGACATGGAGACGGRGRACATCGGGGCGTGCGTGGTCCTGGTGGASCAGACGGGMMACATGGCGACCCGGCTGCGGGCCGCGGTCCCCGGCTGGAGCCGCCGCACCCTGCTCCCCGAGACCGCGGNNNCGTGACGCCCCCCGAGTACCCGTCGGCCCCCGCGTCGGAGTGGAACAGCCTCTGGATGACCCCCNTGGGCRACATGCTGTTCGACCAGGRCACCCTSGTGGGCGCCCTGGACTTCCGCAGCCTGCGGTCWCGGCACBCGTGGTCCGGGGAGCASGGGGCGTCGACCCGGGACGAGGGAAAACAATAAGGGACGCCCCMCNTGTTTGTGGGGAGGGGRGKTCGGGCGCTGGGTGSWCTCTGGCCGCGCCCACAMCACCAGCCAATCCGWGTCGGGGAGGTGGAAAGTGAAAGACACGGSCACCACACACCAGCGGGTCTTTTGTGTTGGCCCTAATAAAAAAAAACTCAGKGGATTTTTGCTGTCTGTTGCGAAATCAASGTTTACTTTTGTATCTTTTCCCTGTCTGTGTTGGATGTATCGCGGGGGTGCGCGGGAGTGGGGRTGCGTGGGAGTGGGGGTAGCTGGGAGTGGGGGTGGGGGGAGTSKGGGTGCGTGGGAGTGGGGGTTGCGCGTGGGAGTGGGAGAGTGGGRGTGGGGGTGCGTGGGAGTGGGGKTRCCATGTTGGGCAGGCTCTGGTGTTAACCACWGAGCCGCGGCCCGGGCTGCCTGACCACCGATCCCCGAAAGCATCCTGCHMCTGGCATGGAGCCAGAACCACWGTGGGTTGGGTGTGGGYGKCGAGTTTCCGCGAGCGCCTGCCCGCCCGGACTGACCTGSCCTCTGGCCGCCAGCAAGKGCGGGGGGGGCAGGGCRAGCAAGGACGGGAGGGGTGGCGGGGCGGGACGGGGCGCCCAAANGGGGGTCGATCACACCACAGACGTKGGTGTTGGGGGGKGGGGCGGAGGGGGTGGGGGGGGGGGGGAGACAGAAACAGGAACABAGTTAGAAAACAAGAATGCGGTGCAGCCAGAGAATCACAGGAGACGAAGGGATGKGCGTGTTGGTTACCAACCCACACCCAGGCATGCKCGGTGGTATGAAGGAGGGGGGGCGGTGCTTCTTAGCYGCCGCCGGGGGACGTGGGGKYGGTGTGCATCASCACGCGCACCCGCGTCGGCCAGGTGGGCCGGTACTSSHTCCCCCCCTCCCCCGACCCTTCCCACCCCCGCGTGCCAGAGATCACCCCCGTCCCCCGGCACCCGCCACTCCTCCATRTCCTCGCTTTAGGAATCTGATCGGTACACACGCGCCGTGCATTTCCTTCCGGRSCCCCCCTCCCCCGCACCCCCCCCCCAGGCAGTAAKACDCAAGCATAGAGAGCCAGGCACAAAAACACAGGCGGGGTGGGACGNATGCCTWCWTGGAGYTCGTTGSTCGTTGGCGTGGGGGGTTACAGCGACACCGGCCGACCCCCTGGCGGTCTTCCAGCCGGCCCTTAGATAAGSGGGCAGTTGGTGGTCGKMCGKGNNNNRGTCTGRSKAAGGGTGGGAGGGGGGGGGAAAAGAACGGGCTGGTGTGCTGCAGGACGABBSCACCCGCGAGTGGCGTGGCCGACCTTAGCCTCTGGGGCGCCCCCTGTCGTTTRKGMCCCCTTCCTCTATTGGGGAGAAGCAGGTGTCNNNNNCWCSTGGAACCGCGGCGTCTTYGAGGAWSSMCACCGGGGCGCCCTTGACGAKKGKGANNNNGRGGGAGGAAGGGAGGGAGGAWGGGANNGGGGGTGAAGAANGGNNGGGGGAGAAGCGAGAACAGGAAAGGCGACGGAGCCCGACAAAACAAAMNRAGAAAAAAAAAAACCACAGCGCATGCGCCGGGCCGYKTTGGKGCCCCGGGCCSGGGCAAGATGGGTCCGCCGGGGCCCCGGGCCGGGCCGCCACGGGGGCCGGCCGTTGGCGGTWMCCCCGAGTCTTCATCTCAGGCCCYGGGCCGGGAACCCGGAAAAGCCTCCNNNGGCCTTTTTYGCGTCGCGTGCCGGCGAGCGGGCCCGGACGGKGACCGGACCGCCGCGGTCGGGGKSSCCTCGTCCCGGGCCGTACGCGGCCTTCGCCCCGTGTCCAGCCGAACGAACGAAACATCCCGGCGACGGCASSAAAAACACCCCAGACGGAATTAAAAAACAGAAANCNNNACCCCCCACCCCCSWAACGRSMAAAACAAAAAACAGACCAGCGGCCGGCCGGCGSKYAGGGGGAGGATGTCGCCGACGCCCCTTGGCCGCCCCGGCTGCAGGSGGGCCCGGAGAGCCGCGGCACCCGGACGCGCCCGGAAAGTCTTTCGCACCACCCGCGATCGGCACGGCCGCGCCCMCGMKTTNRNAAAGGCTCAGATGACGCAGCAAAAACASGCCACAGCACCACGCCGGTCGKTGATGTAATTTTATTTTCCTCGTCTGCGGCCTARTGGATTTCCGGGCGCGGTGCCSCTGTCTGCAGAGCACTTWNCGGACCGMTATCTCGCGGGCACGCGCGCCCTTAMKGRACCGGCGCGGGGCGGGGGRTYGGATACCCACACGGGCGAGNNGGGGTGTCGCGGGCCGTCTGCTGGCCCGCGGCCACWKANNNNGCCTTTCTGCCTCTGCCGCTTGTGKGTGCGCGCGCCGGCKCTGCGGTGTCGGCGGCGGCTGCGGCGGCTGCGGCGGCCGCCGTGTTCGGTCTCGGTGGCCGGCCGGCGGGTGGACTCGCGGGGGGCCGGAGGGTGGAAGGCAGGGGGGNNNGTTCCAGGACTTCCACTTCCCGTKCTTCCATCCCCCGWTYCCCTCGGTTGTKCCTCGCCTCCCCCAACACCCCGCCGRTKTCCGTTGKTGTTGTTATTGTTGTCGGGATCGTGCGGGCCGGGGGTCGCCGGGGCAGGGGCGGGGGCGTGGGCGGGGGTGCTCGTCGATCGACCGGGCTCACTGGGGGCGTGGGGTGGGTGGGAAAAGGCGAGGAGACTGGGGTGGGGGGTGTCGGGGGTGGCTGTTTTTTTTGTGGTTGTTTTTTGTGTYTGTTTCCGTCCCCCGTCACCMCCCTCCCTCCGTCCCCCCGTCGCSGGTGTTTGTGTTTGTTTNTTCCGACATCGGTTTGTTTAAATAAACACAKCCGTTCTGCGTGTCTGTTCTTGCGTGTGGCTGGGGCCTTRWWTGTGGGGTCCCGGGGGCGGGATGGGGTTTMGCGGCGGGGGGCGGCGCGCCGGACGGGGCGCTGGAGATAASGGCCCCCGGGGAASGGGGGACCGGGGCTGGGTCTCCCGCGGTGGGTGGGTGGGCGGCGGTGGCCGGGCCGGGCCGGGCCGGGTGGGCGGGGTTTGGAAAAASGAGGAGGAGGAGGAGGGGGGGGGAGACGGAAGGAAAGCAAGGACACGGCCCGGGGGGGGGGGGGGGSGGAGCGCGGGCCGGGCCGCTCGYRAGAGCCGCGACCCGGCCGCCTGGGAGCGTTGTCGCCGTCGGTCTGCCGGCSMCCGTCCCTCCCTTTTTTNNCCAACCNNCGCNCNNCCAYCACCACCATYMCYACTACCACCACCACCACCACCACCACCGACMCCMYCMGCGCACCCCCACCCACNCTCCCCCCCACCCAACCCGCACCACGAGCACGGNNNNYAGCAGCGGATCGACGGGGAGGCAAGCCGGTGGGGCGGGGCGGGGGCGGGRGWCCGAGTAGGCCYMCCCATCCGCGGCCCCTCCCGGCAGCCACACCCCCCAGCGTCGGGTGTCAMCGGACAAGAGCAGGGGAGAGGGGAGNAGGGGGAGAGGGGGGGAGAGGGGAGAGGGGGGAGAGGGGAGGGGGGGGGAGGTGGGGGGGGGGYSGAGWGGGGAGAGGGGGGAGAGGGGRGAGGGGGGAGAGGGGAGAGGGGGGAGAGGGRTCGAGGGGGGGAGAKGTGGTMTATAAACCAACGAAAAGCGCGGGAACGGAGATACGGGGCTTGTGTGGCACGACGTCGTGGTTGTGTTACTGGGCAAACASTTGGGGCCTGCAGGTTTCTGTGGGTACCGACCCAGGTGTTATGGGGATTTTGTGTTGGGTCGGGCTTAWGGCCATTGGGGTTTTGTGTGTAAGAGGGGGTTTGTCTTCCACCGAAAATGGTATTCGGAGTCGGGTGGCTCGAGAAGTGGGGGATATATTAAAGGTGCCTTGTGTGCCACTTCCGTCTGACGATCTTGATTGGYGTTACGMGACCCCCTCGGCTCCCCACAGTYCTTTGATAGACGGAMGRTTTTTGCGTTWTCACCGTCCCGGATTGGAGTCGGTCTTGTGGGATAGGCAMGCCCAGAGGGCGTATTGGKTTARMCCCTTTTTGTTTGGGGCGGGTTTTTTGGAGGACTTGWMKYATCCCGCGTTTCCAACCGACATGCAGGAAACAGAAACGCGCTTGGCCCTWTACGAAGAGAKACGCCAGGCGCTGGACAGKCGCAAGCAGGCCGCCAGCCACASMCCTBTGAAGGCTGGGTGTGTGAACTTTGACTAWTCGCGCACCCGCCGCTGTKGAGGGCGCCAGGATTTGSCVCTTACCAACAGAACGTCTGGACGGACSCCGGTYCTGCCGCCGGACGATGAAGCGGGCCTGCAGCCSAMGCCCWTCACCACGCCGTCGCCCATCATCGCCACGTCGGACCCCACCCCGCGACGGGACGCCGCCACAAAAAGCAGACGCCGACGACCCCATTCCCGGCGCCTCTAACGATRCCTCGACGGAAACCCGTCCGGGTTCGGGGGGCGAACCGGCCGCCTGTCGCTCGTCAGGGCCGGCGGGCGCTCCTCGCCGCCCTYGWSGCTGTCCCGCTGGTGNGWCGTTTTCCTCGTCCGCGCCCCCCGACCCTCCCATGGATTTAACAATCGGSGGGGTGTCGCCTGCGGCGACCTCGGCGTCKCKGGACTGGNCNNYSTTTCGGCGTGTGTWTCTGATCGACGACGCGKGGCGGCCNNTGNTSGWGCCTGAGCTGGCGAACCNCNNACCGCCCACCTCCTGGTCGAATATAATCGKMGGTGCCAGACCGAAGAGGTGCTGCCGCCGCGGGAGRRTGTGTTTTCGTGGACTCGTTATTGKACCCCCGACGAGGTGCGCGTGRWKATCATCGGCCAGGACCCRTATCACCACCCCGGCCAGGCGCACGGRCKTGCTGTTAGCGTGCGCGCGAACGTGCCGCCTCCCCCGAGTCYTCGGAATGTCTTGGCGGCCGTCAAVMWCTGTNATNNCRRGGCACGGATGAGCGGCCACGGTTGCCTGGAAWAGTGGGCGCGGGACGGCGTCCTGTDKBYNNACACGACCCTGACCGTCAAGCGCGGGGCGGCGGCGTCCCACTCBAGAATTGGTNGGWCCGCTTCGTGGGCGGRGWTATCCGCYGGTTGGCCGCGCGCCGCCCCGGCCTGGTSKKYATGCTCTGGGGCGCACACGCCCAGAATGCCATCAGACCGGACCCTCGGGTCCATTGCGTCCTGAAGTTTTCGCACCCGTCGCCCCTCTCCATSGTTCCGTTCGGARCCTGCCAGCATTTCCTCGTGGCGAACCGATACGTGGAAACCCGGTCGATTTCACCCATCGACTGGTCGGTTTGAAAGGCATCGACGTCCGGGGYCTTCGTCTGTGGGGSYKYTTCGGTATTTCCGATGAAAGARCACGGTTAATGGATAAACCTCTGGTCTCATWCGGGTCGGTGATGTCGGGCGTCGGGGGAGAGGGAGTTCCSYCTGCGCTTGCGATTCTSGCACCGTGGGGCTGGACGKTCGACACGCCAAACCAYGAGTCAGGGATATCGCCAGATMCGACTCCCGCAGATTCSMTTCGGGGGSCCGCTGTGGCCYCACCTGACCAACCTNNNNNCCCGGAACGGGAGRCCACAGCGCCGTCTTTCTCCCSAACGCGCGCGGATGACGGCCCGCCCTGTACCGACGGGCCCTACGTGACGTTNGAKRCCCTGTTKRYGGTGTCGTCGATCGACGAATYMGGGCGTCGCCAGCTCACGGACACCATCCGCAAGGACCTGCGGTTGTCGCTGGCCAAGTTGATGATNNNNTGCNCCAAGACCTCCTCGTTTTCCTGAAACGCCCCGCGCCACCACAGACKCGKSGCGTTCCAGCGCGGCACGCGGGCGCCGCGCAGCAACAAAAGCCTTCAGATGTTTGTGTTNYGSSAMCGCGCCCACGCCGCTCGAGTGCGAGAGCAGCTTCGGGTCGTYWTTCAGTSCCGCAAGCCGCGCAMSRRTTACTTCCGATCTTCGGACGGGCGGCTCTGCCCCGCCGTCCCCGTGTTCGTCCACGAGTTCGTCTCGTCCGAGSCAATGCGCCTCCACCGAGATARSGTCATGCTGGCCTCGGGGKYCGAGTAANCGCCCYCCCGCGCCACCCTCAAAGCCCGTCGCGCGTGTTTGATCTKAATAAAGAACACATAAATTTGGCTGGTTGTTGGTTGAGYTTAATGGACCGCCCGCAGGGGGSGTGGCATGTCAGTGTCGGGTGACGAGCGCGATCCGGCCGGGMTCCTAGTACHCCAAAAGTTTGTCTGCGTATTCCAGGTCGGGGCTCAGTTGAATCTCCCGCAGCACCTCGACCAGCAGGTCAGCGGKSGGYTGGAGAAACTCGGCCGTCMCGGGGCAGGCGGTCGTCGGGGGTGGAGGCGCGGCGCCCACCCCGTGTGCCGCGCCTGGCGTCTCCTCTGGGGGCGNNCCGTAAATGGKGCCAGTGATGTAAATGGTGTCCGCGGTYCAGACCACGGTCAAAATGCCGGCCGTGGCGCTCCGGGCGCTTTCGCCGCGCGAGGAGCTGACCCAGGAGTCGAAGGGATACGCGTACRTATNGGCGTCCCACCCGCGTTCGAGCTTCTGGTTGCTGTCCCGGCCTATAAAGCGGTTCTGAGWAAATTCGGCGCGACAGTCGAKAATCACCAACAGCCCTTTGGGGGTGTGTTGGATAACAACCCCTCCGCGCGGCAGGCGGTCCTGGCGCTCCCGGCCCCSGMCCATGATCGCGCGGGTGCYGKMCTCAAGCCCATKCACCACCTGCGCGGCGTCGGGCAGTGCGCTGGTCAGCGAGGCCCTGGCGTGGCATAGGCWWGGCGCGATGGTCGTCTGTGGATTKTCCATCTCGCGGTGGGTAGTGAGTCCSCCGGGCCGGGTTCGGTGGAACTGTAAGGGGACGGCGGGWTTATTTACAATGACCACGTTCGGATCGCGCAGWKCCGWTAGTATGTGCTCACTRATGACGTCATCGCGCTCGTGGCGCTCCCGGAGCGGAWTKAAGTTCATGCGAAGGAANTCGGAGGAGGTGGTGCGGGACATNGCCNCGGTCTCGATGTTGAGGCGCAGGTTGCCGGGCGTAAAGCAGATGGCGACCTTGTCCAGGAYAAGGCCCTGGTGGCGCGTGATGGTCATGCCAHKHGTGGAGCTGATGCCGTAGTCGRSCTTTATGGCCATGGCCGGCGCCRNNNAGTCAATGGACTCGACAAACTCGCTGATGTTGGTGTTGACGACGGTGAKGAAGCCGTGTTGGKCCCGCAAGACCACCTMANNCAGGGGGGCCTCTACCAGCAACTCGGCCACGTTGGCCGTCGCGTGCCGCCTCCGCAGCTCGTCCGCAAAGGCAWACACCCGTGCGTACGTGTATCCCATGAGBGCCTMMACTTCCGTCTGCAGGGCGACGGACATCAGCYCCCCGCGCGGCGAGCCGGTCAGCATCTCGCAGCCCCGGAAGATAACGTTGTCCAMGTACACGCCGAMRKGGGCGCCTTCGAATRCCTCCCCGAAGAGCTCTTGGAGGRYTCGGAATCACCCGAGGAAGGCCCGCTTCAGCAGCGCAAACAGGKYGTGAACGGCGGCGGTGGTCTCCGGTTYCCNGGGGGTGTAGTGGCAGNNNAACACGTCGAGCTGTTGTTCGTCCAGCCCCGCGAAATAAACGTCGAGGTCGTCGTCGGGAAAATCGTCCSGGCCCCCGTCCCGCGGCCCCAGTTGCTTAAAATCAAACGCACGCTCGCCAGGGGCGCCTGCGTCGGCCATTACCGACGCCTGCGTCGGCGCCCCCGAANATNTGGGGCGCAGAGACAGAATCTCCGCCGTTAGTTCKCCCATGCGGGCGTAGGCGAGGGTCCTCTKRGTCGCATCCAGGCCCGGGCGCTGCAGAAAGTYGTAAAAGGAGATAAGCCCGCTMAWKMTGAGCCGCGACAGGAAMYTRKRGGCAAACTCCACCGCGGTGWGGYCCTGAGTACCCACAAAGCTGTCGTCACGCAACACTGCCTCGAAGGCCCGGAACGTCCSMCTAAACCCAAAAACCASTTTTCGCAGGCGCGCGGTCASCGCGATCTGGCTGTTGAGGACGGYGGTGACGTCGTTGCGGGCCACGACCAGCTGCTGTTTGCTGTGCACCTCGCAGCGCATGTGCCCCGCGTCCTGGTCCTGGCKCKSCGAGTAGTTGGTGATGCGGCTGGCGTTGGCCGTGAGCAGGCGKKCAATAGTCAGGCCGGGCTGGTGTGTCMGTCGTCGGTATTCGTCTAACTCCTTGACCGACACGAACGTRAGCACGGGGAGGGTGAACACGACAAACTCCCCCTCACGGGTCACCTTCAGGTAGGCGTGGAGCTTGGCCATGTACGCGCTCWCCTCTTTGTGGGAGGAGAACAACCGCGTCCAGCCGGGGAGGWKGGCGGGGTTGGTGATGTMGTYTTCCGGGACGACGAAGCGATCCACGAACTGCGAGTRCTCCTCGGTGATGGGCAGGCCKTACTCCAGCACCTTCAWGAGGTGACCGAACTCGTGCTCGACGCMSMGTTTGTTGTTAATAAAAATGGCCCAGCTNNGAGGCGGGCGTACTCGCGCAGCGTGCGGTTGCAGATGAGNNACGTGAGCACGKKCTCGCTCTGGCGGACGGAASGSCGCAGTTTCTGGTGCTCGAAGGTCGACNCCAGGGACGCCGTCTGCGTCGGCGAGCCCACCSACACCAACACGGGCCGCAGGCGGGCCGCKTACTGGGGGGTGTGGAGCAGGGCGTTAATCATCCACCAGCAATACACCACGGCCKTGAGGAGGTGACGCCCAAGGAGCCCGGCCTCGTCGATGACGATCACGTTGCTGCGGGTAAMGGCCGGCAGCGCCMCGYMGGTGGCCGGGGCCAACCGCGTCAGGGCGCCCTCGGCCAACCCCAGGGTCCGTTCCAGGGCGGCCAGGGCGCGAMACTCSTTCCGCGACTCCTCGCCCCCGGAGGCGGCCAGGGTGCGCTTCGTGAGGYMCAAAATCACCTCCCNNTAGTACGTCAGATCKCGTCGCTGCAGGTCCTCCAGCGAGGCGTGGKTGCTGGTCAGGGTGTTGTGKTACTGCCCCAGTTGGGCCTGGRCGTGATTCCCGCGAAACCCAAAATCATGAAAGATGGAGTTGATGGGTCAGGCTGAGAAAGGCGCGCRAGAGTTYRSCNKAMWTGTKTTGGGCCGCAATGCGCGTGGCGCCCGTCACTACNCAGTCCMAGACCTCGTTGATTGTCTGCACGSTCGTGCTCTTTCCGGCGCCAGCGTTGCCGGTGATCTGATACACCGCGAACGGAARCTCCCTGAGGGGCAGGCCTGCGGGGGACTCTAAGGCCGCCACGTCCCGGAWCCACTGCAGACGGAGCAYCTGCGCTCCGTCGAGCTGTTGKTGCGAGAGCTCTCGGATGCGCTGAAGGATTGGCTGCACCCCGTGCATAGACGKAAAATTTAAAAAGGCCTCGGCCCTCCCTGGAACGGCTGGTCGSKCMCCGGGTTGCTGAAGGTGCGGCGGGCCGGGTCTCCTTCCGTCTAGCTGGCGCTCCCCGCCGGCCGCCGCCATGACCGCACCACGCTCGCGGGCGYCCACTACGCGTGCGCGGGTGGACACGGAAGCGCTGTGCTCCCCCGAGGACGGCTGGGTAGAGGTTCACCCCACCGCTGKGCCGGTGCAGTTCCGCGAGATTCTCCGCATCCAGCTGGGNNAYACCGAGGGCCAGGGGGTGTACAACGTCGTCCGGTCCAGCGAGGCGACCACCCGGCAGCTGCAGGCTCCGATCTTTCACGCKCTCCTCAACGCCACCACYSVCCGGGACCTCGAGGCGGACTGGCTCGGCCACGTGGCGGCCCGCGGTCTGCRGCCCCAACGGCTGGTTCGCCGGKMCAGGAAMACCCGGGAGGCGGAKATCGCCGGGGTGGCCGAGCGGGTGTTCGACACGKSGCGGAAKACGCTNMKGACGACGCTGCTGGACTTTGCCCACGGGTTGGTCGCCYGCTTTGCGTCGGGCGGCCCGAGCGGCCCGTCAAGCTTCCCCAAATATMTCGACTGGCTGACGTGCCTGGAAAAGGTCCCCAWATTACGCAAGCGACAAGAAGGGGGTGTGACGCAGGGTCTTGCGGCGTTTCTCAAGGAGCACCCGCTGACCCGCCAGCTGGCCACGGTCGCGGAGGCCGCGGAGCGCGCCGGCCCCGGGTTTTKYGAGCTGGCGTTGGCCTTCGACTCCACGCGCGTGGCGGACTACGACCGCGTGTATATCTACTACAACCACCGCCGGGGCGACTGGCTCGTGCGAGACCSSATCAGCGGGCAGCGCGGAGAATCWCTGGTGCTGTGGCHGVAGCTGTGGACCGGGGACCGTCTGWTCTTCGATTCGCCCGTCCAGCGGCTGTTTCCCGAGATCGTCGCGTGTCGCTGCCTCCGGGAACACGCGCACGTCTGCCGGCTGCGCAAKACCGCGGCCTTCAAGGTGCTGCTGRGGCGCAAGAGCGACAGCGAGCGCGGGGTGGCCGGCGCCGCGCGGGWCGWSAACRAGRTGTTGGGGGAGGACGACGAGACCAAGGCCGGGTCGGCCGCCTCGCGCCTCGTGCKGYWCATCATCAACAGTRAGGGCATGCGCCACGACCTYGACATTAACGACACTGTNNNKTCTACCTCGATGAGGCCGGCATGCACCTGATAGACGCCCCGGCCGTCGACGRWACGCYCCCGGGRTTCGGCAAGGGCGGAAACAGCCGCGGGTCTGCGGGCCAGGACCAGGGGGGGCGGGCGCCGCAGCTTCGCCAGGCCTTCCGCACGGCCGTGGTCAACAACATCAACGGCGTGTTGGWGGNCTANATAAATAACCTGKWTGGHMYCATCGAGCGCCTGCGCGAGACCRACGCGGGCCTGGCGACCCAGTTGCAGGAGCGCGACCGCGAGCTCCGGCGCGCAACAGCGGGGGCCCKGGAGCGCCAGCAGCGCGCGGCCGACCTGGCGGCCGAGTCCGNGACCGGTGGATGCGGCAGCCGCCCTGCGGGGGCGGGCTTGCTCCGGGCCGACTATGACATTATCGACGTCAGCAAGTCCATGGACGACGACACGTACGTCGCCAACAGCTTTCAGCACCCGTACATCCCTTCGTACGCCCAGGACCTGGAGCGCCTGTCGCGCCTSTGGGAGCACGAGCTGGTGCGCTGKWTTAAAATTCTGTGTCACCGCAACAACCAGGGCCMWGAGACTTCGATCTCGTACTCYAGCSGGGCGATCGCCGCATTCGTCGCCYCCTACTTTGAGTCAGTGCTTCGGGTTGTCCGGGTAGGCGCGCCCATCACGGSCTCCGATGTCATCCTGGGGGAGGAGGAGTTNNGGGATGCGGTGTTTRAKRRAACCCGCCTGCAAAMKTACCTGACAGACATCGCGGCCCTGTTCGTCGCGGACGTCCWGCACGCAGCGCTGCCCCSSCCCYYCTCCCCGGTCGGCGCCGATTTCCGGCCCGGCGCGTCCCCGCGGGRCCGGTCCAGATCGCGGYCGCCCGGAAGAACTGCGCGAGGCGCGCCGGACCAGGGCGGGGGCATCGGGCACCGGGATGGCCGCCGCGACGGCCGACGATSMGSNGNNGGNNNSCRCCATCCTCAAGCAGGCCATCGCCGGGGACCGCAGCCTGGTCGAGGCGGTCGAGGCGATTAGCCAGCAGACGCTGCTCCGCCTGGCCTGCGAGGTGCGCCAGGTCGGCGACCGCCAGCCGCGGKWYACCGCCACCAGCATCGCGCGCGTCGACGTCGCGCCTGGGTGCCGGTTGCGGTTCGTTCTGGACGGGGGTCCCGAGGACGCCGGGGTGMCGKCGGAGGNNTNCTNGRAGCGCTGCTGCGGCCAGTCCAGTTATCGCGGCTTCGCGGTGGCGGTCCTGACGGCCAACGAGGACCACGTGCACAGCCTGGCCGTGCCMASCCTCGTTCTGCTGCACCGGTTCTCCCTGTTCAACCCCAGGGACCTCCTGGACNNNGCCCTTGCCTGTCTGCTGCGRTACCTGGAGAACTGCGCCCGAAGCCACGCCACCCCGTCGACCTTTGCCAAGGTTCTGGCGTGGCTCGGGGTCGCGGGTCGCCGCACGTCCCSATTCGAACGCGTTCGCTGCCTTTTCCTCGACAGTTGCCACTGGGTCCTAAACACACTCATGTTCATGGTGCACGWAAAACCGTTCGACGACGAGTTCGTCCTGCCCCACYRGTACATGGTGTGGTACCTGCTGGCCAACAACCCGCCCCCCGTTCCGCCGGCCCTGTTCTATGCCACCCCGACGAGCTCCTCATTCCGGCTGCCGGGGCCGCCCCSCCCCTCCGACTGCGTGGCWKATAACCCCGCCGGGATCATGGKGAGCTGCTGGGCGTCGGAGGAGGTGCGCGCGCCKCTGGYCTATTGGTGRTTTTCGGAGACCCCAGAACGACAGACGTCGTCGCTGKTTTATCAGTTTTGTTGAATTTTAKTAAATAAACCCGGTTTTGCATCNAYKKCSTCCTGACGGATGCGCGTGTCCTTMCTCCGTTTTGGTGGGTGGGTGGCTGTGTMYGSCSTTCCATCTGTGCGGGSAGGGGGCAAGTCGGCACGTATTCGGACAGACTCAAGCACACACGGGGGAGCGCTCGTGGCTCAGGGCAATGTTTATGCTGGTCAAACTCAGGCAAACAGAAACGWCATCTTGTCGTCAAAGGSATACACAAACTTCCCCCCCTCGCCCMACACTCCCGCCAGCACCCCGGTAAACAGCGGCTCAATCTCGCGCAGGATTTCGCGCAGGTGATGAGCGCAGTCCACGGCCNGGAGCNCAAGGGGCCSCGGGTATAGATCGGAAGGGACGCCGACCGACTCCCCGCCTCCGGGACAGGCWCGCACGACGCGCCGCCAGTASYGCTCTGCGTCCAGCAAGGCGCCGCCGCGGAAGGCARTGGGGGGCAAGGGGTCGCTGGCCTCAAAGRGCGACACACGAACGCTCCAGTACTCCGCGTCCAAMCGTTTATTAAAGCCGTCCACGATAAGGCGGTCGCAGGCGTCCTCCRGCRGGCCCCGGGCCGTGAGCGCGTCCTCCTCCGGCACGCCTGCCGTTGTCAGGCCCAGGAMCYGTCGCAGCGTGTCGCGYWCGACCCCGGCCGCCGTGGTGTMCGCGGGCCCGCGGAGAGGAAATCCCCCAAGATGGAARGCGTTGTCGCGGGAGCTCCAGAACCACACTCCGGATTGGCTCCAGGCGACGGCGTGGGTGTAGACGCCCTCGAGCGCCAGGCACAGTGGGTGCCGCAGCCGGAGGCCGWTGGCCCTAAGCGCGGCTCCCACGGCCGTCTCGATGGCCCGCCGGGCGTCCTCGATCACCCCGGAAGCCGCATCCGCGTCTTGGGGGWCCACGTTANNACNCCCSAGRWCGCACCSCCATCGCCCCCGCAGACCGCGAACYYRACCGAGCTKKCCGTCTCCTCGATCTGCAGGCAGACGGMGGCCAWKNCCCCACCCAGGAGCTGCCGCAGCGCAGGGCAGGCGTCGCAMSYGTCCGGGACCAGGCGCTCCAAGACGACCCCGGCCCAGGGMTCTGAGGGAGCGGCCACCACCAGCGCGKCCAGYCNNNNTNGGCCCGTCCGGCCGTNGKKGTCCGCCAGCCCGCTCCCCCCGAGGTCGGCCAGGGCCGCCAGGAGCTGGGCGCGAAGTCCGGGGRCGCAAMRCCGCGCCGTCCAGACGGGCCCGACGGCCGCGGGCGGGTCKWMCAGTTGGATGATNTNAGTGGCGGRCYGCCACCGCGCCACCGCCTCCCGCACCGCGGGCAGGAGGCATCCGGCTGCCGCCGAGGCCACGCCGGGCCAGGCTMGCGGGKSGAGGACGACCCTGGCCYSCACCGCGGGCCAGGCCCCCAGGAGCGCGGCGYAAGCGGCCGCGGCCCCGCGCACCAGGTCCCGTGCCGACTCGGTCGTGGCCGGCACGGTGAACGTGGGCCAACCCGGAAACCCCAGGACGGCAAAGTMCGGGACGKGTNNCCNGGMCATCAAACTCGGGCCCCAGAAAGGCAAAGACGGARGCCAGGGCCCCGGGGGCGGCGTGGACCGTGGNNTGCCACTGCCGGAAAAGNNCGACGAGCGCCGGCGCGGAGAACTTCTCGCCGGCGCGCCCGCGTGGCCGCAGGCCCACCTCGCACACCTCGACCAGGTCCCCGAACGCTCCCTCCTTCTTGATCGGCGGAAACGCAAKAGKCTGGTATTCGCGCGCAAATAGCGCGGTTCCGGTGGTGATGTYRACKKTCAGCGAAGCGGCGGACGCGCAYTGCAGGGTGTCGCGAATGGCCGCCAGGCGCGCCCACGCCAGCCGCGCGTCGGGATGCTCGGCAACGCGCGCCGCCAGGGCCATAGRGTCGATGTCAATGTTGGCCTCCGCGACCAGGAGAGCGGCGCGAGGGGCGGCGGGCGGGCSSCACGACGCGAACTTCACTTTCACCACCAGTCCCGTGCGTGGGTCCGAGCCGCGRCGCAGCGGGGCGAACAGGGCCACCGGCCCGGTCTGGCGCTCCAGGGCCGCCAGGACGMNNGCGTACAGCGCCCGCCACAGAGTCGGAWTCTCCAGGGGCTCCAGCGGSGAGGCGGCCGGCGTCGTCGCGGCGCGGGCGGCCGCCACGACGGCCTGGACGGRGACGTSCGCGGAGCCGTAGAAATCCCGCAGCTCCGTCGCGGTGACGGAGNNCTCCGCAAAGCGCGCGCGACCCTYMCCTGCGGCGTTGCGGCATACAAAATACACCAGGGCGTGGAAGYRCTCGCGAGCGCGGGGSYKAAGCCATACCGCGTAAATGSTRATGGCGCTGACGCTCTCCTCCACCCACACGATTTCTGCGGTGTCCATCGCACGGCCGTGCAGGATCACGGGCGGTGTCTGGGACSCATGCTGCCGTGCCTGGCCGGGCCCGGTGGGTCGCGGAAACCGGTGACGGGGGGGCGGTTTTTGGGGTTGGGGTGGGGGTGGGARWCGGCCCGGGTCCGGGCGCCTRCTTGGCYCCTCGGTGCGTTCCGGCAACAGCGCCGCCGGTCCGCGGACGACCACGTMCCGAACGAGTGCGGTCCCGAGACDGCAACTAAAGTTCACCGCCCCCTGCATCATGGGCCAGGCCTCGGTGGGSAGCYCCGACAGCGCCGCCTCCAGGATGATGTCAGCGTTGGGGTTGGCGCTGGATGAGYGCGTGCGCAAACAGCGCCCCCACGCGGGCACGYGYTGTTTGAAGCGCGCGCCCGCAAACTCCCGCGTTTKGGCCRTNAGCAGGGCGTACAGMAAGCTGTGGGNNNNTGCGCTGTGGTCGATGTGGTGGGCGTCSARCAGTTCCACGATTGTCTGTTTGGTGAGGTTTKTACTCCGCCCCGCCCCGGGAAGCGTCTGCGTGCTKTYYTCCATCTGCACGCCAAACAGTTCGCCCCAGATTATCTTGAACAGCGCCACCGCGTGKTCCGTCTCGCTAACGGACCCGCGCGGGGGACAGCCGCYSAGGGCGTCGGCGACGCGCTYGACGGCTTCCTCCGAGAGCAGGAGTCCGTCGGTTACGTTACAGTGGCCCAGTTCGAACACCGGCTGCATGTAGCGGTCGCTGCGSKGGGTCAGCAGGTCCAGCACGTCATCGYCGCCCNNGGTCCTCCCAGATCCCCCGGCCGCCGAGTCCCRRTGCAGGCGCGCGGCCATGGTGCTGSACAGGCMGAACAGCTCCCAGACGGGGCATACGTTCAGGGTGGGGGGCAGGGCCACGAGCTCCAGCTCTCCAGSRACGTTGATCGTGGRGATGACGCCCGTGGCGTAGTGGTCATAGATCGGMCGAAAWMTGGCGCTGCTGCGGGTGGMMATGGGAACGCGGAGACAGGCCTCCAGCAACGCCAGGCAAACAAACCGCGTGCGTCCCATCAGGCTGTTGAGGTTGCGCATGAGCGCGACAATTTCCGCCGGCGCGACATCGGRCMGGNGGTAKWKTTCGACGAAAAGACCCACCTCCTCCGTCTCGGCGGCCTGGGCCGGCAGCGACGCCTCGGGWWMCCGGCACCGCAGCTCCCGTAGATCGSACTGGGCCCTGAGGGCGTCGAAATGTACGCCCCGCAAAAACAGACAGAAGTCCTTTGGGGTCAGGGTATCGTCGWGCCCCCAGAAGCGCACGCGKATGCAGTKCCGGGTCAGCAGCATGTSGAGRRTGNNANGGCTGTCCGAGAGACACGCCAGCGTGCATCTCTCAAAGTAGTGTTTGTAACGGARTTTGTTGTAGATGCGAGACCCCCGCCCCAGCGACGTGTCGCATGCCGACGCGTCACAGCGCCCCTTGAACCGGCGACACAGCAGGTTTGTGACCTGGGAGAACTGCGCGGGCCACTGGCCGCAGGAACTGACCACGTGGTTAAGGAGCATVGGCGTAAAGACGGAAGCCGAGCGCGCCCCGGAGCCGTCCATGTAMAWCWCGAGCTCCCCCTTGCGGAGGGTGCGCACCCGTCCCAGCRACWKGTACACGGACACCATGTCCGGTCCGTAGTTCATGAKYTTCACGTAGSCGAACATGCCATCAAARTGCAGGGGATCGAAGCTGAGGCCCACGGTTACGACCGTCGTGTATATAACCACGCGGTATTGGCCCCACGTGGTCACGTCCCCGAGGGGGGTGAGCGAGTGAAGCAACAGCACGCGGTCCRSMAACTGACGGCAGAACCGGSCTCCGATCTCCGCGAAKGAGACCGTCGACGAAAAAATGCAGATGDWATCGCCCCCGCCAAGGCGCGCTTCCAGCTCMCCAANAANCGNNNCCCCCCGGGCGTCCGGAGAGRCGTCCGGAGACGGGCCGCTCGGCGGCCCGGGTGGGCGCAGGGCAGCCTGCAGGAGCTCGGTCCCCAGACGCGGYKGARWSMRGCACCGGCGCGCCGAARRCCCGGGCATGGCGTRCTCGCCGACCACCACATGCACGCGCCCCGGAGACCGCACAGGAAGTCCAYGAACTGCGCGTTGGCGATTGYGTCCATGGCGATGATCCGAGGACATGTGCGCAGCAGGCGYYGCATTARCGCATCCACGCGGCCCAGTTGCTGCATTGTTGGCGAAWCGAGCTGGCCCAGCGTCGRCATRACCGCTTCCAGAACGAGGACTACGTAGTTGTTCAGAAGGTTGGGGCCCACGCGATGAAGGCTTTCCACCTWGACGATAAGTCGGAAGAAGGGGCGGTCGTTCATMWTSTAATTGGTGGATGAGAAGTAGGTGACAAAGTCGACCAGGCCTRACTCAGCGAACCGCGTTGCCAGGGGAAGGGAAAAACTCCGACGACAGGAGACGACGAGCACATTCGTGTCCGGAGAGTGGATCGCKTCCCGCAGCCAGCGGATCAGCGCGGTAGTKKTTCCCGACCCCATTGGCGCGCGGACCACAGYMACGCACCTGGCCGTCGGGGCGCTCGCGYTGGGGWAGGTGACGMGKCCGTGCTGCTGCCGCTCGATCGYYGTTTTCGGGTGAACCCGGGGCACCCATTCGGCCAYATCCCCCCCGTACAACATCCGCGSCATCGATACGCTCGACGTGTACTGTTCGCACTCGWCGTCCCCAATGGGACGCCCGGCCCCCAGAGGATCYTCCGACTCCGCGCCCCCCACGAARKGCATGACCGGGGCGCGGACGGCGTGGTGGGTCTGGTSKGTGCAGGTGGCGAMGTTTGTGGTCTCTGCGGTCTGCGTCACGGGGCTCCTCGTCCTGGCCTCTGTGTTCCGGGTACGGKDTCCCTGCTTTTACGCCACGGCGAGCKCGNNGCCGGGNTDWCTCCACGGCCGAGGTGCGCGGGGGTGTAGCCGTGCCCCTCAGGTTGGACACGCAGAGCCTTGTGGGCACTTATGTCRTCACGGCCGTGTTGTTGTTGGCCGCGGCCGTGKMYGMCGTGGTCGGCGCCGTGACSWAGCGCTACGACCGCGCCCTGGACGCGGGCCGCCGTCTGGCTGCGGCCCGCATGGCCATGCMGCACGCCACGCTGATCGCCGGMAACGTCTGTTCTTGGTTGCTGCAGATCACCGTCCTGCTGCTGGCCCATCGCATCAGCCAGCGCGCCGACCTGGTTKACGTCCTGCACTTTGCGKRTCTGGTGTATTTTGCGGCCCATTTTTGCACCAGGGGSGTCCTGAGCGGSACGTATCTGCGTCAGGTGCACGGSCTGATGGAGCTGGCCCCGACCCATCATCGCGTCGTCGGCCCGGCTCGCGCCGTGCTGACCMACGCCTTGCTGTTGGGCGTCTTCCTGTGCRCGGCCGACGCCGCGGYAYNCCNGNASRCCATCGCCGCGTTCAACTTCRAKTTTTCGGCCCCGGGCATGCTCATCTGCCTGAYHGTGCTGTTCGCCATTCTCGTCGTATCGCTGTTGTTGGTGGTCGAGGKGGTGTTGTGTCACTASGTGCGCGTGTTGGTGGCCCAGCACCTGGGGGCCGTGGCCGCCACGGGCATCGTCGGCCTGGCCTGCGAGCACTRYNACACCAACGGCTACKACGTGGTGGAGACGCAGTGGCCGGGGGCACAGACGGGARKCCGCGTCGCCCTCGCCCTGGTCGCCGCCTTTGCCCTCGGCATGGCCGTGCTCSGCTGCACCCGTTCCTATCTGTATCACWGGCGGCACCACACCAAATTWTYBATGCGCATGCGCGACACGCGACACCGCGCACATTCCGCCCTCAAGCGCGTACGCAGYKCCATGCGCGGATCGCGAGACGGMCGCCACAGGCCCGCACCCGGCAGCCCGCCCGGGATTCCCGAAKATGCGGAAGACCCCCTTCCGATCTCATACGGCGGCCAGCTCGACCGGBACGGAGATTCCGACGGGGWTCCGATTTACGACGAGGTGGCGGACGACCAAACCGACGTATTGTACGCCAAGAKACAACACCCGCGGCACCTGCCCGACGACGATCCCATCTATGACACHGTTGRGSKGTACGACCCCGAGCCCGCCGAGGACCCCGTGTACAGCACCGTCCGCCGTTGRCAGCTGTTTGCTTCCGTTTTAATACRNCGTTTGTGTTTRMCACGACCGTGGTGTHKRWCTGGTGTGTGGCGTCCGATCCCGTTACTGKCACCGTCCCCCCCCCCCTCAACCCCGGTGATTGTGGGTTTTTTAAAAACGMCACGCGTGCGACCGACAACAGWWYTTTGTTTTGGTTTTTWTTYKCTATCGGANATNGNGNGTGGNAACTGGGTGGCGGGGCAGGCGCCTCCGNGGGTCCGCCGGTGAGTGTGGCGCGAGGNNNNNKGCGACGAACGCAGGCGCAGCGACCCCGGGGCCCGCGTAACCACGCNGCATATCCGGSGGCCGTTAGAAATTAACTTCCTCTTCGGACTCGATATCCACGACGTCAAAGTCGKGSGCRGTCAGCGAGACGAAGTCCCCGTCGTCGGTGATGAGGACGTTKYTTCGGCAGCAGCAGGGCCGGTTCCCGGAGAACGAGAGGCCCATAGCTCAGCGAGCGTGTCGTCGAACGCCAGGCGGCTGCTTCGCTGGATGGCCTTATCGATCTCCGGATCGATGCGGAAGGGGGTAATGATCAGGGMGATCGGAACGGCCTGGTTCGGGAGAATGGAMGCCTTGCTGGGTCCTGCGGCMCCGAGAGCCCCGGCGCCGTCCTCCAGGCGGAACGTTACGCCCTCCTCCGCGCTGGTGCGGTGCCTGCCGATAAACGTCASCAGATGCGGGTGGGGGGGGCAGTCGGGGAAGTGGCTGTCGAGCACGTAGCCCTGCACCAAGATCGGMWTAAAGTTCGGGTGACGGSKSTTCGCGAAGACGGGCTCGCGGCGGACCAGATCMCCGGAGCTCCAGGAMACGGGGGAGATGGWGTGGCGTCCGAGGTCGRGGGCGCCAAACAGAAGCACGTCCGAGACAACGCCGCTATTYATCTCCWCCACGGCCCGATCCGCGGCGGAGCACCGCCTYBTTTCGCCCGAGGCGTGGGCCTCTGACCAGGCCTGGTCTTGTKTGACGAGAGCCTCCTCCGGGCCGGGGACGCGCCCGGGCGCAAWSTATCGCACGCTGGGTTTCGGGATCGACCGSRTAAATGCCCGGAACGCCTCCGGGGACMGGTGYGCCATCAAGTCCTCGTACGCGGAGGCCGTGGGGTCGCTGGGGTCSRTGGGGTCGAAAGCATRCTTGRCCCGGCATTTGACCTCGTAAAAGGCCWGGGGGGTCTTGGGGACTGGGGCCAGGTAGCCGTGRAAKTASCGAGGACAGACGAGAATATCCAGGGCCGCCCCGACCATCCCCGTGTGACCGTCCATGAGGANNNNNNTGCACGTTCTCTTCGGCGAGGTCGCYGGGTTCGTGGAAGATAAAGCGCCGCGTGTCGGCGCCGGCCTCGCCGCCGTCGTCCGCGCGGCCCACGCRRGRGCGAAACAGCAGGCTTSGGGCCGTCGGCTCGTTCACCCGCCCGAACATCACCGCCGAAGACNNNACATCCGGCCGCAGGCTGGCGTTGTGCTTCAGCCACTGGRGCGAGAAACACGGACCCTGGGGGCSBYAGCGGWRGGYCCATGCGGTCGTGAGGCCCCGCCGGAGCAGGGCCCWKAGCTGGCAGTCGGCCTGGTTTTGCGTGGCCGCCTCGTRNNNCCCCATGAGGGGCCGGGGCGCCACGGCGTCCGCGGCGGCCGGGGGCCCGCGGCGCGTCAGGCGCCRKAGGTGCCGGCCGAGTCCGCGGTCCACCATWCCCGCCTCCTCGAGGACCACGGCCAGGGAACCCAGATAATCCAGGCGGGCSCAGAGGGGACCGATGGCCAGCMGGGCGCKKACGCCGCGCAGCAACCYGCGCAGGTGGCGCTCGAACGTCTCGGCTAGTWTYTGGGAGGGCAGCGCGTTGGKGATCACCGACGCCGACCACRTAGAGTCAAGKTCCGGGGAGTCGGGATCGGCGTCCGGGTCGCGGGCGTGGGTGWCCCCAGGAGATAGGAGAATGTCCGGGGTCGGRGGCNCGGAGGCACGGGAAAGTGCCGGCGACGCGGCCCGGGGCTTTTCGTCTGCGGTGTCGGTGGCGTGCTGATCAMGKGGGGGSAKATCGGGCGAATGGGMGCTCGGGTCCACAGCTGACGTCGTCTGGGGTGGGGGGGGCAGGGGACGGAAGGTGSTTGTCAGCGGAAGSHTGSYAGGGCRGGGGCGCTTGGGGGGGCTGTCGGGGCCACGAGGGRYGTCCTCGGCCAGGGCCCAGGGACGCTGGTCACGGTGCGTCCCGGCGGACATGCTGGGCGGACCGTGGACTCCATTTCCGAGACGACGTGGGGGGAGCGGTGGTTGAGCGCGCCGCCGGGKGAACGCTGATTGTCMCGACAGCGCGTGCCGCGCGCACGGGYYGRTGTGACWCAGGCGGRACACCAGCACCAGGAGAGGMWTAAGCTCGGGAGGCAGCGCCACCGACGACARKATCGCCTTGTGTGTGTGCTGGTAATTTATATTCCGATCCGTAAACGCGCGCCGAATCTTGGGATTGCGGAGGTGGCGCCGGATGCCCWNNGNCGTCATACGCCAGGCCGTGGGTGTTGGTCTCGGCCGAGTTGACAAACAGGGCTGGGTGCAGCACGCAGCGATAGGCGAGCAGGGCCAGGGCGAAGTCCGGCGACAGCTGGTTGTTGAAATACTGGTAWCCGGGAAACCGGGTCACGGGTACGCCCAGGCTCGGGGCGACGTACACGCTGACCACCWRCTCCAGCAGCGTCTGGCCCAGGGCGTACAGGTCAACCGCWCGCCCGACGTCGTGCTTCAGGCGGTGGNTGGTAAATTCGGCCCGTTCGTYGTTAWGGTATTTCACCAACAGCTCCGGGGGCTGGTTATACCCGTGACCCACCAGGGTGTGAAAGTTGGCTGTGNTKWGGGCGGTGGGCATGCCAAACATCCGGGGGGACTTGAGGTCCGGCTCCTGGAGGCAAMMCTGCSCCCGGGCGATCGTGGAGTTGGAGTTGAGGGTGACGAGGTYRMRSTCGGCGAGGACGGCCCGCCGGAGCGAGRCGGCGTCCGACCGCAGCATGACGAGGATGTTGGCGCMSTTGATATCCAGGTGGCTGATCCCGCAGGTGGTGTTTAAAWACRCAACGGCACGGGCCAGCTCCGTGAAGCACTGGTGGAGGGCCGTCGAGACCGAGGGGTGCGTTGTGCGCAGGKGCGCCAGTTGGCCGATTTCGTTRCCGAGGTCCATGTCGTACGCGGGGAACMCTATCTGTCGTTGTTGCAGCGAGAACCCGAGGGGCGCGATGAAGCCGCGGATGKTGTGGGTGCGGCCGGCGCGKRGRGCGNACTCCCCGACMRWCAGGGTCGCGATGAGCTCAACGGCAAACCACTCCTTTTCCTTTATGGTCTTANCGGCAAGCTYATGKYCGCGAATCAGTTGGTGTTCGCCGTATCCCCCAGACCCCCCGAAGCTTCGGGCCCCGGCGATCTCGAGGGTCGTGSAGNCTGCGGCGGGGTTGATGGCGAACACGGGGCTGCASAGCTTGCGGATGCGCGYGAGGGTGAGGATGTGAACGGGGGACGAGGGGGGCACGAYKMMCGMCGCCTGGGATCTGCGCAGGGGCGGGCGGTTCAGYTTGGCCGCCGTACCGGGCGCCTCSGGSGACGCGCGGCGATGAGRCGAGCGGCTMATTCGCCATCGGGATAGTCCCGCGCGAAGCCGCTCGCGGAGGCCGGATCGGTGGCGGGACCMKTGGGAGGAGCGGGAGMCGGCGGCGTTCTGGMGAGMGSGGCCGCTGGGGCGCCCGGAGGCCCCGTGGGGGTTTCAGTGTATCAAGGATGCGAGCCAGTCCWTCAAGGACCGTTGGCGTGCACCTTGGGGGCTGAGGTCAGGTGCCCGATGACCAGCAGGTCGCTGTCTGCGGGACTCATCCATCCTTCGGCCAGGTCTCCGTCTCCCCACAGAGAAGCGTTGGTCGCTGCCTCCTCGAGTTGCTCCTSCTKGTCCGCAAGACGAWSGWCCACGGCGTCCAGGCGCTCACCRWGCGCCGGATCGAGGYACCGTCGGTGTGCGGWWSSVMRGTCACGACGCGCCGCTTGCTCCTCCACGCGAAYKTTRRSACAGGTCGCGCGCTGTCGCATCATCTCTAAGCGCGCGCGGGACTTTAGCCGCGCCTCCAATTCCAAGTGGGCCGCCTTTGCAGCCATAAAGGCGCCAACAMACTTCCGATCTTGGGTGCTGACGCCCTCCCGGTGCAGCTGCAGGGTCTGRTCCTTGTAAATCTCGGCTCGGASGTGCGTCTCGGCCAGGCGTCGGCGCAGGGCCGCGTGGGCGGCATCTCGGTCCATTCCGCCACCCTGCGGGCGACCCGGVGGGTGGTCTGAAGTCTCGCGTGCCCAAGGCCCGTGATCGKGGTACTTCGCCGCCGCGACCCGCSAYCCGGTGTGCGCGATGRTYGGTCAGCAGCTGGCSTCCGACGTCCAGCASTACCTGGAGCGCCTCGAGAAACAGNNNCNNGGGCAGGTGGGCGCGGACGAGGCGTCGGCGGGCCKMACAATGGGCGGCGATGCCCTRCGAGTGCCCTTTTTAKRTTTCGCGACCGCGACCCCSMAGCGCCACCAGACCGTGGTCCCGGGCGTCGGGACGCTCCACGACTGCTGCGAGCACTCGCCGCTCTTCTCGGCCGTGGCGCGGCGGCTGCRGKWYNNNAGCCTGGTGCCGGCGCAACTCCCGCGGCGTGATTTCGGGGGCGACCACACGGCCAAGCTGGAATTCCTGGSCCNCGNNTNGGYACRGGCGGTGGCGCGAYKGCGGYTKMYSRMGTGCGCGCCGGCGGACGTGGTGCCTCAGCGTAACTCCTACTATAGCGTTCCAGACACGTTTCAGGCCCTCCACCGCTCCGAAGCCTTTCGCCAGCTGGTGCACNTWGTGCGGGACTTTGCCCAGCTGCTCARAACCTCCTTCCGGGCCTCCAGCCTCACGGAGACCACGGGCCCCCCCAAAAAACGGGMCAAGGTGGACGTGGCCACCCACGGCYGGACGTACGGCACGCTGGAGCTGTTCCATCAARTGATCCTTATGCACGCCACCTACTTTCTGGCCGCCGTGCTCCTCGGGKMSCACGCGGAGCAGGTCAACACGTTCCTGCGTCTCGTGTTTGAGATCSNCCNNTTTAGCGACGCGGCCGTGCGCCACTTCCGCCAGCGCGCCACCGWRKYYYTCGTCCCCCGGCGCCACGGCAAGACCTGGYTNCTGNTGCYCCTCATCGCGCTGTCGCTGGYCWCCTTTCGSCGGATCAAGATCGGAAGCACGGCGCACATCCGCAAGGCGACCGAGCCGGTRTTTGAGGAGATCGAAGCCTGCCTGCGGGGCTGGTTCGGTTCGGCCCGAGTGGAACACGTNRTGGGGAATCCATCTCCTTCTCGTTTCCGGACGGGTCGCGCAGTACCATCGTGTTTGCCTCCAGCCACAACACAAACGTAATTCCTCTTTTCTTTCGCATGGCTCTCCMGMGGSGMCCCGGGTCGACCCGACCCAAACCCACCCACCCACATACACACACACACASACGCGGGAGGAAATCGAGCCCCGTGGGCACTGATTTTTATTCGGGATCGCTTGAGGAGGCCCGGGCRACGGCCCGGGCAAAGGTGGGGCAGCTCGTAGCNNCGGCGACTGATGTACGAAGAGAAGACGCMCAGGCGCCACCCGGCGCTGGTCGGGGKGMTGTTGTCCGCGCCGCACCGTCCSCCGACGACCTCTTGCAGACGGAMNGNNNNGCARGGACGGCGGSGGGCCTGCAGCAGGGTGACCGTATCCACGGGATGGCCAAAGAGAAGCGGAMACAGGCTAACATCCCCCTGGACCGCCAGGGTACACTGYTCCATCTTGGCCCACAGACACGGGGCGACACAGGGACAGGACTCCGTTACGACGGAGGAGAGCCACAGTKGGCCGGCGGAATCGATGTGGGGCGGCGGGGCGCAGGACTCGCAGCCCGGCGGGTGGTTGGTGATCCTGGCAAGGAKCCATCCCAGATGGAGGGCCCTGCTTCCCGGTGGACGCWMCGACCCCAGGTCGCTGTCCATGGCCCAGCAGTAGATCTGGCCGCTGGGGAGGTGCCACCAGGCCCCCGGGSCCAAGGCGCAGCACGCGCCCGGCTCCGGRRRSGTCTKSGCGGGGACCAGATACGCGCCATCCAGCTCGCCGACCACTGGCTCCTCCGCGAGCTGTTCGGYGGTTGGGTCGGGGGTTTCCTCCGGGGGGGTGGCCGCCCGKRYGCGGGCGAACGTGAGGGTGCACAGGAGCGGGGTCAGGRGGTGCGTCACGCTCCGGAGGTGGACGATCGCGCAGTAGCGGCGCTCGCGGTKAAAGTAAAAGAGGGCAAAGRMGGTGTWCGTCGGCAACCGCAGCGCCTTGGGGCGCGTCAGATACAGAAAAATCTCGCAGAAGAGGGCGCGCCCGGGGTCTGGGTTAGGAAKGASCACCTGACACAGARGCTCGGTCCCCACCSKKNAACACCGAAAGATCGKRAGCCGCTCGTCCGCCCGAACGACGCGMSWCACAAAGACGGAGKGRACAATGCGCGCGATGSRGTCGACGTCCGTCCCCAGGTCGTCGACKCTGTCGCGCGCGCCGCGAGTTCCGGCCCGGGAATCCGGCCGGGGCAAGGTCCCCGGRKRACCAGGCGGCGCCAGGGGCCGCCGGGGTCCCAGCTGCGCCATGCCGGGGGCGGGGGGAGGGCAAAGAACAGAGGCGGGGGCCAACGGCGCGGGGAGGAGTGGGTGGGCGAGGTGGCCGGGGGAAGGCGCCCGCTAGCGAGACCGGCCGTTCCCGGACGACACCTTGCGACAAAAGCKMAGGACAGCGGCCCGCGCGACGGGGTSCGAGAGGCTAAGGTAGGCCGCGATGTTANTGRTGAMCGCAAAGCCGCCGGGAAAGACAAMTATGCCACAGAGGCGGCGCATAAACCCCAGGCAGAGGTAGGCGTAGCTTTCCCCGGGCAGSWATTGCTCGCAGACCCTGCGTGGGGCTGTGGAGGGGWMGGCCTCCATGAAGCKMMAKTTACTCTGCTCGCGTTTMCTGACGTCACCATCCATCGCCACGGCGATTGGACGATTGTTMAGCCGCAGCGTGTCTCCGCTTGTGCTGWAGTAGTCAANNNNGTARTKGCCGTCGGAGTCGGCAAAGCGGGCCGGGAGGTCGTCGCCGAGCGGGACGACCCGCCGCCCCCGACCGCCCCGTCCCCCCAGGTGTRCCAGGACGGCCAGGGCATACGCGGTGTGAAAAAAGGCATCGGGGGCGGKCCCCTCGACGGCGCGCATCAGGTTCTCGCGRRSRATGGGGAAGCGCCTGGTCACCTCCCCCAGCCACGCGCGTTGCWCGGGGCCAAAGTCRBAGCGCAGGCGCTGTGAGATTCGCGGGCCGCCCTGAAGCGCGGCCCGGATGGCCTGGCCCAGGGCCCGGAGGCACGCCAGATGKATGCGCGCGGTRWMGGCGACCTCGGCGGCGATGTCAARGGGCGGCAGGACGGGGCGCGGGTGGCGCAGGGGCACCTCGAGCGCGGGAAAGCGGAGCAGCAGCTCCGCCTGCCCAGCGGGNGNCAGCTGGWGGGGGCGCACGRCGCGTTCTGCGGCGCAGGCCTCGGTCAGGGCCGTGGCCAGCGCCGAGGACAGCAGCGGAGGGCGGGCGCGTCGCCCGCCCCMCGCCACTGAGTTCTCGTAGGAGACGACGACGAAGCGCTGCTTGSYTCMGTGGTGGTGGCGCAGRACCACGGAGATAGAAGGACGGCGCGACAGCCAGTCCGGCCGGTCGCCGCCGGCCAGGGCTTCCCATCCGCGATTCACCCACTCGACCAGCGACCGCGGCTTTGTCGTACMAGGGGTAAGGGCGNGNNCGTCGTTCAGGATGTCCTCGCCCCCGGGCCCGTGGGGCGCTGGGGCCACAAAGCGGCCCCCGCCGGGGKGCMCCAGACCCGCCAGCACCGCATCTGCGTCAGCCGCCCCCATGGCGCCCCCGCTGACGGCCTGGTGAACCAGGGCGCCCTGGCGGWGGCCCGATGCAACGCCACAGGCCGCACGCCCGGTCCGAGCGCGGACCGGGTGGCGGCGGGTGACGTCCTGCATTGCCCGCTGAACCAACGCKMCGATCTCCTCGTTCTCCTGTGCGATGGACACGTCCTGGGCCGCGGTCATGTCGCCGCCGGGGGCCGTCAGCTGCTCMTCCGGGGAGATGGAAGGGTCGGACGCCCCGACGATGGGCGGGTCTGCGGGCGCCCCCGCGKKGGGCCGGGCCAAGGGCTGCGGACGCGGGGACGCGCTTTCTCCCAGACCCATGGACAGGTGGGCCGCAGCCTCCTTCGCGGCCGGCGGGGCGGCGGCGCCAAGSRGASYGACGTAGCGGCACAAATGCCGACAGACGCGCATGATGCGCGTGCTGTCGGCCGCGTAGCGCGTGTTGGGSGGGACGAGCTCGTCGKRRSYNNNCWGAATCACGCGGGCACAGCTCGCCCCCGAGCCCCACGCAAGGCGCAGCGCCACCACGGCGTACGGGTSMTRGACGCCCTGCGCGTCACACACCACGGGCAGGGAGACGAAGTWCCCCCCGGCGCTGGACGCACGCGGAAGGMSGCCAGGGTGTGCCGGCACGACGGGGGCCAGAAGCTCCMCCACCGCATCCGCGGGCACGTAGGCGGCAAACGCCGTGCACCACGGGGTRCAGTCGCCGGTGGCATGAGCCCGAGTCTGGATTTCGACCTGGAAGTTTGCGGCCGTCCCGAGTCCGGGGCGGCCGCGCATCAGGGCGGCCAGNNNNATTCCCGCGGCCGCCAGGCACTCGCTGGANNNGAACCAAAGACGAGNNNNCCCGGGCWGTGGCCGAGATCGKAMTGGACCTCGTTGGCCAAGTGCGCGTTCATGGTGTGGGTGTGGGTGTGGGTGTGGGKGCGATGCGGGTCCCCCGAGTCCGCGGGAAGGGCGTGGGTTTGGCGCGCGTATGCGTATTCGCCAACGGAGGCGTGCGTGCAGCTGCGCGGCGCGTTTCTYCWGTCTCCAGGGAATCCGAGGCCAGGACYTTWACCTGCTCTTTGTCGACGAGGCCAACBYNNTTCGCCCGGATGCGGTCCAGACGAWTATGGGCTTTCTCAACCAGGCCAACTGCAAGATTATCTTCGTGTCGTCCACCAACACCGGGAAGGCCAGTACGAGCTTTTTGTGCAACCTCCGCGSGGCCGCCGACGAGCTTCTCAACGTGGTGACCTATCTCCTCGATGATCACATGCGSAGGGTGGTGACGCACACAAACGCCAGSRCCTGTTCKTGNTNTATCCTCAACAAGCCCGTTTTCATCACGATGGACGGGGCGGTTCGCCGGACCGCCGATWTGTTTCTGGCCGATTCCTTCATGCAGGAGATCATCGGKKGCCAGGCCAGGGAGACCGGCGACGACCGGCCCGTTCTGACCRAGTCTGCGGGGGAGCGGTTTCTGTTGTACCGCCCCTCGACCACCACCAACAGCGGCCTCATGGCCTCCGATTTGTACGTGTACGTGGATCCCGCGTTCACGGCCAMCACCCGAGCCTCCGGGACCGGCGTCGCTGTCGTCGGGCGGTACCGSGACGATTANWTCATCTTCGCCCTGGAGCACTTYYTTCTCCGCGCGCTCACGGGCTCGGCCCCCGCCGACATCGCCCGCTGCGTCGTCCACAGTCTGACGCAGGTCCTCGCCCTGCATCCCGKGGCGTTTCGCGGCGTCCGGGTGGCGGTCGAGGGAAATGTGAGCCAGGACTCGGCCGTCGCCATCGCCACGCWSGTGCACACAGAGATGRAMCGCCTACTGGCCTCGGAGGGGGCCGACGCGGGCTCGGGCCCCGAGCTTCTCTWCTACCACTGCGAGCCTCCCGGGAGCGCGGTGCTGTWCCCCTTTTTCCTGCTCAACAAACAGAAGACGCCCGCCTTTGAACACTTTATTAAAAAGTKKAACTCCGGGGGCGTCATGGCMTCCCAGGAGATCGRARCCGCGACGGTGCGCCTGCAGACCGACCCGGTCGAGWATCTGCTCGAGCAGCTCRRKAACCTCACCGAAACCGTCTCCCCCAACACTGACACCCGCCCGTATTCCGGAAAACGGAWCGGCGCCTCGGATGATCTKRTGGTCGCCGTCATTATGGCCATCTACCTCGCGGCCCAGGCCGGACCTCCGCACACATTCGMTCCTATCACACGCGTCTCGTGAGCGCCCAATAAACACACCCAGGTATGCTGCGCACGACCACGGTKTCGTCTGTTAAGGSNGGGGGGGAAGGGGGTGTYGGCGGGAAGCGTGGGAACACGGGGNNTTCTCTCACGACCGGCACCAGYACCACCCCCCTGTGMACACAGAAACCCCAACCCAAATCCCATAAACACACGACACACAGGCATATTTTGGAATTTCTTWKKTTTTTATTTATTTATTTATKCTGGGGTTTTTCCCTGGATGCCCACCCCCACCCCCCCSYSGGTCTAGCCGGGCGCCAGGGATAGCGTATGGCGGGGGCCATGTCTCCGGACCGCACAACGGCCGCGCCGTCAAAGACCSCCGCCCGAACCACGGGAGCCAGGGCCAAGGTGTNNNNTGCCTGGCCCGCGTGSATCAGCCAGGCGACGAGCGCCTCGTAGAGCGGCAGCCTTCGCTCTCCATCCTGCATCAGGGCCGGGGCTTCGGGGTGAATGAGCTGGGCGGCCTCCCGCGTGAYWYTCTGCATCTGCAGGAGAGCGTTCACGTACCCGTCCTGGGCASTCAGCGCAAAGAGCCGGGGGATTAGCGTAAGGATGATGGTGGTTCCCTCCGTGATCGAGTAAGTCATGWTAASGACCAGCGATCGCAGCTCGGCGTYKMCSGGACCGAGTTGTTGSMCGTCCGCCAGCAGCGAGARGCGACTCCCGTTGTAGTACAGCACGTTGAGGWCTGGCAGCCCTCCGGGGTTTCTGGGGCTGGGGTTCAGGTCCCCGATGCCCCTGGCCACGAGCCGCGCCACGATTTCGCGCGCCAGGGGCGATGGAAGCGGAACGGGAAACCGCAACGTGAGGTCCAGCGMATCCAGGCGCACGTCCGTCGCTTGGCCSGCGAATCGGGGCGGGACGAGGATAATGGGGTCCCCGTTACAGAGATCGACGGGGGAGGTGTTSCGAAGGKWSACGGTGCCGGCGTGGGTGAGGCCCACGGCMWGGGATCAGGCGACGATTCGCGWRGGAAGCATCCGGGTGATGACCGCGGSGAAGCGCCTTCGGTACGCCAGCAACAACCCCRACGTGTCGGGACTGACKSCTCCGGAGACGAAGGATTCGTGCGCCACGTCGGCCAGCGTCAGTTGCCGGCGGATGGTCGGCAGGAATACCACCCGCCCTTCGCAGCGCTGCAGCGCCGCCGCATCGGGGCGCGAGATGCCCGAGGGTATCGCGATGTCAGTNTCRWMGCCGTCCGCCAGCATGGCGCCGATCCACGCGGCAGGGAGTGCAGTGGTGSTTCGGGTGGCGGGAGGAGCGCGGTGGGGGTCAGCGGCGTAGCAGAGACGGAMGACTACCMTCGCNNNACGGGGGGTGGGTCTTNNNNGGTTSGGAGGCGACAGGGACCCCAGAGCATGGGCGCGGAGGTCTGTCGGGCCCAGACGCACCGAGAGCGAATCCGTCCGCGGAGTCCCGGCTTGGGTTTTATGGGGCCCGGCCCTGGGAATCGCGGCTTGTCGGCGGGGACAMWGGGGGCGGGGCTAGGGGCTTGCGGAAACAGAAGACGCGTGGGATAAAAGAATCGCACTACCCCAAGGAAGGGCGGGGCGGTTTATTACAGAGCCAGTCCCTTGAGCGGGGATGCGTCATAGACGAGATACTGCGCGAAGTGGGTCTCCCGCGCGTGGGCTTCSCCGTTGCGGGCGCTGCGGAGGAGGGCGGGGTCGCTGGCGCAGGTGAGCGGGWMGGCCTCCTGAAACAGGCCACACNGGTCCTCCACGAGTTCGCGGCMSCCNGGGNGCGCNNNAMCTGWACGTCGCTGGCGGCGGTGGCCGTGGACACCGCCGAACCCGTCTCCACAATCAGGCGCTCCAGGCAGCGATGTTTGGCGGCGATGTCGGCCGACGNNAAGANNNNAAAGCAGNGGCTGAGCACCGGCGAGGCCCCGTTGAGGTGGTAGGNNCCGTTNNAGAGCANNCCSWCCGAAAATCGCTGCGACGCCGGCGGGTTGGCCGTGGCCGCGAAGGCCCGGGACGGGTCGCTCTGGCCGTGGTCGTMSATGAGGGCGGTGACATCCCCCTCCTTGTCCCCCGCAYRRRCGCCCCCGGCGGCGCGTCMYCGGRGGYTGCAGGGCCGGCGGAAGTAGTTGMCGTCGGTCGACACGGGCATGGGGATAAACTCACVCACGGCGTCCTGGCCGTGGTCCATCCCTGCGAGCCGCGGCACCTGGGCGCACCCGAACWCGGGGACGGGCTGGGCCGGCCCCAGGCGGTTTCCCGCCACGACCGCGTTCCGCAGGTMCACGGCTGCCGCGTTGTCGCTTGGAGGGGGAGCTCCGCGGCCCAGGTMAAAGTTTKGGGGAAGGTTGCCCATGTCGGTGACGGGGTTGCGGACGGTTGCCGTGGCCACGACGGCGGTGTAGCCCACGCCCAGGTCCACGTTCCCGYGCGGCTGGGTGAGCGWGAAGTKYACCCCGCCGATGGTTTCGTGCCGGGCCACCTGGAGCTGGCCCAGGAAGTACGCCTCCGACGCGCGCTCCGAGAACAGCACGTTSTCAGTCACAAAGCGGTCCTGTCGGACGACGGTGAACCCAAACCCGGGATGGAGGCCCGTCTTGAGCTGATGATGCAAGRCSACGGTTCTGATCTTGAAGTRCCCCGCCATGAGCGCGTAGGTCAGCGCGTTCTCCCCGGCCGCGCTCWCGCGGACGTGCTGCACGACGGGCTGTCGGATCGACGAWWAGNANTTNNCCCCCAGAGCCGGGGGGACCAGGGGGACCTGCCGCGACAGGTCGCGCAGGGCCGGGGRSRMGTTGGGCGCGTTCGCCACGTGGTCGGCCCCGGCGAACAGCGCGYKGACGGGAAGGGGGTAATRATAGCTTCCATTTTGGATGGTATGGTCCAGATGCTGSGGGGCCATCAGCAGGATTCCGGCGTGCAACGCCCCGTCGAATATGCGCGCGTTGGTGGTGGACGCGGTGTTGGCGCCCGCGTCGGGCGCCGCCGAGCAGAGCAGCGCCGTTGTGCGTTCGGCCATGTTGTGGGCCAGCACCTGCAGCGTGAGCATGGCGGGCCCGTCCACTACCACGCGCCCGTTGTGAAACATGGCGTTGACCGTGTTGGCCACCAGATTGGCCGGGTGCAGKGGGTGCGCGGGGTCCGTCACGGGGTCGCTGGGGCRCTCCTCGCCGSTTCCGATCTCCGGGACYACCAYGTTCTGCAGGGTGGCGWHKACGCGGTCGAAGCGAACCCCCGCGGTGCAGCAGCGGCCCCGCGAGAAGGCGGGCACCATCACGTAGTAGKAAATCTTGTGGTGCACGGTCCAGTCCGCCCCCCGGTGCGGCCGGTCATCCGCGGCGTCCGCGGCTCGGGCCTGGGTGTTGTGCAGCAGCTGGCCGTCGTTGCGGTTGAAGTCCGCGGTCGCCACGTTRCACGCCGCCGCGTACACGGGGTCGTGGCCNNNNGCGCYKRNCCGGCAGTCGCGATGGCGGTCCRGSGCCGCGCGCCGCATCAGGGSRTCACAGTNNNANGARGGGTGGCAGCAGCGCCGGGTCKCGCATTCGKKGATTCMGCTCGGCTTGCGCCTGCCCGCCCAGCTCCGGGCCGGTCAGGGTAAAGKCATCAACCAGCTGGGCCAGGGCCTCGACGTGCGCCACCAGGTCCCGGTACACGGCSWKGCACTCCTCGGGAAGGTCTCCGCCGAGGTAGGTCACGAMGTACGAGACCAGCGAGTAGTCGTTCACGAACGCCGCGCACCGCGTGKYGTTCCAGYAGCTNNTGATGCMGGGGACCACGAGCCGGGCCAGGGCASAGAAGACGTGCTCGCTGCCGTSYATGGCGGCCTGCAGCAGGWAARAMAYCGCYSGGTAGTTGCGGTCGTCGAACGCCCCGCGAACGGCGGCGATGGTGGCGGGGGCCATGGCGTGGCGTCCCACCCCCAGCTCCAGGCCCCGGGCGTCCCGGAACGCCGCCGGACATASCGCCAASGGCAAGTTGCCGTTCACCACGCGCCAGGWGGCCTGGATCTCCCCCGGGCCGGCCGGGGRWRCGTCCCCCSCCGGCAGCTCCACGTCGGCCACCACCACGAAGAAGTCGAACGCGGGTTGCAKSTCAAGAGCCAGGTTGGCGTTGTCGGGCTGCATMAACTGCTCCGGGGTCATCTGGCCTTCCGCGACCCATCGGACCCGCCCGTGGGCCAGGCGCTGCCNNNNGNCGTTCAANAANNGCTGCTGCNTGTCTGCGGCGGGGCCGGCCGGGGCCGGCACAYMCGCCGCGTACGGATTGGCGGCTTCGACGGGGTCGCGGTTAAGGCMCCCGACCGCCGCGTCAMCGTTCATCAGCGAAGGGTGGCACACGGTCCCGATCGCGTGTTCCAGAGACAGGCGCAGCACCTGGCGGTCCTTCCCCCAAAAAAACAGCTGGCGGGGCGGGAAGGCGCGGGGATCCGGGTGGCCGGGGGCGGGGWGTARGTCSCCGGCGTGCGCGGCAAWCCGTTCCATGACCGGATTGAACAGGCCCAGGGGCAGGACGAACGTCAGGTCCATGGCGCCCACCAGGGRGKAGGGRMCGTTGGTGGCGGCGTAGATGCGCTTCTCCAGGGTMTCCAGAAAGATCAGCTTCTCGCCGATGGACACCAGATCCGCGCGCACGCGCGTCGTCTGGGNGKCGAACTCGAGCTCGTCCAGCGTCTGCCGGWTCAGGTCGAGCTGCTCCTCCTGCATCTCCAGCAGGTGGCGGCGGACGTCGTCCAGACTTCGCACGGCCTTGCCCATCACGAGCGCCGTGACCAGGTYGGCCCCGTTCAGGTCCATCTCGCCGTACGTCACCGGCACGTCGGCTTCGGTGTCCTCCACTTTCAGGAAGGACTGCAGGAGGCGCTGTTTGATCGGKKCGGTGGTGACGAGCACCCCGTCGACCGGCCGCCCGCGCGTGTCGGCATGCGTCAGACGGGGCACGGCCACGGAGGGCTGCGTGGCCGTGGTGADGYSCWCGAGCCAGGCCTCGACGGCCTCCCGGCGGTGGCCCGCCTTGCCCAGGAAAAARCTCGTCTCGCAGAWGCTTCGCTTTWGCTCGGCGACCAGGGTCGCCCGGGCCACCCTGGTGGCCAGGCGGCCGTTTTCCAGAAATCGTTGCATCGGCAATGMCAAMGCCASKTKCGGCGCCTTTTCCAGCAGCWCGTGCAGCATCTGGTCGGCCGTGCCGCGCTCRAACGCCCCGAGGACGGCCTGGACGTTGCGAGCGAGCTGYTGGATGGCGCGCAACTGGCGATGCGCGCCGAWACCCGTCCCGTCCAGGGCCTCMCCCKTGAGCAGGGCGATGGCCTCGGTGGCCAGGCTGAAGGCGGCGTTCAGGGCCCGGCGGTCGAYNNTCTTGNKCATGTNATTGTGTGTGGGTTGCTCGATGGGGTGCGGGCCGTCGCGGGCAATCAGCGGCTGGTGGACCTCGAACTGTACGCGCGCCTCGTTCATGTAGGCCAGCTCCGGAAACTGGGTAYWYGCGCACGCCACCGACAACCCGAGCTCCAGAAAGCGCACGAGCGACAGGGTGTTGCAATACGWCVCCAGCAGGGCGTCGAACTCGACGTCGTACAGGCTGTTTGCAYCGGAGCGCACGCGGGAMANNNNNKCGRACAGGCGTCGATGCGACGCCACCTCGATCGTGCTAVGGAGGGACCCGGTCGGCACCATGGCCGCGGCATACCGGTATCCCGGAGGGTCGCGGTTGGGAGCGGCCATGGGGTSGCGTGGAGATCGGAAGTCTCTNGCGATATTGGCCCGGGGAGGCTAAGATCGGMCCCAACGCCCGGCCACCCGKGTACGTGCCCGACGGCCCAAGCCACACCGAAAGACACGACGGACCCGGACCCAAAAAGGCGGGGGATGCTGTGTGAGAGGCCGGGTGTCGGTCGGGGGGGACAAGCACCGGGAGAAGGCTGCGGCCTCGTTCCAGTTGTCGCCAGTGTCCCCATCAGGGCCGGGGACGTGGGACGTCCGGCTTTATCCCCCCCCCGCCCCACCCCCGYKRBRMCGCGACGGGTGCATTCAAGATGGAASTGGTCCMMRAGCGTGCCAGGAAGAAATTGGCAGAGGCGGCAMWGCTGTCCGCCGCCGCCACCCACATCGAGGCCCCGGCCACACMGGCTNTNCCCAGGGCCCGNMTGCGCAGGGGATCGGTGGGCGGCAGCATTTGGTTGGTGGCGATAAAGTGGAAAAGCCCGTCCRGACTCWCGGTCTCGTGGGCGGCGGCGAACAMGGCAYACMGGGCCGCGSCTCCCAAAAACACGGACATCCAMCASAACACGGGCGCCGACAACGGCAGACGATCCCTCTTGATGTTAACGTACAGGAGGAGCGCCCGCACCGCCCRSSNNNCGKAGKAGYCGACGATGGCGGCCAGGMTACAGGCCGGCGCCACCACCSWYCCGGTCAGCCCGTAANNNRCGCCCGCTGCCWCCATCTCCAACGGMTTCAGGACCAAAAWCGACCAAAGGAACAGAATCACGCGCTTTGAAAAGACCGGCTGGGTATGGGGCGGAAGACGCGGGTATGCCGAACTGACAAAAAAATCAGAGCTGCCGTACGAGGACAATGAAAACTGTTCCTCCAGCGGCAGTTCTCCCTCCTCCCCCCCGAAGGCGGCCTCGTCGACCAGATCTCGATCCACCAGAGGAAGGTCATCCCGCATGGTCATGGGGTGTGCGGTGGAGGTGGGGAGACCGAAACCGCAAAGGGTCGCTTACGTCAGCAGGATCCCGAGATCAAGGACACCCGGGTTCTTGCACAAACACCACCCGGGTTGCATCCGCGGAGGCGAGTGTKTTGATAAGGCCGTTCCGCGCCTTGATATACSCTTTGATGTTGACCACAAAACCCGGAATTTACRGCTACGCCCCAATGCCCACGCAAGATGAGGTAGGTAACGHCCCCGTGGGTGTGACGTTGCGTTTAGTYTMTTGGAGGCCCAGGGGAAAAATGGGGTGGGGAGGAAACGGAAAACCCAGTAGGCCGCKTCGGGAACACGCCCGGGGTTGTCCTCAAAAGGCAGGGTCCATMYTACGGAAGCCGTCGTTGTATTCCAGACATGCCTGTGCGACGCRCGTCGGGGTTGCCTGTGTCCGGTTCGGCCCCCACCGCGTGCGGCACGCACGAGGACGAGTCCGCGTGCTTTATTGGCGTTCCAAGCKGTGCYMTCCAGTTTCTGTTGTCGGTGTTCCCCCATACCCACGCCCACATCCACCGYARGNGGCCTCTGGGCCSWGBTMCGTCGCCACCCGCGATGGAGCWKRGCTACGCCACCACCATGCACTACCGGGACGTTGTGTTTTACGTTACAACGGACCGAAACCGKTCCTACTTTGTGTGYGGGWATTGTCGTTATTCCGTGGGGCGGCCGTGTGCCTCGCAGCCCGGGGAGMTTGCCAAGTTTGGTCTGGTCGTTYGMGCGACAGGCCCAGACGACCGCGTGGTCGCCAACKATGTACGAAGCGAGCKCCGACAACGCGGCCTGCAGGACGTGCGTCCCATTGGGGAGGACGAGGTGTTTCTGGACAGCGTGTGTCTTCTAAACCCGAACGTGAGCKCCGAGCTGGATGTGRWTAACWCGGGCGAAGTGGAAGTGCTGGASGAGGGTCTGGCCCAGTACTGCACCTCGCTGCGMRSCAGCCCGGGTRTGCNNRTWYCCGGGCTGCGCGTGCGGGCGCARGACAGAATCATCGAGTTGWTTGAACACCCAACGAWCGTCAACGTTTCCTCCATCTTTGTGTHGACCCCGTCCCCATWCGTGTTCGCCCTGGCCCAGGCGCACMTCCCCCGGCTCCCGAGTCCKCTGGAGGCCCTGGTGAGCGGCCTGTTTGACGGCATCCCCGCCCCACGCCAGCCACTTGACGCCCACAACCCGCGCACGGATGKSGNTNYMRCGGGCCGCCGCGCCCCACGACCCATCGCCGGGTCGGGGGCGGGGTCGGGGGGCGCGGGCGCCAAGCGGGCCACCGTCAGCGAGTTCGTGCRAGTCAAACACATTGACCGCGTGGGCCCCGCTGGCRTTTCGCCGGCGCCTCCGCCAAACAACACCGACTCGAGTTCCCTGGTGCCCGGGGCCCAGRWTTCCGCCCCGCCCGGCCCCACGCYAAGGGTGCTGTGGTGGGTGACTMRTGCCGCAGACCGGGCGCTGGAGGAGCCCCGCGCCGACYMYGGCCTCACCCGCGAGGAGGTACGYGCCGKTCGTGGGTTCCGGGAGCAGGCGTGGAAACTGTTTGGCCGGGCGTGGGCCCCGCGGGCGTKTATCGGCGCCGCGTTGGGCCTGAGCCCCCTCCAAAAGCTGGCCGTTTACTACTATATCATCCACCGAGAGAGGCGCMTGTCCCCCTTCCCCGCGCTNSYCCGGCTCGTAGGCCGRNACACACAGCGCCACGGCCTGWCCGTCCCTCGGCCCGACGACCCAGYCTTGGCCGATGCCATCAACGGGCTGGTTCGCGACGCGCTGGCGGCCGGAACCASWGCCGAGCAGCTCCTCATGTTCGACCTTCTCCCCCCAAARGACGTGCCGGTGGGARGCGGCGAGCAGGCCGACAGCACCGYTCTGCTGCGCTWNNNGANTYSCAACGTCTCGCCGTCCCCGGGGGGGTGATCTCCCCCGAGCACGTCGCGKMCCTTGGTGCGTTCCTGRGCGTGCTGTACGCTGGCCGCGGGCGCATGTCCGCAGCCACGCACACCGCGCGGCTGACAGGGGTTTGCKSCCTGGTGCTAGCGGTGGGTGACGTSTTCCGTCTTTCCGCGTTTGACCGCGGAGCGGCGGGCGCGGCCAGCCGCACGCGGGCCGCCGGGYACCTGGATGTGCTTCTTACCGTTCGTCTCGCTCGCTCCRAACACGGACAGTCTGTGTAACAGACCCCAATAAACGCATGTCGCTACCACACCCTTGTGTGTCAATGGACSCCTCTCCGGGGGGGAAGGGAAAACAAAGAGGGGCTGGGGGAGCGGCACCACCGGGGCCTGAACAAACAAACCACAGACACGGTTCBVDKWTATTCGGTCGGGTGACGAAACGGCCGAAGCCACGCCCCMKHYATTCGCGTCTCCAAAAAAAWGGGACACTTGTCCRGAGAACCTTWACGTTCCCAGCCAGGGCGGCGGCGMYYAYMACCACGCCCAGCGCAGAGGCGGCCAGAAACCCGGGCGCAATTGCGGCCASSSGCTGCGTGTCAAAGGCTAGCAAATGAATGACGGTTCCGTTTGGAAAWAGCCACAACGCCGTGGACGGCACGTCGCTCGAAAACACGCTTGGGGCGCCCTCCSYCGGCCCGGCGGCGATTTGCCGCTSSGTGTTGTCCGCATCCACCAGCAACACARCSATGACCTCCCCGGCTGGGGTGTAGCGCACRWACACGGCCCCCACGAGCCCCAGGTCGCGCTGGTTTTGGGTGCGCACCAGCCGCTYGRMCTCGATATCCCGGGTGGAGCCTTCSCATGTCGCGGTGAGGTAGGTGAKGAACAGTGGGCGYCGGACGTCGACGCCGGTGAGCTTGTAGCCGATCCCCCGGGGCAGAGGGSWGTGGGTGACGACGTAGCTGGCGTTGTGGGTGAKGNGTNNTRGTATCCGTGGCTCGACGTTGGCRGACTGCCCCCCGCACCGATGWKRSGCCTCAGGGACGAAGGCGCGGATCAGGGCGTTGTAGYSYGCCCAGCGCGTCAGGGTCGAGGCGAGGCCGTGGGTCTGCTGGGCCAGGACTTCGACCGGGGKATCGGATCGGGTGGCGGGAGCCAGCGCGTCCAGGAYAAACACGCTCTCGTCTAGATCGAAGCGCAGGGMGGCCGCGCATGGCGAAAGGYGGTCCGGAAGCCAAAAGAGGGTTTTCTGGTGGTCGGCCCGGGCCAGCGCGGTCCGGAGGTCGGCGTTGGTCGCTGCGGCGACGTCGGACGWRCMCAGGGCCGATGCTCACAGAWKGCTCCGGCGGGCGCGTTCCCGCTGCACCGCCGAGGGGACGCCCGCCAAGAACGGCTGCCGGAGGACAGCCGAGGCGTAAAATAGCGCCCGGTGGACGACCGGGGTGGTCAGCACGCGGCCCCCKGSAAACTCGGCRYACAGGGCGTCGATGAGATGGGCTGCGCTGGGCGCCACTGCGTCGTACGCCGAGGKGYKMWCCAGCACGAAGGCCAGCTGATAGCCCAGCGCGTGTAATGCCAAGATGTGTTCGCGCTCCAGMATCTCGGCCACCAGGTGCTGGAGCCGAGGAYCKSGCTGCAGGCGGGCCGTGSGATCCAAGANTGACAYNTTAAAAAACACAGAATCCGCGGCACAGCCCGCGGCCCCGCGGGCGGCCAACCCGGCAAGCGCGCGCGAGTGGGCCAAAAASCCTAGCAGGTCGGARAGGCAGACCGCGCCGTTTGCGTGGGCGGCGTTCACGAWGGCAMAMCCCGACGTCGCGAGCAGCCMSSTCAGGCGCCAGAAGAAAGGGRGGCGCGGGCCCTGCTCGGCGCCCGCGCCSSCCGMGAAAAACTCCGCGNRTGCCCGCGACAGGAACTGNGCGTNNNTCGTGCCCTCCTCCGGGTAGCCGCCCACGCGGCGGAGGGCGTCCAGCGCGGAGCCGTTGTCGGCCCGCGTCAGGTSYGCTNGGASNNAGACCCGATACCGGGGGCCGCCCGGGGGCSSGGGAAGAGNCCCCDGGGSGTTTTCGTCCGCGNGGTCCCCCTTCCGATCTAGCGTCKGGCCCGCGGGGACCACCATCACTTCCACCGGASGGCTGTCGTGCATGGATATCACGAGCCCCATGAATTCCCKSCCGYMGCGCGCGCGCACCAGCGCGGCATCGCACCCGAGCACCAGCTCCYCCGTCGTCCAGATGCCCGCGGGCCACGTCGAGGCCGACGGGGMGAAATACACGTACCTACCTTYCGATCTCAACAGGCCCCGGGTGGCCAACCAGGTCGTGGACGCGTTGTGCAGGTGCGTGATGTCCAGCTCCGTCGTCGGGTGCCGCCGGGCCCCAMCCGGCGGTCGGGGGKGCGGTGYATCACGCGGCCCGCTCGGGTGGCTCGCCGTCGCCACGKTGTCTCCCCGCGGGAACGTCAGGGCCTCGGGGTCAGGGACGGCCGAAAACGTTRCCCAGGCCCGGGAACGCAGCAACACGGAGGCGGCTGGATTGTGCAAGAGARGCGGGAGBGGGGCGACCGAGGGGGGAGGCTGGGCGGTCGGCTCGACCGTGGTGGGGGCGGGCAGGCTCGCGTTCGGGKGCCGGCCGAGCAGGTMGGYCTTCGGGATGTMRAGCAGCTGGCCGGGGTCCCGCGGAAACTCGGCCGTGGTGACCAATACAAAACAAAAGCGMTCCTCGTACCAGCGAAGAAGGGGCAGAGATGSMGTAGTCAGNTNNAGYYCGTCCGGCGGCGCCAGAAATCCGCGCGGTAGYTKTTGGGGGTCGGGGGTGTGGGGCAGCCACAGCCGCCCGGTGTTCGTGTCGCGGCAGKACATGCGGTCCATGCCCAGGCCATCCARCAACCATGGGTCTGTCTGCTCAGTCCAGTCGTGGACCTGACCCCACGCAACGSCCAAAATAATAACCCCCACGAACCATMTTCCATTCCCCATGGGNGNNNNNNTCCATAACCCACGGGGCCGRKGSCTATGGCAGGGCCTGCCGCCCCGACGTTGGCTGCGAGCCCTGGGCCTTCACCAGAACTWGGSGGGTGGGGTGGGGAAGAAAAAGAAACGCGGGCGTATTGGCCCCAATGGGGTCTCGGTGGGGTATCGACAGAGTGCCAGCCCTGGGACCGAACCCCGCGWKYGCGAACAAACGACCGGTCACCCGTGCGTTTTMTTCTGTCTGTTTATTGCCGTCATAGCGCGGGTTCCTTCCGGTATKGTCTCCTTCCGTGTTTCAGTGAGCCTCTTCCATCTCCCGGGCAAACGTGCGCGCCAGGTCGCAGATCGTCGGTRNNGAGCCTGGGGTGGTGACNNNGNTCTGGACCATCCCGGNGRYAAGTTGCAGCAGGGCGTCCCGGCAGCCGGCGGGCGATTGGYMGTAATCCAGGATAAAGACGKGCATGGGACGGAGGCGTTTGGCCAAGACGTGSMAGGCCCAGGCAAACACGTTGTACAGGTCGCCGTTGGGGGCCAGCAACTCGGGGGCCCGAAACAGGGTAMGTAACGTTTCCCCGATATGGGGTCGTGGGCCCGCGTTGCTCTGGGGCTCGGCACCCTGGGGCGTCAAGGCCGTCCCCGAAAGCTGTMBCCAATCCTCCCGCCACGACCCGCCGCACTGCAGATASCGCACCGTGTYGGCANGTAGCYYGTSKACGCGGCGAATCGCGGCCAGCAKRKCCAGGTCAAGCCGCTCACCGGGGCGCTGGCGTTTGGCCAGGCGGTCGATGTGKCTGYCSYCCGGAAGNNNCCCCAACACGATNNNKGTGCCGGGCAAGGTCGGCGGGATGAGCGCCACGAACGCCAGCACGGCCTSRGGGGTCATGCTGCCCWNNWSGKACCGCGCGGCCGGGTMGMVCAGGAGGGCGGCGATGGGATGGCGGTCGAAGATGAGGRMGAGGGCCGGGGGCGGGGCATGTGAGCTCCCAGCCTCCCYNCCGATATGAGSAGCCAGAACGGCGTCGGTCACGGCATWHGGCATGCCCATTCTTATCTGGGCGCTTGTCATTACCACCGCCGCGTCCCCGGCCGATATCTCACCCTGGTCGAGGCGGTGYTGTGTGGTGTAGATGTTYSCGATTGTCTCGGAAGCCCCCAGCACCCGCCAGMMMGTCATCGGCTCGGGTACGTAGACGATATCGTCGCGCGAACCCAGGGCCACCAGCAGTTGCGTGGTGGTGGTTTTCTCCATCCCGTGGGGACCGTCTCTTCAAACCCGCAGTAGCAGGGGCATTTTCTGTTCCTCCAGGACTTCCGYGGCAASTTGCTGCCGGCGAGGGCGCAACGCCGTACGKCGGYNGCTAYGGCCRCGAGAACGCGCAGCCTGGTCGAACGCAGACGCGTGTTGATGGCAGGGGTACGAAGCCAKACGCGCTTCTACCAGGCGCTTGCCGAAGAGGTGCGGGAGTTTCACGCCACCAAGATCKGCGGCACGCTGTTGACGCTGTTMRGCGGGTCGCTGCAGGGTCGCTCGGTGTTCGAGGCCACVCGCGTCACCNNNNCGAASTGGRCCTGGGACCGCGCCGCCCCGACTGCATCTGCGTGTTCGAATTCGCCAATGACWMGACGCTGGGCGGGGGCTGTGTCATCATAGAACTAAAGACATGCAAATATATTTCTTCCGGGGACACCGCCAGCAAACGCGAGCAACGGGCCACGGGGATGAAGMCGCTGCGCCACTCCCTGAAGCTCCTGCAGTCCCTCGCGCCTCYGGGTGACAAGATAGRGTACCTGTGCCCCGTCCTGGTGTTTGTCGCYCAACGKWCGCTCCGCGTCAGCCGCGTGACCCGGCTCGTCCCGCAGAAGGTCTNCGNNAATATCMGCGAGGTCGTGCGGATGCTCGRSAGCCTGTCNNNGTNNCCNNATNGAGCCNNNAACCCRSCGAGCCCGTCGCCGCCGCGGCGGCGCCGCCCGGGGGTCTGCGAGCAGACCGAACRGNTCACWYKCTGGGGCGCGCGACCCGCCCGAGCCAGCGGCCCGCCNNNNNNNCCCGCCGACNNNNCCCCCGCCTCCACGGAGGGCGGGGGGGTGCTTAMGAGGATCGCGGCGCTCTTCKGCGTGCCCGTGGCCAAGAAGACCAAACCCCGAGCCGCCTCCGAATSWGAGKKTTTCGTTCCTTCCCCCTCCCCCCGCGTCAGACAAACCNNNNACCGCTTAAGCGGCCCCCGCGAGGTCCGMMNACTCAYWTGGATCCGGCGGGAGCCMMCTGACAACAGCCCCCKGGTTYGCCCACGCCAGACGCCGGTCCGCTCTGCCATCGCTCMCCCTCATCCCACCCCCATCTTGTCCCCAAATAAAACAAGGTCTGGTAGTTAGGACAACGACCGCAGTTCTCGTGTGTTATTGTCGCTCTCCGYATCTCGCAGATGGAAGYGTATTGCCCATTTGACGCTCTGGWCGTCTGGGAACACACGCGCTTCATAGTCGCCGATTCCCGAAACTTCATCACCCCCGAGTTCCCCCGGGANNTNTGGATGTCGCCCGYCTTTAACCTYCCCCGGGAGACGGCGGCGGAGCAGGTGGTCGTCCTGCAGGCCCAGCGCACAGCGGCTGCCGCTGCCCTGGAGAACGCCGCCATGCAGGCGGCCGAGCTSSCCGTCGATATCGAGCGCCGGTTRCGCCCGATCGAACGGAAWGTGCACGAGATCGSAGGCGCCCTGGAGGCGCTGGAGACGGCGGCGGCCGCCGCCGAAGAGGCGGATGCCGCGCGCGGGGATGAGCCGGCGGGTGGGGGCGACGGGGGGGCGCCCCCGGGTCTGGCMRTCGCGGAGATGGAGGTCCAGATCGDACGCAACGACCCGCCGCTMCGRTACGACACCAACCTCCCTTCCGATCTGCTACACAWGGTGTACGCGGGCCGCGGGGCGACCGGCTCGTCGGGGGTGGTGTTCGCGACCTGGTACCGCACNMTCCMGGACCGCACCATCACGGACTTKMCCCTGACCACCCGCASTTCCGACTTTCGGGACGGCCGGATGTCCAAGACCTTCATGACGGCGCTGGTCCTGKCCCTGCAGTCGTGCGGCCGGCWGTATGTGGGCCAGCGCCKCRSTTSCGCCTTCGAGTGCGCCGWGTTGTGTCTCTACCTGCTGTACCGRTTCAYSMACGTGGCCGCCGACGATAGCGACCGCGCTCCGGTCACGTTCGGGGATCTGCTGGGCCGGCTGCCCCGCTACCTGGCGTGCCTGGCCGCGGTGATCGGGACCGAGGGCGGCCGGCCACNNNACCGCTACCGCGACGACAAGCTCCCGCAGATTCAGTTCGCGGCCGGCGAGGSCSGCTACGAACACGGAGCGCTGGCGTCGCACATCGTGATCGCCACGCTGATGCACCACGGGGTGCTCCCGGCGGCCCCGGSRGACGTCCTSCGGGACGCGAGCACGGACGTYDACSYCGACGGCGTGGCGCACCACGACGACATMRMCCGCGCCGCCGCCGCGTTCCTCAGCCGGGGCNNNNCCTATTCCTGTGGGAGGANNNNGGNMMACCGCGAACACCATRRCGGCCCTSGGCGYTATCCAGCGGCTCCTCGCGAACGGCAACGTGTACGCGGACCGCCTCAACAACCGCCTGCAGCTGGGCATGCTGATCCCCGGAGCCGTCTCTTCGGAGGCCATCGCCCGTGGGGCCTCCGGKTCCGACTCGGGGGCCATCAAGAGCGGAGACAACAATCTGGAGGCGCYGTSKGCCAATTAYKKGCTTCCGCTGTACCGGGCCGACCCGGCGGTCGAGCTGACCCAGCTGTTTCCCGGCCTGGCCGCCCTGTGTCTTGACGCCCAGGCGGGGCGGCCGGTCGGGTCGACGCGGCGGGTGGTGGNTANGTCATCGSRKGSCCGCCAGGCGGCGCTGGTGCGCMTCACCGCCCTGGAACTCGCAAACCGCACCCGCACAAACSGGAACCCCGTGGGGGAGGTCGACYACGCCCACGACGCCCTGGCGATCCRMKACGAACAGGGSCWTGGTCTGCTGGCGCAGCAGGCASGCATTGGCTTGGGCTCCAACACCAAGCGYWTCKCCGCGTTCAACGTTMGCAGCGACTACGACATGWTGTACTTTTTATGTCTGGSGTTCATTCCACAGTACSKGTCGGCGGNKTNGTGGGTGGTGGGCGAGGGGGGAGGGGGSRNNAGGGAGAAAGAACAAGAGCCTCCGTTGGGTTTTCTTTGTGCCTGTACTCAAAAGGTCATACCCCGTAAACGGCGGGCTCCAGTCCCGGCCCGGCGGTTGGCGKGAACGCAACGGCGGGAGCTGGGTGGTTGTTKAGTTGAGCATTCGCTCTCGCCTTTCCSCCCGCCSCCCGACCGTTKYKCCTTTTTTTTTTTTTTTCKTCCACCAAAGTSTCTGTGGGTGCGCGCATGGCAGCCGATGCCCCGGGAGACCGGATGGAGGAGCCCCTGCCAGACNNGGNCGNNYCCATTTACGTGGCTGGGTTTTTGGCCNTGTATGACAGCGGGGACTCGGGCGAGTTGGCRTTGGATCCGGWYACGGTGCGGGCGGCCCTGCCTCCGGCGGACCCACTCCCGATTAACGTGGACCACCGCGCTGGCTGCGAGGTGGGGCGGGTGCTGGCCGTGGTCGACGACCCACGCGGGCCGTTTTTTGTGGGGCTGATCGCCTGCGTGCAGCTGGAGCGCGTCCTCGAGACGGCCGCCAGCGCTGCGATKTTCGAGCGCCGCGGGCCGCCGCTCTCCCGGGAGGAGCGCCTGKTGTACCTGATCACSAACTACCTGCCCTCGGTGKACCTGGCCASGWAACGCCTGGGGGGCGAGGCGCACSCCGATCGCACGCTGTTCGCGCACGTCGCGCTGTGCGCGATCGGRAGGCGNNNNNNNNNNNTCRYCACCTACGACACCGGTCTCGACGCCGCCATCGCGCCCWKTCGCCACCTGTCGCCGGCGTCTCGCGAGGSGGCGCGGCGACTGGCCGCCGAGGCCGAGCTCGCGCTGTCCGGACGCACCTGGGCGCCCGGCGTGGAGGCGCTGACCCACACGCTGCTTTCCACCGCCGTTNNNNCNTGATGCTGCGGGACCGCTGGAGCCTGGTGGCCGAGCGGCGGCGGCAGGCCGGGATCGCCGGACRCMSMTNNCTCCAGGCGAGCGAAAAATTCAAAATGTGGNNAGMCTGTTTCCGCGCCGGCGCGCGGGYRWMNGNNNNGCCCCGGAGTCCANNGACRYWCCGCCCGGCTCGATCGCTGCCGCGCCGCAGGSTGACCGGTGCCCAATCGTCCGTCCGCGCGGGGTCGCCTCGCCCCCGGYTCTGCCCCCCATGAACYCCGTTCCGACATCGGGCACCCCGGCCCCCGCGCCACCCGGCGACGGGMGCTACCTGTGGATCCCGGCCTCCCATTACAACCAGCTCGTCGCCAGCCACGCCGCGCCCCAACCCCAGCCGCATTCCGCGTTTCGTTTCCCGGCTGCGGCGGGGGCSGTGGCCNMTGGGCCTCACGGCGCGGGTCTTTCCCAGCATTACCCTVCCCACGTCGCCCATCAGTATCCCGGGGTGCTGTTCTCGGGACCCAGCCCASTCGAGGCGCAGATAGCCGCGTTGGTGGGSGCCATAGCCGCGGACCGCCAGGCGGGCGGTCAGCCGGCCGCGGGAGMCCCTGGGGTCCGGGGGTCGGGAAAGCGTCGCCGGTACGAGGCGGGGCCGTCGGAGTCCTACTGCGACCAGGACGAACCGGACGCGGACTACCCGTNCNACCCCGGGGAGGCTCGAGGCGGGCCGCGCGCCGAGAGTCGACCCCGCGCGGCCCGCCAGYMNCCCGGNANCRACGAGACCATCACGGCGCTGATGGGGGCGGAAACGTCTCTGCAGCAGGAACTGGCGCACATGCGGGCTCGGACCAGTGCCCCCTATGGAADGTACACGCCGGTGGCGCACNATCGCCCTCAGGTGGGGGAGCCGGAACCAACAACGACCCACCCGGCCCTCTCGCSGCCGGAGGCCGTGTATCGCCCCCCACCTCACAGCGCCCCCTACACCCCGCCCCAGGGTCCGGCGTCCMRTGCCCCCACTCCCCCGTATGCMCCAGCTGCSTGCCCGCCAGGCCCGCCACCGCCCCCATGTCCTTCCACCCAGACGCGCGCCGCTCTACCGACGGAGCCCGCGTTCCCCCCCGCCGCCACCGGATCCMMACCGGAGGCATCCAACGCGGAGGCCGGSGCCCTSGTCAACGCCAGCAGCGCAGCKMRCGTGGACGTTGACAYSGCCCGCGCCGCCGATKWCTTCGTCTCTCAGATRAWGGGGGCCCGCTGATTCGCCCCGGTCTTTGGNACCATGGGATGTCTKWCTGTATATCTTTTTAAATAAACCAGGKAANANAGTCAAGACCCATTGGTGTATGTTCTTTTTTTATTGGGAGGCGCGGGTAGGCGGGTAGCTTTRCAACCCAAAAGCCTTCGACGTGGAGGAAGGCGTGGGGGGGGGGGGAATCGGCACTGACCAAGGGGGTSCGTTTTGTCACRGGAAAGGAAAGAGGAAACAGGCCGCGGACACCCGGGGGMMTTTATKTKTTYCCTTTTCTTTCTTCCCACACACACAAAANNAMCAAACAAACAAACAAAAARATGCACATGCGGGTGAMCACSCGTGGTTTTTATTTACAACAAACCCCCCGTCMCAGGTCGTCCTCGTCGGCGTCACCGTCRKCNNNGGGAACTTGGGTGTMGTTGGTGTTGCGGCGCTTGCGCATGACCGTGTCGGTGACCTTGRCGCTGAGCAGCGCGCTCGTGCCCTTCTTCTTGGCCGWGTGTTCCGTGCGCTCCATGGCAGACACCAGGGCCATGTACCVCTTCATCTCCCGGGCYTCGGCTAGCTKRTCCTCGTCAAAGTCGCCGCCCTCCTCGCCCTCCCCGGACGCGTCCGGGTTGGTGGGGWTCTTGAGCTCCTTGGTGGYYAGCGGGTACAGGGCCTTCATGGGGTTGCKCTGCAGCCGCATGAAGCTGCGAAAGGCGAAGAAGGCCGCCGCCAGGCCGGCCAGGACCAATACGCCCACGGCCAGCGYSYCAAAGGGGTTGGACATGAAGGAGGACACGCCCGACACGGCCGWYACCACGCCGCCCACGATGCCCATCACCACCTTGCCGACCGCGCGCCCCAGGTCGCCSACCTCCTCGAAGAACGCGCCACGGCCCGCAAACATGGCGGCGTTGGCGTCGGCGTGGATGACCGTGTCGATGTCGGCGAAGCGCAGGTCGTGCAGCTGGTTGCGGCGCTGGACCTCCNTGTAGTCCAGCAGGCCGCTGTCCTTGATCTCGTGGCGKGTGTACACCTCCAGTGANNCNAMCTCGTGATCCTCCAGCATGGTGATGTTGAGGTCGATGAAGGTGCTGACGGTGGTGATGTCGGCGCGGCTCAGCTGGTGGGAGTACGCGTACTCCTCGAAGTACACGTGGCCCCCMMCGAAGGTGAAGTAGCGCCGGTGTYSCACGKYGCMCGGCTCGATCGCATCGCGCGTCAGCCGCAGCTCGTTGTTCTCCCCCAGCTGCCCCTCGACCAACGGGCYCTGGTCTTCGTMSCATAAGCTGACCAGGGBGCGGCGGYAGCAGGCCCCGGGCCGCGAGCTGATGCGCATCGAGTTKYNGACGATCACGTTGTCCGCGGCGACCGGCACGCACGTGGAGACGGCCATCACGTCGCCGAGCATCCGCGCGCTCACCCGCCGGCCNNCGGTGGCCGAGGCGATGGCGTTGGRSTTCAGCTTGCGGGCCTCGTTCCACAGGGTCAGCTCGYGATTCTGCAGCTCGCAMCACGCGATGGCAACGCGGCCCAAYNNATCGTTGACATGGCGCTGTATGTGGNTRTAGGTTCACTGCAGCCGGGCGAACTCGATGGRGGAGGTGGTCTTGATGCGCTCCVCGRACGCGTTGGCGCTGGCCCCGGGCGGCGGGGGCGTGGGGTTYGGGGGCTTGCGGTTCTGCTCTCGRAGGTGKTCACGCACGTACAGCTCCGCGAGCGTGTTGCTGAGAAGGGGCTGGKCCGCGATCAGAAAGCCSCCATTGGCCAGGTMGTACTGCGGCTGGCCCWCCTTGATGTGCGTCGCGTTGTRMSTGCGGGCGAAGATGCGGTCCATGGCGTCGCGGGCGTCCTTGCCGATGCAGWCCSCCAGGTCCACGCGCGAGAGCGGGTACTCGGTCAGGTTGGTGGTGAAGGTGGTGGWYWTGGCGTARMWGGAGAATCGGAAGTAGCCGCCGTACTCGGAGCGCAGCATCTCGTCCACCTCCTGCCACTTGGTCATGGTGCAGACCGACGGGCGCTTTGGCACCCAGTCCCAGGCCACGGTGAACTTSSGGGTCGTGAGCAGGTTCCGGGTGGTCGGCGCCGTGGCCCGGGCCTTGGTGGTGAGGTCGCGCGCGTAGAAGCCGTCGACCTGCTTGAAGCGGTCGGCGGCGTAGCKGGTGTGTTCGGTGTGCKMCCCCTCCCGGTAGCCGTAAAACGGNNNNNNGTACMMWAAGTCGCCAGTCGCCAACACAAACTCGTCGTACGGGTACACCGAGCGCGCGTCCACCTCCTCGACGATGCAGYKYACCGTCSTSSCGTACCGGTGGAACGCCTCCACCCGCGARAGGYTGTACTTGAGGTCGGTGGTGYKCCAGCCCCGGCTCGTGCGGGTCGCGGCGTTGGCCGGGAKCAGCTCCATGTCGGTCTCGTGGTCGTCCCGGTGAAACGCGGTGGTCTCCAGGTTGTTGCGCACGTMCDYCGCCGTGGACCGACAGACSGCGTCGGCGTTGATCTTGTCGATCACCKCCTCGAAGGGGACGGGGGCGCGGTCCTCAAAGATCGGAATAAACTCGGAGTAGCGGTGGCCGAACCACACCTGCGAAACGGTGACGTCTTTGTAGTACATGGTGGCCTTGAACTTGTACGGVGCGATGTTCTCCTTGMAGACCACCGCGATGCCCTCCGTGTAGTTCTGRMCCTCGGGCCGGGTCGGGCAGCGGCGCGGCTGCTCGAACTGCACCACCGTGGCGCCCGTGGGGGGTGGGCNNNGTTTGCATCGGTGTTCTCCGCCTTGATSTCCCGCAGGTGCTCGCGCAGGGTGGCGTGGCCGGCGGCGACGGTCGCGTTGTCGCCGGCGGGGCGCGGCGGCGTTGGGTWTTTCGGTTTTTTGTTCTTCTTCGGTTTCGGGTCCACCGTYGGGGCGGCGCCAAGGGCGGGCGGCGCCGGAGTGGCAGGKSNNCCKKTMGCCGCCGGGGTCGCGGCCGCGACCCCAGGCGCGCCGGGGGRWCTCGGAGCCGCCGACGCCACCRGGACCYCCAGCGTCAACCCCAAGAGCGCCCATACGACGRACCACCGGCGCCCCCGCGCGRGGGCGCCCTGGCGCATGGCGGGACKMYGYGAGCCCGCCGTGCCCCCCGTCGGGGAGCCYSKGGGCGAGGTGCTGGAGGACCGAGTAGAGGAWCGAGAMAACGTCTCGGTCGTAGACCACGACCGACCGGGGGCCGAGCGAGCCGTCGGGGGSGCTCTCGACGATGGCCACCAGCGGACAGTCGGAGTCGTACGTGAGATATACGCCGGGCGGGTGACGGTAACGACCTKCGGAGGTCGGGCGGCTGCAGTCCGGGCGGCGCAACTCGAGCTCCCCGCACCGGTAGACCGAGGCAAAGAGTGTGGTGGCTTCGATCAGCTCGCGAATWTATCGCCAGGCGGCGCGCTGASYGSGCGTTATTCCGGAAAYGCCGTCAAAACAGTAAAACCTCYGAAATTCGCTGACGGCCCMACCAGCACCCGAGCCCCCGCCCCCCATGATGAACCGGGCGAGCTCCTCCTTCAGGTGCGGCAGGAGCCCCACGTTCTCGACGCTGWCNTMCAGCGCGGTGTTGGCCGGCTGGGCGAAGCTGTTGGTGGAGTGATCAAAGAGASGCCCGTTGACGAGCTCGAAGAAGCGATGGGAGAKGCTKGGGAGCAGGGCCGGGTCCACCTGGTGTCGCAGGAGAGACGCTCGCATGAACCGGTGCGCGTCGAACACGCCCGGCGCCGAGCGGTTGTCGATGACCGTGCCCGCGCCCGCCGTCAGGGCGCWGAAGCGCGCGCGCGCCGCAAAGCCGTTGGCGACCGCGGCGAACGTCGCGGGCAGCACCTCGCCGTGGACGCTGACCCGCAGCATCTTCTCGAGCTCCCCGCGCTGCTCGCGGACGCAGCGCCCCAGGCTGGCCAACGACCGCTTCGTCAGGCGGTCCGCGTACAGGCGCCGTCGCTCCCGCACGTCCGCGGCCGCTTGCGTGGCGATGTCCCCCCACGTCTCGGGCCCCTGCCCCCCGGGCCCGCGGCGACGGTCTTCGTCCTCGCCCCCGCCCCCGGGCGSYSCCAACCCNCGTGTCMCTTCCTCTACGGCGACACGGTCCCCGTCGTCGTCGGGGCCCGCGCCGCCCTTGRGCGCGTCCGCCGCGCCCCCCGCCCCCATGCGCGCCAGCACGCGACGCAGCGCCTCCTCGTCGCACTGTTCGGGGCTGACGAGGCGCCGCAAGAGCGGCGTCGTCAGGYGGTGGTCGKMGCACGCGCGGATGAGCGCCTCGATCTGATCGTCRKGNNNNNNCCTGACCGCCGATTATTAGGGYGTCCACCRTATCCAGCGCCGCCAGKTGRSTCCCGAACGCGCGATCGAAATGCTCCGCCCGCCGCCCGAACAGCGCCAGTTCCACGGCCACCGCGGCGGTCTCCTSCTGCAACTCGCGCCGCGCCAGCGCGGTCAGGTTGCTGGCAARCGSGTCCATGGTGGTCTGGCCGGCGCGGTCGCCGGACGCGAGCCAGAATCGCAATTCGCYGATGGCGTATTAGCCGGGCGTGGTGGCRYRYAAYACGTCGTGCGCCTCCAGCAGGGCGTCGGCCTCCTTGCGGACCGAGTCGTTCTCGGGCGCCGGGTGGGGCTGTCCGTCGCCCCCCGCGGTCCTGGCCAGCGCATGGTCCAACACGGMGAGCGCCCGCGCGCGGTCGGCGWCCGACAGCCCGGCGGCGTGGGGCAGSYACCGCCGCAGCTCGTCKGCGTCCAGCCGCACCTGCGCCTGCTGGGYGAYGTGGTNNGAKMCGGTCCGCCAGGCGGCGGGCGATCGTCGCCCCCTGGTTATCCGTCACSCWCAGTTCCTCGAAACAGACCGCGCAGGGGTGGGACGGGTCGCTAAGSTCCGGGGGGACGATARKRCCCGACCCCACCGCCCCCACCASAARCYCCCGMACRCACTCCAGCGCGGCGGTGGCGCCGCGCGAGGGGGTGATGAGGCSGCAGTAGTTTAGCTGCTTTABAAMGTTCTCGACGTCGTGCAGGAAACACAGCAGCAKRTGGACGGKCCCGCCATACGTATCGAGCCTGACCCGTTRRKKAKAMGGACATGGTCGGGCCAGGCCCATGGTCTCGGTGAARAACGCCGCGACGTCTCCCGCGGTCGCGAACGTCTCCAGGCTGCCCAGGAGCCGCTCGCCCTCGCGCCACGCGKACHNWVGCAGCAACTCCAGGGTGACCGACAGCGGGGTGAGAAAGGCCCCGGCCTGGGCCTCCAGGCCCGGCCTCAGACGACGCCGCAGCGCCCGCACCTGAAGCGCGTTCAGCTTCAGYTCGCGCAGCTTCCCCCGTCCGATGTCCGGATCGCACCGCCGGAGCAGCTCTATCTGAAACACATAGGKCTGCACCTGTCCGAGCAGGGCGMCGMRCTBTTGCCGGGCCACGGTGGGCTCGGACACCGGGGCGGCCATCTCGCGGCGCCGATCTGTCCCGCKGCCGGAGTATGCGGTGGACGNTACCCTGCGTCTGGCTGAGCGCCGGSSKCCCCCTCTTCGGGGCGGCCTTCCGCGGGCCCGCCGACCGGCAAGCCGGGGGTCGGCGGCGCGTGCGTTTCYSTTCTATTCCCAGACACCGCGGAGAGGAATCACGGCCCGCCCAGAGATAKAGACRMSGACCACAAACAAGCGSSGATGTCGTAGCAATAATTTATTTTACACACATTCCCCGCCCCGCCCTAGGWTCCCCCACCCCCCAACCCCTCACMGCANANCCAACGTCAGGTCTCCCTTTTTGTCGGGGGGCCCCTCCAGATACGGGTCATCCCCGTGGAMCGCSCGAGAGCGGCCGGCAAATGCCGGYSCCGGGGCCBCCGGGCCGCCGAACGGCGTCGCGTTGTCGTCCTCGCAGCCAAAATCCCCAAAGTTAAACAMCTCCCCGGCGTTGCCGMGWTGKSKGCCWWYGGCCTCGGCCTCGTGCGCCACCWCCAGGGCCGCGTCCGYCGMCCACTCGCCGTTGCCGCGCTCCAGGKCRCGCGCGGTCAGCTCCWTCATCTCCTCGCTKRGGTRCTCGTCCTCCAGGAGCGCCAGCCAGTCCTCGATCTGCAGCTGMTGGGTGCGGGNCCCCAGGCTTTTCACGGTCGCCACGAACACGTTRYYGGCGACGGCCGCCCCGCCCTCGGAGATAASGCCCYGGASCTGCTCGCACAGCGAGCWKYCGYGCGCTCCGCCGCCGAGGCTCGAGGCCGCGCACRCAAACCCGGCCCGGGGACAGGCCAGGMCGAACTTGCGGGTGCGGTSWAANNNNAGGNGCGGKCASGCGTTKTTGCCGCCCATCAGGCTGGCCCAGTTCCCGGCCTGAAACACRCGGTCGTTGCCGGCCATGCCGKAGNNYKTGCTGATGCTCAACCCCAACACGACCATGGGGCGCGCCGCCATGACGGGCCGCAGCAGGTTGCAGCTGGCGAACATGGACGTCCACGCGCCCGGATGCGCGTCCACGGCGTCCATCAGCGCGCGGGCCMCGGCCTCCAGGCCCGCCCCGCCCTGCGCGGRCCACGCGGCCGCCGCCTGCACGCTGGTGGTWCGGCGGGACSYCGCGATGATGGCCGTGAGGGTGTTGATGAAGTACGTCGAGTGATCGCAGTWTCGCAGAATCTGGTTTGCCATGBRGTACATCGCCAGCTCGCTCACGTTCCAGGCGGCCAGGTTAATAAAGTTTATCGCGCCGTAGTCCAGGGAAAACTTWKYRATGAACGCGATGGTCTCGATGTCCTCGCGCGACAGGAGCCGGGCGGGAAGCTGGTTGCGGKSGCRGGCCGTCCAGAACSACTGCGGGTTCGGCYGGKTGRRNNNCGSGGGCTTGCCGTTGGGGAAGATGGMCGCGTGGAACTGCTTCAGCAGAAAGCCCAGCGGTCCGAGGAGGATGTCCACGCGCTTGTCGGGCTTCTGGTAGGCGCTCTGGAGGCTGGCGACCCGCGCCTTGGCGGCCTCGGACGCGTTGGCGCTCGCGCCCGCGAACAACACGMSRYTCTTGACGCGCAGCTCCTTGSGAAACCCCAKGGTCWCGCGGGCAACGTCGCCCTCGAAGCTGCTCTCGGCGGGKKCCGTCTGGCCGGCCGTCAGGCTGGGGGCGCAGATAGGCGCACCCTCCGAGAGCGCGACCGTCAGCGTTTTGGCCGACAGAAACCCGTTGTTAAACATGTCCATCACGCGCCGCCGCAGCACCGGCKGGAATTGATTGCGAAAGTTGCGCCCCWMGACCGACTGCCCGGCGAACACCCCGYGGMAMTGGCTCAGGGCCAGGKCCTGGTACACGGCGAGGTTGGATCGCCGCCCGAGAAGCTGAAGCAGGGGGCACGGCCCGCACGCGTRCGGGTCCAGCGTCAGGGACATGGCGTGGTKGGCCTCGCCCAGACCGTCGCGAAACGKGAAGAWCCTCCCCTCCACCAGGTTGCGCATCAGCTGCTCCACCTCGCGGTCCACGACCTGCCTGACGTTGTTCACCACCGTATGCAGGGCCTCGCGGTTGGTGATGATGGYCSCCAGCCGCCCCATGGCCGTGGGGACCGYCTGGTCCACGTACTGCASGRTCTCGAGTTCGGCCATGACGCGCTCGGTCGCCGCGCGGTMCGYCTCCTGCATGATGGTCCGGGCGGTCTCGGATCCGTCCGCGCGCTTCAGGGCCGAGAAGGCGGCGTAGTTTCCCAGCACGTCGCAGTCGCTGTACATGCTGTTCATGGTCCCGAAGACGCCGATGGMTCCGCGGGCGGCGCTGGCGAASKKSAGATGGCGCGCCCGGAGASGCATGAGCGTCGTGYSKMCGCAGGCGTGGCGCGTGTCGAAGGTGCACTCGTTNCAGGGCACGTCGGTCTGGTTGGNGTCCGCGACGTATCGAANCNCTTCCATCTCCTGGCKCCCGACGATCACGCCGCCGTCGCAGCGCTCCAGGNNAAACASCATCTTGGCCAGCAGCGCCGGSRAAAWCCCACACAGCMTGGCCAGGTGCTCGCCGGCAAATTCCTGGNNNCCGCCGACGAGGGGCGCGGTGGGCNGNCCCTCGAACCCGGGCGCCACGTGNWGCTCGCGGTCCACCTGTGGGTTGGCCGCCACGTGGGTCCCGGGCACGAGGAAGAAGCGGTAAAAGGAGGGTTTGCTGTGGTCCTTTKSGTCCGCCGGGCCGGCGTCGTCCAWCTCGGTGAGATGGAAGGCCGAGTTGGTGCTNNANNCCNNNNCCCCCACGAGTCCCGCGGCGCGCGCCAGGTMCGCCCCGACGGCGTTGGCGCGGGCCGCGGCCGTGTCCTSGCCCTCGAACAGCGGCCACGCGGAGATGTCGGTGGGCGGCTCGTCGAAGACGGCCATCGACACGATMNNSTCGAGGGCCAGGGCGGCGTCTCCGGCCATGACGKMAGCCAGGCGCTGTTCGACSCCGCCCGCCGGGCCCTTGCCGCCGCCGTCGCGCCCGCCCCGCGGGGTYYYMMCCTGGCTGGCTTCGAAGGCCGTGAACGTAATGTCGGCGGGGAGGGCGGCACCCTCGTGGTTTTCGTCAAACGCCAGGTGGGCGGCCGCGCGGGCCACGGCGTCCACGTTTCGGCATCGCAGTGCCACGGCGGCGGGTCCCACGACCGCCTCGAACAGGAGGCGGTTCGGGCGGCSSKTAAAGAACGGAAGCGGGTAGGTAAAAWTCTCCCCAATCGATCGGTGGTTGGCGTTGAACGGCTCTGCGATGACRCGGVTRARATCCGGCATGAACAGCKKCAACGGGTACACGSTTATGCGGTSCACCTCCGCCCCGCCMTCCGTTGCCTTGTCTGAGCCTCCCAGGTGCAGAAAGGTGTTGTTGATGAMCACGGCCTCCTTGAAGCCCTCGGTRACGACCAGATACAGGAGGGCGCGGTCCGGGTCCAGGCCGAGGCGCTCACACCGCRCCTCCCCCTTCGTCTCGTGTTTGAGGTCGCCGGGCCGGGGGGTGTWGTCCGAAAAGCCMAAATGGCGGCGTGCCCGCTCGCAGAGTCGCGTCAGGTTCGGGGCCTGGGTGCTGGGGTCCAGGTGCCGGCCGCCGTGAAAGACGGAMGCGGACGAGCTGTAGTGCGATGGCGTCAGTKTCAGGGACACCGCGGTACCCCTGAGCCCCGTCGTGCGAGAMCCCACGACCACGGCCACGTTGGCCTCAAAGCCGCTCTCCACGGTCAGGCCCACGACCAGGGGCGCCACGGCGACGTCGGCATCGCCGCTGCGCGCCGACASYAASGCCNGAAGCTCGATGCCTTCGGACRGACACGCGCGAGCGYRCACGKRGTGCAGGGGCCCGGGGGTGACCTTGATGGTGGTTKCCGTCTTGGGCTTTGTCTCCATGTCCTTCTGTCAATCGGTCCGCGAACGGAGGKAATCCCGGCACGACGACGGACGCCCGACAAGTTACAGCTCCCGAGCGTCAMMANCCGGGSRKGGGGCGGCGACGGTCAAGGGGRGGGTTGGAGACCGGSGTTGGGGAATGAATCCCTACCCTTCACCGACAACCCCCGGGTAATCACGGGGTGCCGATGAACCCCGGCGGCCGGCAACGCGGGGTCCCTGCGAGAGGCACAGATGAATACGGTCAGGTGCTGAAGSTCGGGTGCGTCTGGTATGCGGNTGNNNNCTTTACCTGGGGGCGTGCCGGTCCGCCCCAGCCCCTCCCACGCCCCGCGCGTCATCAGCCGGTGGGCGTGGCCGCNNNTATAAAAAAAGTGAGAANNCGAAGCGTTCGCACTTKMATAATATATATATTATTTGRACAAAGTGCGAACGCTTCGCGTTCTCACTTTTTTTATNATAGCGGCCACGCCCACCGGCTACGTCACGCTCCTGTCGGCCGCCGGCGGTCYMYWAGCCCGGCCGGCCGGGCCGACGCGAAYTGMCCGGGCCGCCGGCCGGGGCGCCGCGCAGCAGCTCGCCGCCCGGATCCGCCAGAMMAACAANNYTCWTGCACATGCCGGCCCGGGCGAGCCTGGGGGYNCNGNNTTTTGCCATCCCACCCAAGCGGYTTTTTGGGTTTTTCTCTTCCCCCCTCCCCACATCCCTCCTCTTTAGGGGTTCGGGTGGTCSCAACCGCGATGYTTTCCGGTGGCGGCGGCCCGCTGTCCCCCGGRGGAAAGTCGGCGGCCAGGGCGGCGTCCGGGTTSKTTGCGCCCGCCGGCCCTCGCGGAGCCGGCCGGGGACMCCCGCCTTGCTTGAGGCAAAACTTTTACAACCCNTACCTCGCCCCAGTCGGRASGCAACAGAAGCCGACCGGGCCAACCCAGCGCCATACGTAATCCAGCGAATGCGATGAAYTTCGATTCATCGCCCCGCGGGTGCTGGACGAGGATGCCCCCCCGGAGAAGCGCGCCGGGGTGCACGACGAKCACCTCAAGCGCGCCGCCGCTGTGAACTGNNNSSRGGACGAGCGCGACGTCCTCCGCGTCGGGTCGGGCKGCTTCTGGCCGCGGCGCTCGCGCCKGTGGGGCGGCGTGGACCACGCCCCGGCGGGGTTCAACCCCACCGTCACCGTCTTTCACGTGTACGACATCCTGGAGAACGTGGAGCACGCGYACGGCATGCGCGCGGCYCAGWTCCACGCGCGGTTTATGGACGCCATCACACCGACGGGGACCGGCATCATTCTGCTGGGCCTGACTCCGGAGGRCCACCGGGTGGCCGTTCACGYWTACGGCACGCGGCAGGRCKDYTACATGAACAAGGAGGAGGTCGACAGGCMCMTACAATGCCGCGCCCCWTCCGATCTCTGCGAGCGCATGGCCGCGGCCCTGCGCGAGTCCCCGGGCGCGTCGTTCCGCGGCATTTCCGCRGACCACTTCGAGGCGGAGGTGGTGGAGCGCACCGACGTGTACKNCTACGAGACGCGCCCCGCTCTGWWTNACCGCGTCTACGTCCGAAGCGGGCGCGTGCTGTCGTACCTGTGCGACAACTTCTGCCCGGCCATCAAGAMGTACGAGGGTGSGGTCGACGCCACCACCCGGTTCATCCTGGACAACCCCGGGTWCGTCACCTTCGGCTGGTACCGTCTCAAACCGGGCCGGRACAACACGCTWGCCCAGCCGCGGGCCCCGATGGCCTTCSGGACATCCAGCGACGTCGAGTTYATCTRTACGGCGGACAACCTGGCCATCGAGGRGGGCATGAGCGACTCACCGGCATACAAGCTCATGTGCTTCGATATCGAATGCARGGSACGCGGCGAGGACGAGCTGGCCTTTCCGGTGGMCGGGCACCCGGAGGACCTGGTCATCCAGATATCCTGTCTGCTCTACGACCTGTCCACCACCGCCCTGGAGCACGTCCTCCTGTTTTCGCTCGGTTCCTGCGACCTCCCAGAMKCCCACCTGAACGAGCTGGCGGCCAGGGGCCTGCCCACGCCCGTGGTTCTGGAATTCGACAGCGAATTCGAGATGCTGTTGGCCTTCATGACCSTWGTGAAACAGTACGGCCCCGAGTTCGTGACCGGGWMCAACATCATCAACTTCGACTGGCCCTTCTTGCTGGCCAAGCTGACGGACATTTACAAGGTCCCCCTGGACGGGTACGGCCGCATGAACGGCCGGGGCGTGYTTCGCGTGTGGGAYWMMGGCGCGAGCCACTTCCAGAAGCGCAGCAAGATAAAGGTGGRCGGCATGGTGAACATCGACATGTACGGGATGATAACCGACAAGATCAAGCTCTCGAGCTACAAGCTCAACGCCGTGGCCGAAGCCGTCCTGAAGGACAAGAAGAAGGACCTGAGCTATCGCGACATCCCCGCCTACTACGCCGCCGGGCCCGCGCAACGCGGGGTGATCGGCGAGKRCKGCATRGGGGATTCCCTGTTGGTGGGCCAGCTTTTTTTTAAGTTTTTGYCCCATCTGGAGCTCTCGGCCGTCGCGCGCTTGGCGGSKGNNNNCATCACCCGCACCATCTACGACGGCCAGCAGATCCGCGTCTTTACGTGCCTGCTGCGCCTGGCCGACCAGAAGGGCTTTATTCTGCCGGACATCMAGGSGCGATTTAGGGGCGCCGGGGGGGAGGCGCCCAAGCGTCCGGCCGCAGCCCGGGAGGACGAGGAGCGGCCAGAGGAGGAGGGGGAGGACGAGGACGAACGCGAGGAGGGCGSGGGCGAGCGGGAGCCGGAGGGCGCGCGGGAGACCGCCGGCCGGCACGTKGGGYACCAGGGGGCCAGGGTCCTTGACCCCATTTCCGGGTTTCACGTGAASSSCGTGGTGGTGTTCGACTTTGCCAGYMTGTACGCCAGCATCATCCAGGCCCACAACCWSTGCTTCAGCACGCTCTCCCTSRGGGCCGACGCAGTGGCGCACCTGGAGGCGGGCAAGGAMKACCTGGAGATCGAGGTGGGGGGGCGACGGCTGTTCTTCGTCWRGGCTCACGTGCGAGAGAGCCTCCTCAGCATCCTCCTGCGGGACTGGCTCGCCATGCGAAAGMAGATCCGCTCGCGGATTCTGYMGAGCAGCCCCGAGGAGGCCGTGCTCCTGARCAAGCAGCAGGCCGCCATCAAGGTCGTGGASAGATCGGTGTACGGGTTCGTTGCCGCGACGGTGNNGNNCATCGGCCGCGAGATGCTGCTCGCGACCNNNNNNNNNGNNNNCGCGCGCTGGGCGGCCTTCGAACAGCTCCTGKCCGATTTCCCGGAGGCGGCCGACATGCGCGCCCCCGGGAYCTRTTCCATGCGCWTCATCTACGGGGAYACGGACTCCATATTTGTGCTGTGCCGCGGCCTCWCGGCCGCCGGGCTGACGGCCRKSGGCGACAAGATGGARRGCCRCATCTCGCGCGCGCTGTTTCTSRCSCCNGNNNNKACGTTCACCAAGCTGCTGCTGATCGCCAAGAAMMAGTACATCGGCGTCATCTACGGGGGYANGATGCTCATCAAGGGCGTCGATCTGGTGCGCAAMAYCAACTGCGCGTCCCACAACCGCACCTCCAGGCMCCTGGTCGACCTGCTGTTTYACGACGMTTCCGTCTCCGGAGCGGCCGCCGCGTTAGSCGAGCGCCCCGCKSMGGAGTGGCTGGCGCGMCCCCTGCCCGAGGGACTGCAGGCGTTCGGGGCCGTCCTCGTAGACGCCCATCGGCGCATCACCGACCCGGAGAGGGACATCCAGGACYWWKTCCTCACCGCCGAACTGAGCAGAYCGCCGCGCGCGTACACCAACAAGCGCCTGGCCCACCTGATCNNNNCNWGCTCMTGGCCCGCCGCGCGCAGGTCSSGTCCATCAAGGACCGGAWCCCGTACGTGATCGTBGCCCAGACCCGCGAGGTAGAGGAGACGGTCGCGCGGCTGGCCGCCCTCCGCGAGCTAGACGCCGCCGCCCCAGGGGACGAGCCCGCCCCCCCCGCGGCCCTGCCCTCCCCGGCCAAGCGCCCCCGGGAGACGCCGTCGCCTGCCGACCCSCMGGGAGGCGCGTCCAAGCSCCGCAAGCTGCTGGTGKCCGAGCTGGCCGAGGATCASGSAYACGCCATTGCCCACGGCGTCGCCCTGRAMTNNNNNNNNCTTCTCCCACSKGYTGSGGGCGGCGTGCGTGACCTTCGAGGACCNGTNNNNGAATAACGCCAAGATCACCGAGARWCWGNNNNANNNNTTTATTCCCGAAGTGTGNNACCCCCCGGACGACGTGACCGCGCGGCTCCGGGCCGCAGGGTTCGGGGCGGTGGGTGCCGGCGCTACGGCGGAGGAAACTCGTCGAAYRTWGCATAGAGCCTTTGATACTCGYTMATRAGCCCCCCGTCGAAGCTGATGTBCCTMATTGCGGCATAAATGTCTGCGGCCGACACGGTCGGAAKCTCCGCGTCCGTCGGCTTCTCTGCGTTGCGCCGGACCACGACCACGMACGTGCYCTGCCACACGTGGGCGACGAACCGGKACCCCGGGCACGCGGTGAGCATCCGGTCTATGAGCCGGTAGTGCAGGTGGGCGGACGTGCCGGGAAAGATGAMGTACAGCATGTGKCCCMCGTAAGTGGGGTCCGGGTDVSGCAACAGCCGCGGGTCGCACGCCCCGCCTCCGCGCAGGATCGTGTKGACGAAAAACWGYTCGGGCTGGCCAAGAACGCGCGCCAAGAGGTCCTGGAGSCKGGCGTTGTGGCGGTCGGCCAACACGACCAAGGMGGCCAGGAAGGCGCGATGCTCGAAYATCKTKTTGATCTGCTGCACGAAGGCCAGGATCRGGGCCTCGCGGCTGGTGGCGGCGAACCGCCCGTCTCCCGCGTTGCACGCGGGACAGCAACCCCCGATGCCCHGGTAGTAGCCCATCCCGGAGAGGGTCAGGCAGTTGTCGGCCACGGTCTGGTCCAGACAGAAGGGCAGCGAGACGGAAGNGGTCTTCACCAGGGKCAMCGAGAGCGAGCGCACGATTYCGATCTCCTCGGAKGGCGTCTGGGCGAGGGCGGCGAMMAGCMCCCGMTKGCGCTGGCGCTCGTGRMNNNNGCTGCTGTTTGCGGGCGTGAGGCGGCAGGCTCTTCMGGGAGGCCCGACGCACCACGCCCAGMGTCCCGCCGGCCGCAGAGGAGCGCGACCGCCAGCGCTCCTTGCCGTGATAGGGCCCGGGCCGGGAGCCGCGGCGATGGGGGTCGGTCTCATACGTNGGTACACAGGGTGTGCTCCAGGGAMAGGAGCGAGATCGAGTGRCGTCYMAGCAGCGCGCCCGCCTCACGSWCAAATGTGGCGAGCGCGGTGGGCTTTGRGGGAAATNCCTGATDCGTCTTGAAGGTGTAGATGAGGGCACGCAMCGCTATGCAGACACGCCCCTCGAACTCGTTCCCGCAGGCCAGCTTGGCCTTGTGGAGCAGCAGCTCGTCGGGATGGGTGGCGGGGKGATGGCCGAACAGAACCKTGGCTGCAACTTCCATCTCCGTGATKGCGCACATGGKGTCACAGAACATGTGCTTAAAGATGGCCTCGGGCCCCGCGGCCCGAAGCAGGCTCNCNNNNCGGCCCCCGTCCCCGGGCTGCGTCTCGGGGTCCGYCTCGAGCTGGTCGACGACGRGYWCGATACAGTCGAAGAGGCTCGTCGCGCTTTCCGAGTAGCGGACCACGGAGGCCCGGAGTCTGCGCAGGGCCAGCCAGTATGCCCGCACCAGTAACAGGTTACACAGCAGGCMKTCTCCGCCGGTGCGCCCGCGCCCCCGGCCGTGYYYCAGCACGGTGGCCATCAGAGGGCCCAGGTCAAGGTCGGGCTGGGCATCGGGTTCGGTAMGCTGCGCAAAGCGCGGAGCCACGTCGCGCGTGCGTGCCCCGCGATGCGCTTCCCAGGACTGGCGGACCGTGGCGCGACGGGCCTCCGCGGCAGCGCGCAGCTGGGCTTCCGACTCCCAGACGGCGGGGGTGCCGGCGAGGAGCAGCAGGACCAGATCCGCGTACGGCCACGTATCCGGCGAACSCKCCGGCTCGCGGTCCCCGGCGACCGTCTCGAATTCYCCGTTGCGAGCGGCGGCGCGAGTWCAGCAGCTGTCCCCGCCCCCGCGCCGACCCTCCGTGCAGTCCAGGAGACGGAAGCAATCCTTCCAGTTCATCAGCGCGGTGGTGAGCGACGGCTGCGTGCCKGATCCCGCCGCCGACCCCGCCCMCTCCTCGCCCCCGGAGGCCAAGGTTCCGATGAGGGCCSGGGTGGCAGACTGCGCCAGGAACGAGTAGTTGGAGTACTTCACCTTGGCGGCTCCCSKGGAGGGCGAGGGCTTGGGTTGYTTCTGGGCATGCCGCCCGGGCACCCCGCCGTCGGTACGGAAGCAGCAGTGGAGAAAAAAGTGCCGGTGGATGTCGNNNNNGGTGNNGGCANNGCGTGCGAAGGAGCCGACCAGGGTCGCCTTCTTGRTGYGCAGAAAGTGGCGGTCCATGCNNGTCAGGAACTCGAACGCGGCCACGAAGATGSARGCGGCGCAGTGGGGCGCCSCCAGGCATTTGGCACAGAGAAACGCGTAATCGGAMACCCACNGNGGCGAGAGGCGGTANNNTNGTNSWKCTCGATGATGCGGCAGACCRGMCAGGGCCGGTCCAGCGCGAAGGTGTCGATGGCCGCCGCGGAAAAGGKSCCGGTGTCCAAAAGCCCCTCCCCACAGKGRACCGGGGGCGGGTTGCGRKGWCCTCCGCGCCCGCCCGAACCCMMTCCGTCGCCCGCCCCCMSGCKGGCCCTTGAGGGGGCGGTGACCACGTCGGCGGCGACGTCCTCGTCGAGCGTGCCGACGGGCGGCACRWYGNNCACGKCRCTGGCCGTCAGGAGCTCGGCGCAGAGAGCNTCGTNNNAGCCAGKWGGCTGGGATCGAAGGCCACATACGCGCGCTCGAACGCCMCCGCCTTCCAGCTGCTGCCGGGGGAYTSTTCGCACACCGCGACGCTCGCCAGGAYCSCGGRKGGCGAAGTTGCCWTGGCTGGGCTGGAGCGGCGCWCGCGCCAGCGAACTTGTCGTNNCACCATSBCCGACTGCGCGCTGCGGTSCCAGACCCTGGAGANAGCAGACGCGCGCTACGTCTCGCGAGACGGAGCGCATGACGCGGCCGTCTGGTTCGAGGAYRTGACCCCCGCCGAGCTGGAGSTTGTCTTCCCGACTACGGACGCCAAGCTGAACTRCCTGTCGCKGACGCAGCGGCTGGCCTCCRCCCTGACGTACGCCGGGCCTATMSRMGCGCCCGACGACGCCGCCGCCCMGCAGMCCCCGGACACCGCGNSYRKGCACGGCGAGCTGCTCGCCCGCAAGCGGGAMAGATTCGCGGCGGTCRTTNMCNGGTTCCTGGACCTGCACCAGATTCTGCGGGGCTGACGCGCGCGCTGTTGSGMGGGACGGTTCACGAACCCTTTGGTGGTTTTACGCGGGCACGCACGCTCCCATCGCGGGCGCCATGGCGGGAMYGGGCAAGCCCTATACCGGCCACCCAGGTGACGCCTTCGAGGGTCTMSTTCAGCGAATTCGGCTYRNCSTYCCATCTACGTTGCKGGGCGGGGACGGGGAGGCGGGCCCCKACTCTCCCTCCAGCCTCCCCTCCAGGTGCGCCTBTCAGTTTCATGGCCATGACGGGTCCGACGAGTCGTTTCCCATCGAGTATGACCTGCGGCKKAKGAACGACTGGGCCGAGGCGAYGTGCAACCCTTACCTGCGCATACAGAACACCGGCGTGTCGGTGCTGWTTCAGGGGWTTTTTCATCGCCCACACAACGCCSCCSGGGGCGCGATTACGCCAGAGCGGACCAATGTGATCCTGGGGTCCACCGAGACGAWGGKGCTKKSCCTCGGCGACCTGGACMYCATCAAGGGGCGGCTCGGCCTGGATGCCCGGCCGATGATGGCCAGCAKGTGGWTCAGCTGCTNNGNGCGCMTGCMCCGCGTGCAGCTCGCGTTYSGGKTCATSGGCCCCGAAGATGCCGGWCGGACGAGACGGAWCCTGYGCCGCGCCGCCGAGCAGGCTSYYAGCCGTCGCCGCCGAACCCGGCGGTCCCGGGAGGCGKACGGGGCCGAGGCCGGGCTGGGGGTGGCTGGARCGGGTTTCCGGGCCAGGGGGGACGGTTTTGGCCCGCTCCCCTTGTKAACCCAAGGGCCCWCCCGACCGTGGCACCAGGCCCTGCGGGGTCTTAGGCCCCTACDGYTTKGCCCCGCCGCGCTCGTTTTGGCGGCGGGACTCGWCYTGGGGGCCGCTATWGTCGTGGTGGTTGGTGCTGGCGCGCGCCTAKSMRAAAGNNCGCACCGCCGCCCWMATCGCCAGTGCGTTCCGGACGCCTTCGCCCCACAMWKCCCTCCCGACCGACACCCCCATWTMCCTTCCCGACCTCCGGTCCCGATGGCCGTCCCGCAATTTCACCGCCCCAGCACCGTKMCCACCGATAGCGTCCGGGCGCTTGGCATGCGCGGGCTCGTCTTGGCCACYAATAACTCTCACKWTANCATGGATAACAACCACCCGCACCCCCWSGGCRSGCAAGGGGCCGTGCGGGAGTTTCTCCGCGGTCAGGCGGCGGCGCTGACGGACYYTGGTCTGGCCCACGCGTNCAANNGTTTACCCCGCAGCCKATGTTCGCGGGCGACGCCCCGGCCGCTTGGTTGCGGYCCGCGTTTGGCCTGCGGCGCACCTATTCACCGYTTGTCGTTCGAGARMCTTCGACGCCCGGGACYYCGTGAGGCCCGGGGAGTTCCTTTTGGGGTGTTTTAATCAATAAAAGACCACACCAACACACGAGCCTTGCGKWTNATGTCGTGTTTATTCNNGGGAGTGGGWYRGGGTTCGACGGTTCGWANNNNAACACACCAAACAATCGAKTBCGTCTAGCCCAGTAACATGCGCACGTGATGKWSGCTGGYCAGCACGGCGTCGCTGTGATGAAGCAGCGCCCGGCGGGTCCGCTGTWNNNGCTGTTGTAGGCGGTAACAGGCGCGGATCAGCACCGCCAGGGCGNTRCGACCGGTGCGTTGCACGTAGCGTCGCGACAGARCTGCGTTTGCCGATACGGGCGGGGGGCCGAATTGTAAGCGCNTCASCTCTTGGGAGTCATCGGCGGATAACGCACTGMATGGTTCGTTGGTTATGGGGGAGTGTGGTTCCCCAGGGAKYRGGTCGAGCGCCTCGGCCTCGGMMTCCGAGAGGAACAACGAGGTGGCGTCGGAGTATTCGTCGTCAGAGACATNCAGSGTCTGWMRCAGCGACACGGGCGGGGAAAARSCGTCGATGTCCAGCGCGAGGGAGGATGCMCACGAAGACACCCCAGACGCGGAGCTGCCCGTGCGTGGAYWKGTGGAAGACGCGGAAGCCGGGACGGATGGGCGGTTTTGCGGTGCCMKTCACCGAACCGCAGGAGTCTCCCCGGGTGCTACATKYCCGTTTTGGGGCTGGGGTTGGGGCTGGGGTTGGGGCTGGGGTTGGGGCTGGGGTTGGGGCTGGGGTTGGGGCTGGGGCTGGGGTTGGGGCTGGGGTTGGGGCTGGGGCTGGGGTTGGGGCTGGGGTTGGGGTTGGGGTTGGGGTTGGGGTTGGGGTTGGGGCTGGGGTTGGGGCTGGGGCTGGGGCTGGGGCGCGGACAGGCGGCTGACGGTCAAATGCYSCCGGGGGCGCGCAGATGTGGTGGGCGTGGCCACCGGCTGCCGTGSWGTGGGGCGGCGGGAAACCGGGCCTCCGGGCGTAACACCGCCCTCCAGCGTCAAGTATGTGGGGGGCGGGCCTGACGTCGGGGGCGGGGCGACGGGTTGGACCGCGGGAGGCGGGGGAGAGGGMWCTGCGGGAGAGGATGAGGTCGGCTCGGCCGGGTTGCGGCSNANNNCNGGGGSCGTGGGGTCGGCGGGGTCCCAGGGTGAAGGGRCSAGTTCCCGCGATTCGGACAGCGMCGCGACAGCGGGGCGCGCCAGGCGCCGCTGCGGCMCGCCYACGGGAACCCTGGGGCSGGTTGGCGCGGGACCCGAGGTTAGCGGGSGGCGGCGGTTTTCGCYSCCGGGCAAAACNNNGCNGGTTGCAACCGGGGGCGGAAMGGGATCGATAGGGAGAGCGSGAGMAGCCTGGCCGGCGGCCTGGSGCYCGAGCGGGAGGGGCAGRSCWGACACCAAAGCGTKGGGCGCTGGCTCTGGGGGTTTGGGAGGGGCCGGGGGGCGCGCGAAATCGGWRRCCGSGGCGACCGTGTCGGGGAGGGCAGGCGGCCGCCAACCCTGGGTGGTCGCGGAAGCCTGGGTGGCGCGCGCCAGGGAGCGTGSCCGGCGGTGTCGGCGCGCGCGCGACCCGGACGAAGAAGCGGCAGAAGCGCGGGAGGAGGCGGGGGGCCGGGGGGCGGTGGCMTCGRSCGGCGCCGGGGAACTTKGGSGGGACGGCAAGCGCCGGAAGTCGTCGCGGGGGSMCACGGGCGCCGGCCGCGTGCTTTCGGCCGGGACGCCCGGTCGTGCTKCGCGAGCCGTGACTGCCGGCCCAGGGGGCCGCGGTGCACACWGGGACGTGGGGACGGACTGATCGGCGGTGGGCGAAAGGGGGTCCTGGGCAAGGAGGGGCGCGGGGCCGCCGGAGTCGTCRGACGCGAGCTCCTCCAGGCCGTGRATCCATGCCCACATCCGAGKSKGSACGGGCTCGCCGGGGGTGGCGTCGGTGAATAGCGTGGGGGCCAGGCTTCCGGGCCCCAACGAGCCCTCCGCCCCAACAAGGTCCACAGGGCYSGGGGTCGGGTTCGGGAYCGAGGGGCTCTGGTCGTCGGGGGCGCGCTGGTACACCGNANGCNNNGNGNANAGCTCCCCCGACAGGMKGRMSGCGTCGAACGGCCGCCCGAGGMYAGCTCGCGCGAGGAAGGGGTCCTCGTCGGTGGCGCTGGCGGCGAGGACGTCCTCGCCGCCCGCCAYRAWCGGGAGCTCCTCGGTGGCCTCGCTGCCVACAAACCGCACGTCGGGGGGGCCGGCCGCGTCCGGGTTTTCCCACAACACCGCGACCGGGGTCATGGAGATGTCCMCGAGCACCAGACACGSCGGGCCCCGGGCGAGGGGCCGCTCGGCGATGAGCGCGGACAGGCGCGGGAGCTGWGCCGCCAGACACGCGTTTTCGATCGGGTTCAGGTCGGCGTGCAGGAGGCGGACGGCCCACGTCTCGATGTCGGASGWCACGSCATCACGCAAGGCGGCGTCCGGCCCGCGAGCGCGTGAGKCARRCAGCGTGAGACACAGCTCCASCTCCGACTCGCGGGMRAAGSCCGTGGTGTTGCGGAGCGCCACGACGACGGGCGCGCCCAGGAGCASYGCCGCCAGCACCAGGTCSATGGCCGYMACGCGCGCCGCGGGGGTGCGGTGGGTGGCGGCGGCCGGCACGGTGACGTGCTGGCCCGTGGKGCAGTAGAGGGCGTTGGGGGGAGCGGGGSRTGACGCCTCGCGCCCCCCCGAGGSGCTCTCCGTCTGCCCAGATTCCAGACGCGCGGTCAGAAGAGCGTCGAAACTGTCATMCTCTGTGTAGTCGTCCGGAAACATGCAGRTCSAAAGAGCGGCCAGCGCGGKGMNNNNNCACATGCGCCCGANGACGCTCACCGCCGCCAGCGCCTGGGTGGRRNNNNNCWKKMCCAGCGCGGCGCCGCGCTCGGTYCCCAGCYCGGGGACCGAGCGCCAGGGCGCCAGGGRGACGGTTTCGGACAACTTGCCGCGGCGCCAGYCTGCCAGCCGCGTGCCGAACATGAGGCCCCGGGTCGGAGGGCCTCCGGCCGAAAACGCTGGCAGCACGCGGATGCGGGCGTCTGGATGCGGGGTCAGGCGCTGCACGAWCAGTGTGGAATCTGCTGCGYTTTGAAGATSACGGGGGAGGGTGAGATGCATGTRCTCGTGTTGGCGGACCAGATCCAGGCGCCAAANGGTGTAAATGKRTTMCGSGGAGCTGGCCACCAGCGCCACCAGCACGTCGYTCTCGTTRAWGGAAACGCGGTGCCTAGTGGAGCTCTGGGGTCCGAGCGGCGGCCCCGGGGCCGCCGCGTCACSSYCSCATTCCAGCTGGGCCCAGCGACNCNNMAACTCGCGCGTGAGWGTGGTCGCGACGAGGGCGACGTAGAGCTCGGCCGCCGCATCCATCGAGGCGTTCCATCTCGCCTGGCGGTGGCGCACAARKCGTCCGAAGAGCTGAAMGTTGGCGGCCTGGGCGTCGCTGAGGGCCAGCTGMRGMYGGTTGATGACGGTGRKKMCGTACATGGCCGTGACGGTCGAGGCCGACTCCAGGGTGKCCGTCGGAAGCGGNNRGCGAATGCATNCCACCNCGGRACMCATCAGCAGCGCGCCGAGCTTGTCGGTCACGGCCGGGAAGCMGAGCGCGTACTGCAGKKGCGTTCCATCCGGGACCAAAAAGCTGSSKGCGAACGGCCGATCCAGCGTACTGSTGGCCTCGCGCAGCACCAGGGRCYSCGGNNNTCCGCTCACTCGCMGGTACGCCTCGCCCCGGCGGCGCAGCATCTGCGGGTCGGCCTCTTGGCCGGGTGGGGCGGACGCCCGGGCGCGGGCGTCKWGGGCGCGAAGATCCACGAGCAGGGGCGCGGGCGCGGCCGCCGCGCCCGCGCCCGTCWGGCCTGTNGCCTTGGCGTACGCGCNNGCCCATGCGGCGTTGGATGMGCYSCCGCGCGCCCCGGAACTCCTCCATCGCCMATGGGGCCAGGTCCCCGGCCACCGCGTCGAATTCCGTCAAMRGGCCCNNCAGNNTNNNAAACTTCATCTCCCAGGCYACCNTYGGCACCACCTCGTCCCGCAGCCGGGCGCTCAGGTCGGCGYGKTGGGCCACGCGCCCCCCGAGCTCCTCCACGGCCCCGGCCCGCTCGGCGCTCTTGGCGCCCAGGACGCCCTGGTACTTGGCGGGAAGGCGCTCGTAGTCCCGCTGGGCTCGCAGCCCCGACACNNTGTTGGTGGTGTCCYGCAGGGCGCGAAGCTGCTCGCWTGCCGCGCGAAATCCCKSSGGCGATTTCCAGGCMYCCAGGCGAACGCGGCCGAAGYSMCSSNATNCCTCGTCCCACTCCGCCTCGGCCTCCTCGAGASRNYTCCGCAGGGCCTCGACGCGGCGACGGGKGTCGAAGAGCGCCTGCAGGCGCGCGCCCTGTCGCGTCAGSMNGCCCGGGCCGTCGCTGCTGGCCGCGCTTSGCGGGNNCNNNTTNCAACCAGGCGACCGCCTGCACGTCGAGCTCGCGCGCCTTCTCCGTCTGGTCCAGMAGAATTTCGACCTGACYYSCGATCTCCTCCGCCGAGCGCGCCTGGKCCASCGTCTTGGCCACGGTCGCCGGGACGGCGACCACCTTCAGCAGGGTCTTCAGATTGGCCWGACCCTCGGCCTCGAGCTGGGCCCGGCGCTCGCGCGCGGCCAGCACCTCCCGCAGCCCCGCCGTGACCCGCTCGGTGGCTTCGGCGCGCTGCTGTTTGGCGCGCACCACGGCGTCNNNGNTATCGGSCAGGTCCTGTCGGKKCACGAATGCGACGTAGTCGGCGNNCGCCKTGTCCTTCACGGGRCTCTNGTCCACGCGCTCCAGCGCCGCCACGCACGCCACCAGCGCGWCCTCGCTCGGGCAGGGCAGGGTGWYCCCTGCCCGGACAAGCTCGGCGGCCGCCGCCGGGTCGTTGCGCACCGCGGATWTCKCCTCCGCGGCGGCGGCCAGGTCCAGCGCCACGCTTCCGATCGCGCGCCGCGCGTCGGCCCGGAGGGCGTCCAGGCGATCGCGGAKMWSCWCGTACTCGGCGTAGCMCTTKTGAAARAACGGCACGTACTGGCGCAGGGCCGGCACGCCCSMCAAGTCTTCCGACAGGTGTAGGACGGCCTCGTGGTAGTCGANMAYYGCGTCGTTCGCCTGGGCCCGCTCCAGCAGCYCCGCCGCGAGCCGCAGAAGCCGCGCCAGGGGCTCRGTGTCCACCMGRAACATGTCGGCGTWCGTGTCGGCCGCGGCCCCGAAGGCCGCGCTCCAGTCGATGCGGTGAATGGCTGCGAGCGGGGGGAGCATGGGGTGGCGCTGGTTCTCGGGGGTGTGTGCGTTHHWCGCAMGTTCCGTCTCCAGGGCAAGGGKCACCGCCTTGGCGTTGGTKCCCAGCGCCTGCTCGGCCCGCTTTCGGAAGTCCGCCGGGNTSTWGCCGTGCGTGCCCGCCAGCGCCTGCAGGCGACGGAGCTCGACCACGTCAAACTCGGCACCGCTTTCCACGCGGTCCAGCACGGCCTCCACGTCGGCGGCCCAGCGCTCGTGGCTRCTGCGGGCGCGCTGGGCCGCCATCTTCTCTCTGAGGTCGGCGGTGGCGGCCTCAAGTTCGTCGGCGCGGCGTCGCGTGGCGCCGATGACCTTKCCCAGCTCCTGCAGGGCGCGCCCGCTGGGGGRGTGGTCCCCGGCCGTCCCTTCGGCGTGCAACAGGCVCCCGAACCTGCCCTCGTGGCCCGCGWSGCTTTCCCGCGCGCCGGTGGTCGCGCGCGTCGCGGCCWGGATCAGGGNNNNNNNNGGKTGGTTGGCGGCCCGGCGCACCTGGACGACAAGGTCGGCTGCCGCCGACCCTAAGGKCGTGAGCTGGGCGATGGCCGCMCGCGCGTCCAGGGCCAACCGAGTCGCCTYKRCGTATCCCGCGGCGCTGTCGGCCATGGCCGCTAGGAAGGNNNGGGGGGAGGCCGGGTCGCTGGCGGCCGCGCCCAGGGCCGCAACCGCGTCGACCAGGACACGRTGCGCCCGCACGGCCGCATCCACCGTCGACGCGGGGTCKGCCGTCGCGACGGCGGCGCTGCCGGCGTTGATGGCGTTCGAGACGGCGTGGGCTATGATCGGGGCGTGATCGGCGAAGAACTGCAAGAGAAACGGARTCTSGGGGGCGTTGGCGAACAGGTTCTTCAGCACCACCACGAAGCTGGGNTGCAAGCCGGACAGNGCCGTCGCCGTGTCCGGAGTCGGRWGCTCCAGGGCATCTCGGTACTGCCCCAGCAGCCCCCACAWGTCCGCCCGCAGCGCCGCCGKMRCCTCAGGGGGCGCCCSCCGAACGGCCTCGGGGWKRYCCGACCAGCCCGCCGGCAGGGAGSYCCGCAGGGTCGCCAGGACGGCCGGACAGGCCNNNNNAAAGTCAGGGACCAGGCGCAGGACCCCCTGGAGTTTGTGCAAGAACTTCTCCCGGGCGTCGCGGGCCACCTTCGCCCGCTCCCGCGCTCCCTCGAGCATTGCCTCCASGGAGCGCGCGCGCTCCCGCAAACGGGCACGCGCATCGGGGGCGAGCTCGGCCGTCAGCTTGGCGGCATCCATGGCCCGCGCCTGCCGCAGCGCTTCCTCGGCCATGCGCGTGGCCKNKGGCGASRGCCCGCCGTCGTCGRKGKMGGGCGACGCGCCGGGCGCAGGAACWCAGGCCGCGTCGCTGTCCAGCTGCTGGCCCAGGGCCGCATCKASGGCGTCGAAACGCCGCAGCTCGGCCAGACCCGAGCTGCGGCGCGCCTGCTGGTCGTYRNYGTCGCGGATGCTGCGCGCCAGCTCGTCCAGCGGCTTGCGGTSNNNCANNNNNTGGGTGGCGGCGTCCGTCAGGACGGAGAGCCAGGCCGCCAGGTCCTCGGGGGCGTCCAGCGTCTGGCCCCGCTGGATCAGATCSCGCAACAGGATGGCCGTGGSGCTGGTCGCGATCGGGGGCGGGGCGGGAATGACGGCGCGCTGCGCGATGYCNNGCGTGTGCTGGTCGAAGACARGYAGKKMCTCGAGCAGCTGGACCACGGGCACGACGGCGGCCGAAGSCACGTGAAACCGGCGGTCGTTGTTGTCGCTGGCCTGCAGAGCCTTGGCGCTGAATACGGGCCCCGGGTAAAAGTACTCGAKMACCGCGCCCTCGATCGCCCGACGGGCCTGGGTCCGCACCTCCTCCAGCCGATYSTGAACGGCCTCGGGGCCCGGGGGGGGTGGGCGCGGAGCMCCCTGCGSGGCCGCCCCGGCCGGGGCGGGCATTACGCCGASGGGCCCGGCGTGCTGTNMGACCGCGTCGACCCCGCGRGCGAGGGCGTCGAGGGCCTCGCGCATCTGGCGATCCTCCGCCTCCACCYMGATCTCTTCGCCACGGGCAAMKTTGGCCAGAGCCTGGCSDSYATMCAGAAGCGGTTCTGGSTGCGTCGGGGTGGCGGGGGCAAMWAGGGTGTCCGGGTGGGCCTGCGAGCGCTCCAGAAGCCACTCGCCGAGGCGTGYMKACAGATTGGCCGGCGGGGCCGCGCGAAGCTGCAGCTCCAGGTCCGCGAGKTCCMCGTTAAAGGCTTCCGTCTCCCGAATGACGTCCGCAGCCACAWKGATCAGCTTCGCCAGCGCCAGGCGACCGATCAGAGAGTTTTCGTCCAGCACGTGCTGGACGAGGGGCAGATGGGCGGCCACGTCGGCCAGGCTCAGGCGCGTGGAGGCCAGAAAGTCCCCCACGGCCGTTTTCCGGGGCAGCATGCTCAGSGWSAACTCCAGCAGGGCGGCGGCCGGGCCGGCCACCCCGGCCTGGGTGTGCGKCCGGGNNSCGTTCTCGATGAGAAAGGCGAGGACGCGTTCAAAGAAAAAAATAACCCAGAGCTCCAGCAGCTTCGGAGAAGCCGGATSCGGCGACCKKRAGGCGCTGATGGTGAGCCGCGAACACGCGGCGACCTCGCGGGCCAGGGCGGCGGMGCACGCGGTGAACTCRTCCGCCGTGGCGGCCACGTTTGGGTGGGCCTCGAACAGCTGGGCGAGGTCTGCGCSCGGNGGCTCGGGTGAGCGGCGAGTCTTCAGCGCCTCGAGGSCCTGNGMGRWCGCCGGAACCGTGGGCMCGTCGTCCTCGCCCGCCTCGGCGACCGGCGGCCCGGCCGGGTCGGGGGKTGCCGAGGCGAGGACAGGCTCCGGAACGGAGGCGGGGACCGCGGCCCCGACGTTCGTCTTGCCTTTGGGGGTGGATTTCTTCTTGGTTTTGGCAGGGRSGGCCGAGCGTTTCGTTGTCKCCCCCGAWGTCAGGTCTTCGACGCTGGAAGGCGGAGTCSRTGTGGGTCGGCGGCGCTTGGSARGGCCGGCCGNGTAGCGTGCCCGGTGCCGACCAACCGGGACGACGCCCATCTCCAGGACMCGCATGTCGTCGTCATCTTCTTCGGCCGCCTCTGCGGCGGGRGNCNTGGGGGCGGAGGGAGGCGGTGGTGGGATCGCGGAGGGTGGGTCGGCGGAGGGGGNNNCCGTGGGTGGGNTAGACAGCAGGGCCACCGCCCATWCATCGTCGGGCGCCCGATTCGGGCGCTTGGCCTCTGGTTTTGCCGACGGACCGGCCGTCCCCCGGGATSWCNCGGAGGCCCTGTCGTCGCGACGGGCCCGGGTCGGTGGCGGCGACTGGGCGGCTGTGGGCGGGTGTGGCCCCGWGCCCCCTACCCCCTCCCGCGSGCCCACGCCGACGCAGGGCTCCACCGCGCCCGCGATCTCGCCCGCCAGGCASTGCGTGATGGCCACGCGCCGTTCGCTGAACGCTTCGTCCTGCAGGTARGTCTCGCTGGCCCCATAAAGATGSAGAGCCGCGGCCGTCAASTCCGCAGGAGCCGCGGGTTCCGGGCCCGACGGCACGAAMMMMACCCGGGCTCCCGCCCACCGTACGTCCGGGCGATTGCGGGTGTAMTACGTCAGGTATGGMTGCACGTCCCAAGCCCGCACTTTGGTGATGAACGCGGGGGTGACCTCAGGAAGGCCGTGCGGGACGMAAAGGTATGCGGTGTCGCCGTCCCTGAACAGCCCCATCCCTAGGGGNNNNATGGNNNKGAGCGTGTACGACAGGGGGCGCAGGGCCCACGGGCCGGCGAAGAACGTGTGTGCGGGGCATWSTGTCTCCAGCAGGCCCGCCGCGGGCTCCCCGAAGAAGCCCACCTCGCCGWRYACGCGCGAGAAGAYACAGCGCAGTCCGCCGCGCGCCCCKGGKTACTCGAGGAAGTTGGGGAGCTCGACGATCGAACACATGCGCGGCGGCCCAGGGCCCGCGGTCGCGCGCGTCCACTCGCCCCCCTCGACCANNNMKCCCTCGATGGCCTCCGCGGACAGAACGTCGCGAGGGCMSACATCAAATATGAGGCTGAGAAAGGACAGCGACGAGCGCATGCACGATWMCGANCCCCCCGGCTCCAGGTCGGGCGCGAACTGGTTCCGNNYWCCGGTGACCACGATGTCGCGATCCCCNCCGYBTTCCATCGTGGAGTGCGGTGGGGTGCCCGCGATCATATGTGCCCTGCTGGCCAGAGACCCGGCCTGTTTATGGACCGGACCCMCGGGGTTAGTGWTGTTTCCGCCACCCATGCCCCCGTMCCATGGCCCCGGTTCCCCTGAAAAGGCTRSSSGTCGCGGTGATCGCWKCCCAAAAACMGAGCTGCGTTTGTCTGTCTTGGTCTTCCAMCCCCCCCAGCCCGCACACGCCRVCACCGAGAACAACACSAGRGGGTGGGCGGAACATAGGTTAGCTTTATTGGTAACWCCTTAACGGCMAGTACGTGGGTGGCGCGRSGGTGTCCTCCGGGCTCATCTCGTCGTCCTCGACGGSGGTGYTGGAATGAGGCGCCYCCTCGCGGTCCGCCTGGCGTGGGCCGTGCCCATCGGCCTCCGGCTTCTGTGCGTCCATGGGCAKAGGCGCGGGGAGASKGTTTCCGGCGTCGCGGACCTCCAGGTCCCTGGRWGACTCCGGTCCGGCTAACGGANGANMSGMGGAAGGGCGAAACACGCCGTCGGCGAYMSGCAGGAGCTCGTTCATCAGNNNYSAGCGTAACGGCCAGCCCCKGGCGAGACAGATCSMCGGAGTCCGGAACCGCGKTCGTCTGGCCCAGWGGGCCGAGGCTGTAGTCCCCCCAGGCCCCTAGGTCGCGACGGCTCGYCAGCWCGACGCGGTCGGCCGCGGGGCTATGCRGGGGGGCGTCCTCGGGCGCATGCGCCATTNCCTCKCSGATGGCCGCGGCGCGCTGGTCGGCCGAGCTGACCAAGGGCGCCACGACCACGGCGCGCTCCGTCTGCAGGCCSTTCCACGYGCCGTGGAGTTCCTGGACAAACTCGGCCACGGGCTCGGGTCCCGCGGCCGCATGCGCGGCTTGATMGCARGCCGACAGACGCCGCCAGCGCGCTRGMAACTGACCCATGAAACAAAACCCNNNGACCTSGTCWCCCGACAGCAGCTTCGACGCCCGGGCGTGAATGCCGGAAACGACGGACAGAARNNYSCGAATTTCGCGCCGGACCACGGCCAGCACGTTGTCCTCGTGCGACACCTGKKCCGCCAGCTCGTCGCASACSMCCAGGTGCGCCGTGGTTTCGGTGATGATGGAACGCAGGCTCGCGAGGGACGCGACCAGCGCGCGCTTGGCGTCGWGRKACATGCWTCAGTACTGACTCACCGCCAACCSCATGGCCTCGGGGGGCNAGSGCCCCAGGCGGTCGGGCGTGWCCCCGACCACCGCASCCAGGCGGCGCCCGTCGCTCTCGAACCGNNNNNCGAANANGSCGGAGAGCGTGCGCATGTGCAGCCGCAGCAGCACGATGGCGTCSTCCAGTTGGCGAATCAGGSGGKCTGCGCGCTCGGCGAGGTCCTGCAGCACCCCCCGGGCGGCCAGGGCGTAYRMSNGCTGCAACAGGAGGCTGGTGYCCACCTCGGGGGGCGGGGGGGGCTGCAGCTGGACCAGGGGCCGCAGCTGCTCGACGGCACCCCTGGAGATCGMGTACAGCWCCCGGAGCAGCTGCWCKATGTTGTCKTCCATCTGCATAGTKGGGCCGAGGCCGCCCCGGGCGGCCGGTTCGAGGAGGGTGATCAGCGCGCCCAGYTBGKSGCGNTGGCCCTCNANCGTGGGGAGATAGSVCCGCCCAAAGTCCCGGGCCCAGGCCAACACACGCAGGGCGAACTCGACCGGGCGGGGRAGGWMGGCCGCGCTACACGTSGCCCTCAGCGCGTCCCCGACCACCAGGGCCAGAACGTAGGGGACGAAGCCCGGGTCGGCGAGGACGTTGGGGTGAATGCCCTCGAGGGCGGGGAAGCGGATCTGGGTCGCCGCGGCCAGGTKGACMGAGGGGGCGTGGCTGGGCTGCCCGACGGGGAKRAGCGCGGACAGCGGCGTGGCCGGGGTGGTGGGGGTGAYGKCCCAGTGGGTCTGACCATNCAHGKCGATCCAGATGAGCGCCGTCTCGCGGAGAAGGCTGGGGTGAGCGGARCTRWAGCGGCGCTCGGCCGTCTCAAACTGAACCACGAGCGCCCGCCGCAGGCTCGCCAGATGTTCCGTCGGCACGGCCGNNYCCVTGATMMGCGCCAGCGTCTGGCTTAGAACGCCGCCCGACAGGCCGACCGCCTCGCAGAGCCGCCCGTGCGTGTGCTCGCTGGCGCCCTGGACCCGCCTGGTAGTTTTTAVGTAGTTGGCATAAATCCCGTATTCCCGCGCCAACCSRNNCACGTTCGACCCCGCGAGGGCAATGCACNCAAAGAGCKGCTGGACTTCGCCGAGTCCGTGGMCGGTGGGCGTCCGCGCGGSGACGCCCGCCGCCAGAAACYCCTCCAGGGCCGAGAGGTMGTGCGTGCAGTGCGAGGGCGTGAACCCAGCGTCGATCAGGGTGTTGATCACCACGGAGKSCGAATTGGTATTCTGGATCAACGTCMWCGTCTGCTGCAGCAGAGCCAGCAGCCGCTGCTGGGCGCCGGKGGAGGGCWGCTCCMCGAGCTGCAGCAGGCTGGMGACGGCAGGCTGGAAGACTGSCAGWGCCGACGAACTCAGGAACGGCACGTCGGGATCAAACACGGCCACGKCCGTCCGCACGCGCGCCATMAGCGTCCCCGGGGGCGCMCAGGCCGAGCGCGGGCTGACGCGGCTGAGGBCCGTCGACACGCGCACCTCCTCGCGGCTGCGWTCCATCTTGTTGGCYNCCAGTGGCGGNNNNANNCTTCTATCTCCCGCACKGTGTGCTGAAACTGCGCSMACAGGGGCGGCGGGACCACVGCCCCCCGCTCGGGGGTCGTCAGSTACTCGTCCACCAGGGCCAMSKKNNNTGAGGGGMRTGMGGGTCGCGTCGTCTATGCGCTGGAGGWGCGCCGAGAACAGCGTCACCCGATNACTCACCNNAGAACCGGANNNCCTSBTGCACGAACAGGGCGGGGAAGAGCAGGCTGTACGCCGGGGTGGTAWGGTTCGCGCTGGGCWGCCCCAACGGGACCGGCTCCATCTTGAGTGATGTCTCCCCAAGGGCCTCGATGGAGGTCCGCGGGCTCATGGCCAAGCAGCTCTTGGTGNNGNTTTGCCAGCGGNCYNTCCACTCCACGGCGCACTGGCGGACGCGGACCGGCCCCAGGGCCGCCGCGGTGCGCAGGCCGGCGGAATCGAGCGCRTSGGACGTGTCGGAGCCGGTGACCGCGAGGATGGTGTCCTTGATGACCTCCATCTCCCGGAKWGCCTGGTCGGGGGCCTCGGNGNGNNCCACCASSAAGCGGTGTACGAGSMNCNCGGGGAGGTTCTCGGCCAAGAGCGCCGTCTCCGGAAGCCCGTGGGCCCGGTGGAGCGCGCACAGGYGTTCCAGCAGCGGCCGCCAGCATGCCCGCGCGTCTGCCGGGGCGATGGCCGNWBCCGACAACAGAAACGCCGCCATGGCGGCGCGCAGCTTGGCCGTGGCCAGAAACGCCGGGTCGTCCGCCCCGTTTGCCGTCTCGGCCGTGGCGGTTGGCGGTTGGCGGTGGCCGGCKAGGCTCGCCAATAGGCGCTGCATAGGTCCGTCCGASGGCGGACCGGCGGGTGAGGTCGTGACGACGGGRGCCYCGGACGGGAGACCGCGGTCTGCCATGACGCCCGGCTCGCGTGGGTGGGGGACAGCGTAGACCAACGACGAGACCGGGCGGSAATGACTGTCGTGCGTTGTAGGGWGCGGCGAATTMTCGATCCCCCGCGGCCCTCCAGGAACSCCGCAGGCGTTGCGAGTACYSCSCGTCTTCGCGGGGTGCTATAMGGCCACTTAAGTCYCGGCATCCCGTTCGCGGACCCAGGCCCGKGGGATTGTCCSGATGTGCGGGCAGCCCGGACGGCGTGGGTKGCGGACTTTCTGCGGGGCGGCCCAAATGGCCCTTTAAACAATWNGWYGCGGACGCGCCGGGCCAGTCGGCCAACACAACCCACCGGAGGCGGTAGCCGCGTTTGGCTGTGGGGTGGGTGGTTCCGCCTTGCGTGAGTNCCCCCCCCCTCCCCCGGGTCTTGCWHGCTTCCGATCTGCAGTCGGAATGAAGACCAATCCGCTACCCGCAACGCCTTCCGTGTGGGGCGGGAATGCCGNNGAACYCCCCCCCACCACACGCGATACCGCGGGWCRTGGCCTGCTTCGGCGCGTCCTGCGCCTTCCGATCTCTCGCCSCGACGGCCCAGGGCTCCCCAGGGGGTCGGGACCCCGGAGGGCGGCCAGCACGCTGTGGTTGNTTGGCCTGGACGGCACAGACGCGCCCCGTGGGGCGCTGACCCTCRACGRCGATACCGAACAGGCCATGGACAAGATCGKRCGGGGCACCATGCGCGGGGKSGCGGCCATGATCGGCTCCCCGCGCCWTCATCTAACCCGTYRCGTGATCCTGACGGATCTGTKCCAACCCAACGCGGATCGTGCCGGGACGCTGCTTCTGGCGCTGCGGCACCCCGCCGACCTGSCCSACCTGGCCCACCAGCGCGCCCCGCCAGGCCGGCAGACCGAGCGGCTGGGCGAGGCCTGGGGCCAGCTGATGGAGGCGACCGCCCTGGGGTCGGGGCGAGCCGAGAGCGGGTGCACGCGCGCGGGCCWRSTGTCGTTKAACTTCCTGGTGGCGGCGTGTGCCGCMTCGWACGACGCGCGCGACGCCGCCGATGCGGTMCKGGCCCACGTCACGGCCAACTACCGCGGAACGCGGGTGSGGGCGCGCCTGGATCGTTACYCCGAGTGTCTGCGCGCCATGGTCSATGCGCACGTCTTCCCCCACGAGGTCATGCGGTTTTTCGGGGGGCTGGTGTCGTGGGTCACCCAGGACGAGYTRGCGAGCGTCACCGCCGTGTGCGCCGGGCCCCAGGAGGCGGCGCACACCGGCCACCCGGGCCGGCCCCGCTCGGCCGTGATCCTCCCGGTGTGTGCGTTCGTGGACCTGGACGCCGAGCTGGGGCTGGGGGGCCCGGGCGCGGCGTTTCTGYGCNNNGNATTCASTTACCGCCAGCGCCGGGACCASGARTTGTGTTGTGTGTACGTGATCAAGAGCCAGCTCCCCCCGCGCGGGTTGGAGCCGGCCCTGGAGCGGCTGTTTGGGCGCCTCCGGATCACCAACACGATTCACGGCACCGAGGATATGACGCCCCCGGCCCCAARSCGAAACCCCGACTTCCCCCTCGCGGGCCTGGCCGCCAATCCCCGCTNNNCGCGTTGCTCGGCTGGCCAGGTCACGAACSCCCAGTTCGCCGACMGGCTGTMCCGCTGGCAGCCGGACGTTCGGGGGCGSSCCACCGCACGCACCTGTACGTACGCCGCCTTTGCAGAGCTCGGCATGATGCCCGAGGAYAGTCCCCGCTGCCTGCACCGCACCGAGCGCTTTGGGGCGGTCAGCGTCCCCGTTKTCATCCTGGAAGGCGTGGTGTGGCGCCCCGGCGAGTGGCGGGCATGCGCGTGAGCMMAGCAAACGCCCCGGCCACACAACACGCCGCCCCCAACCCCACCCCCGCYGTTACKYGTSSKTCGTTGACCCGGAYGTCCGCCAAATAAAGCCACTGAAAHCCGAAACGCGAGTGYTGYAACSTCCTTTGGGCGGGAGGAAGCCACAAAAWGCAAATGGGATACATGGAAGGARYACANCACCGTGACTCAGGACATCGGCGTGTCCTTTTGGGTTTCACTGAAACTGGCCCGCGCCCCACCCCTGCGCGATGTGGWYRWAAAGCCAGCGCGGGTGGTYYAGGGTTCCACAGGTTGGTGCTTTGGAAMCTTGTCGGTCGCCGTGCTCCTGTGAGCTTGCGTCCCTCCSCGGTTTCCTTTGCGCTCCCGCCTTCCGGACCTGCTCTCGCCTATCTTCTTTGGCTCTCGGTGCGATTCGTCAGGCAGCGGCCTTGTCGAWKCTCGACCCCACCACTCGCCGGACCCGCCGACGTCCCSWCTCKGGTCCACGGAAACCCGCCGCGTCTGGGGAAATGGCCAGCCGCCCAGCCGCATCCTCTCCCGTCGAAGCGCGGGCCCMGGTTGGGGGACAGGAGGCCGGCGGCCCCAGCGCAGCNACCCNGNNNGAGGCCGCCGGGGCCCNTCTCGCCCACGGCCANNNCGTGTACTGCCAGCGAGTCAATGGCGTGATGGTGCYTTCCGACAAGACGCCCGGGTCCGCGYCCTACCGCATCAGCGATAGCAACTTTGTCCAATGTGGTWGCAACTGCACCATGATCATCGACGGAGACGTGGTGCGCGGGCKCCCCCAGGACCCGSGGGCCGCGGCATCCCCCGCTCCCTTCGTTGCGGTGACACRCATCGGAGCCGGCAGCGACGGCGGGRCCGCCGTCGTGGCATTCGGGGGAMSSMCACGTCGCTCGGCGGGGACGTCTACCGGTACCCAGACGGCCGACGTCCCCACCGAGGCCCTTGGSSGCCCCCCTCCTCCTCCCCGCTTCACCCTGGGTGGCGGCWGTTGTTCCTGTCGCGWCACAMGGCGCCGCTCTGCGGRWDGCGGGGGGGAGGGGGATCCAGTCGGCCCCGCGGAGTTCGTCTCGGACGACCGGTCTTCCGATTCCGACTCGGATSMCTCGSCGAACTGGAACTCGGAGACGCTGTCGGGCGCCTCCTCGGACGTGTCCGGCGGGGCCACGTACGACGACGCCCTTGCTTCCGATTCGTCATCRGATGAMTCCCTGCAGATAGATGGAASCGTGTGTCGCCCGTGGAGCAATGACACCGCGCCCSTGRAKGWTTGCCCCGGGACCCCCGGCCCGGGCGCCGACGCCGGTGGTCCCTCAGCGGTAGACCCMBACGCGCCGACGCCAGASGCCGGCGCTGGTCTTGCGGCCGATCCCGCCGTGGCCCGGGACGACGCGGAGGGGCTTTCGGASCCCCGGCCACGTCTGGGAACGGGCACGGCCTACCCCGTCCCCCTGGAACTCACGCCCGAGAACGCGGAGGCCGTGGCGCGCTTTCTGGGAGATGCCGTGAACCGCGAACCCGCGCTCATGCTGGRGTACTTTTGCCGGTGCGCCCGCGAGGAAACCAAGCKTGTCCCCSCCGGGACATTCGGCAGCCCCCCTCGCCTCACGGAGGACGACTTTGGGCKYCKCAACTACGCGCTCGTGGAGATGCAGCGCCTGKRTNTGGACGTNNSYSCGGTCCCGCCGAACGCATTCATASCTTCCTATCTCAGGGAGTATSTGACGCGGCTGGTCAACGKGTTCAAGCCGCTGGTGAGCCGGTCCGCTCGCCTGTAMMGCATCCTGGGGGTTCTKCTGCACCTGCGGATCCGGACCCGGGAGGCCTCSYTTGAGGAGKKGCTGCGATCCAAGGAMGAGGCCCTGGATTTTGGCCTGACGGAAMKSCTTCGCGAGCACGAAGCCCAGCTGGTGATCCTGGCCCAGGCNNNNNACCATTACGACTGTCTGATCCACATCACACCGCACACGCTGGTCGAGCGGGGGCTGCAATCGGMCCTGAAGTGTGAGGAGTTTWCCCTAAAGCGTTTTGGCGGGCACKRCATGRCTTCCGTCTTCCAGATKYACACCCGCATCGCCGGCTKYWTGGCCTGCCGGGCCACGCGCGGCATGCGCCACATCGCCCTGGGGCGAGAGGGGTCGTGGTGGGAAATGTTCAAGTTCTTTTTCCACCGCCTCKMCGACCACCAGATCGGAAGGTCGACCCCCGCCATGCTGAACYYGGGGACCCGCAACTACTACACCTCCAGCTGCTACCTGGTAAACCCCCAGGCCACCACAAACAAGGCGACCCTGCGGTCCATCACCAGCAACGTCRRCGCCATCCTCGCCCGCAACGGGGGCATCGGGCTMTGCGTGCAGGCGTTTAACGACTCCGGCCCCGGGACCGCCAGCGTCATGCCCGCCCTCAAGGTGCKCGACTCGCTGGTGGCGGCGCACRACAAMGAGAGCGCGCGYCCGACCGGCGCGTGCGTGYAGYTGGAGCMRTGGCACACCGACGTGCGGGCCGTGSTCCGGATGAAGGSGGTCCTCGCCGGCGAAGARGCCCAGCGCTGCGACKMTATCTTCAGCGCCCTCTGGATGCCAGANCTGTYYTTCAAGCGCCTGATTCGCCACCTGGACGGCGAGAAGAACGTCACATGGACCCTGTTCGACCGGGACACCAGCATGTCGCTCGCCGACTTTCACGGGGAGGAGTTCGAGAAGCTCKACCAGCACCTCGAGGTCATGGGGTTCGGCGAGCAGATAYRMATCCAGGAGCTGGCCYNKGGMATTGTGCGCAGCGCGGCCACGACCGGSAGCCCCTTCGTCATGTYCRAAGACGCGGTGAACCGCCACTACATCTACGACACCSAGKGGGCGGCCATCGCCGGCTCCAACCTSTGCACCGAGATCGRAMATCCGGCCTCCAAGCGATCCAGTGSSGTCTGCAACCTGGGAAGCGTGAATCYSGCCCGATGCGTCTCCAGGCAGACGKWKGACTTTGGGCGGCTCCGCGACGCCGTGCAGGCGTGCGTGCTGATGGTGAACATCATGATCGAMGGCCCGCTMCAACCCACGCCCCAGTGCACCCGCGGCAACGACAACCTGCGGTCCATGGGAATCGGCATGCAGGGCCTGCACACGGCCTGCCTGAAGCTGGGGCTGGATCTGGAGTCTGCCCTTCTTCAGGACCTGAACAAACACATCGCCGAGGTGATGCTGCTGTCGGCGATGAAGACCAGCAACGCGCTGTGCGWTCGCGGGGCNNNNCNNNNASSSTGYATCGCGCCGGCCGCTTYCACTGGGAGCGCTTTCCGGACGCCCGGCCGCGGTACGAGGGCGAGTGGGAGATGNCCAGAGCATGATGRMRCATGGCCTGCGCAACAGCCTGTTKRTCGCGCTGATGCCCACCGCCGCCTCGGCGCAGATCKSSSACTTCAGCGAGGGCTTTGTAGCCCTGTTCACCAACCTGTTCAGCAAGKAKMCCCGGGACGGCGAGACGCTGCGCCCCAACACGCTCCTGCTAAAGGAACTGGAAAGCACGTNDWGCGGGAAGCGCCTCSKGGAGGTGATGGACAGTCTCGACGCCAAGCAGYGGKCCGTGGCGCAGGCGCTCCCGTGCCKGGAGCCCACCCACCCCCKSCGGCGATTCAAGACCGCGTTCGCCTMCGACCAGAAGTTGCTGATCGACCTGTGTGCGGACCGCGCCCCCTACGTCGACCATCGCCAATCCATGACCCTGTATGYCACGGAGAAGGCGGACGGGACCCTCCCAGCCTCCACCCTGGTCCGCCTTCTGGTCCTCGCAGGTAAGCCAGGACTAAAAACAGGGATGTHCTACTGCAAGGTTCGCAAGGCGACCAACAGCGGSGTCTTTGGCGGCGACGACAACMGTGTCTGCACGAGCTGCGCGCKGTGACCGACAAACMCCCTCCGCGCCAGGCCCGCCACCACTGTCGTCGCCGTCCCACGCGCTCSCCCGCTGCCATGGATTCCGCAGCCCCAGCCCTCTCCCCCGCTCTGACGGCCCTCGACGGCCMYAGCGCGACGGCGGACCTGGCGATCCAGATTCCARAGTGCCCCGACCCCGAGARGWACTTCTACACCTCCCAGTGTCCCGWCGTTAACCACCTGCGCTCCCTCAGCATCCKRAACCGCTGGCTGGAAACCGAGCTTGTTTTCGTGGGGGACGAGGAGGACGTCTCCAAGCTTTCCGAGGGCGAGCTCRGCTTTYKCCGCTTCCTCTTCGCTTTCCTGTCGGCCGCCGACGACCTGGTSRCGGAAAACCTGGGCGGCCTCTCCGGCCTGTTTGAGCAGAAGGACATTCTCCACTACTACGTGGAGCAGGAATGCATCGAAGTCGTMSACTCGCGCGTGTACAACATCATCCAGCTGGTGCTTTTCCACAACAMCGACCAGGCGCGCCGCGAGTACGTGGCCGGCGTCATCAACCACCCGGCCCTCCGCGCCAAGGTGGACTGGCTGGAAGCGCGGGTGCGGGAATGCGYCTCCGTTCCGGAAAACTTCATTCTCATGATCCTCATCGAGGGCNTNNNGCCTCGTTTGCCGCCATCGCCTACCTTCGTGCCAACAACCTTCTGCGGGTCASCYGCCAGTCAAACGACCKCATCAGCCGGGACGAGGCCGTGCACACGACGGCCTCGWGCWACATCTACAACMACWACCTCGGCGGGCATGCCAWGCCCCCGCCCGACCGCGTGTACGGGCTGTTCCGCCAGGCGGTMSAGATCGAGATCGGAAGWTTCCGATCCCAGGCGCCGACGGACAGCNNNNKCCKGASCCCGGCGGCGCTGGCGGCMGCGGAAGACKANGYGCGATTCAGCGCGGATCGCCTGSYGGGCCTTATTCCCATGAAGCCACTGTTTTCCGCCCCACCCCCCGACGCCAGCTTTCCGCTGAGCSYCATGTCCACCGACAAACACACCAATTTTTTNSWGTKTCGCAGCACCTCCTACGCCGGGGCGGTCGTYTCCGATCTGTGAGTGTCGCGGCGCGCTTCYACCCGTGTTTGCCCATRWTANANNNCTGANCCAAACTTTGGGTCTCATTSTGAAATCTGTCAGGGACGTGGGCGTGGCRKTGGNNNNNAGGCGGCGCAAAARGNANNACCNNNWCCGTCCAGATTCTGMGGGCATAGGATACCATAATTTTATTGSTGGGTCGTTTGTTCNGGGACAAGCGCGCTCGTCTGACGTTNNNCNNCNCNCCCCAGAATTTGGCAAGGACGTCCTTGTAGAACGCGGGTGGGGGGGCCGAGGTGCGCAACTGCTCCAGAAWCCTGTCGGCGATATCAGGGGCCGTGATATGGSRGRTCACGATAGATCGGARSAGGTTTTCGTCACGGATRWCCTGGTAGATAGGAAGGCGTTTCAGAAWTKTCCMCGGCCCCCGCTCCTTGGGGCCGATAAGCGATATGACGTRCTGCWYGTAGCGGTGTTCCACCAGCTCGGTGATGGTCATGGGATCGGRGAGCCAGTCCAGGGVCTCTGGGGCGTCGTGGATGACGTGGCGTCGCCGGTTGGCCACATAAMTGCSGTGCTCTTCCAGCAGCTGCGCGTTCGGGACCTGGACGAGCTCGGGCGGGGTKMCTATCTCCGAGGAGGACGACCTGGGGCCGGGGTKKCCCCCGGTAACGTCCCGGGGATCCAGGGGGAGGTCCTCGTCGTCTTCGTMKCCGCCTCCGATCTGTTGGGTTVGAATTTCGGTCCACGAGACGCGCGTCTCGGTGCCGCCGGCCGCCGGCGGCAGAGGCGSYCTGGWTTSCCTGGAGCGCGAGCTGGTGKGYTCCCGGCGGWTGGCCCGCCGGGTCTGNGNNCGACTCGGNNCGTGACATTCGCGCAGCACATCCTCCACGGAGGCGTAGGTGNTNCYGGGATGGAGGTCGGTGTGGCAGCGGACAAAGAGGGCCAGGAACTGGGGGTAGCTCATCTTAAAGTACTTCAGWATATCGCGACAGTTGATCGTGGGAAYSNRGNNGGCGNTAATATCCAACACAATATCACAGCCCATCAACAGGAGGTCMGTGTCCGTGGTGTACACGTACGCGACCGTGTTGGTGTGATAGAGGTTGGCGCAGGCATCGTCCGCCTCCAACTGACCCGAGNGNCCCGGAGAACGCGAATACAGAACAGATGCGCCAGACGCAGGGCCSGCTTCGAGGGCGCGGCGGACGGCAGCGCGGCTCCGGACCCGGCCGWCSMCCGGGTCCCCGAGGCCAGAGAGGTGCCGCGTCGGCGCATGTTGGAAAAGGCCGAGCTGGGTCTGGAGTCGGARATGGGGGAAGGCGGTGGAGAGGCGTCCACGTCACTGGCCTCCTCGTCCGTCCGGCACTGGGCCGTCGTGCGGGCCAGGATGGCCTTGGCTCCAAACACAACCGGCTCNACACAATTGACCCCGCGATCGGTAACGAAGATGGGGAAAAGGGACTTTTGGGTAAACACCTTTAATAAGCGACAGAGGCAGTGTAGCSTMATGGCCTCGCGGTCGWAACWGGGGTATCGGCGCTGATATTYSACCACCAACGTGTACATGACGTTCCACAGGTCCACGGCAATGGGGGTGAAGTACCCGGCCGGGGCCCCAAGGNCCCGGCKCTTGACCAGATGGAANNNGNGNGCAAACTTCATCATCCCGAACMMACCCATGTCAGGTCGATTGTAACTGCGGATCGGMMKGACGAAGGCGTGGTTGGTGCGACGGTCCGGGACACCCGAGCCTGTCTCTCTGTGTATGGTGACCCAGACAACACCACCGACACAAGAGGAAGRGMHTCCGTTAGGGGACGCTCTTTATAATTTCGATGGCCCAACTCCACGCGGATYRGCSCATCACCCTGCATGCGCCGSTGCGGGCCAACCTTCCCCCCGCTCATTGCCTCTTCCAAAAGGGTGTGGCCTAACGAGCTGGGGGCGTATGKMATCAGGCTAGCGCGGCGGGCCTGCCGTAGTTTCTGGCTCGGTGAGCGACGGTCCGGTTGCTTGGGTCCCCTGGCTGCCATCAAAACCCCACCCTCGCCGCGGCATACGCCCCCTCCGCGTCCCGCACCCGARACCCCGGCCCGGCKRCCSTCACCACCGAAGCCCCMYTCGTCACTGTGGGGTGTTCCCAGCCCGCGTTGGGATGACGGATTCCCCTGGCGGTGTGGCCCCCGCCTCCCACGTGGAGGACGCGTCGGACGCGWYCCTCGGGCAGCCGGAGGAGGGGGCGCCCTGCCASKTGGTCCTGCAGGGCGCCGAGCTTGATGAAAYCCTACAGGCGTTTGCCCCGCTGCGCACGAGCCTYCTKGACTCGCTTCTGGTTWTGGGAGACCGGGGCATCCTKATCCATCTTCCGATCTTTGGGGATCAGGTGTTCCTGCCCCTGGAACMCTCGCAATTCAGTCGGTATCGCTGGCGCGGACCCACGGCGGCGTTCCTGTCTCTCGTGGACCAGAAGCGCTCCCTCCTGAGCGTGTTTCGCGCCAACCAGTACCCGGACCTACGTCGGGTGGMGTTGGCGATCACGGGCCAGGMSCCGTTTCGCACGCTGGTTCAGCGCMTATGGACGACGACGTCCGACGGCGAGGCCGTTGRGCTAGCCAGCGAGACGCTGATGAAGCGCGAACTGATGAGCTTTGTGGTGCTGGTTCSCCTCGGAACCCCCGACGTTCAGTTGCGCCTGACGAGGCCGCAGCTCACCAAGGTCCTSRACGCGACCGGGGCCGATNGTGCCACGCCCACCACGTTCGAGCTCGGGGTKRMCTGCAAATTTTCCGTGTKMACNACGAGTACCTGCGTCACATTTGCTGCCCGCGAGGAGGGCGYGTCGTCCAGCACCAGCACCCAGGTCCAGATCCTGTCCAACGCGCTCACCAAGGCGGGCCAGGCGGCCGCCAACGCCAAGACGGARNNCCATCGCNCCTTCNNNGTMGTCGTCGACGATTGCAGCATGCGGGCGGTGCTCCGGCGACTGCAGGTCGCCGGGGGCACGCTCAAGTTCTTCCWCACGACCCCCGTCMCCAGCCTGTGCGTCACCGCCACCGGYMSCAACGCGGTATCGGCGGTATTTCTCCTGAAACYCCAGAAGATTTGCCTGGACTGGCTGGGTCATAGCTRRCCGACTCCTTCCGCCGGGAGCTCGGCCTCCCGGGCCTCTGGGAGCGAGCCAACAGACAGCCAGGACTCCGCGTCGGACGCGGTCAGCCACGGCGATCCGGAWGACCTCGATGGCGCTGCCCGGGCGGGAGAGGCGGGGGCCTCGTACGCCTGTCCGATGCCGTCGTCGACCACGCGGGTCACTYCVGMGACCAAGCGGGGGCGCTCGGGGGGCGASGATGCGCACGCGGACACGGCCSTMAAGAAACCTAAGACGGAGTCGCCCACCGCACCCCCGCCCGCAGATCSAGTCCCCCWGGACACGGAGGACGACTCCGATGCGGCGGACGGGACGGCGGCCCGTCCCGCCGCTCCAGACGCCCGAAGCGGAAGCCGTTGCGCGTGTTACTTTCGCGACCTCCCGACCGGAGAAGCAAGCCCCGGCGCCTTCTCCGCCTTCCGGGSKGGCCCCCAAACCCCGTATGGTTTTGGATTCCCCTGACGGGGCGGGGCYTGRSCGGCCGCCCAACCCTCGCAACATCCCGGGKTTAATGTAAATAAACTTGGTATTGCCCAACACTCTCCCGCGTGTCGCGTGTGGTKTATGCGTGTGCCTGGCGCCMYCACCCTCGGGTTCGTGTATTTCCTTTCCCTGTCCTTATAAAACTGTGATGTGGGGCGCTGACGGWACCRCCCCGCGTGCCATCACGGCCAAGGCGCGSGMKGCTCCGCAACGACAGCCACCGGGCCGCGTCCCCGGAGGACGGCCAGRGACGGGTCGACGACGGACGGCCACACCTCGCGTGCGTGGCGGCCCTGGCGCGGCGGTTCATKCCTATCTGGCTTCAGGCCGCCACGCTGGSTTTTGCGGGATCGGNNGNNRTGTCGCGCGGGCCGKRCGCGAATGCCGCGTCTGGGGCGTTCGCCGTCGGGTGCGCCGTGMTGGGCTTTATGCGCGCGGCSMCTCCCCTCGCGCGGCCCACCGCGCGGATATACGCCTGGCTCAAACTGGCGGCCGGTGGAGCGGCCCTTGTTCTGTGGAGTCTCGGGGAGCCCGGCACGCAGCCGGSGGCCCTGGCCCCGGGCCCGGCCACCNNGYGCCTGGCGCTGGGCGCCGCCTAYGCGGCGCTCCTGGTGCTCGCCGATGACGTSTATGAGCTCTTTCTCCTCGCCCCGGKSSSCCTGTTCGTCGGCACCCTGGGGMTGGTCGTCGGCGGGCTGACGATCGGAGGCAGCGCGCGCTACTGGTGGATCGGWGKGCCCGCCGCGGCCGCCCTGGCTGCGGCGGTGTTGGCGGGCCCGGGGGCGACCACCGCCAGGGACTGCTTCTCCAGGGCGTGCCCCGACCACCGCCGCGTCWGCGTCATCGTCGCAGGCGMCKCNNNNACCCGCCGCCCCCCAGAGGACCCAGAGCGACCCGGGGACCCCGGGCCACCGTCCCCCCCGACACCCCAACGATCCCAGGGGCCGCCGGCCGATGAGGTCGCACCGGCCGGGGTAGCGCGGCCCGAAAACGTCTGRGTGCCCGTGGTCACSBTTCTGGGGGCTGGCGCGCTTGCCGTCAAGACGGTGCGAGAACATGCCCGGSGAACGCCGGGCCCGGGCCTGCCGCTGTGGCCCCAGGTGNTTCTCGGAGGCCANGTGGCGGTGGCCCTGNCGGWGCTGTGTCAGGCGCTTGCGCCCTGGGATCTTACGGACCAGCTGCTGMTTGTTCACGCCGGACTGCAGGTCATCCACCTCGGGTTGGTGTTTCGGTTTTCCGAGGTTGTCGTGKATGCGGCGCTAGGGGTAGCTTTGTGSATYTCGTTGGCGCAGGTGCTGGSGCTCCGGCGTCGCCTGCACRGGAAKGMSCNNNGGGACNSGGCCCGGTTGGCGGCGACGCTTCGGMRCCTCTTCTTCTCCGTGTACGCGCTGGGGTTTGGGGTGGGGGCGCTGCTGTGCCSTCCGGGGTCAACGGGCTGGCGGTCGGGCGATTGATATATTTTTCAATAAAAGGCATTMRKCCCGAAGACCGCCGGCGTGTGATGATTTCGCCGKAACACCCAAACCCCGGATGVANYMCGGGTATAAATTCCGGAAGGGGACACGGSTTACCCTCACKATCGAGGGCGCTTGGTCGGGAGGCCGCATCGAACGCAYWSCCCCATCCSGTGGTCCGTGTGGAGGTCGTTTTCGRTGMCCGGTCTCGCWTTGCCGGGAACGCMKKCCGATCCCTCGCGAGGGGGAGGCGTCGGGCATGGCCCCGGGGCGGGTGGGCCTTGCCGTGGTCCTGTGGAGCCTGTTGTGGCTCGGGGCGGGGGTGTCCGGGGGTGCGGAAACTGCCTCCACCGGGCCCACGATCACCGCGGGMGCGGTGACGAACGCGAGCGAGGCCCNNANCNNCSSGGTCAGCCGCCAGCCCGGAGGNNNNNNCCACNNNRACCCCAAACCCCAANNNNNNNACACAAAACAAAACCACCMCCACCGAGCCGGCCAGCCCCCCMACAACCCCCANGCCCACCTCCACGCCCAMANGCCNCCCCACGTCCACCCCCGACCCCAAACCCAAGAACAACACCACCCCCGCCAAGTCGGGCCGCCCCNNNCCCGGGCCCGTGTKGTGCGACCGCCGCGACCYRWNNNNNNGGTACGGCTCGCGGGTGCAGATCCGATGCCGGTTTCGGAAWYMCRCCCGCATGGASTTCCGCCTCCAGATAKGNCNNNTCCNTCCCCCCCAATCGCTCCGGCTCCCGACCTAGAGGARRKCCTGACGAACATCACCGCCCCACCCGTAGGACTCCTGGTGTACGACAGCSMNCCCAACNTAACGGACCNNNACGTGCTCTGGGCGGAGGGGGCCGGCCCGGGCGCCGACCCKCYGTTGTMTTCTGTCACCGGGCCGCTGCCGACCCAGCGGCTGATKATCGGCGAGGTGACGCCCGCGACCCAGGGMATGTNNNNCTTGGCCTGGGGCCGGATGGACAGCCCGCACAGGTACGGGACGTGGGTGCGCGTCCGCATGGKCYGCCGCCCGTCTCTGACCCTCCAGCCCCACGCGGTGATGGAGGGTCAGCCGTTCAAGGCGACGTGCACGGCCGCCGCCTACTACSSKSGNNNNNNGNGGGGTTTGTCTGGTTCGAGGACGACCACCAGGTGYTCRAYCCGGGCCAGATCGAAACGCAGACGCACGAGCACCCCGACGGGTTCACCACCGTCTCTACCGTGACCTCCGAGGCTGTCGGCGGCCAGGTCCCCCCGCGGACCTTCACCTGCCAGATGACGTGGCACCGCGACTCCGTGACGTTCTCGCGACGCAATGCCNCCGGGCTGGCCCTGGTGCTGCCGCGGCCAACCATCACCATGGAAKTTGGGGTCCGGCATGTGGTCTGCACGGCCGGTTGCGKCCCCGAGGGCGTGACGGWTGCCTGGTTCCTGGGGRACGACMCCTCACCGGCGGCTAAGTCGGACGTTACGGCCCAGGAGTCGTGCGACCGCSCCGGGCTGGCTACGGYCYGGTCCAYCCTGCCCATTTCGYACGACTACAGCGAGKMCATCTGTCGGTTGACCGGMTATCCGGCCGGGATTCCCGNNCNNGAGCACCACGGCAGTCACCAGCCCCCACCCAKRKACCCCACCGAGCGGCAGGTGATCGAGGCGATCGAGKGGGTNGGGATTGGAATCGGGSTTCTCGCGGCGGGGGTCSTGGTCGTMACGGCAATCGTGTRCGTCGTCCGCACATCACAGTCGCGGCAGCGTCATCGGCGGTARCGSGAGACCCCCCCGTTACCTTTTTAATATCTAYADAGTTTGGTCCYYCCTCTATCCCGCCCACCGCTGGGCGCTATAAAGCCGCCACCCTCTCTTCCCTCAGGTCATCCTTGGTCGATCCCGAACGNCWCRCGGCGTGGAGCAAAACGSCNNCCCCTGAGCCGCTGWCCTACCAACACACCGGCATGCCTCTGCGGGCATCGGAACACGCCKACCGGCCCCTGGGCCCCKGRACACCCCCCATGCGGGCTCGGCTCCCCGCCGCGGCCTGGGTTGGCGTCGGGACCATCATCGGGGGAGTWGTGATCATTGCCGCGTTGGTCCWCGTGCCCTCGCGGGCCTCGYSGGCACTTTCCCCATGCGACAGCGGATGGCACGAKTTCAACCTCGGGTGCWGGCGCTGGGATCCGACCCCCWTCGAGCACGAGCAGGCGGTCGGCGGCTGWAGCGCCCCGGCGACCCTGATCCCCCGCGCGGCTGCCAAACAGCTGGCCGCCGTCGMMCGCGTCCAGTCGGCAAGATCGGAAGGCKMCTGAGGAGTGAGCGGAGACGGSWKWCGGGCCTGCCTGCGGCTCGTCGACGGCGTCGGCGGTATTGACCAGTTTTGCGAGGAGCCCGCCCTTCGCATCGDCTACTATMCCCGCAGTCCCGGGGGCTTYGTTCAGTTTKBMMCTTCGACCCGCAACGCGCTGGGGCTGCCGTGAGGCGCGTGTACTGCGGTCTGTCTCGTCTCCTCTTCTCCCCTTCCCTCCCCCTCCGCATCCCAGGATCACACCGGTCAASGAGGGTTGGKSGGGGTCCGGCACGGACCCAAAATAATAAACACACAATAACGTGCGATAAAAATATCACGCGGTCCCCTGTGGTGTTTTTGGTTATTTTTATTAAATCTCGTCGACAGGCAGGGGAAAGGGGCGTGGTCTAGCGACGGCAGCACGGGCGGAGGCGTTCACCGGCTYCRGCGTCCTTCGCGTNNNAGCTTGGTCAGGAGGGCGCTCAGGGCGGCGACGTTGRTCGGGCCGTCGTTGGTCAGCGYGWTGGCTCGATGGCGGGCGAGGACGGGCGAGGGGCTCAACGGCGGGGGCGGGGGCCCGGTGCGGCCCGGGRTGGAAAWTAGGVGKGACATGCCCCCAGTCGTACACGGGATTTTCCGCCGCAATGTMCGGGSHGGCCGGCGCTGCATTCGCCGTGTTCACGCAGACGTTTTCGAGGACCCGCATCCATGGTCTGTSCTCGTNGMCACGMCCCCCGTCCTCGCTCACCGTCTCGTATATTKACTCGTCGTCCTCGTAGSGGGCGTGCCGTTCGCGGGCCGAGGCGGCGTGGGTGGCTYTGTGGCGGGCGTCGTCGTCGTCGTCGGCCGTCAGMTMCGTGACTTCCATCTGGTCGRKTTCTCCCTCCGGGGCGGGTCNNNACACCCGTGGCCGATCGAGGCTCCCCAGAGACGCGCGCCGGACGAGGAGGGGGCACGTCGCCACCGGCGGTCGCCTGTCGGGTCCCGCGCCGTTACGGGCCGGGAGGCGCGGGGGCACCTCCCCCATGTGCNTNANNANNKGGCCGGCTGTGCGGCCGCAGCGGGGGGCTCGGTGACCGGGTCGYCCGCATCCGGAAGCRGGGGCCCCGCGCCGTCCGCGCGGCGCCTCCGGAACCGCCGGGTGGACGCGGCAAGCGAGYGTAGGCGAGGTCGGGGGAGGGGCGGGSGMYCGTTGTCGCGCCGCGCCCGCTGAATCWTTTCCCGACANGNMCCACCGCCCGCGCGATGCCSMCCCGGGCCGCGGGCCATATCGTCCGGGGGAGGCCCCGCGGACCACGTCGTCCGGCGAGACGCCACGAGCCGCAGGATGGACTCGTAGTGGAGCGACGGCGCCCCGCTGCGGAGCAGATCSGCGGCCAGGGCGGCCCCGAACCMAGCCTTGATGCTCAACTCCATCCGGGCCCAGCTGGGGGCGGTCATCGTGGGGAACAGGGGGGCGGTGGTCCGACAGAAACGCTCCTGGCTGTCCACCGCGGCCCGCAGATACTCGTTGTTCAGGCTGTCGGTGGCCCAGACGCCGTACCCGGTGAGGGTCGCGKTGATAATTAGCTGGGCGTGGTGATGGACGATCGACAGAACCWYCACCGTGGATACGACGGTATCNACGGTCCCGTACGTACCGCCGCTCCGCTTGCCGGTCTGCCACAGGTTKKCCTGGCGCGTCAGGTGGCCGAGGACGWCGCTGACCGCCGCCCTGAGCGCCATGCACTGSATNGWGCCGGTCGTGCCGCTGGSWCMSNGSYCCAGATGGCGCGCGAACGTTTCCGCGGGCGCCTCCGKGCTGCCGCCGAGCGGGAGGAACTGACGATTGGASGGACTCAGCCGGTGACATACGKGCTTGTCCGTCGTCCWCAGCATCCAGGACGCCCACMRGTACAACACGGAGACGTMGGCCAGGAGCTCGTTGAGCCGCAGTGCGGTGTCGGTGCTAGGGCGGCWTGGGTCCGCCGGGCGCATMMASAACATGTACTGCTGAMKYCGATKGAGGGCGTCGCGCAGGCCGGCCACGGTGGCGGCGTACTTGGCCGCCACGGCCCCGCTCTTGAACRGGGTGCGCGCCAGCAGCTTKGGCGCCAGGGTGGGCCGCAGCAGCACGTGAAGGCKGRGGTCGCAGTCGCCCACGGGGTCCTCGGGGACGTCCAGGCCGCTGGGCACCACCGTCTGCAGGTACTTCCAGWRCTGCGTGAGGATGGCGCGGCTCAACTGGCCGCCGGGCAGCTCCACCTCGCCCAGCGCCTGGGTGGCGGCCGAAGCGKABYGCNGGATGNNCTCGTAGTGCGGGTCGCTGGCGAGCCCGTCCACGATCAMRCTCNCGGGAACCGTGTKGTGTTGCCGCGCGGCCAACCGGACGCTGCGATCGGTGCRGGTCAGAAACGCCGGCTGCGCGTCGTCGGAGCGCTGCCGCAAGGCGCCCACGGCCGCGCCCCGCCGAAGATGCGCCGCTCGGGAACGCCCGCGTTGTCGCCGCGGATCAGGWKGGCANGCGNCAGKCACCGCGCCAGCCGCAGSGAGCTCGCGCCGCGCGTCCGGCGCTGCATGGTGACGCCCGTTCGGTCGGGACCCGCCGGTCGGAGWYNTGCCGCGTCCAGGGCCATCGGGGCGCTTTTCGKCGGGAGGAGCTTATGGGCGTGGCGGGCCTCCCAGCCCGGTCGCGCGCCTCMYCGACACGTGCGCCCGCAGGGCGGCGGCCCCCTCGTCTCCCATCAGCAGTTTCCTAAACTGNGACATGATGTCCACCACGCGGACCCGCGGGCCCCACAGAAACCCGCCGCTTACGTKGGCGGGRGGGAAGGGCTCCAGGTCCTTGAGAAGAARGGCGGGGTCTGCCGTCCCGGACACGGGGKCCCGSGGCGCTGAGGAGGCGGGGCGCAGATCSRCRTGCTCCGCGGCCGCGCGGACGTCCGCCCAGAACTKGSCGGGGGTGGTGCGCGCGTACAGGGGCTGGGTCGCTCGGAGGACGCACGCGTAGCGCAGKGGGGTGTACGTGCCSACCTCGGGGGCCGTGAATNNSCMKTCAAACGCGGCCAGTGCCRCGCACSCMACCACGGTGTCGGCRWMSCCCAGCAGCCGCTGCAGGACGAGCCCGGCGGCCAGAATGGCGCGCGTGGCCGCCGCGTCGTCCCGGCGCCGGTGCGCGTCMMCGCACGCCCGGGCGTACTTTGTGGYSACGGTCGCCAGGGCCGTGTGCAGCGCGTMCACCGCRGCGCCCAGCACGGCGTTGAGCCCGCTGTTGGCGAGCAGCCGGCGCGCTGCGGTGTCGCCCAGCGCCTCGTGCTCGGCCCCCACGACCGCGGGGCYTMSCMGGGGCAGGGCGCGAAACAGCTCCTCCCGCGCCACGTCCGCAAAGGCSGGGTGGTGCACGTGYGGGTGCAGGCGCGCCCCCACGACCACCGAGAGCCACTGYTCCGTCTGCTCCGCCATCACCGCCAGCACATCCAGCACGCGCCCCAGGAACASSGCCNNCMGCGTCAMMWCGSACCGGACGGCGTCGRGATTGAAGCGGGCGAGCAGGGCCCCGGTGGCCAGGTACGTCATGCGGCCGGCATAGCGGGCGGCSACGCGACMGWSGCGGTCCAGCAGCGCGCGCACCCCGGGCCAGTACAGCAGGGACSCCAGCGAGCTGCGGAACACCGCGGCGTCGGGGCCGGATTGSSTGGANNNTAACCCCCCTGATCTCAGTAACGGCACGGCCGCGGCCCCGACGGGACGCAACGCCGTGAGGCTCGCGAACTGCCGCCTCAGCTCGGCCGCCCYGTCGTCCAGGTCAGACCCGCGCGCCTCCGCGTGAAGGCGCGTCCCGCACACCCACCCGKTGATGGCCAGCCGCACGACGGCATCCGCCAAAAAGCTCATCGCCTGGGCGGGGCTGGTYWKTGTTCGACGATCCGTCAGGTCAAGAATCCCATCGCCCGTGATANNNGGCCAACGCCTCGCCCTGCTGCAGGGTTTGGCGGAAAAAYMSYGCGGGGTTGTCGRGGGAGGCGAAGTGCATGACCCSMMCGCGCGATAACCCGACCGCGCWATCCGGACACGGGTACSACCCGGCCGGATGCCCCAGGGCKAGGGCGGAGCGCACGGACTCGTCCCACACGGCAACCTGAGGGGCCRGTCGATCCAACGGGAATGCCGCCCGGAGCTCCGGGCCCGGCACGCGTCCCTCCAGAACCTCCACCTTGGGCGGGGAACGGGCCCCGCCGCCGTCCTCCGGCCCGACGGCTTCCGGGTAGTCGTCCTCCTCGTACTGCAGCTCCTCKARGAWCAGCGGCGACGGCGCCACCCGCGAACCGCCGACCCGCCCCAMMRTAGCCCGCGCGTCGACGGGACCCAGGTATCCSMCCTGCCGGGCCTGCGGAGGACCGCGGGGAACCTCATCATCATCGTCCAGGCGACCGCGCACCGACTGGYTACGGGCCGCATCGGGCCCGGGGCGCTGCCGGGACGCTCGGCGATGGGATGTGGGCGGGGCTTCCGACGCGCGCCGTCGTCGGGCTCGCGGGCCTTCCCGTCGACGGCGCACGGGCGGCTCGTCGCCCGCCATCTCCTCCAGARCCTCKRGCTCGCTGTCGTCATCCCCGCGGMACACCGCACGCAGSYMCCCCRKGAACCCCACCCCATCGCCCGCTGGCTCGTCCGCCACGGGCGAGGCGCGGGGGCGGGTGGATGCGCGCCTCCTGCGCCCYGCGGGTTCGCGAGCCGACATGGTGGCGATAGACGCGGGTTATCGGATGTCCGCTACCCMMMAAAAAAGAAAAAGAAMMCACAGCGCGGATGGAGGCCGGGGTAGGTGCCGCCGGACCCCSTCGCGATGGGAATGGACGGGAGCGACGGGGCCGGCGCAAAAAAACGCAGTATCTCCCGCGAAGGCTACCCGCCGCCCCAGCCCCCGGCCAAATGCGGAAACGGTSCCGCGCTCTCGCCKTYMWWATCGGGCCGCCCTGCGACACAATCACCYGTCCGTGGTTTCGAATCTACACGACAGGCCCGCAGACGCGGCWSRMACACACGCCGGCAACCCAGACCCCAGCGAGTTGGTTGCGCGGTTCCGTCTCCTGGCTAGTTCTTTCCCCCACCACCAAMKAATCAGACGACAACCGCAGSTTTTGTRATGTMWGTGCTCGTGTTTATTGTGGATACGTCMCGGTGACGGGAGGGGAAAACCCAGACGGGGGATGCGGGTCCGGTCGCGCCCCCTRCCCACCGTACTCGTCAATTCCAAGGGCATCGGTAWWCATCTGCTCAAACTCGAAGCCGGCSATMTCCAGAGCGCCGTWGGGGGCGGAGTCGTGGGGGGTAHATCCCGGCCCCGGGGAATCCCCGTCCCCCAACATGTCCAGATCGAAATCGTCTAGCGCGTCGGCATGCGCCATCGCCACGTCCTCGCCGTCTAAGTGGASCTCGTCCCCCAGGCTGACATCGGCCGGGGGGGCCGTCGACAGTCTGCGCGTGTGTCCCGCGGSGAGGAAGGACAGGCGCGGAGCCGCCAGCCCCGCCKCTTCGGGGGCGTCGTWGTCCGGGAGATCGAGSAGGCCCTCGATGGTAKACCCGTMATWTKYTTTCGTACGCGCGCGGCTGTACGCSTGTTCCCGCATGACCGCCTCGGAGGGCGAGGTCGTGAAGCTGGAATDCGMGTCCAACTTCGCCCGAATCAANACCATNATGACGCCAGAGGCGCGGGCCTGGTTGCCATGCAGGGTGGGAGSGRTCGTCAACGGCGCCGCTGGCKCCKCCGYAGCCGCGCTGCGCACCAGCGGGAGGWYSAGGTGCTCGCGAATGWRGTWBMGCTCCCGCAGCCGGCGGGCCTCGATTGGCACTCCCCGGACGGTGAGCGCTCCGTTGACGAACATGAAGGGCTGGAACAGACCSGCCAACTGACGCCAGCTCTSCAGGTCGCAACAGAGGCAGTCAAACAGGTCGGGCCGCTTCATCTGCTCGGCDTACGCGGCCCATMCGATCTCGCGGGTCAAAAATAGATACAAATGCAAAAACAGAACACGCGCCAGACGAGCGGCCTCTCGGTRGTACCTGTCCGCGATCGTGGCGCGCAGCATTTCWBCCAGGTCGCGATCGCGTCCGCGCATGTGCGCCTGGCGGTGCAGCTGCCGGACGCTGGCGCGCAGGTACCGGTWCASGGCCGAGCAGAAGTTGRYCAACACGGTKCNATAGCTCTCCTCYCGCGCCCGTAGCTCGGCGTGGAAGAAMNNNNNNNTTCGNNGTMGWGCCCGAGGCCGTCGCGGGTGGCCGGAAGCGTCGGGAMGGCCACGTCGCCGTGGGCGCGAATGTCGATTTGGGCGCGTTCGGGGMCGWACGCGTCCYCCCATTCCACCACATCGCTGGGCAGCGTTGATAGGAAGTTACACTCCCGGTACAGGTCGGCGTTGGTCGGTAACGCCGAAAACAGATCGGARTDCCAGGTATCGAGCATGGTACATAGCGCGGGGCCCGCGCTAAAGCCCAMGTMGTCGAGGAGACGGAAGAMGAGGGCGGCGGGGGGGACGGGCATGGGCGGGGAGGGCATGAGCTGGGCCTGGCTCAGGCGCCCCGTTGCGTACAGCGGAGGGGCCGCCGGGGTGTTTTTCGGGAYYCCCGGCCGGGCGGGGGGGCGGTGGCGAAGCGCCGTCCGCGTCCATGTCGGCAAACAGCTCGTCGACCAAGMGGTCCATTGGGTGGGGTTGAAACGGGAAAGACGATATCGGGCAGGWGATGCGATCGTCCCCGCCCGCCCASAGARGGTGTGACGCCCGACGGCGCGGGAAGAGAAAAACCCCCAAACGCGTTAGAGGACCGGACGGACCTDRTGGGGGGAAGTGGGCAGCGGGAACCCCGTCCGTTCCCTAGGMATGWSWGCCCGTGGTCGCCACCCCGCATKNAANCAACCCGCACGGGCCGYYGCGTACCTCGTGACTTCCCSCCACATTGGCTCCTGTCACGTGAAGGCGAACCGAGGGCGGCTGTCCAACCCACCACCCCGCCACCCAGTCACGGTCCCCGTCGGATTGGGAAACGRAGGCACGCAACGCCAACACCGARCCGACCCCTGTTGGTGCTTTATTGTCTGGGTACGGAAGTTTTTCACTCGACGGGACGTCTGGGGCGAGAAGCGGNNNGGGCTGGGGCTCGAGGTCGCTCGGTGGGGCGCGACGCCGCAGAACGCCCTCGAGTCGCCGTGGCCGCGTCGACGTCCTGCACCACGTCYSACTTCACCAACTCGTTGGCGCGCTGAAGCAGGTTTTTGCCCTCGCAGACCGTCACGCGGATGGTGGTGATGCCAAGGAGTTCGYGGAGGTCTTCGTCTGTGCGCSGACGCGACATGTCCCAGAGCTGGACCGCCGCCATCCGGGYRTGCATGGCCGCCAGGCGCCCGACCGCGGCGCAGAAGACGSKCTTGTTAAAGCCGGCCACCCGGGGGGTCCCTGGCGCGTCGGGGTTTGGGGGGGGGSSGCTAACTCGCAGCTTTCTGGCCAGCCCCTGCGCGSGTGTCTTGGATCGGGTTGGCGCCGTCGACGCGGGGGCGTCTGGGAGTGCGGCGGATTCTGGTTGGGCCGATTTCCTGCCGCGSGWGGWCTCCGCCGCCGGGGCCGCGGGSGCCNNNNTCGCCACCCGCTGGGTTCGGSGGGCSSKGGGGGCGGTGGTGGGTGYGCGTCCGGCCCCTCCGGACCCAGCGGGTGGCGGAGGCGCCCGCGCAGGCCCCGGGCCGGACAARWCCGCCCCGGAAACGGGACGCCGCGTCCGGGGGGCSTCCGGGTGTTCGTCGTCTTCGGATGACGAGCCCCCGTAGAGGGCAWCTTCCGACTCGTCGTACTGGACGAAACGGACCTCGCSMCTCTGGCGCGAGCGTGKCAGCAGGGCGCCACGGCGGAGGGTGTCCGGCGGACTATCGGGACTCGCCATACCTGAAGACGGGSTGTAGTACAGATCGRAGWACTCATCGCGCGGAASCTYYCGCGGTTCCGACTTCACGGARCGGCGAGAGGTCATGGTTCCACGAACACGCTAGGGTCGGATGCGCGGACKGGTAGGCCTGGGTTCGRWCGGCGGGGGTGGTGCAGGTGTGGAGAGGTCGAGCGATAGRRGCGGCCCGGGAGAGAAGAGAGGGDCCGCAAAACCCACTGGGGATGCGTGAGTGSTGCGCTGTGGGCGGTGGGGGAGWGNCTTNTAGGAAGNNNATANAACCACAACCCATGGNTNKAACCAATCCCCAGGGGCCAAGAAACAGACACGCCCCAAACGGTCWCGGTTTCCGCGAGGAAGGCAARSTCCTGGGACACCCTCCACCCCCACCCCTCACCCCACACMGGGCGGATTCAGGCGTGCCCGGCAGCCAGTAGCCTCTGGCCGATCTGACAGACGRRNGCGATAATNCACGCCCATCGAGGCCATNCNNNNCCNNNGSGGCAGACATTTGGCCAGCGTNNNTCTCGCACCGCGCGCCSCCCATCCCATCGCGCCCGMCCTCCTCGCCGGGCGGCTCCCCGTGCGGGCCCGCGTCTCCCGCCGCYAWGGCGACGAGCAAGACAAACAWYCGGCCCGCCCGACAGAKCCKTCTGGGKGGGCCCATCGTCCCAAACAGGAAGATGAGTCAGTGGGGATCCGGGGCGATCCTTGTCCAGCCGGACAGCKTGGGTCGGGSGRCCGATGGCGACTGGCACACGGCCGTCGCTGATCSYGGGGGCGGAGTCGTGCWWCTGAACCTGGTCAACAGGCGCGCGGTGGCTTTTAGGCCGAAGGTCAGCGGGGACTCCGGATGGGCCGTCGGCCSCGTCTCTCTGGACCTGCGAATGGCTMTGCCGGCTGACTTTTGCGCGCWYATTCACGCCCCCGCGCTAGCCAGCCCCGGGCACCACGTAATRSTGGGTGYAATCGACTCGGGGTACCGCGGAACCGTTATGGCCGTGGTCGYMGCGCCNNNARCGTCGCGGGAAATTTCCCCCGGGACCCTGCGGGTCGACGTGACGTTCCTGGACATCCTGGCGACCCCSCYRSMCCTCACCGAGCCGATTTCCCTGCGGCAGTTCCCGCAACTGGCGCNCNNCNNTCCAACCGGGGCCGGGATACGCGCAGATCSKWGGCTGGANGGGGCGCTCGGNGCNCGSSSYSACCGGCGCGACGCCGAGGGCGGTMCCTCGTCTATGCCGGCGAGCTGACGCCGGTTCAGACGGAAGTCGGGGACGGCCMTCGAGAAGCCATCGCCTTCCTTCVWAAAYGCGAGGAGGATGCCGGTTTCGACATTGTCGTCCGTCGCCCGGTCACCGTCCCGGCRAWCGGCACCACGGTCGTGCAGCCATCCCTCCGCATGMTSCCCGCGGACGCCGGGCCCGCGGCCTGCTGKDBGTTGGGGCGGTCGTCGCTCAACGCCCGCGGCCTCCTGGTCGTTCCTACGCGCTGGCTCCCCGGGCACGTNTNTNCGTTTGTTGTTTACAACCTTNNGGGGGTTCCTGWGMYCCTCGAGGCCGGCGCCAAGGTCGCCCGGCTCCTGGTTGCGGGGGCGGACGCTCTTCCTTGGAWSCGCCCGGACAACTTTCTGTNGANCAAWGCGCTTCGAAACTGNCAGGNGTGTHSCGGACTCAACCGCCGAACCCAGGAACCCGCCGCTCCTGGTGTTTACGAACGAGTTTGACGCGGAGGCCSSCCCGAGCGAGCGCGGGACCGGGGGTTTTGGCTGAAACGGTATTTAACCCACAGCTTTGKGTTCGGTCCGGGCAATAACGGMSGTTTGTATCGCATCTTTCCTGTGTGTAGTTGTTTATGTTGGATGCCTGTGGGTCTATCACACCCGCCCCTCCATCCCACAAACACAAAACACACGGGTTGAATAAAAACACSMGHTTATTGACCCAAWSSACACGGAGCTGCTCGAGATGGGCCAGGGCGAGGTGCGGTTGGGGAGGCTGTAGGTCTGGGAACGGAMGCGCGGGGACACGATTCCGGTTTGGGGTCCGGGAGGGCGTCGCCGTTTTGGGCGGCAGGCGCCAGCGTAAMCTCCGGGGGCGGCGWGTGGGGGHGKCCCAAGGWGGGCGCCTCGGTCACCCCAATCCCCCCCGACCGGGTTCSSCCGGCAACCCCGAAGGCGGAGAGGCCAASGGCCCGTTCGGCGATGGCCACATCCTCCATGACCACGTCACTBHCGGCCATGCTCCGAATAGCCTGGGAGACGAGCACATCCGCGGWCTTGTCAGCCGCCCCCACGGAMACTTCCATCTGCAGGATGGTGGMCWTACACGWGTCCGCCAGGCGCCGCATCTTGTCCTGATGGGCCGCCACGGCCCCGTCGATCGTGGSGGCCTCGAGCCCGGGGTGGTGGCGCGCCAGTCGTTCKHCGTTCACCATGCAGGCGTGGTACGTGCGGGCCAAGGCGCGGGCCTTCACGAGGCGTCGGGTGTCGTCCAGGGACMCYTGGGCGTCATCGAGCGTGATGRGSGCGGGAAGTAGCGCGTTRACGACCGCCAGGGCCTCCTGCAGCCGCGGCTCCGCCTCCGAGGGCGGAACGGCCGCGCGGATCATCTCATATTGTYCCTCGGGGCGCGCTGSCCAGCCACATNNAGMCCCGAGAAGAGAAGCCATCGCGGGCGGGKACTGGCCCKTGGGCGCGCGGACGCAATGRGGCAGGAAGACGGAAGCCGCGGGGAGAGGCGGGCGGCCGGGAMWCCCGTGGAGGTGACCGCGCTYTATGCGACCGACGGGTGCGNNNNNRCCTCTTCGATCGCCCTCMTCANNNNTCTCTNCTGGGGGCCGAGCCGGKYGATACATTCAGCTACGACGCATACACGCACGATGGCCGTGCCGACGGGCCCACGGAGCAAGACAGGTTCGAAGAGAGTCGGACGCTCTACCAAGCGTCGGGCGGGCTAAATTKCGACTCCTTCCGAGTAACCTTTTGTTKMTTGGGGACGGAAGTGGGYGGGAAYCACCAGGCCCGCGGGCGAACCCGACCCAYCTTCGTCTGTCGCTTCGAGCGAGCGGACGACGTCGCCGCGCTGCAGGACGCCCTGGCGCACGGGNNNCNGCTRCAMSCGGACCACATCGCCGCCACCCTGGACGCGGAGGCCACGTTCGCGCTGCATGCGAACATGATCCTGGCTCTCACCGTGGCCATCAACAACGCCAGCMCCCGCACCGGACGCGACGCCGCCGCGGCGCAGYMKGATCAGGGCGCGTCCCTACGCTCGCTCGAGCGGCACRCGYCCCTGGGACAACGCGRMCNTACCACGCTMTRCGTYCATCCCGAGGTGCGCGTGCTTGCCGCGTACCGCARGGCGNNNYRYGGAAGCGCGCAGAGTCCSNTCTGGTTNNTNNNNMMATTCGGGCCGGACGAAAWMAGCCTGGTGCTCACCMCTCGGTNMGWCCTGCTTCAGGCCCAGCGYCTGGGGGGCGCGGGGGCCACSTACGACCTGCAGGCCATCAAGGACATCTGCGCCACCTACGCGATTCCCCACGCCCCCCGCYCCGACACCGTCAGCGCTGCGTCCCTGACCTCGTTTGCCGCCATCACGCGGTTCTGTTGCACGAGCCAGTACGCCCGCGGGGCCGCGGCGGCCGGGYTTCCGCTTTACGTGGAGCGCCGTATTGCGGCCGACGTCCGCGAGACCRGHGCGCTGGAGAAGTTCAYARCCCACGATCGCAGTTGCCTGCGCGTGTCCGACCGTGAATTCATTACSTYCATCTACCTGGCCCATTTTGAGTGTTTYAGCCCCCCGCGCCTGGCCACGCATCTTCGGGCCGTGACGACCCACGACCCCRYGSCCGCGGCCAGCACGAAGGTGCCCTCTCCCCTGGGCAGGGAGGCCGTGGAACAATTTTTTTGTCACGTGCGCGCCCAACTGAATATCGGAGAGTACGTCAAACAGTTCGGKACCCCCCGGGRRSGCGTCCTGGATGGCGATACGGCCAAGGCCTACCTGCGCGCTCGCACGTACGCGCCCGGGGCCCTGACGCCCGCCSCCGCGTATTGCGGGGCCGTGGACTCCGCCACCAAAATGATGGGGCRTTTGGCGGACGCCGAAAAGCTCSTGVTCCCCCGCGGGTGGCCCGCGTTTGCGCCCGCCAGTCCCGKGGCGGACACGGCGGGCGGCACGCCGCCCCCRYAGACCTGCGKAMTTGTCAAGCGCCTCCTGAGACTGGCCGCCACGGAACAGCAGGGCACCACACCCCCGGCGATCGCGGCGCTSRTSCRTAATGCGGCGGTGCAGACKCCCCTGCCCGTCTACCGGATWNCCCCCCACNKGMCAGGCATTTGCCGCGCTGGCCTGGGACGACTGGGCCCGCATAACGCGGGACGCTCGCCTGGCCGAAGCGGTCGKRTCCGCCGAAGCGGCGGCGCACCCCGACCACGGCGCGCTGGGCAGGCRGCTCACGGATCGCATCCGCGCCCAGGGCCCCGTGATGCCCSCNGGCGGCCTGGATGCCGGGGGGCAGATGTACGTGAATCGCAACGAGATMKTCAACGGCGCGCTGGCAATCACAAACATCATCCTSGATCTCGACATCGCCCTGAAGGASSNCGTCSCCTTTCGCCGGCTCCACGAGGCCCTGGGCCACTTTAGGCGCSGGGCTCTGGCTGCGGTTCAGCTCCTGTTTCCCGCGGCCCGCGTGGACSYCGACGCATATYCCTGTTATTTTTTCAAAAGCGCATGTCGGCCCGGCCCGGCGTCCGTGGGTTCCGGCAGCGGACTCGGCAACGACGACGACGGGGACTGGTTTCCCTGCTACGACGACGCCGGTGATGAGGASWGGGCGGAGGACCCGGGCGCCATGGACACAYCCCMCGATCCCCCGGACGACGAGGTTGCCTACTTTGACCTAKGCCACGAAGTCGGAGACACGGCGGAACCTCGCGAAACGGATTCGCCCGTGTGTTCCTGMMCCGACAAGATCGGAAGTCGGGYSKGCCTGCCCGTCCCCGCCCCGTACGTCGTCCACGGTNCNNNNANNNNGCGGGNGGTGGCACRGGTCATCCAGCAGGCGGTGCTGTTGGACCGAGATTTTGTGGAGGCCATCGGGAGCTASCGCAAAAACTTCCTGTTGATCGADACGNNACAATACGCCCACGGCCAGCGTGTGCGCTTGCCGYMKTTTGCCAAAATCGSCCCCGACGGGCCTGCGTGCGGAAGGCTGCTGCCAGTGTKYGNGANSSCCCCCGCCTGCAAAGACGKWCCGGCGTTTGTCGCCGCGCACGCCGACCCGCGGCGCTTCCATTTTCACGCCCCGCCCTCCTATCTCGCTTCYCCCCGGGAGATCCGYGTCCTGCACAGCCTGGGTGGGGACTATGTGAGCTKCTTTGAAAGGAAGGCGTCCCGCAACGCGCTGGAACACTTTGGGCGASGCGAGACCCTGACGGAGGTCCTGGGTCGGNNNCKKACAGCCGGATGCGGGRGGNRMCGTCGAGGGGTTCGCATCGGAACTGCWGGGGCSGATCGTCGCGTGCATCGAAACYCACTTTCCCGAACACGCCGGCGAACAGCASVSCGTATCCGTCCGGCGGGCCGTCAGTCATGGCGACTGGGTCCTCCTACAGCTAGTCCCCGTTCGCGGCASCCTGCRACAAAGCCTGTCGTGTCTGCGCTTYAWGCMCGGCCGGGCGAGTCGCGCCACGGCGCGGACATTCGTCGCGCTGAGCGTCGGGGCCAACHACCGCCTGTGCGTGTCCTTGTSTCCGCCGTGCTTTGCCGCCAGATSCGACAGCAACCGCCTGCACACGCTGKTTMCCATTGACGCCGGCACGCCATGCTCGCCGTCCGTTCCCTGCAGCACCTCWCCACCGTCGTCTTGATAACGGCGWACGGCCTCGTGCTCGTGYKGTACTCCGTCTTCGGTGCCAGTCCGCTGCACCGMTGTATNNGCNNYACGCCCCACCGGCACCAWCAACGACACCGCCYACGTKKGGATGAAAATGAACCTGACAMACTTGTTTCTGGGGGCCCCGACGCACCCCCSCAACGGGGGCKCGCGCAACCACGCCCATATCTGCTACGCCAATCTTATCGCGGGWAGGGKCGTGCCCTTCCAGGTCCCACCCGACGCCATGAATCGTCGTMTCATGAACGTCCACGAGGCAGTTNACTGTCTGGAGACCNNANGGNNCAKTGTGGTGCGTCTGGTGGTCGGGGGGTGGTTCCCGTTGCTGGCGTTCGTCGCCCTCCACCAACGCCGATGTAWGTTTGGCGTCGTGAGTCCCGCCCACAAGATGGAAGCCCCGGCCACCTACCTCTGGAACKHCGCAGGCCGCATCGTATCGAGCGTGTTCCTGCAGTACCCSBMCGCATGAATTACCCGCCTGCTCTGCGAGCTGTCGGTCCAGCGGCAAAACCTGGTTCAKYTGTTTGAGACGGAASCGGTCACCTTCTKGTACCACCGCCCCGCCATCGGGGTCATCGTMKGCTGCGAGTTGATGCTAWCCGGTGTGGCCGTGGGTCTCATCGTCGGCACCGCKYTCATATCCCGTGGGGCATGTGCGATCACATACCCCSWGTTKCTGACCATCACCACCTGGTGTTTBGTCTCCACCATCGGCCTGACNNNNNNGNNNNTTCTGCGGCGGGGCCCGGCCCCCAMGMRCGCAGACAAGGCCGCCGCCCCGGGGCGATCCAMSGGGCTGTCGGGCGTCTGCGGGCGCTGTTGWKCCATCATCCTCTCGGGCATCGCAGTGCGAKTGTNNNWYATCGCCGTGGTGGCCGGGGTGGTGCTCGTGGCGCTTCACTACGAGCAGGAGATCGGAAGGCGCCTGTTTGATGTAWSCCATCACATCCAGGCCGGCGTMACCCGGAACGRGMTWTGCAAATTGGAAACTGTCCTGTCTTGGGGCCCACCCACCCGACGCGTCATATGCAAATGAAAATCGGAAGCCCGAGGCCACGTGTAGCCTGGATCCCAACGACCCCGCCMAWGGGTCGCAATTGGCCGTCCCGTTACCAAGACCAACCCAGCCAGCGTATCCACCCCCGCCCGGGTCCCCGCGGAAGCGGAACGGTKWATGTGATATGCTAATTAAATACATGMSACGTACTTATGGTGTCTGATTGGTCCTTGTCTGTGCTGGAGGTGGGGCGSGGGCCCCGCCCGGGGGGCGGAACGAGGAGGGGTTTGGGAGAGCCGGCCCCGGCACCACGGSKWTRAGGRYWTCCACCACCCGGCCGGTGGTGGTGTGCAGCCGTGTTCCMACCACGGTCACGCTTCGGTGCCTCHCCCCGATTCGGGCCCGGTCGCTCGCTACCGGTGCGCCACCACCAGAGSSCWSNNCCGAYACCCCAGCCCCGACGGCAGCCGACAGCCCGGTCATGGCRACTGACATTGATATGYDMRKYGACCTCGGCCTGGACCTCTCCGACWCCGATCTGGACGAGWACCCCCCCGAGCCGGCGGAGAGCCGCCGCGACGACCTGGAATCGGAAGGCAGCGGGGRGTGTTCCTCGTCGGACGAGGACATGGAAGANWCCCACGGAGAGGAMGGACCGGAGCCGATACTCGACGCCGCTCGCCCGGCGGTCCGCCCGTCTCGTCCAGAAGACCCCGGCGTACCCAGCACCCAGACGCCTCGTCCGACGGAGCGGCAGGGCCCSCGCGATCCTCAACCAGCGCGGCGTAGTGTGTGGTCGCGCCTCGGGGCCCGGCGACCGTCTTGCTMCCCCGAGCAGCACGSSKGCAAGGTGGCCCGCCTCCAACCCCCACCGACCAAMGCCCAGCCTGCCCGCGGCGGACGCCGTGGGCGTCGCAGGGGTCGGGGTCGCGGTGGTCCYGGGGCCGCCGATGGTTTGTCGGRCCCCCGCCGGCGTGCCCCCAGAACCAATCGSAACCCTGNNGGACCCCGCCCCGGGGCGGGGTGGACGGACGGCCCCGGCGCCCCCCATGGCGAGGCGTGGCGCGGAAGTGAGCAGCCCGACCCACCCGGAGGCCCGCGGACACGGGGCGTGCGCCAAGCACCCCGGKACCTGATGACGCTGGCGATYGCCCCCCCGCCCGCGGASCCCCGCGCCCCGGCCCTGGAGNNNRMGGCGCCCGCCGCCGACACCATCGACGCCACCACGCGGTTGGYCCTGCCCTCCATCTCCGAGCGCGCGGCGGTCGACCGCATCAGCGAGAGCTTTGGCCGCAGCGCACAGGTCATGCACGANNNNNNGANCAGCCGTTTCCCGCCGCGACTNNNNNNCCGGTGTTGGCGGNCNNNGNNNNNNCCYTYGACGCCGAGACCAGACGGAAGTCCTGGGARCCCTTGGTCGCCCACGGCCCGAGCCTCTATCGCACTTTTGCCGGCAATCCTCGGGCCGCATCGACCGCCAAGGCCATGCGCGACTGCGTGCTGCGCCAMGWRAATTTCATCGAGGCGCTGGCCTCCGCCGACGAGACGCTGGCGTGGTGCMAGATGTGCATCCACCACAACCTGCCGCTGCGCCCCCMGSACCCCANNNNCGGGACGGCCGCGGCTGTGCTGGNNMACCTCGCCACGCGCCTGCGGCCCTTTCTCCAGWGCTACCTGAAGGCGCGAGGCCTGTGCGGCCTGGACGMACKGTGTTCGCGGCGGCGTCTGGCGGACATTRMGGACATTGCATCCTTCGTGTTTGTCATTCTGGCCAGGCTCGCCAACCGCGTCGAGCGTGGMGTCGCGGAGATCGAARACGCGACSSTWGKTGTCGGGGTCGGAGAGAAGATGCATTTCTACCWCCCCGGGGCCTGCATGGCGGGCCTGATCGAAATCRAGGCCACGCACCGCCAGGAGTGTTCGAGTCGTGYMTGCGAGTTGACGGCCAGTCATATCGTCGYCCCSCCGTACGTGCACGGCAAATATTTTTATTGCAATTCCCTGTTTTAGGTACAATAAAAACAAAACATTTCAAACAAATYDCCCCACGTGTTGTCSTTCTTTGCTCATGGCCGGCGGGGCGKGGRTCACGGCAGATGGAGGGGGTGGGCCCGGCGTACGGCCTGGGTGGGCGGAGGGAACTAACCCAACGTATAAATCCGTCCCCGCTCCAAGGCCGCGSKCANNSNGCCCNNNNGAGCTTCCCGCCCGGGCGCATCGGCCCGAKTRCACTATGACAGCGACCWCSCTCACCAACCTGTTCTNACGGGCCCCGGACNCNNCCCACGTGGCCCCCCCTTACTGCCTCAACGCCACCTGGCAGGCCGAAWCGGCCATGCACACCAGCAAAACGGAWTCCGCTTGCGTGGCCGTGCGGAGYWMCCTGGTCCGCGCCTCCKGYSAGACCAGCGGCACAATCCACTCCTTTTTCTTTGCGGCCTACAAGGACACCCACCACACCCCTSCGCTGATTACCGAGCTCCGCAACTTTGCGGACCTGGTTAACCACCCGCCGGTCCTACGCGAACTGGAGGATAAGCGCGGGGGGCGGCTGCGGTGTGATCGGCCGTTTAGCGTCGGGACGATTAASSATGTCTCTGGGTCCGGCGCGTCCTCGGCGGGRGAGKACACGATAAACGGGATCGTGTACCACTGCCACTGTCRGNTTCCGTTCTCAAAAWCATGCTGGATGGGGGCCTCCGCGGCCCTACAGCACCTGCGCKCCATCAGCTCCAGCGRCATGGCCGCCCGCGCGGCAGAGCATCGACGCGTCAAGATTAAAATTAACCAGWRATTTCCAACCCCCATGAATGTGCGYRRCCCCCCCCAAAAAAATAAAGAGMMNTAACCCAAATTAACCAGGCGTGGTGTGAGTTTGTGGACCCAAAGCCCTGTCCGACAACGCGACAGGCCCGCGGGRWCCTTGAGACTTTTATTTATTMACTCACAGGGGCGCTTACCGCCACAGGAATACCAGAATAATGCGCACCACAATCGCGACCACCCCAAATACAGCATGGCGCCCCACCACGCCACAACAGCCCTGTCGCCGGTATGGGGCATGATCAGACGAGCCGCGAGCCGCGCGTTGGGCCCTGTACAGCTCGCGCGAATTGCGCCTGRKAGGCCGCCACGCGCCCGAGTTTTGCGTTCGTCGCTGGTCGTCGGGCACCAVMGCCCCGGACGGCTGTTCGGTCGAACGAACGGCCMCGACAATGGCATAGGTTGGGGGGTGGTNNNNTCGCCTCGGCGTACGTCGSGRNGCCCGACAAGAGGTYNBMDSTGATGTCGGGTGGKGCCACAAGCCTGGTTTCCGGAASRAACAGGGGGGTTGCCAATAACCCGCCMGRRCCNRARCKCCGGCGCTGCGCACGTCGTTCGGCGCGGCGCCGGGCGCGCCGAGCGGCTCGCTGGGCGGCTTGGCGTGAGCGGCCCCGCTCCGACGCCTCGCCCTCTCCGGAGGAGGTTGGCGGAATTGGCACGGACGACAGGGGCCCGCAGAAAACGGTGGAGGTGGGTCCGTGGGGGTGTCCAGATCAAKAACGACAAACGGCCCCTCGTTCCTACCAGACAAGYTATCGTAGGGGGGCGGGGGATCAGCAAACGCGTTCCCCGCGCTCCATRKACCCGCGTCGGGTTGCGCCGCCTCCGAAGCCATGGATGCGCCCCAAWGCCRCGACTCCCGCGCGCTAGGTCCTTGGGGTAAGGGAAAARGCCCCAVMTACAATCCAAGCCAGCCAAGCYAMTGGGCCACGCCTTCGGGGATCGSRCYGGCACCCCGGCGGATTTTGWTGGGSTGGTACGCGTCGCCCAACCGAGGGCCGCGTCCACGGGATACGCCTTTTATAACCCCGGGGTTCCCAACGATCAAGGCCAATCTAACTGGCTCCCCTCTMCCKCMTCTCCCCCTCTCCCCTCCTCTCCCCCTCTCTCCCTCTCTCCCTYTCGTCTCTCCCCCCCTCTCCCCTCTCCCCCTCTCCCCCCCTCTCCCCTCTCCCCTCTCCCCTCTCCCCTCTCCCCTCCCCNNCTCNCCCNCNNTCCCCTCTCCCCTCTCCCCTCTCCCCTCTCCCCTCTCCCCTCTCCCCTCTCCCCTCTCCCCTCTCCYCTCTCCTCCCCTCTCCCCTCTCCCCCCTCTCCCCYCTSCCCCCCTCTCCCCCCCNCYHCCCTCTCCCCTGCTCTTTCNCSGTGACACCCGACGCTGGGGGGTGTGGCTGCCGGGAGGGGCCGCGGATGGGYRGGCCTACTCGGTCTCCCGCCCCCGCCCCGCCCCACCGGCTYGCCTCCCCGTCGATCCSCTGCTGATSCCAACCSGTGCTCGTGGTGCGGGTTGGGTGGGGGGGAGTGTGGGTGGGGGKGCGCKGRRGGTGTCGGTGGTGGTGGTGGTGGTGGTGGTAGTRGKGATGGTGGTGATGGKGGNGGCGCTGGTTGGNNNNAAAAGGGAGGGNCGGGGGCCGGCAGACCGACGGCGACAACGCTCCCAGGCGGCCGGGTCGCGGCTSTYMSGAGCGGCCCGGCCCGCGCTCCSCCCCCCCCCCCCCCCGGGCCSTGTCCTTGCTTTCCYTCCGTCTCCCCCCCCCTCCTCCTCCTCCTCSTTTTTCCAAACCCCGCCCACCCGGCCCGGCCCGGCCCGGCCACCGCCGCCCACCCACCCACCSCGGGAGACCCAGCCCCGGTCCCCCGTTCCCCGGGGGCCSTTATCTCCAGCGCCCCGTCCGGCGCGCCGCCCCCSGMCGCTMMACCCCATCCCGCCCCCGGGACCCCACATCTAAGCCCCCAGCCACACGCACGAACMGACACGCAGAACGGCTGTGTTTATTTAAACAAACCGATGTCGGAATAAACAAACACAAACACCCGCGACGGGGGGACGGAGGGAGGGGGGTGACGGGGGACGGAAACAGACACAAAAAACAACCACAAAAAAAACAGMMACCCCCGACACCCCCCACCCCMTKCTCCTCGCCTTTTCCCACCCACCCCACGCCCCCACTGAGCCCGGTCGATCGACGAGCACCCCCGCCCACGCCCCCGCCCCTGCCCCGGCGACCCCCGGCCCGCACGATCCCGACAACAATAACAACAMCAACGGAAAKCGGCGGGGTGTTGGGGGAGGCGAGGCACAACCSAGGGGRWCGGGGGATGGAAKMACGGGAAGTGGAAGTCCTGATACCSRYCCGCAACCCCCCTGCCTTCCACCCTCCGGYCCCCCGCGAGTCCACCCGCCGGCCGGCCRCCGAGACCGAACACGGCGGCCGCCGCAGCCGCCGCAGCCGCCGCCGACACCGCMGAGCCGGCGCGCGCAMMSMCAAGCGGCAGAGRCAGAMAGGCCNNGAGTCATTNNNNNTGTGGCCGCGGGCCAGCAGACGGMCCGCGACACCCCCCCCCGCCCGTGTGGGTATCCRRTCCCCCGCCCCGCGCCGGTYCMKYAAGGGCGCGCGTGCCCGCGAGATAKSRGTCCGTWAAGTGCTCTGCAGACAGGGGCACCGCGCCCGGAAATCCAKTAGGCCGCAGACGAGGAAAATAAAATTACAKCACCKACCGACGTGGTGCTGTGGCSTGTTTTTGCTGCGTCATCTGAGCCTTYAKAAAMGCGGGGGCGCGGCCGTGCCGATCGCGGGTGGTGCGAAAGACTTTCCGGGCGCGTCCGGGTGCCGCGGCTCTCCGGGCCCSCCTGCAGCCGGGGCGGCCAARGGGCGTCGGCGACATCSTCCSCCBRMGCGCCGGCCGGCCGCTGGTCTGTTTTTTGTTTTYYYNGTTTYGGGGGTGGGGGGTTANGGTTTCTGTTTTTTAATTCCGTCTGGGGTGTTTTTCSTTCCGTCGCCGGGATGTTTCGTTCGTTCGGCYCCTBRCGGGGCGAAGGCCGCGTMCGGCCCGGGACGAGGGSSCCCCGACCGCGGCGGTCCGGKCMCCGTCCGGGCCCGCTCGCCGGCACGCGMCGCGAAAAAGGCCNGCCGGAGGCTTTTCCGGGTTCCCGGCCCGGGGCCTGAGATGAAGACTCGGGGNNACCGCCAACGGCCGRCCCCCGTGGCGGCCCGGCCCGGGGCCCCGGCGGACCCATCTTGCCCCGGCCCGGGGMCCCAMAACGGCCCGGCGCATGCGCTGTGGTTTTTTTTTTCTYNNTTTNTTTTGTCGGGCTCCGTCGCCTTTCCTGTTCTCGCTTCTCCNCCCCNNSTTCTTCACCCCCANYNCCYTCCTCCCTCCCTTCCTCCCYCNNTCNCNNTCGTCAAGGGCGCCNCNGTNNNNNTCRAAGACGCCGCGGTTCCASGWNNNCCTGCTTCTCCCCAATAGAGGAGGAGGACCCAAACGACAGGGGGCGCCCCAGACGCKCAGGTCGGCCACGCCACTCGCGGGTGGGCTCGTGTTGCAGCACACCAGCCCGTTCTTTTCCMCCCCCCTCCCACCCTTMSTCAGACTCTGTTAGTNACCCGBCCGACCACCAACTGCCCRCTTATCTAAGGGCCGGCTGGAAGACCGCCNGGGGGTCGGCCGGTGTCGCTGTAACCCCCCACGCCAACGAGCAAGGTACTCCAAGAAGGCAKAYGTCCCACCCCGCCTGTGKTTTTGTGCCTGGCTCTCTATGCTTGRTCAYTACTGCCTGGGGGGGGGTGCGGGGGAGGGGGGGTGTGGAAGGAAATGCACGGCGCGTGTGTACCCCCSCCTAAGCAGATTCCTAAAGCGAGGACGTGGAGGAGTGGCGGGTGCCGGGGGACGGGGBYGATCTCTGGCACGCGGGGGTGGGAAGGGTCGGGGGAGGGGGGGAKSSAGTACCGGCCCACCTGGCCGACGCGGGTGCGCGTGSYKMTGCACACCAMCCCCACGTCCCCCGGCGGCSKCTADGAAGCACCGCCCCCCCTCCTTCGTCCCACCGAGCATGCCTGGGTGTGGGTTGGTAACCAACACGCACATCCCYTCGTCTCCTGTGATTCTCTGGCTGCACCGCATTCTTGTTTTCTAATKATGTTCCTGTTTCTGTCTCCCCCCCCCCCCACCCCCTCCGCCCCACCCCCCAACACCMACGTCTGTGGTGTGATCGACCCYCTHTTGGGCGCCCCGTCCCGCCCCGCCACCCCYCCCGYCVWTTCACTCCCMACCCCCCCCGCCCTTGSTGGCGGCCAGAGGCCAGGTCAGTCCGGGCGGGCAGGCGCTCGCGGAAACTCGCCACCCACACCCAACCCACTGTGGTTCTGGCTCCATGCCAGGTGCRGGATGCTTTCGGGGATCGGTGGTCAGGCAGCCCGGGCCGCGGCTCWSAAGKTCGCACYCCAGCCTGCCCAACATGGCAMAACCACTCCCMCACGCACCCCCACTCCCACGCNCCSSCACTCCCTCCACTCCCACGCACCCCCACTCCCACTGTGATCCACTCCACCCCCACTCCCCCCCCACYMCCKSGCACCCCCGCGATACATCCAACACAGACAGGGAAAAGATACAAAAGTRAACCYTTATTTCCCAACAGACAGCAAAAATCCYCTGAGTTTTTTTTTATTWKGGCCAACACAAAAGACCCGCTGGTGTGTGGTGSCCGTGTCTTTCACTTTCCACCTCCCCGACWCGGATTGGCTGGTGTAGTGGGCGCGGCCAGAGWSCACCCAGCGCCCGAHCMCCCCTCCCCACAAACACGGGGGGCGTCATTTATTGTTTTCCCTSGTCCCGGGTCGACGCCSCCTGCTCCCCGGACCACGGGTGCCGTKACCGCAGGCTGCGGAAGTCCAGGGCGCCMACKMGGGTGCCCTGGTCGAACAGCATGTYGYSCACGNAGGTCATCCAGAGGCTGTTCCACTCCGACGCGGGGGCCGACGGGTACTCGGGGGGCGTCACGTGGTCGCCCGCGGTCTCGGGGAGCAGGGTGCGGCGGCTCCAGCCGGGGACCGCGGCCCGCAGCCGGGTCGCCWYGTTTCCCGTCTGGTCCACCAGGACCACGCGCTCCCCGATGTTYTCCGTCTCCATGTCCAGGATGGGCAGCACGTSCCCCGTGATCGTCTTGTAGACGTAAGGCGACAGGGCGAGGTYGWTMGRCACCCCCGAGATGGGCAGGTAGCGCGTGAGGCCGCCCGCGGGGACGGCCCCGGAAGTCTCCGCGTGGCKCGTCTTCCGGGCACACTTCCTCGGCCCCCGCGGCCCAGAAGCAGCGCGGGGGCCGAGGNNGNCTTCCTCTTGTCTCCCTCCCAGGGCACCGACGGCCCCGCCCGAGGAGGCGGAAGCGGAGGAGGACGCGGCCCCGGCGGCGGAAGAGGCGGCCCCCGCGGGAGTCGGGGCCGAGGAGGAAGAGGCAGAGGAGGAAGAGGCGGAGGCCGCCGAGGACGTCARRGKCGTCMCGGGCCCACCCTGGCCGCGCCCCCCMSGCCCTGAGTCGGAGGSSGGGTGCGTCGCCGCCCTCTWSGCCCCTGCCGGCGCGAGGGRGRGACGCGTGGACTGGGGGRAGGGRGGACCCTGGCCCGACCCGCGCCTCTTCCTCGGACGCACCGCCGCCTCCTGCTCGACAGAGACGGAGGAGGGGAGCGGGGCGGCGCCGGAGGGGGCGGCGCCGCGGGMGGGCCCGTGCCCASCCTCCACGCCCGGCMYCCCCGAGCCGCGCGCCACCGTCGCACGCGCCCGGCACAGACTCTGTYNYTGGWWCGCGGCCTGAGCCAGGGACGAGTGCGACNRBSGCACACGGCGCGCGTCCGCGGGGCGGGCGGCCGGCTCCGCCCCGGGGGCCGGGGCGCGGGGGCCGGGCCCCGGAGGCGGCGCTCGCACGCACGGGGCCACGGCCGCGCGGGGGCGCGCGGGTCCCGACGCGGCCGAGGACGCGSGGGGCCCGGGGCGGGGGGCGGAGCCTGGCATGGGCGCCGCGGGGGGCCTGTKGGGAGAGGCCGGGGGGGAGTCGCTGATCACTATGGGGTCTCTGTTGTTTGCAAGGTGGGCGGGTCTGTTGATCGRGGGGCCCGTCCGGCCCCTCGGCCGCCCCGCCTCCGCTTCAACAACCCCAACCCCAACCCCAACCCCCSSTGNGGGGCCAGACGCYCCCCGCGGCGCCGCGGCTCGCGACTGGCGGGMGCCGCCGCCACCGCCGCTGCTGTTGGTGGTGGTGGWRGTGTTRSTGCTGCCGTGTGGSCCGATGGGCGCCGAGGGGGGCGCTGTCCGAGCCGCGGCCGGCTGGGGGGCTGCGTGAGACGCCCCGCCCGTCACGGGGGGCGCGGCGGCGCCKSTGCGGGGGGGGGCGCGGGGCGTCCGGCGGGGGGCGGGCGGTACGTWGTCTGCTGCAAGAGACAANRKSGGGCGCGATCAGGTTRMGCCCCCTCCCCGGCCCGCCCTTTCCTCGCCCCCCCGCCCGCCTHTTCCTCCCTCCCCCCTCCTCCTCCTCCTCCYCCWSSGTCCTCGCCGCCCCCCGCCTCACCGTCGTCCAGGTCGTCGTCATCCTCGTCCGTGGTGGGCTCAGGGTGGGTGGGCGACAGGGCSMTCACCGTGTGCNCCCCCAGGGTCAGGTMSCGCGGGGCGAACCGCTGATTGCCCGTCCAGATAAMGCCCCCGGCCGTGCCCGCCCCGACGGCCTCCTCGGCCTCCMTGCGGGTCTGGGGGYCGTTCACGATCGGGACGGTGCTGAACGACCCGCTGGGCGTGACGCCCACTATCAGGTMCACCAGCTTGGCGTTGCACAGCGGGCAGGTGTTGCGCAATKRCANCMAGGTTTTCATGCACKGGATGCAGAAGCGGTGCWTGCASGGGWMKGTGTCGCAGCGCAGGTGGGGCSCGATCTCATCCGTTNNCACGGCGCACACGTCGCCCTCGTCGCTSYMCCCGTCCTCTCGAGGGGCGGCGCCCCCGCAACTGCCGGGGKCTTCCTCGCGGGGGNCACTCCCCCCCGAGACCGCCCCCCCATCCACGCCCTGCGGCCCCAGCAGCCCCGTCTCGAACAGTTCCGTGTCCGTGCTGTCCGCCTCGGAGGCGGAGTCGTCGTCATGGTGGTCGGCGTCCCSSCGCCCCCYCCCTTCGGTCTCCGCCTCAGAGTCGCTGCTGTCCGGCAGGTCTCGGTCGCAGGGAAACACCCAGACATCCGGGGCGGGCTAAGGGGAAAAAAGGGGRGGCGGGGATNTCGMYCGTCAATCAGCGCCCACGAGTTCCCCGTCTCCCCCCCCCCGCCTCACAAAGTCCTGCVTCGCTGCTGGCCTCGGAAGAGGGGGGAGMAAGGGKACTACAACCAAAGGTGGTCTGGGTCCGTCCTTTGGATCCCGACCCCTCTTCTTCCCTCTTCTCCCGCCSTTGTGACGCACCGGAGTCGCGWTCGCCACGGCGTCCCYCAAAYCCGGCGGGCGGCTCCTCCCCACCCCCTAGATGCGTRTGAGTATGTGCGCCCTGCGCMTGAGTCAGTGGGGACGCATCCCCCTAMCRCGGCGACCCCGGTCCCTGTGTGTTTGTTGTGGGGVCGTGTCTCTGTGTRTCTGTCAGGGGGTCCCACGGCGACCCCGGGCCCTGCGTCTGAGTCMARGGGGCCATGTGTATGTGTTGGGGRNATCTGTATATATAAAGTCAGTCGGCCACATGGCGACCCCCAACAGGGCGACCCCGGTCCMTGSTCTGGTCAGGGGGTTCCGCGCCCCCTGGCAAGGCGCCCCCGGTGTCTGGATATATAGTGTCACGGGGTTCCACGCCCSCBKASATCGCGCCCCAACATGGCGCCCGGCTCCCGTRYKTGAGCGGGTYCCCCAACATGGCGCCCCCCAATATGGCGCCCCAGACATGGCGCCCGGCCCCTCMSCTCGCGTTGGSGGCGGCGCTCAGGCCGGCGGGTACTCGCYCCGGGGCGGGGCKSCATGGSGGTCGTATGCGGCTGGAGGGTCGCGGACGGAGSSTCCCTGGGGGTCGAAAAATAGGCGGGGCTTCTGTGGTGATGCGGAGASGCGGCGGCCCGAGTCTGCCTGGCTGCTGCGTCTCGCTCSGMGNNNNGACCAGACGGTCGGRMNAGGNCTCCCACGCCTTTCCCCWYSCNNAAGGGGCGGCAGTGACGATTCCCCCAATGGCCGCGCGTCCCAGGKRVRCCAGGCCCACCGCGGGGCGGCCCCGTCCCCGGKGACCAACCCGGCGCCCCCAAAGAATATCATTAGCRHGCACGGCCCGGCCYCCGATTTGGGGGAHCAACCCGGTGTCCCCCAAAGAACCCCATCAAAADGCCCCTCCCGCCGACGCAACGGCGGCTTGGCCTGCGTCGGCGCCCCGGGGCTTCCCGCCTTCCCGAAGMMWCTCATTACCATACCCGGAACCCCNGNNNNGCGGGTTCATTGAGCGACCCGCGGGCGCTTGCGCGAGGGGCCGBRWGTTCCGCCAAAAAAGCAATTAGNNNNNNNCGGAACCCCAGGGGAGTRKWTRCGCGCGGCGCGGGAGGCGGGGMAYACCGGGGCTGCCCATYGCCGGCCGCGGGAATTGCCGGAAGCGGGAAGGGCGGCCGGGGCCGCCCRTTAATGAKTTTCTAATTACCAWDCCGGGAAGCGGAACAARACCTCTTGCAAGTTTTTAATTACNATACCGGGAAGTGGGCGGCCCGGCCCACTGGGCGGGAGTTACCGCCCAGTGGGCCGGGCCCCGACGACTCGGCGGACGCTGGTTGGCCGGSCCCCGCCGCGCTGGCGGCCGCCGATTGGCCAGTSNCNNNCAGAGGGCGGGCCCGCCTCGGGGGCGGGCCGGCTCNCNGCNNNNCATGCGCGGCTCCTGCCTTCGTCTCTCCGGASAGCGGCTTGGTGCGGAGCTCSNGGNNGCTCNGCGGAAGACCCAGGCCGCCTCGGGTGYAATGTSMGRCCGAGTTCGCCGGGCCGGCTCCGCGGGCCAGGGCSCGGGCACGGGCCTCGGGCCCSAGGCACGGCCCGATGACCGCCTCGGCCTCCGCCACCCGGCGCCGGAACCGAGCCCGGTCGGCCCGCTCGCGGGCCCWSSAGCCGCGGCGCGCCAGGCGGGCGGCCGAGGCCCAGWCCACCAGGTGGCGCACCCGGACGTGGGGCGAGAAGCGCACCCGCGCGGGGGTCGCGGGGGTCGCGGGGGTCGCGGGGGTCGCGGGGGTCGCGGGGGTCGCGGGGGTCGCGGGGGTCGCGGGGGGCTCCGGCGSCCCCTCCCCGCCCGCGCGTCGCAGGCGCAGGCGCGCCAGGTGCTCTGCGGTGACGCGCAGGCGGAGGGCGAGGCGCGGCGGAAGGCGGMAGGGGCSWSANGGGGGGTGGGAGGGGTTAGCCCCGCCMCCCGGGCCCGCGCCGGGCGGTGGGGACCGGGGGCGGGSGGCGGCGGCGGTGGSGKKGGCVWCTGGCGCCGGCTCGGGCGGGGGGCTGTCCGGCCAGTCGTCGTCGTCGTCGTCGTCGGACGCGGACTCGGGNNNNGNNKSYMCTGGCGCAGCAGCAGCGAACAAGAAGGCGKGGNCNNNNTGGCSGGGGGCGGCGGCGGGGCGGCCGCGGGCGCGCTCCTGACMACNNNNNCCGAGTTGGGCGTSGAGGNNGTGCGGTTKSGACCGCGCCCGTGGGCCCGGGCGGCCGGGGGCGGCGGGGGCSGCGATGGCGGCGGCGGCGGGCYMTSGNGNNNGNGAGNNNGCCGGGGTGGTAGRGKTTGACAGGCAAGCATGTGCGYGCAGAGGCGAGTAGTGCCDSCYTSTCTRAMTCGATKGTCTCGGCCGCGGGGGGCCCSGGCTGCCCGCCGCCGCGCTTKSMRGGGCCGCGCGCGACCCGCAAGGGGTGTGTTTCGTGANNNNTTCCGTTTTKCGGGTCTGGCCGCTGCTGTGCCGCTCCTCCCCCGCTCCTCCCCTCCACGCTYYKSCCCCGCTCCTCCCCCGCTSCKCCCCCGCTCCTCCCCGTCTGTGGGTGGGGCCACCCGCTCCYYYCCGTCTGTGGGTGGGSMGCCTYCCCCGCTGCTCCCCAGCTGTGGGTGYGGCTCCTCCCCCGTGCTTCCGTCTGTGGGTGDGTCCKTCCCCGCTGCTCCCCGTCTGTGGGTGTGGACTCACCGCTCCTYTCCGTCTGTGGGTGKGGYTCCTCCCCCGCTCCCGCGGCCCCGCCCCCCACGCCCGCCGCGCGCGCGCACGCCGCCCGGACCGCCGCCCGCTATTTTTGCGCGCCGCCCCGCCCGCGGGRGRNSCGGGCTGCCACAGNNNNAANAACACCAACAGAACACCAACAGCACGGCGCACCGGCGATCCACACGTCAYMCGYSGCGTCATCCACCACACCTGCCSAAMAACACAACTCACAGCGACAACTCACCGCGCAACAACTCCTGTTCCTCATCCACACRTCACCGCGCACCCTSCTGCCACACACCACCGCCCCAGCCCCAACCSTTCCCAGCACCCCHGGCCAGCCCCAGCCGCGTCCCGCGCTCCCTCGGGGGKGTTCGGSCATCTCTACCTCAGTGCCGCCAATCTCAGGTCAGAGATCCAAACCCTCCGGGGGCGCMCGCGCACCACCACCGCCCCKCGCCCACTCCCGCCCCTCGCCCCMTCCCGCCCCTCGCCCCTTCCCGCCCCTCGCCCCCTCCCGCCCCTCGCCCYCACCCGCCCCTCGCCSTRTCCCGCCCCTCGCCCCCTCCCGCCCCTCGCCCCCTCCCGCCCCTCGAATMTACAMGGCGCCTGCAAAACTGAATCAGGTCGTTGTCGTTGRTGGCGTCTTCGGGTTTCATSAGCGCCCCGCCCCGTCCCGGCCCGTTACAGCACCCCGTMSHCCTCGAACGCGCCGCCGTCGTCTTCGTCCCAGKCGCCTTCCCAGTCCRSAACTTCCCGCCGCGCSSGCGNNGCCAAGCCCGCCTCCGCCCCCAGCACCYMCACCRCCCCCGCCGCCGCCAGCACGRTGCCGCTGCGGCCCGTGGCCGAGGCCCAGCGMATCCCGGGCGGCGCCGGCGGCAGGGMCSCCGGGCCGTCGTCGTCGTCGCCGCGCAGCACCAGCGGGKKGGCGTCGTCGTCGGGCTCCAGCAGGGCGCGGGCGCAAAAGTCGAYCCGCGGCCCGCGCCACCGGGCCGGGCCGGCGCGCACCGCCTCGCGCCCCAGCGCCACGTACACGGGCCGCAGCGGCGCGCCCAGSCCCCAGCGCGCGCAGGCGCGGTGCGAGTGRGCCKCCTCCTCGCAGAAGTCCGGCGCGCCGGGCGCCATGGCGTCGGTGGTCCCCGAGGCCGCCGCCCGGCCGTCCAGCGCCGGCAGCACGRMCCGGCGGTACTCGCGCGGGKCNATSGGCACCGGCGTGTCCGGGCCGAAGCGCGTGCGCACGCGGTAGCGCACGTTGCCGCCGCGGCACAGGCGCAGCGGCGGCGCGTCGGGSWRCAGGCGCGCGTGCGCGGCCTCCACGCGCGCGAAGACCYCCGGGCCGAACACGCGGCCCGAGGCCAGCACCGTGCGGCGCAGGYCCCGCGCCGCCGGCCAGCGCACGGCGCACKGCACGGCGGGCAGCAGGTCGCACGCCAGGTAGGCGTGCTGCCGCGACACCGCGGGCCCGTCGGCGGGCCAGTCGCAGGCGCGCACGGTGTTGACCACGATGAGCCGCCGGTCGCCGGCGCTGGCGAGCAGCCCCAGAAACTCCACGGCCCCGGCGAAGGCCAGGTCCCGCGYGGRCAGCAGCAGCACGCCCTGCGCGCCCAGCGCCGACACGTCGGGGGCGCCGGTCCAGTTGCCCGCCCAGGCGGCCGTGTCCGGCCCGCACAGCCGGTTGGCCAGGGCCGCCAGCAGGCAGSHCAGCCCGCCGCGCTCGGCGGMCYRCTCCGGCGGCCCNCCCNMSGCCCCGCCGCCGGCCAGGTCCTCGCCCGGCAGCGGCGAGWMCAGCACCACCACGCGCACGTCCTCGGGGTCGGGGATCTGGCGCATCCRGGCCGCCATGCGGCGCAGCGGGCCCGAGGCGCGCAGGRKGCCAAAGAGGCGGCCCCCGGCCGCCCCGTGGGGGTGGGGGTTATCGTCGTCGTCGTCGCCGCCGCCGCACGCGGCCTGGGCGGCGGGGGCGGGCCCGGCGCACCGCGCGGCGATCGAGGCCAGGGCCNGCGGNNCAAACANGNGGGCCGGTCGCCAGGGGACGGGGAACAGCGGGTGGTCCGTGAGCTCGGCCACGGCGCGCGGGGAGNNNNNNRCCTCCAGGGCGGCGGCCGCGGGCGCCGCCGTGTKGCTGGGCCCCGGGRSCTGCCGCCGCCAGCCGCCCAGSRNNNCNNGGNNCTCGGCGGGCCGGCGCGACAGCGCCACGGGGCGCGGGCGGGCCTGCGCCGCGGCGGCCCGGGCCGCCGCGGGCTGGGCGGGGGCGGGCTCGGGCNNSNRTGGCGTGGAGGGGGTCGAGTGGNNGGGGGCGCGGGCGTCCGCGCCGCTCTTCTTCGTCTTCGGGRSTCGCGGGCCGCCGCCTCCGGGCGGCCGGGCCGGGCCGGGANTCTTGCGCTTGCGCNCCKCCCGCGGCGCGGCGGAGGCGGCGGCGGCCGCCAGCGCGTCGGCGGCGTCCGGKGCGCTGGCCGCCGCCGCCAGCAGGKGGCGCANNNTCNNNNNCTCANNCAGCAGGTCCGCGGCGGCGGCGGCCGCGGAGCTCGGCAGGCGCGGGTCCCGCGGCAGCGCGGGGNSCAGGGCCCCGGCGACCAGGCTCACGGCGCGCACGGCGGCCACGGCGGCCTCGCTGCCGCCGGCCACGCGCAGGTCCCCGCGCAGGCGCAKSAGCACCAGCGCGTCGCGCACGAACCGCAGCTCGCGCAGCCACGCGCGCAGGCGGGGCGCGTCGGCGTGCGGCGGCGGCGGGGARGCGGGGCCNGCGRGTCCCTCCGGCCGCGGGGGGCTGGCGGGCCGGGCYCCGGCCAGCCCCGGGACGGCCGCCAGGTCGCCGTCGAAGCCCTCGGCCAGCGCCTCCAGGATCCCGCGGCAGGCGGCCAGGNNCTCGACGGCCACGCGGCCGGCCTGGGCGCGGCGCCCGGCGTCGTCGTCGGCGTCGGCGTGGCGGGCGGCGTCGGGGTCGTCGCCCCCCGCGGGMGAGGCGGGCGCGGCGGACAGSCGCCCCAGGGCGGCGAGGATCCCCGCGGCGCCGTACCCGGCGKGCACCGCGCGCTCGCCCGGTGCGGCGGCGGCGACGGCGGCGASSMCMTCGTCATCTGCGCCGGCGCCGGGKCKCCCCGCGGCYYCCGTCAGCGCCGCGTTCTCGCGCGCCAACAGBKDCGCGWNGGCGCGGCGCAGGCTGGTCAGCAGGAAGCCCTTCTGCGCGCGGTCGTATCGGCGGCTCATGGCCACGGCGGCCGCCGCGTGCGCCAGGCCCCAGCCGAAGCGGCCGGCCGCCATGGCGYWGCCCAGNTGGGGCACGGCCCGCGCCACGCTGCCGGTGATGAAGGAGCTGCTGTTGCGCGCGGCGCCCGAGATCCGGAAGCAGGCCTGGTCCAGCGCCACGTCCCCGGKGACCACGCGCGGGTTCTGGAGCCACCCCATGGCCTCCGCGTCCGGGGTGWWCAGCAGCCGCGTGATCAGGKSGTRCTGCTGCGCGGCGTCGCCCRGCTCGGGCGCCCACRCGGCCGCCGGGGCGCNCGNGGCCTCGNACCGGCGTCGCGCCTCCTCCGCCTCGGGCGCCNNCNNNGCCCGGGCGGCTGTCGCCCAGGCCGCCGTACAGCACCCGCMCCGGGGGCGGGGGCCCGGCGCCGGGCCACGGCYYSNCGCTGACGTNCCCGTCGCGATAGCGCGCGKAGAAGGCGCCGGAGGCCGCGTCGGCGTCCAGCTCGACCCGCCGGGGCTGCCCGGCCGTGAAGCGGCCCGTGGCGTCGCGGCCGGCCACCGCCGCGCGGGCCCGGCGGCGCTCGATGCGGCCCGCGGAGGCCGCCCAKSTCCTCGCCGCCGCCCGGGSCWTGGGCGCGGCCTCGGAGAGGGGGGSTGGCCCGGGCGGGGGCGGCGTCCGCCYGSGGGCTTCCGGCGCCGCGCTCGACGRRSMCCGCCCGACGGCCCGCGCCTCGCGTGCGCGGTCGGCCGCGTCGTTGCCGTCGTCGTCCTCGTCCTCGTCGGACGACGAGGACGAAGAGGATGCGGACGACGAGGACGAGGACCCGGAGWCCGACGAGGTCGATGACGCCGATGGCCGCCGCCGGCCGTGACGACGKCTCCGCGGCGGCTGGGCCGGCGGGCGCGGCGACAGGCGGTSCGTGGRGTCCGGATACGCGCCGCGTAGCGKGGMNTYCCGTTCGCGGCCCCGGGCCGGGGCSCGGTCGCCGGCGGCGTCGGCKKCGTCGTCGTACTCGTCCCCGTCATCGTCGTCGGCTCGAAAGGCGGGGGWCCGGGGCGGCGAGGCCGCGGGGTCGGGCGTCGGGATCGTCCGGACGGCCTCCTCTACCATGGAGGCCAGCAGGGCCAGCTGTCGCGGCGAGACGGCGTCCCCGGCGTCCTCGCCGGCGTCGGTGSCCGCCGCGGGGGCCSKCCCGTCCCGCCGGGCGTCGTCGAGGTCGTGGSGGTGGTCGGGGTCGTGGTCGGGGTCGTCCCCGCCCTCCTCCGTCTCCGCGCCMCACCCGAGGGCCCCCCGCTCGTCGCGGTCTGGGCTCGGGGTGGGCGGCGGCCCGTCGGTGGGGCCCGGGGAGCCGGGGCGCTGCTTGTTCWCCGACGCCATCGCCGATGCGGGGCGATCCTCCGGGGATACGGCTGCGACGGCGGACGTNGCACGGNAGATCACCTACGGACTCTCGATGGGGASKSGGCGAGACCCACGGACCCCGACGACCCCCGCCATCGACGCGGWWSTAGCGCGGACCGGTYGMNGTTTGGGTGGGAANNNNNGNCSGCCGCTCCCCCTCCCGCGCTTCGTCCGCGTATCGGCGTCCCGGCGCGGCGAGCGTCTGRCGGTCTGTCTCTGGCGGTCCCGCGTCGGGTCGTGGATCCGTGTCGGCAGCCGCGCTCCGTGTGGACGATCGGGGCGTCCTCGGGCTCATATARYCCCAGGGGCCGGCGGGAAGGAGGWGCAGCGGAGGCCGCCGGCCCCCSGCCCCCCAGGCGGGCCCGCCCCGAACGGAATTCCATTCAGCACGACCCCGCCCCGACGCCGGCACGCCGGGSGCCCGTGGCCGCGGCCCGTTGGTCGAACCCCCGGCCCCGCCCATCCSCTCCATCTGCCATGGGCGGGGCGCGAGGGCGGGTGGGCCCGCGCCCCGCCCCGCATGGCNNNNNNCCGCCCGATCCGGCGGTTTCCGCTTCCGTTCCGCAHVNNNACGAGGAACTGGCAGGGGGCGGGGCGMGGRCTCCGACTTCCCGGTTCGGCGGTAATGAGATACGAGCCCCGCGCGCCCGTTGGCCGTCCCCGGGCCCCCGGTCCCGCCCGCCGGACGCCGGGACCAACSGGACGGCGGGCGGCCCAMRSGCCGCCCGCCTTGCCGCSCCCMCMYTGGCCAGCGGGCGGKAYCGCCCCAWGRYSGCGGGGCCGCCGGGTAWMAGANGTGAGAACGCGMAGCGTTCGCACTTCCCGCCAATATATATATATTNTTNNGGCGAASWGCGAGCACTGGCGCCGTGCCCGACTCCGCGCCGGCCCCGGGGGCGGGCCCGGGCGGCGGGGGGCGGGTCTCTCCGGCGCAYWYVAAVGCCCGGCGCGACCGACGCCCGCAGACGGCGCCGGCCACGAACGACGRGAGCGGCTGCGGAGCACGCGGACCGGGAGCGGGAGTCGCAGMGGGCCGTCGGAGCGGACGGCGTCGGCATCGCGACGCCCCGGCTCGGGATCGGGATCGCATCGGAAAGGGMCACGCGGACGCGGGGGGGAAMGACCCGCCAACCCCACCCACGVAASACAGGGGACGCACCCCKKDCSCCTCCGACGACAGAAACCCACCGGGCCGCCTTTTTTGCACGCTATGCCACCTTGGGTGGGCGGAGGAGGGCGGAGGAGGGCGGAGGAGGGTGGGGACGCGGGGGCGGAGGAGGGGGCGSACCCGCGTTCGTGCCTTCCCGCAGGAGGAACGCCCTCGTCGAGGCGACCGGCGGCGACCGTTGMGKSGACCGCTTYYTTCGCGTCGGCGGGGCGACCGGCGGCGACCGTTGMGKSGACCGCTTCCTGCTCGTCGGGCGGGGGGAAGSCNCTGTGNNNCTCCGGGNCGTTTTCTGGATGGCCGACATWTCCCCAGSCGCTTTTGCGCCTNGNGNAAAAGCGCGGCGTCCCGCCCTCCGATCCCCGCCCMTGGGCRCGCGCAAGCGCAAGCGCCMKTCCCGCCCCCTCTCATCGGAGTCTGTGSKAGAWTCCGATACAGCCTTGGAGTCWCAGGTCGAATCCGAGGGAGCATCGGATTCGACCGAGWCTGGGGACCAGGATGAAGCCGCCCGCATCGGTGGAGCTAKGGCCCCCCGGAGGCTTGGGSGGCGGTTTTTTCTGGACATGTCGGCGGAATCCRCCACGGGGACGGAAACGGATGCGTCGGGCTCGGACGACCCCGATGACACKTCCGACTGGTCTTRTGACGACATTCCCCCACGACCCAAGCGGGCCCGGGTARACCTGCGGCTCACGAKCKSTCCCGATCGGCGGGATGGGGTTATTTTTCCTAAGATGGAAGGGGTCCGGCTGGCCCGGGAAACGCAGGYCCGGGCCCCCAMGCCGTCGGCCCCAAGCCCMSWYGCAATGCKACGGCGCTCGGTGCGCCAGGCCCAGAGGCGGAGCAGCGCACGATGGASSCCCGACCTGGGCTACATGCGCCAGTGTATCAATCAGCTGGTTCGGGTCCTGCGGGTCGCCCGGGACCCCCACGGCAGTGSCAACCGCCTGCGCCACCTGATACGCGMCTGTTACCTGATGGGGWACTGCCGAGCCCGTCTGGCCCCGCGCACGTGGTGCCGTTTGCTGCAGGTGWCCGGCGGAACCTGRGGCATGCACCTGCGCAACACCATCCGGGAGGTGGAGGCTCGATTCGACGCCACCGCGGAASCCGTGAGGNNGCTTCCTTGTTTGGAGACCAGACGGAACGGTCCGAGGTGTGATCTTAGTAATCKCGARCTTCATCTCAGCGCGACAAGCGATGATGAAATCTCCGATGCTTCCGATCTGGAGGCSGCCGGTTCGGACCACACGCTCGCGTCCCAGTCCGACACGGAGGATGCCCCCKCCTCCGTTACGCTGGAAACCCCAGAACCCCGCGGGTCCCTCGCTGTGCGTCTGGAGGATGAGTTTGGGGAGTTTGACTGGACCRCCCAGGAGGGCTCCCAGCCCTGGCTGTCTGCGGTCGTGGCCGATAMCGGCTCGGTGGAACGCCCGGGCCCTTCCGATTCTGGGGCGGGTCGCGCCGCAGAAGACCGCAAGTSKCTGGACGGCTGCCGGAAAATGCGCCGAWCCACCGCCTGCCCCTRKCCGTGCAGCGACACGTTTCTCCGGCCGTGAGTCCGGTCGCCCCGACCCCCKTGTATCTCCCCAAAATAAAAGACCAAAATCAAAGCGTTTGTCCYTCCGTCTTAATGGCGGGAAGGGCGGAGAGAAACAGACCACGCGNNNAYKGGGGGTGTTTGGGGGTTTATTGACATCGGGGCTACAGGGTGGTAACCGGATNGCANANGTGAGGAAGTCTGRGCCGTTCGCCGCGAACGGCGATGMGMGGGTCCGTTTCTTGCGGACCACGGCCCGGTGATGTGGGGTGCTCGTCTGGGATCTCGGGCATGCCCATACACGCACAACACGGACGCCGCACCGGAWATCACGYCGTANGGGGGMCTGGGGTARCTGGGTGGGGTTTGTGCAGAGCAATCASGGWCCGCAGCCAGCGCATACAATCGCGCTCCCGTCCGTTTCTCCCGGGCAGTACGACGCCGTACTGGTAYTCGTACCGGCTGAGCAGGGTCTCCAGGGGGTGGTTGGGGGCCGCGGGGAACGGGGTSYMCGCCACGGTCCACTCGGGCAAAAACCGAGTCGGCACGGCCCACGGTTCTCCCACCCACGCGYYYSGGGTCTTGATGGCGATAAATCCBACCCCGAGCCGGATTTTTTGGGCGTATTCGAGAAACGGCACACACAGATCCGCCGCGCCYMCCACCCACAAGTGGTANNGGCGAGGGGGGCTGGGWYGGTCTCMSWSCAGCAGTCGGAAGYRCGCCACGGCGTCCACGACCTCGGTGCTCTCCAAGGGGCTGTCCTCCGCAAACAGGCCCGTGGTGGTGTTTGGGGGGCAGCGACAGGACCWAGTGCGCACGATCGGGCGGGTCGGGTTGAGTAAGTCCRTCAGCGGCTCGGCCAACCGTCGAAGGTTGGCCGGACGMASSWGGACCGGGGTACCCAGGGGTTCTGATGCYNNNTGCGNCANNNCCTAAGCAGGAAGCTCCACAKGGCCGGGCTTGCGTCGACGGAAGTCCGGGGCAGGGCGTTGTTCTGGTCAAGGAGGGTCATTACGTTGACGACAACAACGCCCATGTTGGTATATTACAGGCCCGCTTCCGATTTGGGGCRSTTGCAGATTTGYARSGCCACGCACGGCGGGVAGACAGGCCGACGCGGGGGCTGCTCTAAAAATTTAAGGGCCRTACGGTCCACAGACCCGCCTTCCCGGGGGDSACCMSGGMGCGACCGGCAGCGGAGGCGTSSGGGGGAGGGGAGGGKGAKTTACGGGGGGGTCKGTCAGGGGGTGGGTYGCGAAACTGCCGCTCCYNAAAANCCCGGGGCCCGTCGTTCGGGGTGCTCGTTGGTTGGCWCTCACGGTGCGGCGAATGGCCTGTCGGMGGTTTTGTCGCGTTKACGGGGGACAGGGCAGGAGGAAGGAGGAGGCCGTCCCGCCGGAGACAAAGCCGTCCCGGGTGTTTCCTCATGGCCCCTTTTATACCCCAACCGAGGACGCGTGCCTGGACTCCCCGCCCCCGGAGACCCCCAMGCCTTCCCACACCAMACCACCCGGCGATGCCGAGCGCCTGTKTCATCTGCAGGAGATCGRAGCCCAGATGGACGGAAACCAGGACWACCCCATAGAGGAMGACCCCAGCGCGGATGCCGCGGACGATGTCGACGAGGACGCCCCGGACGACGTGGCCKANCCGGAGGAATACGCAGAGGAGCTTTTTCTGCCCGGGGACGCGCCCGGTCCCGCTATCGGGGCCAACGACCACATCCTTCCCCCGTGTGGCGCATCTTCATCCGGYRTACGACGACGCAGCCGGGATGAKMTTGGGGCCACGGGATTNWYCGCGGAAGAACTGGACGCCATGGACAGGGAGGCGGCTCGMKCCATCAGCCGCGGCGGCAAGCCCSCCTCGACCATGGCCAWGCTGGTGACTGGCGARGGCTTTACGATCCACGGAGCGCAAWCCCCAGGATCGGAAGATAGTGTCTTTGACAGCAGCCACCCAGATTACCCCCAACGGRYGATCGTGAAGGCGGGGTGGTRCACGAGCACGAGCCWCGAGGCGCGACTGCTGAGSCGACWGRACCACCCCGCGATCCTGCCCCTCCTGGACCTGCATGTCGTCTCCGGGGTCACGTGTCTGGTCCTCCCCAAGTACCAGGCCGACCTGYCTTCCTATCTGAGTAGRYGCCTGAACCCGCTGSGACGCCCGCAGATCGRAGCGGTCTCCCGGCAGCTCCTRGRCGCCGTTGACTACATTCACCGCCAGGGCATTATCCACCGCGACATTAAGCCCGAAAATATTTTTATTAMCACCCCCGAGGACATTTGCCTGGGGGACTTTGGTGCCGCGTGCTTCGYGCAGGGTTCCCGATCAAGCCCCTTCCCSTACGGAATCGCCGGAACCATCGACACCAACGCCCCCGAGGYACTGGCCGGGGATCCGKAYCCCACCACCGTCGACATTTGGAGCGCCGGTCTGGTGATCTTCGAGACTGCCGTCCACAACGCGTCCTTGTTCTCGGCCCCCCGCGGCCCCAAAAGGGGCCCGTGCGACAGTCAGATCGGAAGCATCATCCGACAGGCCCAGGTCCACGTTGACGAGRATTCCCCGCATCCAGAAYCGCGCCTCACCTCGCGCWMCCGCTCCCGCGCGGCCGGGAACAATCGCCCGCCGTACACCCGACCGGCCTGGACCCGCWACTACAAGATGGAAGTMRWCGTCGAATATCTGGTTTGCAAAGCCCTCACCTTCGACGGCGCGCTTCGCCCCAGCGCCGCAGAGCTGCTTTGTTTGCCGCKGNNNCNNNNNAANGANNNGGCGGTGCTGTTTGCGGGTTGGCACAAAAAGACCCCGACCCGCGTCTGTGGTGTTTTTGGCATCATGTCGCCGGGCGCCATGCGTGCCGTTGTTCCCATTATTCCATTCCTTTTGGTTCTTGTCGGTGTATCGGGSGTTCCCACCAACGTCTCCTCCACCACCCAACCCCAACGMCAGACCACCGGTCGTCCCTCGCNNGAAGCCNCCMASATGACCCAGACCGGCACCACCGACYCTCCCACCGCCATCAGCCKYACCACGCCCGACCACACRCCCCCCAKGCCAAGTATCGGASTGGAGGAGGAGGAAGAGGAGGAGGRGGCCGGGGACGGCGAACATCTTGAGGGGGGAGATGGAAGCCGTGACACCCTACCCCAGTCCCCGGGCCCAGCCTTCCCGYTGGCTGAGGACGTCGAGAAGGACAANNCCNACCGTCCCGTRRGACCATCCCCCGATCCCCGACACTCCCCCGCGCGCCCCGAGACCAGTCGCCCGAAGACACCCCCCACCASTATCGGGCCGCTGGCAACTCGCCCCACGACCCGACTCACCTCAGAGGGACAGCCGGTGGTTCCGACGCCTCANSNNNCGGCGCTGTTCTCGTTCCTCACYGCCTCCCCCGCCCTGGACACCCTCTTCGTCGTCAGCACCGTCATCCACRCCNNNNCGTTTTTGTGNWYTGGTGCGATGGCGACRCACCTGTGTGGCGGKTGGTCCMGACGCGGKCGACGCACACACCCATTCGTGCGTTACGTGTSCCTGCCGTCCGAACGCGGGTAGGGTATGGGGCGGGGGATGGGGMSGGCCCACACGCGGAAAGCAAGAACAATAAAGGCGTTCCTATCTAGTTGATATCCATCTCTGGGTGTTTTTGGGGTGTGGCGGACGCGGGGCGGTCATTGGACGGGGTGCAGTTAAATACATGCCCGGGACCCATGAAGCMTGCGCGACTTCCGGGCCTCGGAACCCACCCGAAACGGCCAACSKWCGTCTGAGCCAGGCCTGGCTATCCGGAGAAGTGGCACACGACKTCGCGTTCTGTGTGTCGCGATSTCTCTGCGCGCAGTCTGGCATCTGGGGCTTTTGGGAAGCCTCGTGSGGGCTGTTCTTGCCGCCACCCATCGSGSACMKGCGGCCAACACAACGGACCCCTTACATGACGCCCCAGTGTCCCCTCACCCCAGCCCCCTGGGRGGCTTTGCCGTCCMSCTCGTAGTCGGTGGGCTGTGCGCCGTAGTCCTGGGGGCGGCGTGTCTGCTTGAGCTCCTGCGTCGTACGTGCCGCGGGTGGGGGCGTTTCCTGTTCTACATGGACCCAGTTGTCGGCGAATYCCCCCCCSCCCCTTCTCCGCATGGGTGATGTCGGGTCCAAACTCCCGACACCACCAGCTGGCATGGTAWMAATCACCGGTGCGCACCCCAAACCATGTGSGGCAGGGGGATGGGGGGGCGAATGCGGAGGGCACCCAACAACACCGGRCTAACCAGGAAVTCCGTGGCCCCGGCCCCCAATAAAGATCGCGGTAGCCCGGCCGTGTGAMAYTATCGTCCATACCGACCACACCGACGAATCCCCTAAGGGGGAGGGGCCATTTTACGAGGAGGAGGGGTATATMAAAGTCTGTCTTTAAAAAGCAGGGGTTAGGGAGTTGTTCGGTCAKAAGCTTCAGCGCGAACGACCMMCACTTCCGATCATCAGTTMNCCTTAAGGTCTCTTTTGTGTGGTGCGTTCCGGNNNGGGCTGCCGCCAGGTTGGGGGCCGTGATTTTGCTTGTCGTCATAGTSGGCCTCCATGRGGTCCGCGGCAAACATGCCTTGGCGGATGCATCTCTCAAGATGGAMGACCCCAATCGCTTTCGCGGCAAAGACCATCCGGTCCTGGACCAGCTGACCGACCCTCCGGGGGTCCGGCGCGWSWACCACATCCAGGCGGGCCTRCCGGACCCGTTCCAGCCCCCMTCAATCCCGATCACGGTTTWCWACGCCGTGTTGGAGCGCGCCTGCCGCAGCGTGGTCSYSRACGCACCGTCGGAGGCCCCCSMGATTGTCCGCGGGRCCTCCGAAGACGTCCGGAAACAMCYCTACAACCTGACCAWCGAGTGGTTTCGGATGGGAAACAACTGTGCKRTCCCCATCACGGTCAWGGAGTACACCGAATGAGNNTCTGGGNNCCTGNCCNNNCCGAACGCAGCCCCGCTGNAANNWCTATGACAGCTTCAGCGCCGTCAGCGAGGMCRACCTGGGGTTCCTGATGCACGCCYCCGCGTTTGAGACCGCCGGCACGTACCYGCGGCTCGTGAAGATAAACGACTGGACGGAGATTRNNCAGTTNATCCTGGAGCACCGAGCCAAGGKCNNCNNNNNGNNCGSCCTCCCGCTGCGCATCCCCCCGTCAGCCTGCCTGCGAACCCAGGCCTACCAGCRGGGGGTGACGGTGGACAGCATCGGGATGCTGCCCCGCTTCATCCCCGAGAACCAGCGCACCGTCGCCGTMKMSAGCTTGAAGATCGGMGGGTGGCACAGGCCAGAKGCCCCATNCACGAGCACCCTGCTGCCCCCGGAGCTGTCCGWGAAGCCCAACGCCACGCAGCCAGAACTCGCCCCGGAAGMCCCCGAGGATTCGGCCCTCTTGGAGRACCCCGTGGGGACGGTGGCGCCGCAAATCCCACCANACNGGNANNNNCCSTCGATCCAGGACGCCGCGACGCCTKVCCATCCCCCGGCCACCCCGAACAWCAWSGGCCTGATCGCCGGCGCGGTGGGCGGCAGKCWCCTGGCAGCCCTGGTCATTTGCGGAATTGYGYACTGGATGCGCCGCCGCACTCAACARSCCCCANNSCGCAWACGCCTCCCCCACATCCGGGAAGACGACCAGCCGKCCTCGCACCAGCCCTTGTTTTMCTAGATACCCCCCCTTAATGGGTGCGGGGGGGTCAGGTCTGCGGGGTTGGGATGGGABCKTAACTCCATATAAAGCGAGTCTGGAAGGGGGGAAAGGCGGACAGTCGATAAGTCGGAAGCGGGGGACGCGCACCTGTTCCGCCTGWCGCACCCACAGCTTTTTTTTTGCGDRCCGTCCCGTTCCGGGATGCCGTGCCGCCCGTTGCAGGGCCTGGTGCTCGWGGGCCTCTGGGTCTGTGCCACCAGCCTGGTTGTCCGTGACGGTCAGGCTGGTATCAAACTCATTTGTGGACGCCGGGGCCTTGGGGCCCGACGGCGTAGTGGAGGAWGACCTTRATATTCTCGGGGAGCTTCGCTTTGTGGSGKACCAGGTTCCCCACACCACCTAGCACGAGCCGGTCGTAGAGCTGTGTCCACACCCGGCGGGACACAAATGCCTCCGGGTCGTGCATGTCGTCACGGTGACCGCGTGCCCACGTCGCCCCGCCGTGGCTTTCGCCGAAKGTCGCGCGACCGACAGCACTCACGGCCCCGGCGCTCCCACCCTGGAGCTGAATCTGGCCAAACAGCCGCTTTTGCGTSWYCGGAGGGCGACGCGTGACTATGCCGGGGTGTACGTGTTACGCGTNNGGGTCGGGGMSGCACCAAACGCCAGCCTGTTTGTCCTGGGGATGGCCATAGCCGCCGAAGSAACTCTGGCGTACAACGGCTCGGCCGCAGGCGCCTGCGACCCGAAACTGMTTCCGTATTCGGCCCCGCGTCTGGCCCCGGCGAGCGKATSACAACCCGCCCCBAWCCCGGCCTCCACCCCCTCGACCACCACCTCCACCMCCTCGACCACCACCTCCACCCCCTCGACCACCATCCCCGCTCCCCAAGCMTCGACCACACCCTTCMCCACCRGAGACCCAAAACCCCAACCTCACCGGGTCAACCACGAMVCCCCATCGAATGCCACGCGAGCGACCCGCGACTCGCGATRCGCGCTAACGGTGACCCAGATAATCCAGATAGCCATCCCCGCGTCCATKGTAGCCCTGGTGTTTCTGGGGAGCTGTATTTGCTTTATACACAGATGTCAACGCCGCTACCGACGCTCCCGCCGCCCGATTTACAACCCNNNNATACCCACTKSCATCTCATGCGCGGTGAACGAAGCGGCCATGGCCCGCCTCGGAGCCGAGCTCAAATCGCATCCGAGCACCCCCCYCCYAATCCCGGCGCCGGTCGTCACGCACACCRAYGCCCTCCCTGACGGCCATCGCCGAAGAGTCGGAGGCCGCGGGGGCGGCTGGGCTTCCGACGCCCCCCGTGRACCCCACGACATTCACCCCAACGCCTCCCCTGTCGGYABASCTCCACGGCCACTGGCCGGGCGCACCACATAACCGRCCRSAGTCACTGAGTTGGGAATAAACCGGTATTATTTACCTATATNNGHRTATGTCCATTTCTTCCCCCCCCCCSGACCCGGAAACCAAAGAAGGAAACAAAGNATGGATGGGAGGAGTTCAGGAAGCCGGGGAGAGGGCCCGCGGCGCAGGATCGGCGTTGTTGTGTTGACTTTGGCTTCTTCTGGCGGGTTGGTGCGGTGCTGTTTGTTGGATTCYCGTTWKACCCGAAGATCGGAAGTTATCGCYKGGACAYTGGTCGCGGGGCGGTGGTGGSGYTTCTTCTCGGTGTTTGTGTTGCAGCGTGTTTGGCGGGAACGCCCAAAAWGTCCTGGAGACGGAAGAGTGTCGGCGAGGACGTTTCAVKRCTTCCAGCTCCGGGGCCTACGGGGCGCGGCCCGACCMAGAAACTMSTATGGGCCGTGGAAMCCCTGGATGGGTGCGGCGCCTGACACCCGTCGTGGGTCTCGCTGATGCCCCMCAWGCADGTGCCCGAGACGGTCGTGGATGCGGCGTGCATGCGCGCTCCGGTMCCGCTGGCGATGGCGTRCGCSCCCCCGGCCCCATCTGCGACCGGGRGTCTACGGACGGACWTCGTGTGGCAGGAGCGCGCGGCCGTGGTGAATSGGAGTCTGGCCGTTTGTWGTCCGAGAGACGGAAGGCGGCCTGTATACCCTGTCTGTGGGCGACATAAAKGACCCGGCTCGCCAAGTGGCCTCGGTGGTCCTGGTGGTGYMTCCGGCCCCAGTTCCSACCCCACCCCCGACCCCAGCCGATTACGACGAGGATGACAATGACGAGGGCGAGGGCGAGGACGAMAGGCKVGCCGGCACTCCCGCCAGCGGSRCCCCCCGGCTCCCGCCTCCCCCCGCCCCCCCGAGGTCTTGGCCCAGCGCCCCCGAASTCYCMNASGTGCGTGGGGTGACCGTGCGTANNRANNNGGAAGCTATCCNGKTTTCCCCCGGGGAGNCGTNYAGCACGAACGTCTCCATCMATGCCATCGCCCACGACGACCAGACCTACACCATGGACKTCGTCTGGTTGAGRTTCGACGTGCCGACCTCGTGTGCCGAGATGCGAATATACGAATCGTGTCTGTATCACCCGCAGCTCCSRGAYAYGCTGTCCCCGGCCGACGCTCCGTGCGCCGCGAGTRCGTGGACGTCTCGCCTGGCCGTCCGCAGCTACGCGGVGTGWTCCAGARCWARRCCCCCGCCGCGCTGTTCGGCCGAGGCTCACAKRSAGCMCTTCCCGGGGCTGGCGTGGCAGGCGGCCTCCGKCAATCTGGAGTTCCGGGACGCGTCCCCACAACACTCCGGCCTGTATCTGTGCGTGGTGTACGTCAACGACCATATTCACACATGGGGTCRCATYACCATCAGCACCGCGGCGCWGTACSGGAACGCGGTGGTGGAACAGCCCCTCCCACAGCGCGGCGCGGATHTGGCCGRGSCCACCCACCCGCACGTCGGCGCCRCTCCCCACGCGCCCCCAACCCACGGCGCCCTGCGGWMRRGGGCGGTGATGGGSGCCGCCCTGCTGCTGTCTGCGCKGGGGTTGTCGGTGTGGGCGTGTATGACCNGTTGGCGCAGGCGTGCCTGGCGGGCGGTWAAAAGCAGGGCCTCGGGTAAGGGGCCMKCGTMCATTCGCGTGGCCGACAGCGAGCTGTACGCGGACTGGAGCTCGGACAGCCAGGGAGAACGCGACGMCGTCCCGTGGCTGGCCCSCCCGGAGAGTTCCGACTCTCCCTCCACCAATGGATCCGGCTTTGAGATCTTATCACCAACGSCTCCGTCTGTATACRWCSSAAGCGATGGRCATCAATCTCGCCGCCAGCTCACAWCCTTGTGWTCCGGAAGGCCCGATCGCCGTTACTCCCMGGCYTCCGATTCKTCCGTCTTCTGGTWKGGCGCCCCATCCCGAGGCCCCACGTCGGTCGCCGAACTGGGCGACCGCCGGCGAGGTGGAMGKYGGAGACGAGCYCATCGCGATTTCCGACGAACGCGGACCCCCCCGACATGACCGCCCGCCCCTCGCCACGTCGACCGCGCCCTCGCCACACCCGCGACCCCCGGCSTACACGGCCGTTGTCTCCCCGATGGCCCTCCAGGCTGTCGACGCCCCCTCSCTGTTTGTCGTCTGGCTGGCCGCTCGGTGGCTCCGGGGGGCTTCCGGCCTGGGGGCCGTCCKGTGTGGGATTGCGTGGTCTGTGCAGTCAATTGCCCGAGGCGCAKAAAGGGCCGGTGGTCCGCCTAGCCGCAGCAAATTAAAAATCGKGAGTCACTTCGACCGCAACTTCCCACGCGGCGCKTTCTTCCGGCCTCGATGACGTCMCGGMCTTCCGATCCCAACTCCTCAGCGCGATCCGACATGTCCGTGCCGCTKTRKCCCACGGCCTCGCCAGTTTCGGYMGAAGCCTACTACTCGGAAAGCGAAGACGAGGCGGCCAACGACTTCCTCGTACGCATGGGCCGCCAACAGTCGGAAGTAAGGCGTTGACGCAGACGCACMCGCTGCGTCGGCATGGTGATCGCCTGWYKCCTCGTGGCCGTTCTGTCGGGCGGATTTGGGGCGTTCCTGATGTGGCTGCTCCGCTMRAAGACCGCATCGACACGCGCGTCCTTCTTGTCGTCTCCCTGCAGCCCCATCACCCCGCAAKTTGCACCCAGCCTTKAAHTACATTCTGTTGGCTTCGATTGGCAATSTTGTCTCCCGGTTGATTTTTGGGTGGGTGGGGAGTGGGTGGGTGGGGAGTGGGTGGGTGGGGAGTGGGTGGGTGGGGAGTGGCAAGGAAGAAACAAGCCCGACCACCAGACAGAAAATSTAACCATACCCAWWCCGACTCTGGGGGCTGTTTGTGGGGTCGGAACCATAGGATGAACAAACCACCCCGTACCTCCSGCACCCTTGGGTGCGGGTGGCKCAKMKSCATCTGTCCGGTATTCSTAGWTCCCCACCCACTCGCGTTCGGACGTCTYAGAATCATGGCGGTTTTCKATGCCGACATCGGTTTTCTCGGCCGCAATAAGACACGATGCGATAAAATCTGTTTGTGAAATTTATTAAGGGTACAAATWGCVCWAGCACAGGGGTGGGGHTAGGGCCGGGTCCTGCAACCCAAACGCACCAAACAGATGSAGGCAGTGGGTCSAGTATGAACCCGCGTACGAACACGTCGATGCGTGTGTCAGACAGCACCAGAAAGSACACGCCATCAACAGGTCGTGCATGTGTCGGTGGGTTTGGACGCGGGKGGCCATGGTGGTGATRRAGTTSSKGGCCGCCGTCCGCCAGGGCCACAGGGGCGDGCTCCCTTGGTTGGCCCGGAGCCRGTGGGTGTGGACCAGCCGCGCGTGGCGGCCSAACATGKCHCAYGTAGCCGGNNGNGGGGGATCGCGNACGNNNGCAGCGCACATGCNNGNCACCTCGACCACGGYTNNGANGNNNGCCCGGTGGTCCGCGGGCAACATCACCAGGTGCGCAAGCGCCCGGGYGTCCAGAGGRTAGRTTGCTGAGTCATCCGAGCKTGGCTCATCGCCCGGGTCATGCCGCAAGTGCGTGTGGGTTGRGGTTCCGGTGGGCGGGACGCGAACCGCGGTGTGGAGCCCGACGCGGGCCCGAGCGTGCCCTCCATCTTGTGGGKWGAAGGGGTCTGGGCTCGCCAGGCRGGCNTACTTGCCCGGRCGATMCAGACCCGCGAGCCGKRCGTGGTTYGCGGGGGGTGCGTGGGGTCCGGGGNKSSCGGGGAGGCCGGGGCTCCCGGGGTTGTCGTGGATCCCTGGGGGCAYGCGGTACCCTGRSGYCTCTGGKAGCTCGCGGTACTCTGGRNNCNNNAGGWTCTCGGGGTGGTCGCGGAACCCGGGTCWGCCGGGGAACACGCGGTGACCTCGAGAATGTTGGCGGTCGGACGGCTTCAGATGGCTTCGAGATCGGARKGTCCGCACCGACTCGTAGTAGWYCCGAATCTCCACATTGCCCCGCCGCTTGATCATTATCACCCCGTTGCGGGGGTCCGGAGATCATGCGCGGGTGTCCTCGATGTGCGTGAACACCTCTGRGGTGCATGCCGGCGGACGGCACGCCTTCGANGTSKACATCTGGGTCGCCCGGCCCAACTGGGGCCGGGGGTTGGGTCTGSCTCATCTCGAGAGCCACGGGGGGAACCACCCTCCGCCCAGAGCGCCGGGCGATGGTCGTACCCGGGMAYGAACGGGTTACCGGATNRGMCTGTCGGTCACGGTCCCGCCGGTTCTTCGATGTGCCACACSCAAGGATGCGTTGGCGGCGATTTCGGGCAGCAGCSCGRGAGAGCGCAGCAGGGGACGCTCCGGGTCGTGCACGGCGGTTCTGGCCGCCTCCCGGTCCTCACGCCCSYYNTWCTTGATCTCATCGCGTACGTCGGCGTACGTCCTGGGTCCAACCCGCATGTTGTCCAGGAAGGTGTCCGCCATTTCCAGGGCCCACGACATGCTCCCCGCCGACGCGAAGGAAGCGGTCMMCKCAACGGTCGCCGCCGGTCGCCTCGACGAGGGCGTTCCTCCTGCGGGNNGGCACGAACGCGGNNNNNCCCCCTCCTCCGCCCCCGCGTCCCCACCCTCCTCCGCCCTCCTCCGCCCTCCTCCGCCCACCCAAGGTGSSATAGCGTGCAAAAAAGGCGGCYCGGTGGGTTTCTGTCGTCGGAGGCCCCCGGGGTGCGTCSCCYGTGTTYYGTGGGTGGGGTTGGCGGGTCGGYCCCCCCCGCGTCCGCGTGGCCVTTTCCGATGCGATCCCGATCCCGAGCCGGGGCGTCGCGATGCCGACGCCGTCCGCWCCGACGGCCCGCTCCGACTCCCGCTCCCGGTCCGCGTGCTCCGCAGCCGCTCCCGTCGTTCGTGGCCGGCGCCGTCTGCGGGCGTCGGTCGCGCCGGGCCTTNNTGTGCGCCGGAGAGACCCGCCCCCCGCCGCCCGGGCCCGCCCCCGGGGCCGGCGCGGAGTCGGGCACGGCGCCAGTGCTCGCWCTTCGCCYTAATAATATATATATATTGGSGGGAAGTGCGAACGCTKCGCGTTCTCACKTCTTTTACCCGGCGGCCCCGCSMYCBTGGGGCGGTCCCGCCCGCTGGCCAAKGGGGGGGCGGCAAGGCGGGCGGCCCTTGGGCCGCCCGCCGTCCCGTTGGTCCCGGCGTCCGGCGGGCGGGACCGGGGGCCCGGGGACGGCCAACGGGCGCGCGGGGCKCGTATCTCATTACCGCCGAACCGGGAAGTCGGAGCCCGSGCCCCGCCCCCTGCCMGYYCCTCGNNNNSNTGCGGAACGGAAGCGGAAACCGCCGGATCGGGCGGTVAYGAGWTGCCRKGCGGGGCGGGGCGCGGGCCCACCCGCCCTCGCGCCCCGCCCATGGCAGATGGAGSGGATGGGCGGGGCCGGGGGTTCGACCAACGGGCCGCGGCCACGGGCSCCCGGCGTGCCGGCGTCGGGGCGGGGTCGTGCWKAATGGAMTTCCGTTCGGGGCGGGCCCGCCTGGGGGGCKGGGGGCCGGCGGCCTCCGCTGCTCCTCCTTCCCGCCGGCCCCTGGGACNNNATGAGCCCGAGGACGCCCCGATCGTCMACACGGAGCGCGGCTGCCGAMRCGGATCCACGACCCGACGCGGGACCGCCAGAGACAGACCGYCAGACGCTCGCCGCGCCGGGACGCCGATMCGCGGACGAAGCGCGGGAGGGGGAGCGGCVGTCCCTGTCCWTTTTCCCACCCAAACATCGACCGGTCCGCGCTASWTCCGCGTCGATGGCGGGGGTCGTCGGGGTCCGTGGGTCTCGCCSCCTCCCCWTCGAGAGTCCGTAGGTGATCTNNNNGYCRCGTCCGCCGTCGCAGCCGTAWCCCCGGAGGATCGCCCCGCATCGGCGATGGCGTCGGWGAACAAGCAGCGCCCCGGCTCCCCGGGCCCCACCGACGGGCCGCCGCCCACCCCGAGCCCAGACCGCGACGAGCGGGGGGCCCTCGGGTGKGGCGCGGAGACGGAGGAGGGCGGGGACGACCCCGACCACGACCCCGACCACCSCCACGACCTCGACGACGCCCGGCGGGACGGKWSGGCCCCCGCGGCGGSCACCGACGCCGGCGAGGACGCCGGGGACGCCGTCTCGCCGCGACAGCTGGCCCTGCTGGCCKMCATGGTAGAGGAGGCCGTCCGGACGATCCCGACGCCCGACCCCGCGGCCTCGCCGCCCCGGWCCCCCGCCTTTCGAGCCGACGACGATGACGGGGACGAGKMCGACGACGCMGCCGACGCCGCCGGCGACCGSGCCCYGGCCCGGGGCCGCGAACGGGAGGCCCCGCTACGCGGCGCGTATCCGGRCYSMACGGACCGCCTGTCGCCGCGCCCGCCGGCCCAGCCGCCGCGGARWCGTCGTCACGGCCGGCGGCGGCCATCGGCGTCATCGACCTCGKCGGWCTCCGGGTCCTCGTCCTCGTCGTCCKCATCCTCTTCGTCCTCGTCGWCCGACGAGGACGAGGACGACGACGGCAACGACGCGGCCGACCGCGCACGCGAGGCGCGGGCCGTCGGGCGGKSYYCGTCGAGCGCGGCGCCGGAAGCCCSCRGGCGGACGCCGCCCCCGCCCGGGCCACCCCCCCTCTCCGAGGCCGCGCCCAWGSCCCGGGCGGCGGCGAGGASMYGGGCGGCCTCCGCGGGCCGCATCGAGCGCCGCCGGGCCCGCGCGGCGGTGGCCGGCCGCGACGCCACGGGCCGCTTCACGGCCGGGCAGCCCCGGCGGGTCGAGCTGGACGCCGACGCGGCCTCCGGCGCCTTCTACGCGCGCTATCGCGACGRRKNCGTCANNGGCCGTGGCCCGGCGCCGGGCCCCCGCCCCCGGGGCGGGTGCTGTACGGCGGCCTGGGCGACAGCCGCCCGGNNNNNNGCGCCCGAGGCGGAGGAGGCGCGACGCCGGTTCGAGGCCTCGGGCGCCCCGGCGGCCGNGTGGGCGCCCGAGCTGGGCGACGCCGCGCAGCAKYACNSCCTGATCACGCGGCTGCTGWWCACCCCGGACGCGGAGGCCATGGGNTGGCTCCAGAACCCGCGCGTGGTCCCCGGGGACGTGGCGCTGGACCAGGCCNGCTTCCGGATCTCGGGCGCCGCGCGCAACAGCAGCTCCTTCATCACCGGCAGCGTGGCGCGGGCCGTGCCCCAYCYGGGNWRCGCCATGGCGGCCGGCCGCTTCGGCTGGGGCCTGGCGCACGCGGCGGCCGCCGTGGCCATGAGCCGCCGATACGACCGCGCGCAGAAGGGCTTCCTGCTGACCAGCCTGCGCCGCGCCKASGYGCCNCTGTTGGCGCGCGAGAACGCGGCGCTGACGGRRGCCGCGGGGMGCCCCGGCGCCGGCGCAGAYGACGAKSKSGTCGCCGCCGTCGCCGCCGCCGCACCGGGCGAGCGCGCGGTGCMCGCCGRGTACGGCGCCGCGGGGATCCTCGCCGCCCTGGGGCGGCTGTCCGCCGCGCCCGCCTCKCCCGCGGGGGGCGACGACCCCGACGCCGCCCGCCACGCCGACGCCGACGACGACGCCGGGCGCCGCGCCCAGGCCGGCCGCGTGGCCGTCGAGKSCCTGGCCGCCTGCCGCGGGATCCTSGAGGCGCTGGCCGAGGGCKTCGACGGCGACCTGGCGGCCGTCCCGGGGCTGGCCKGRGCCCGGCCCGCCAGCSYCCCGCGGCCGGAGGGAYYCGCGGGCCCCGCYTCCCCGCCGCCGCCGCACGCCGACGCGCCCCGCCTGCGCGCGTGGCTGCGCGAGCTGCGGYTCGTGCGCGACGCGCTGGTGCTCMTGCGCCTGCGCGGGGACCTGCGCGTGGCCGGCGGCAGCGAGGCCGCCGTGGCCGCCGTGCGCGCCGTGAGCCTGGTCGCCGGGGCCNTNNNNCCCGCGCTGCCGCGGGACCCGCGCCTGCCGAGCTCCGCGGCCGCCGCCGCCGCGGAMCTGCTGKNTGAGNNNNNGANNNTGCGCCYCCTGCTGGCGGCGGCGGCCAGCGCMCCGGACGCCGCCGACGCGCTGGCGGCCGCCGCCGCCTCCGCCGCGCCGCGGSMGGSGCGCAAGCGCAAGRGTCCCGGCCCGGCCCGGCCGCCCGGAGGCGGCGGCCCGCGASYCCCGAAGACGAAGAAGAGCGGCGCGGACGCCCGCGCCCNCCTCCMCKCGACCCCCTCCACGCCAYSSNNGCCCGAGCCCGCCCCCGCCCAGCCCGCGGCGGCCCGGGCCGCCGCGGCGCAGGCCCGCCCGCGCCCCNYGGCGCTGTCGCGCCGGCCCGCCGAGRGCCNCGNNNCSCTGGGCGGCTGGCGGCGGCAGCYCCCGGGGCCCAGCMACACGGCGGCGCCCGCGGCCGCCGCCCTGGAGGCNTNCWGCTYCCCGCGCGCCGTGGCCGAGCTCNCGGNNNNCCCNNTGTTCCCCGNCCCCTGGCGACCGGCCCTCATGTTTGACCCGCGGGCSCTGGCCTCGATCGCCGCGCGGTGCGCCGGGCCCGCCCCCGCCGCCCAGGCCGCGTGCGGCGGCGGCGACGACGACGACGATMACCNCNANNCCNACGGGGCGGCCGGGGGCCGCCTCTTTGGCHCCCTGCGCGCCTCGGGCCCGCTGCGCCGCATGGCGGCCYGGATGCGCCAGATCCCCGACCCCGAGGACGTGCGCGTGGTGGTGCTGWWCTCGCCGCTGCCGGGCGAGGACCTGGCCGGCGGCGGGGCSNNGGGGGGGCCGCCGGAGYRGKCCGCCGAGCGCGGCGGGCTGWCCTGCCTGCTGGCGGCCCTGGCCAACCGGCTGTGCGGGCCGGACACGGCCGCCTBGGCGGGCAACTGGACCGGCGCCCCCGACGTGTCGGCGCTGGGCGCGCAGGGCGTGCTGCTGCTGKCCRCGCGGGACCTGGCCTTCGCCGGGGCCGTGGVKKTWCTGSGGCTGCTCGCCAGCGCCGGCGACCGGCGGCTCATCGTGGTCAACACCGTGCGCGCCTGCGACTGGCCCGCCGACGGGCCCGCGGTGTCGCGGCAGCACGCCTACCTGGCGTGCGACCTGCTGCCCGCCGTGCMGTGCGCCGTGCGCTGGCCGGCGGCGCGGGRCCTGCGCCGCACGGTGCTGGCCTCGGGCCGCGTGTTCGGCCCGGNGGTCTTCGCGCGCGTGGAGGCCGCGCACGCGCGCCTGKWCCCCGACGCGCCGCCGCTGCGCCTGYGCCGCGGCGGCAACGTGCGCTACCGCGTGCGCACGCGCTTCGGCCCGGACACGCCGGTGCCCANSNNCCCGCGCGAGTACCGCCGGKYCGTGCTGCCGGCGCTGGWCGGCCGGGCGGCGGCCTCGGKGACCACCGACGCCATGGCGCCCGGCGCGCCGGACTTCTGCGAGGAGNNNGCYCACTCGCACCGCGCCTGCGCGCGCTGGGGYCTGGGCGCGCCGCTGCGGCCCGWGTACGTGGCGCTGGGGCGCGAGGCGGTGCGCGCCGGCCCGGCCCGGTGGCGCGGGCCGCGGRTCGACTTTTGCGCCCGCGCCCTGCTGGAGCCCGACGACGACGCCNNCCCGCTGGTGCTGCGCGGCGACGACGACGACGGCCCGGNNSCCCTGCCGCCGGCGCCGCCCGGGATYCGCTGGGCCTCGGCCACGGGCCGCAGCGGCAMCGTGCTGGCGGCGGCGGGGGYGGTGKRGGTGCTGGGGGCGGAGGCGGGCTTGNCCACGNSGGCGCGGCGGGAAGTTCCKGASTGGGAAGGCGMCTGGGACGAAGACGACGGCGGCGCGTTCGAGGKGKMCGGGSTGNNNCGGGCCGGGACGGGGCGGGGCGCYRRTGAAACCCGAAGACGCCATSCACGACAACGACCTGATTCAGTTTTGCAGKCGCGTTGCAGATKCGAGGGGCGGGAKGGGGCGAGGGGCGGRATGGGGCGAGGGGCGGGATGGGGCGAGGGGCGGGWSGGGGCGAGGGGCGGGAGGGGGCGAGGGGCGGGATGGGGCGAGGGGCGGGAGGGGGCGAGGGGCGGGAGGGGGCGRGGGGCGGTGGTGGTGCGCGKGCGCCCCCGGAGGGTTTGGATCTCTGACCTGAGATTGGCGGCACTGAGGTAGAGATGVACGAACYTYCCCGAGGGAGCGCGGGACGCGGCTGGGGCTGGGSDGGGCTGGGCTGGGAGGGCTGGGRCTGGRGAGGGGGGCTGGGGCTGGGGATCTGGGGCTGGGGAGGGGCWGGGGACGGCTGGGGCTGGGGCGGTGGTGTGTGGCASCAGGGTGCGCGGTGAHGTGKGGATGAGGAACAGGAGTTGTTGCGCGGTGAGTTNTCGCTGTGAGTTGYGTNRTTRGGCAGGTGTGGTGGATGACGCCRCGNNTGACGTGTGGATCGCCGGTGCGCCGTGCTGTTGGTGTTCTGTTGGTGNTGTNCACCTGTGGCAGCCCGSGCCYCCCGCGGGCGGGGCGGCGCGCAAAAAAAGCGGGCGGCGGTCCGGGCGGCGTGCGCGCGCGCGGCGGGCGTGGGGGGCGGGGCCGCGGGAGCGGGGGRSKCGCNNCACCCACAGACGGAAGGGRGCCCCACCCACAGACGGGGAGCAGCGGGGGAGGAGCCAYRCCCACAGACGGGGAGGAGCGGGKGAGGAGCCCSACCCACAGACGGGGAGCAGCGGGGAAGGAKCCCCACCCACAGACGGGGAGGAGCGGGKKAGGAGCCMVACCCACAGACGGGGCGGGGGAGGRGCGSGGGAGGAGCGCGGGRGRNWGCGGGGGAGGAGSGGGGGAGGAGCGGCRCAGCAGCGGCCAGACCCCAAAAACGG
gb|MN136523.1|  AGCCCGGGCCCCCCGCGGGCGGGGCGGCGCGCAAAAAAAGCGGGCGGCGGTCCGGGCGGCGTGCGCGCGCGCGGCGGGCGTGGGGGGCGGGGCCGCGGGAGCGGGGGAGGAGCCCCACCCACAGACGGGGAGGAGCGGGGGAGGAGCCCCACCCACAGACGGGGAGCAGCGGGGGAGGAGCCCCACCCACAGACGGGGAGGAGCGGGGAGCCCCACCCACAGACGGGGAGCAGCGGGGGAGGAGCCCCACCCACAGACGGGGAGGAGCGGGCCCACCCACAGACGGGGAGGAGCGGGGGAGGAGCGGGGGAGGAGCGGGGGAGGAGCGGGGGAGGAGCGGGGGAGGAGCGGGGGAGGAGCGGCCAGACCCCAAAAACGGGCCCCCCCCCGAAACACACCCCCCGGGGGTCGCGCGCGGCCCTTTAAAGCGCGGCGGCGGGCAGCCCGGGCCCCCCGCGGCCGAGACTAGCGAGTTAGACAGGCAAGCACTACTCGCCTCTGCACGCACATGCTTGCCTGTCAAACTCTACCACCCCGGCACGCTCTCTGTCTCCATGGCCCGCCGCCGCCGCCATCGCGGCCCCCGCCGCCCCCGGCCGCCCGGGCCCACGGGCGCGGTCCCAACCGCACAGTCCCAGGTAACCTCCACGCCCAACTCGGAACCCGTGGTCAGGAGCGCGCCCGCGGCCGCCCCGCCGCCGCCCCCCGCCAGTGGGCCCCCGCCTTCTTGTTCGCTGCTGCTGCGCCAGGGTCCACCCCGAGTCCGCGTCCGACGACGACGACGACGACGACTGGCCGGACAGCCCCCCGCCCGAGCCGGCGCCAGAGGCCCGGCCCACCGCCGCCGCCCCCCGCCCCCGGTCCCCACCGCCCGGCGCGGGCCCGGGGGGCGGGGCTAACCCCTCCCACCCCCCCTCACGCCCCTTCCGCCTTCCGCCGCGCCTCGCCCTCCGCCTGCGCGTCACCGCAGAGCACCTGGCGCGCCTGCGCCTGCGACGCGCGGGCGGGGAGGGGGCGCCGGAGCCCCCCGCGACCCCCGCGACCCCCGCGACCCCCGCGACCCCCGCGACCCCCGCGACCCCCGCGACCCCCGCGACCCCCGCGCGGGTGCGCTTCTCGCCCCACGTCCGGGTGCGCCACCTGGTGGTCTGGGCCTCGGCCGCCCGCCTGGCGCGCCGCGGCTCGTGGGCCCGCGAGCGGGCCGACCGGGCTCGGTTCCGGCGCCGGGTGGCGGAGGCCGAGGCGGTCATCGGGCCGTGCCTGGGGCCCGAGGCCCGTGCCCGGGCCCTGGCCCGCGGAGCCGGCCCGGCGAACTCGGTCTAACGTTACACCCGAGGCGGCCTGGGTCTTCCGCGGAGCTCCCGGGAGCTCCGCACCAAGCCGCTCTCCGGAGAGACGATGGCAGGAGCCGCGCATATATACGCTGGGAGCCGGCCCGCCCCCGAGGCGGGCCCGCCCTCTGAGGGTGGGACTGGCCAATCGGCGGCCGCCAGCGCGGCGGGGCCCGGCCAACCAGCGTCCGCCGAGTCGTCGGGGCCCGGCCCACTGGGCGGTAACTCCCGCCCAGTGGGCCGGGCCGCCCACTTCCCGGTATGGTAATTAAAAACTTGCAAGAGGCCTTGTTCCGCTTCCCGGTATGGTAATTAGAAACTCATTAATGGGCGGCCCCGGCCGCCCTTCCCGCTTCCGGCAATTCCCGCGGCCCTTAATGGGCAACCCCGGTATTCCCCGCCTCCCGCGCCGCGCGTAACCACTCCCCTGGGGTTCCGGGT-TATCTAATTGCTTTTTTGGCGGAACACACGGCCCCTCGCGCATTGGCCCGCGGGTCGCTCAATGAACCCGCATTGGTCCCCTGGGGTTCCGGGTATGGTAATGAGTTTCTTCGGGAAGGCGGGAAGCCCCGGGGCGCCGACGCAGGCCAAGCCCCTGTTGCGTCGGCGGGAGGGGCATGCTAATGGGGTTCTTTGGGGGACACCGGGTTGGTCCCCCAAATCGGGGGCCGGGCCGTGCATGCTAATGATATTCTTTGGGGGCGCCGGGTTGGTCCCCGGGGACGGGGCCGCCCCGCGGTGGGCCTGCCTCCCCTGGGACGCGCGGCCATTGGGGGAATCGTCACTGCCGCCCTTTGGGGAGGGGAAAGGCGTGGGATAGCCCTGGCCCGACCGTCTGGTCTGCACCTCGGCACTCGGAGCGAGACGCAGCAGCCAGGCAGACTCGGGCCGCCCCCTCTCCGCATCACCACAGAAGCCCCGCCTACGTTGCGACCCCCAGGGACCCTCCGTCCGCGACCCTCCAGCCGCATACGACCCCCATGGAGCCCCGCCCCGGAGCGAGTACCCGCCGGCCTGAGGGCCGCCCCCAACGCGAGGTGAGGGGCCGGGCGCCATGTCTGGGGCGCCATATTGGGGGGCGCCATGTGGACCCCCGCTCATACACGGGAGCCGGGCGCCATGTTGGGGCGCCATGTTAGGGGGCGTGGAACCCCGTGACACTATTTACAGGGACCGGGGGCGCCATGTTAGGGGGCGCGGAACCCCCTGACCCTATATATACAGCCGGGGTCGCCCTGTTGGGGGTCGCCATGTGACCCCCTGACTTTATATATACAGACCCCCCCAACACATACACATGGCCCCTTTGACTCAGACGCAGGGCCCGGGGTCGCCGTGGGACCCCCTGACTCATACACAGAGACACGCCCCCACAACAAACACACAGGGACCGGGGTCGCCGTGTTAGGGGGCGTGGTCCCCACTGACTCATGCGCAGGGCCCCCTTACTCACACGCATCTAGGGGGTGGGGAGGAGCCGCCCGCCATATTTGGGGGACGCCGTGGGACCCCCGACTCCGGTGCGTCTGGAGGGCGGGAGAAGAGGGAAGAAGAGGGGTCGGGATCCAAAGGACGGACCCAGACCACCTTTGGTTGCAGACCCCTTTCTCCCCCCTCTTCCGAGGCCAGCAGGGGGGCAGGACTTTGTGAGGCGGGGGGGGGGAGAGGGGGAACTCGTGGGCGCTGATTGACGCGGGAAATCCCCCCCCCCAGTCTTACCCGCCCCCCCTTTTTTCCCCTTAGCCCGCCCCGGATGTCTGGGTGTTTCCCTGCGACCGAGACCTGCCGGACAGCAGCGACTCTGAGGCGGAGACCGAAGTGGGGGGGCGGGGGGACGCCGACCACCATGACGACGACTCCGCCTCCGAGGCGGACAGCACGGACACGGAACTGTTCGAGACGGGGCTGCTGGGGCCGCAGGGCGTGGATGGGGGGGCGGTCTCGGGGGGGAGTCCCCCCCGCGAGGAAGACCCCGGCAGTTGCGGGGGCGCCCCCCCTCGAGAGGACGGGGGGAGCGACGAGGGCGACGTGTGCGCCGTGTGCACGGATGAGATCGCGCCCCACCTGCGCTGCGACACCTTCCCGTGCATGCACCGCTTCTGCATCCCGTGCATGAAAACCTGGATGCAATTGCGCAACACCTGCCCGCTGTGCAACGCCAAGCTGGTGTACCTGATAGTGGGCGTCACGCCCAGCGGGTCGTTCAGCACCGTCCCGATCGTGAACGACCCCCAGACCCGCATGGAGGCCGAGGAGGCCGTCAGGGCGGGCACGGCCGTGGACTTTATCTGGACGGGCAATCAGCGGTTCGCCCCGCGGTACCTGACCCTGGGGGGGCACACGGTGAGGGCCCTGTCGCCCACCCACCCTGAGCCCACCACGGACGAGGATGACGACGACCTGGACGACGGTGAGGCGGGGGGCGGCGAGGACCCTGGGGGAGGAGGAGGAGGAGGGGGGAGGGAGGAATAGGCGGGCGGGGGGGCGAGGAAAGGGCGGGCCGGGGAGGGGGCGTAACCTGATCGCGCCCCCCGTTGTCTCTTGCAGCAGACTACGTACCGCCCGCCCCCCGCCGGACGCCCCGCGCCCCCCCACGCAGAGGCGCCGCCGCGCCCCCCGTGACGGGCGGGGCGTCTCACGCAGCCCCCCAGCCGGCCGCGGCTCGGACAGCGCCCCCCTCGGCGCCCATCGACACGCAGCAGTAACACCAACACCACCACCAACAGCAGCGGCGGTGGCGGCGGCTCCCGCCAGTCGCGAGCCGCGGCGCCGCGGGGGGCGTCTGGCCCCTCCGGGGGGGTTGGGGTTGGGGTTGGGGTTGTTGAAGCGGAGGCGGGGCGGCCGAGGGGCCGGACGGGCCCCCTTGTCAACAGACCCGCCCCCCTTGCAAACAACAGAGACCCCATAGTGATCAGCGACTCCCCCCCGGCCTCTCCCCACAGGCCCCCCGCGGCGCCCATGCCAGGCTCCGCCCCCCGCCCCGGGCCCCCCGCGTCCTCGGCCGCGTCGGGACCCGCGCGCCCCCGCGCGGCCGTGGCCCCGTGCGTGCGAGCGCCGCCTCCGGGGCCCGGCCCCCGCGCCCCGGCCCCCGGGGCGGAGCCGGCCGCCCGCCCCGCGGACGCGCGCCGTGTGCCCCAGTCGCACTCGTCCCTGGCTCAGGCCGCGAACCAAGAACAGAGTCTGTGCCGGGCGCGTGCGACGGTGGCGCGCGGCTCGGGGGGGCCGGGCGTGGAGGGTGGGCACGGGCCCTCCCGCGGCGCCGCCCCCTCCGGCGCCGCCCCGCTCCCCTCCGCCGTCTCTGTCGAGCAGGAGGCGGCGGTGCGTCCGAGGAAGAGGCGCGGGTCGGGCCAGGAAAACCCCCCCGTCCACGCGTCCCCCCCCGCGCCGGCAGGGGCCAAGAGGGCGGCGACGCACCCCCCCTCCGACTCAGGGCCGGGGGGGCGCGGCCAGGGTGGGCCCGGGACCCCCCTGACGTCCTCGGCGGCCTCCGCCTCTTCCTCCTCTGCCTCTTCCTCCTCGGCCCCGACTCCCGCGGGGGCCGCCTCTTCCGCCGCCGGGGCCGCGTCCTCCTCCGCTTCCGCCTCCTCGGGCGGGGCCGTCGGTGCCCTGGGAGGGAGACAAGAGGAAACCTCCCTCGGCCCCCGCGCTGCTTCTGGGCCGCGGGGGCCGAGGAAGTGTGCCCGGAAGACGCGCCACGCGGAGACTTCCGGGGCCGTCCCCGCGGGCGGCCTCACGCGCTACCTGCCCATCTCGGGGGTCTCTAGCGTGGTCGCCCTGTCGCCTTACGTGAACAAGACGATCACGGGGGACTGCCTGCCCATCCTGGACATGGAGACGGGGAACATCGGGGCGTACGTGGTCCTGGTGGACCAGACGGGAAACATGGCGACCCGGCTGCGGGCCGCGGTCCCCGGCTGGAGCCGCCGCACCCTGCTCCCCGAGACCGCGGGTACGTGACGCCCCCCGAGTACCCGACGGCCCCCGCGTCGGAGTGGAACAGCCTCTGGATGACCCCCGTGGGGAACATGCTGTTCGACCAGGGCACCCTAGTGGGCGCCCTGGACTTCCGCAGCCTGCGGTCTCGGCACCCGTGGTCCGGGGAGCAGGGGGCGTCGACCCGGGACGAGGGAAAACAATAAGGGACGCCCCCCGTGTTTGTGGGGAGGGGGGGTCGGGCGCTGGGTGGTCTCTGGCCGCGCCCACTACACCAGCCAATCCGTGTCGGGGAGGTGGAAAGTGAAAGACACGGGCACCACACACCAGCGGGTCTTTTGTGTTGGCCCTAATAAAAAAAAACTCAGGGGATTTTTGCTGTCTGTTGGGAAATAAAGGTTTACTTTTGTATCTTTTCCCTGTCTGTGTTGGATGTATCGCGGGGGTGCGTGGGAGTGGGGGTGCGTGGGAGTGGGGGT-GCTGGGAGTGGGGGTGCGGGGAGTGGGGGTGCGTGGGAGTGGGGGTTGGGCGTGGGAGTGGGGGTGTGGGAGTGGGGGTGCGTGGGAGTGGGGGTGCCATGTTGGGCAGGCTCTGGTGTTAACCACAGAGCCGCGGCCCGGGCTGCCTGACCACCGATCCCCGAAAGCATCCTGCCACTGGCATGGAGCCAGAACCACAGTGGGTTGGGTGTGGGTGTTAAGTTTCCGCGAGCGCCTGCCCGCCCGGACTGACCTGGCCTCTGGCCGCCACAAAGGGCGGGGGGGGCAGGGCAACAAAGGACGGGAGGGGTGGCGGGGCGGGACGGGGCGCCCAAAAGGGGGTCGGCCACACCACAGACGTGGGTGTTGGGGGGTGGGGCGGAGGGGGTGGGGGGGGGGGGGAGACAGAAACAGGAACATAGTTAGAAAACAAGAATGCGGTGCAGCCAGAGAATCACAGGAGACGAGGGGATGGGCGTGTTGGTTACCAACCCACACCCAGGCATGCTCGGTGGTATGAAGGAGGGGGGGCGGTGCTTCTTAGAGACCGCCGGGGGACGTGGGGTTGGTGTGCAGAGGCACGCGCACCCGCGTCGGCCAGGTGGGCCGGTACCCCATCCCCCCCTCCCCCGACCCTTCCCACCCCCGCGTGCCAGAGATCACCCCCGTCCCCCGGCACCCGCCACTCCTCCATATCCTCGCTTTAGGAACCTTAGGGGTACACACGCGCCGTGCATTTCCTTCCACACCCCCCCTCCCCCGCACCCCCCCCCCAGGCAGTAAGACCCAAGCATAGAGAGCCAGGCACAAAAACACAGGCGGGGTGGGACACATGCCTTCTTGGAGTACGTGGGTCATTGGCGTGGGGGGTTACAGCGACACCGGCCGACCCCCTGGCGGTCTTCCAGCCGGCCCTTAGATAAGGGGGCAGTTGGTGGTCGGACGGGTAAGTGTCTGACTAAGGGTGGGAGGGGGGGGGAAAAGAACGGGCTGGTGTGCTGTAACACGAGCCCACCCGCGAGTGGCGTGGCCGACCTTAGCCTCTGGGGCGCCCCCTGTCGTTTGGGTCCCCCCCCTCTATTGGGGAGAAGCAGGTGTCTAACCTACCTGGAACCGCGGCGTCTTTGTTGAACCACACCGGGGCGCCCTTGACGAGTGGGATAACGGGGGAGGAAGGGAGGGAGGAGGGTACTGGGGGTGAAGAAGGGGGGGGGGAGAAGCGAGAACAGGAAAGGCGACGGAGCCCGACAAAACAAACCGAGAAAAAAAAAAACCACAGCGCATGCGCCGGGCCGTTGTGGGGCCCCGGGCCGGGGCCCCTTGGGTCCGCCGGGGCCCCGGGCCGGGCCGCCACGGGGGCCGGCCGTTGGCGGTAACCCCGAGTGTTCATCTCAGGCCCCGGGCCGGGAACCCGGAAAAGCCTCCGGGGGCCTTTTTCGCGTCGCGTGCCGGCGAGCGGGCCCGGACGGGGCCCGGACCGCCGCGGTCGGGGGCCCCTCGTCCCGGGCCGTACGCGGCCTTCGCCCCGTGAGGGGCCGAACGAACGAAACATCCCGGCGACGGAACGAAAAACACCCCAGACGGGTTTAAAAAACAGAAACCGTAACCCCCCACCCCCGAAACGGGGAAAACAAAAAACAGACCAGCGGCCGGCCGGCGCTTAGGGGGAGGATGTCGCCGACGCCCCTTGGCCGCCCCGGCTGCAGGGGGGCCCGGAGAGCCGCGGCACCCGGACGCGCCCGGAAAGTCTTTCGCACCACCCGCGATCGGCACGGCCGCGCCCCCGCTTTTATAAAGGCTCAGATGACGCAGCAAAAACAGGCCACAGCACCACGTGGGTAGGTGATGTAATTTTATTTTCCTCGTCTGCGGCCTAATGGATTTCCGGGCGCGGTGCCCCTGTCTGCAGAGCACTTAACGGATTGATATCTCGCGGGCACGCGCGCCCTTAATGGACCGGCGCGGGGCGGGGGGCCGGATACCCACACGGGCGGGGGGGGGTGTCGCGGGCCGTCTGCTGGCCCGCGGCCACATAAACAGCCTTTCTGCCTCTGCCGCTTGTGTGTGCGCGCGCCGGCTCTGCGGTGTCGGCGGCGGCTGCGGCGGCTGCGGCGGCCGCCGTGTTCGGTCTCGGTAGCCGGCCGGCGGGTGGACTCGCGGGGGGCCGGAGGGTGGAAGGCAGGGGGGTGTGTTACAGGACTTCCACTTCCCGTCCTTCCATCCCCCGTTCCCCTCGGTTGTTCCTCGCCTCCCCCAACACCCCGCCGCTTTCCGTTGGGGTTGTTATTGTTGTCGGGATCGTGCGGGCCGGGGGTCGCCGGGGCAGGGGCGGGGGCGTGGGCGGGGGTGCTCGTCGATCGACCGGGCTCAGTGGGGGCGTGGGGTGGGTGGGAAAAGGCGAGGAGACTGGGGTGGGGGGTGTCGGGGGTGGCTGTTTTTTTTGTGGTTGTTTTTTGTGTCTGTTTCCGTCCCCCGTCACCCCCCTCCCTCCGTCCCCCCGTCGCGGGTGTTTGTGTTTGTTTATTCCGACATCGGTTTGTTTAAATAAACACAGCCGTTCTGCGTGTCTGTTCTTGCGTGTGGCTGGGGGCTTATATGTGGGGTCCCGGGGGCGGGATGGGGTTTAGCGGCGGGGGGCGGCGCGCCGGACGGGGCGCTGGAGATAACGGCCCCCGGGGAACGGGGGACCGGGGCTGGGTCTCCCGCGGTGGGTGGGTGGGCGGCGGTGGCCGGGCCGGGCCGGGCCGGGTGGGCGGGGTTTGGAAAAACGAGGAGGAGGAGGAGGGGGGGGGAGACGGGGGGAAAGCAAGGACACGGCCCGGGGGGGGGGGGGGGGGGAGCGCGGGCCGGGCCGCTCGTAAGAGCCGCGACCCGGCCGCCTGGGAGCGTTGTCGCCGTCGGTCTGCCGGCCCCCGTCCCTCCCTTTTTTGACCAACCAGCGCCCCCCCCCCACCACCATTCCTACTACCACCACCACCACCACCACCACCGACACCTCCCGCGCACCCCCACCCACACTCCCCCCCACCCAACCCGCACCACGAGCACGGGTTGGAGCAGGGGATCGACGGGGAGCAAAGCCGGTGGGGCGGGGCGGGGGCGGGAGACCGAGTAGGCCCGCCCATCCGCGGCCCCTCCCGGCAGCCACACCCCCCAGCGTCGGGTGTCACGGGGAAAGAGCAGGGGAGAGGGGAG-AGGGGGAGAGGGGGGGAGAGGGGAGAGGGGGGAGAGGGGAGGGGGGGGGAGGGGAGAGGGGGG--GAGAGGGGAGAGGGGGGAGAGGGGAGAGGGGGGAGAGGGGAGAGGGGGGAGAGGGGGGGGGGGGGGGAGAGGGGGTATATAAACCAACGAAAAGCGCGGGAACGGGGATACGGGGCTTGTGTGGCACGACGTCGTGGTTGTGTTACTGGGCAAACACTTGGGGCCTGCAGGTTTCTGTGGGTACCGACCCAGGTGTTATGGGGATTTTGTGTTGGGTCGGGCTTATGGCCATTGGGGTTTTGTGTGTAAGGGGGGGTTTGTCTTCCACCGAATATGTTATTCGGAGTCGGGTGGCTCGAGAAGTGGGGGATATATTAAAGGTGCCTTGTGTGCCGCTTCCGTCTGACGATCTTGATTGGCGTTACGAGACCCCCTCGGCTATAAACTATGCTTTGATAGACGGTATATTTTTGCGTTATCACTGTCCCGGATTGGACACGGTCTTGTGGGATAGGCACGCCCAGAGGGCGTATTGGGTTAACCCCTTTTTGTTTGGGGCGGGTTTTTTGGAGGACTTGAGTCATCCCGCGTTTCCTGCCGACACCCAGGAAACAGAAACGCGCTTGGCCCTTTATAAAGAGATACGCCAGGCGCTGGACAGTCGCAAGCAGGCCGCCAGCCACACACCTGTGAAGGCTGGGTGTGTGAACTTTGACTATTCGCGCACCCGCCGCTGTGTAGGGCGCCAGGATTTGGGACTTACCAACAGAACGTCTGGACGGACCCCGGTTCTGCCGCCGGACGATGAAGCGGGCCTGCAGCCGAAGCCCCTCACCACGCCGTCGCCCATCATCGCCACGTCGGACCCCACCCCGCGACGGGACGCCGCCACAAAAAGCAGACGCCGACGACCCCATTCCCGGCGCCTCTAACGATGCCTCGACGGAAACCCGTCCGGGTTCGGGGGGCGAACCGGCCGCCTGTCGCTCGTCAGGGCCGGCGGGCGCTCCTCGCCGCCCTAGAGGCTGTCCCGCTGGTGTGACGTTTTCCTCGTCCGCGCCCCCCGACCCTCCCATGGATTTAACAAACGGGGGGGTGTCGCCTGCGGCGACCTCGGCGTCTCTGGACTGGACCACGTTTCGGCGTGTGTTTCTGATCGACGACGCGTGGCGGCCCCTGTTGGAGCCTGAGCTGGCGAACCCCTAACCGCCCACCTCCTGGTCGAATATAATCGTCGGTGCCAGACCGAAGAGGTGCTGCCGCCGCGGGAGGATGTGTTTTCGTGGACTCGTTATTGTACCCCCGACGAGGTGCGCGTGGTTATCATCGGCCAGGACCCATATCACCACCCCGGCCAGGCGCACGGACTTGCGTTTAGCGTGCGCGCGAACGTGCCGCCTCCCCCGAGTCTTCGGAATGTCTTGGCGGCCGTCAAGAACTGTTATCCCGAGGCACGGATGAGCGGCCACGGTTGCCTGGAAAAGTGGGCGCGGGACGGCGTCCTGTTACTAAACACGACCCTGACCGTCAAGCGCGGGGCGGCGGCGTCCCACTCTAGAATTGGTGGGACCGCTTCGTGGGCGGAGTTATCCGCCGGTTGGCCGCGCGCCGCCCCGGCCTGGTGTTTATGCTCTGGGGCGCACACGCCCAGAATGCCATCAGACCGGACCCTCGGGTCCATTGCGTCCTGAAGTTTTCGCACCCGTCGCCCCTCTCCAAGGTTCCGTTCGGAACCTGCCAGCATTTCCTCGTGGCGAACCGATACCTGGAAACCCGGTCGATTTCACCCATCGACTGGTCGGTTTGAAAGGCATCGACGTCCGGGGTTTTCGTCTGTGGGGGCTTTTGGGTATTTCCGATGAATAAAGACGGTTAATGGTTAAACCTCTGGTCTCATACGGGTCGGTGATGTCGGGCGTCGGGGGAGAGGGAGTTCCCTCTGCGCTTGCGATTCTAGCCTCGTGGGGCTGGACGTTCGACACGCCAAACCACGAGTCAGGGATATCGCCAGATACGACTCCCGCAGATTCCATTCGGGGGGCCGCTGTGGCCTCACCTGACCAACCTGGGGGCCCGGAACGGGAGGCCACAGCGCCGTCTTTCTCCCCAACGCGCGCGGATGACGGCCCGCCCTGTACCGACGGGCCCTACGTGACGTTTGATACCCTGTTTATGGTGTCGTCGATCGACGAATTAGGGCGTCGCCAGCTCACGGACACCATCCGCAAGGACCTGCGGTTGTCGCTGGCCAAGTTTAGCATTGCGTGCACCAAGACCTCCTCGTTTTCGGGAAACGCCCCGCGCCACCACAGACGCGGGGCGTTCCAGCGCGGCACGCGGGCGCCGCGCAGCAACAAAAGCCTTCAGATGTTTGTGTTGTGCAAACGCGCCCACGCCGCTCGAGTGCGAGAGCAGCTTCGGGTCGTTATTCAGTCCCGCAAGCCGCGCAAGTATTACACGCGATCTTCGGACGGGCGGCTCTGCCCCGCCGTCCCCGTGTTCGTCCACGAGTTCGTCTCGTCCGAGCCAATGCGCCTCCACCGAGATAACGTCATGCTGGCCTCGGGGGCCGAGTAACCGCCCCCCCGCGCCACCCTCACTGCCCGTCGCGCGTGTTTGATGTTAATAAATAACACATAAATTTGGCTGGTTGTTTGTTGTCTTTAATGGACCGCCCGCAGGGGGGGTGGCATTTCAGTGTCGGGTGACGAGCGCGATCCGGCCGGGATCCTAGGACCCCAAAAGTTTGTCTGCGTATTCCAGGGCGGGGCTCAGTTGAATCTCCCGCAGCACCTCTACCAGCAGGTCAGCGGTGGGCTGGAGAAACTCGGCCGTCCCGGGGCAGGCGGTCGTCGGGGGTGGAGGCGCGGCGCCCACCCCGTGTGCCGCGCCTGGCGTCTCCTCTGGGGGCGACCCGTAAATGGTTGCAGTGATGTAAATGGTGTCCGCGGTCCAGACCACGGTCAAAATGCCGGCCGTGGCGCTCCGGGCGCTTTCGCCGCGCGAGGAGCTGACCCAGGAGTCGAACGGATACGCGTACATATGGGCGTCCCACCCGCGTTCGAGCTTCTGGTTGCTGTCCCGGCCTATAAAGCGGTAGGCACAAAATTCGGCGCGACAGTCGATAATCACCAACAGCCCAATGGGGGTGTGTTGGATAACAACGCCTCCGCGCGGCAGGCGGTCCTGGCGCTCCCGGCCCCGTACCATGATCGCGCGGGTGCCGTACTCAAAAACATGCACCACCTGCGCGGCGTCGGGCAGTGCGCTGGTCAGCGAGGCCCTGGCGTGGCATAGGCTATACGCGATGGTCGTCTGTGGATTGGACATCTCGCGGTGGGTAGTGAGTCCCCCGGGCCGGGTTCGGTGGAACTGTAAGGGGACGGCGGGTTAATATACAATGACCACGTTCGGATCGCGCAGAGCCGATAGTATGTGCTCACTAATGACGTCATCGCGCTCGTGGCGCTCCCGGAGCGGATTTAAGTTCATGCGAAGGAATTCGGAGGAGGTGGTGCGGGACATGGCCACGTACGCGCTGTTGAGGCGCAGGTTGCCGGGCGTAAAGCAGATGGCGACCTTGTCCAGGCTAAGGCCCTGGGAGCGCGTGATGGTCATGGCAAGCTTGGAGCTGATGCCGTAGTCGGCGTTTATGGCCATGGCCAGCTCCGTAGAGTCAATGGACTCGACAAACTCGCTGATGTTGGTGTTGACGACGGACATGAAGCCGTGTTGGTCCCGCAAGACCACGTAAGGCAGGGGGGCCTCTTCCAGTAACTCGGCCACGTTGGCCGTCGCGTGCCGCCTCCGCAGCTCGTCCGCAAAGGCAAACACCCGTGCGTACGTGTATCCCATGAGCGTAT-AATTTCCGTCTGCAGGGCGACGGACATCAGCCCCCCGCGCGGCGAGCCGGTCAGCATCTCGCAGCCCCGGAAGATAACGTTGTCCACGTACGTGCTAAAGGGGGCGCCTTCGAATGCCTCCCCGAAGAGCTCTTGGAGGATTCGGAATCTCCCGAGGAAGGCCCGCTTCAGCAGCGCAAACTGGGTGTGAACGGCGGCGGTGGTCTCCGGTTCCCCGGGGGTGTAGTGGCAGTAAAACACGTCGAGCTGTTGTTCGTCCAGCCCCGCGAAAATAACGTCGAGGTCGTCGTCGGGAAAATCGTCCGGGCCCCCGTCCCGCGGCCCCAGTTGCTTAAAATCAAACGCACGCTCGCCAGGGGCGCCTGCGTCGGCCATTACCGACGCCTGCGTCGGCGCCCCCGAAGATTTGGGGCGCAGAGACAGAATCTCCGCCGTTAGTTCTCCCATGCGGGCGTAGGCGAGGGTCCTCTGGGTCGCATCCAGGCCCGGGCGCTGCAGAAAGTTGTAAAAGGAGATAAGCCCGCTAAATATGAGCCGCGACAGGAACCTGTAGGCAAACTCCACCGAAGTCTCCCCCTGAGTCTTTACAAAGCTGTCGTCACGCAACACTGCCTCGAAGGCCCGGAACGTCCCACTAAACCCAAAAACCAGTTTTCGCAGGCGCGCGGTCACCGCGATCTGGCTGTTGAGGACGTAAGTGACGTCGTTGCGGGCCACGACCAGCTGCTGTTTGCTGTGCACCTCGCAGCGCATGTGCCCCGCGTCCTGGTCCTGGCTCTGCGAGTAGTTGGTGATGCGGCTGGCGTTGGCCGTGAGCCACTTTTCAATAGTCAGGCCGGGCTGGTGTGTCAGCCGTCGGTATTCGTCAAACTCCTTGACCGACACGAACGTAAGCACGGGGAGGGTGAACACGACAAACTCCCCCTCACGGGTCACCTTCAGGTAGGCGTGGAGCTTGGCCATGTACGCGCTCACCTCTTTGTGGGAGGAGAACAACCGCGTCCAGCCGGGGAGGTTGGCGGGGTTGGTGATGTAGTTTTCCGGGACGACGAAGCGATCCACGAACTGCATGTGCTCCTCGGTGATGGGCAGGCCGTACTCCAGCACCTTCATGAGGTTACCGAACTCGTGCTCGACGCACCGTTTGTTGTTAATAAAAATGGCCCAGCTGAGAGGCGGGCGTACTCGCGCAGCGTGCGGTTGCAGATGAGGTACGTGAGCACGTTCTCGCTCTGGCGGACGGAACACCGCAGTTTCTGGTGCTCGAAGGTCGACTCCAGGGACGCCGTCTGCGTCGGCGAGCCCACACACACCAACACGGGCCGCAGGCGGGCCGCGTACTGGGGGGTGTGGTACAGGGCGTTAATCATCCACCAGCAATACACCACGGCCGTGAGGAGGTGACGCCCAAGGAGCCCGGCCTCGTCGATGACGATCACGTTGCTGCGGGTAAAGGCCGGCAGCGCCCCGTAGGTGGCCGGGGCCAACCGCGTCAGGGCGCCCTCGGCCAACCCCAGGGTCCGTTCCAGGGCGGCCAGGGCGCGAAACTCGTTCCGCGACTCCTCGCCCCCGGAGGCGGCCAGGGTGCGCTTCGTGAGGTCCAAAATCACCTCCCAGTAGTACGTCAGATCTCGTCGCTGCAGGTCCTCCAGCGAGGCGGGGTTGCTGGTCAGGGTGTACGGGTACTGCCCCAGTTGGGCCTGGACGTGATTCCCGCGAAACCCAAATTCATGAAAGATGGTGTTGATGGGTC-GGCTGAGAAAGGCGCCCGAGAGTTTGGCGTACATGTTTTGGGCCGCAATGCGCGTGGCGCCCGTCACTACACAGTCCAAGACCTCGTTGATTGTCTGCACGCACGTGCTCTTTCCGGAGCCAGCGTTGCCGGTGATAAGATACACCGCGAACGGAAACTCCCTGAGGGGCAGGCCTGCGGGGGACTCTAAGGCCGCCACGTCCCGGAACCACTGCAGACGGGGCACTTGCGCTCCGTCGAGCTGTTGTTGCGAGAGCTCTCGGATGCGCTTAAGGATTGGCTGCACCCCGTGCATAGACGTAAAATTTAAAAAGGCCTCGGCCCTCCCTGGAACGGCTGGTCGGTCCCCGGGTTGCTGAAGGTGCGGCGGGCCGGGTCTCTGTCCGTCTAGCTGGCGCTCCCCGCCGGCCGCCGCCATGACCGCACCACGCTCGCGGGCCCCCACTACGCGTGCGCGGGTGGACACGGAAGCGCTGTGCTCCCCCGAGGACGGCTGGGTAAAGGTTCACCCCACCCCCGGTACGATGCTGTTCCGCGAGATTCTCCACGGGCAGCTGGGGTATACCGAGGGCCAGGGGGTGTACAACGTCGTCCGGTCCAGCGAGGCGACCACCCGGCAGCTGCAGGCGGCGATCTTTCACGCGCTCCTCAACGCCACCACTTACCGGGACCTCGAGGCGGACTGGCTCGGCCACGTGGCGGCCCGCGGTCTGCAGCCCCAACGGCTGGTTCGCCGGTACAGGAACGCCCGGGAGGCGGATATCGCCGGGGTGGCCGAGCGGGTGTTCGACACGTGGCGGAATACGCTTAGGACGACGCTGCTGGACTTTGCCCACGGGTTGGTCGCCTGCTTTGCGTCGGGCGGCCCGAGCGGCCCGTCAAGCTTCCCCAAATATATCGACTGGCTGACGTGCCTGGGGCTGGTCCCCATATTACGCAAGCGACAAGAAGGGGGTGTGACGCAGGGTCTGAGGGCGTTTCTCAAGCAGCACCCGCTGACCCGCCAGCTGGCCACGGTCGCGGAGGCCGCGGAGCGCGCCGGCCCCGGGTTTTTTGAGCTGGCGTTGGCCTTCGACTCCACGCGCGTGGCGGACTACGACCGCGTGTATATCTACTACAACCACCGCCGGGGCGACTGGCTCGTGCGAGACCCCATCAGCGGGCAGCGCGGAGAATGTCTGGTGCTGTGGCCTCCCTTGTGGACCGGGGACCGTCTGGTCTTCGATTCGCCCGTCCAGCGGCTGTTTCCCGAGATCGTCGCGTGTCACTCCCTCCGGGAACACGCGCACGTCTGCCGGCTGCGCAATACCGCGTCCGTCAAGGTGCTGCTGGGGCGCAAGAGCGACAGCGAGCGCGGGGTGGCCGGCGCCGCGCGGGTCGTTAACAAGGTGTTGGGGGAGGACGACGAGACCAAGGCCGGGTCGGCCGCCTCGCGCCTCGTGCGGCTTATCATCAACATGAAGGGCATGCGCCACGTAGGCGACATTAACGACACTGTGCGTGCTACCTCGATGAGGCCGGGGGGCACCTGATAGACGCCCCGGCCGTCGACGGTACCCTCCCGGGATTCGGCAAGGGCGGAAACAGCCGCGGGTCTGCGGGCCAGGACCAGGGGGGGCGGGCGCCGCAGCTTCGCCAGGCCTTCCGCACGGCCGTGGTTAACAACATCAACGGCGTGTTGGAGGGCTATATAAATAACCTGTTTGGAACCATCGAGCGCCTGCGCGAGACCAACGCGGGCCTGGCGACCCAGTTGCAGGAGCGCGACCGCGAGCTCCGGCGCGCAACAGCGGGGGCCCTGGAGCGCCAGCAGCGCGCGGCCGACCTGGCGGCCGAGTCCGTGACCGGTGGATGCGGCAGCCGCCCTGCGGGGGCGGACCTGCTCCGGGCCGACTATGACATTATCGACGTCAGCAAGTCCATGGACGACGACACGTACGTCGCCAACAGCTTTCAGCACCCGTACATCCCTTCGTACGCCCAGGACCTGGAGCGCCTGTCGCGCCTCTGGGAGCACGAGCTGGTGCGCTGTTTTAAAATTCTGTGTCACCGCAACAACCAGGGCCAAGAGACGTCGATCTCGTACTCCAGCGGGGCGATCGCCGCATTCGTCGCCCCCTACTTTGAGTCAGTGCTTCGGGCCCCCCGGGTAGGCGCGCCCATCACGGGCTCCGATGTCATCCTGGGGGAGGAGGAGTTATGGGATGCGGTGTTTAAGAAAACCCGCCTGCAAACGTACCTGACAGACATCGCGGCCCTGTTCGTCGCGGACGTCCAGCACGCAGCGCTGCCCCCGCCCCCCTCCCCGGTCGGCGCCGATTTCCGGCCCGGCGCGTCCCCGCGGGGCCGGTCCAGATCGCGGTCGCCCGGAAGAACTGCGCGAGGCGCGCCGGACCAGGGCGGGGGCATCGGGCACCGGGATGGCCGCCGCGACGGCCGACGATGAGGGGTCGGCAGCCACCATCCTCAAGCAGGCCATCGCCGGGGACCGCAGCCTGGTCGAGGCGGTCGAGGCGATTAGCCAGCAGACGCTGCTCCGCCTGGCCTGCGAGGTGCGCCAGGTCGGCGACCGCCAGCCGCGGTTTACCGCCACCAGCATCGCGCGCGTCGACGTCGCGCCTGGGTGCCGGTTGCGGTTCGTTCTGGACGGGAGTCCCGAGGACGCCTATGTGACGTCGGAGGATTACTTTAAGCGCTGCTGCGGCCAGTCCAGTTATCGCGGCTTCGCGGTGGCGGTCCTGACGGCCAACGAGGACCACGTGCACAGCCTGGCCGTGCCCCCCCTCGTTCTGCTGCACCGGTTCTCCCTGTTCAACCCCAGGGACCTCCTGGACTTTGAGCTTGCCTGTCTGCTGATGTACCTGGAGAACTGCCCCCGAAGCCACGCCACCCCGTCGACCTTTGCCAAGGTTCTGGCGTGGCTCGGGGTCGCGGGTCGCCGCACGTCCCCATTCGAACGCGTTCGCTGCCTTTTCCTCG-CAGTTGCCACTGGGTCCTAAACACACTCATGTTCATGGTGCACGTAAAACCGTTCGACGACGAGTTCGTCCTGCCCCACTGGTACATGGCCCGGTACCTGCTGGCCAACAACCCGCCCCCCGTTCTCTCGGCCCTGTTCTATGCCACCCCGACGAGCTCCTCATTCCGGCTGCCGGGGCCGCCCCCCCGCTCCGACTGCGTGGCCTATAACCCCGCCGGGATCATGGGGAGCTGCTGGGCGTCGGAGGAGGTGCGCGCGCCTCTGGTCTATTGGTGGCTTTCGGAGACCCCAAAACGACAGACGTCGTCGCTGTTTTATCAGTTTTGTTGAATTTTAGTAAATAAACCCGGTTTTGTTTCTATGGCCTCCTGACGGATGCGCGTGTCCTTACTCCGTTTTGGTGGGTGGGTGGCTGTGTATGGCGTCCCATCTGTGCGGGGAGGGGGCAAGTCGGCACGTATTCGGACAGACTCAAGCACACACGGGGGAGCGCTCTTGGCTCAGGGCAATGTTTTTATTGGTCAAACTCAGGCAAACAGAAACGACATCTTGTCGTCAAAGGGATACACAAACTTCCCCCCCTCGCCCCATACTCCCGCCAGCACCCCGGTAAACACCAACTCAATCTCGCGCAGGATTTCGCGCAGGTGATGAGCGCAGTCCACGGGGGGGAGCACAAGGGGCCGCGGGTATAGATCGACGGGGACGCCGACCGACTCCCCGCCTCCGGGACAGACACGCACGACGCGCCGCCAGTAGTGCTCTGCGTCCAGCAAGGCGCCGCCGCGGAAGGCAGTGGGGGGCAAGGGGTCGCTGGCCTCAAAGGGGGACACACGAACGCTCCAGTACTCCGCGTCCAACCGTTTATTAAACGCGTCCACGATAAGGCGGTCGCAGGCGTCCTCCATAAGGCCCCGGGCCGTGAGCGCGTCCTCCTCCGGCACGCCTGCCGTTGTCAGGCCCAGGACCCGTCGCAGCGTGTCGCGTACGACCCCGGCCGCCGTGGTGTACGCGGGCCCGCGGAGAGGAAATCCCCCAAGATGGTCAGTGTTGTCGCGGGAGTTCCAGAACCACACTCCCGCTTGGCTCCAGGCGACGGCGTGGGTGTAGACGCCCTCGAGCGCCAGGCACAGTGGGTGCCGCAGCCGGAGGCCGTTGGCCCTAAGCACGGCTCCCACGGCCGTCTCGATGGCCCGCCGGGCGTCCTCGATCACCCCGGAAGCCGCATCCGCGTCTTGGGGGTCCACGTTAAAACACCCCAGAACGCACCCCCATCGCCCCCGCAGACCGCGAACTTAACCGAGCTGGCCGTCTCCTCGATCTGCAGGCAGACGGCGGCCATTACCCCACCCAGGAGCTGCCGCAGCGCAGGGCAGGCGTCGCACGTGTCCGGGACCAGGCGCTCCAAGACGACCCCGGCCCAGGGCTCTGAGGGAGCGGCCACCACCAGCGCGTCCAGTCTTGCTAGGCCCGTCCGGCCGTGGGGGTCCGCCAGCCCGCTCCCCCCGAGGTCGGCCAGGGCCGCCAGGAGCTGGGCGCGAAGTCCGGGGAAGCAAAACCGCGCCGTCCAGACGGGCCCGACGGCCGCGGGCGGGTCTAACAGTTGGATGATTTTAGTGGCGGGATGCCACCGCGCCACCGCCTCCCGCACCGCGGGCAGGAGGCATCCGGCTGCCGCCGAGGCCACGCCGGGCCAGGCTCGCGGGGGGAGGACGACCCTGGCCCCCACCGCGGGCCAGGCCCCCAGGAGCGCGGCGTAAGCGGCCGCGGCCCCGCGCACCAGGTCCCGTGCCGACTCGGTCGTGGCCGGCACGGTGAACGTGGGCCAACCCGGAAACCCCAGGACGGCAAAGTACGGGACGGGTCCCCCGGACCTCAAACTCGGGCCCCAGAAAGGCAAAGACGGGGGCCAGGGCCCCGGGGGCGGCGTGGACCGTGGTATGCCACTGCCGGAAAAGGGCGACGAGCGCCGGCGCGGAGAACTTCTCGCCGGCGCGCCCGCGTGGCCGCAGGCCCACCTCGCACACCTCGACCAGGTCCCCGAACGCTCCCTCCTTCTTGATCGGCGGAAACGCAAGAGTCTGGTATTCGCGCGCAAATAGCGCGGTTCCGGTGGTGATGTTAACGGTCAGCGAAGCGGCGGACGCGCATTGGGGGGTGTCGCGAATGGCCGCCAGGCGCGCCCACGCCAGCCGCGCGTCGGGATGCTCGGCAACGCGCGCCGCCAGGGCCATAGGGTCGATGTCAATGTTGGCCTCCGCGACCAGGAGAGCGGCGCGAGGGGCGGCGGGCGGGCCCCACGACGC--TCTTCACTTTCACCACCAGTCCCGTGCGTGGGTCCGAGCCGATACGCAGCGGGGCGAACAGGGCCACCGGCCCGGTCTGGCGCTCCAGGGCCGCCAGGACGCACGCGTACAGCGCCCGCCACAGAGTCGGGTTCTCCAGGGGCTCCAGCGGGGAGGCGGCCGGCGTCGTCGCGGCGCGGGCGGCCGCCACGACGGCCTGGACGGAGACGTCCGCGGAGCCGTAGAAATCCCGCAGCTCCGTCGCGGTGACGGAGACCTCCGCAAAGCGCGCGCGACCCTCCCCTGCGGCGTTGCGACATACAAAATACACCAGGGCGTGGAAGTACTCGCGAGCGCGGGGGGGCAGCCATACCGCGTAAAGGGTAATGGCGCTGACGCTCTCCTCCACCCACACGATATCTGCGGTGTCCATCGCACGGCCCCTAAGGATCACGGGCGGTCTGTGGGTCCCATGCTGCCGTGCCTGGCCGGGCCCGGTGGGTCGCGGAAACCGGTGACGGGGGGGCGGTTTTTGGGGTTGGGGTGGGGGTGGGAAACGGCCCGGGTCCGGGGGCCAACTTGGCCCCTCGGTGCGTTCCGGCAACAGCGCCGCCGGTCCGCGGACGACCACGTACCGAACGAGTGCGGTCCCGAGACTTATACTAAAGTTCACCGCCCCCTGCATCATGGGCCAGGCCTCGGTGGGGAGCTCCGACAGCGCCGCCTCCAGGATGATGTCAGCGTTGGGGTTGGCGCTGGATGAGTGCGTGCGCAAACAGCGCCCCCACGCGGGCACGCGTAGCTTGAAGCGCGCGCCCGCAAACTCCCGCTTGTGGGCCATAAGCAGGGCGTACAGCTGCCTGTGGGGGCATGCGCTGTGGTCGATGTGGTGGGCGTCCAACAACCCCACGATTGTCTGTTTGGTGAGGTTTTTAACGCGCCCCGCCCCGGGAAACGTCTGCGTGCTTTTGGCCATCTGCACGCCAAACAGTTCGCCCCAGATTATCTTGAACAGCGCCACCGCGTGGTCCGTCTCGCTAACGGACCCGCGCGGGGGACAGCCGCTTAGGGCGTCGGCGACGCGCTTGACGGCTTCCTCCGAGAGCAGGAGTCCGTCGGTTACGTTACAGTGGCCCAGTTCGAACACCAGCTGCATGTAGCGGTCGTAGTGGGGGGTCAGCAGGTCCAGCACGTCATCGTGGCTAAAGGTCCTCCCAGATCCCCCGGCCGCCGAGTCCCAATGCAGGCGCGCGGCCATGGTGCTGCACAGGCACAACAGCTCCCAGACGGGGGTTACGTTCAGGGTGGGGGGCAGGGCCACGAGCTCCAGCTCTCCAGTAACGTTGATCGTGGGGATGACGCCCGTGGCGTAGTGGTCATAGATCCGCCGAAATATGGCGCTGCTGCGGGTGGCCATGGGAACGCGGAGACAGGCCTCCAGCAACGCCAGGTAAATAAACCGCGTGCGTCCCATCAGGCTGTTGAGGTTGCGCATGAGCGCGACAATTTCCGCCGGCGCGACATCGGACCGGAGGTATTTTTCGACGAAAAGACCCACCTCCTCCGTCTCGGCGGCCTGGGCCGGCAGCGACGCCTCGGGATCCCGGCACCGCAGCTCCCGTAGATCGCGCTGGGCCCTGAGGGCGTCGAAATGTACGCCCCGCAAAAACAGACAGAAGTCCTTTGGGGTCAGGGTATCGTCGTGTCCCCAGAAGCGCACGCGTATGCAGTTTAGGGTCAGCAGCATGTGAAGGATGTTAAGGCTGTCCGAGAGACACGCCAGCGTGCATCTCTCAAAGTAGTGTTTGTAACGGAATTTGTTGTAGATGCGCGACCCCCGCCCCAGCGACGTGTCGCATGCCGACGCGTCACAGCGCCCCTTGAACCGGCGACACAGCAGGTTTGTGACCTGGGAGAACTGCGCGGGCCACTGGCCGCAGGAACTGACCACGTGGTTAAGGAGCATGGGCGTAAAGACGGGCTCCGAGCGCGCCCCGGAGCCGTCCATGTAAATCAGTAGCTCCCCCTTGCGGAGGGTGCGCACCCGTCCCAGGGACTGGTACACGGACACCATGTCCGGTCCGTAGTTCATGGGTTTCACGTAGGCGAACATGCCATCAAAGTGCAGGGGATCGAAGCTGAGGCCCACGGTTACGACCGTCGTGTATATAACCACGCGGTATTGGCCCCACGTGGTCACGTCCCCGAGGGGGGTGAGCGAGTGAAGCAACAGCACGCGGTCCGTAAACTGACGGCAGAACCGGGCCACGATCTCCGCGAAGGAGACCGTCGACGAAAAAATGCAGATGTTATCGCCCCCGCCAAGGCGCGCTTCCAGCTCCCCAAAAAACGTGGCCCCCCGGGCGTCCGGAGAGGCGTCCGGAGACGGGCCGCTCGGCGGCCCGGGTGGGCGCAGGGCAGCCTGCAGGAGCTCGGTCCCCAGACGCGGGAGAAACAGGCACCGGCGCGCCGAAAACCCGGGCATGGCGTACTCGCCGACCACCACATGCACGCGCCCCGGAGACCGCACAGGAAGTCCACCAACTGCGCGTTGGCGGTTGCGTCCATGGCGATGATCCGAGGACATGTGCGCAGCAGGCGTAGCATTAACGCATCCACGCGGCCCAGTTGCTGCATTGTTGGCGAATAGAGCTGGCCCAGCGTCGACATAACCTCGTCCAGAACGAGGACGTCGTAGTTGTTCAGAAGGTTGGGGCCCACGCGATGAAGGCTTTCCACCTGGACGATAAGTCGGTGGAAGGGGCGGTCGTTCATAATGTAATTGGTGGATGAGAAGTAGGTGACAAAGTCGACCAGGCCTGACTCAGCGAACCGCGTTGCCAGGGTCTGGGTAAAACTCCGACGACAGGAGACGACGAGCACATTCGTGTCCGGAGAGTGGATCGCTTCCCGCAGCCAGCGGATCAGCGCGGTAGTTTTTCCCGACCCCATTGGCGCGCGGACCACAGTCACGCACCTGGCCGTCGGGGCGCTCGCGTTGGGGAAGGTGACGGGTCCGTGCTGCTGCCGCTCGATCGTTGTTTTCGGGTGAACCCGGGGCACCCATTCGGCCAAATCCCCCCCGTACAACATCCGCGCTAGCGATACGCTCGACGTGTACTGTTCGCACTCGTCGTCCCCAATGGGACGCCCGGCCCCCAGAGGATCCCCCGACTCCGCGCCCCCCACGAAAGGCATGACCGGGGCGCGGACGGCGTGGTGGGTCTGGTGTGTGCAGGTGGCGACGTTTGTGGTCTCTGCGGTCTGCGTCACGGGGCTCCTCGTCCTGGCCTCTGTGTTCCGGGCACGGTTTCCCTGCTTTTACGCCACGGCGAGCTCTATGCCGGGTTAACTCCACGGCCGAGGTGCGCGGGGGTGTAGCCGTGCCCCTCAGGTTGGACACGCAGAGCCTTGTGGGCACTTATGTAATCACGGCCGTGTTGTTGTTGGCCGCGGCCGTGTATGCCGTGGTCGGCGCCGTGACCTCCCGCTACGACCGCGCCCTGGACGCGGGCCGCCGTCTGGCTGCGGCCCGCATGGCCATGCCGCACGCCACGCTGATCGCCGGAAACGTCTGTTCTTGGTTGCTGCAGATCACCGTCCTGCTGCTGGCCCATCGCATCAGCCAGCTGGCCCACCTGGTTTACGTCCTGCACTTTGCGTGTCTGGTGTATTTTGCGGCCCATTTTTGCACCAGGGGGGTCCTGAGCGGGACGTATCTGCGTCAGGTGCACGGCCTGATGGAGCTGGCCCCGACCCATCATCGCGTCGTCGGCCCGGCTCGCGCCGTGCTGACAAACGCCTTGCTGTTGGGCGTCTTCCTGTGCACGGCCGACGCCGCGGTATCCCTGAATACCATCGCCGCGTTCAACTTTAATTTTTCGGCCCCGGGCATGCTCATCTGCCTGACCGTGCTGTTCGCCATTCTCGTCGTATCGCTGTTGTTGGTGGTCGAGGGGGTGTTGTGTCACTACGTGCGCGTGTTGGTGGGCCCCCACCTGGGGGCCGTGGCCGCCACGGGCATCGTCGGCCTGGCCTGCGAGCACTATTACACCAACGGCTACTACGTGGTGGAGACGCAGTGGCCGGGGGCACAGACGGGAGTCCGCGTCGCCCTCGCCCTGGTCGCCGCCTTTGCCCTCGGCATGGCCGTGCTCCGCTGCACCCGCGCCTATCTGTATCACAGGCGGCACCACACCAAATTTTTTATGCGCATGCGCGACACGCGACACCGCGCACATTCCGCCCTCAAGCGCGTACGCAGTTCCATGCGCGGATCGCGAGACGGCCGCCACAGGCCCGCACCCGGCAGCCCGCCCGGGATTCCCGAATATGCGGAAGACCCC-TACCGATCTCATACGGCGGCCAGCTCGACCGGTACGGAGATTCCGACGGGGAGCCGATTTACGACGAGGTGGCGGACGACCAAACCGACGTATTGTACGCCAAGATACAACACCCGCGGCACCTGCCCGACGACGATCCCATCTATGACACCGTTGGGGGGTACGACCCCGAGCCCGCCGAGGACCCCGTGTACAGCACCGTCCGCCGTTGGTAGCTGTTTGGTTCCGTTTTAATAAACCGTTTGTGTTTAACACGACCGTGGTGTATGTCTGGTGTGTGGCGTCCGATCCCGTTACTATCACCGTCCCCCCCCCCCTCAACCCCGGTGATTGTGGGTTTTTTAAAAACGACACGCGTGCGACCGTATACAGAACATTGTTTTGGTTTTTATTCGCTATCGGATATGGGGGGTGGAAACTGGGTGGCGGGGCAGGCGCCTCCGGGGGTCCGCCGGTGAGTGTGGCGCGAGGGGGGGTCCGACGAACGCAGGCGCGGTCTCCCCGGGGCCCGCGTAACCACGC-GCATATCCGGGGGCCG-TAGAAATTACCTTCCTCTTCGGACTCGATATCCACGACGTCAAAGTCGTGGGCGGTCAGCGAGACGACCTCCCCGTCGTCGGTGATGAGGACGTTGTTTCGGCAGCAGCAGGGCCGGTTCCCGGAGAACGAGAGGCCCATAGCTCAGCGAGCGTGTCGTCGAACGCCAGGCGGCTGCTTCGCTGGATGGCCTTATAGATCTCCGGATCGATGCGGACGGGGGTAATGATCAGGGCGATCGGAACGGCCTGGTTCGGGAGAATGGACGCCTTGCTGGGTCCTGCGGCCCCGAGAGCCCCGGCGCCGTCCTCCAGGCGGAACGTTACGCCCTCCTCCGCGCTGGTGCGGTGCCTGCCGATAAACGTCACCAGATGCGGGTGGGGGGGGCAGTCGGGGAAGTGGCTGTCGAGCACGTAGCCCTGCACCAAGATCTGCTTAAAGTTCGGGTGACGGGGGTTCGCGAAGACGGGCTCGCGGCGGACCAGATCCCCGGAGCTCCAGGACACGGGGGAGATGGTGTGGCGTCCGAGGTCGGGGGCGCCAAACAGAAGCACCTCCGAGACAACGCCGCTATTTAACTCCACCAAGGCCCGATCCGCGGCGGAGCACCGCCTTTTTTCGCCCGAGGCGTGGGCCTCTGACCAGGCCTGGTCTTGTGTGACGAGAGCCTCCTCCGGGCCGGGGACGCGCCCGGGCGCAAAGTATCGCACGCTGGGTTTCGGGATCGACCGGATAAATGCCCGGAACGCCTCCGGGGACCGGTGTGCCATCAAGTCCTCGTACGCGGAGGCCGTGGGGTCGCTGGGGTCCATGGGGTCGAAAGCGTACTTGGCCCGGCATTTGACCTCGTAAAAGGCCAGGGGGGTCTTGGGGACTGGGGCCAGGTAGCCGTGAATGTCCCGAGGACAGACGAGAATATCCAGGGACGCCCCGACCATCCCCGTGTGACCGTCCATGAGGACACGTATGCACGTTCTCTTCGGCGAGGTCGCTGGGTTCGTGGAAGATAAAGCGCCGCGTGTCGGCGCCGGCCTCGCCGCCGTCGTCCGCGCGGCCCACGCAGTAGCGAAACAGCAGGCTTCGGGCCGTCGGCTCGTTCACCCGCCCGAACATCACCGCCGAAGACTGTACATCCGGCCGCAGGCTGGCGTTGTGCTTCAGCCACTGGGGCGAGAAACACGGACCCTGGGGGCCCCAGCGGAGGGTGGATGCGGTCGTGAGGCCCCGCCGGAGCAGGGCCCATAGCTGGCAGTCGGCCTGGTTTTGCGTGGCCGCCTCGTAAAACCCCATGAGGGGCCGGGGCGCCACGGCGTCCGCGGCGGCCGGGGGCCCGCGGCGCGTCAGGCGCCATAGGTGCCGGCCGAGTCCGCGGTCCACCATACCCGCCTCCTCGAGGACCACGGCCAGGGAACACAGATAATCCAGGCGGGCCCAGAGGGGACCGATGGCCAGAGGGGCGCGGACGCCGCGCAGCAACCCGCGCAGGTGGCGCTCGAACGTCTCGGCTAGTATATGGGAGGGCAGCGCGTTGGGGATCACCGACGCCGACCACATAGAGTCAAGGTCCGGGGAGTCGGGATCGGCGTCCGGGTCGCGGGCGTGGGTGCCCCCAGGAGATAGCGGAATGTCCGGGGTCGGAGGCCCGGAGGCGTCAGAAAGTGCCGGCGACGCGGCCCGGGGCTTTTCGTCTGCGGTGTCGGTGGCGTGCTGATCACGTGGGGGGTTATCGGGCGAATGGGAGCTCGGGTCCACAGCTGACGTCGTCTGGGGTGGGGGGGGCAGGGGACGGAAGGTGGTTGTCAGCGGAAGACTGTTAGGGCGGGGGCGCTTGGGGGGGCTGTCGGGGCCACGAGGGGTGTCCTCGGCCAGGGCCCAGGGACGCTAGTCACGGTGCGTCCCGGCGGACATGCTGGGCCTACCGTGGACTCCATTTCCGAGACGACGTGGGGGGAGCGGTGGTTGAGCGCGCCGCCGGGTGAACGCTGATTCTCACGACAGCGCGTGCCGCGCGCACGGGTTGGTGTGACACAGGCGGGACACCAGCACCAGGAGAGGCTTAAGCTCGGGAGGCAGCGCCACCGACGACAGTATCGCCTTGTGTGTGTGCTGGTAATTTATACACCGATCCGTAAACGCGCGCCGAATCTTGGGATTGCGGAGGTGGCGCCGGATGCCCTGGGACGTCATACGCCAGGCCGTGGGTGTTGGTCTCGGCCGAGTTGACAAACAGGGCTGGGTGCAGCACGCAGCGATAGGCGAGCAGGGCCAGGGCGAAGTCCGGCGACAGCTGGTTGTTGAAATACTGGTAACCGGGAAACCGGGTCACGGGTACGCCCAGGCTCGGGGCGACGTACACGCTAACCACCAACTCCAGCAGCGTCTGGCCCAGGGCGTACAGGTCAACCGCTAGCCCGACGTCGTGCTTCAGGCGGTGGTTGGTAAATTCGGCCCGTTCGTTGTTAAGGTATTTCACCAACAGCTCCGGGGGCTGGTTATACCCGTGACCCACCAGGGTGTGAAAGTTGGCTGTGGTTAGGGCGGTGGGCATGCCAAACATCCGGGGGGACTTGAGGTCCGGCTCCTGGAGGCAAAACTGCCCCCGGGCGATCGTGGAGTTGGAGTTGAGGGTGACGAGGTTAAAGTCGGCGAGGACGGCCCGCCGGAGCGAGACGGCGTCCGACCGCAGCATGACGAGGATGTTGGCGCACTTGATATCCAGGTGGCTGATCCCGCAGGTGGTGTTTAAAAACACAACGGCACGGGCCAGCTCCGTGAAGCACTGGTGGAGGGCCGTCGAGACCGAGGGGTTTGTTGTGCGCAGGGACGCCAGTTGGCCGATATACTTACCGAGGTCCATGTCGTACGCGGGGAACACTATCTGTCGTTGTTGCAGCGAGAACCCGAGGGGCGCGATGAAGCCGCGGATGTTGTGGGTGCGGCCGGCGCGTAGAGCGCACTCCCCGACCAACAGGGTCGCGATGAGCTCAACGGCAAACCACTCCTTTTCCTTTATGGTCTTAACGGCAAGCTTATGTTCGCGAATCAGTTGGACTTCGCCGTATCCCCCAGACCCCCCGAAGCTTCGGGCCCCGGGGATCTCGAGGGTCGTGTAGTGTAGGGCGGGGTTGATGGCGAACACGGGGCTGCATAGCTTGCGGATGCGCGTGAGGGTGAGGATGTGAGAGGGGGACGAGGGGGGTGCGGTTAACGCCGCCTGGGATCTGCGCAGGGGCGGGCGGTTCAGTTTGGCCGCCGTACCGGGCGCCTCGGGGGACGCGCGGCGATGAGACGAGCGGCTCATTCGCCATCGGGATAGTCCCGCGCGAAGCCGCTCGCGGAGGCCGGATCGGTGGCGGGACCCGTGGGAGGAGCGGGAGACGGCGGCGTTCTGGAGAGAGGGGCCGCTGGGGCGCCCGGAGGCCCCGTGGGGGTTGGAGTGTATGTAGGATGCGAGCCAATCCTTGAAGGACCGTTGGCGTGCACCTTGGGGGCTGAGGTTAGCTGCCACATGACCAGCAGGTCGCTGTCTGCGGGACTCATCCATCCTTCGGCCAGGTCGCCGTCTCCCCACAGAGAAGCGTTGGTCGCTGCCTCCTCGAGTTGCTCCTCCTGGTCCGCAAGACGATCGTCCACGGCGTCCAGGCGCTCACCAAGCGCCGGATCGAGGTACCGTCGGTGTGCGGTTAGAAAGTCACGACGCGCCGCTTGCTCCTCCACGCGAATTTTAACACAGGTCGCGCGCTGTCGCATCATCTCTAAGCGCGCGCGGGACTTTAGCCGCGCCTCCAATTCCAAGTGGGCCGCCTTTGCAGCCATAAAGGCGCCAACAAACCGAGGATCTTGGGTGCTGACGCCCTCCCGGTGCAGCTGCAGGGTCTGGTCCTTGTAAATCTCGGCTCGGAGGTGCGTCTCGGCCAGGCGTCGGCGCAGGGCCGCGTGGGCGGCATCTCGGTCCATTCCGCCACCCTGCGGGCGACCCGGGGGGTGCTCTGAAGTCTCGCGTGCCCAAGGCCCGTGATCGGGGTACTTCGCCGCCGCGACCCGCCACCCGGTGTGCGCGATGTTTGGTCAGCAGCTGGCGTCCGACGTCCAGCAGTACCTGGAGCGCCTCGAGAAACAGAGGCAACTTAAGGTGGGCGCGGACGAGGCGTCGGCGGGCCTCACAATGGGCGGCGATGCCCTACGAGTGCCCTTTTTAGATTTCGCGACCGCGACCCCCAAGCGCCACCAGACCGTGGTCCCGGGCGTCGGGACGCTCCACGACTGCTGCGAGCACTCGCCGCTCTTCTCGGCCGTGGCGCGGCGGCTGCTGTTTAATAGCCTGGTGCCGGCGCAACTAAAGGGGCGTGATTTCGGGGGCGACCACACGGCCAAGCTGGAATTCCTGGCCCCCGAGTTGGTACGGGCGGTGGCGCGACTGCGGTTTAAGGAGTGCGCGCCGGCGGACGTGGTGCCTCAGCGTAACGCCTACTATAGCGTTCTGAACACGTTTCAGGCCCTCCACCGCTCCGAAGCCTTTCGCCAGCTGGTGCACTTTGTGCGGGACTTTGCCCAGCTGCTCAAAACCTCCTTCCGGGCCTCCAGCCTCACGGAGACCACGGGCCCCCCCAAAAAACGGGCCAAGGTGGACGTGGCCACCCACGGCCGGACGTACGGCACGCTGGAGCTGTTCCAAAAAATGATCCTTATGCACGCCACCTACTTTCTGGCCGCCGTGCTCCTCGGGGACCACGCGGAGCAGGTCAACACGTTCCTGCGTCTCGTGTTTGAGATCCCCCTGTTTAGCGACGCGGCCGTGCGCCACTTCCGCCAGCGCGCCACCGTGTTTCTCGTCCCCCGGCGCCACGGCAAGACCTGGTTTCTGGTGCCCCTCATCGCGCTGTCGCTGGCCTCCTTTCGGGGGATCAAGATCGGCTACACGGCGCACATCCGCAAGGCGACCGAGCCGGTGTTTGAGGAGATCGACGCCTGCCTGCGGGGCTGGTTCGGTTCGGCCCGAGTGGACCACGTAAAGGGGAAACCATCTCCTTCTCGTTTCCGGACGGGTCGCGCAGTACCATCGTGTTTGCCTCCAGCCACAACACAAACGTAAGTCCTCTTTTCTTTCGCATGGCTCTCCCAAGGGGCCCCGGGTCGACCCGACCCATACCCACCCACCCACATACACACACAACCAGACGCGGGAGGAAATC-TGCCCCGTGGGCACTGATTTTTATTCGGGATCGCTTGAGGAGGCCCGGGCAACGGCCCGGGCAACGGTGGGGCAGCTCGTAGCATAGGCGACTGATGTACGAAGAGAAGACACACAGGCGCCACCCGGCGCTGGTCGGGGGGATGTTGTCCGCGCCGCACCGTCCCCCGACGACCTCTTGCAGACGGTCCGTGATGCAAGGACGGCGGGGGGCCTGCAGCAGGGTGACCGTATCCACGGGATGGCCAAAGAGAAGCGGACACAGGCTAGCATCCCCCTGGACCGCCAGGGTACACTGGGCCATCTTGGCCCACAGACACGGGGCGACACAGGGACAGGACTCCGTTACGACGGAGGAGAGCCACAGTGCGTTGGCGGAATCGATGTGGGGCGGCGGGGCGCAGGACTCGCAGCCCCCCGGGTGGTTGGTGATCCTGGCAAGGAGCCATCCCAGATGGCGGGCCCTGCTTCCCGGTGGACAGAGCGACCCCAGGTCGCTGTCCATGGCCCAGCAGTAGATCTGGCCGCTGGGGAGGTGCCACCAGGCCCCCGGGCCCAAGGCGCAGCACGCGCCCGGCTCCGGGGGGGTCTTCGCGGGGACCAGATACGCGCCATCCAGCTCGCCGACCACTGGCTCCTCCGCGAGCTGTTCGGTGGTTGGGTCGGGGGTTTCCTCCGGGGGGGTGGCCGCCCGTATGCGGGCGAACGTGAGGGTGCACAGGAGCGGGGTCAGGGGGTGCGTCACGCTCCGGAGGTGGACGATCGCGCAGTAGCGGCGCTCGCGGTTAAAGAAAAAGAGGGCAAAGAAGGTGTTCGGGGGCAACCGCAGCGCCTTGGGGCGCGTCAGATACAGAAAAATCTCGCAGAAGAGGGCGCGCCCGGGGTCTGGGTTAGGAAGGGCCACCTGACACAGAGGCTCGGTGAGGACCGTTAAACACCGAAAGATCTTGAGCCGCTCGTCCGCCCGAACGACGCGCCACACAAAGACGGAGTTGACAATGCGCGCGATAGAGTCGACGTCCGTCCCCAGGTCGTCGACTCTGTCGCGCGCGCCGCGAGTTCCGGCCCGGGAATCCGGCCGGGGCAAGGTCCCCGGGGGACCAGGCGGCGCCAGGGGCCGCCGGGGTCCCAGCTGCGCCATGCCGGGGGCGGGGGGAGGGCAAACCCCAGAGGCGGGGGCCAACGGCGCGGGGAGGAGTGGGTGGGCGAGGTGGCCGGGGGAAGGCGCCCGCTAGCGAGACCGGCCGTTCCCGGACGACACCTTGCGACAAAACCTAAGGACAGCGGCCCGCGCGACGGGGTCCGAGAGGCTAAGGTAGGCCGCGATGTTAATGGTGAACGCAAAGCCGCCGGGAAAGACAACTATGCCACAGAGGCGGCGATTAAACCCCAGGCAGAGGTAGGCGTAGCTTTCCCCGGGCAGGTATTGCTCGCAGACCCTGCGTGGGGCTGTGGAGGGGACGGCCTCCATGAAGCGACATTTACTCTGCTCGCGTTTACTGACGTCACCATCCATCGCCACGGCGATTGGACGATTGTTAAGCCGCAGCGTGTCTCCGCTTGTGCTGTAGTAGTCAAAAACGTAATGGCCGTCGGAGTCGGCAAAGCGGGCCGGGAGGTCGTCGCCGAGCGGGACGACCCGCCGCCCCCGACCGCCCCGTCCCCCCAGGTGTGCCAGGACGGCCAGGGCATACGCGGTGTGAAAAAAGGCATCGGGGGCGGTCCCCTCGACGGCGCGCATCAGGTTCTCGAGGAGAATGGGGAAGCGCCTGGTCACCTCCCCCAGCCACGCGCGTTGGTCGGGGCCAAAGTCATAGCGCAGGCGCTGTGAGATTCGCGGGCCGCCCTGAAGCGCGGCCCGGATGGCCTGGCCCAGGGCCCGGAGGCACGCCAGATGTATGCGCGCGGTAAAGGCGACCTCGGCGGCGATGTCAAAGGGCGGCAGGACGGGGCGCGGGTGGCGCAGGGGCACCTCGAGCGCGGGAAAGCGGAGCAGCAGCTCCGCCTGCCCAGCGGGAGACAGCTGGTGGGGGCGCACGACGCGTTCTGCGGCGCAGGCCTCGGTCAGGGCCGTGGCCAGCGCCGAGGACAGCAGCGGAGGGCGGGCGCGTCGCCCGCCCCACGCCACTGAGTTCTCGTAGGAGACGACGACGAAGCGCTGCTTGGTTCCGTAGTGGTGGCGCAGGACCACGGAGATAGAACGACGGCTCCACAGCCAGTCCGGCCGGTCGCCGCCGGCCAGGGCTTCCCATCCGCGATCCAACCACTCGACCAGCGACCGCGGCTTTGTGGTACCAGGGGTAAGGGTTAGAACGTCGTTCAGGATGTCCTCGCCCCCGGGCCCGTGGGGCGCTGGGGCCACAAAGCGGCCCCCGCCGGGGGGCTCCAGACCCGCCAGCACCGCATCTGCGTCAGCCGCCCCCATGGCGCCCCCGCTGACGGCCTGGTGAACCAGGGCGCCCTGGCGGAGCCCCGATGCAACGCCACAGGCCGCACGCCCGGTCCGAGCGCGGACCGGGTGGCGGCGGGTGACGTCCTGCATTGCCCGCTGAACCAACGCGAGGATCTCCTCGTTCTCCTGTGCGATGGACACGTCCTGGGCCGCGGTCATGTCGCCGCCGGGGGCCGTCAGCTGCTCCTCCGGGGAGATGGGGGGGTCGGACGCCCCGACGATGGGCGGGTCTGCGGGCGCCCCCGCGTGGGGCCGGGCCAAGGGCTGCGGACGCGGGGACGCGCTTTCTCCCAGACCCATGGACAGGTGGGCCGCAGCCTCCTTCGCGGCCGGCGGGGCGGCGGCGCCAAGCAGAGCGACGTAGCGGCACAAATGCCGACAGACGCGCATGATGCGCGTGCTGTCGGCCGCGTAGCGCGTGTTGGGGGGGACGAGCTCGTCGTAACTAAACAGAATCACGCGGGCACAGCTCGCCCCCGAGCCCCACGCAAGGCGCAGCGCCACCACGGCGTACGGGTCATAGACGCCCTGCGCGTCACACACCACGGGCAGGGAGACGAACAACCCCCCGGCGCTGGACGCACGCGGAAGGAGGCCAGGGTGTGCCGGCACGACGGGGGCCAGAAGCTCCCCCACCGCATCCGCGGGCACGTAGGCGGCAAACGCCGTGCACCACGGGGTACAGTCGCCGGTGGCATGAGCCCGAGTCTGGATTTCGACCTGGAAGTTTGCGGCCGTCCCGAGTCCGGGGCGGCCGCGCATCAGGGCGGCCAGAGGGATTCCCGCGGCCGCCAGGCACTCGCTGGACGTGAACCAAAGACGAGCCTACCCGGGCCGTGGCCGAGATCGTACTGGACCTCGTTGGCCAAGTGCGCGTTCATGGTTCGGGAGTGGGTGTGGGTGTGTAGGCGATGCGGGTCCCCCGAGTCCGCGGGAAGGGCGTGGGTTTGGCGCGCGTATGCGTATTCGCCAACGGAGGCGTGCGTGCTTATGCGCGGCGCGTTTCTTCTGTCTCCAGGGAATCCGAGGCCAGGACTTTAACCTGCTCTTTGTCGACGAGGCCAACTTTATTCGCCCGGATGCGGTCCAGACGATTATGGGCTTTCTCAACCAGGCCAACTGCAAGATTATCTTCGTGTCGTCCACCAACACCGGGAAGGCCAGTACGAGCTTTTTGTACAACCTCCGCGGGGCCGCCGACGAGCTTCTCAACGTGGTGACCTATATATGCGATGATCACATGCCGAGGGTGGTGACGCACACAAACGCCACGGCCTGTTCTTGTTATATCCTCAACAAGCCCGTTTTCATCACGATGGACGGGGCGGTTCGCCGGACCGCCGATTTGTTTCTGGCCGATTCCTTCATGCAGGAGATCATCGGGGGCCAGGCCAGGGAGACCGGCGACGACCGGCCCGTTCTGACCAAGTCTGCGGGGGAGCGGTTTCTGTTGTACCGCCCCTCGACCACCACCAACAGCGGCCTCATGGCCCCCGATTTGTACGTGTACGTGGATCCCGCGTTCACGGCCAACACCCGAGCCTCCGGGACCGGCGTCGCTGTCGTCGGGCGGTACCGCGACGATTATATCATCTTCGCCCTGGAGCACTTTTTTCTCCGCGCGCTCACGGGCTCGGCCCCCGCCGACATCGCCCGCTGCGTCGTCCACAGTCTGACGCAGGTCCTGGCCCTGCATCCCGGGGCGTTTCGCGGCGTCCGGGTGGCGGTCGAGGGAAATAGCAGCCAGGACTCGGCCGTCGCCATCGCCACGCACGTGCACACAGAGATGCACCGCCTACTGGCCTCGGAGGGGGCCGACGCGGGCTCGGGCCCCGAGCTTCTCTTCTACCACTGCGAGCCTCCCGGGAGCGCGGTGCTGTACCCCTTTTTCCTGCTCAACAAACAGAAGACGCCCGCCTTTGAACACTTTATTAAAAAGTTTAACTCCGGGGGCGTCATGGCCTCCCAGGAGATCGTTTCCGCGACGGTGCGCCTGCAGACCGACCCGGTCGAGTATCTGCTCGAGCAGCTAAATAACCTCACCGAAACCGTCTCCCCCAACACTGACGTCCGTACGTATTCCGGAAAACGGAACGGCGCCTCGGATGACCTTATGGTCGCCGTCATTATGGCCATCTACCTCGCGGCCCAGGCCGGACCTCCGCACACATTCGCTCCTATCACACGCGTCTCGTGAGCGCCCAATAAACACACCCAGGTATGCTACGCACGACCACGGTGTCGTCTGTTAAGGGGGGGGGGGAAGGGGGTGTTGGCGGGAAGCGTGGGAACACGGGGGATTCTCTCACGACCGGCACCAGTACCACCCCCCTGTGAACACAGAAACCCCAACCCAAATCCCATAAACATACGACACACAGGCATATTTTGGAATTTCTTAGGTTTTTATTTATTTAGGTATGCTGGGGTTTTTCCCTGGATGCCCACCCCCACCCCCCCGTGGGTCTAGCCGGGCCTTAGGGATAGCGTATAACGGGGGCCATGTCTCCGGACCGCACAACGGCCGCGCCGTCAAAGGTGCACACCCGAACCACGGGAGCCAGGGCCAAGGTGTCTCCTAGTTGGCCCGCGTGGGTCAGCCAGGCGACGAGCGCCTCGTAGAGCGGCAGCCTTCGCTCTCCATCCTGCATCAGGGCCGGGGCTTCGGGGTGAATGAGCTGGGCGGCCTCCCGCGTGACACTCTGCATCTGCAGGAGAGCGTTCACGTACCCGTCCTGGGCACTTAGCGCAAAGAGCCGGGGGATTAGCGTAAGGATGATGGTGGTTCCCTCCGTGATCGAGTAAACCATGTTAAGGACCAGCGATCGCAGCTCGGCGTTTACGGGACCGAGTTGTTGGACGTCCGCCAGCAGCGAGAGGCGACTCCCGTTGTAGTACAGCACGTTGAGGTCTGGCAGCCCTCCGGGGTTTCTGGGGCTGGGGTTCAGGTCCCGGATGCCCCTGGCCACGAGCCGCGCCACGATTTCGCGCGCCAGGGGCGATGGAAGCGGAACGGGAAACCGCAACGTGAGGTCCAGCGAATCCAGGCGCACGTCCGTCGCTTGGCCCTCGAACACGGGCGGGACGAGGCTGATGGGGTCCCCGTTACAGAGATCTACGGGGGAGGTGTTGCGAAGGTTAACGGTGCCGGCGTGGGTGAGGCCCACGTCCAGGGGGCAGGCGACGATTCGCGTGGGAAGCACCCGGGTGATGACCGCGGGGAAGCGCCTTCGGTACGCCAGCAACAACCCCAACGTGTCGGGACTGACGCCTCCGGAGACGAAGGATTCGTGCGCCACGTCGGCCAGCGTCAGTTGCCGGCGGATGGTCGGCAGGAATACCACCCGCCCTTCGCAGCGCTGCAGCGCCGCCGCATCGGGGCGCGAGATGCCCGAGGGTATCGCGATGTCAGTTTCAAAGCCGTCCGCCAGCATGGCGCCGATCCACGCGGCAGGGAGTGCAGTGGTGGTTCGGGTGGCGGGAGGAGCGCGGTGGGGGTCAGCGGCGTAGCAGAGACGGGCGACCAACCTCGCAGGACGGGGGGTGGGTCTTAGGGGGTTGGGAGGCGACAGGGACCCCAGAGCATGCGCGGGGAGGTCTGTCGGGCCCAGACGCACCGAGAGCGAATCCGTCCGCGGAGTCCCGGCTTGGGTTTTATGGGGCCCGGCCCTCGGAATCGCGGCTTGTCGGCGGGGACAAAGGGGGCGGGGCTAGGGGCTTGCGGAAACAGAAGACGCGTGGGATAAAAGAATCGCACTACCCCAAGGAAGGGCGGGGCGGTTTATTACAGAGCCAGTCCCTTGAGCGGGGATGCGTCATAGACGAGATACTGCGCGAAGTGGGTCTCCCGCGCGTGGGCTTCCCCGTTGCGGGCGCTGCGGAGGAGGGCGGGGTCGCTGGCGCAGGTGAGCGGGTAGGCCTCCTGAAACAGGCCACACGGGTCCTCCACGAGTTCGCGGCCCCCGGGGGGCGCTTAAACTGTACGTCGCTGGCGGCGGTGGCCGTGGACACCGCCGAACCCGTCTCCACAATCAGGCGCTCCAGGCAGCGATGTTTGGCGGCGATGTCGGCCGACGTAAAGAACTTAAAGCAGGGGCTGAGCACCGGCGAGGCCCCGTTGAGGTGGTAGGCCCCGTTATAGAGCACCCCGTACGAAAATCGCTGCGACGCCCACGGGTTGGCCGTGGCCGCGAAGGCCCGGGACGGGTCGCTCTGGCCGTGGTCGTACATGAGGGCGGTGACATCCCCCTCCTTGTCCCCCGCGTAAACGCCCCCGGCGGCGCGTCCCCGGGGGTTGCAGGGCCGGCGGAAGTAGTTGACGTCGGTCGACACGGGGGTGGCGATAAACTCACACACGGCGTCCTGGCCGTGGTCCATCCCTGCGAGCCGCGGCACCTGGGCGCACCCGAACACGGGGACGGGCTGGGCCGGCCCCAGGCGGTTTCCCGCCACGACCGCGTTCCGCAGGTACACGGCTGCCGCGTTGTCCAGTAGAGGGGGAGCCCCGCGGCCCAGGTAAAAGTTTTGGGGAAGGTTGCCCATGTCGGTGACGGGGTTGCGGACGGTTGCCGTGGCCACGACGGCGGTGTAGCCCACGCCCAGGTCCACGTTCCCGCGCGGCTGGGTGAGCGTGAAGTTTACCCCCCCGCCAGTTTCGTGCCGGGCCACCTGGAGCTGGCCCAGGAAGTACGCCTCCGACGCGCGCTCCGAGAACAGCACGTTCTCAGTCACAAAGCGGTCCTGTCGGACGACGGTGAACCCAAACCCGGGATGGAGGCCCGTCTTGAGCTGATGATGCAAGGCCACGGGACTGATCTTGAAGTACCCCGCCATGAGCGCGTAGGTCAGCGCGTTCTCCCCGGCCGCGCTCTCGCGGACGTGCTGCACGACGGGCTGTCGGATCGACGAAAAGTAGTTGGCCCCCAGAGCCGGGGGGACCAGGGGGACCTGCCGCGACAGGTCGCGCAGGGCCGGGGGGAAATTGGGCGCGTTCGCCACGTGGTCGGCCCCGGCGAACAGCGCGTGGACGGGAAGGGGGTAAAAATAGTCGCCATTTTGGATGGTATGGTCCAGATGCTGGGGGGCCATCAGCAGGATTCCGGCGTGCAACGCCCCGTCGAATATGCGCATGTTGGTGGTGGACGCGGTGTTGGCGCCCGCGTCGGGCGCCGCCGAGCAGAGCAGCGCCGTTGTGCGTTCGGCCATGTTGTGGGCCAGCACCTGCAGCGTGAGCATGGCGGGCCCGTCCACTACCACGCGCCCGTTGTGAAACATGGCGTTGACCGTGTTGGCCACCAGATTGGCCGGGTGCAGGGGGTGCGCGGGGTCCGTCACGGGGTCGCTGGGGCACTCCTCGCCGGGGGCGATCTCCGGGACCACCATGTTCTGCAGGGTGGCGTATACGCGGTCGAAGCGAACCCCCGCGGTGCAGCAGCGGCCCCGCGAGAAGGCGGGCACCATCACGTAGTAGTAAATCTTGTGGTGCACGGTCCAGTCCGCCCCCCGGTGCGGCCGGTCATCCGCGGCGTCCGCGGCTCGGGCCTGGGTGTTGTGCAGCAGCTGGCCGTCGTTGCGGTTGAAGTCCGCGGTCGCCACGTTACACGCCGCCGCGTACACGGGGTCGTGGCCCCCAGCGCTAACCCGGCAGTCGCGATGGCGGTCCAGGGCCGCGCGCCGCATCAGGGCGTCACAGTCACACGAGGGGTGGCAGCAGCGCCGGGTCTCGCATTAGGTGATTCAGCTCGGCTTGCGCCTGCCCGCCCAGCTCCGGGCCGGTCAGGGTAAAGTCATCAACCAGCTGGGCCAGGGCCTCGACGTGCGCCACCAGGTCCCGGTACACGGCCATGCACTCCTCGGGAAGGTCTCCCCCGAGGTAGGTCACGACGTACGAGACCAGCGAGTAGTCGTTCACGAACGCCGCGCACCGCGTGTTGTTCCAGTAGCTGGTGATGCACTGGACCACGAGCCGGGCCAGGGCACAGAAGACGTGCTCGCTGCCGTGTATGGCGGCCTGCAGCAGGTAAAACACCGCCGGGTAGTTGCGGTCGTCGAACGCCCCGCGAACGGCGGCGATGGTGGCGGGGGCCATGGCGTGGCGTCCCACCCCCAGCTCCAGGCCCCGGGCGTCCCGGAACGCCGCCGGACATAGCGCCAGGGGCAAGTTGCCGTTCACCACGCGCCAGGTGGCCTGGATCTCCCCCGGGCCGGCCGGGGGAACGTCCCCCCCCGGCAGCTCCACGTCGGCCACCCCCACGAAGAAGTCGAACGCGGGGTGCAGCTCAAGAGCCAGGTTGGCGTTGTCGGGCTGCATAAACTGCTCCGGGGTCATCTGGCCTTCCGCGACCCATCGGACCCGCCCGTGGGCCAGGCGCTGCCCCCAGGCGTTCAAAAACAGCTGCTGCATGTCTGCGGCGGGGCCGGCCGGGGCCGCCACGTACGCCCCGTACGGATTGGCGGCTTCGACGGGGTCGCGGTTAAGGCCCCCGACCGCCGCGTCAACGTTCATCAGCGAAGGGTGGCACACGGTCCCGATCGCGTGTTCCAGAGACAGGCGCAGCACCTGGCGGTCCTTCCCCCAAAAAAACAGCTGGCGGGGCGGGAAGGCGCGGGGATCCGGGTGGCCGGGGGCGGGGACTAGGTCCCCGGCGTGCGCGGCAAACCGTTCCATGACCGGATTGAACAGGCCCAGGGGCAGGACGAACGTCAGGTCCATGGCGCCCACCAGGGGGTAGGGAACGTTGGTGGCGGCGTAGATGCGCTTCTCCAGGGCCTCCAGAAAGATCAGCTTCTCGCCGATGGACACCAGATCCGCGCGCACGCGCGTCGTCTGGGGGGCGCTCTCGAGCTCGTCCAGCGTCTGCCGGTTCAGGTCGAGCTGCTCCTCCTGCATCTCCAGCAGGTGGCGGCCCACGTCGTCCAGACTTCGCACGGCCTTGCCCATCACGAGCGCCGTGACCAGGTTGGCCCCGTTCAGGACCATCTCGCCGTACGTCACCGGCACGTCGGCTTCGGTGTCCTCCACTTTCAGGAAGGACTGCAGGAGGCGCTGTTTGATCGGGGCGGTGGTGACGAGCACCCCGTCGACCGGCCGCCCGCGCGTGTCGGCATGCGTCAGACGGGGCACGGCCACGGAGGGCTGCGTGGCCGTGGTGAGGTCCACGAGCCAGGCCTCGACGGCCTCCCGGCGGTGGCCCGCCTTGCCCAGGAAAAAGCTCGTCTCGCAGAAGCTTCGCTTTAGCTCGGCGACCAGGGTCGCCCGGGCCACCCTGGTGGCCAGGCGGCCGTTGTCCAGGTATCGTTGCATCGGCAACAACAAAGCCAGGGGCGGCGCCTTTTCCAGCAGCACGTGCAGCATCTGGTCGGCCGTGCCGCGCTCAAACGCCCCGAGGACGGCCTGGACGTTGCGAGCGAGCTGTTGGATGGCGCGCAACTGGCGATGCGCGCCGATACCCGTCCCGTCCAGGGCCTCCCCCGTGAGCAGGGCGATGGCCTCGGTGGCCAGGCTGAAGGCGGCGTTCAGGGCCCGGCGGTCGATAATCTTGGTCATGTAATTGTGTGTGGGTTGCTCGATGGGGTGCGGGCCGTCGCGGGCAATCAGCGGCTGGTGGACCTCGAACTGTACGCGCCCCTCGTTCATGTAGGCCAGCTCCGGAAACTTGGTACACACGCACGCCACCGACAACCCGAGCTCCAGAAAGCGCACGAGCGACAGGGTGTTGCAATACGACCCCAGCAGGGCGTCGAACTCGACGTCGTACAGGCTGTTTGCATCGGAGCGCACGCGGGAAAAAAAATCGAACAGGCGTCGATGCGACGCCACCTCGATCGTGCTAAGGAGGGACCCGGTCGGCACCATGGCCGCGGCATACCGGTATCCCGGAGGGTCGCGGTTGGGAGCGGCCATGGGGTCGCGTGGAGATCGGCTGTCTCTAGCGATATTGGCCCGGGGAGGCTAAGATCCACCCCAACGCCCGGCCACCCGTGTACGTGCCCGACGGCCCAAGGTCCACCGAAAGACACGACGGACCCGGACCCAAAAAGGCGGGGGATGCTGTGTGAGAGGCCGGGTGTCGGTCGGGGGGGAAAGGCACCGGGAGAAGGCTGCGGCCTCGTTCCAGGAGAACCCAGTGTCCCCAACAGACCCGGGGACGTGGGATCCCCGGCTTTATATACCCCCCGCCCCACCCCCGTTAGAACGCGACGGGTGCATTCAAGATGGCCCTGGTCCAAAAGCGTGCCAGGAAGAAATTGGCAGAGGCGGCAAAGCTGTCCGCCGCCGCCACCCACATCGAGGCCCCGGCCACACAGGCTATCCCCAGGGCCCGTATGCGCAGGGGATCGGTGGGCGGCAGCATTTGGTTGGTGGCGATAAAGTGGAAAAGCCCGTCCGGACTGAAGGTCTCGTGGGCGGCGGCGAACAAGGCACACAGGGCCGTGCCTCCCAAAAACACGGACATCCCCCAAAACACGGGCGCCGACAACGGCAGACGATCCCTCTTGATGTTAACGTACAGGAGGAGCGCCCGCACCGCCCACGTAACGTAGTAGCCGACGATGGCGGCCAGGATACAGGCCGGCGCCACCACCCTTCCGGTCAGCCCGTAATACATGCCCGCTGCCACCATCTCCAACGGCTTCAGGACCAAAAACGACCAAAGGAACAGAATCACGCGCTTTGAAAAGACCGGCTGGGTATGGGGCGGAAGACGCGAGTATGCCGAACTGACAAAAAAATCAGAGGTGCCGTACGAGGACAATGAAAACTGTTCCTCCAGCGGCAGTTCTCCCTCCTCCCCCCCGAAGGCGGCCTCGTCGACCAGATCTCGATCCACCAGAGGAAGGTCATCCCGCATGGTCATGGGGTGTGCGGTGGAGGTGGGGAGACCGAAACCGCAAAGGGTCGCTTACGTCAGCAGGATCCCGAGATCAAAGACACCCGGGTTCTTGCACAAACACCACCCGGGTTGCATCCGCGGAGGCGAGTGTTTTGATAAGGCCGTTCCGCGCCTTGATATAACCTTTGATGTTGACCACAAAACCCGGAATTTACGCCTACGCCCCAATGCCCACGCAAGATGAGGTAGGTAACCCCCCCGTGGGTGTGACGTTGCGTTTAGTTCATTGGAGGCCAAGGGGAAAAATGGGGTGGGGAGGAAACGGAAAACCCAGTAGGCCGTGTCGGGAACACGCCCGGGGTTGTCCTCAAAAGGCAGGGTCCATACTACGGAAGCCGTCGTTGTATTCGAGACCTGCCTGTGCGACGCACGTCGGGGTTGCCTGTGTCCGGTTCGGCCCCCACCGCGTGCGGCACGCACGAGGACGAGTCCGCGTGCTTTATTGGCGTTCCAAGCGGTGCCCTCCAGTTTCTGTTGTCGGTGTTCCCCCATACCCACGCCCACATCCACCGTAGGGGGCCTCTGGGCCGTGTTACGTCGCCACCCGCGATGGAGCTTAGCTACGCCACCACCATGCACTACCGGGACGTTGTGTTTTACGTCACAACGGACCGAAACCGGGCCTACTTTGTGTGCGGGGGGTGTGTTTATTCCGTGGGGCGGCCGTGTGCCTCGCAGCCCGGGGAGATTGCCAAGTTTGGTCTGGTCGTTCGAGGGACAGGCCCAGACGACCGCGTGGTCGCCAACTATGTACGAAGCGAGCTCCGACAACGCGGCCTGCAGGACGTGCGTCCCATTGGGGAGGACGAGGTGTTTCTGGACAGCGTGTGTCTTCTAAACCCGAACGTGAGCTCCGAGCTGGATGTGATTAACACGAACGACGTGGAAGTGCTGGACGAATGTCTGGCCGAGTACTGCACCTCGCTGCGAACCAGCCCGGGTGTGCTAATATCCGGGCTGCGCGTGCGGGCGCAAGACAGAATCATCGAGTTGTTTGAACACCCAACGATAGTCAACGTTTCCTCCA-CTTTGTGTATACCCCGTCCCCATACGTGTTCGCCCTGGCCCAGGCGCACCTCCCCCGGCTCCCGAGCTCGCTGGAGGCCCTGGTGAGCGGCCTGTTTGACGGCATCCCCGCCCCACGCCAGCCACTTGACGCCCACAACCCGCGCACGGATGTGGTTATCACGGGCCGCCGCGCCCCACGACCCATCGCCGGGTCGGGGGCGGGGTCGGGGGGCGCGGGCGCCAAGCGGGCCACCGTCAGCGAGTTCGTGCAAGTCAAACACATTGACCGCGTGGGCCCCGCTGGCGTTTCGCCGGCGCCTCCGCCAAACAACACCGACTCGAGTTCCCTGGTGCCCGGGGCCCAGGATTCCGCCCCGCCCGGCCCCACGCTAAGGGAGCTGTGGTGGGTGTTTTATGCCGCAGACCGGGCGCTGGAGGAGCCCCGCGCCGACTCTGGCCTCACCCGCGAGGAGGTACGTGCCGTACGTGGGTTCCGGGAGCAGGCGTGGAAACTGTTTGGCTCCGCGGGGGCCCCGCGGGCGTTTATCGGGGCCGCGTTGGGCCTGAGCCCCCTCCAAAAGCTGGCCGTTTACTACTATATCATCCACCGAGAGAGGCGCCTGTCCCCCTTCCCCGCGCTAGTCCGGCTCGTAGGCCGGTACACACAGCGCCACGGCCTGTACGTCCCTCGGCCCGACGACCCAGTCTTGGCCGATGCCATCAACGGGCTGGTTCGCGACGCGCTGGCGGCCGGAACCACAGCCGAGCAGCTCCTCATGTTCGACCTTCTCCCCCCAAAGGACGTGCCGGTGGGAAGCGACGTGCAGGCCGACAGCACCGCTCTGCTGCGCTTTATGAATCGCAACGTCTCGCCGTCCCCGGGGGGGTGATCTCCCCCGAGCACGTCGCGTACCTTGGTGCGTTCCTGAGCGTGCTGTACGCTGGCCGCGGGCGCATGTCCGCAGCCACGCACACCGCGCGGCTGACAGGGGTGACCTCCCTGGTGCTAGCGGTGGGTGACGTGGACCGTCTTTCCGCGTTTGACCGCGGAGCGGCGGGCGCGGCCAGCCGCACGCGGGCCGCCGGGTACCTGGATGTGCTTCTTACCGTTCGTCTCGCTCGCTCCAAACACGGACAGTCTGTGTAACAGACCCCAATAAACGTATGTCGCTACCACACCCTTGTGTGTCAATGGACGCCTCTCCGGGGGGGAAGGGAAAACAAAGAGGGGCTGGGGGAGCGGCACCACCGGGGCCTGAACAAACAAACCACAGACACGGTTACAGTTTATTCGGTCGGGCGTATAAACGGCCGAAGCCACGCCCCCTTTATTCGCGTCTCCAAAAAAACGGGACACTTGTCCGGAGAACCTTTAGGATGCCAGCCAGGGCGGCGGTAATCATAACCACGCCCAGCGCAGAGGCGGCCAGAAACCCGGGCGCAATTGCGGCCACGGGCTGCGTGTCAAAGGCTAGCAAATGAATGACGGTTCCGTTTGGAAATAGCAACAAGGCCGTGGACGGCACGTCGCTCGAAAACACGCTTGGGGCGCCCTCCGTCGGCCCGGCGGCGATTTGCTGCTGTGTGTTGTCCGTATCCACCAGCAACACAGACATGACCTCCCCGGCTGGGGTGTAGCGCATAAACACGGCCCCCACGAGCCCCAGGTCGCGCTGGTTTTGGGTGCGCACCAGCCGCTTGGACTCGATATCCCGGGTGGAGCCTTCGCATGTCGCGGTGAGGTAGGTTAGGAACAGTGGGCGTCGGACGTCGACGCCGGTGAGCTTGTAGCCGATCCCCCGGGGCAGAGGGGAGTGGGTGACGACGTAGCTGGCGTTGTGGGTGATGGGTACCAGGATCCGTGGCTCGACGTTGGCAGACTGCCCCCCGCACCGATGTGAGGCCTCAGGGACGAAGGCGCGGATCAGGGCGTTGTAGTGTGCCCAGCGCGTCAGGGTCGAGGCGAGGCCGTGGGTCTGCTGGGCCAGGACTTCGACCGGGGTCTCGGATCGGGTGGCTTGAGCCAGCGCGTCCAGGATAAACACGCTCTCGTCTAGATCAAAGCGCAGGGAGGCCGCGCATGGCGAAAAGTGGTCCGGAAGCCAAAAGAGGGTTTTCTGGTGGTCGGCCCGGGCCAGCGCGGTCCGGAGGTCGGCGTTGGTCGCTGCGGCGACGTCGGACGTACACAGGGCCGATGCTATCAGAAGGCTCCGGCGGGCGCGTTCCCGCTGCACCGCCGAGGGGACGCCCGCCAAGAACGGCTGCCGGAGGACAGCCGAGGCGTAAAATAGCGCCCGGTGGACGACCGGGGTGGTCAGCACGCGGCCCCCTAGAAACTCGGCATACAGGGCGTCGATGAGATGGGCTGCGCTGGGCGCCACTGCGTCGTACGCCGAGGGGCTATCCAGCACGAAGGCCAGCTGATAGCCCAGCGCGTGTAATGCCAAGCTCTGTTCGCGCTCCAGAATCTCGGCCACCAGGTGCTGGAGCCGAGCCTCTAGCTGCAGGCGGGCCGTGGGATCCAAGACTGACACATTAAAAAACACAGAATCCGCGGCACAGCCCGCGGCCCCGCGGGCGGCCAACCCGGCAAGCGCGCGCGAGTGGGCCAAAAAGCCTAGCAGGTCGGAGAGGCAGACCGCGCCGTTTGCGTGGGCGGCGTTCACGAAAGCAAAACCCGACGTCGCGAGCAGCCCCGTTAGGCGCCAGAAGAAAGGGGGGCGCGGGCCCTGCTCGGCGCCCGCGCCCCCCGAGAAAAACTCCGCGTATGCCCGCGACAGGAACTGGGCGTAGTTCGTGCCCTCCTCCGGGTAGCCGCCCACGCGGCGGAGGGCGTCCAGCGCGGAGCCGTTGTCGGCCCGCGTCAGGGACCCTAGGACAAAGACCCGATACCGGGGGCCGCCCGGGGGCCCGGGAAGAGCCCCCGGGGGGTTTTCGTCCGCGGGGTCCCCGACCCGATCTAGCGTCTGGCCCGCGGGGACCACCATCACTTCCACCGGAGGGCTGTCGTGCATGGATATCACGAGCCCCATGAATTCCCGCCCGTAGCGCGCGCGCACCAGCGCGGCATCGCACCCGAGCACCAGCTCCCCCGTCGTCCAGATGCCCACGGGCCACGTCGAGGCCGACGGGGAGAAATACACGTACCTACCTGGGGATCTCAACAGGCCCCGGGTGGCCAACCAGGTCGTGGACGCGTTGTGCAGGTGCGTGATGTCCAGCTCCGTCGTCGGGTGCCGCCGGGCCCCAACCGGCGGTCGGGGGGGCGGTGTATCACGCGGCCCGCTCGGGTGGCTCGCCGTCGCCACGTTGTCTCCCCGCGGGAACGTCAGGGCCTCGGGGTCAGGGACGGCCGAAAACGTTACCCAGGCCCGGGAACGCAGCAACACGGAGGCGGCTGGATTGTGCAAGAGACCCTTAAGGGGGGCGACCGAGGGGGGAGGCTGGGCGGTCGGCTCGACCGTGGTGGGGGCGGGCAGGCTCGCGTTCGGGGGCCGGCCGAGCAGGTAGGTCTTCGGGATGTAAAGCAGCTGGCCGGGGTCCCGCGGAAACTCGGCCGTGGTGACCAATACAAAACAAAAGCGCTCCTCGTACCAGCGAAGAAGGGGCAGAGATGCCGTAGTCAGGTTTAGTTCGTCCGGCGGCGCCAGAAATCCGCGCGGTGGTTTTTGGGGGTCGGGGGTGTTTGGCAGCCACAGACGCCCGGTGTTCGTGTCGCGCCAGTACATGCGGTCCATGCCCAGGCCATCCAAAAACCATGGGTCTGTCTGCTCAGTCCAGTCGTGGACCTGACCCCACGCAACGCCCAAAATAATAACCCCCACGAACCATAAACCATTCCCCATGGGGGACCCCGTCCCTAACCCACGGGGCCCGTGGCTATGGCAGGGCCTGCCGCCCCGACGTTGGCTGCGAGCCCTGGGCCTTCACCCGAACTTGGGGGGTGGGGTGGGGAAAAGGAAGAAACGCGGGCGTATTGGCCCCAATGGGGTCTCGGTGGGGTATCGACAGAGTGCCAGCCCTGGGACCGAACCCCGCGTTTATGAACAAACGACCCAACACCCGTGCGTTTTATTCTGTCTTTTTATTGCCGTCATAGCGCGGGTTCCTTCCGGTATTGTCTCCTTCCGTGTTTCAGTGAGCCTCCCCCATCTCCCGGGCAAACGTGCGCGCCAGGTCGCAGATCGTCGGTATGGAGCCTGGGGTGGTGACATGGGTCTGGACCATCCCGGAGGTAAGTTGCAGCAGGGCGTCCCGGCAGCCGGCGGGCGATTGGTCGTAATCCAGGATAAAGACGTGCATGGGACGGAGGCGTTTGGCCAAGACGTCCAAGGCCCAGGCAAACACGTTGTACAGGTCGCCGTTGGGGGCCAGCAACTCGGGGGCCCGAAACAGGGTAAATAACGTTTCCCCGATATGGGGTCGTGGGCCCGCGTTGCTCTGGGGCTCGGCACCCTGGGGCGTCAAGGCCGTCCCCGAAAGCTGTCCCCAATCCTCCCGCCACGACCCGCCGCACTGCAGATACCGCACCGTATTGGCAAGTAGCCCGTAAACGCGGCGAATCGCGGCCAGCATAGCCAGGTCAAGCCGCTCACCGGGGCGCTGGCGTTTGGCCAGGCGGTCGATGTGTCTGTCCTCCGGAAGGGCCCCCAACACGATGTTTGTGCCGGGCAAGGTCGGCGGGATGAGGGCCACGAACGCCAGCACGGCCTGGGGGGTCATGCTGCCCATAAGGTACCGCGCGGCCGGGTAGCACAGGAGGGCGGCGATGGGATGGCGGTCGAAGATGAGGGTGAGGGCCGGGGGCGGGGCATGTGAGCTCCCAGCCTCCCCCCCGATATGAGGAGCCAGAACGGCGTCGGTCACGGCATAAGGCATGCCCATTGTTATCTGGGCGCTTGTCATTACCACCGCCGCGTCCCCGGCCGATATCTCACCCTGGTCGAGGCGGTGTTGTGTGGTGTAGATGTTCGCGATTGTCTCGGAAGCCCCCAGCACCCGCCAGTAAGTCATCGGCTCGGGTACGTAGACGATATCGTCGCGCGAACCCAGGGCCACCAGCAGTTGCGTGGTGGTGGTTTTCCCCATCCCGTGGGGACCGTCTATATAAACCCGCAGTAGCGTGGGCATTTTCTGTTCCGGGCGGACTTCCGTGGCTTCTTGCTGCCGGCGAGGGCGCAACGCCGTACGTCGGTTGCTATGGCCGCGAGAACGCGCAGCCTGGTCGAACGCAGACGCGTGTTGATGGCAGGGGTACGAAGCCATACGCGCTTCTACAAGGCGCTTGCCGAAGAGGTGCGGGAGTTTCACGCCACCAAGATCTGCGGCACGCTGTTGACGCTGTTAAGCGGGTCGCTGCAGGGTCGCTCGGTGTTCGAGGCCACACGCGTCACCTTAACGAAGTGGACCTGGGACCGCGCCGCCCCGACTGCATCTGCGTGTTCGAATTCGCCAATGACAAGACGCTGGGCGGGGTTTGTGTCATCATAGAACTAAAGACATGCAAATATATTTCTTCCGGGGACACCGCCAGCAAACGCGAGCAACGGGCCACGGGGATGAAGCAGCTGCGCCACTCCCTGAAGCTCCTGCAGTCCCTCGCGCCTCCGGGTGACAAGATAGTGTACCTGTGCCCCGTCCTGGTGTTTGTCGCCCAACGGACGCTCCGCGTCAGCCGCGTGACCCGGCTCGTCCCGCAGAAGGTCTCCGGTAATATCACCGCAGTCGTGCGGATGCTCCAGAGCCTGTCCACGTATCCCCATGGAGCCTAGAACCCAGCGAGCCCGTCGCCGCCGCGGCGGCGCCGCCCGGGGGTCTGCGAGCAGACCGAAAAGGTCACACTCTGGGGCGCGCGACCCGCCCGAGCCAGCGGCCCGCCAGTTACCCCCGCCGACCAAACCCCCGCCTCCACGGAGGGCGGGGGGGTGCTTAAGAGGATCGCGGCGCTCTTCTGCGTGCCCGTGGCCACCAAGACCAAACCCCGAGCCGCCTCCGAATGAGAGTGTTTCGTTCCTTCCCCCTCCCCCCGCGTCAGACAAACCCTAAACCGCTTAAGCGGCCCCCGCGAGGTCCGAAGACTCATTTGGATCCGGCGGGAGCCACCTGACAACAGCCCCCGGGTTTCCCCACGCCAGACGCCGGTCCGCTGTGCCATCGCTCCCCCTCATCCCACCCCCATCTTGTCCCCAAATAAAACAAGGTCTGGTAGTTAGGACAACGACCGCAGTTCTCGTGTGTTATTGTCGCTCTCCGCCTCTCGCAGATGGACCCGTATTGCCCATTTGACGCTCTGGACGTCTGGGAACACAGGCGCTTCATAGTCGCCGATTCCCGAAACTTCATCACCCCCGAGTTCCCCCGGGACTTTTGGATGTCGCCCGTCTTTAACCTCCCCCGGGAGACGGCGGCGGAGCAGGTGGTCGTCCTGCAGGCCCAGCGCACAGCGGCTGCCGCTGCCCTGGAGAACGCCGCCATGCAGGCGGCCGAGCTCCCCGTCGATATCGAGCGCCGGTTACGCCCGATCGAACGGAACGTGCACGAGATCGCAGGCGCCCTGGAGGCGCTGGAGACGGCGGCGGCCGCCGCCGAAGAGGCGGATGCCGCGCGCGGGGATGAGCCGGCGGGTGGGGGCGACGGGGGGGCGCCCCCGGGTCTGGCCGTCGCGGAGATGGAGGTCCAGATCGTACGCAACGACCCGCCGCTACGATACGACACCAACCTCCCCGTGGATCTGCTACACATGGTGTACGCGGGCCGCGGGGCGACCGGCTCGTCGGGGGTGGTGTTCGGGACCTGGTACCGCACTATCCAGGACCGCACCATCACGGACTTTCCCCTGACCACCCGCAGTGCCGACTTTCGGGACGGCCGGATGTCCAAGACCTTCATGACGGCGCTGGTCCTGTCCCTGCAGTCGTGCGGCCGGCTGTATGTGGGCCAGCGCCACTATTCCGCCTTCGAGTGCGCCGTGTTGTGTCTCTACCTGCTGTACCGAAACACGCACGGGGCCGCCGACGATAGCGACCGCGCTCCGGTCACGTTCGGGGATCTGCTGGGCCGGCTGCCCCGCTACCTGGCGTGCCTGGCCGCGGTGATCGGGACCGAGGGCGGCCGGCCACAGTACCGCTACCGCGACGACAAGCTCCCCAAGACGCAGTTCGCGGCCGGCGGGGGCCGCTACGAACACGGAGCGCTGGCGTCGCACATCGTGATCGCCACGCTGATGCACCACGGGGTGCTCCCGGCGGCCCCGGGGGACGTCCCCCGGGACGCGAGCACCCACGTTAACCCCGACGGCGTGGCGCACCACGACGACATAAACCGCGCCGCCGCCGCGTTCCTCAGCCGGGGCCACACCTATTCCTGTGGGAGGACCAGGGGGCACCGCGAACACCATAACGGCCCTGGGCGTTATCCAGCGGCTCCTCGCGAACGGCAACGTGTACGCGGACCGCCTCAACAACCGCCTGCAGCTGGGCATGCTGATCCCCGGAGCCGTCCCTTCGGAGGCCATCGCCCGTGGGGCCTCCGGGTCCGACTCGGGGGCCATCAAGAGCGGAGACAACAATCTGGAGGCGCTATGTGCCAATTACGTGCTTCCGCTGTACCGGGCCGACCCGGCGGTCGAGCTGACCCAGCTGTTTCCCGGCCTGGCCGCCCTGTGTCTTGACGCCCAGGCGGGGCGGCCGGTCGGGTCGACGCGGCGGGTGGTGGATATGTCATCGGGGGCCCGCCAGGCGGCGCTGGTGCGCCTCACCGCCCTGGAACTCATCAACCGCACCCGCACAAACCCCACCCCCGTGGGGGAGGTTATCCACGCCCACGACGCCCTGGCGATCCAATACGAACAGGGGCTTGGTCTGCTGGCGCAGCAGGCACGCATTGGCTTGGGCTCCAACACCAAGCGTTTCTCCGCGTTCAACGTTAGCAGCGACTACGACATGTTGTACTTTTTATGTCTGGGGTTCATTCCACAGTACCTGTCGGCGGTTTAGTGGGTGGTGGGCGAGGGGGGAGGGGGCATTAGGGAGAAAGAACAAGAGCCTCCGTTGGGTTTTCTTTGTGCCTGTACTCAAAAGGTCATACCCCGTAAACGGCGGGCTCCAGTCCCGGCCCGGCGGTTGGCGTGAACGCAACGGCGGGAGCTGGGTTAGCGTTTAGTTTAGCATTCGCTCTCGCCTTTCCGCCCGCCCCCCGACCGTTGCGCCTTTTTTTTTTTTTTTCGTCCACCAAAGTCTCTGTGGGTGCGCGCATGGCAGCCGATGCCCCGGGAGACCGGATGGAGGAGCCCCTGCCAGACAGGGCCGTGCCCATTTACGTGGCTGGGTTTTTGGCCCTGTATGACAGCGGGGACTCGGGCGAGTTGGCATTGGATCCGGATACGGTGCGGGCGGCCCTGCCTCCGGATAACCCACTCCCGATTAACGTGGACCACCGCGCTGGCTGCGAGGTGGGGCGGGTGCTGGCCGTGGTCGACGACCCACGCGGGCCGTTTTTTGTGGGGCTGATCGCCTGCGTGCAGCTGGAGCGCGTCCTCGAGACGGCCGCCAGCGCTGCGATTTTCGAGCGCCGCGGGCCGCCGCTCTCCCGGGAGGAGCGCCTGTTGTACCTGATCACCAACTACCTGCCCTCGGTCTCCCTGGCCACAAAACGCCTGGGGGGCGAGGCGCACCCCGATCGCACGCTGTTCGCGCACGTCGCGCTGTGCGCGATCGGGAGGCGCCTCGGCACTATCGTCACCTACGACACCGGTCTCGACGCCGCCATCGCGCCCTTTCGCCACCTGTCGCCGGCGTCTCGCGAGGGGGCGCGGCGACTGGCCGCCGAGGCCGAGCTCGCGCTGTCCGGACGCACCTGGGCGCCCGGCGTGGAGGCGCTGACCCACACGCTGCTTTCCACCGCCGTTAACACATGATGCTGCGGGACCGCTGGAGCCTGGTGGCCGAGCGGCGGCGGCAGGCCGGGATCGCCGGACACACCTACCTCCAGGCGAGCGAAAAATTCAAAATGTGGGGAGCCTGTTTCCGCGCCGGCGCGCGGGTATAAGAACGGCCCCGGAGTCCACGGACATACCGCCCGGCTCGATCGCTGCCGCGCCGCAGGGTGACCGGTGCCCAATCGTCCGTCCGCGCGGGGTCGCCTCGCCCCCGGTACTGCCCCCCATGAACCCCGTTCCGACATCGGGCACCCCGGCCCCCGCGCCACCCGGCGACGGGAGCTACCTGTGGATCCCGGCCTCCCATTACAACCAGCTCGTCGCCAGCCACGCCGCGCCCCAACCCCAGCCGCATTCCGCGTTTGGTTTCCCGGCTGCGGCGGGGGCCGTGGCCTATGGGCCTCACGGCGCGGGTCTTTCCCAGCATTACCCTCCCCACGTCGCCCATCAGTATCCCGGGGTGCTGTTCTCGGGACCCAGCCCACTCGAGGCGCAGATAGCCGCGTTGGTGGGGGCCATAGCCGCGGACCGCCAGGCGGGCGGTCAGCCGGCCGCGGGAGACCCTGGGGTCCGGGGGTCGGGAAAGCGTCGCCGGTACGAGGCGGGGCCGTCGGAGTCCTACTGCGACCAGGACGAACCGGACGCGGACTACCCGTACTACCCCGGGGAGGCTCGAGGCGGGCCGCGCGCCGAGAGTCGACCCCGCGCGGCCCGCCAGTCTCCCGGGACCAACGAGACCATCACGGCGCTGATGGGGGCGGTGACGTCTCTGCAGCAGGAACTGGCGCACATGCGGGCTCGGACCAGTGCCCCCTATGGAATGTACACGCCGGTGGCGCACTATCGCCCTCAGGTGGGGGAGCCGGAACCAACAACGACCCACCCGGCCCTTTATCCCCCGGAGGCCGTGTATCGCCCCCCACCACACAGCGCCCCCTACGGTCCTCCCCAGGGTCCGGCGTCCCATGCCCCCACTCCCCCGTATGCCCCAGCTGCCTGCCCGCCAGGCCCGCCACCGCCCCCATGTCCTTCCACCCAGACGCGCGCCCCTCTACCGACGGAGCCCGCGTTCCCCCCCGCCGCCACCGGATCCCAACCGGAGGCATCCAACGCGGAGGCCGGGGCCCTTGTCAACGCCAGCAGCGCAGCACACGTGGACGTTGACACGGCCCGCGCCGCCGATTTGTTCGTCTCTCAGATGATGGGGGCCCGCTGATTCGCCCCGGTCTTTGGTACCATGGGATGTCTTACTGTATATCTTTTTAAATAAACCAGGTAATACAAATAAGACCCATTGGTGTATGTTCTTTTTTTATTGGGAGGCGCGGGTAGGCGGGTAGCTTTACAATGCAAAAGCCTTCGACGTGGAGGAAGGCGTGGGGGGGGGGGGAATCGGCACTGACCAAGGGGGTCCGTTTTGTCACGGGAAAGGAAAGAGGAAACAGGCCGCGGACACCCGGGGGAGTTTATGTGTTCCCTTTTCTTTCTTCCCACACACACAAAAGGACCAAACAAACAAACCAAAAGATGCACATGCGGTTTAACACCCGTGGTTTTTATTTACAACAAACCCCCCGTCACAGGTCGTCCTCGTCGGCGTCACCGTCTTTGTTGGGAACTTGGGTGTAGTTGGTGTTGCGGCGCTTGCGCATGACCATGTCGGTGACCTTGGCGCTGAGCAGCGCGCTCGTGCCCTTCTTCTTGGCCTTGTGTTCCGTGCGCTCCATGGCAGACACCAGGGCCATGTACCGTATCATCTCCCGGGCCTCGGCTAGCTTGGCCTCGTCAAAGTCGCCGCCCTCCTCGCCCTCCCCGGACGCGTCCGGGTTGGTGGGGTTCTTGAGCTCCTTGGTGGTTAGCGGGTACAGGGCCTTCATGGGGTTGCTCTGCAGCCGCATGACGTAGCGAAAGGCGAAGAAGGCCGCCGCCAGGCCGGCCAGGACCAACAGACCCACGGCCAGCGCCCCAAAGGGGTTGGACATGAAGGAGGACACGCCCGACACGGCCGATACCACGCCGCCCACGATGCCCATCACCACCTTGCCGACCGCGCGCCCCAGGTCGCCCATCCCCTCGAAGAACGCGCCCAGGCCCGCAAACATGGCGGCGTTGGCGTCGGCGTGGATGACCGTGTCGATGTCGGCGAAGCGCAGGTCGTGCAGCTGGTTGCGGCGCTGGACCTCCGTGTAGTCCAGCAGGCCGCTGTCCTTGATCTCGTGGCGGGTGTACACCTCCAGGGGGACAAACTCGTGATCCTCCAGCATGGTGATGTTGAGGTCGATGAAGGTGCTGACGGTGGTGATGTCGGCGCGGCTCAGCTGGTGGGAGTACGCGTACTCCTCGAAGTACACGTAGCCCCCACCGAAGGTGAAGTAGCGCCGGTGTCCCACGGTGCACGGCTCGATCGCATCGCGCGTCAGCCGCAGCTCGTTGTTCTCCCCCAGCTGCCCCTCGACCAACGGGCCCTGGTCTTCGTACCGAAAGCTGACCAGGGGGCGGCTGTAGCAGGCCCCGGGCCGCGAGCTGATGCGCATCGAGTTTTGGACGATCACGTTGTCCGCGGCGACCGGCACGCACGTGGAGACGGCCATCACGTCGCCGAGCATCCGCGCGCTCACCCGCCGGCCCACGGTGGCCGAGGCGATGGCGTTGGGGTTCAGCTTGCGGGCCTCGTTCCACAGGGTCAGCTCGTGATTCTGCAGCTCGCACCACGCGATGGCAACGCGGCCCAACATATCGTTGACATGGCGCTGTATGTGGTTGTACGTAAACTGCAGCCGGGCGAACTCGATGGAGGAGGTGGTCTTGATGCGCTCCACGGACGCGTTGGCGCTGGCCCCGGGCGGCGGGGGCGTGGGGTTTGGGGGCTTGCGGTTCTGCTCTCGGAGGTGTTCCCGCACGTACAGCTCCGCGAGCGTGTTGCTGAGAAGGGGCTGGTACGCGATCAGAAAGCCCCCATTGGCCAGGTAGTACTGCGGCTGGCCCACCTTGATGTGCGTCGCGTTGTACCTGCGGGCGAAGATGCGGTCCATGGCGTCGCGGGCGTCCTTGCCGATGCAGTCCCCCAGGTCCACGCGCGAGAGCGGGTACTCGGTCAGGTTGGTGGTGAAGGTGGTGGATATGGCGTCGGAGGAGAATCGGAAGGAGCCGCCGTACTCGGAGCGCAGCATCTCGTCCACCTCCTGCCACTTGGTCATGGTGCAGACCGACGGGCGCTTTGGCACCCAGTCCCAGGCCACGGTGAACTTGGGGGTCGTGAGCAGGTTCCGGGTGGTCGGCGCCGTGGCCCGGGCCTTGGTGGTGAGGTCGCGCGCGTAGAAGCCGTCGACCTGCTTGAAGCGGTCGGCGGCGTAGCTGGTGTGTTCGGTGTGCGACCCCTCCCGGTAGCCGTAAAACGGGGACATGTACACAAAGTCGCCAGTCGCCAACACAAACTCGTCGTACGGGTACACCGAGCGCGCGTCCACCTCCTCGACGATGCAGTTTACCGTCGTCCCGTACCGGTGGAACGCCTCCACCCGCGAGGGGTTGTACTTGAGGTCGGTGGTGTGCCAGCCCCGGCTCGTGCGGGTCGCGGCGTTGGCCGGTTTCAGCTCCATGTCGGTCTCGTGGTCGTCCCGGTGAAACGCGGTGGTCTCCAGGTTGTTGCGCACGTACTTGGCCGTGGACCGACAGACCCCCTTGGCGTTGATCTTGTCGATCACCTCCTCGAAGGGGACGGGGGCGCGGTCCTCAAAGATCCCCATAAACTGGGAGTAGCGGTGGCCGAACCACACCTGCGAAACGGTGACGTCTTTGTAGTACATGGTGGCCTTGAACTTGTACGGGGCGATGTTCTCCTTGAAGACCACCGCGATGCCCTCCGTGTAGTTCTGACCCTCGGGCCGGGTCGGGCAGCGGCGCGGCTGCTCGAACTGCACCACCGTGGCGCCCGTGGGGGGTGGGCACAGTTTGCATCGGTGTTCTCCGCCTTGATGTCCCGCAGGTGCTCGCGCAGGGTGGCGTGGCCGGCGGCGACGGTCGCGTTGTCGCCGGCGGGGCGCGGCGGCGTTGGGTTTTTCGGTTTTTTGTTCTTCTTCGGTTTCGGGTCCACCGTTGGGGCGGCGCCAAGGGCGGGCGGCGCCGGAGTGGCAGGGCCCCCGTTAGCCGCCGGGGTCGCGGCCGCGACCCCAGGCGCGCCGGGGGAACTCGGAGCCGCCGACGCCACCAGGACCCCCAGCGTCAACCCCAAGAGCGCCCATACGACGAACCACCGGCGCCCCCGCGCGGGGGCGCCCTGGCGCATGGCGGGACTACGGGGGCCCGTCGTGCCCCCCGTCAGGTAGCCTGGGGGCGAGGTGCTGGAGGACCGAGTAGAGGATCGAGAAAACGTCTCGGTCGTAGACCACGACCGACCGGGGGCCGATACAGCCGTCGGGGGCGCTCTCGACGATGGCCACCAGCGGACAGTCGGAGTCGTACGTGAGATATACGCCGGGCGGGTAACGGTAACGACCTTCGGAGGTCGGGCGGCTGCAGTCCGGGCGGCGCAACTCGAGCTCCCCGCACCGGTAGACCGAGGCAAAGAGTGTGGTGGCGATAATCAGCTCGCGAATATATCGCCAGGCGGCGCGCTGAGTGGGCGTTATTCCGGAAATGCCGTCAAAACAGTAAAACCTCTGAAATTCGCTGACGGCCCAATCAGCACCCGAGCCCCCCGCCCCCATGATGAACCGGGCGAGCTCCTCCTTCAGGTGCGGCAGGAGCCCCACGTTCTCGACGCTGTAATACAGCGCGGTGTTGGGGGGCTGGGCGAAGCTGTGGGTGGAGTGATCAAAGAGGGGCCCGTTGACGAGCTCGAAGAAGCGATGGGTGATGCTGGGGAGCAGGGCCGGGTCCACCTGGTGTCGCAGGAGAGACGCTCGCATGAACCGGTGCGCGTCGAACACGCCCGGCGCCGAGCGGTTGTCGATGACCGTGCCCGCGCCCGCCGTCAGGGCGCAGAAGCGCGCGCGCGCCGCAAAGCCGTTGGCGACCGCGGCGAACGTCGCGGGCAGCACCTCGCCGTGGACGCTGACCCGCAGCATCTTCTCGAGCTCCCCGCGCTGCTCGCGGACGCAGCGCCCCAGGCTGGCCAACGACCGCTTCGTCAGGCGGTCCGCGTACAGGCGCCGTCGCTCCCGCACGTCCGCGGCCGCTTGCGTGGCGATGTCCCCCCACGTCTCGGGCCCCTGCCCCCCGGGCCCGCGGCGACGGTCTTCGTCCTCGCCCCCGCCCCCGGGAGCTCCCAACCCCCGTGTCCCTTCCTCTACGGCGACACGGTCCCCGTCGTCGTCGGGGCCCGCGCCGCCCTTGGGCGCGTCCGCCGCGCCCCCCGCCCCCATGCGCGCCAGCACGCGACGCAGCGCCTCCTCGTCGCACTGTTCGGGGCTGACGAGGCGCCGCAAGAGCGGCGTCGTCAGGTGGTGGTCGTAGCACGCGCGGATGAGCGCCTCGATCTGATCGTCGGGTGACGTCCTGACCGCCGATTATTAGGGCGTCCACCATATCCAGCGCCGCCAGGTGGCTCCCGAACGCGCGATCGAAATGCTCCGCCCGCCGCCCGAACAGCGCCAGTTCCACGGCCACCGCGGCGGTCTCCTGCTGCAACTCGCGCCGCGCCAGCGCGGTCAGGTTGCTGGCAAACGCGTCCATGGTGGTCTGGCCGGCGCGGTCGCCGGACGCGAGCCAGAATCGCAATTCGCTGATGGCGTACAGGCCGGGCGTGGTGGCCTGAAACACGTCGTGCGCCTCCAGCAGGGCGTCGGCCTCCTTGCGGACCGAGTCGTTCTCGGGCGCCGGGTGGGGCTGTCCGTCGCCCCCCGCGGTCCTGGCCAGCGCATGGTCCAACACGGAGAGCGCCCGCGCGCGGTCGGCGTCCGACAGCCCGGCGGCGTGGGGCAGGTACCGCCGCAGCTCGTTGGCGTCCAGCCGCACCTGCGCCTGCTGGGTGACGTGGTTAGATACGGTCCGCCAGGCGGCGGGCGATCGTCGCCCCCTGGTTCGCCGTCACACACAGTTCCTCGAAACAGACCGCGCAGGGGTGGGACGGGTCGCTAAGCTCCGGGGGGACGATAAGGCCCGACCCCACCGCCCCCACCATAAACTCCCGAACGCACTCCAGCGCGGCGGTGGCGCCGCGCGAGGGGGTGATGAGGTGGCAGTAGTTTAGCTGCTTTAGAAAGTTCTCGACGTCGTGCAGGAAACACAGCTCCATATGGACGGTCCCGCCATACGTATCCAGCCTGACCCGTTGGTGATACGGACAGGGTCGGGCCAGGCCCATGGTCTCGGTGAAAAACGCCGCGACGTCTCCCGCGGTCGCGAACGTCTCCAGGCTGCCCAGGAGCCGCTCGCCCTCGCGCCACGCGTACTCTAGCAGCAACTCCAGGGTGACCGACAGCGGGGTGAGAAAGGCCCCGGCCTGGGCCTCCAGGCCCGGCCTCAGACGACGCCGCAGCGCCCGCACCTGAAGCGCGTTCAGCTTCAGTTGGGGGAGCTTCCCCCGTCCGATGTGGGGGTCGCACCGCCGGAGCAGCTCTATCTGAAACACATAGGTCTGCACCTGTCCGAGCAGGGCTAACAACTTTTGCCGGGCCACGGTGGGCTCGGACACCGGGGCGGCCATCTCGCGGCGCCGATCTGTCCCGCGGCCGGAGTATGCGGTGGACGCTACCCTGCGTCTGGCTGAGCCCCGGGGTCCCCCTCTTCGGGGCGGCCTTCCGCGGGCCCGCCGACCGGCAAGCCGGGGGTCGGCGGCGCGTGCGTTTCTGTTCTATTCCCAGACACCGCGGAGAGGAATCACGGCCCGCCCAGAGATATAGACACGGACCACAAACAAGCACGGATGTCGTAGCAATAATTTATTTTACACACATTCCCCGCCCCGCCCTAGGTTCCCCCACCCCCCAACCCCTCACAGCATATCCAACGTCAGGTCTCCCTTTTTGTCGGGGGGCCCCTCCCCAAACGGGTCATCCCCGTGGAACGCCCGTTTGCGGCCGGCAAATGCCGGTCCCGGGGCCCCCGGGCCGCCGAACGGCGTCGCGTTGTCGTCCTCGCAGCCAAAATCCCCAAAGTTAAACACCTCCCCGGCGTTGCCGAGTTGGCTGACTAGGGCCTCGGCCTCGTGCGCCACCTCCAGGGCCGCGTCCGTCGACCACTCGCCGTTGCCGCGCTCCAGGGCACGCGCGGTCAGCTCCATCATCTCCTCGCTTAGGTACTCGTCCTCCAGGAGCGCCAGCCAGTCCTCGATCTGCAGCTGCTGGGTGCGGGGCCCCAGGCTTTTCACGGTCGCCACGAACACGCTACTGGCGACGGCCGCCCCGCCCTCGGAGATAATGCCCCGGAGCTGCTCGCACAGCGAGCTTTCGTGCGCTCCGCCGCCGAGGCTCGAGGCCGCGCACACAAACCCGGCCCGGGGACAGGCCAGGACGAACTTGCGGGTGCGGTCAAAAATAAGGAGCGGGCACGCGTTTTTGCCGCCCATCAGGCTGGCCCAGTTCCCGGCCTGAAACACACGGTCGTTGCCGGCCATGCCGTAGTATTTGCTGATGCTCAACCCCAACACGACCATGGGGCGCGCCGCCATGACGGGCCGCAGCAGGTTGCAGCTGGCGAACATGGACGTCCACGCGCCCGGATGCGCGTCCACGGCGTCCATCAGCGCGCGGGCCCCGGCCTCCAGGCCCGCCCCGCCCTGCGCGGACCACGCGGCCGCCGCCTGCACGCTGGGGGGACGGCGGGACCCCGCGATGATGGCCGTGAGGGTGTTGATGAAGTACGTCGAGTGATCGCAGTATCGCAGAATCTGGTTTGCCATGTAGTACATCGCCAGCTCGCTCACGTTGTTGGGGGCCAGGTTAATAAAGTTTATCGCGCCGTAGTCCAGGGAAAACTTTTTAATGAACGCGATGGTCTCGATGTCCTCGCGCGACAGGAGCCGGGCGGGAAGCTGGTTGCGTTGGAGGGCCGTCCAGAACCACTGCGGGTTCGGCTGGTTGGACCCCGGGGGCTTGCCGTTGGGGAAGATGGCCGCGTGGAACTGCTTCAGCAGAAAGCCCAGCGGTCCGAGGAGGATGTCCACGCGCTTGTCGGGCTTCTGGTAGGCGCTCTGGAGGCTGGCGACCCGCGCCTTGGCGGCCTCGGACGCGTTGGCGCTCGCGCCCGCGAACAACACGCGGCTCTTGACGCGCAGCTCCTTGGGAAACCCCAGGGTCACGCGGGCAACGTCGCCCTCGAAGCTGCTCTCGGCGGGGGCCGTCTGGCCGGCCGTCAGGCTGGGGGCGCAGATAGCCGCACCCTCCGAGAGCGCGACCGTCAGCGTTTTGGCCGACAGAAACCCGTTGTTAAACATGTCCATCACGCGCCGCCGCAGCACCGGTTGGAATTGATTGCGAAAGTTGCGCCCCTCGACCGACTGCCCGGCGAACACCCCGTGGCACTGGCTCAGGGCCAGGTCCTGGTACACGGCGAGGTTGGATCGCCGCCCGAGAAGCTGAAGCAGGGGGCACGGCCCGCACGCGTACGGGTCCAGCGTCAGGGACATGGCGTGGTTGGCCTCGCCCAGACCGTCGCGAAACTTGAAGTTCCTCCCCTCCACCAGGTTGCGCATCAGCTGCTCCACCTCGCGGTCCACGACCTGCCTGACGTTGTTCACCACCGTATGCAGGGCCTCGCGGTTGGTGATGATGGTCTCCAGCCGCCCCATGGCCGTGGGGACCGCCTGGTCCACGTACTGCAGGGTCTCGAGTTCGGCCATGACGCGCTCGGTCGCCGCGCGGTACGTCTCCTGCATGATGGTCCGGGCGGTCTCGGATCCGTCCGCGCGCTTCAGGGCCGAGAAGGCGGCGTAGTTTCCCAGCACGTCGCAGTCGCTGTACATGCTGTTCATGGTCCCGAAGACGCCGATGGCTCCGCGGGCGGCGCTGGCGAACTTGGGATGGCGCGCCCGGAGGCGCATGAGCGTCGTGTGTACGCAGGCGTGGCGCGTGTCGAAGGTGCACAGGTTGCAGGGCACGTCGGTCTGGTTGGAGTCCGCGACGTATCGAAACACGTCCATCTCCTGGCGCCCGACGATCACGCCGCCGTCGCAGCGCTCCAGGTAAAACAGCATCTTGGCCAGCAGCGCCGGGGAAAACCCACACAGCATGGCCAGGTGCTCGCCGGCAAATTCCTGGGTTCCGCCGACGAGGGGCGCGGTGGGCCGACCCTCGAACCCGGGCGCCACGTGTCCCTCGCGGTCCACCTGTGGGTTGGCCGCCACGTGGGTCCCGGGCACGAGGAAGAAGCGGTAAAAGGAGGGTTTGCTGTGGTCCTTTGGGTCCGCCGGGCCGGCGTCGTCCACCTCGGTGAGATGGAGGGCCGAGTTGGTGCTAAATACCATGGCCCCCACGAGTCCCGCGGCGCGCGCCAGGTACGCCCCGACGGCGTTGGCGCGGGCCGCGGCCGTGTCCTGGCCCTCGAACAGCGGCCACGCGGAGATGTCGGTGGGCGGCTCGTCGAAGACGGCCATCGACACGATAGACTCGAGGGCCAGGGCGGCGTCTCCGGCCATGACGGAGGCCAGGCGCTGTTCGAACCCGCCCGCCGGGCCCTTGCCGCCGCCGTCGCGCCCGCCCCGCGGGGTCTTACCCTGGCTGGCTTCGAAGGCCGTGAACGTAATGTCGGCGGGGAGGGCGGCACCCTCGTGGTTTTCGTCAAACGCCAGGTGGGCGGCCGCGCGGGCCACGGCGTCCACGTTTCGGCATCGCAGTGCCACGGCGGCGGGTCCCACGACCGCCTCGAACAGGAGGCGGTTGAGGGGGCGGTTAAAGAACGGAAGCGGGTAGGTAAAATTCTCCCCAATCGATCGGTGGTTGGCGTTGAACGGCTCTGCGATGACACGGCTAAAATCCGGCATGAACAGCTGCAACGGGTACACGGGTATGCGGTGCACCTCCGCCCCGCCTATGGTTACCTTGTCTGAGCCTCCCAGGTGCAGAAAGGTGTTGTTGATGCACACGGCCTCCTTGAAGCCCTCGGTAACGACCAGATACAGGAGGGCGCGGTCCGGGTCCAGGCCGAGGCGCTCACACAGCGCCTCCCCCGTCGTCTCGTGTTTGAGGTCGCCGGGCCGGGGGGTGTAGTCCGAAAAGCCAAAATGGCGGCGTGCCCGCTCGCAGAGTCGCGTCAGGTTCGGGGCCTGGGTGCTGGGGTCCAGGTGCCGGCCGCCGTGAAAGACGTACACGGACGAGCTGTAGTGCGATGGCGTCAGTTTCAGGGACACCGCGGTACCCCCGAGCCCCGTCGTGCGAGAACCCACGACCACGGCCACGTTGGCCTCAAAGCCGCTCTCCACGGTCAGGCCCACGACCAGGGGCGCCACGGCGACGTCGGCATCGCCGCTGCGCGCCGACAGTAACGCCAGAAGCTCGATGCCTTCGGACGGACACGCGCGAGCGTACACGTATCCCAGGGGCCCGGGGGGGACCTTGATGGTGGTTGCCGTCTTGGGCTTTGTCTCCATGTCCTTCTGTCAATCGGTCCGCGAACGGAGGTAATCCCGGCACGACGACGGACGCCCGACAAGGTATGTCTCCCGAGCGTCAAAATCCGGGGGGGGGGCGGCGACGGTCAAGGGGAGGGTTGGAGACCGGGGTTGGGGAATGAATCCCTACCCTTCACCGACAACCCCCGGGTAATCACGGGGTGCCGATGAACCCCGGCGGCCGGCAACGCGGGGTCCCTGCGAGAGGCACAGATGCTTACGGTCAGGTGCTCCGGGTCGGGTGCGTCTGGTATGCGGTTGGTATCTTTACCTGGGGGCGTGCCGGTCCGCCCCAGCCCCTCCCACGCCCCGCGCGTCATCAGCCGGTGGGCGTGGCCGCTATTATAAAAAAAGTGAGAACGCGAAGCGTTCGCACTTTGATAATATATATATTATTAGGACAAAGTGCGAACGCTTCGCGTTCTCACTTTTTTTATAATAGCGGCCACGCCCACCGGCTACGTCACGCTCCTGTCGGCCGCCGGCGGTCCATAAGCCCGGCCGGCCGGGCCGACGCGAATAAACCGGGCCGCCGGCCGGGGCGCCGCGCAGCAGCTCGCCGCCCGGATCCGCCAGACAAACAAGGCTCTTGCACATGCCGGCCCGGGCGAGCCTGGGGGTCCGGTATTTTGCCATCCCACCCAAGCGGCTTTTTGGGTTTTTCTCTTCCCCCCTCCCCACATCCCCCCTCTTTAGGGGTTCGGGTGGTAACAACCGCGATGTTTTCCGGTGGCGGCGGCCCGCTGTCCCCCGGAGGAAAGTCGGCGGCCAGGGCGGCGTCCGGGTTTTTTGCGCCCGCCGGCCCTCGCGGAGCCGGCCGGGGACCCCCGCCTTGCTTGAGGCAAAACTTTTACAACCCCTACCTCGCCCCAGTCGGGACGCAACAGAAGCCGACCGGGCCAACCCAGCGCCATACGTACTATAGCGAATGCGATGAATTTCGATTCATCGCCCCGCGGGTGCTGGACGAGGATGCCCCCCCGGAGAAGCGCGCCGGGGTGCACGACGGTCACCTCAAGCGCGCCCCCAAGGTGTACTGCGGGGGGGACGAGCGCGACGTCCTCCGCGTCGGGTCGGGCGGCTTCTGGCCGCGGCGCTCGCGCCTGTGGGGCGGCGTGGACCACGCCCCGGCGGGGTTCAACCCCACCGTCACCGTCTTTCACGTGTACGACATCCTGGAGAACGTGGAGCACGCGTACGGCATGCGCGCGGCCCAGTTCCACGCGCGGTTTATGGACGCCATCACACCGACGGGGACCGTCATCACGCTCCTGGGCCTGACTCCGGAAGGCCACCGGGTGGCCGTTCACGTTTACGGCACGCGGCAGTACTTTTACATGAACAAGGAGGAGGTCGACAGGCACCTACAATGCCGCGCCCCACGAGATCTCTGCGAGCGCATGGCCGCGGCCCTGCGCGAGTCCCCGGGCGCGTCGTTCCGCGGCATTTCCGCGGACCACTTCGAGGCGGAGGTGGTGGAGCGCACCGACGTGTACTACTACGAGACGCGCCCCGCTCTGTTTTACCGCGTCTACGTCCGAAGCGGGCGCGTGCTGTCGTACCTGTGCGACAACTTCTGCCCGGCCATCAAGAAGTACGAGGGTGGGGTCGACGCCACCACCCGGTTCATCCTGGACAACCCCGGGTTCGTCACCTTCGGCTGGTACCGTCTCAAACCGGGCCGGAACAACACGCTAGCCCAGCCGCGGGCCCCGATGGCCTTCGGGACATCCAGCGACGTCGAGTTTAACTGTACGGCGGACAACCTGGCCATCGAGGGGGGCATGAGCGACCTACCGGCATACAAGCTCATGTGCTTCGATATCGAATGCAAGGCGGGGGGGGAGGACGAGCTGGCCTTTCCGGTGGCCGGGCACCCGGAGGACCTGGTCATCCAGATATCCTGTCTGCTCTACGACCTGTCCACCACCGCCCTGGAGCACGTCCTCCTGTTTTCGCTCGGTTCCTGCGACCTCCCCGAATCCCACCTGAACGAGCTGGCGGCCAGGGGCCTGCCCACGCCCGTGGTTCTGGAATTCGACAGCGAATTCGAGATGCTGTTGGCCTTCATGACCCTTGTGAAACAGTACGGCCCCGAGTTCGTGACCGGGTACAACATCATCAACTTCGACTGGCCCTTCTTGCTGGCCAAGCTGACGGACATTTACAAGGTCCCCCTGGACGGGTACGGCCGCATGAACGGCCGGGGCGTGTTTCGCGTGTGGGACATAGGCCAGAGCCACTTCCAGAAGCGCAGCAAGATAAAGGTGAACGGCATGGTGAACATCGACATGTACGGGATTATAACCGACAAGATCAAGCTCTCGAGCTACAAGCTCAACGCCGTGGCCGAAGCCGTCCTGAAGGACAAGAAGAAGGACCTGAGCTATCGCGACATCCCCGCCTACTACGCCGCCGGGCCCGCGCAACGCGGGGTGATCGGCGAGTACTGCATACAGGATTCCCTGTTGGTGGGCCAGCTTTTTTTTAAGTTTTTGCCCCATCTGGAGCTCTCGGCCGTCGCGCGCTTGGCGGGTATTAACATCACCCGCACCATCTACGACGGCCAGCAGATCCGCGTCTTTACGTGCCTGCTGCGCCTGGCCGACCAGAAGGGCTTTATTCTGCCGGACATCCAGGGGCGATTTAGGGGCGCCGGGGGGGAGGCGCCCAAGCGTCCGGCCGCAGCCCGGGAGGACGAGGAGCGGCCAGAGGAGGAGGGGGAGGACGAGGACGAACGCGAGGAGGGCGGGGGCGAGCGGGAGCCGGAGGGCGCGCGGGAGACCGCCGGCCGGCACGTGGGGTACCAGGGGGCCAGGGTCCTTGACCCCATTTCCGGGTTTCACGTGAACCCCGTGGTGGTGTTCGACTTTGCCAGCCTGTACCCCAGCATCATCCAGGCCCACAACCTGTGCTTCAGCACGCTCTCCCTGAGGGCCGACGCAGTGGCGCACCTGGAGGCGGGCAAGGACTACCTGGAGATCGAGGTGGGGGGGCGACGGCTGTTCTTCGTCAAGGCTCACGTGCGAGAGAGCCTCCTCAGCATCCTCCTGCGGGACTGGCTCGCCATGCGAAAGCAGATCCGCTCGCGGATTCCCCAGAGCAGCCCCGAGGAGGCCGTGCTCCTGGACAAGCAGCAGGCCGCCATCAAGGTCGTGGTAAC-TCGGTGTACGGGTTCGTTGCCGCGACGGTGACGACCATCGGCCGCGAGATGCTGCTCGCGACCCGCGAGTACGTCCACGCGCGCTGGGCGGCCTTCGAACAGCTCCTGGCCGATTTCCCGGAGGCGGCCGACATGCGCGCCCCCGGGCCCTATTCCATGCGCATCATCTACGGGGACACGGACTCCATATTTGTGCTGTGCCGCGGCCTCACGGCCGCCGGGCTGACGGCCATGGGCGACAAGATGGCGAGCCACATCTCGCGCGCGCTGTTTCTATCACCCGAAAAGACGTTCACCAAGCTGCTGCTGATCGCCAAGAAAAAGTACATCGGCGTCATCTACGGGGGTAAGATGCTCATCAAGGGCGTGGATCTGGTGCGCAAAAACAACTGCGCGTTTATCAACCGCACCTCCAGGGCCCTGGTCGACCTGCTGTTTTACGACGATACCGTCTCCGGAGCGGCCGCCGCGTTAGCCGAGCGCCCCGCGGAGGAGTGGCTGGCGCGACCCCTGCCCGAGGGACTGCAGGCGTTCGGGGCCGTCCTCGTAGACGCCCATCGGCGCATCACCGACCCGGAGAGGGACATCCAGGACTTTGTCCTCACCGCCGAACTGAGCAGACACCCGCGCGCGTACACCAACAAGCGCCTGGCCCACCTGATTATTACAAGCTCATGGCCCGCCGCGCGCAGGTCCCGTCCATCAAGGACCGGATCCCGTACGTGATCGTGGCCCAGACCCGCGAGGTAGAGGAGACGGTCGCGCGGCTGGCCGCCCTCCGCGAGCTAGACGCCGCCGCCCCAGGGGACGAGCCCGCCCCCCCCGCGGCCCTGCCCTCCCCGGCCAAGCGCCCCCGGGAGACGCCGTCGCCTGCCGACCCCCCGGGAGGCGCGTCCAAGCCCCGCAAGCTGCTGGTGTCCGAGCTGGCCGAGGATCCCGCATACGCCATTGCCCACGGCGTCGCCCTGCACGGACTATTACTTCTCCCACCTGTTGGGGGCGGCGTGCGTGACATTCAAGGCCCTGTTTGGGAATAACGCCAAGATCACCGAGAGTCTGTTAAAAAGGTTTATTCCCGAAGTGTGGCACCCCCCGGACGACGTGACCGCGCGGCTCCGGGCCGCAGGGTTCGGGGCGGTGGGTGCCGGCGCTACGGCGGAGGAAACTCGTCGAATGTTGCATAGAGCCTTTGATACTCTAGCATGAGCCCCCCGTCGAAGCTGATGTCCCTCATTTTACAATAAATGTCTGCGGCCGACACGGTCGGAATCTCCGCGTCCGTGGGTTTCTCTGCGTTGCGCCGGACCACGAGCACAAACGTGCTCTGCCACACGTGGGCGACGAACCGGTACCCCGGGCACGCGGTGAGCATCCGGTCTATGAGCCGGTAGTGCAGGTGGGCGGACGTGCCGGGAAAGATGACGTACAGCATGTGGCCCCCGTAAGTGGGGTCCGGGTAAAACAACAGCCGCGGGTCGCACGCCCCGCCTCCGCGCAGGATCGTGTGGACGAAAAAAAGCTCGGGCTGGCCAAGAACCCG-GCCAAGAGGTCCTGGAGGGGGGCGTTGTGGCGGTCGGCCAACACGACCAAGGAGGCCAGGAAGGCGCGATGCTCGAATATCGTGTTGATCTGCTGCACGAAGGCCAGGATTAGGGCCTCGCGGCTGGTGGCGGCGAACCGCCCGTCTCCCGCGTTGCACGCGGGACAGCAACCCCCGATGCCTAGGTAGTAGCCCATCCCGGAGAGGGTCAGGCAGTTGTCGGCCACGGTCTGGTCCAGACAGAAGGGCAGCGAGACGGGAGTGGTCTTCACCAGGGGCACCGAGAGCGAGCGCACGATGGCGATCTCCTCGGAGGGCGTCTGGGCGAGGGCGGCGAAAAGGCCCCGATAGCGCTGGCGCTCGTGAACACAGCTCCTGTTTGCGGGCGTGAGGCGGCAGGCTCTTCCGGGAGGCCCGACGCACCACGCCCAGAGTCCCGCCGGCCGCAGAGGAGCGCGACCGCCAGCGCTCCTTGCCGTGATAGGGCCCGGGCCGGGAGCCGCGGCGATGGGGGTCGGTGTCATACATAGGTACACAGGGTGTGCTCCAGGGACAGGAGCGAGATCGAGTGGCGTCTAAGCAGCGCGCCCGCCTCACGGACAAATGTGGCGAGCGCGGTGGGCTTTGGTACAAATACCTGATACGTCTTGAAGGTGTAGATGAGGGCACGCAACGCTATGCAGACACGCCCCTCGAACTCGTTCCCGCAGGCCAGCTTGGCCTTGTGGAGCAGCAGCTCGTCGGGATGGGTGGCGGGGGGATGGCCGAACAGAACCCAGGGGTCAACCTCCATCTCCGTGATGGCGCACATGGGGTCACAGAACATGTGCTTAAAGATGGCCTCGGGCCCCGCGGCCCGAAGCAGGCTCACAAACCGGCCCCCGTCCCCGGGCTGCGTCTCGGGGTCCGCCTCGAGCTGGTCGACGACGGGTACGATACAGTCGAAGAGGCTCGTGTTGTTTTCCGAGTAGCGGACCACGGAGGCCCGGAGTCTGCGCAGGGCCAGCCAGTAAGCCCGCACCAGTAACAGGTTACACAGCAGGCATTCTCCGCCGGTGCGCCCGCGCCCCCGGCCGTGTTTCAGCACGGTGGCCATCAGAGGGCCCAGGTCAAGGTCGGGCTGGGCATCGGGTTCGGTAAACTGCGCAAAGCGCGGAGCCACGTCGCGCGTGCGTGCCCCGCGATGCGCTTCCCAGGACTGGCGGACCGTGGCGCGACGGGCCTCCGCGGCAGCGCGCAGCTGGGGCCCCGACTCCCAGACGGCGGGGGTGCCGGCGAGGAGCAGCAGGACCAGATCCGCGTACGCCCACGTATCCGGCGACTCCTCCGGCTCGCGGTCCCCGGCGACCGTCTCGAATTCCCCGTTGCGAGCGGCGGCGCGAGTACAGCAGCTGTCCCCGCCCCCGCGCCGACCCTCCGTGCAGTCCAGGAGACGGGCGCAATCCTTCCAGTTCATCAGCGCGGTGGTGAGCGACGGCTGCGTGCCGGATCCCGCCGCCGACCCCGCCCCCTCCTCGCCCCCGGAGGCCAAGGTTCCGATGAGGGCCCGGGTGGCAGACTGCGCCAGGAACGAGTAGTTGGAGTACTGCACCTTGGCGGCTCCCGGGGAGGGCGAGGGCTTGGGTTGCTTCTGGGCATGCCGCCCGGGCACCCCGCCGTCGGTACGGAAGCAGCAGTGGAGAAAAAAGTGCCGGTGGATGTCGTTTATGGTGAGGGCAAAGCGTGCGAAGGAGCCGACCAGGGTCGCCTTCTTGGTGCGCAGAAAGTGGCGGTCCATG-ACGTCACAAACTCGAACGCGGCCACGAAGATGCTAGCGGCGCAGTGGGGCGCCCCCAGGCATTTGGCACAGAGAAACGCGTAATCGGCCACCCACTGGGGCGAGAGGCGGTATGCTTGTACAGCTCGATGATGCGGCAGACCAGACAGGGCCGGTCCAGCGCGAAGGTGTCGATGGCCGCCGCGGAAAAGGGCCCGGTGTCCAAAAGCCCCTCCCCACAGGGATCCGGGGGCGGGTTGCGGGGTCCTCCGCGCCCGCCCGAACCCCCTCCGTCGCCCGCCCCCCCGCGGGCCCTTGAGGGGGCGGTGACCACGTCGGCGGCGACGTCCTCGTCGAGCGTGCCGACGGGCGGCACACCTATCACGTGACTGGCCGTCAGGAGCTCGGCGCAGAGAGCCTCGTAAGAGCCAGGAGGCTGGGATCGAAGGCCACATACGCGCGCTCGAACGCCCCCGCCTTCCAGCTGCTGCCGGGGGACTCTTCGCACACCGCGACGCTCGCCAGGACCCCGGGGGGCGAAGTTGCCATGGCTGGGCTGGAGGGGCGCACGCGCCAGCGAACTTTACGGGACACAATCCCCGACTGCGCGCTGCGGTCCCAGACCCTGGAGA-GTCAGACGCGCGCTACGTCTCGCGAGACGGCGCGCATGACGCGGCCGTCTGGTTCGAGGATATGACCCCCGCCGAGCTGGAGGTTGTCTTCCCGACTACGGACGCCAAGCTGAACTACCTGTCGCGGACGCAGCGGCTGGCCTCCCTCCTGACGTACGCCGGGCCTATAAAAGCGCCCGACGACGCCGCCGCCCCGCAGACCCCGGACACCGCGTGTGTGCACGGCGAGCTGCTCGCCCGCAAGCGGGAAAGATTCGCGGCGGTCATTAACCGGTTCCTGGACCTGCACCAGATTCTGCGGGGCTGACGCGCGCGCTGTTGGGCGGGACGGTTCGCGAACCCTTTGGTGGGTTTACGCGGGCACGCACGCTCCCATCGCGGGCGCCATGGCGGGACTGGGCAAGCCCTATACCGGCCACCCAGGTGACGCCTTCGAGGGTCTCGTTCAGCGAATTCGGCTTATCGTCCCATCTACGTTGCGGGGCGGGGACGGGGAGGCGGGCCCCTACTCTCCCTCCAGCCTCCCCTCCAGGTGCGCCTTTCAGTTTCATGGCCATGACGGGTCCGACGAGTCGTTTCCCATCGAGTATGTACTGCGGCTTATGAACGACTGGGCCGAGGTCCCGTGCAACCCTTACCTGCGCATACAGAACACCGGCGTGTCGGTGCTGTTTCAGGGGTTTTTTCATCGCCCACACAACGCCCCCGGGGGCGCGATTACGCCAGAGCGGACCAATGTGATCCTGGGGTCCACCGAGACGACGGGGCTGTCCCTCGGCGACCTGGACACCATCAAGGGGCGGCTCGGCCTGGATGCCCGGCCGATGATGGCCAGCATGTGGATCAGCTGCTTTGTGCGCATGCCCCGCGTGCAGCTCGCGTTTCGGTTCATGGGCCCCGAAGATGCCGGACGGACGAGACGGATCCTGTGCCGCGCCGCCGAGCAGGCTATTACCCGTCGCCGCCGAACCCGGCGGTCCCGGGAGGCGTACGGGGCCGAGGCCGGGCTGGGGGTGGCTGGAACGGGTTTCCGGGCCAGGGGGGACGGTTTTGGCCCGCTCCCCTTGTTAACCCAAGGGCCCTCCCGACCGTGGCACCAGGCCCTGCGGGGTCTTAAGCACCTACGGTTTGGCCCCGCCGCGCTCGTTTTGGCGGCGGGACTCGTCCTGGGGGCCGCTAT-TTGGTGGTGGTTGGTGCTGGCGCGCGCCTATAAAAAAGGACGCACCGCCGCCCTAATCGCCAGTGCGTTCCGGACGCCTTCGCCCCACACAGCCCTCCCGACCGACACCCCCATATCGCTTCCCGACCTCCGGTCCCGATGGCCGTCCCGCAATTTCACCGCCCCAGCACCGTTACCACCGATAGCGTCCGGGCGCTTGGCATGCGCGGGCTCGTCTTGGCCACCAATAACTCTCAGTTTATCATGGATAACAACCACCCGCACCCCCAGGGCACCCAAGGGGCCGTGCGGGAGTTTCTCCGCGGTCAGGCGGCGGCGCTGACGGACCTTGGTCTGGCCCACGCAAACAAACGTTTACCCCGCAGCCTATGTTCGCGGGCGACGCCCCGGCCGCTTGGTTGCGGCCCGCGTTTGGCCTGCGGCGCACCTATTCACCGTTTGTCGTTCGAGAACCTTCGACGCCCGGGACCCCGTGAGGCCCGGGGAGTTCCTTTTGGGGTGTTTTAATCAATAAAAGACCACACCAACACACGAGCCTTGCGTTTAATGTCGTGTTTATTCAAGGGAGTGGGACAGGGTTCGACGGTTCGAAACTTAACACACCAAACAATCGAGCGCGTCTAGCCCAGTAACATGCGCACGTGATGTAGGCTGGTCAGCACGGCGTCGCTGTGATGAAGCAGCGCCCGGCGGGTCCGCTGTAACTGCTGTTGTAGGCGGTAACAGGCGCGGATCAGCACCGCCAGGGCGCTACGACCGGTGCGTTGCACGTAGCGTCGCGACAGAACTGCGTTTGCCGATACGGGCGGGGGGCCGAATTGTAAGCGCGTCACCTCTTGGGAGTCATCGGCGGATAACGCACTGAATGGTTCGTTGGTTATGGGGGAGTGTGGTTCCCCAGGGAGTGGGTCGAGCGCCTCGGCCTCGGAATCCGAGAGGAACAACGAGGTGGCGTCGGAGTATTCGTCGTCAGAGACATACAGGGTCTGAAGCAGCGACACGGGCGGGGGGGTAGCGTCGATGTGTAGCGCGAGGGAGGATGCCCACGAAGACACCCCAGACAAGGAGCTGCCCGTGCGTGGATTTGTGGAAGACGCGGAAGCCGGGACGGATGGGCGGTTTTGCGGTGCCCGGAACCGAACCGCAGGATACTCCCCGGGTGCTACATGCCCGTTTTGGGGCTGGGGTTGGGGCTGGGGTTGGGGCTGGGGTTGGGGCTGGGGTTGGGGCTGGGGTTGGGGCTGGGGCTGGGGTTGGGGCTGGGGTTGGGGCTGGGGCTGGGGTTGGGGCTGGGGTTGGGGCTGGGGTTGGGGCTGGGGTTGGGGTTGGGGCTGGGGTTGGGGCTGGGGCTGGGGCTGGGGCGCGGACAGGCGGCTGACGGTCAAATGCCCCCGGGGGCGCGCAGATGTGGTGGGCGTGGCCACCGGCTGCCGTGTAGTGGGGCGGCGGGAAACCGGGCCTCCGGGCGTAACACCGCCCTCCAGCGTCAAGTATGTGGGGGGCGGGCCTGACGTCGGGGGCGGGGCGACGGGTTGGACCGCGGGAGGCGGGGGAGAGGGACCTGCGGGAGAGGATGAGGTCGGCTCGGCCGGGTTGCGGCCTAAAACAGGGGCCGTGGGGTCGGCGGGGTCCCAGGGTGAAGGGAGGGATTCCCGCGATTCGGACAGCGACGCGACAGCGGGGCGCGTAAGGCGCCGCTGCGGCCCGCCTACGGGAACCCTGGGGGGGGTTGGCGCGGGACCCGAGGTTAGCGGGGGGCGGCGGTTTTCGCCCCCGGGCAAAACCGTGCCGGTTGCAACCGGGGGCGGAACGGGATCGATAGGGAGAGCGGGAGAAGCCTGGCCGGCGGCCTGGGGCCCGAGCGGGAGGGGCACACCAGACACCAAAGCGTGGGGCGCTGGCTCTGGGGGTTTGGGAGGGGCCGGGGGGCGCGCGAAATCGGTAACCGGGGCGACCGTGTCGGGGAGGGCAGGCGGCCGCCAACCCTGGGTGGTCGCGGAAGCCTGGGTGGCGCGCGCCAGGGAGCGTGCCCGGCGGTGTCGGCGCGCGCGCGACCCGGACGAAGAAGCGGCAGAAGCGCGGGAGGAGGCGGGGGGCCGGGGGGCGGTGGCATCGGGGGGCGCCGGGGAACTTTGGGGGGACGGCAAGCGCCGGAAGTCGTCGCGGGGGCCCACGGGCGCCGGCCGCGTGCTTTCGGCCGGGACGCCCGGTCGTGCTTCGCGAGCCGTGACTGCCGGCCCAGGGGGCCGCGGTGCACACTGGGACGTGGGGACGGACTGATCGGCGGTGGGCGAAAGGGGGTCCGGGGCAAGGAGGGGCGCGGGGCCGCCGGAGTCGTCAGACGCGAGCTCCTCCAGGCCGTGAATCCATGCCCACATGCGAGGGGGGACGGGCTCGCCGGGGGTGGCGTCGGTGAATAGCGTGGGGGCCAGGCTTCCGGGCCCCAACGAGCCCTCCGCCCCAACAAGGTCCACAGGGCCGGGGGTCGGGTTCGGGACCGAGGGGCTCTGGTCGTCGGGGGCGCGCTGGTACACCGGATGCCCCGGGAATAGCTCCCCCGACAGGAGGGAGGCGTCGAACGGCCGCCCGAGGATAGCTCGCGCGAGGAAGGGGTCCTCGTCGGTGGCGCTGGCGGCGAGGACGTCCTCGCCGCCCGCCACAAACGGGAGCTCCTCGGTGGCCTCGCTGCCAACAAACCGCACGTCGGGGGGGCCGGGGGGGTCCGGGTTTTCCCACAACACCGCGACCGGGGTCATGGAGATGTCCACGAGCACCAGACACGGCGGGCCCCGGGCGAGGGGCCGCTCGGCGATGAGCGCGGACAGGCGCGGGAGCTGTGCCGCCAGACACGCGTTTTCGATCGGGTTCAGGTCGGCGTGCAGGAGGCGGACGGCCCACGTCTCGATGTCGGACGACACGGCATCACGCAAGGCGGCGTCCGGCCCGCGAGCGCGTGAGTCAAACAGCGTGAGACACAGCTCCAGCTCCGACTCGCGGGAAAAGGCCGTGGTGTTGCGGAGCGCCACGACGACGGGCGCGCCCAGGAGCACTGCCGCCAGCACCAGGTCCATGGCCGTAACGCGCGCCGCGGGGGTGCGGTGGGTGGCGGCGGCCGGCACGGTGACGTGCTGGCCCGTGGGCCGGTAGAGGGCGTTGGGGGGAGCGGGGGGTGACGCCTCGCGCCCCCCCGAGGGGCTCAGCGTCTGCCCAGATTCCAGACGCGCGGTCAGAAGGGCGTCGAAACTGTCATACTCTGTGTAGTCGTCCGGAAACATGCAGGTCCAAAGAGCGGCCAGCGCGGTGGGGAGACACATGCGCCCGAGGACGCTCACCGCCGCCAGCGCCTGGGTGGGACTCAGCTTTCCCAGCGCGGCGCCGCGCTCGGTTCCCAGCTCGGGGACCGAGCGCCAGGGCGCCAGGGGGTCGGTTTCGGACAACTTGCCGCGGCGCCAGTCTGCCAGCCGCGTGCCGAACATGAGGCCCCGGGTCGGAGGGCCTCCGGCCGAAAACGCTGGCAGCACGCGGATGCGGGCGTCTGGATGCGGGGTCAGGCGCTGCACGAATAGCATGGAATCTGCTGCGTTCTGAAACGCACGGGGGAGGGTGAGATGCATGTACTCGTGTTGGCGGACCAGATCCAGGCGCCAAAAGGTGTAAATGTGTTCCGGGGAGCTGGCCACCAGCGCCACCAGCACGTCGTTCTCGTTAAAGGAAACGCGGTGCCTAGTGGAGCTCTGGGGTCCGAGCGGCGGCCCCGGGGCCGCCGCGTCACCCCCCCATTCCAGCTGGGCCCAGCGACACCCAAACTCGCGCGTGAGAGTGGTCGCGACGAGGGCGACGTAGAGCTCGGCCGCCGCATCCATCGAGGCCCCCCATCTCGCCTGGCGGTGGCGCACAAAGCGTCCGAAGAGCTGAAAGTTGGCGGCCTGGGCGTCGCTGAGGGCCAGCTGAAGCCGGTTGATGACGGTGAGGACGTACATGGCCGTGACGGTCGAGGCCGACTCCAGGGTGTCCGTCGGAAGCGGGGGGCGAATGCATGCCACCTCGGGACACATCAGCAGCGCGCCGAGCTTGTCGGTCACGGCCGGGAAGCAGAGCGCGTACTGCAGTGGCGTTCCATCCGGGACCAAAAAGCTGGGGGCGAACGGCCGATCCAGCGTACTGGTGGCCTCGCGCAGCACCAGGGGCCCCGGGCCTCCGCTCACTCGCAGGTACGCCTCGCCCCGGCGGCGCAGCATCTGCGGGTCGGCCTCTTGGCCGGGTGGGGCGGACGCCCGGGCGCGGGCGTCTAGGGCGCGAAGATCCACGAGCAGGGGCGCGGGCGCGGCCGCCGCGCCCGCGCCCGTCTGGCCTGTGGCCTTGGCGTACGCGCAAGCCCATGCGGCGTTGGATGAGCTCCCGCGCGCCCCGGAACTCCTCCATCGCCCATGGGGCCAGGTCCCCGGCCACCGCGTCGAATTCCGCCAACAGGCCCCCCAGGGTGTCAAAGTTCATCTCCCAGGCCACCCTTGGCACCACCTCGTCCCGCAGCCGGGCGCTCAGGTCGGCGTGTTGGGCCACGCGCCCCCCGAGCTCCTCCACGGCCCCGGCCCGCTCGGCGCTCTTGGCGCCCAGGACGCCCTGGTACTTGGCGGGAAGGCGCTCGTAGTCCCGCTGGGCTCGCAGCCCCGACACAGTGTTGGTGGTGTCCTGCAGGGCGCGAAGCTGCTCGCATGCCGCGCGAAATCCCTCGGGCGATTTCCAGGCCCCCCCGCGAACGCGGCCGAAGCGACCCCATACCTCGTCCCACTCCGCCTCGGCCTCCTCGAGAGACCTCCGCAGGGCCTCGACGCGGCGACGGGTGTCGAAGAGCGCCTGCAGGCGCGCGCCCTGTCGCGTCAGGAGGCCCGGGCCGTCGCTGCTGGCCGCGCTTCGCGGGGGCATGTTCCAACCAGGCGACCGCCTGCACGTCGAGCTCGCGCGCCTTCTCCGTCTGGTCCAACAGAATTTCGACCTGATCCGCGATCTCCTCCGCCGAGCGCGCCTGGTCCAGCGTCTTGGCCACGGTCGCCGGGACGGCGACCACCTTCAGCAGGGTCTTCAGATTGGCCAGACCCTCGGCCTCGAGCTGGGCCCGGCGCTCGCGCGCGGCCAGCACCTCCCGCAGCCCCGCCGTGACCCGCTCGGTGGCTTCGGCGCGCTGCTGTTTGGCGCGCACCACGGCGTCCTTGGTATCGGCCAGGTCCTGTCGGGTCACGAATGCGACGTAGTCGGCGTACGCCGTGTCCTTCACGGGGCTCTGGTCCACGCGCTCCAGCGCCGCCACGCACGCCACCAGCGCGTCCTCGCTCGGGCAGGGCAGGGTGACCCCTGCCCGGACAAGCTCGGCGGCCGCCGCCGGGTCGTTGCGCACCGCGGATATCTCCTCCGCGGCGGCGGCCAGGTCCAGCGCCACGCTTCCGATCGCGCGCCGCGCGTCGGCCCGGAGGGCGTCCAGGCGATCGCGGATATCCACGTACTCGGCGTAGCCCTTTTGAAAAAACGGCACGTACTGGCGCAGGGCCGGCACGCCCCCCAAGTCTTCCGACAGGTGTAGGACGGCCTCGTGGTAGTCGATAAACCCGTCGTTCGCCTGGGCCCGCTCCAGCAGCCCCCCCGCGAGCCGCAGAAGCCGCGCCAGGGGCTCGGTGTCCACCCGAAACATGTCGGCGTACGTGTCGGCCGCGGCCCCGAAGGCCGCGCTCCAGTCGATGCGGTGAATGGCTGCGAGCGGGGGGAGCATGGGGTGGCGCTGGTTCTCGGGGGTGTATGGGTTAAACGCAAGGGCCGTCTCCAGGGCAAGGGTCACCGCCTTGGCGTTGGTTCCCAGCGCCTGCTCGGCCCGCTTTCGGAAGTCCCGGGGGTTGTAGCCGTGCGTGCCCGCCAGCGCCTGCAGGCGACGGAGCTCGACCACGTCAAACTCGGCACCGCTTTCCACGCGGTCCAGCACGGCCTCCACGTCGGCGGCCCAGCGCTCGTGGCTACTGCGGGCGCGCTGGGCCGCCATCTTCTCTCTGAGGTCGGCGGTGGCGGCCTCAAGTTCGTCGGCGCGGCGTCGCGTGGCGCCGATGACCTTTCCCAGCTCCTGCAGGGCGCGCCCGCTGGGGGAGTGGTCCCCGGCCGTCCCTTCGGCGTGCAACAGGCCCCCGAACCTGCCCTCGTGGCCCGCGAGGCTTTCCCGCGCGCCGGTGGTCGCGCGCGTCGCGGCCTGGATCAGGGCTCCCTCCGGTTGGTTGGCGGCCCGGCGCACCTGGACGACAAGGTCGGCTGCCGCCGACCCTAAGGTCGTGAGCTGGGCGATGGCCCCCCGCGCGTCCAGGGCCAACCGAGTCGCCTTGACGTATCCCGCGGCGCTGTCGGCCATGGCCGCTAGGAAGGCCAGGGGGGAGGCCGGGTCGCTGGCGGCCGCGCCCAGGGCCGTCACCGCGTCGACCAGGACGCGGTGCGCCCGCACGGCCGCATCCACCGTCGACGCGGGGTCTGCCGTCGCGACGGCGGCGCTGCCGGCGTTGATGGCGTTCGAGACGGCGTGGGCTATGATCGGGGCGTGATCGGCGAAGAACTGCAAGAGAAACGGAGTCTCGGGGGCGTTGGCGAACAGGTTCTTCAGCACCACCACGAAGCTGGGATGCAAGCCGGACAGAGCCGTCGCCGTGTCCGGAGTCGGGTGCTCCAGGGCATCTCGGTACTGCCCCAGCAGCCCCCACATGTCCGCCCGCAGCGCCGCCGTAACCTCAGGGGGCGCCCCCCGAACGGCCTCGGGGAGGTCCGACCAGCCCGCCGGCAGGGAGGCCCGCAGGGTCGCCAGGACGGCCGGACAGGCCCCCACAAAGTCAGGGAGGGGGCGCAGGACCCCCTGGAGTTTGTGCAAGAACTTCTCCCGGGCGTCGCGGGCCACCTTCGCCCGCTCCCGCGCTCCCTCGAGCATTGCCTCCAGGGAGCGCGCGCGCTCCCGCAAACGGGCACGCGCATCGGGGGCGAGCTCGGCCGTCAGCTTGGCGGCATCCATGGCCCGCGCCTGCCGCAGCGCTTCCTCGGCCATGCGCGTGGCCTCTGGCGACAGCCCGCCGTCGTCGGGGTAGGGCGACGCGCCGGGCGCAGGAACAAAGGCCGCGTCGCTGTCCAGCTGCTGGCCCAGGGCCGCATCTAGGGCGTCGAAACGCCGCAGCTCGGCCAGACCCGAGCTGCGGCGCGCCTGCTGGTCGTTAATGTCGCGGATGCTGCGCGCCAGCTCGTCCAGCGGCTTGCGTTCTATCAGCCCTTGGGTGGCGGCGTCCGTCAGGACGGAGAGCCAGGCCGCCAGGTCCTCGGGGGCGTCCAGCGTCTGGCCCCGCTGGATCAGATCCCGCAACAGGATGGCCGTGGGGCTGGTCGCGATCGGGGGCGGGGCGGGAATGACGGCGCGCTGCGCGATGTCCCGCGTGTGCTGGTCGAAGACAGGCAGGGACTCGAGCAGCTGGACCACGGGCACGACGGCGGCCGAAGCCACGTGAAACCGGCGGTCGTTGTTGTCGCTGGCCTGCAGAGCCTTGGCGCTGTATACGGCCCCCCGGTAAAAGTACTCCTTAACCGCGCCCTCGATCGCCCGACGGGCCTGGGTCCGCACCTCCTCCAGCCGAACCTGAACGGCCTCGGGGCCCAGGGGGGGTGGGCGCGGAGCCCCCTGCGGGGCCGCCCCGGCCGGGGCGGGCATTACGCCGAGGGGCCCGGCGTGCTGTGAGACCGCGTCGACCCCGCGAGCGAGGGCGTCGAGGGCCTCGCGCATCTGGCGATCCTCCGCCTCCACCCTAATCTCTTCGCCACGGGCAAATTTGGCCAGAGCCTGGACTCTATACAGAAGCGGTTCTGGGTGCGTCGGGGTGGCGGGGGCAAAAAGGGTGTCCGGGTGGGCCTGCGAGCGCTCCAGAAGCCACTCGCCGAGGCGTGTATACAGATTGGCCGGCGGGGCCGCGCGAAGCTGCAGCTCCAGGTCCGCGAGTTCCCCGTAAAAGGCGTCCGTCTCCCGAATGACATCCCTAGCCACAAGGATCAGCTTCGCCAGCGCCAGGCGACCGATCAGAGAGTTTTCGTCCAGCACGTGCTGGACGAGGGGCAGATGGGCGGCCACGTCGGCCAGGCTCAGGCGCGTGGAGGCCAGAAAGTCCCCCACGGCCGTTTTCCGGGGCAGCATGCTCAGGGTAAACTCCAGCAGGGCGGCGGCCGGGCCGGCCACCCCGGCCTGGGTGTGCGTCCGGGCCCCGTTCTCGATGAGAAAGGCGAGGACGCGTTCAAAGAAAAAAATAACACAGAGCTCCAGCAGCCCCGGAGAAGCCGGATACGGCGACCGTAAGGCGCTGATGGTGAGCCGCGAACACGCGGCGACCTCGCGGGCCAGGGCGGCGGAGCACGCGGTGAACTTAACCGCCGTGGCGGCCACGTTTGGGTGGGCCTCGAACAGCTGGGCGAGGTCTGCGCCCGGGGGCTCGGGTGAGCGGCGAGTCTTCAGCGCCTCGAGGGCCTGTGAGGACGCCGGAACCGTGGGCCCGTCGTCCTCGCCCGCCTCGGCGACCGGCGGCCCGGCCGGGTCGGGGGGTGCCGAGGCGAGGACAGGCTCCGGAACGGAGGCGGGGACCGCGGCCCCGACGGGGGTTTTGCCTTTGGGGGTGGATTTCTTCTTGGTTTTGGCAGGGGGGGCCGAGCGTTTCGTTTTCTCCCCCGAAGTCAGGTCTTCGACGCTGGAAGGCGGAGTCCAGGTGGGTCGGCGGCGCTTGGGAAGGCCGGCCGAGTAGCGTGCCCGGTGCCGACCAACCGGGACGACGCCCATCTCCAGGACCCGCATGTCGTCGTCATCTTCTTCGGCCGCCTCTGCGGCGGGGGTCTTGGGGGCGGAGGGAGGCGGTGGTGGGATCGCGGAGGGTGGGTCGGCGGAGGGGGGATCCGTGGGTGGGGTACCCTTCAGGGCCACCGCCCATACATCGTCGGGCGCCCGATTCGGGCGCTTGGCCTCTGGTTTTGCCGACGGACCGGCCGTCCCCCGGGATGTCTCGGAGGCCCTGTCGTCGCGACGGGCCCGGGTCGGTGGCGGCGACTGGGCGGCTGTGGGCGGGTGTGGCCCCGTGCCCCCTACCCCCTCCCGGGGGCCCACGCCGACGCAGGGCTCCCCCAGGCCCGCGATCTCGCCCCGCAGGGGGTGCGTGATGGCCACGCGCCGTTCGCTGAACGCTTCGTCCTGCAGGTAAGTCTCGCTGGCCCCATAAAGATGCAGAGCCGCGGCCGTCAAGTCCGCAGGAGCCGCGGGTTCCGGGCCCGACGGCACGAAAAACACCATGGCTCCCGCCCACCGTACGTCCGGGCGATTGCGGGTGTAATACGTCAGGTATGGATACATGTCCCCCGCCCGCACTTTGGTGATGAACGCGGGGGTGCCCTCCGGAAGGCCGTGCGGGTCAAAAAGGTATGCGGTGTCGCCGTCCCTGAACAGCCCCATCCCTAGGGGGCCAATGGTTAGGAGCGTGTACGACAGGGGGCGCAGGGCCCACGGGCCGGCGAAGAACGTGTGTGCGGGGCATTGTGTCTCCAGCAGGCCCGCCGCGGGCTCCCCGAAGAAGCCCACCTCGCCGTATACGCGCGAGAAGACACAGCGCAGTCCGCCGCGCGCCCCTGGGTACTCGAGGAAGTTGGGGAGCTCGACGATCGAACACATGCGCGGCGGCCCAGGGCCCGCGGTCGCGCGCGTCCACTCGCCCCCCTCGACCAAACATCCCTCGATGGCCTCCGCGGACAGAACGTCGCGAGGGCCCACATCAAATATGAGGCTGAGAAAGGACAGCGACGAGCGCATGCACGATACCGACCCCCCCGGCTCCAGGTCGGGCGCGAACTGGTTCCGAGCACCGGTGACCACGATGTCGCGATCCCCCCCGCGTTCCATCGTGGAGTGCGGTGGGGTGCCCGCGATCATATGTGCCCTGCTGGCCAGAGACCCGGCCTGTTTATGGACCGGACCCCCGGGGTTAGTGTTGTTTCCGCCACCCATGCCCCCGTACCATGGCCCCGGTTCCCCTGATTAGGCTACGAGTCGCGGTGATCGCTTCCCAAAAACCGAGCTGCGTTTGTCTGTCTTGGTCTTCCACCCCCCCCAGCCCGCACACCATAACACCGAGAACAACACACGGGGGTGGGCGGAACATAATAAAGCTTTATTGGTAACTAGTTAACGGCAAGTCCGTGGGTGGCGCGACGGTGTCCTCCGGGCTCATCTCGTCGTCCTCGACGGGGGTGTTGGAATGAGGCGCCCCCTCGCGGTCCGCCTGGCGTGGGCCGTGCCCATAGGCCTCCGGCTTCTGTGCGTCCATGGGCATAGGCGCGGGGAGACTGTTTCCGGCGTCGCGGACCTCCAGGTCCCTGGGAGACTCCGGTCCGGCTAACGGACGAAACGCGGAAGCGCGAAACACGCCGTCGGTGACCCGCAGGAGCTCGTTCATCAGTACTCAGCGTAACGGCCAGCCCCTGGCGAGACAGATCCACGGAGTCCGGAACCGCGGTCGTCTGGCCCAGGGGGCCGAGGCTGTAGTCCCCCCAGGCCCCTAGGTCGCGACGGCTCGTAAGCACGACGCGGTCGGCCGCGGGGCTTTGCGGGGGGGCGTCCTCGGGCGCATGCGCCATTACCTCTCGGATGGCCGCGGCGCGCTGGTCGGCCGAGCTGACCAAGGGCGCCACGACCACGGCGCGCTCCGTCTGCAGGCCCTTCCACGTGTCGTGGAGTTCCTGGACAAACTCGGCCACGGGCTCGGGTCCCGCGGCCGCATGCGCGGCTTGATAGCAGGCCGACAGACGCCGCCAGCGCGCTAGAAACTGACCCATGAAACAAAACCCAGGGACCTGGTCTCCCGACAGCAGCTTCGACGCCCGGGCGTGAATGCCGGAAACGACGGACAGAAACCCGTGAATTTCGCGCCGGACCACGGCCAGCACGTTGTCCTCGTGCGACACCTGGGCCGCCAGCTCGTCGCACACCCCCAGGTGCGCCGTGGTTTCGGTGATGATGGAACGCAGGCTCGCGAGGGACGCGACCAGCGCGCGCTTGGCGTCGTGATACATGCTGCAGTACTGACTCACCGCGTCCCCCATGGCCTCGGGGGGCCAGGGCCCCAGGCGGTCGGGCGTGTCCCCGACCACCGCATACAGGCGGCGCCCGTCGCTCTCGAACCGACACTCGAAAAAGGCGGAGAGCGTGCGCATGTGCAGCCGCAGCAGCACGATGGCGTCCTCCAGTTGGCGAATCAGGGGGTCTGCGCGCTCGGCGAGGTCCTGCAGCACCCCCCGGGCGGCCAGGGCGTA--CATGCTTCAACAGGAGGCTGGTGCCCACCTCGGGGGGCGGGGGGGGCTGCAGCTGGACCAGGGGCCGCAGCTGCTCGACGGCACCCCTGGAGATCACGTACAGCTCCCGGAGCAGCTGCTCTATGTTGTCGGCCATCTGCATAGTGGGGCCGAGGCCGCCCCGGGCGGCCGGTTCGAGGAGGGTGATCAGCGCGCCCAGTTTGGTGCGATGGCCCTCAACCGTGGGGAGATAGCCCAGCCCAAAGTCCCGGGCCCAGGCCAACACACGCAGGGCGAACTCGACCGGGCGGGGAAGGTAGGCCGCGCTACACGTGGCCCTCAGCGCGTCCCCGACCACCAGGGCCAGAACGTAGGGGACGAAGCCCGGGTCGGCGAGGACGTTGGGGTGAATGCCCTCGAGGGCGGGGAAGCGGATCTGGGTCGCCGCGGCCAGGTGGACAGAGGGGGCGTGGCTGGGCTGCCCGACGGGGAGAAGCGCGGACAGCGGCGTGGCCGGGGTGGTGGGGGTGATGTCCCAGTGGGTCTGACCATACACGTCGATCCAGATGAGCGCCGTCTCGCGGAGAAGGCTGGGTTGACCGGAACTAAAGCGGCGCTCGGCCGTCTCAAACTCCCCCACGAGCGCCCGCCGCAGGCTCGCCAGATGTTCCGTCGGCACGGCCGGACCCATGATACGCGCCAGCGTCTGGCTTAGAACGCCCCCCGACAGGCCGACCGCCTCGCAGAGCCGCCCGTGCGTGTGCTCGCTGGCGCCCTGGACCCGCCTGAAAGTTTTTACGTAGTTGGCATAGTACCCGTATTCCCGCGCCAACCCAAACACGTTCGACCCCGCGAGGGCAATGCACCCAAAGAGCTGCTGGACTTCGCCGAGTCCGTGGCCGGTGGGCGTCCGCGCGGGGACGCCCGCCGCCAGAAACCCCTCCAGGGCCGAAAGGTAGTGCGTGCAGTGCGAGGGCGTGAACCCAGCGTCGATCAGGGTGTTGATCACCACGGAGGGCGAATTGGTATTCTGGATCAACGTCCACGTCTGCTGCAGCAGAGCCAGCAGCCGCTGCTGGGCGCCGGTGGAGGGCTGCTCCCCGAGCTGCAGCAGGCTGGAGACGGCAGGCTGGAAGACTGCCAGTGCCGACGAACTCAGGAACGGCACGTCGGGATCAAACACGGCCACGTCCGTCCGCACGCGCGCCATTAGCGTCCCCGGGGGCGCACAGGCCGAGCGCGGGCTGACGCGGCTGAGGGCCGTCGACACGCGCACCTCCTCGCGGCTGCGAACCATCTTGTTGGCCTCCAGTGGCGGCATTAGCCGTCTATCTCCCGCACGGTGTGCTGAAACTGCGCCAACAGGGGCGGCGGGACCACAGCCCCCCGCTCGGGGGTCGTCAGGTACTCGTCCACCAGGGCCAGCCCGTGTGAGGGGAGTGAGGGTCGCGTCGTCTATGCGCTGGAGGTGCGCCGAGAACAGCGTCACCCGATTACTCACCCAAGAACCGGAGGCCCTCTTGCACGAACAGGGCGGGGAAGAGCAGGCTGTACGCCGGGGTGGTAAGGTTCGCGCTGGGCTGCCCCAACGGGACCGGCGCCATCTTGAGTGACGTCTCCCCAAGGGCCTCGATGGAGGTCCGCGGGCTCATGGCCAAGCAGCTCTTGGTGACGGTTTGCCAGCGGTCTATCCACTCCACGGCGCACTGGCGGACGCGGACCGGCCCCAGGGCCGCCGCGGTGCGCAGGCCGGCGGAATCCAGCGCATGGGACGTGTCGGAGCCGGTGACCGCGAGGATGGTGTCCTTGATGACCTCCATCTCCCGGAAGGCCTGGTCGGGGGCCTCGGGGAGAGCCACCACCAAGCGGTGTACGAGCAACCCGGGGAGGTTCTCGGCCAAGAGCGCCGTCTCCGGAAGCCCGTGGGCCCGGTGGAGCGCGCACAGGTGTTCCAGCAGCGGCCGCCAGCATGCCCGCGCGTCTGCCGGGGCGATGGCCGTTCCCGACAACAGAAACGCCGCCATGGCGGCGCGCAGCTTGGCCGTGGCCAGAAACGCCGGGTCGTCCGCCCCGTTTGCCGTCTCGGCCGTGGGGGTTGGCGGTTGGCGAAGGCCGGCTAGGCTCGCCAATAGGCGCTGCATAGGTCCGTCCGAGGGCGGACCGGCGGGTGAGGTCGTGACGACGGGGGCCTCGGACGGGAGACCGCGGTCTGCCATGACGCCCGGCTCGCGTGGGTGGGGGACAGCGTAGACCAACGACGAGACCGGGCGGGAATGACTGTCGTGCGTTGTAGGGAGCGGCGAATTATCGATCCCCCGCGGCCCTCCAGGAACCCCGCAGGCGTTGCGAGTACCCCGCGTCTTCGCGGGGTGTTATACGGCCACTTAAGTCCCGGCATCCCGTTCGCGGACCCAGGCCCGGGGGATTGTCCGGATGTGCGGGCAGCCCGGACGGCGTGGGTTGCGGACTTTCTGCGGGGCGGCCCAAATGGCCCTTTAAAC-GTGTGATACGGACGCGCCGGGCCAGTCGGCCAACACAACCCACCGGAGGCGGTAGCCGCGTTTGGCTGTGGGGTGGGTGGTTCCGCCTTGCGTGAGTCCCCCCCCCCTCCCCCGGGTCTTGTTAGGTCGCGATCTGCAGTCGCAATGAAGACCAATCCGCTACCCGCAACCCCTTCCGTGTGGGGCGGGAGTACCGTGGAACTCCCCCCCACCACACGCGATACCGCGGGACAGGGCCTGCTTCGGCGCGTCCTGCGCCCCCCGATCTCTCGCCGCGACGGCCCAGGGCTCCCCAGGGGGTCGGGACCCCGGAGGGCGGCCAGCACGCTGTGGTTGCTTGGCCTGGACGGCACAGACGCGCCCCCTGGGGCGCTGACCCCCAACGACGATACCGAACAGGCCATGGACAAGATCCTGCGGGGCACCATGCGCGGGGGGGCGGCCATGATCGGCTCCCCGCGCCATCATCTAACCCGTCAAGTGATCCTGACGGATCTGTGCCAACCCAACGCGGATCGTGCCGGGACGCTGCTTCTGGCGCTGCGGCACCCCGCCGACCTGCCTCACCTGGCCCACCAGCGCGCCCCGCCAGGCCGGCAGACCGAGCGGCTGGGCGAGGCCTGGGGCCAGCTGATGGAGGCGACCGCCCTGGGGTCGGGGCGAGCCGAGAGCGGGTGCACGCGCGCGGGCCTAGTGTCGTTTAACTTCCTGGTGGCGGCGTGTGCCGCCTCGTACGACGCGCGCGACGCCGCCGATGCGGTACGGGCCCACGTCACGGCCAACTACCGCGGAACGCGGGTGGGGGCGCGCCTGGATCGTTTTTCCGAGTGTCTGCGCGCCATGGTTCACACGCACGTCTTCCCCCACGAGGTCATGCGGTTTTTCGGGGGGCTGGTGTCGTGGGTCACCCAGGACGAGCTAGCGAGCGTCACCGCCGTGTGCGCCGGGCCCCAGGAGGCGGCGCACACCGGCCACCCGGGCCGGCCCCGCTCGGCCGTGATCCTCCCGGTGTGTGCGTTCGTGGACCTGGACGCCGAGCTGGGGCTGGGGGGCCCGGGCGCGGCGTTTCTGTACCTGGTATTCACTTACCGCCAGCGCCGGGACCAGGAGCTGTGTTGTGTGTACGTGATCAAGAGCCAGCTCCCCCCGCGCGGGTTGGAGCCGGCCCTGGAGCGGCTGTTTGGGCGCCTCCGGATCACCAACACGATTCACGGCACCGAGGATATGACGCCCCCGGCCCCAAACCGAAACCCCGACTTCCCCCTCGCGGGCCTGGCCGCCAATCCCCAAACCCCGCGTTGCTCGGCTGGCCAGGTCACGAACCCCCAGTTCGCCGACAGGCTGTACCGCTGGCAGCCGGACCTTCGGGGGCGCCCCACCGCACGCACCTGTACGTACGCCGCCTTTGCAGAGCTCGGCATGATGCCCGAGGATAGTCCCCGCTGCCTGCACCGCACCGAGCGCTTTGGGGCGGTCAGCGTCCCCGTTGTCATCCTGGAAGGCGTGGTGTGGCGCCCCGGCGAGTGGCGGGCATGCGCGTGAGCGTAGCAAACGCCCCGCCCACACAACGCTCCGCCCCCAACCCCTTCCCCGCTGTCACTCGTGGTTCGTTGACCCGGACGTCCGCCAAATAAAGCCACTGAAACCCGAAACGCGAGTGTTGTAACGTCCTTTGGGCGGGAGGAAGCCACAAAATGCAAATGGGATACATGGAAGGAACACACCCCCGTGACTCAGGACATCGGCGTGTCCTTTTGGGTTTCACTGAAACTGGCCCGCGCCCCACCCCTGCGCGATGTGGATAAAAAGCCAGCGCGGGTGGTTTAGGGTACCACAGGTGGGTGCTTTGGAAACTTGTCGGTCGCCGTGCTCCTGTGAGCTTGCGTCCCTCCCCGGTTTCCTTTGCGCTCCCGCCTTCCGGACCTGCTCTCGCCTATCTTCTTTGGCTCTCGGTGCGATTCGTCAGGCAGCGGCCTTGTCGAATCTCGACCCCACCACTCGCCGGACCCGCCGACGTCCCCTCTCGAGCCCACCGAAACCCGCCGCGTCTGTTGAAATGGCCAGCCGCCCAGCCGCATCCTCTCCCGTCGAAGCGCGGGCCCCGGTTGGGGGACAGGAGGCCGGCGGCCCCAGCGCAGCCACCCAGGGGGAGGCCGCCGGGGCCCCTCTCGCCCACGGCCACCACGTGTACTGCCAGCGAGTCAATGGCGTGATGGTGCTTTCCGACAAGACGCCCGGGTCCGCGTCCTACCGCATCAGCGATAGCAACTTTGTCCAATGTGGTTCCAACTGCACCATGATCATCGACGGAGACGTGGTGCGCGGGCGCCCCCAGGACCCGGGGGCCGCGGCATCCCCCGCTCCCTTCGTTGCGGTGACAAACATCGGAGCCGGCAGCGACGGCGGGACCGCCGTCGTGGCATTCGGGGGAACCCCACGTCGCTCGGCGGGGACGTCTACCGGTACCCAGACGGCCGACGTCCCCACCGAGGCCCTTGGGGGCCCCCCTCCTCCTCCCCGCTTCACCCTGGGTGGCGGCTGTTGTTCCTGTCGCGACACACGGCGCCGCTCTGCGGTATTCGGGGGGGAGGGGGATCCAGTCGGCCCCGCGGAGTTCGTCTCGGACGACCGGTCGTCCGATTCCGACTCGGATGACTCGGAGAAC-GG-ACTCGGAGACGCTGTCACACGCCTCCTCGGACGTGTCCGGCGGGGCCACGTACGACGACGCCCTTGACTCCGATTCGTCATCGGATGACTCCCTGCAGATAGATGGCCCCGTGTGTCGCCCGTGGAGCAATGACACCGCGCCCCTGGATGTTTGCCCCGGGACCCCCGGCCCGGGCGCCGACGCCGGTGGTCCCTCAGCGGTAGACCCACACGCGCCGACGCCAGAGGCCGGCGCTGGTCTTGCGGCCGATCCCGCCGTGGCCCGGGACGACGCGGAGGGGCTTTCGGACCCCCGGCCACGTCTGGGAACGGGCACGGCCTACCCCGTCCCCCTGGAACTCACGCCCGAGAACGCGGAGGCCGTGGCGCGCTTTCTGGGAGATGCCGTGAACCGCGAACCCGCGCTCATGCTGGAGTACTTTTGCCGGTGCGCCCGCGAGGAAACCAAGCGTGTCCCCCCCAGGACATTCGGCAGCCCCCCTCGCCTCACGGAGGACGACTTTGGGCTTCTCAACTACGCGCTCGTGGAGATGCAGCGCCTGTGTCTGGACGTTCCTCCGGTCCCGCCGAACGCATACATGCCCTATTATCTCAGGGAGTATGTGACGCGGCTGGTCAACGGGTTCAAGCCGCTGGTGAGCCGGTCCGCTCGCCTTTACCGCATCCTGGGGGTTCTGGTGCACCTGCGGATCCGGACCCGGGAGGCCTCCTTTGAGGAGTGGCTGCGATCCAAGGAAGTGGCCCTGGATTTTGGCCTGACGGAAAGGCTTCGCGAGCACGAAGCCCAGCTGGTGATCCTGGCCCAGGCTCTGGACCATTACGACTGTCTGATCCACAGCACACCGCACACGCTGGTCGAGCGGGGGCTGCAATCGGCCCTGAAGTATGAGGAGTTTTACCTAAAGCGTTTTGGCGGGCACTACATGGAGTCCGTCTTCCAGATGTACACCCGCATCGCCGGCTTTTTGGCCTGCCGGGCCACGCGCGGCATGCGCCACATCGCCCTGGGGCGAGAGGGGTCGTGGTGGGAAATGTTCAAGTTCTTTTTCCACCGCCTCTACGACCACCAGATCGTACCGTCGACCCCCGCCATGCTGAACCTGGGGACCCGCAACTACTACACCTCCAGCTGCTACCTGGTAAACCCCCAGGCCACCACAAACAAGGCGACCCTGCGGTCCATCACCAGCAACGTCAGTGCCATCCTCGCCCGCAACGGGGGCATCGGGCTATGCGTGCAGGCGTTTAACGACTCCGGCCCCGGGACCGCCAGCGTCATGCCCGCCCTCAAGGTCCTTGACTCGCTGGTGGCGGCGCACAACAAAGAGAGCGCGCGTCCGACCGGCGCGTGCGTGTACCTGGAGCCGTGGCACACCGACGTGCGGGCCGTGCTCCGGATGAAGGGGGTCCTCGCCGGCGAAGAGGCCCAGCGCTGCGACAATATCTTCAGCGCCCTCTGGATGCCAGACCTGTTTTTCAAGCGCCTGATTCGCCACCTGGACGGCGAGAAGAACGTCACATGGACCCTGTTCGACCGGGACACCAGCATGTCGCTCGCCGACTTTCACGGGGAGGAGTTCGAGAAGCTCTACCAGCACCTCGAGGTCATGGGGTTCGGCGAGCAGATACCCATCCAGGAGCTGGCCTATGGCATTGTGCGCAGCGCGGCCACGACCGGGAGCCCCTTCGTCATGTTCAAAGACGCGGTGAACCGCCACTACATCTACGACACCCAGGGGGCGGCCATCGCCGGCTCCAACCTCTGCACCGAGATCGTCCATCCGGCCTCCAAGCGATCCAGTGGGGTCTGCAACCTGGGAAGCGTGAATCTGGCCCGATGCGTCTCCAGGCAGACGTTTGACTTTGGGCGGCTCCGCGACGCCGTGCAGGCGTGCGTGCTGATGGTGAACATCATGATCGACAGCACGCTACAACCCACGCCCCAGTGCACCCGCGGCAACGACAACCTGCGGTCCATGGGAATCGGCATGCAGGGCCTGCACACGGCCTGCCTGAAGCTGGGGCTGGATCTGGAGTCTGCCGAATTTCAGGACCTGAACAAACACATCGCCGAGGTGATGCTGCTGTCGGCGATGAAGACCAGCAACGCGCTGTGCGTTCGCGGGGCCCGTCCCTTAACCTTTATCGCGCCGGCCGCTTTCACTGGGAGCGCTTTCCGGACGCCCGGCCGCGGTACGAGGGCGAGTGGGAGATGCCCAGAGCATGATGAAACACGGCCTGCGCAACAGCCAGTTTGTCGCGCTGATGCCCACCGCCGCCTCGGCGCAGATCTCGGACGTCAGCGAGGGCTTTGCCCCCCTGTTCACCAACCTGTTCAGCAAGGTGACCCGGGACGGCGAGACGCTGCGCCCCAACACGCTCCTGCTAAAGGAACTGGAAAGCACGTTTAGCGGGAAGCGCCTCCTGGAGGTGATGGACAGTCTCGACGCCAAGCAGTGGTCCGTGGCGCAGGCGCTCCCGTGCCTGGAGCCCACCCACCCCCTCCGGCGATTCAAGACCGCGTTTGACTACGACCAGAAGTTGCTGATCGACCTGTGTGCGGACCGCGCCCCCTACGTCGACCATAGCCAATCCATGACCCTGTATGTCACGGAGAAGGCGGACGGGACCCTCCCAGCCTCCACCCTGGTCCGCCTTCTGGTCCACGCATATAAGCGCGGACTAAAAACAGGGATGTACTACTGCAAGGTTCGCAAGGCGACCAACAGCGGGGTCTTTGGCGGCGACGACAACATTGTCTGCACGAGCTGCGCGCTGTGACCGACAAACCCCCTCCGCGCCAGGCCCGCCACCACTGTCGTCGCCGTCCCACGCGCTCCCCCGCTGCCATGGATTCCGCAGCCCCAGCCCTCTCCCCCGCTCTGACGGCCCAT-ACGGCCATAGCGCGACGGCGGACCTGGCGATCCAGATTCCAAAGTGCCCCGACCCCGAGAGGTACTTCTACACCTCCCAGTGTCCCGACATTAACCACCTGCGCTCCCTCAGCATCCTTAACCGCTGGCTGGAAACCGAGCTTGTTTTCGTGGGGGACGAGGAGGACGTCTCCAAGCTTTCCGAGGGCGAGCTCAGCTTTTACCGCTTCCTCTTCGCTTTCCTGTCGGCCGCCGACGACCTGGTTACGGAAAACCTGGGCGGCCTCTCCGGCCTGTTTGAGCAGAAGGACATTCTCCACTACTACGTGGAGCAGGAATGCATCGAAGTCGTACACTCGCGCGTGTACAACATCATCCAGCTGGTGCTTTTCCACAACAACGACCAGGCGCGCCGCGAGTACGTGGCCGGCACCATCAACCACCCGGCCATCCGCGCCAAGGTGGACTGGCTGGAAGCGCGGGTGCGGGAATGCGCCTCCGTTCCGGAAAAGTTCATTCTCATGATCCTCATCGAGGGCATCTTGCCTCGTTTGCCGCCATCGCCTACCTTCGCACCAACAACCTTCTGCGGGTCACCTGCCAGTCAAACGACCTCATCAGCCGGGACGAGGCCGTGCACACGACGGCCTCGTGTTACATCTACAACAACTACCTCGGCGGGCATGCCAAGCCCCCGCCCGACCGCGTGTACGGGCTGTTCCGCCAGGCGGTCGAGATCGAGATCGGATTTATCCGATCCCAGGCGCCGACGGACAGCCATATCCTGAGCCCGGCGGCGCTGGCGGCCATCGAAAACTACGTGCGATTCAGCGCGGATCGCCTGTTGGGCCTTATCCACATGAAGCCACTGTTTTCCGCCCCACCCCCCGACGCCAGCTTTCCGCTGAGCCTCATGTCCACCGACAAACACACCAATTTTTTCGAGTGTCGCAGCACCTCCTACGCCGGGGCGGTCGTCAACGATCTGTGAGTGTCGCGGCGCGCTTCTACCCGTGTTTGCCCATAATAAACCTCTGAACCAAACTTTGGGTCTCATTGTGAT-TCTGTCAGGGACGTGGGGGTGGGAGAGGATAAAAGGCGGCGCAAAAAGCAGTACCAGGTCCGTCCAGATTCTGCGGGCATAGGATACCATAATTTTATTGGTGGGTCGTTTGTTCGGGGACAAGCGCGCTCGTCTGACGTTTGGCTACTCGTCCCAGAATTTGGCCAGGACGTCCTTGTAGAACGCGGGTGGGGGGGCCTGGGTCCGCAACTGCTCCAGAAACCTGTCGGCGATATCAGGGGCCGTGATATACCGGGTCACGATAGATCGCGCCAGGTTTTCGTCACGGATGTCCTGGTAGATAGGCAGGCGTTTCAGAAGAGTCCACGGCCCCCGCTCCTTGGGGCCGATAAGCGATATGACGTACTTAATGTAGCGGTGTTCCACCAGCTCGGTGATGGTCATGGGATCGGGGAGCCAGTCCAGGGACTCTGGGGCGTCGTGGATGACGTGGCGTCGCCGGTTGGCCACATAACTGCGGTGCTCTTCCAGCAGCTGCGCGTTCGGGACCTGGACGAGCTCGGGCGGGGTGAGTATCTCCGAGGAGGACGACCTGGGGCCGGGGTGGCCCCCGGTAACGTCCCGGGGATCCAGGGGGAGGTCCTCGTCGTCTTCGTATCCGCCGGCGATCTGTTGGGTTAGAATTTCGGTCCACGAGACGCGCGTCTCGGTGCCGCCGGCCGCCGGCGGCAGAGGGGGCCTGGTTTCCGTGGAGCGCGAGCTGGTGTGTTCCCGGCGGATGGCCCGCCGGGTCTGAGAGCGACTCGGGGCGTGACATTCGCGCAGCACATCCTCCACGGAGGCGTAGGTGTTATTGGGATGGAGGTCGGTGTGGCAGCGGACAAAGAGGGCCAGGAACTGGGGGTAGCTCATCTTAAAGTACTTCAGTATATCGCGACAGTTGATCGTGGGAATGTAGCAGGCGCTAATATCCAACACAATATCACAGCCCATCAACAGGAGGTCAGTGTCCGTGGTGTACACGTACGCGACCGTGTTGGTGTGATAGAGGTTGGCGCAGGCATCGTCCGCCTCCAACTGACCCGAGTGACCCGGAGAACGCGAATACAGAACAGATGCGCCAGACGCAGGGCCGGCTTCGAGGGCGCGGCGGACGGCAGCGCGGCTCCGGACCCGGCCGTCCCCCGGGTCCCCGAGGCCAGAGAGGTGCCGCGTCGGCGCATGTTGGAAAAGGCAGAGCTGGGTCTGGAGTCGGTGATGGGGGAAGGCGGTGGAGAGGCGTCCACGTCACTGGCCTCCTCGTCCGTCCGGCACTGGGCCGTCGTGCGGGCCAGGATGGCCTTGGCTCCAAACACAACCGGCTCCATACAATTGACCCCGCGATCGGTAACGAAGATGGGGAAAAGGGACTTTTGGGTAAACACCTTTAATAAGCGACAGAGGCAGTGTAGCGTAATGGCCTCGCGGTCGTAACTGGGGTATCGGCGCTGATATTTGACCACCAACGTGTACATGACGTTCCACAGGTCCACGGCAATGGGGGTGAAGTACCCGGCCGGGGCCCCAAGGCCCCGGCGCTTGACCAGATGGTGTGTGTGGGCAAACTTCATCATCCCGAACAAACCCATGTCAGGTCGATTGTAACTGCGGATCGGCCTAACTAAGGCGTGGTTGGTGCGACGGTCCGGGACACCCGAGCCTGTCTCTCTGTGTATGGTGACCCAGACAACACCACCGACACAAGAGGACAATAATCCGTTAGGGGACGCTCTTTATAATTTCGATGGCCCAACTCCACGCGGATTGGTGCAGCACCCTGCATGCGCCGGTGCGGGCCAACCTTCCCCCCGCTCATTGCCTCTTCCAAAAGGGTGTGGCCTAACGAGCTGGGGGCGTATTTAATCAGGCTAGCGCGGCGGGCCTGCCGTAGTTTCTGGCTCGGTGAGCGACGGTCCGGTTGCTTGGGTCCCCTGGCTGCCATCAAAACCCCACCCTCGCAGCGGCATACGCCCCCTCCGCGTCCCGCACCCGAGACCCCGGCCCGGCTGCCCTCACCACCGAAGCCCACCTCGTCACTGTGGGGTGTTCCCAGCCCGCGTTGGGATGACGGATTCCCCTGGCGGTGTGGCCCCCGCCTCCCACGTGGAGGACGCGTCGGACGCGTCCCTCGGGCAGCCGGAGGAGGGGGCGCCCTGCCAGGTGGTCCTGCAGGGCGCCGAGCTTAATGGAATCCTACAGGCGTTTGCCCCGCTGCGCACGAGCCTTCTGGACTCGCTTCTGGTTATGGGAGACCGGGGCATCCTTATCCATAACACGATCTTTGGGGAGCAGGTGTTCCTGCCCCTGGAACACTCGCAATTCAGTCGGTATCGCTGGCGCGGACCCACGGCGGCGTTCCTGTCTCTCGTGGACCAGAAGCGCTCCCTCCTGAGCGTGTTTCGCGCCAACCAGTACCCGGACCTACGTCGGGTGGAGTTGGCGATCACGGGCCAGGCCCCGTTTCGCACGCTGGTTCAGCGCATATGGACGACGACGTCCGACGGCGAGGCCGTTGAGCTAGCCAGCGAGACGCTGATGAAGCGCGAACTGATGAGCTTTGTGGTGCTGGTTCCCCAGGGAACCCCCGACGTTCAGTTGCGCCTGACGAGGCCGCAGCTCACCAAGGTCCTTAACGCGACCGGGGCCGATAGTGCCACGCCCACCACGTTCGAGCTCGGGGTTAACGGCAAATTTTCCGTGTTCACCACGAGTACCTGCGTCACATTTGCTGCCCGCGAGGAGGGCGTGTCGTCCAGCACCAGCACCCAGGTCCAGATCCTGTCCAACGCGCTCACCAAGGCGGGCCAGGCGGCCGCCAACGCCAAGACGGACGGCCATCGCACCTTCTCTGTAGTCGTCGACGATTGCAGCATGCGGGCGGTGCTCCGGCGACTGCAGGTCGCCGGGGGCACCCTCAAGTTCTTCCTCACGACCCCCGTCCCCAGTCTGTGCGTCACCGCCACCGGTCCCAACGCGGTATCGGCGGTATTTCTCCTGAAACCCCAGAAGATTTGCCTGGACTGGCTGGGTCATAGCCAGGGGTCTCCTTCCGCCGGGAGCTCGGCCTCCCGGGCCTCTGGGAGCGAGCCAACAGACAGCCAGGACTCCGCGTCGGACGCGGTCAGCCACGGCGATCCGGAAGACCTCGATGGCGCTGCCCGGGCGGGAGAGGCGGGGGCCTCGTACGCCTGTCCGATGCCGTCGTCGACCACGCGGGTCACTCCCACGACCAAGCGGGGGCGCTCGGGGGGCGAGGATGCGCACGCGGACACGGCCCTAAAGAAACCTAAGACGGGGTCGCCCACCGCACCCCCGCCCGCAGATCCAGTCCCCCTGGACACGGAGGACGACTCCGATGCGGCGGACGGGACGGCGGCCCGTCCCGCCGCTCCAGACGCCCGAAGCGGAAGCCGTTACGCGTGTTACTTTCGCGACCTCCCGACCGGAGAAGCAAGCCCCGGCGCCTTCTCCGCCTTCCGGGGGGGCCCCCAAACCCCGTATGGTTTTGGATTCCCCTGACGGGGCGGGGCCTTAGCGGCCGCCCAACCCTCGCAACATCCCGGGGTTAATGTAAATAAACTTGGTATTGCCCAACACTCTCCCGCGTGTCGCGTGTGGTTCATGTGTGTGCCTGGCGCCCCCACCCTCGGGTTCGTGTATTTCCTTTCCCTGTCCTTATAAAACCGT-ATGTGGGGCGCTGACGGAACCACCCCGCGTGCCATCACGGCCAAGGCGCGGGATGCTCCGCAACGACAGCCACCGGGCCGCGTCCCCGGAGGACGGCCAGGGACGGGTCGACGACGGACGGCCACACCTCGCGTGCGTGGGGGCCCTGGCGCGGGGGTTCATGCATATCTGGCTTCAGGCCGCCACGCTGGGTTTTGCGGGATCGGTCGTTATGTCGCGCGGGCCGTACGCGAATGCCGCGTCTGGGGCGTTCGCCGTCGGGTGCGCCGTGCTGGGCTTTATGCGCGCGCCCCCTCCCCTCGCGCGGCCCACCGCGCGGATATACGCCTGGCTCAAACTGGCGGCCGGTGGAGCGGCCCTTGTTCTGTGGAGTCTCGGGGAGCCCGGCACGCAGCCGGGGGCCCTGGCCCCGGGCCCGGCCACCCAGTGCCTGGCGCTGGGCGCCGCCTATGCGGCGCTCCTGGTGCTCGCCGATGACGTCTATCCGCTCTTTCTCCTCGCCCCGGGGCCCCTGTTCGTCGGCACCCTGGGGATGGTCGTCGGCGGGCTGACGATCGGAGGCAGCGCGCGCTACTGGTGGATCGGTGGGCCCGCCGCGGCCGCCCTGGCTGCGGCGGTGTTGGCGGGCCCGGGGGCGACCACCGCCAGGGACTGCTTCTCCAGGGCGTGCCCCGACCACCGCCGCGTCTGCGTCATCGTCGCAGGCGAGTCTGTTACCCGCCGCCCCCCAGAGGACCCAGAGCGACCCGGGGACCCCGGGCCACCGTCCCCCCCGACACCCCAACGATCCCAGGGGCCGCCGGCCGATGAGGTCGCACCGGCCGGGGTAGCGCGGCCCGAAAACGTCTGGGTGCCCGTGGTCACCTTTCTGGGGGCTGGCGCGCTTGCCGTCAAGACGGTGCGAGAACATGCCCGGGGAACGCCGGGCCCGGGCCTGCCGCTGTGGCCCCAGGTGTTTCTCGGAGGCCATGTGGCGGTGGCCCTGACGGAGCTGTGTCAGGCGCTTGCGCCCTGGGACCTTACGGACCAGCTGCTGTTTGTTCACGCCGGACTGCAGGTCATCCACCTCGGGTTGGTGTTTCGGTTTTCCGAGGTTGTCGTGTATGCGGCGCTAGGGGGTGCCGTGTGGATTTCGTTGGCGCAGGTGCTGGGGCTCCGGCGTCGCCTGCACAGGAAGGACCCCGGGGACGGGGCCCGGTTGGCGGCGACGCTTCGGGGCCTCTTCTTCTCCGTGTACGCGCTGGGGTTTGGGGTGGGGGCGCTGCTGTGCCCTCCGGGGTCAACGGGCTGGCGGTCGGGCGATTGATATATTTTTCAATAAAAGGCATTAGTCCCGAAGACCGCCGGTGTGTGATGATTTCGCCATAACACCCAAACCCCGGATGGGGCCCGGGTATAAATTCCGGAAGGGGACACGGGCTACCCTCACTATCGAGGGCGCTTGGTCGGGAGGCCGCATCGAACGCACACCCCCATCCGGTGGTCCGTGTGGAGGTCGTTTTCAGTGCCCGGTCTCGCTTTGCCGGGAACGCTAGCCGATCCCTCGCGAGGGGGAGGCGTCGGGCATGGCCCCGGGGCGGGTGGGCCTTGCCGTGGTCCTGTGGAGCCTGTTGTGGCTCGGGGCGGGGGTGTCCGGGGGCTCGGAAACTGCCTCCACCGGGCCCACGATCACCGCGGGAGCGGTGACGAACGCGAGCGAGGCCCCCACCGGCCCGGTCAGCCGCCAGCCCGGAGGTCACCCCCACATCGACCCCAAACCCCAACAATGTCACACAAAACAAAACCACCCCCACCGAGCCGGCCAGCCCCCCAACAACCCCCAAGCCCACCTCCACGCCCAAAAGCCCCCCCACGTCCACCCCCGACCCCAAACCCAAGAACAACACCACCCCCGCCAAGTCGGGCCGCCCCACTCCCGGGCCCGTGTGGTGCGACCGCCGCGACCCATTGGCCCGGTACGGCTCGCGGGTGCAGATCCGATGCCGGTTTCGGAATTCCACCCGCATGGAGTTCCGCCTCCAGATATGGCGTTTCCATCCCCCCCAATCGCTCCGGCTCCCGACCTAGAGGAGGTCCTGACGAACATCACCGCCCCACCCGGGGGACTCCTGGTGTACGACAGCGCCCCCAACCTAACGGACCCCCACGTGCTCTGGGCGGAGGGGGCCGGCCCGGGCGCCGACCCTCCGTTGTATTCTGTCACCGGGCCGCTGCCGACCCAGCGGCTGATTATCGGCGAGGTGACGCCCGCGACCCAGGGAATGTATTACTTGGCCTGGGGCCGGATGGACAGCCCGCACGAGTACGGGACGTGGGTGCGCGTCCGCATGTTCCGCCCCCCGTCTCTGACCCTCCAGCCCCACGCGGTGATGGAGGGTCAGCCGTTCAAGGCGACGTGCACGGCCGCCGCCTACTACCCGCGTAACCCGTGGGGTTTGTCTGGTTCGAGGACGACCACCAGGTGTTTAACCCGGGCCAGATCGACACGCAGACGCACGAGCACCCCGACGGGTTCACCACCGTCTCTACCGTGACCTCCGAGGCTGTCGGCGGCCAGGTCCCCCCGCGGACCTTCACCTGCCAGATGACGTGGCACCGCGACTCCGTGACGTTCTCGCGACGCAATGCCACCGGGCTGGCCCTGGTGCTGCCGCGGCCAACCATCACCATGGAATTTGGGGTCCGGCATGTGGTCTGCACGGCCGGTTGCGTCCCCGAGGGCGTGACGTTTGCCTGGTTCCTGGGGGACGACCCCTCACCGGCGGCTAAGTCGGCCGTTACGGCCCAGGAGTCGTGCGACCGCCCCGGGCTGGCTACGGTCCGGTCCACCCTGCCCATTTCGTACGACTACAGCGAGTACATCTGTCGGTTGACCGGATATCCGGCCGGGATTCCCGTTCTAGAGCACCACGGCAGTCACCAGCCCCCACCCAGGGACCCCACCGAGCGGCAGGTGATCGAGGCGATCGAGTGGGTGGGGATTGGAATCGGGGTTCTCGCGGCGGGGGTCCTGGTCGTAACGGCAATCGTGTACGTCGTCCGCACATCACAGTCGCGGCAGCGTCATCGGCGGTAACGCGAGACCCCCCCGTTACCTTTTTAATATCTATATAGTTTGGTCCCCCCTCTATCCCGCCCACCGCTGGGCGCTATAAAGCCGCCACCCTCTCTTCCCTCAGGTCATCCTTGGTCGATCCCGAACGACACACGGCGTGGAGCAAAACGCCTCCCCCTGAGCCGCTTTCCTACCAACACACCGGCATGCCTCTGCGGGCATCGGAACACGCCTACCGGCCCCTGGGCCCCGGGACACCCCCCATGCGGGCTCGGCTCCCCGCCGCGGCCTGGGTTGGCGTCGGGACCATCATCGGGGGAGTTGTGATCATTGCCGCGTTGGTCCTCGTGCCCTCGCGGGCCTCGTGGGCACTTTCCCCATGCGACAGCGGATGGCACGAGTTCAACCTCGGGTGCATATCCTGGGATCCGACCCCCATGGAGCACGAGCAGGCGGTCGGCGGCTGTAGCGCCCCGGCGACCCTGATCCCCCGCGCGGCTGCCAAACAGCTGGCCGCCGTCGCACGCGTCCAGTCGGCAAGATCCTCGGGCTACTGGTGGGTGAGCGGAGACGGCATTCGGGCCTGCCTGCGGCTCGTCGACGGCGTCGGCGGTATTGACCAGTTTTGCGAGGAGCCCGCCCTTCGCATATGCTACTATCCCCGCAGTCCCGGGGGCTTTGTTCAGTTTGTAACTTCGACCCGCAACGCGCTGGGGCTGCCGTGAGGCGCGTGTACTGCGGTCTGTCTCGTCTCCTCTTCTCCCCTTCCCTCCCCCTCCGCATCCCAGGATCACACCGGTCAACGAGGGTTGGGGGGGGTCCGGCACGGACCCAAAATAATAAACACACAATCACGTGCGATAAAAAGAACACGCGGTCCCCTGTGGTGTTTTTGGTTATTTTTATTAAATCTCGTCGACAAACAGGGGAAAGGGGCGTGGTCTAGCGACGGCAGCACGGGCGGAGGCGTTCACCGGCTCCGGCGTCCTTCGCGTTTAAGCTTGGTCAGGAGGGCGCTCAGGGCGGCGACGTTGGTCGGGCCGTCGTTGGTCAGGGCGTTGGCTCGATGGCGGGCGAGGACGGGCGAGGGGCTCAACGGCGGGGGCGGGGGCCCGGTGCGGCCCGGGGGGGAAAATAGG-GCGG-ATCCCCCCAGTCGTACAGGGGATTTTCCGCCTCAATGTACGGGGAGGCCGGCGCTGCATTCGCCGTGTTCACGCAGACGTTTTCGTAGACCCGCATCCATGGTATTTCCTCGTAGACACGCCCCCCGTCCTCGCTCACCGTCTCGTATATTGACTCGTCGTCCTCGTAGGGGGCGTGCCGTTCGCGGGCCGAGGCGGCGTGGGTGGCTTTGTGGCGGGCGTCGTCGTCGTCGTCGGCCGTCAGATACGTGGCTTCCATCTGGTCGGGTTCTCCCTCCGGGGCGGGTCCCCACACCCGTGGCCGATCGAGGCTCCCCAGAGACGCGCGCCGGACGAGGAGGGGGCACGTCGCCACCGGCGGTCGCCTGTCGGGTCCCGCGCCGTTACGGGCCGGGAGGCGCGGGGGCACCTCCCCCATGTGCGTGAATACGTGGCCGGCTGTGCGGCCGCAGCGGGGGGCTCGGTGACCGGGTCGTCCGCATCCGGAAGCGGGGGCCCCGCGCCGTCCGCGCGGCGCCTCCGGAACCGCCGGGTGGACGCGGGGGTCGAGTGTAGGCGAGGTCGGGGGAGGGGCGGGGGCTCGTTGTCGCGCCGCGCCCGCTGAATCTTTTCCCGACAGGTCCCACCCCCCGCGCGATGCCCCCCCGGGCCGCGGGCCATATCGTCCGGGGGAGGCCCCGCGGACCACGTCGTCCGGCGAGACGCCACGAGCCGCAGGATGGACTCGTAGTGGAGCGACGGCGCCCCGCTGCGGAGCAGATCCGCGGCCAGGGCGGCCCCGAACCAAGCCTTGATGCTCAACTCCATCCGGGCCCAGCTGGGGGCGGTCATCGTGGGGAACAGGGGGGCGGTGGTCCGACAGAAACGCTCCTGGCTGTCCACCGCGGCCCGCAGATACTCGTTGTTCAGGCTGTCGGTGGCCCAGACGCCGTACCCGGTGAGGGTCGCGTTGATGATTA-CTGGGCGTGGTGATGGACGATCGACAGAACCTCCACCGTGGATACGACGGTATCCACGGTCCCGTACGTACCGCCGCTCCGCTTGCCGGTCTGCCACAGGTTGGCTAGGCGCGTCAGGTGGCCCAGGACGTCGCTGACCGCCGCCCTGAGCGCCATGCACTGCATGGAGCCGGTCGTGCCGCTGGGACCCCGGTCCAGATGGCGCGCGAACGTTTCCGCGGGCGCCTCCGGGCTGCCGCCGAGCGGGAGGAACTGACGATTGGAGGGACTCAGCCGGTGACATACGTGCTTGTCCGTCGTCCACAGCATCCAGGACGCCCACCGGTACAACACGGAGACGTAGGCCAGGAGCTCGTTGAGCCGCAGTGCGGTGTCGGTGCTAGGGCGGCTTGGGTCCGCCGGGCGCATAAAGAACATGTACTGCTGAATCCGATGGAGGGCGTCGCGCAGGCCGGCCACGGTGGCGGCGTACTTGGCCGCCACGGCCCCGCTCTTGAACGGGGTGCGCGCCAGCAGCTTTGGCGCCAGGGTGGGCCGCAGCAGCACGTGAAGGCTGGGGTCGCAGTCGCCCACGGGGTCCTCGGGGACGTCCAGGCCGCTGGGCACCACCGTCTGCAGGTACTTCCAGTACTGCGTGAGGATGGCGCGGCTCAACTGGCCGCCGGGCAGCTCCACCTCGCCCAGCGCCTGGGTGGCGGCCGAAGCGTAGTGCCGGATGTACTCGTAGTGCGGGTCGCTGGCGAGCCCGTCCACGATCAAACTCTCGGGAACCGTGTTGTGTTGCCGCGCGGCCAACCGGACGCTGCGATCGGTGCAGGTCAGAAACGCCGGCTGCGCGTCGTCGGAGCGCTGCCGCAAGGCGCCCACGGCCGCGCCCCGCCGAAGATGCGCCGCTCGGGAACGCCCGCGTTGTCGCCGCGGATCAGGTTGGCAGGCGTCAGGCACCGCGCCAGCCGCAGGGAGCTCGCGCCGCGCGTCCGGCGCTGCATGGTGACGCCCGTTCGGTCGGGACCCGCCGGTCGGAGTTATGCCGCGTCCAGGGCCATCGGGGCGCTTTTTATCGGGAGGAGCTTATGGGCGTGGCGGGCCTCCCAGCCCGGTCGCGCGCCTCCCCGACACGTGCGCCCGCAGGGCGGCGGCCCCCTCGTCTCCCATCAGCAGTTTCCTAAACTGGGACATGATGTCCACCACGCGGACCCGCGGGCCCAACACGGACCCGCCGCTTACGGGGGCGGGGGGGAAGGGCTCCAGGTCCTTGAGAAGAAAGGCGGGGTCTGCCGTCCCGGACACGGGGGCCCGGGGCGCTGAGGAGGCGGGGCGCAGATCCACGTGCTCCGCGGCCGCGCGGACGTCCGCCCAGAACTTGGCGGGGGTGGTGCGCGCGTACAGGGGCTGGGTCGCTCGGAGGACGCACGCGTAGCGCAGGGGGGTGTACGTGCCCACCTCGGGGGCCGTGAATCCCCCGTCAAACGCGGCCAGTGTCACGCACGCCACCACGGTGTCGGCAAAGCCCAGCAGCCGCTGCAGGACGAGCCCGGCGGCCAGAATGGCGCGCGTGGCCGCCGCGTCGTCCCGGCGCCGGTGCGCGTCCCCGCACGCCCGGGCGTACTTTAAGGTCACGGTCGCCAGGGCCGTGTGCAGCGCGTACACCGCAGCGCCCAGCACGGCGTTGAGCCCGCTGTTGGCGAGCAGCCGGCGCGCTGCGGTGTCGCCCAGCGCCTCGTGCTCGGCCCCCACGACCGCGGGGCTTCCCAGGGGCAGGGCGCGAAACAGCTCCTCCCGCGCCACGTCCGCAAAGGCGGGGTGGTGCACGTGCGGGTGCAGGCGCGCCCCCACGACCACCGAGAGCCACTGGACCGTCTGCTCCGCCATCACCGCCAGCACATCCAGCACGCGCCCCAGGAAGGCGGCCTCCCGCGTCAAAACGCACCGGACGGCGTCGGGATTGAAGCGGGCGAGCAGGGCCCCGGTGGCCAGGTACGTCATGCGGCCGGCATAGCGGGCGGCCACGCGACAGTCGCGGTCCAGCAGCGCGCGCACCCCGGGCCAGTACAGCAGGGACCCCAGCGAGCTGCGGAACACCGCGGCGTCGGGGCCGGATTGGGGGGACACTAACCCCCCCGCGCTCAGTAACGGCACGGCCGCGGCCCCGACGGGACGCAACGCCGTGAGGCTCGCGAACTGCCGCCTCAGCTCGGCCGCCCTGTCGTCCAGGTCAGACCCGCGCGCCTCCGCGTGAAGGCGCGTCCCGCACACCCACCCGTTGATGGCCAGCCGCACGACGGCATCCGCCAAAAAGCTCATCGCCTGGGCGGGGCTGGTTTTTGTTCGACGATCCGTCAGGTCAAGAATCCCATCGCCCGTGATACCAGGCCAACGCCTCGCCCTGCTGCAGGGTTTGGCGGAAAAACACCGCGGGGTTGTCGGGGGAGGCGAAGTGCATGACCCCCACGCGCGATAACCCGAACGCGCTATCCGGACACGGGTAAAACCCGGCCGGATGCCCCAGGGCTAGGGCGGAGCGCACGGACTCGTCCCACACGGCAACCTGAGGGGCCAGTCGATCCAACGGGAATGCCGCCCGGAGCTCCGGGCCCGGCACGCGTCCCTCCAGAACCTCCACCTTGGGCGGGGAACGGGCCCCGCCGCCGTCCTCCGGCCCGACGGCTTCCGGGTAGTCGTCCTCCTCGTACTGCAGCTCCTCTAGGAACAGCGGCGACGGCGCCACCCGCGAACCGCCGACCCGCCCCAAAATAGCCCGCGCGTCGACGGGACCCAGGTATCCCCCCTGCCGGGCCTGCGGAGGACCGCGGGGAACCTCATCATCATCGTCCAGGCGACCGCGCACCGACTGGCTACGGGCCGCATCGGGCCCGGGGCGCTGCCGGGACGCTCGGCGATGGGATGTGGGCGGGGCTTCCGACGCGCGCCGTCGTCGGGCTCGCGGGCCTTCCCGTCGACGGCGCACGGGCGGCTCGTCGCCCGCCATCTCCTCCAGAGCCTCTAGCTCGCTGTCGTCATCCCCGCGGAACACCGCACGCAGGTACCCCATGAACCCCACCCCATCGCCCGCTGGCTCGTCCGCCACGGGCGAGGCGCGGGGGCGGGTGGATGCGCGCCTCCTGCGCCCCGCGGGTTCGCGAGCCGACATGGTGGCGATAGACGCGGGTTATCGGATGTCCGCTACCCCCCAAAAAAGAAAAAGACCCCACAGCGCGGATGGAGGCCGGGGTAGGTGCCGCCGGACCCCCTCGCGATGGGAATGGACGGGAGCGACGGGGCCGGCGCAAAAAAACGCAGTATCTCCCGCGAAGGCTACCCGCCGCCCCAGCCCCCGGCCAAATGCGGAAACGGTCCCGCGCTCTCGCCTTTATACGCGGGCCGCCCTGCGACACAATCACCCGTCCGTGGTTTCGAATCTACACGACAGGCCCGCAGACGCGGCTAACACACACGCCGGCAACCCAGACCCCAGTGGGTTGGTTGCGCGGTCCCGTCTCCTGGCTAGTTCTTTCCCCCACCACCAAATAATCAGACGACAACCGCAGGTTTTGTAATGTATGTGCTCGTGTTTATTGTGGATACGAACCGGTGACGGGAGGGGAAAACCCAGACGGGGGATGCGGGTCCGGTCGCGCCCCCTACCCACCGTACTCGTCAATTCCAAGGGCATCGGTAAACATCTGCTCAAACTCGAAGCCGGCCATATCCAGAGCGCCGTAGGGGGCGGAGTCGTGGGGGGTAAATCCCGGCCCCGGGGAATCCCCGTCCCCCAACATGTCCAGATCGAAATCGTCTAGCGCGTCGGCATGCGCCATCGCCACGTCCTCGCCGTCTAAGTGGAGCTCGTCCCCCAGGCTGACATCGGTCGGGGGGGCCGTCGACAGTCTGCGCGTGTGTCCCGCGGGGAGAAAGGACAGGCGCGGAGCCGCCAGCCCCGCCTCTTCGGGGGCGTCGTCGTCCGGGAGATCGAGCAGGCCCTCGATGGTAGACCCGTAATTGTTTTTCGTACGCGCGCGGCTGTACGCGTGTTCCCGCATGACCGCCTCGGAGGGCGAGGTCGTGAAGCTGGAATACGAGTCCAACTTCGCCCGAATCAACACCATAAAGAC-CCAGAGGCGCGGGCCTGGTTGCCATGCAGGGTGGGAGGGGTCGTCAACGGCGCCCCTGGCTCCTCCGTAGCCGCGCTGCGCACCAGCGGGAGGTTAAGGTGCTCGCGAATGTGGTTTAGCTCCCGCAGCCGGCGGGCCTCGATTGGCACTCCCCGGACGGTGAGCGCTCCGTTGACGAACATGAAGGGCTGGAACAGACCCGCCAACTGACGCCAGCTCTCCAGGTCGCAACAGAGGCAGTCAAACAGGTCGGGCCGCATCATCTGCTCGGCGTACGCGGCCCATAGGATCTCGCGGGTCAAAAATAGATACAAATGCAAAAACAGAACACGCGCCAGACGAGCGGTCTCTCGGTAGTACCTGTCCGCGATCGTGGCGCGCAGCATTTCTCCCAGGTCGCGATCGCGTCCGCGCATGTGCGCCTGGCGGTGCAGCTGCCGGACGCTGGCGCGCAGGTACCGGTACAGGGCCGAGCAGAAGTTGGCCAACACGGTTCGATAGCTCTCCTCCCGCGCCCGTAGCTCGGCGTGGAAGAAGAGAGCGCTTCGTAGTAGAGCCCGAGGCCGTCGCGGGTGGCCGGAAGCGTCGGGAAGGCCACGTCGCCGTGGGCGCGAATGTCGATTTGGGCGCGTTCGGGGACGTACGCGTCCCCCCATTCCACCACATCGCTGGGCAGCGTTGATAGGAATTTACACTCCCGGTACAGGTCGGCGTTGGTCGGTAACGCCGAAAACAGATCCTCGTTCCAGGTATCGAGCATGGTACATAGCGCGGGGCCCGCGCTAAAGCCCAAGTCGTCGAGGAGACGGTAAA-GAGGGCGGCGGGGGGGACGGGCATGGGCGGGGAGGGCATGAGCTGGGCCTGGCTCAGGCGCCCCGTTGCGTACAGCGGAGGGGCCGCCGGGGTGTTTTT-GGGACCCCCGGCCGGGCGGGGGGGCGGTGGCGAAGCGCCGTCCGCGTCCATGTCGGCAAACAGCTCGTCGACCAAGAGGTCCATTGGGTGGGGTTGATACGGGAAAGACGATATCGGGCTTTTGATGCGATCGTCCCCGCCCGCCCAGAGAGTGTGTGACGCCCGACGGCGCGGGAAGAGAAAAACCCCCAAACGCGTTAGAGGACCGGACGGACCTTATGGGGGGAAGTGGGCAGCGGGAACCCCGTCCGTTCCCTAGGAATGACAGCCCGTGGTCGCCACCCCGCATTTAAGCAACCCGCACGGGCCGCCCCGTACCTCGTGACTTCCCCCCACATTGGCTCCTGTCACGTGAAGGCGAACCGAGGGCGGCTGTCCAACCCACCACCCCGCCACCCAGTCACGGTCCCCGTCGGATTGGGAAACAAAGGCACGCAACGCCAACACCGAATGAACCCCTGTTGGTGCTTTATTGTCTGGGTACGGAAGTTTTTCACTCGACGGGACGTCTGGGGCGAGAAGCGGAGCGGGCTGGGGCTCGAGGTCGCTCGGTGGGGCGCGACGCCGCAGAACGCCCTCGAGTCGCCGTGGCCGCGTCGACGTCCTGCACCACGTCTGGATTCACCAACTCGTTGGCGCGCTGAAGCAGGTTTTTGCCCTCGCAGACCGTCACGCGGATGGTGGTGATGCCAAGGAGTTCGTTGAGGTCTTCGTCTGTGCGCGGACGCGACATGTCCCAGAGCTGGACCGCCGCCATCCGGGCATGCATGGCCGCCAGGCGCCCGACCGCGGCGCAGAAGACGCGCTTGTTAAAGCCGGCCACCCGGGGGGTCCATGGCGCGTCGGGGTTTGGGGGGGCGGTGCTAAAGTGCAGCTTTCTGGCCAGCCCCTGCGCGGGTGTCTTGGATCGGGTTGGCGCCGTCGACGCGGGGGCGTCTGGGAGTGCGGCGGATTCTGGCTGGGCCGATTTCCTGCCGCGGGTGGTCTCCGCCGCCGGGGCCGCGGGGGCCTTAGTCGCCACCCGCTGGGTTCGGGGGGCCCGGGGGGCGGTGGTGGGTGTGCGTCCGGCCCCTCCGGACCCAGCGGGTGGCGGAGGCGCCCGCGCAGGCCCCGGGCCGGACAAAACCGCCCCGGAAACGGGACGCCGCGTCCGGGGGGCCTCCGGGTGTTCGTCGTCTTCGGATGACGAGCCCCCGTAGAGGGCATAATCCGACTCGTCGTACTGGACGAAACGGACCTCGCCCCTCTGGCGCGAGCGTGTCTGTAGGGCGCCACGGCGGGAGGTGTCAGGCGGACTATCGGGACTCGCCATACCTGAAGACGGGGTGTAGTACAGATCCTCGTACTCATCGCGCGGAACCTCCCGCGGACCCGACTTCACGGAGCGGCGAGAGGTCATGGTTCCACGAACACGCTAGGGTCGGATGCGCGGACAATTAGGCCTGGGTTCGGACGGCGGGGGTGGTGCAGGTGTGGAGAGGTCGAGCGATAGGGGCGGCCCGGGAGAGAAGAGAGGGTCCGCAAAACCCACTGGGGATGCGTGAGTGGCCCTCTGTGGGCGGTGGGGGAGAGTCTTATAGGAAGTGCATATAACCACAACCCATGGGTCTAACCAATCCCCAGGGGCCAAGAAACAGACACGCCCCAAACGGTCTCGGTTTCCGCGAGGAAGGGGAAGTCCTGGGACACCCTCCACCCCCACCCCTCACCCCACACAGGGCGGATTCAGGCGTGCCCGGCAGCCAGTAGCCTCTGGCAGATCTGACAGACGTGTGCGATAATACACGCCCATCGAGGCCATCCAGGGCCCCCGGGGCAGACATTTGGCCAGCGTGGGTCTCGCACCGCGCGCCCCCGATCCCATCGCGCCCGCCCTCCTCGCCGGGCGGCTCCCCGTGCGGGCCCGCGTCTCCCGCCGCTAAGGCGACGAGCAAGACAAACAACAGGCCCGCCCGACAGACCCTTCTGGGGGGGCCCATCGTCCCTAACAGGAAGATGAGTCAGTGGGGATCCGGGGCGATCCTTGTCCAGCCGGACAGCTTGGGTCGGGGGTACGATGGCGACTGGCACACGGCCGTCGCTACTCGCGGGGGCGGAGTCGTGCAACTGAACCTGGTCAACAGGCGCGCGGTGGCTTTTATGCCGAAGGTTAGCGGGGACTCCGGATGGGCCGTCGGCCGCGTCTCTCTGGACCTGCGAATGGCTATGCCGGCTGACTTTTGCGCGATTATTCACGCCCCCGCGCTAGCCAGCCCCGGGCACCACGTAATACTGGGTCTTATCGACTCGGGGTACCGCGGAACCGTTATGGCCGTGGTCGTAGCGCCTAAAAGGACGCGGGAATTTGCCCCCGGGACCCTGCGGGTCGACGTGACGTTCCTGGACATCCTGGCGACCCCCCCGGCCCTCACCGAGCCGATTTCCCTGCGGCAGTTCCCGCAACTGGCGCCCCCCCCTCCAACCGGGGCCGGGATACGCGCAGATCCTTGGCTGGAGGGGGCGCTCGGTGCACGGCCCTACCGGCGCGACGCCGAGGGCGGTCCCTCGTCTATGCCGGCGAGCTGACGCCGGTTCAGACGGAACACGGGGACGGCGTACGAGAAGCCATCGCCTTCCTTCCAAAACGCGAGGAGGATGCCGGTTTCGACATTGTCGTCCGTCGCCCGGTCACCGTCCCGGCAAACGGCACCACGGTCGTGCAGCCATCCCTCCGCATGCTCCCCGCGGACGCCGGGCCCGCGGCCTGCTATGTGTTGGGGCGGTCGTCGCTCAACGCCCGCGGCCTCCTGGTCGTTCCTACGCGCTGGCTCCCCGGGCACGTATGTGCGTTTGTTGTTTACAACCTTACGGGGGTTCCTGTGACCCTCGAGGCCGGCGCCAAGGTCGCCCGGCTCCTGGTTGCGGGGGCGGACGCTCTTCCTTGGATCCCCCCGGACAACTTTCACGGGACCAAAGCGCTTCGAAACTCCCAGGGGTGTTCCGGACTCAACCGCCGAACCCAGGAACCCGCCGCTCCTGGTGTTTACGAACGAGTTTGACGCGGAGGCCCCCCCGAGCGAGCGCGGGACCGGGGGTTTTGGCTCTACCGGTATTTAGCCCACAGCTTTGGGTTCGGTCCGGGCAATAAAAAACGTTTGTATCGCATCTTTCCTGTGTGTAGTTGTTTATGTTGGATGCCTGTGGGTCTATCACACCCGCCCCTCCATCCCACAAACACAAAACACACGGGTTGAATAAAAACACGCATTTATTGACCCAAAACACACGGAGCTGCTCGAGATGGGCCAGGGCGAGGTGCGGTTGGGGAGGCTGTAGGTCTGGGAACGGACACGCGGGGACACGATTCCGGTTTGGGGTCCGGGAGGGCGTCGCCGTTTTGGGCGGCAGGCGCCAGCGTAACCTCCGGGGGCGGCGTGTGGGGGTGCCCCAAGGAGGGCGCCTCGGTCACCCCAATCCCCCCCGACCGGGTTCCCCCGGCAACCCCGAAGGCGGAGAGGCCAAGGGCCCGTTCGGCGATGGCCACATCCTCCATGACCACGTCACTCTCGGCCATGCTCCGAATAGCCTGGGAGACGAGCACATCCGCGGACTTGTCAGCCGCCCCCACGGACATGTACATCTGCAGGATGGTGGCCATACACGTGTCCGCCAGGCGCCGCATCTTGTCCTGATGGGCCGCCACGGCCCCGTCGATCGTGGGGGCCTCGAGCCCGGGGTGGTGGCGCGCCAGTCGTTCTAGGTTCACCATGCAGGCGTGGTACGTGCGGGCCAAGGCGCGGGCCTTCACGAGGCGTCGGGTGTCGTCCAGGGACCCCAGGGCGTCATCGAGCGTGATGGGGGCGGGAAGTAGCGCGTTAACGACCGCCAGGGCCTCCTGCAGCCGCGGCTCCGCCTCCGAGGGCGGAACGGCCGCGCGGATCATCTCATATTGTTCCTCGGGGCGCGCTCCCCAGCCACATATAGCCCCGAGAAGAGAAGCCATCGCGGGCGGGTACTGGCCCTTGGGCGCGCGGACGCAATGGGGCAGGAAGACGGGAACCGCGGGGAGAGGCGGGCGGCCGGGACTCCCGTGGAGGTGACCGCGCTTTATGCGACCGACGGGTGCGTTATTACCTCTTCGATCGCCCTCCTCAAAACTCTCTACTGGGGGCCGAGCCGGTTTATATATTCAGCTACGACGCATACACGCACGATGGCCGTGCCGACGGGCCCACGGAGCAAGACAGGTTCGAAGAGAGTCGGGCGCTCTACCAAGCGTCGGGCGGGCTAAATGGCGACTCCTTCCGAGTAACCTTTTGTTTATTGGGGACGGAAGTGGGTGGGACCCACCAGGCCCGCGGGCGAACCCGACCCATGTTCGTCTGTCGCTTCGAGCGAGCGGACGACGTCGCCGCGCTACAGGACGCCCTGGCGCACGGGACCCCGCTACAACCGGACCACATCGCCGCCACCCTGGACGCGGAGGCCACGTTCGCGCTGCATGCGAACATGATCCTGGCTCTCACCGTGGCCATCAACAACGCCAGCCCCCGCACCGGACGCGACGCCGCCGCGGCGCAGTATGATCAGGGCGCGTCCCTACGCTCGCTCGTGGGGCGCACGTCCCTGGGACAACGCGGCCTTACCACGCTATACGTCCACCACGAGGTGCGCGTGCTTGCCGCGTACCGCAGGGCGTATTATGGAAGCGCGCAGAGTCCCTTCTGGTTTCTTAGCAAATTCGGGCCGGACGAAAAAAGCCTGGTGCTCACCACTCGGTACTACCTGCTTCAGGCCCAGCGTCTGGGGGGCGCGGGGGCCACGTACGACCTGCAGGCCATCAAGGACATCTGCGCCACCTACGCGATTCCCCACGCCCCCCGCCCCGACACCGTCAGCGCTGCGTCCCTGACCTCGTTTGCCGCCATCACGCGGTTCTGTTGCACGAGCCAGTACGCCCGCGGGGCCGCGGCGGCCGGGTTTCCGCTTTACGTGGAGCGCCGTATTGCGGCCGACGTCCGCGAGACCAGTGCGCTGGAGAAGTTCATAACCCACGATCGCAGTTGCCTGCGCGTGTCCGACCGTGAATTCATTACGTACATCTACCTGGCCCATTTTGAGTGTTTCAGCCCCCCGCGCCTAGCCACGCATCTTCGGGCCGTGACGACCCACGACCCCAACCCCGCGGCCAGCACGGAGCAGCCCTCTCCCCTGGGCAGGGAGGCCGTGGAACAATTTTTTTGTCACGTGCGCGCCCAACTGAATATCGGGGAGTACGTCAAACACAACGTGACCCCCCGGGAGACCGTCCTGGATGGCGATACGGCCAAGGCCTACCTGCGCGCTCGCACGTACGCGCCCGGGGCCCTGACGCCCGCCCCCGCGTATTGCGGGGCCGTGGACTCCGCCACCAAAATGATGGGGCGTTTGGCGGACGCCGAAAAGCTCCTGGTCCCCCGCGGGTGGCCCGCGTTTGCGCCCGCCAGTCCCGGGGAGGACACGGCGGGCGGCACGCCGCCCCCACAGACCTGCGGAATTGTCAAGCGCCTCCTGAGACTGGCCGCCACGGAACAGCAGGGCACCACACCCCCGGCGATCGCGGCGCTTATCCGTAATGCGGCGGTGCAGACTCCCCTGCCCGTCTACCGGATATCCCCCCACGGGACAGGCATTTGCCGCGCTGGCCTGGGACGACTGGGCCCGCATAACGCGGGACGCTCGCCTGGCCGAAGCGGTCGTGTCCGCCGAAGCGGCGGCGCACCCCGACCACGGCGCGCTGGGCAGGCGGCTCACGGATCGCATCCGCGCCCAGGGCCCCGTGATGCCCCCTGGCGGCCTGGATGCCGGGGGGCAGATGTACGTGAATCGCAACGAGATATTCAACGGCGCGCTGGCAATCACAAACATCATCCTGGATCTCGACATCGCCCTGAAGGAGCCCGTCCCCTTTCGCCGGCTCCACGAGGCCCTGGGCCACTTTAGGCGCGGGGCTCTGGCTGCGGTTCAGCTCCTGTTTCCCGCGGCCCGCGTGGACCCCGACGCATATCCCTGTTATTTTTTCAAAAGCGCATGTCGGCCCGGCCCGGCGTCCGTGGGTTCCGGCAGCGGACTCGGCAACGACGACGACGGGGACTGGTTTCCCTGCTACGACGACGCCGGTGATGAGGAGTGGGCGGAGGACCCGGGCGCCATGGACACATCCCACGATCCCCCGGACGACGAGGTTGCCTACTTTGACCTGTGCCACGAAGTCGGCCCCACGGCGGAACCTCGCGAAACGGATTCGCCCGTGTGTTCCTGCACCGACAAGATCGGACTGCGGGTGTGCATGCCCGTCCCCGCCCCGTACGTCGTCCACGGTTCTCTAACGATGCGGGGGGTGGCACGGGTCATCCAGCAGGCGGTGCTGTTGGACCGAGATTTTGTGGAGGCCATCGGGAGCTA-CGAAAAAACTTCCTGTTGATCGATACGGGGGTGTACGCCCACGGCCACAGCCTGCGCTTGCCGTATTTTGCCAAAATCGCCCCCGACGGGCCTGCGTGCGGAAGGCTGCTGCCAGTGTTTGTGATCCCCCCCGCCTGCAAAGACGTTCCGGCGTTTGTCGCCGCGCACGCCGACCCGCGGCGCTTCCATTTTCACGCCCCGCCCACCTATCTCGCTTCCCCCCGGGAGATCCGTGTCCTGCACAGCCTGGGTGGGGACTATGTGAGCTTCTTTGAAAGGAAGGCGTCCCGCAACGCGCTGGAACACTTTGGGCGACGCGAGACCCTGACGGAGGTCCTGGGTCGGCAACGTACAGCCGGATGCGGGGGGGACCGTCGAGGGGTTCGCATCGGAACTGCTGGGGCGGATAGTCGCGTGCATCGAAACCCACTTTCCCGAACACGCCGGCGAATATCAGGCCGTATCCGTCCGGCGGGCCGTCAGTAAGGACGACTGGGTCCTCCTACAGCTAGTCCCCGTTCGCGGTACCCTGCAACAAAGCCTGTCGTGTCTGCGCTTTAAGCACGGCCGGGCGAGTCGCGCCACGGCGCGGACATTCGTCGCGCTGAGCGTCGGGGCCAACAACCGCCTGTGCGTGTCCTTGTGTCAGCAGTGCTTTGCCGCCAAATGCGACAGCAACCGCCTGCACACGCTGTTTACCATTGACGCCGGCACGCCATGCTCGCCGTCCGTTCCCTGCAGCACCTCTCAACCGTCGTCTTGATAACGGCGTACGGCCTCGTGCTCGTGTGGTACACCGTCTTCGGTGCCAGTCCGCTGCACCGATGTATACGCGGTACGCCCCACCGGCACCAACAACGACACCGCCCTCGTGTGGATGAAAATGAACCAGACCCTATTGTTTCTGGGGGCCCCGACGCACCCCCCCAACGGGGGCTGGCGCAACCACGCCCATATCTGCTACGCCAATCTTATCGCGGGTAGGGTCGTGCCCTTCCAGGTCCCACCCGACGCCATGAATCGTCGGATCATGAACGTCCACGAGGCAGTTAACTGTCTGGAGACCCTATGGTACACACGGGTGCGTCTGGTGGTCGTAGGGTGGTTCCTGTATCTGGCGTTCGTCGCCCTCCACCAACGCCGATGTATGTTTGGCGTCGTGAGTCCCGCCCACAAGATGGTGGCCCCGGCCACCTACCTCTTGAACTACGCAGGCCGCATCGTATCGAGCGTGTTCCTGCAGTACCCCTACACGAAAATTACCCGCCTGCTCTGCGAGCTGTCGGTCCAGCGGCAAAACCTGGTTCAGTTGTTTGAGACGGACCCGGTCACCTTCTTGTACCACCGCCCCGCCATCGGGGTCATCGTAGGCTGCGAGTTGATGCTACGCTTTGTGGCCGTGGGTCTCATCGTCGGCACCGCTTTCATATCCCGTGGGGCATGTGCGATCACATACCCCCTGTTTCTGACCATCACCACCTGGTGTTTTGTCTCCACCATCGGCCTGACAGAGCTGTGTATTCTGCGGCGGGGCCCGGCCCCCAAGAACGCAGACAAGGCCGCCGCCCCGGGGCGATCCAAGGGGCTGTCGGGCGTCTGCGGGCGCTGTTGTTCCATCATCCTCTCGGGCATCGCAGTGCGATTGTGTTATATCGCCGTGGTGGCCGGGGTGGTGCTCGTGGCGCTTCACTACGAGCAGGAGATCCAGAGGCGCCTGTTTGATGTATGACGTCACATCCAGGCCGGCGTAACCCGGAACGGCATATGCAAATTGGAAACTGTCCTGTCTTGGGGCCCACCCACCCGACGCGTCATATGCAAATGAAAATCGGTCCCCCGAGGCCACGTGTAGCCTGGATCCCAACGACCCCGCCCATGGGTCCCAATTGGCCGTCCCGTTACCAAGACCAACCCAGCCAGCGTATCCACCCCCGCCCGGGTCCCCGCGGAAGCGGAACGGTGTATGTGATATGCTAATTAAATACATGCCACGTACTTATGGTGTCTGATTGGTCCTTGTCTGTGCTGGAGGTGGGGCGGGGGCCCCGCCCGGGGGGCGGAACGAGGAGGGGTTTGGGAGAGCCGGCCCCGGCACCACGGGTATAAGGACATCCACCACCCGGCCGGTGGTGGTGTGCAGCCGTGTTCCAACCACGGTCACGCTTCGGTGCCTCTCCCCGATTCGGGCCCGGTCGCTCGCTACCGGTGCGCCACCACCAGAGGCCATATCCGACACCCCAGCCCCGACGGCAGCCGACAGCCCGGTCATGGCAACTGACATTGATATGCTAATTGACCTCGGCCTGGACCTCTCCGACAGCGATCTGGACGAGGACCCCCCCGAGCCGGCGGAGAGCCGCCGCGACGACCTGGAATCGGACAGCAGCGGGGAGTGTTCCTCGTCGGACGAGGACATGGAAGACCCCCACGGAGAGGACGGACCGGAGCCGATACTCGACGCCGCTCGCCCGGCGGTCCGCCCGTCTCGTCCAGAAGACCCCGGCGTACCCAGCACCCAGACGCCTCGTCCGACGGAGCGGCAGGGCCCCAACGATCCTCAACCAGCGCCCCACAGTGTGTGGTCGCGCCTCGGGGCCCGGCGACCGTCTTGCTCCCCCGAGCAGCACGGGGGCAAGGTGGCCCGCCTCCAACCCCCACCGACCAAAGCCCAGCCTGCCCGCGGCGGACGCCGTGGGCGTCGCAGGGGTCGGGGTCGCGGTGGTCCCGGGGCCGCCGATGGTTTGTCGGACCCCCGCCGGCGTGCCCCCAGAACCAATCGCAACCCGGGGGGACCCCGCCCCGGGGCGGGGTGGACGGACGGCCCCGGCGCCCCCCATGGCGAGGCGTGGCGCGGAAGTGAGCAGCCCGACCCACCCGGAGGCCCGCGGACACGGGGCGTGCGCCAAGCACCCCCCCCGCTAATGACGCTGGCGATTGCCCCCCCGCCCGCGGACCCCCGCGCCCCGGCCCTGGAGCGAAAGGCGCCCGCCGCCGACACCATCGACGCCACCACGCGGTTGGTCCTGCGCTCCATCTCCGAGCGCGCGGCGGTCGACCGCATCAGCGAGAGCTTTGGCCGCAGCGCACAGGTCATGCACGACCCCTTGGGCAGCCGTTTCCCGCCGCGAATAGCCCCCCGGTGTTGGCGGGCCAAGGAGGGCCCTTTGACGCCGAGACCAGACGGGTCTCCTGGGAAACCTTGGTCGCCCACGGCCCGAGCCTCTATCGCACTTTTGCCGGCAATCCTCGGGCCGCATCGACCGCCAAGGCCATGCGCGACTGCGTGCTGCGCCAAGAAAATTTCATCGAGGCGCTGGCCTCCGCCGACGAGACGCTGGCGTGGTGCAAGATGTGCATCCACCACAACCTGCCGCTGCGCCCCCAGGACCCCATTATCGGGACGGCCGCGGCTGTGCTGGATAACCTCGCCACGCGCCTGCGGCCCTTTCTCCAGTGCTACCTGAAGGCGCGAGGCCTGTGCGGCCTGGACGAACTGTGTTCGCGGCGGCGTCTGGCGGACATTAAGGACATTGCATCCTTCGTGTTTGTCATTCTGGCCAGGCTCGCCAACCGCGTCGAGCGTGGCGTCGCGGAGATCGACTACGCGACCCTTGGTGTCGGGGTCGGAGAGAAGATGCATTTCTACCTCCCCGGGGCCTGCATGGCGGGCCTGATCGAAATCCTAGACACGCACCGCCAGGAGTGTTCGAGTCGTGTCTGCGAGTTGACGGCCAGTCATATCGTCGCCCCCCCGTACGTGCACGGCAAATATTTTTATTGCAACTCCCTGTTTTAGGTACAATAAAAACAAAACATTTCAAACAAATCGCCCCACGTGTTGTCCTTCTTTGCTCATGGCCGGCGGGGCGTGGGTCACGGCAGATGGCGGGGGTGGGCCCGGCGTACGGCCTGGGTGGGCGGAGGGAACTAACCCAACGTATAAATCCGTCCCCGCTCCAAGGCCGGTGTCATAGTGCCCTTAGGAGCTTCCCGCCCGGGCGCATCCCCCCTTTTGCACTATGACAGCGACCCCCCTCACCAACCTGTTCTTACGGGCCCCGGACATAACCCACGTGGCCCCCCCTTACTGCCTCAACGCCACCTGGCAGGCCGAAACGGCCATGCACACCAGCAAAACGGACTCCGCTTGCGTGGCCGTGCGGAGTTACCTGGTCCGCGCCTCCTGTGAGACCAGCGGCACAATCCACTGCTTTTTCTTTGCGGTATACAAGGACACCCACCACACCCCTCCGCTGATTACCGAGCTCCGCAACTTTGCGGACCTGGTTAACCACCCGCCGGTCCTACGCGAACTGGAGGATAAGCGCGGGGGGCGGCTGCGGTGTGCACGGCCGTTTAGCGTCGGGACGATTAAGGATGTCTCTGGGTCCGGCGCGTCCTCGGCGGGAGAGTACACGATAAACGGGATCGTGTACCACTGCCACTGTCGGTATCCGTTCTCAAAAACATGCTGGATGGGGGCCTCCGCGGCCCTACAGCACCTGCGCTCCATCAGCTCCAGCGGCATGGCCGCCCGCGCGGCAGAGCATCGACGCGTCAAGATTAAAATTAAGGCGTGATTTCCAACCCCCATGAATGTGTGTAACCCCCCCCAAAAAAATAAAGAGCCGTAACCCAACCAAACCAGGCGTGGTGTGAGTTTGTGGACCCAAAGCCCTCAGAGACAACGCGACAGGCCAGTATGGACCGTGAGACTTTTATTTATTAACTCACAGGGGCGCTTACCGCCACAGGAATACCAGAATAATGACCACCACAATCGCGACCACCCCAAATACAGCATGGCGCCCCACCACGCCACAACAGCCCTGTCGCCGGTATGGGGCATGATCAGACGAGCCGCGAGCCGCGCGTTGGGCCCTGTACAGCTCGCGCGAATTGACCCTAGGAGGCCGCCACGCGCCCGAGTTTTGCGTTCGTCGCTGGTCGTCGGGCACCAAAGCCCCGGACGGCTGTTCGGTCGAACGAACGGCCACGACAATGGCATAGGTTGGGGGGTGGTCCGATAGCCTCGGCGTACGTCGGGAGGCCCGACAAGAGGTCCCTTGTGATGTCGGGTGGGGCCACAAGCCTGGTTTCCGGAAGAAACAGGGGGGTTGCCAATAACCCGCCAGGGCCAAAACTCCGGCGCTGCGCACGTCGTTCGGCGCGGCGCCGGGCGCGCCGAGCGGCTCGCTGGGCGGCTTGGCGTGAGCGGCCCCGCTCCGACGCCTCGCCCTCTCCGGAGGAGGTTGGCGGAATTGGCACGGACGACAGGGGCCCGCAGAGTACGGTGGAGGTGGGTCCGTGGGGGTGTCCAGATCAATAACGACAAACGGCCCCTCGTTCCTACCAGACAAGCTATCGTAGGGGGGCGGGGGATCAGCAAACGCGTTCCCCGCGCTCCATAGACCCGCGTCGGGTTGCGCCGCCTCCGAAGCCATGGATGCGCCCCAAAGCCACGACTCCCGCGCGCTAGGTCCTTGGGGTAAGGGAAAAGGCCCTACTCCCCATCCAAGCCAGCCAAGTTAACGGGCTACGCCTTCGGGGATGGGACTGGCACCCCGGCGGATTTTGTTGGGCTGGTACGCGTCGCCCAACCGAGGGCCGCGTCCACGGGACGCGCCTTTTATAACCCCGGGGTTCCCAACGATCAATG-CAATCTAACTGGCTCCCCTCTCCCCCCTCTCCCCCTCCCCCCTCCTCTCCCCCCCTCTCCCTCTCCCCCTCTCCCCTCTCCCCCCCTCTCCCCTCTCCCCCTCTCCCCCCCTCTCCCCTCTCCCCTCTCCCCTCTCCCCTCTCCCCTCCCCCTCTCCCCCTCCCTCCCCTCTCCCCTCTCCCCTCTCCCCTCTCCCCTCTCCCCTCTCCCCTCTCCCCTCTCCCCTCTCCCCTCTCCTCCCCTCTCCCCTCTCCCCCCTCTCCCCTCTCCCCCCCTCTCCCCCCCTCTCCCCTCTCCCCTGCTCTTTCCCCGTGACACCCGACGCTGGGGGGTGTGGCTGCCGGGAGGGGCCGCGGATGGGCGGGCCTACTCGGTCTCCCGCCCCCGCCCCGCCCCACCGGCTTTGCTCCCCGTCGATCCCCTGCTACCCCCAACCCGTGCTCGTGGTGCGGGTTGGGTGGGGGGGAGTGTGGGTGGGGGTGCGCGGGAGGTGTCGGTGGTGGTGGTGGTGGTGGTGGTAGTAGGAATGGTGGTGAGGGGGGGGGCGCTGGTTGGTCAAAAAAGGGAGGGACGGGGGCCGGCAGACCGACGGCGACAACGCTCCCAGGCGGCCGGGTCGCGGCTCTTACGAGCGGCCCGGCCCGCGCTCCCCCCCCCCCCCCCCCCGGGCCGTGTCCTTGCTTTCCCCCCGTCTCCCCCCCCCTCCTCCTCCTCCTCGTTTTTCCAAACCCCGCCCACCCGGCCCGGCCCGGCCCGGCCACCGCCGCCCACCCACCCACCGCGGGAGACCCAGCCCCGGTCCCCCGTTCCCCGGGGGCCGTTATCTCCAGCGCCCCGTCCGGCGCGCCGCCCCCCGCCGCTAAACCCCATCCCGCCCCCGGGACCCCACATATAAGCCCCCAGCCACACGCAAGAACAGACACGCAGAACGGCTGTGTTTATTTAAACAAACCGATGTCGGAATAAACAAACACAAACACCCGCGACGGGGGGACGGAGGGAGGGGGGTGACGGGGGACGGAAACAGACACAAAAAACAACCACAAAAAAAACAGCCACCCCCGACACCCCCCACCCCAGTCTCCTCGCCTTTTCCCACCCACCCCACGCCCCCACTGAGCCCGGTCGATCGACGAGCACCCCCGCCCACGCCCCCGCCCCTGCCCCGGCGACCCCCGGCCCGCACGATCCCGACAACAATAACAACCCCAACGGAAAGCGGCGGGGTGTTGGGGGAGGCGAGGAACAACCGAGGGGAACGGGGGATGGAAGGACGGGAAGTGGAAGTCCTGATACCCATCCTACACCCCCCTGCCTTCCACCCTCCGGCCCCCCGCGAGTCCACCCGCCGGCCGGCTACCGAGACCGAACACGGCGGCCGCCGCAGCCGCCGCAGCCGCCGCCGACACCGCAGAGCCGGCGCGCGCACACACAAGCGGCAGAGGCAGAAAGGCCCAGAGTCATTGTTTATGTGGCCGCGGGCCAGCAGACGGCCCGCGACACCCCCCCCCGCCCGTGTGGGTATCCGGCCCCCCGCCCCGCGCCGGTCCATTAAGGGCGCGCGTGCCCGCGAGATATCAATCCGTTAAGTGCTCTGCAGACAGGGGCACCGCGCCCGGAAATCCATTAGGCCGCAGACGAGGAAAATAAAATTACATCACCTACCCACGTGGTGCTGTGGCCTGTTTTTGCTGCGTCATCTGAGCCTTTATAAAAGCGGGGGCGCGGCCGTGCCGATCGCGGGTGGTGCGAAAGACTTTCCGGGCGCGTCCGGGTGCCGCGGCTCTCCGGGCCCCCCTGCAGCCGGGGCGGCCAAGGGGCGTCGGCGACATCCTCCCCCTAAGCGCCGGCCGGCCGCTGGTCTGTTTTTTGTTTTCCCCGTTTCGGGGGTGGGGGGTTACGGTTTCTGTTTTTTAAACCCGTCTGGGGTGTTTTTCGTTCCGTCGCCGGGATGTTTCGTTCGTTCGGCCCCTCACGGGGCGAAGGCCGCGTACGGCCCGGGACGAGGGGCCCCCGACCGCGGCGGTCCGGGCCCCGTCCGGGCCCGCTCGCCGGCACGCGACGCGAAAAAGGCCCCCCGGAGGCTTTTCCGGGTTCCCGGCCCGGGGCCTGAGATGAACACTCGGGGTTACCGCCAACGGCCGGCCCCCGTGGCGGCCCGGCCCGGGGCCCCGGCGGACCCAAGGGGCCCCGGCCCGGGGCCCCACAACGGCCCGGCGCATGCGCTGTGGTTTTTTTTTTCTCGGTTTGTTTTGTCGGGCTCCGTCGCCTTTCCTGTTCTCGCTTCTCCCCCCCCCCTTCTTCACCCCCAGTACCCTCCTCCCTCCCTTCCTCCCCCGTTCCCACTCGTCAAGGGCGCCCCGGTGTGGTTCAAAGACGCCGCGGTTCCAGGTAGGCCTGCTTCTCCCCAATAGAGGGGGGGGACCCAAACGACAGGGGGCGCCCCAGAGGCTAAGGTCGGCCACGCCACTCGCGGGTGGGCTCGTGTTACAGCACACCAGCCCGTTCTTTTCCCCCCCCCTCCCACCCTTAGTCAGACTCTGTTACTTACCCGTCCGACCACCAACTGCCCCCTTATCTAAGGGCCGGCTGGAAGACCGCCAGGGGGTCGGCCGGTGTCGCTGTAACCCCCCACGCCAATGACCCACGTACTCCAAGAAGGCATGTGTCCCACCCCGCCTGTGTTTTTGTGCCTGGCTCTCTATGCTTGGTCT-TACTGCCTGGGGGGGGGTGCGGGGGAGGGGGGGTGTGGAAGGAAATGCACGGCGCGTGTGTACCCCCCCCTAAGTTG-TTCCTAAAGCGAGGATATGGAGGAGTGGCGGGTGCCGGGGGACGGGGGTGATCTCTGGCACGCGGGGGTGGGAAGGGTCGGGGGAGGGGGGGATGGGGTACCGGCCCACCTGGCCGACGCGGGTGCGCGTGCCTCTGCACACCAACCCCACGTCCCCCGGCGGTCTCTAAGAAGCACCGCCCCCCCTCCTTCATACCACCGAGCATGCCTGGGTGTGGGTTGGTAACCAACACGCCCATCCCCTCGTCTCCTGTGATTCTCTGGCTGCACCGCATTCTTGTTTTCTAACTATGTTCCTGTTTCTGTCTCCCCCCCCCCCCACCCCCTCCGCCCCACCCCCCAACACCCACGTCTGTGGTGTGGCCGACCCCCTTTTGGGCGCCCCGTCCCGCCCCGCCACCCCTCCCGTCCTTTGTTGCCCTACCCCCCCCGCCCTTTGTGGCGGCCAGAGGCCAGGTCAGTCCGGGCGGGCAGGCGCTCGCGGAAACTTAACACCCACACCCAACCCACTGTGGTTCTGGCTCCATGCCAGTGGCAGGATGCTTTCGGGGATCGGTGGTCAGGCAGCCCGGGCCGCGGCTCTGTGGTTAACACCAGAGCCTGCCCAACATGGCACAACCACCCCCACACGCACCCCCACTCCCACGCACCCCCACTCCCACCACTCCCACGCACCCCCACTCCCAC-GCACCCCACTCCACCCCCACTCCCCCCCCACTCCCACGCACCCCCGCGATACATCCAACACAGACAGGGAAAAGATACAAAAGTAAACCTTTATTTCCCAACAGACAGCAAAAATCCCCTGAGTTTTTTTTTATTAGGGCCAACACAAAAGACCCGCTGGTGTGTGGTGCCCGTGTCTTTCACTTTCCACCTCCCCGACACGGATTGGCTGGTGTAGTGGGCGCGGCCAGAGACCACCCAGCGCCCGACCCCCCCTCCCCACAAACACGGGGGGCGTCCCTTATTGTTTTCCCTCGTCCCGGGTCGACGCCCCCTGCTCCCCGGACCACGGGTGCCGAGACCGCAGGCTGCGGAAGTCCAGGGCGCCCACTAGGGTGCCCTGGTCGAACAGCATGTTCCCCACGGGGGTCATCCAGAGGCTGTTCCACTCCGACGCGGGGGCCGTCGGGTACTCGGGGGGCGTCACGTGGTTACCCGCGGTCTCGGGGAGCAGGGTGCGGCGGCTCCAGCCGGGGACCGCGGCCCGCAGCCGGGTCGCCATGTTTCCCGTCTGGTCCACCAGGACCACGTACGCCCCGATGTTCCCCGTCTCCATGTCCAGGATGGGCAGCA-GTCCCCCGTGATCGTCTTGTTCACGTAAGGCGACAGGGCGACCACGCTAGAGACCCCCGAGATGGGCAGGTAGCGCGTGAGGCCGCCCGCGGGGACGGCCCCGGAAGTCTCCGCGTGGCGCGTCTTCCGGGCACACTTCCTCGGCCCCCGCGGCCCAGAAGCAGCGCGGGGGCCGAGGGAGGTTTCCTCTTGTCTCCCTCCCAGGGCACCGACGGCCCCGCCCGAGGAGGCGGAAGCGGAGGAGGACGCGGCCCCGGCGGCGGAAGAGGCGGCCCCCGCGGGAGTCGGGGCCGAGGAGGAAGAGGCAGAGGAGGAAGAGGCGGAGGCCGCCGAGGACGTCAGGGGGGTCCCGGGCCCACCCTGGCCGCGCCCCCCCGGCCCTGAGTCGGAGGGGGGGTGCGTCGCCGCCCTCTTGGCCCCTGCCGGCGCGAGGGGGGGACGCGTGGACTGGGGGGAGGGGTTTTCCTGGCCCGACCCGCGCCTCTTCCTCGGACGCACCGCCGCCTCCTGCTCGACAGAGACGGCGGAGGGGAGCGGGGCGGCGCCGGAGGGGGCGGCGCCGCGGGAGGGCCCGTGCCCACCCTCCACGCCCGGCCCCCCCGAGCCGCGCGCCACCGTCGCACGCGCCCGGCACAGACTCTGTTCTTGGTTCGCGGCCTGAGCCAGGGACGAGTGCGACTGGGGCACACGGCGCGCGTCCGCGGGGCGGGCGGCCGGCTCCGCCCCGGGGGCCGGGGCGCGGGGGCCGGGCCCCGGAGGCGGCGCTCGCACGCACGGGGCCACGGCCGCGCGGGGGCGCGCGGGTCCCGACGCGGCCGAGGACGCGGGGGGCCCGGGGCGGGGGGCGGAGCCTGGCATGGGCGCCGCGGGGGGCCTGTGGGGAGAGGCCGGGGGGGAGTCGCTGATCACTATGGGGTCTCTGTTGTTTGCAAGGGGGGCGGGTCTGTTGACAAGGGGGCCCGTCCGGCCCCTCGGCCGCCCCGCCTCCGCTTCAACAACCCCAACCCCAACCCCAACCCCCCCGGAGGGGCCAGACGCCCCCCGCGGCGCCGCGGCTCGCGACTGGCGGGAGCCGCCGCCACCGCCGCTGCTGTTGGTGGTGGTGTTGGTGTTACTGCTGCCGTGTGGCCCGATGGGCGCCGAGGGGGGCGCTGTCCGAGCCGCGGCCGGCTGGGGGGCTGCGTGAGACGCCCCGCCCGTCACGGGGGGCGCGGCGGCGCCTCTGCGTGGGGGGGCGCGGGGCGTCCGGCGGGGGGCGGGCGGTACGTAGTCTGCTGCAAGAGACAACGGGGGGCGCGATCAGGTTACGCCCCCTCCCCGGCCCGCCCTTTCCTCGCCCCCCCGCCCGCCTATTCCTCCCTCCCCCCTCCTCCTCCTCCTCCCCCAGGGTCCTCGCCGCCCCCCGCCTCACCGTCGTCCAGGTCGTCGTCATCCTCGTCCGTGGTGGGCTCAGGGTGGGTGGGCGACAGGGCCCTCACCGTGTGCCCCCCCAGGGTCAGGTACCGCGGGGCGAACCGCTGATTGCCCGTCCAGATAAAGTCCACGGCCGTGCCCGCCCTGACGGCCTCCTCGGCCTCCATGCGGGTCTGGGGGTCGTTCACGATCGGGACGGTGCTGAACGACCCGCTGGGCGTGACGCCCACTATCAGGTACACCAGCTTGGCGTTGCACAGCGGGCAGGTGTTGCGCAATTGCATCCAGGTTTTCATGCACGGGATGCAGAAGCGGTGCATGCACGGGAAGGTGTCGCAGCGCAGGTGGGGCGCGATCTCATCCGTGCACACGGCGCACACGTCGCCCTCGTCGCTCCCCCCGTCCTCTCGAGGGGGGGCGCCCCCGCAACTGCCGGGGTCTTCCTCGCGGGGGGGACTCCCCCCCGAGACCGCCCCCCCATCCACGCCCTGCGGCCCCAGCAGCCCCGTCTCGAACAGTTCCGTGTCCGTGCTGTCCGCCTCGGAGGCGGAGTCGTCGTCATGGTGGTCGGCGTCCCCCCGCCCCCCCACTTCGGTCTCCGCCTCAGAGTCGCTGCTGTCCGGCAGGTCTCGGTCGCAGGGAAACACCCAGACATCCGGGGCGGGCTAAGGGGAAAAAAGGGGGGGCGGGGATGTCCCGCGTCAATCAGCGCCCACGAGTTCCCCCTCTCCCCCCCCCCGCCTCACAAAGTCCTGCCCCCCTGCTGGCCTCGGAAGAGGGGGGAGAAAGGGGTCTGCAACCAAAGGTGGTCTGGGTCCGTCCTTTGGATCCCGACCCCTCTTCTTCCCTCTTCTCCCGCCCTCCAGACGCACCGGAGTCGGGGTC-CCACGGCGTCCCCCAAATATGGCGGGCGGCTCCTCCCCACCCCCTAGATGCGTGTGAGTAAGGGGGCCCTGCGCATGAGTCAGTGGGGAC-CACCCCCCTAACACGGCGACCCCGGTCCCTGTGTGTTTGTTGTGGGGGCGTGTCTCTGTGTATGAGTCAGGGGGTCCCACGGCGACCCCGGGCCCTGCGTCTGAGTCAAAGGGGCCATGTGTATGTGTTGGGGGGGTCTGTATATATAAAGTCAGGGGGTCACATGGCGACCCCCAACAGGGCGACCCCGGTCCCTGTTATGGTCAGGGGGTTCCGCGCCCCCTAACATGGCGCCCCCGGTCCCTGTATATATAGTGTCACGGGGTTCCACGCCCCCTAACATGGCGCCCCAACATGGCGCCCGGCTCCCGTGTATGAGCGGGTCCCCCAACATGGCGCCCCCCAATATGGCGCCCCAGACATGGCGCCCGGCCCCTCACCTCGCGTTGGGGGCGGCCCTCAGGCCGGCGGGTACTCGCTCCGGGGCGGGGCTCCATGGGGGTCGTATGCGGCTGGAGGGTCGCGGACGGAGGGTCCCTGGGGGTCGCAACGTAGGCGGGGCTTCTGTGGTGATGCGGAGAGGGGGCGGCCCGAGTCTGCCTGGCTGCTGCGTCTCGCTCCGAGTGCCGACCAGACGGTCGGGCCAGGGCTCCCACGCCTTTCCCCTCCCCAAAGGGGCGGCAGTGACGATTCCCCCAATGGCCGCGCGTCCCAGGGGAGGCAGGCCCACCGCGGGGCGGCCCCGTCCCCGGGGACCAACCCGGCGCCCCCAAAGAATATCATTAGCATGCACGGCCCGGCCCCCGATTTGGGGGACCAACCCGGTGTCCCCCAAAGAACCCCATTAGCATGCCCCTCCCGCCGACGCAACAGGGGCTTGGCCTGCGTCGGCGCCCCGGGGCTTCCCGCCTTCCCGAAGAAACTCATTACCATACCCGGAACCCCAGGGGAGCGGGTTCATTGAGCGACCCGCGGGCCAATGCGCGAGGGGCCGTGTGTTCCGCCAAAAAAGCAATTAGCATAACCCGGAACCCCAGGGGAGTGGTTACGCGCGGCGCGGGAGGCGGGGAATACCGGGGTTGCCCATTAAGGGCCGCGGGAATTGCCGGAAGCGGGAAGGGCGGCCGGGGCCGCCCATTAATGAGTTTCTAATTACCATACCGGGAAGCGGAACAAGGCCTCTTGCAAGTTTTTAATTACCATACCGGGAAGTGGGCGGCCCGGCCCACTGGGCGGGAGTTACCGCCCAGTGGGCCGGGCCCCGACGACTCGGCGGACGCTGGTTGGCCGGGCCCCGCCGCGCTGGCGGCCGCCGATTGGCCAGTCCCACCCAGAGGGCGGGCCCGCCTCGGGGGCGGGCCGGCTCCCAGCGTATAATGCGCGGCTCCTGCCATCGTCTCTCCGGAGAGCGGCTTGGTGCGGAGCTCCCGGGAGCTCCGCGGAAGACCCAGGCCGCCTCGGGTGTAACGTTAGACCGAGTTCGCCGGGCCGGCTCCGCGGGCCAGGGCCCGGGCACGGGCCTCGGGCCCCAGGCACGGCCCGATGACCGCCTCGGCCTCCGCCACCCGGCGCCGGAACCGAGCCCGGTCGGCCCGCTCGCGGGCCCACGAGCCGCGGCGCGCCAGGCGGGCGGCCGAGGCCCAGACCACCAGGTGGCGCACCCGGACGTGGGGCGAGAAGCGCACCCGCGCGGGGGTCGCGGGGGTCGCGGGGGTCGCGGGGGTCGCGGGGGTCGCGGGGGTCGCGGGGGTCGCGGGGGTCGCGGGGGGCTCCGGCGCCCCCTCCCCGCCCGCGCGTCGCAGGCGCAGGCGCGCCAGGTGCTCTGCGGTGACGCGCAGGCGGAGGGCGAGGCGCGGCGGAAGGCGGAAGGGGCGTGAGGGGGGGTGGGAGGGGTTAGCCCCGCCCCCCGGGCCCGCGCCGGGCGGTGGGGACCGGGGGCGGGGGGCGGCGGCGGTGGGCCGGGCCTCTGGCGCCGGCTCGGGCGGGGGGCTGTCCGGCCAGTCGTCGTCGTCGTCGTCGTCGGACGCGGACTCGGGAACGGGAGCCACTGGCGCAGCAGCAGCGAACAAGAAGGCGGGGGCCCACTGGCGGGGGGCGGCGGCGGGGCGGCCGCGGGCGCGCTCCTGACCACGGGTTCCGAGTTGGGCGTGGAGGTTGTGCGGTTGGGACCGCGCCCGTGGGCCCGGGCGGCCGGGGGCGGCGGGGGCCGCGATGGCGGCGGCGGCGGGCCATGGAGACAGAGAGCGTGCCGGGGTGGTAGAGTTTGACAGGCAAGCATGTGCGTGCAGAGGCGAGTAGTGCTTGCCTGTCTAACTCGCTAGTCTCGGCCGCGGGGGGCCCGGGCTGCCCGCCGCCGCGCTTTAAAGGGCCGCGCGCGACCCCCGGGGGGTGTGTTTCGGGGGGGGGCCCGTTTTTGGGGTCTGGCCGCTCCTCCCCCGCTCCTCCCCCGCTCCTCCCCCGCTC-CTC---CCCCGCTCCTCCCCCGCTCCTCCCCCGCTCCTCCCCGTCTGTGGGTGGGGCCCCCCGCTCCTCCCCGTCTGTGGGTGGGGCTCCTCCCCCGCTGCTCCCCGTCTGTGGGTGGGGCTCCTCCCCCGTCCTCCCGTCTGTGGGTGGGTCCTCCCCCGCTGCTCCCCGTCTGTGGGTGGGGCCTCC----------------------------------------------------------------------------------------------------------------------------------------------------------------------------------------------------------------------------------------------------------------------------------------------------------------------------CCTCCCCAGCCCCAGCCCTCCCCAGCAGCCCTCCCCAGCCCCAGCCGCGTCCCGCGCTCCCTCGGGGGGGTTCGGGCATCTCTACCTCAGTGCCGCCAATCTCAGGTCAGAGATCCAAACCCTCCGGGGGCGCCCGCGCACCACCACCGCCCCTCGCCCCCTCCCGCCCCTCGCCCCCTCCCGCCCCTCGCCCCCTCCCGCCCCTCGCCCCCTCCCGCCCCTCGCCCCCTCCCGCCCCTCGCCCCCTCCCGCCCCTCGCCCCCTCCCGCCCCTCGCCCCCTCCCGCCCCTCGAATAAACAACGCTACTGCAAAACTGAATCAGGTCGTTGTCGTTTATTGCGTCTTCGGGTTTCACAAGCGCCCCGCCCCGTCCCGGCCCGTTACAGCACCCCGTCCCCCTCGAACGCGCCGCCGTCGTCTTCGTCCCAGGCGCCTTCCCAGTCCACAACTTCCCGCCGCGGGGGCGTGGCCAAGCCCGCCTCCGCCCCCAGCACCTCCACGGCCCCCGCCGCCGCCAGCACGGTGCCGCTGCGGCCCGTGGCCGAGGCCCAGCGAATCCCGGGCGGCGCCGGCGGCAGGGCCCCCGGGCCGTCGTCGTCGTCGCCGCGCAGCACCAGCGGGGGGGCGTCGTCGTCGGGCTCCAGCAGGGCGCGGGCGCAAAAGTCCCTCCGCGGCCCGCGCCACCGGGCCGGGCCGGCGCGCACCGCCTCGCGCCCCAGCGCCACGTACACGGGCCGCAGCGGCGCGCCCAGGCCCCAGCGCGCGCAGGCGCGGTGCGAGTGGGCCTCCTCCTCGCAGAAGTCCGGCGCGCCGGGCGCCATGGCGTCGGTGGTCCCCGAGGCCGCCGCCCGGCCGTCCAGCGCCGGCAGCACGGCCCGGCGGTACTCGCGCGGGGACATGGGCACCGGCGTGTCCGGGCCGAAGCGCGTGCGCACGCGGTAGCGCACGTTGCCGCCGCGGCACAGGCGCAGCGGCGGCGCGTCGGGGTACAGGCGCGCGTGCGCGGCCTCCACGCGCGCGAAGACCCCCGGGCCGAACACGCGGCCCGAGGCCAGCACCGTGCGGCGCAGGTCCCGCGCCGCCGGCCAGCGCACGGCGCACTGCACGGCGGGCAGCAGGTCGCACGCCAGGTAGGCGTGCTGCCGCGACACCGCGGGCCCGTCGGCGGGCCAGTCGCAGGCGCGCACGGTGTTGACCACGATGAGCCGCCGGTCGCCGGCGCTGGCGAGCAGCCCCAGAAACTCCACGGCCCCGGCGAAGGCCAGGTCCCGCGTGGACAGCAGCAGCACGCCCTGCGCGCCCAGCGCCGACACGTCGGGGGCGCCGGTCCAGTTGCCCGCCCAGGCGGCCGTGTCCGGCCCGCACAGCCGGTTGGCCAGGGCCGCCAGCAGGCAGGACAGCCCGCCGCGCTCGGCGGACCACTCCGGCGGCCCCCCCGAGGCCCCGCCGCCGGCCAGGTCCTCGCCCGGCAGCGGCGAGTACAGCACCACCACGCGCACGTCCTCGGGGTCGGGGATCTGGCGCATCCAGGCCGCCATGCGGCGCAGCGGGCCCGAGGCGCGCAGGGGGCCAAAGAGGCGGCCCCCGGCCGCCCCGTGGGGGTGGGGGTTATCGTCGTCGTCGTCGCCGCCGCCGCACGCGGCCTGGGCGGCGGGGGCGGGCCCGGCGCACCGCGCGGCGATCGAGGCCAGGGCCCGCGGGTCAAACATGAGGGCCGGTCGCCAGGGGACGGGGAACAGCGGGTGGTCCGTGAGCTCGGCCACGGCGCGCGGGGAGCAGTAGGCCTCCAGGGCGGCGGCCGCGGGCGCCGCCGTGTGGCTGGGCCCCGGGGGCTGCCGCCGCCAGCCGCCCAGGGGGTCGGGGCCCTCGGCGGGCCGGCGCGACAGCGCCACGGGGCGCGGGCGGGCCTGCGCCGCGGCGGCCCGGGCCGCCGCGGGCTGGGCGGGGGCGGGCTCGGGCCCCGGGGGCGTGGAGGGGGGCGCGGGGAGGGGGGCGCGGGCGTCCGCGCCGCTCTTCTTCGTCTTCGGGGGTCGCGGGCCGCCGCCTCCGGGCGGCCGGGCCGGGCCGGGACTCTTGCGCTTGCGCCCCTCCCGCGGCGCGGCGGAGGCGGCGGCGGCCGCCAGCGCGTCGGCGGCGTCCGGTGCGCTGGCCGCCGCCGCCAGCAGGGGGCGCAGGCTCTGGTTCTCAAACAGCAGGTCCGCGGCGGCGGCGGCCGCGGAGCTCGGCAGGCGCGGGTCCCGCGGCAGCGCGGGGCCCAGGGCCCCGGCGACCAGGCTCACGGCGCGCACGGCGGCCACGGCGGCCTCGCTGCCGCCGGCCACGCGCAGGTCCCCGCGCAGGCGCATGAGCACCAGCGCGTCGCGCACGAACCGCAGCTCGCGCAGCCACGCGCGCAGGCGGGGCGCGTCGGCGTGCGGCGGCGGCGGGGAAGCGGGGCCCGCGGGTCCCTCCGGCCGCGGGGGGCTGGCGGGCCGGGCCCCGGCCAGCCCCGGGACGGCCGCCAGGTCGCCGTCGAAGCCCTCGGCCAGCGCCTCCAGGATCCCGCGGCAGGCGGCCAGGCACTCGACGGCCACGCGGCCGGCCTGGGCGCGGCGCCCGGCGTCGTCGTCGGCGTCGGCGTGGCGGGCGGCGTCGGGGTCGTCGCCCCCCGCGGGAGAGGCGGGCGCGGCGGACAGCCGCCCCAGGGCGGCGAGGATCCCCGCGGCGCCGTACCCGGCGGGCACCGCGCGCTCGCCCGGTGCGGCGGCGGCGACGGCGGCGACCCCCTCGTCATCTGCGCCGGCGCCGGGGCTCCCCGCGGCCCCCGTCAGCGCCGCGTTCTCGCGCGCCAACAGGGGCGCGTAGGCGCGGCGCAGGCTGGTCAGCAGGAAGCCCTTCTGCGCGCGGTCGTATCGGCGGCTCATGGCCACGGCGGCCGCCGCGTGCGCCAGGCCCCAGCCGAAGCGGCCGGCCGCCATGGCGTAGCCCAGGTGGGGCACGGCCCGCGCCACGCTGCCGGTGATGAAGGAGCTGCTGTTGCGCGCGGCGCCCGAGATCCGGAAGCAGGCCTGGTCCAGCGCCACGTCCCCGGGGACCACGCGCGGGTTCTGGAGCCACCCCATGGCCTCCGCGTCCGGGGTGTACAGCAGCCGCGTGATCAGGGCGTACTGCTGCGCGGCGTCGCCCAGCTCGGGCGCCCACACGGCCGCCGGGGCGCCCGAGGCCTCGAACCGGCGTCGCGCCTCCTCCGCCTCGGGCGCCCCCGAGGCCCGGGCGGCTGTCGCCCAGGCCGCCGTACAGCACCCGCCCCGGGGGCGGGGGCCCGGCGCCGGGCCACGGCTCCCCGCTGACGTACCCGTCGCGATAGCGCGCGTAGAAGGCGCCGGAGGCCGCGTCGGCGTCCAGCTCGACCCGCCGGGGCTGCCCGGCCGTGAAGCGGCCCGTGGCGTCGCGGCCGGCCACCGCCGCGCGGGCCCGGCGGCGCTCGATGCGGCCCGCGGAGGCCGCGGGGGTCCTCGCCGCCGCCCGGGGCTTGGGCGCGGCCTCGGAGAGGGGGGGTGGCCCGGGCGGGGGCGGCGTCCGCCCGGGGGCTTCCGGCGCCGCGCTCGACGGACCCCGCCCGACGGCCCGCGCCTCGCGTGCGCGGTCGGCCGCGTCGTTGCCGTCGTCGTCCTCGTCCTCGTCGGACGACGAGGACGAAGAGGATGCGGACGACGAGGACGAGGACCCGGAGTCCGACGAGGTCGATGACGCCGATGGCCGCCGCCGGCCGTGACGACGTCTCCGCGGCGGCTGGGCCGGCGGGCGCGGCGACAGGCGGTCCGTGGGGTCCGGATACGCGCCGCGTAGCGGGGCCTCCCGTTCGCGGCCCCGGGCCGGGGCCCGGTCGCCGGCGGCGTCGGCTGCGTCGTCGTACTCGTCCCCGTCATCGTCGTCGGCTCGAAAGGCGGGGGTCCGGGGCGGCGAGGCCGCGGGGTCGGGCGTCGGGATCGTCCGGACGGCCTCCTCTACCATGGAGGCCAGCAGGGCCAGCTGTCGCGGCGAGACGGCGTCCCCGGCGTCCTCGCCGGCGTCGGTGCCCGCCGCGGGGGCCCTCCCGTCCCGCCGGGCGTCGTCGAGGTCGTGGGGGTGGTCGGGGTCGTGGTCGGGGTCGTCCCCGCCCTCCTCCGTCTCCGCGCCCCACCCGAGGGCCCCCCGCTCGTCGCGGTCTGGGCTCGGGGTGGGCGGCGGCCCGTCGGTGGGGCCCGGGGAGCCGGGGCGCTGCTTGTTCTCCGACGCCATCGCCGATGCGGGGCGATCCTCCGGGGATACGGCTGCGACGGCGGACGTAGCACGGTAGGTCACCTACGGACTCTCGATGGGGAGGGGGCGAGACCCACGGACCCCGACGACCCCCGCCATCGACGCGGAACTAGCGCGGACCGGTCGATGTTTGGGTGGGAAACAGGGACGGCCGATCCCCCTCCCGCGCTTCGTCCGCGTATCGGCGTCCCGGCGCGGCGAGCGTCTGACGGTCTGTCTCTGGCGGTCCCGCGTCGGGTCGTGGATCCGTGTCGGCAGCCGCGCTCCGTGTGGACGATCGGGGCGTCCTCGGGCTCATATAGTCCCAGGGGCCGGCGGGAAGGAGGAGCAGCGGAGGCCGCCGGCCCCCCGCCCCCCAGGCGGGCCCGCCCCGAACGGAATTCCATTATGCACGACCCCGCCCCGACGCCGGCACGCCGGGGGCCCGTGGCCGCGGCCCGTTGGTCGAACCCCCGGCCCCGCCCATCCGCGCCATCTGCCATGGGCGGGGCGCGAGGGCGGGTGGGCCCGCGCCCCGCCCCGCATGGCTCATTACCGCCCGATCCGGCGGTTTCCGCTTCCGTTCCGCATGCTAACGAGGAACGGGCAGGGGGCGGGGCCCGGGCCCCGACTTCCCGGTTCGGCGGTAATGAGATACGAGCCCCGCGCGCCCGTTGGCCGTCCCCGGGCCCCCGGTCCCGCCCGCCGGACGCCGGGACCAACGGGACGGCGGGCGGCCCAAGGGCCGCCCGCCTTGCCGCCCCCCCATTGGCCAGCGGGCGGGACCGCCCCAAGGGGGCGGGGCCGCCGGGTAAAAGAAGTGAGAACGCGAAGCGTTCGCACTTCGTCCCAATATATATATATTATTAGGGCGAAGTGCGAGCACTGGCGCCGTGCCCGACTCCGCGCCGGCCCCGGGGGCGGGCCCGGGCGGCGGGGGGCGGGTCTCTCCGGCGCACATAAAGGCCCGGCGCGACCGACGCCCGCAGACGGCGCCGGCCACGAACGACGGGAGCGGCTGCGGAGCACGCGGACCGGGAGCGGGAGTCGCAGAGGGCCGTCGGAGCGGACGGCGTCGGCATCGCGACGCCCCGGCTCGGGATCGGGATCGCATCGGAAAGGGACACGCGGACGCGGGGGGGAAAGACCCGCCAACCCCACCCACGAAACACAGGGGACGCACCCCGGGGGCCTCCGACGACAGAAACCCACCGGTCCGCCTTTTTTGCACGGTAAG-CACCTTGGGTGGGCGGAGGAGGGCGGAGGAGGGCGGAGGAGGGTGGGGACGCGGGGGCGGAGGAGGGGGCTCACCCGCGTTCGTGCCTTCCCGCAGGAGGAACGCCCTCGTCGAGGCGACCGGCGGCGACCGTTGCGTGGACCGCTTCCTTCGCGTCGGCGGGGCGACCGGCGGCGACCGTTGCGTGGACCGCTTCCTGCTCGTCGGGCGGGGGGAAGCCACTGTGGTCCTCCGGGACGTTTTCTGGATGGCCGACATTTCCCCAGGCGCTTTTGCGCCTTGTGTAAAAGCGCGGCGTCCCGCTCTCCGATCCCCGCCCCTGGGCACGCGCAAGCGCAAGCGCCCTTCCCGCCCCCTCTCATCGGAGTCTGAGGTAGAATCCGATACAGCCTTGGAGTCTGAGGTCGAATCCGAGACAGCATCGGATTCGACCGAGTCTGGGGACCAGGATGAAGCCCCCCGCATCGGTGGCCGTAGGGCCCCCCGGAGGCTTGGGGGGCGGTTTTTTCTGGACATGTCGGCGGAATCCACCACGGGGACGGAAACGGATGCGTCGGGGTCGGACGACCCCGACGACACGTCCGACTGGTCTTATGACGACATTCCCCCACGACCCAAGCGGGCCCGGGTAAACCTGCGGCTCACGAGCTCTCCCGATCGGCGGGATGGGGTTATTTTTCCTAAGATGGGGCGGGTCCGGCT-ACCCGGGAAACGCAGCCCCGGGCCCCCACCCCGTCGGCCCCAAGCCCAAATGCAATGCTACGGCGCTCGGTGCGCCAGGCCCAGAGGCGGAGCAGCGCACGATGGACCCCCGACCTGGGCTACATGCGCCAGTGTATCAATCAGCTGTTTCGGGTCCTGCGGGTCGCCCGGGACCCCCACGGCAGTGCCAACCGCCTGCGCCACCTGATACGCGACTGTTACCTGATGGGATACTGCCGAGCCCGTCTGGCCCCGCGCACGTGGTGCCGTTTGCTGCAGGTGTCCGGCGGAACCTGGGGCATGCACCTGCGCAACACCATACGGGAGGTGGAGGCTCGATTCGACGCCACCGCGGAACCCGTGTGCAAGCTTCCTTGTTTGGAGACCAGACGGTACGGCCCGGAGTGTGATCTTAGTAATCTCGAGATTCATCTCAGCGCGACAAGCGATGATGAAATCTCCGATGCCACCGATCTGGAGGCCGCCGGTTCGGACCACACGCTCGCGTCCCAGTCCGACACGGAGGATGCCCCCTCCCCCGTTACGCTGGAAACCCCAGAACCCCGCGGGTCCCTCGCTGTGCGTCTGGAGGATGAGTTTGGGGAGTTTGACTGGACCCCCCAGGAGGGCTCCCAGCCCTGGCTGTCTGCGGTCGTGGCCGATACCAGCTCCGTGGAACGCCCGGGCCCATCCGATTCTGGGGCGGGTCGCGCCGCAGAAGACCGCAAGTGTCTGGACGGCTGCCGGAAAATGCGCTTCTCCACCGCCTGCCCCTATCCGTGCAGCGACACGTTTCTCCGGCCGTGAGTCCGGTCGCCCCGACCCCCTTGTATGTCCCCAAAATAAAAGACCAAAATCAAAGCGTTTGTCCCAGCGTCTTAATGGCGGGAAGGGCGGAGAGAAACAGACCACGCGTACATGGGGGGTGTTTGGGGGTTTATTGACATCGGGGCTACAGGGTGGTAACCGGATAGCAGATGTGAGGAAGTCTGGGCCGTTCGCCGCGAACGGCGATCAGAGGGTCCGTTTCTTGCGGACCACGGCCCGGTGATGTGGGTTGCTCGTCTGGGATCTCGGGCATGCCCATACACGCACAACACGGACGCCGCACCGGATGGGACGTCGTAAGGGGGCCTGGGGTAGCTGGGTGGGGTTTGTGCAGAGCAATCAGGGACCGCAGCCAGCGCATACAATCGCGCTCCCGTCCGTTTGTCCCGGGCAGTACCACGCCGTACTGGTATTCGTACCGGCTGAGCAGGGTCTCCAGGGGGTGGTTGGGGGCCGCGGGGAACGGGGTCCACGCCACGGTCCACTCGGGCAAAAACCGAGTCGGCACGGCCCACGGTTCTCCCACCCACGCGTCTGGGGTCTTGATGGCGATAAATCTTACCCCGAGCCGGATTTTTTGGGCGTATTCGAGAAACGGCACACACAGATCCGCCGCGCCTACCACCCACAAGTGGTAGAGGCGAGGGGGGCTGGGTTGGTCTCGGTGCAGCAGTCGGAAGCACGCCACGGCGTCCACGACCTCGGTGCTCTCCAAGGGGCTGTCCTCCGCAAACAGGCCCGTGGTGGTGTTTGGGGGGCAGCGACAGGACCTAGTGCGCACGATCGGGCGGGTGGGTTTGGGTAAGTCCATCAGCGGCTCGGCCAACCGTCGAAGGTTGGCCGGACGAACGACGACCGGGGTACCCAGGGGTTCTGATGCAAAATGCGGCACTGCCTAAGCAGGAAGCTCCACAGGGCCGGGCTTGCGTCGACGGAAGTCCGGGGCAGGGCGTTGTTCTGGTCAAGGAGGGTCATTACGTTGACGACAACAACGCCCATGTTGGTATATTACAGGCCCGTGTCCGATTTGGGGCACTTGCAGATTTGTAAGGCCACGCACGGCGGGGAGACAGGCCGACGCGGGGGCTGCTCTAAAAATTTAAGGGCCCTACGGTCCACAGACCCGCCTTCCCGGGGGGGCCCTTGGAGCGACCGGCAGCGGAGGCGTCCGGGGGAGGGGAGGGTGATTTACGGGGGGGTAGGTCAGGGGGTGGGTCGTCAAACTGCCGCTCCTTAAAACCCCGGGGCCCGTCGTTCGGGGTGCTCGTTGGTTGGCACTCACGGTGCGGCGAATGGCCTGTCGTAAGTTTTGTCGCGTTTACGGGGGACAGGGCAGGAGGAAGGAGGAGGCCGTCCCGCCGGAGACAAAGCCGTCCCGGGTGTTTCCTCATGGCCCCTTTTATACCCCAACCGAGGACGCGTGCCTGGACTCCCCGCCCCCGGAGACCCCCAAACCTTCCCACACCACACCACCCGGCGATGCCGAGCGCCTGTGTCATCTGCAGGAGATCCTGGCCCAGATGTACGGAAACCAGGACTACCCCATAGAGGACGACCCCAGCGCGGATGCCGCGGACGATGTCGACGAGGACGCCCCGGACGACGTGGCCTATCCGGAGGAATACGCAGAGGAGCTTTTTCTGCCCGGGGACGCGCCCGGTCCCCTTATCGGGGCCAACGACCACATCCCTCCCCCGTGTGGCGCATCTCCCCCCGGTATACGACGACGCAGCCGGGATGAGATTGGGGCCACGGGATTTACCGCGGAAGAACTGGACGCCATGGACAGGGAGGCGGCTCGAGCCATCAGCCGCGGCGGCAAGCCCCCCTCGACCATGGCCAAGCTGGTGACTGGCATGGGCTTTACGATCCACGGAGCGCTCACCCCAGGATCGGAGGGGTGTGTCTTTGACAGCAGCCACCCAGATTACCCCCAACGGGTAATCGTGAAGGCGGGGTGGTACACGAGCACGAGCCACGAGGCGCGACTGCTGAGGCGACTGGACCACCCCGCGATCCTGCCCCTCCTGGACCTGCATGTCGTCTCCGGGGTCACGTGTCTGGTCCTCCCCAAGTACCAGGCCGACCTGTATACCTATCTGAGTAGGCGCCTGAACCCGCTGGGACGCCCGCAGATCGCAGCGGTCTCCCGGCAGCTCCTAAGCGCCGTTGACTACATTCACCGCCAGGGCATTATCCACCGCGACATTAAGACCGAAAATATTTTTATTAACACCCCCGAGGACATTTGCCTGGGGGACTTTGGTGCCGCGTGCTTCGTGCAGGGTTCCCGATCAAGCCCCTTCCCCTACGGAATCGCCGGAACCATCGACACCAACGCCCCCGAGGTACTGGCCGGGGATCCGTATACCACCACCGTCGACATTTGGAGCGCCGGTCTGGTGATCTTCGAGACTGCCGTCCACAACGCGTCCTTGTTCTCGGCCCCCCGCGGCCCCAAAAGGGGCCCGTGCGACAGTCAGATCACCCGCATCATCCGACAGGCCCAGGTCCACGTTGACGAGTTTTCCCCGCATCCAGAATCGCGCCTCACCTCGCGCTACCGCTCCCGCGCGGCCGGGAACAATCGCCCGCCGTACACCCGACCGGCCTGGACCCGCTACTACAAGATGGACATAGACGTCGAATATCTGGTTTGCAAAGCCCTCACCTTCGACGGCGCGCTTCGCCCCAGCGCCGCAGAGCTGCTTTGTTTGCCGCTGTTTCCAGAAAACGAGGGGGCGGTGCTGTTTGCGGGTTGGCACAAAAAGACCCCGACCCGCGTCTGTGGTGTTTTTGGCATCATGTCGCCGGGCGCCATGCGTGCCGTTGTTCCCATTATCCCATTCCTTTTGGTTCTTGTCGGTGTATCGGGGGTTCCCACCAACGTCTCCTCCACCACCCAACCCCAACTCCAGACCACCGGTCGTCCCTCGCATGAAGCCCCCAACATGACCCAGACCGGCACCACCGACTCTCCCACCGCCATCAGCCTTACCACGCCCGACCACACACCCCCCATGCCAAGTATCGGACTGGAGGAGGAGGAAGAGGAGGAGGGGGCCGGGGACGGCGAACATCTTGAGGGGGGAGATGGGACCCGTGACACCCTACCCCAGTCCCCGGGCCCAGCCTTCCCGTTGGCTGAGGACGTCGAGAAGGACAAACCCAACCGTCCCGTAGTCCCATCCCCCGATCCC-AACACTCCCCCGCGCGCCCCGAGACCAGTCGCCCGAAGACACCCCCCACCATTATCGGGCCGCTGGCAACTCGCCCCACGACCCGACTCACCTCAAAGGGACGACCCTTGGTTCCGACGCCTCAACATACCCCGCTGTTCTCGTTCCTCACTGCCTCCCCCGCCCTGGACACCCTCTTCGTCGTCAGCACCGTCATCCACACCTTATCGTTTTTGTGTATTGGTGCGATGGCGACACACCTGTGTGGCGGTTGGTCCAGACGCGGGCGACGCACACACCCTAGCGTGCGTTACGTGTGCCTGCCGTCCGAACGCGGGTAGGGTATGGGGCGGGGGATGGGGAGAGCCCACACGCGGAAAGCAAGAACAATAAAGGCGGTGGTATCTAGTTGATATGCATCTCTGGGTGTTTTTGGGGTGTGGCGGACGCGGGGCGGTCATTGGACGGGGTGCAGTTAAATACATGCCCGGGACCCATGAAGCATGCGCGACTTCCGGGCCTCGGAACCCACCCGAAACGGCCAACGGACGTCTGAGCCAGGCCTGGCTATCCGGAGAAACAGCACACGACTTGGCGTTCTGTGTGTCGCGATGTCTCTGCGCGCAGTCTGGCATCTGGGGCTTTTGGGAAGCCTCGTGGGGGCTGTTCTTGCCGCCACCCATCGGGGACCTGCGGCCAACACAACGGACCCCTTA-ACGACGCCCCAGTGTCCCCTCACCCCAGCCCCCTGGGGGGCTTTGCCGTCCCCCTCGTAGTCGGTGGGCTGTGCGCCGTAGTCCTGGGGGCGGCGTGTCTGCTTGAGCTCCTGCGTCGTACGTGCCGCGGGTGGGGGCGTTACCATCCCTACATGGACCCAGTTGTCGTATAATTCCCCCCCCCCCCTTCTCCGCATGGGTGATGTCGGGTCCAAACTCCCGACACCACCAGCTGGCATGGTATAAATCACCGGTGCGCCCCCCAAACCATGTCCGGCAGGGGGATGGGGGGGCGAATGCGGAGGGCACCCAACAACACCGGGCTAACCAGGAAATCCGTGGCCCCGGCCCCCAATAAAGATCGCGGTAGCCCGGCCGTGTGACACTATCGTCCATACCGACCACACCGACGAATCCCCTAAGGGGGAGGGGCCATTTTACGAGGAGGAGGGGTATAACAAAGTCTGTCTTTAAAAAGCAGGGGTTAGGGAGTTGTTCGGTCATAAGCTTCAGCGCGAACGACCAACAC-CCCGATCATCAGTTATCCTTAAGGTCTCTTTTGTGTGGTGCGTTCCGGGGGGGGCTGCCGCCAGGTTGGGGGCCGTGATTTTGTTTGTCGTCATAGTGGGCCTCCATGGGGTCCGCGGCAAACATGCCTTGGCGGATGCCTCTCTCAAGATGGCCGACCCCAATCGCTTTCGCGGCAAAGACCATCCGGTCCTGGACCAGCTGACCGACCCTCCGGGGGTCCGGCGCGTGTACCACATCCAGGCGGGCCTACCGGACCCGTTCCAGCCCCCCAGCCTCCCGATCACGGTTTACTACGCCGTGTTGGAGCGCGCCTGCCGCAGCGTGCTCCTAAACGCACCGTCGGAGGCCCCCCAGATTGTCCGCGGGGCCTCCGAAGACGTCCGGAAACAACCCTACAACCTGACCATCGCTTGGTTTCGGATGGGAGGCAACTGTGCTATCCCCATCACGGTCATGGAGTACACCGAATGAGTCTCTGGGGGCCTGTCCCATCCGAACGCAGCCCCGCTGGAACTACTATGACAGCTTCAGCGCCGTCAGCGAGGATAACCTGGGGTTCCTGATGCACGCCCCCGCGTTTGAGACCGCCGGCACGTACCTGCGGCTCGTGAAGATAAACGACTGGACGGAGATTACACAGTTTATCCTGGAGCACCGAGCCAAGGGCTCCTGTAAGTACGCCCTCCCGCTGCGCATCCCCCCGTCAGCCTGCCTGTCCCCCCAGGCCTACCAGCAGGGGGTGACGGTGGACAGCATCGGGATGCTGCCCCGCTTCATCCCCGAGAACCAGCGCACCGTCGCCGTATACAGCTTGAAGATCGCCGGGTGGCACGGGCCCAAGGCCCCATACACGAGCACCCTGCTGCCCCCGGAGCTGTCCGAGACCCCCAACGCCACGCAGCCAGAACTCGCCCCGGAAGACCCCGAGGATTCGGCCCTCTTGGAGGACCCCGTGGGGACGGTGGCGCCGCAAATCCCACCAAACTGGCACATACCGTCGATCCAGGACGCCGCGACGCCTTACCATCCCCCGGCCACCCCGAACAACATGGGCCTGATCGCCGGCGCGGTGGGCGGCAGTCTCCTGGCAGCCCTGGTCATTTGCGGAATTGTGTACTGGATGCGCCGCCGCACTCAAAAAGCCCCAAAGCGCATACGCCTCCCCCACATCCGGGAAGACGACCAGCCGTCCTCGCACCAGCCCTTGTTTTACTAGATACCCCCCCTTAATGGGTGCGGGGGGGTCAGGTCTGCGGGGTTGGGATGGGACCTTAACTCCATATAAAGCGAGTCTGGAAGGGGGGAAAGGCGGACAGTCGATAAGTCGGTAGCGGGGGACGCGCACCTGTTCCGCCTGTCGCACCCACAGCTTTTTTTTTGCGAACCGTCCCGTTCCGGGATGCCGTGCCGCCCGTTGCAGGGCCTGGTGCTCGTGGGCCTCTGGGTCTGTGCCACCAGCCTGGTTGTCCGTGACGGTCAGTCTGGTATCAAACTCATTTGTGGACGCCGGGGCCTTGGGGCCCGACGGCGTAGTGGAGGAAGACCTGCTTATTCTCGGGGAGCTTCGCTTTGTGGGGGACCAGGTCCCCCACACCACCTACTACGATGGGGTCGTAGAGCTGTG-GCACACCCCATGGGACACAAATGCCCACGGGTCGTGCATGTCGTCACGGTGACCGCGTGCCCACGTCGCCCCGCCGTGGCTTTCGCCCTGTGTCGCGCGACCGACAGCACTCACGGCCCCGCATATCCCACCCTGGAGCTGAATCTGGCCAAACAGCCGCTTTTGCGGGTCCGGAGGGCGACGCGTGACTATGCCGGGGTGTACGTGTTACGCGTATGGGTCGGGGACGCACCAAACGCCAGCCTGTTTGTCCTGGGGATGGCCATAGCCGCCGAAGGGACTCTGGCGTACAACGGCTCGGCC-CAGGCTCCTGCGACCCGAAACTGCTTCCGTATTCGGCCCCGCGTCTGGCCCCGGCGAGCGTATACCAACCCGCCCCTAACCCGGCCTCCACCCCCTCGACCACCACCTCCACCCCCTCGACCACCACCTCCACCCCCTCGACCACCATCCCCGCTCCCCAAGCATCGACCACACCCTTCCCCACGGGAGACCCAAAACCCCAACCTCACGGGGTCAACCACGAACCCCCATCGAATGCCACGCGAGCGACCCGCGACTCGCGATACGCGCTAACGGTGACCCAGATAATCCAGATAGCCATCCCCGCGTCCATTATAGCCCTGGTGTTTCTGGGGAGCTGTATTTGCTTTATACACAGATGTCAACGCCGCTACCGACGCTCCCGCCGCCCGATTTACAACCCCCAGATACCCACTGGCATCTCATGCGCGGTGAACGAAGCGGCCATGGCCCGCCTCGGAGCCGAGCTCAAATCGCATCCGAGCACCCCCCCCCAAATCCCGGCGCCGGTCGTCACGCACACCAATGCCCTCCCTGACGGCCATCGCCGAAGAGTCGGAGCCCGCGGGGGCGGCTGGGCTTCCGACGCCCCCCGTGGACCCCACGACATTCACCCCAACGCCTCCCCTGTTGGTATAGGTCCACGGCCACTGGCCGGGGGCACCACATAACCGACCGCAGTCACTGAGTTGGGAATAAACCGGTATTATTTACCTATATACGTGTATGTCCATTTCTTCCCCCCCCCCCCCCCCGGAAACCAAAGAAGGAAACAAAGAATGGATGGGAGGAGTTCAGGAAGCCGGGGAGAGGGCCCGCGGCGCATTTAAGGCGTTGTTGTGTTGACTTTGGCTTCTTCTGGCGGGTTGGTGCGGTGCTGTTTGTTGGGCTCCCATTTTACCCGAAGATCGGCTGCTATCCCCGGGACA-TGGTCGCGGGGCGGTGGTGGGGTTTCTTCTCGGTGTTTGTGTTGTATCGTGTTTGGCGGGAACGCCCAAAACGTCCTGGAGACGGGTGAGTGTCGGCGAGGACGTTTCGTTGCTTCCAGCTCCGGGGCCTACGGGGCGCGGCCCGACCCAGAAACTACTATGGGCCGTGGAACCCCTGGATGGGTGCGGCCCCTTACACCCGTCGTGGGTCTCGCTGATGCCCCCCAAGCAGGTGCCCGAGACGGTCGTGGATGCGGCGTGCATGCGCGCTCCGGTCCCGCTGGCGATGGCGTACGCCCCCCCGGCCCCATCTGCGACCGGGGGTCTACGGACGGACTTCGTGTGGCAGGAGCGCGCGGCCGTGGTTAACCGGAGTCTGGTTATTTGGGGTCCGAGAGACGGACAGCGGCCTGTATACCCTGTCTGTGGGCGACATAAAGGACCCGGCTCGCCAAGTGGCCTCGGTGGTCCTGGTGGTGCAACCGGCCCCAGTTCCGACCCCACCCCCGACCCCAGCCGATTACGACGAGGATGACAATGACGAGGGCGAGGGCGAGGACGAAAGTCTAGCCGGCACTCCCGCCAGCGGGACCCCCCGGCTCCCGCCTCCCCCCGCCCCCCCGAGGTCTTGGCCCAGCGCCCCCGAAGTCTCACACGTGCGTGGGGTGACCGTGCGTAGAGATCCGGAAGCTATCCTGTTTTCCCCCGGGGAGGCGTTTAGCACGAACGTCTCCATCCATGCCATCGCCCACGACGACCAGACCTACACCATGGACGTCGTCTGGTTGAGGTTCGACGTGCCGACCTCGTGTGCCGAGATGCGAATATACGAATCGTGTCTGTATCACCCGCAGCTCCCAGAGTGTCTGTCCCCGGCCGACGCTCCGTGCGCCGCGAGTACGTGGACGTCTCGCCTGGCCGTCCGCAGCTACGCGGGGTGTTCCAGAACAAACCCCCCGCCGCGCTGTTCGGCCGAGGCTCACATGGAGCCCTTCCCGGGGCTGGCGTGGCAGGCGGCCTCCGTCAATCTGGAGTTCCGGGACGCGTCCCCACAACACTCCGGCCTGTATCTGTGCGTGGTGTACGTCAACGACCATATTCACACATGGGGCCACATTACCATCAGCACCGCGGCGCAGTACCGGAACGCGGTGGTGGAACAGCCCCTCCCACAGCGCGGCGCGGATTTGGCCGAGCCCACCCACCCGCACGTCGGGGCCCCTCCCCACGCGCCCCCAACCCACGGCGCCCTGCGGTTAGGGGCGGTGATGGGGGCCGCCCTGCTGCTGTCTGCGCTGGGGTTGTCGGTGTGGGCGTGTATGACCTGTTGGCGCAGGCGTGCCTGGCGGGCGGTTAAAAGCAGGGCCTCGGGTAAGGGGCCCACGTACATTCGCGTGGCCGACAGCGAGCTGTACGCGGACTGGAGCTCGGACAGCGAGGGAGAACGCGACCAGGTCCCGTGGCTGGCCCCCCCGGAGAGACCCGACTCTCCCTCCACCAATGGATCCGGCTTTGAGATCTTATCACCAACGGCTCCGTCTGTATACCCCCGTAGCGATGGGCATCAATCTCGCCGCCAGCTCACAACCTTTGGATCCGGAAGGCCCGATCGCCGTTACTCCCAGGCCTCCGATTCGTCCGTCTTCTGGTAAGGCGCCCCATCCCGAGGCCCCACGTCGGTCGCCGAACTGGGCGACCGCCGGCGAGGTGGACGTCGGAGACGAGCTAATCGCGATTTCCGACGAACGCGGACCCCCCCGACATGACCGCCCGCCCCTCGCCACGTCGACCGCGCCCTCGCCACACCCGCGACCCCCGGGCTACACGGCCGTTGTCTCCCCGATGGCCCTCCAGGCTGTCGACGCCCCCTCCCTGTTTGTCGTCTGGCTGGCCGCTCGGTGGCTCCGGGGGGCTTCCGGCCTGGGGGCCGTCCTGTGTGGGATTGCGTGGTATGTGACGTCAATTGCCCGAGGCGCATAAAGGGCCGGTGGTCCGCCTAGCCGCAGCAAATTAAAAATCGTGAGTCACTGCGACCGCAACTTCCCACCCGGAGCTTTCTTCCGGCCTCGATGACGTCCCGG-CTTCCGATCCCAACTCCTCAGCGCGATCCGACATGTCCGTGCCGCTTTATCCCACGGCCTCGCCAGTTTCGGTCGAAGCCTACTACTCGGAAAGCGAAGACGAGGCGGCCAACGACTTCCTCGTACGCATGGGCCGCCAACAGTCGGTATTAAGGCGTTGACGCAGACGCACCCGCTGCGTCGGCATGGTGATCGCCTGTCTCCTCGTGGCCGTTCTGTCGGGCGGATTTGGGGCGCTCCTGATGTGGCTGCTCCGCTAAAAGACCGCATCGACACGCGCGTCCTTCTTGTCGTCTCTCTTCCCCCCCATCACCCCGCAATTTGCACCCAGCCTTTAACTACATTAAATTGGGTTCGATTGGCAATGTTGTCTCCCGGTTGATTTTTGGGTGGGTGGGGAGTGGGTGGGTGGGGAGTGGGTGGGTGGGGAGTGGGTGGGTGGGGAGTGGCAAGGAAGAAACAAGCCCGACCACCAGACAGAAAATGTAACCATACCCAAACCGACTCTGGGGGCTGTTTGTGGGGTCGGAACCATAGGATGAACAAACCACCCCGTACCTCCCGCACCCTTGGGTGCGGGTGGCTCATAGGCATCTGTCCGGTATGGGTTGTTCCCCACCCACTCGCGTTCGGACGTCTTAGAATCATGGCGGTTTTCTATGCCGACATCGGTTTTCTCCCCCGCAATAAGACACGATGCGATAAAATCTGTTTGTGAAATTTATTAAGGGTACAAATTGCCCTAGCACAGGGGTGGGGTTAGGGCCGGGTCC-CCAACCCAAACGCACCAAACAGATGCAGGCAGTGGGTCGAGTACAGCCCCGCGTACGAACACGTCGATGCGTGTGTCAGACAGCACCAGAAAGCACAGGCCATCAACAGGTCGTGCATGTGTCGGTGGGTTTGGACGCGGGGGGCCATGGTGGTGATAAAGTTAATGGCCGCCGTCCGCCAGGGCCACAGGGGCGACGTCTCTTGGTTGGCCCGGAGCCACTGGGTGTGGACCAGCCGCGCGTGGCGGCCCAACATGGCCCCTGTAGCCGGGGGCGGGGGATCGCGCACGTTTGCAGCGCACATGCGAGACACCTCGACCACGGTTCGGAAGAAGGCCCGGTGGTCCGCGGGCAACATCACCAGGTGCGCAAGCGCCCGGGCGTCCAGAGGGTAGAGCCCTGAGTCATCCGAGGTTGGCTCATCGCCCGGGTCATGCCGCAAGTGCGTGTGGGTTGGGCTTCCGGTGGGCGGGACGCGAACCGCGGTGTGGAGCCCGACGCGGGCCCGAGCGTACGCTCCATCTTGTGGGGAGAAGGGGTCTGGGCTCGCCAGGGGGGCATACTTGCCCGGGCTATACAGACCCGCGAGCCGTACGTGGTTCGCGGGGGGTGCGTGGGGTCCGGGGCTCCCGGGGAGGCCGGGGCTCCCGGGGTTGTCGTGGATCCCTGGGGTCACGCGGTACCCTGGGGTCTCTGGGAGCTCGCGGTACTCTGGGTTCCCTAGGTTCTCGGGGTGGTCGCGGAACCCGGGGCTCCCGGGGAACACGCGGTGTCCTGGGGAATGTTGGCGGTCGGACGGCTTCAGATGGCTTCGAGATCGTAGTGTCCGCACCGACTCGTAGTAGACCCGAATCTCCACATTGCCCCGCCGCTTGATCATTATCACCCCGTTGCGGGGGTCCGGAGATCATGCGCGGGTGTCCTCGATGTGCGTGAACACCTCTGGGGTGCATGCCGGCGGACGGCACGCCTTTTAAGTAAACATCTGGGTCGCCCGGCCCAACTGGGGCCGGGGGTTGGGTCTGGCTCATCTCGAGAGCCACGGGGGGAACCACCCTCCGCCCAGAGACTCGGGCGATGGTCGTACCCGGGACTCAACGGGTTACCGGATGGGACTGTCGGTCACGGTCCCGCCGGTTCTTCGATGTGCCACACCCAAGGATGCGTTGGGGGCGATTTCGGGCAGCAGCCCGGGAGAGCGCAGCAGGGGACGCTCCGGGTCGTGCACGGCGGTTCTGGCCGCCTCCCGGTCCTCACGCCCCCTTTTATTGATCTCATCGCGTACGTCGGCGTACGTCCTGGGTCCAACCCGCATGTTGTCCAGGAAGGTGTCCGCCATTTCCAGGGCCCACGACATGCTCCCCGCCGACGCGAAGGAAGCGGTCCACGCAACGGTCGCCGCCGGTCGCCTCGACGAGGGCGTTCCTCCTGCGGGAAGGCACGAACGCGGGTGAGCCCCCTCCTCCGCCCCCGCGTCCCCACCCTCCTCCGCCCTCCTCCGCCCTCCTCCGCCCACCCAAGGTG-CTTACCGTGCAAAAAAGGCGGACCGGTGGGTTTCTGTCGTCGGAGGCCCCCGGGGTGCGTCCCCTGTGTTTCGTGGGTGGGGTTGGCGGGTCTTTCCCCCCCGCGTCCGCGTGTCCCTTTCCGATGCGATCCCGATCCCGAGCCGGGGCGTCGCGATGCCGACGCCGTCCGCTCCGACGGCCCTCTGCGACTCCCGCTCCCGGTCCGCGTGCTCCGCAGCCGCTCCCGTCGTTCGTGGCCGGCGCCGTCTGCGGGCGTCGGTCGCGCCGGGCCTTTATGTGCGCCGGAGAGACCCGCCCCCCGCCGCCCGGGCCCGCCCCCGGGGCCGGCGCGGAGTCGGGCACGGCGCCAGTGCTCGCACTTCGCCCTAATAATATATATATATTGGGACGAAGTGCGAACGCTTCGCGTTCTCACTTCTTTTACCCGGCGGCCCCGCCCCCTTGGGGCGGTCCCGCCCGCTGGCCAATGGGGGGGCGGCAAGGCGGGCGGCCCTTGGGCCGCCCGCCGTCCCGTTGGTCCCGGCGTCCGGCGGGCGGGACCGGGGGCCCGGGGACGGCCAACGGGCGCGCGGGGCTCGTATCTCATTACCGCCGAACCGGGAAGTCGGGGCCCGGGCCCCGCCCCCTGCCCGTTCCTCGTTAGCATGCGGAACGGAAGCGGAAACCGCCGGATCGGGCGGTAATGAGATGCCATGCGGGGCGGGGCGCGGGCCCACCCGCCCTCGCGCCCCGCCCATGGCAGATGGCGCGGATGGGCGGGGCCGGGGGTTCGACCAACGGGCCGCGGCCACGGGCCCCCGGCGTGCCGGCGTCGGGGCGGGGTCGTGCATAATGGAATTCCGTTCGGGGCGGGCCCGCCTGGGGGGCGGGGGGCCGGCGGCCTCCGCTGCTCCTCCTTCCCGCCGGCCCCTGGGACTATATGAGCCCGAGGACGCCCCGATCGTCCACACGGAGCGCGGCTGCCGACACGGATCCACGACCCGACGCGGGACCGCCAGAGACAGACCGTCAGACGCTCGCCGCGCCGGGACGCCGATACGCGGACGAAGCGCGGGAGGGGGATCGGCCGTCCCTGTCCTTTTTCCCACCCAAACATCGACCGGTCCGCGCTAGTTCCGCGTCGATGGCGGGGGTCGTCGGGGTCCGTGGGTCTCGCCCCCTCCCCATCGAGAGTCCGTAGGTGACCTACCGTGCACGTCCGCCGTCGCAGCCGTATCCCCGGAGGATCGCCCCGCATCGGCGATGGCGTCGGAGAACAAGCAGCGCCCCGGCTCCCCGGGCCCCACCGACGGGCCGCCGCCCACCCCGAGCCCAGACCGCGACGAGCGGGGGGCCCTCGGGTGGGGCGCGGAGACGGAGGAGGGCGGGGACGACCCCGACCACGACCCCGACCACCCCCACGACCTCGACGACGCCCGGCGGGACGGGAGGGCCCCCGCGGCGGGCACCGACGCCGGCGAGGACGCCGGGGACGCCGTCTCGCCGCGACAGCTGGCCCTGCTGGCCTCCATGGTAGAGGAGGCCGTCCGGACGATCCCGACGCCCGACCCCGCGGCCTCGCCGCCCCGGACCCCCGCCTTTCGAGCCGACGACGATGACGGGGACGAGTACGACGACGCAGCCGACGCCGCCGGCGACCGGGCCCCGGCCCGGGGCCGCGAACGGGAGGCCCCGCTACGCGGCGCGTATCCGGACCCCACGGACCGCCTGTCGCCGCGCCCGCCGGCCCAGCCGCCGCGGAGACGTCGTCACGGCCGGCGGCGGCCATCGGCGTCATCGACCTCGTCGGACTCCGGGTCCTCGTCCTCGTCGTCCGCATCCTCTTCGTCCTCGTCGTCCGACGAGGACGAGGACGACGACGGCAACGACGCGGCCGACCGCGCACGCGAGGCGCGGGCCGTCGGGCGGGGTCCGTCGAGCGCGGCGCCGGAAGCCCCCGGGCGGACGCCGCCCCCGCCCGGGCCACCCCCCCTCTCCGAGGCCGCGCCCAAGCCCCGGGCGGCGGCGAGGACCCCCGCGGCCTCCGCGGGCCGCATCGAGCGCCGCCGGGCCCGCGCGGCGGTGGCCGGCCGCGACGCCACGGGCCGCTTCACGGCCGGGCAGCCCCGGCGGGTCGAGCTGGACGCCGACGCGGCCTCCGGCGCCTTCTACGCGCGCTATCGCGACGGGTACGTCAGCGGCCGTGGCCCGGCGCCGGGCCCCCGCCCCCGGGGCGGGTGCTGTACGGCGGCCTGGGCGACAGCCGCCCGGGCCTCTGCGCCCGAGGCGGAGGAGGCGCGACGCCGGTTCGAGGCCTCGGGCGCCCCGGCGGCCGTGTGGGCGCCCGAGCTGGGCGACGCCGCGCAGCAGTACGCCCTGATCACGCGGCTGCTGTACACCCCGGACGCGGAGGCCATGGGGTGGCTCCAGAACCCGCGCGTGGTCCCCGGGGACGTGGCGCTGGACCAGGCCTGCTTCCGGATCTCGGGCGCCGCGCGCAACAGCAGCTCCTTCATCACCGGCAGCGTGGCGCGGGCCGTGCCCCACCTGGGCTACGCCATGGCGGCCGGCCGCTTCGGCTGGGGCCTGGCGCACGCGGCGGCCGCCGTGGCCATGAGCCGCCGATACGACCGCGCGCAGAAGGGCTTCCTGCTGACCAGCCTGCGCCGCGCCTACGCGCCCCTGTTGGCGCGCGAGAACGCGGCGCTGACGGGGGCCGCGGGGAGCCCCGGCGCCGGCGCAGATGACGAGGGGGTCGCCGCCGTCGCCGCCGCCGCACCGGGCGAGCGCGCGGTGCCCGCCGGGTACGGCGCCGCGGGGATCCTCGCCGCCCTGGGGCGGCTGTCCGCCGCGCCCGCCTCTCCCGCGGGGGGCGACGACCCCGACGCCGCCCGCCACGCCGACGCCGACGACGACGCCGGGCGCCGCGCCCAGGCCGGCCGCGTGGCCGTCGAGTGCCTGGCCGCCTGCCGCGGGATCCTGGAGGCGCTGGCCGAGGGCTTCGACGGCGACCTGGCGGCCGTCCCGGGGCTGGCCGGGGCCCGGCCCGCCAGCCCCCCGCGGCCGGAGGGACCCGCGGGCCCCGCTTCCCCGCCGCCGCCGCACGCCGACGCGCCCCGCCTGCGCGCGTGGCTGCGCGAGCTGCGGTTCGTGCGCGACGCGCTGGTGCTCATGCGCCTGCGCGGGGACCTGCGCGTGGCCGGCGGCAGCGAGGCCGCCGTGGCCGCCGTGCGCGCCGTGAGCCTGGTCGCCGGGGCCCTGGGCCCCGCGCTGCCGCGGGACCCGCGCCTGCCGAGCTCCGCGGCCGCCGCCGCCGCGGACCTGCTGTTTGAGAACCAGAGCCTGCGCCCCCTGCTGGCGGCGGCGGCCAGCGCACCGGACGCCGCCGACGCGCTGGCGGCCGCCGCCGCCTCCGCCGCGCCGCGGGAGGGGCGCAAGCGCAAGAGTCCCGGCCCGGCCCGGCCGCCCGGAGGCGGCGGCCCGCGACCCCCGAAGACGAAGAAGAGCGGCGCGGACGCCCGCGCCCCCCTCCCCGCGCCCCCCTCCACGCCCCCGGGGCCCGAGCCCGCCCCCGCCCAGCCCGCGGCGGCCCGGGCCGCCGCGGCGCAGGCCCGCCCGCGCCCCGTGGCGCTGTCGCGCCGGCCCGCCGAGGGCCCCGACCCCCTGGGCGGCTGGCGGCGGCAGCCCCCGGGGCCCAGCCACACGGCGGCGCCCGCGGCCGCCGCCCTGGAGGCCTACTGCTCCCCGCGCGCCGTGGCCGAGCTCACGGACCACCCGCTGTTCCCCGTCCCCTGGCGACCGGCCCTCATGTTTGACCCGCGGGCCCTGGCCTCGATCGCCGCGCGGTGCGCCGGGCCCGCCCCCGCCGCCCAGGCCGCGTGCGGCGGCGGCGACGACGACGACGATAACCCCCACCCCCACGGGGCGGCCGGGGGCCGCCTCTTTGGCCCCCTGCGCGCCTCGGGCCCGCTGCGCCGCATGGCGGCCTGGATGCGCCAGATCCCCGACCCCGAGGACGTGCGCGTGGTGGTGCTGTACTCGCCGCTGCCGGGCGAGGACCTGGCCGGCGGCGGGGCCTCGGGGGGGCCGCCGGAGTGGTCCGCCGAGCGCGGCGGGCTGTCCTGCCTGCTGGCGGCCCTGGCCAACCGGCTGTGCGGGCCGGACACGGCCGCCTGGGCGGGCAACTGGACCGGCGCCCCCGACGTGTCGGCGCTGGGCGCGCAGGGCGTGCTGCTGCTGTCCACGCGGGACCTGGCCTTCGCCGGGGCCGTGGAGTTTCTGGGGCTGCTCGCCAGCGCCGGCGACCGGCGGCTCATCGTGGTCAACACCGTGCGCGCCTGCGACTGGCCCGCCGACGGGCCCGCGGTGTCGCGGCAGCACGCCTACCTGGCGTGCGACCTGCTGCCCGCCGTGCAGTGCGCCGTGCGCTGGCCGGCGGCGCGGGACCTGCGCCGCACGGTGCTGGCCTCGGGCCGCGTGTTCGGCCCGGGGGTCTTCGCGCGCGTGGAGGCCGCGCACGCGCGCCTGTACCCCGACGCGCCGCCGCTGCGCCTGTGCCGCGGCGGCAACGTGCGCTACCGCGTGCGCACGCGCTTCGGCCCGGACACGCCGGTGCCCATGTCCCCGCGCGAGTACCGCCGGGCCGTGCTGCCGGCGCTGGACGGCCGGGCGGCGGCCTCGGGGACCACCGACGCCATGGCGCCCGGCGCGCCGGACTTCTGCGAGGAGGAGGCCCACTCGCACCGCGCCTGCGCGCGCTGGGGCCTGGGCGCGCCGCTGCGGCCCGTGTACGTGGCGCTGGGGCGCGAGGCGGTGCGCGCCGGCCCGGCCCGGTGGCGCGGGCCGCGGAGGGACTTTTGCGCCCGCGCCCTGCTGGAGCCCGACGACGACGCCCCCCCGCTGGTGCTGCGCGGCGACGACGACGACGGCCCGGGGGCCCTGCCGCCGGCGCCGCCCGGGATTCGCTGGGCCTCGGCCACGGGCCGCAGCGGCACCGTGCTGGCGGCGGCGGGGGCCGTGGAGGTGCTGGGGGCGGAGGCGGGCTTGGCCACGCCCCCGCGGCGGGAAGTTGTGGACTGGGAAGGCGCCTGGGACGAAGACGACGGCGGCGCGTTCGAGGGGGACGGGGTGCTGCGGGCCGGGACGGGGCGGGGCGCTTGTGAAACCCGAAGACGCAATAAACGACAACGACCTGATTCAGTTTTGCAGTAGCGTTGTTTATTCGAGGGGCGGGAGGGGGCGAGGGGCGGGAGGGGGCGAGGGGCGGGAGGGGGCGAGGGGCGGGAGGGGGCGAGGGGCGGGAGGGGGCGAGGGGCGGGAGGGGGCGAGGGGCGGGAGGGGGCGAGGGGCGGGAGGGGGCGAGGGGCGGTGGTGGTGCGCGGGCGCCCCCGGAGGGTTTGGATCTCTGACCTGAGATTGGCGGCACTGAGGTAGAGATGCCCGAACCCCCCCGAGGGAGCGCGGGACGCGGCTGGGGCTGGGGAGGGCTGGGCTGGGAGGGCTGGGGCTGGGGAGGAGGGCTGGGGCTGGGGAGCTGGGGCTGGGGAGGGGCTGGGGAGGGCTGGGGCTGGGGCGGTGGTGTGTGACAGGAGGGTGCGCGGTGACGTGTGGATGAGGAACAGGAGTTGTTGCGCGGTGAGTTGTCGCTGTGAGTTGTGTTGTTGGGCAGGTGTGGTGGATGACGTGACGTGTGACGTGTGGATCGCCGGTGCGCCGTGCTGTTGGTGTTCTGTTGGTGTTGTACACCTGTGGCAGCCCGGGCCCCCCGCGGGCGGGGCGGCGCGCAAAAAAAGCGGGCGGCGGTCCGGGCGGCGTGCGCGCGCGCGGCGGGCGTGGGGGGCGGGGCCGCGGGAGCGGGGGAGGAGCCCCACCCACAGACGGAAGGGGGCCCCACCCACAGACGGGGAGCAGCGGGGGAGGAGCCCCACCCACAGACGGGGAGGAGCGGGGGAGGAGCCCCACCCACAGACGGGGAGCAGCGGGGGAGGAGCCCCACCCACAGACGGGGAGGAGCGGGGGAGGAGCCCCACCCACAGACGGGGCGGGGGAGGAGCGGGGGAGGAGCGGGGGAGGA-GCGGGGGAGGAGCGGGGGAGGAGCGGGGGAGGAGCGGCCAGACCCCAAAAACGG
[truncated: 1,355,637 more chars]
