# Supplementary material for: Reconstructing Prehistoric Viral Genomes from Neanderthal Sequencing Data
Source: Viruses. 2024 May 27;16(6):856. doi: 10.3390/v16060856 (PMC11209150; doi:10.3390/v16060856)
Supplement: Supplementary file 1 [file viruses-16-00856-s001.zip › Supplementary Data S9 - Alignment papillomavirus HPV12-N1 and 10 closest relatives.nex]

#NEXUS
begin taxa;
	dimensions ntax=11;
	taxlabels
	lcl_Query_220821[&Created=Thu Oct 26 11:36:39 BRT 2023]
	'emb_X74466.1_'[&Description=" [organism=human papillomavirus 12] [gcode=1] [clone=insert in HindIII site of pBR322] Human papillomavirus type 12 genomic DNA",Created=Thu Oct 26 11:36:39 BRT 2023]
	'gb_MK620843.1_'[&Description=" [organism=human papillomavirus 12] [strain=S49-CNI/CO/2018] [nat_host=Homo sapiens] [gcode=1] [country=Colombia] [isolation_source=nasal swab] [collection_date=2018]",Created=Thu Oct 26 11:36:39 BRT 2023]
	'gb_MH777286.2_'[&Description=" [completeness=complete] [organism=Human papillomavirus] [isolate=HPV-mSK_144] [nat_host=Homo sapiens] [metagenome_source=human skin metagenome] [gcode=1] [genotype=Beta] [country=USA] [isolation_source=skin swab] [collection_date=Jan-2015]",Created=Thu Oct 26 11:36:39 BRT 2023]
	'gb_U85660.1_HPU85660'[&Description=" [completeness=complete] [topology=circular] [organism=Human papillomavirus RTRX7] [strain=RTRX7] [gcode=1] Human papillomavirus RTRX7, complete genome",Created=Thu Oct 26 11:36:39 BRT 2023]
	'emb_FM955841.1_'[&Description=" [topology=circular] [organism=Human papillomavirus 105] [isolate=DL294] [gcode=1] [isolation_source=normal skin] Human papillomavirus type 105, complete genome",Created=Thu Oct 26 11:36:39 BRT 2023]
	'gb_MH777358.2_'[&Description=" [completeness=complete] [organism=Human papillomavirus] [isolate=HPV-mSK_219] [nat_host=Homo sapiens] [metagenome_source=human skin metagenome] [gcode=1] [genotype=Beta] [country=USA] [isolation_source=skin swab] [collection_date=Oct-2015]",Created=Thu Oct 26 11:36:39 BRT 2023]
	'gb_M12737.1_PPH8CG'[&Description=" [topology=circular] [organism=Human papillomavirus type 8] [gcode=1] Human papillomavirus type 8, complete genome.",Created=Thu Oct 26 11:36:39 BRT 2023]
	'emb_FM955838.1_'[&Description=" [topology=circular] [organism=Human papillomavirus 99] [isolate=GA3-1] [gcode=1] [isolation_source=normal skin] Human papillomavirus type 99, complete genome",Created=Thu Oct 26 11:36:39 BRT 2023]
	'dbj_D90252.1_PPH5BCG'[&Description=" [topology=circular] [organism=Human papillomavirus type 5b] [gcode=1] Human papillomavirus type 5b complete genome.",Created=Thu Oct 26 11:36:39 BRT 2023]
	'gb_JN211194.1_'[&Description=" [completeness=complete] [topology=circular] [organism=Human papillomavirus 5] [isolate=S401] [acronym=HPV5] [nat_host=Homo sapiens] [gcode=1] [country=Japan] [collection_date=2009] Human papillomavirus type 5 isolate S401, complete genome.",Created=Thu Oct 26 11:36:39 BRT 2023]
;
end;

begin characters;
	dimensions nchar=7538;
	format datatype=dna missing=? gap=-;
	matrix
	lcl_Query_220821 HPV12-N1	TGTACCAGGTGCGKTCCGATTTCCCAATAGCACATTATACTAGATTGTTGTTGCCAACTACCATCATCAGTTTCAAGTTTTTGCCTGTNTCGCACAGCAGGCCGATCAGCAGACAGTGRCAGACAKGACGCCTGAGCTGCCCACAACTATTGRGTTAKCYGACCTTTKAGATATACCTTTACTTGACTGTTTGGTWCCTTGCAATTTTTGCGGAAAGTTCTTAGATTTTCTGGAAGTGTGTGATTTTGACAAAAAGCAGCTAACACTAATTTGGAAAGGTCATTTTGTTACTGCTTGCTGTCGAAGTTGTTGCGCAGCWACTGCAWTATATGAATTTAATGAATTTTATCAAAARACAGTGCTAGGTAGAGATAGAGAKMTTGCTACTGGAAAATCTATATTTGACTTAAAGATAAGDTGTCAGACGTGCTTGTCATTTTTAGATACAATTGAAAAGTTCATCTGCTGTGGTCGGGGCCTTCCGTTCCACAACKTTAGAGACAGGTKCGCGGGAATTTGCAGACACTGCAAGCATTTGTATCTGAATAMTGATCGGTAAAGAGGTCACCGTGCATGMKTTTACCTTGGAGCTYNGTGAGCTGCAGCCTGARGTGTTACCAGTTGACCTGMCTTGTGAAGAGGAAGTACSRWACGAGCAGGAAACGGAGGAGGAGTCAGATATCGACCGGACTGTATTCAAAAYCATTGCACCGTGTGGCTGCAGCTCCTGTGAAATCAANCTGCGTATTTTTGTCAACGCAACTGATACTGGCATTNGGNNNCTNCRGGACCTGCTGATCAGTGACCTGCAGCWGCTGTGCCCAGRGTGCCGTGGTAACTGCAAAGATGGCGGATTCTAAAGYCADTACCTCTAAAGAAGGGTKAAGTGATTGGTGTATTTTGGAAGCAGAAMRNAGTGATTNAGAGAATGATTTTGARCADTTATTTGAGCAAGATACAGAYTCCGATGTATCGGACTTGCTAGATAATGGTGAACTTGAACTGGGGAATTCTCTGCCAGTATTTCATCAACAAGAGTGTGAGCAAAGCGAGGAGCAATTACAAATTCTAAAACGAAAVAATCTTAGCCYWRAAGCTGTCGCGCAGCKTRRNCYSCGTCTCGAGTCGAWATCGTTGTCACMWCAGCAGAAATCGAAACGAAGGCTCTTTGCAGAGCAGGACAGCGGAMKCGAGCTATCTCTAAACAATGAAGCTGAAGATGTTTCTCCTGAGGTGGAGGTACCGGCWCNNGVCTCTCGGCCGGTAGATGAGGGAGGATCAGGGGCCATAGATAKTGATTATCTGTCATTGCTGCGTAGTAGCAATATTAAAGCCACGTTAATGGCAAAATTCAAAGAGTCATTTGGGGTAGGCTTTAATGAATTGACTCGCCAGTTTAAAAGTTACAAAACCTGTTGTAAVGATTGGGTTTTAGCTGTTTATGCAGTTCATGATGATCTATTTGAAAGCTCAAAGCAGCTGTTGCAACAGCATTGTGWCYNTAKCTGGGTCCGTGGGATAGGAACTATGACACTTTACCTMTTGTGTTTCAAAGCGGGAAAAAATCGCGGTACTGTGCATAAGTTAATGACATCAATGCWAAATGTGCAAGAACAGCAGATTTTGTCTGAGCCTCWTAAGTTAAGAAATACASCTGCTGCATTGTTCTGGCACAAAGVTGGKNTTSGGTCAGGCGCATTTACCCATGGCACATATCCTGATTGGATTGCACATCAAACAATTTTGGGCCATCAAAATGCTGAAGCAAGCACATTTGATTTTTCAGCCAYSGTYCARYGGGCCTTCGATAATAATTACTTAGAAGAACCAGATAYMGCTTATCAATATGCCAAGCTTGCACCAGAAGATAGGAATGCAGTAGGAAGGNNAGCACATAATCAACAAGCTAAATTTGTAAGAGAGTGTGCAGCAATGGTAHDDTTTTWTAAAAAAGGACAAATGAAAGAAATGAKTATGTCAGAGTGGATACACACAAAAATTAATGAAGTAGAAGGTGAAGGGCATTGGTCAGATATAGTAAAATTTTTAAGATATCAAGATGTAAACTTTATTACCTTTTTGGCAGCATTTAAAAACTTTTTGCATGCTGTACCAAAACACAATTGTATTCTTATANNNNNNNTTCCKAACTCTCGCGAGTCATCATTTGCAATGTCACTGATAAAAGTTTTAAAAGKNWRAGTGTTGTCATTTGTGAATTCCAAAAGTCAATTTTGGTTTHAACCTCTTGGAGAAAGTAAAATTGCATTGTTGGATGATGTTACAGACCCTTGCTGGGTATATATAGACACATATTTAAGAAATGGCTTAGACGGCCATTTTGTTTCTTTAGATTGTAAATNNNNNGCGCCCGTACAAAKYAAGTTTCCTCCATTGTTACTGGCCAATAAKGTTDATGTTCATGGAGAAACAAATTATAGATATTTACATAGTAGGATAAAGGGATTTGAATTTCCACATCCCTTTCCTATGAAACCAGACAATATACCTCAGTTTCAGTTAACTGACCAAAGCTGGAAATCTTTCGGAGAAAGGCTTTGGACACAATTAGACCTGAGTRACCAAGAAGAGGAKGGCCAACATGGAGAAWCTCAGCGAGCGTTTCAATGTTCTGCAAGATCAGAAAATGAACATATATGAAGCTGCAGAACATACAMCCGGGACACAGATTGCCCATTGGACCCAYTTGCGAAGAGAAGCTGTTTTGCTTTATTATRVTAGGCAWAAGGGTATTACAAGGCTTGGATACCAACCGGTGCCTACATTGGCAGTTTCTGAAGCAAAAGCAAAAGAGGATATAGGGATAATGCTGCAATTGCAATCTCTACAGATKTCTGAGTATGCTTCTGAGAACTGGACATTAGTGGACACAAGTGCAGAAANNTATAATMRCGTTCCAGAACATCACTTTAAAAAGGGTCCAGTGCCTGTGGAGGTCATTTATGAHMAGGAGCCAGAAAATGCAAATGTGTATACAATGTGGAAGTATGTGTATTRTVTGGACCCAGAGGATGTATGGCATAAAACCACAAGTGGWGTAAATCAGACGGRMATTTMCTATTTACATGGAGACTTTAAACACTATTATGTWCTTTTTGCTGATGGTGCACGAMYGNATAGTAAAACTGGACAATGGKATGTTAAGGTTAATAARGAAACTGTGTTTGCTCCTGTCACCAGCTCCACACCACCCGGGTCACCAGGACAAAGAGACCCAGACGCCACCAGCAWGACCMCCGCCACCTCCTCCGACTCCACGACCAGATCSAGWGACAAACASTYACAACAAGCCGACCCCAGGAGGAAAGGAYMCGGACGACGACCATCTAGCAGAACAAGGCGACAGGAAACGCAGCAAAGGCGATCAAGGTCGCGATACCGCTCCCAGTCTAWGTCCCGGTCGCGCTCCCAGTCCCAAACCCSGGCCCTTGGCGCCACCTCCGTRTCCAGGTCCTCCAGGTCCCCGTCGGTHMCACAGATTAGGAASCGGMGGTCGCGATCGCAATCCAGAGGAAGGGGGGGTCGAGGGTCMTCCACCGACACCACCAACAAGCGGCGGAGATCGGAATCATCCTCCTCCAACACCAGAAAACGSWGMCAACGGGGAGAAAGAGGACGGGGAGAAAGGGGCGGTAGGGGGAAGCGACGAGACCGATCATCCTCCACCTCCCCCACCCCAAAACGATCCCGAGCAGGGTCGCGANCTNGTACGCAACGTGGCGTGWCTCCTGAGCAAGTGGGMCGATCTCTTCAATCTGTTAGTTCAAAACATAGAKTCCGACTTGGGAGATTATTGGAAGAAGCTCTCGACCCCCCAGTGATCATTTGCAAAGGGSNGGCAARSMCGCTAMCATGCTTTCGCAACTCRGCTASACACAAATATACAGARCTGKYTAAGGCTTTTASCACAACATGGTCATGGSTGGCTGGAGATAGSAMGGAGCGTCTAGGCAGGCCCAGAATGCTCATTAGCTTTACTTCAACTAATCAGAGAAAGGATTTTGATGAGACTGTGAAATATCRGAAGGGAGTTGAAACTGCATAYGGCAACTTAGACAGCTAACATAACTAACTTTGCTTTGCTAVTAACCACACTAACAATTTTTTTACATTTATTTTTACKTTTTTATTATTGCTATGGCSCGTGCTAAGCGGGTCAAGCGAGACTCTGTTACTCATATATATCAAACCTGCAAACAGGCAGGCACTTGCCCCCCTGATGTTCTCAATAAAGTGGAGCAAACAACAGTTGCTGACAATATTTTGAAATATGGTAGTGGTGGTGTCTTTTTTGGAGGACTCGGCCGTGGTACCGGTCGCGGTACTGGAGGTGTCACTGGATACAGACCTCTACCTGAAGGGCCCGGTATCCGTGTTGGTSGGACTCCCACGGTTGYAAGTAYTTCACTTGTTCCTGAATCTGTGGGTCCAGCAGATAGRAWACCAATNNAGACACCTTCGATCCTGTGGATCCCACTGCTTCCTCGGTACTTCCATTAACTGAATCTTCAGCAACTGATCTACTTCCAGGAGAAGKTGAGACAATAGCTGAGATTAATCCTGTTTCAGAGGGCBCTWCGMTTGATTCACCTGTTGTGRCAACAAGCAGAGGCTCCAGTGCAATATTGGAAGTTGCACSAGACTGTATACCTCCAACACGTAGCGGASKSRCACGCACACAGTACCATAATCCTGCTTTTCAAATTATAACAGAGTCCACACCTGCTCAAGGTGATYCATCTTTGGCAGACCACATCCTGGWCRCATCTGGCTCAGGCAGTCAAACTATAGGTAGNNNNNANACATTATTGAATTRCAGGAAATACCCAGTAGATAGGAATTTGAAATAGAACAGCCAACCCCCCCCCGGCAAAGCAGCVCTCCACTTCAGAGGACACAAACCACTGGCCGACGTAGAGGAGTGTCHCTAACAAATAGAAGGCWAGTACACCAAGTGCAAGTTGATAATCCTTTATTTATAGATAATCCTTCTAAGTTAGYGTGCTTTTCATTTGATAACCCTGTATTTGAGGAGGATATAAYAAATATTTTTGAACAGGAMTTAGAAACATTTGAGGAGCCACCTGATGGGGATTTCCTTGATATTAAAAAGCTAAGTCGAASNAATACTCTMCAACACCTGCTGGATATGTTMRGGTCAGTAGGNTANGNANNCGNNGTMCAATTCGCACACGTTCAGGAKCTCAAATAGGAASNCAGGTTCATTTTTATAGAGACWTMAGTTCTATTGATTCAGAAGACGCTRYTGAGCTACAATTATTAGGCCAACATTCAGGTGATGCAACTVNGCTGCAAGGCACTGTTGAAAGTACATTTGTAGATAYKGACATAGCGGAAGATCGGAAGTCTGAAAGTATTGAGGCTCATTCTGATGACCAGCGACTTGATGAAGCTGTGGAGGATTTTAGCGGGTCACAAAWAKTTATTGGAAACAGACGCAGCACAACATCATVCTCTGTGCCCCGTTTTGAAACTACAAGGAGCAGTTCTTATTATGTGCAAGATAGRAAAGGTTATTATGTGGCTTATCCTGARAATAGAAATACTGCAGAAATCATTTATCCAACACCAGATAGGAATGTGGTRGTTATACATACACATRATAATAKTRRTGACTTTTATTTACATCCTAGCCTGCGGAGGCGCAMGSGTAAAAGAAAATATTTGTGATTTACTTGCAGATGGMTGTGTGGCAAGCGGCCCATGGTAMYTTCTATCTACCACCATCAACACCAGTGGCCAGGGTGCAAAGCACGGATGAATACATTCAAAGGACTAACATCTACTATCACGCCAATACTGACHGACTACTCACTGTAGGACATCCATATTTCAATGTTTATGATAACACTGGTAAAAAATTGGAGNTTNNNNGTCAGGAAATCAACANNGAGTANTTCGYCTCAAATTGCCAGATCCAAACAGATTGGCTTTAGCTGACATGTCTGTATATATTCCTGATAGGGAAAGGATGGTCTGGGCCTGCAGAGGATTGGAAATAAGTAGSGGCAGCCACGCGTTGGAAGTACTCGASMTCCCTATTTTAACAAAATTAAAGAHASGGAAAACTCAAATAAATATGCCACAGGCAGTAAGGATGATAGACAGAACACATCATTTGATCCTAAACAAATCCAAATGTTTATAGTGGSCTGTACACCTTGTGTGGGAGAACACTGGGAGAAAGCCTTACCCTGCGGGGATGCACCAGCTGAAAATGGTGTTTGCCGNCNNNCANAGTTNWAGAACACTTTCATTGAAGATGGAGACATGGCAGATATTGGTTTTGGCAACATGAATTTTAAAACATTGCAMCAAATCCGATCTGATGTCAGCCTTGACATAGTGAATGAAACTTGCAAATATCCAGATTTTTTGAAAATGCAAAACGADGTATATGGAGATGCTTGCTTTTTTTATGCTCGTAGAGAGCAGTGTTATGCCAGACATTTCTTTGTGAGAGGAGGTAAAACAGGTGATGACATTCCTGACGCACAAGTTGATGATGGCAATATGAAAAATCAGTATYACATTCCTGGAGCTCAGGATCAATCTCAAAAGGATATAGGTAAKTCGATGTATTTCCCAACTGTMAKTGGCTCATTAGTTTCTAGTGATGCTCAGTTGTTTAATASKYCCTTCTGGCTTCAAAGAGCCCASGGTCATAATAATGGCATCCTGTGGGCTAATCAGATGTTTGTCACAGTTGTAGACAATACACGAAACACCAATTTCAGTAYTTCTATTTACAGTGATAATCAAAATGTACACRMYATTCCAAATTATGATTCTCAAAAATTTAGAGAATATTTAAKACATGTAGAGGAAGATGAAATTTCTCTTATTTTACAATTATGTAAAGTTCCTTTAAAGGCAGAAGTGTTAGCACAGATAAATGCAATGAACTGTTCTTTGCTGGAGGACTGGCRRTTAGSCTTCGTGCCAACTCCTGACAATCCTATTCATGACACATACAGATAGGWCGAATCTCTGGCTRCTAGGTGCCCTGATAAAAATCCTCCAAAAGAAAAGCCGGACCCTTATGATGGCTTWAGTTTTTGGACTGTAGATATGACTGAGAGACTTTCTTTAGACCTGGATCAGTATTCCTTAGGGCGCACGCGCTTATTCCAGGCTGGCCTCCAACAMTCGACCGTTAACGGGTCAACAAAATCATCAAGCTATAGAAGTTCCATAAKGGGGACCAAAAGAAAACGCAAAAACTAAATGTACCGAATTWSKTACAATTACCTCAACTTTTGCACAGTATTCAAGGAATGTTTGTTTACTCTGACKAAGTCTAACTCTMCAAAGGAAACAGACCGCGCCCGGTACDKCAAGGTGAGTTGGTSCNNAMWGAGTCTCACTTTGTTGCCAGAACCGGCCGTGTTCGTCCTAACATGCTCGGATTAGGTCGACCGCCAAAGGMCATGTGGTTTGCCAAATAGCTTACAGCAGCTCAGTTCTGGCACATTTGTGGACCGATAACGGTAAGT
	'emb_X74466.1_'	TGTACCAGGTGCGGTACGATTTCCCAATAGCACATTATACTAGATTGTTGTTGCCAACTACCATCATCAGTTTCAAGTTTTTGCCTGTATCGCACAGCAGGCCGATCAGCAGACAGTGACAGACAGTACGCCTGAGCTGCCCACAACTATTGAGTTAGCTGACCTTTTAGATATACCTTTAGTTGACTGTTTGGTACCTTGCAATTTTTGCGGAAAGTTCTTAGATTTTCTGGAAGTGTGTGATTTTGACAAAAAGCAGCTAACACTAATTTGGAAAGGTCATTTTGTTACTGCTTGCTGTCGAAGTTGTTGCGCAGCTACTGCAATATATGAATTTAATGAATTTTATCAACAAACAGTGCTAGGTAGAGATATAGAGCTTGCTACTGGAAAATCTATATTTGACTTAAAGATAAGGTGTCAGACGTGCTTGTCATTTTTAGATACAATTGAAAAGTTAGACAGCTGTGGTCGGGGCCTTCCGTTCCACAAGGTTAGAGACAGGTGGAAGGGAATTTGCAGACAGTGCAAGCATTTGTATCTGAATAATGATCGGTAAAGAGGTCACCGTGCAAGATTTTACCTTGGAGCTTAGTGAGCTGCAGCCTGAAGTGTTACCAGTTGACCTGCTTTGTGAAGAGGAATTACCAAACGAGCAGGAAACGGAGGAGGAGTCAGATATCGACAGGACTGTATTCAAAATCATTGCACCGTGTGGCTGCAGCTCCTGTGAGGTCAACCTTCGTATTTTTGTCAACGCAACTGATACTGGCATTAGGACCCTACAGGACCTGCTGATCAGTGACCTGCAGCTGCTGTGCCCAGAGTGCCGTGGTAACTGCAAACATGGCGGATTCTAAAGGTAGTACCTCTAAAGAAGGGTTAAGTGATTGGTGTATTTTGGAAGCAGAATGTAGTGATTTAGAGAATGATTTTGAACAGTTATTTGAGCAAGATACAGACTCCGATGTATCGGACTTGCTAGATAATGGTGAACTTGAACAGGGGAATTCTCTGGAACTATTTCATCAACAAGAGTGTGAGCAAAGCGAGGAGCAATTACAAATTCTAAAACGAAAGTATCTTAGTCCAAAAGCTGTCGCGCAGCTTAGTCCGCGTCTCGAGTCGATATCGTTGTCACCTCAGCAGAAATCGAAACGAAGGCTCTTTGCAGAGCAGGACAGCGGACTCGAGCTATCTCTAAACAATGAAGCTGAAGATGTTTCTCCTGAGGTGGAGGTACCGGCTATAGACTCTCGGCCGGTAGATGAGGGAGGATCAGGGGCCATAGATATTGATTATCTGTCATTGCTGCGTAGTAGCAATATTAAAGCCACGTTAATGGCAAAATTCAAAGAGTCATTTGGGGTAGGCTTTAATGAATTGACTCGCCAGTTTAAAAGTTACAAAACCTGTTGTAACGATTGGGTTTTAGCTGTGTATGCAGTTCATGATGATCTATTTGAAAGCTCAAAGCAGCTGTTGCAACAGCATTGTGACTATATCTGGGTCCGTGGGATAGGAGCTATGACACTTTACCTATTGTGTTTCAAAGCGGGAAAAAATCGCGGTACTGTGCATAAGTTAATGACATCAATGCTAAATGTGCAAGAACAGCAGATTTTGTCTGAGCCTCCTAAGTTAAGAAATACAGCTGCTGCATTGTTCTGGTACAAAGGTGGTATGGGGTCAGGCGCATTTACCCATGGCACATATCCTGATTGGATTGCACATCAAACAATTTTGGGCCATCAAAATGCTGAAGCAAGCACATTTGATTTTTCAGCCATGGTCCAATGGGCCTTCGATAATAATTACTTAGAAGAACCAGATATAGCTTATCAATATGCCAAGCTTGCACCAGAAGATAGCAATGCAGTAGCATGGCTAGCACATAATCAACAAGCTAAATTTGTAAGAGAGTGTGCAGCAATGGTACGGTTTTATAAAAAAGGACAAATGAAAGAAATGAGTATGTCAGAGTGGATACACACAAAAATTAATGAAGTAGAAGGTGAAGGGCATTGGTCAGATATAGTAAAATTTTTAAGATATCAAGATGTAAACTTTATTACCTTTTTGGCAGCATTTAAAAACTTTTTGCATGCTGTACCAAAACACAATTGTATTCTTATATATGGGCCCCCTAACTCTGGAAAGTCATCATTTGCAATGTCACTGATAAAAGTTTTAAAAGGTAGAGTGTTGTCATTTGTGAATTCCAAAAGTCAATTTTGGTTACAACCTCTTGGAGAAAGTAAAATTGCATTGTTGGATGATGTTACAGACCCTTGCTGGGTATATATAGACACATATTTAAGAAATGGCTTAGACGGCCATTTTGTTTCTTTAGATTGTAAATATAAAGCGCCCGTACAAATTAAGTTTCCTCCATTGTTACTCACATCTAATATTAATGTTCATGGAGAAACAAATTATAGATATTTACATAGTAGGATAAAGGGATTTGAATTTCCACATCCCTTTCCTATGAAACCAGACAATACACCTCAGTTTCAGTTAACTGACCAAAGCTGGAAATCTTTTTTTGAAAGGCTTTGGACACAATTAGACCTGAGTGACCAAGAAGAGGAGGGCCAACATGGAGAATCTCAGCGAGCGTTTCAATGTTCTGCAAGATCAGCTAATGAACATATATGAAGCTGCAGAACATACACTTGAGACACAGATTGCCCATTGGACACTTTTGCGAAGAGAAGCTGTTTTGCTTTATTATGCTAGGCAAAAGGGTATTACAAGGCTTGGATACCAACCGGTGCCTACATTGGCAGTTTCTGAAGCAAAAGCAAAAGAGGCTATAGGGATAATGCTGCAATTGCAATCTCTACAGAAGTCTGAGTATGCTTCGGAGAACTGGACATTAGTGGACACAAGTGCAGAAACGTATAACAATGTTCCAGAACATCACTTTAAAAAGGGTCCAGTGCCTGTGGAGGTCATTTATGATAAGGAGCCAGAAAATGCAAATGTGTATACAATGTGGAAGTATGTGTATTATATGGACCCAGAGGATGTATGGCATAAAACCACAAGTGGTGTAAATCAGACGGGCATTTACTATTTACATGGAGACTTTAAACACTATTATGTACTTTTTGCTGATGGTGCACGAATGTATAGTAAAACTGGACAATGGGAAGTTAAGGTTAATAAGGAAACTGTGTTTGCTCCTGTCACCAGCTCCACACCACCCGGGTCACCAGGACAAAGAGACCCAGACGCCACCAGCAAGACCCCCGCCACCTCCTCCGACTCCACGACCAGATCCAGTGACAAACAGTCACAACAAGCCGACCCCAGGAGGAAAGGATACGGACGACGACCATCTAGCAGAACAAGGCGACAGGAAACGCAGCAAAGGCGATCAAGGTCGCGATACCGCTCCCAGTCTAACTCCCGGTCGCGCTCCCAGTCCCAAACCAGGGCCCTTGGCGCCACCTCCGTATCCAGGTCCTCCAGGTCCCCGTCGGTCACACAGATTAGGAACCGGAGGTCGCGATCGCAATCCAGAGGAAGGGGGGGTCGAGGGTCATCCACCGACACCACCACTAAGCGGCGGAGATCCAGATCATCCTCCTCCAACACCAGAAAACGGTCACAACGGGGAGAAAGAGGACGGGGAGAAAGGGGCGGTAGGGGGAAGCGACGAGACCGATCATCCTCCACCTCCCCCACCCCAAAACGATCCCGAGCAGGGTCTAGGTCTAGCAGGCAACGTGGCGTGTCTCCTGAGCAAGTGGGAAGATCTCTTCAATCTGTTAGTTCAAAACATAGAGGACGACTTGGGAGATTATTGGAAGAAGCTCTCGACCCCCCAGTGATCATTTGCAAAGGGGGGGCAAACACGCTAAAATGCTTTCGCAACAGAGCTAGACACAAATATACAGGGCTGTTTAAGGCTTTTAGCACAACATGGTCATGGGTGGCTGGAGATAGCACTGAGCGTCTAGGCAGGCCCAGAATGCTCATTAGCTTTACTTCAACTAATCAGAGAAAGGATTTTGATGAGACTGTGAAATATCCGAAGGGAGTTGAAACTGCATATGGCAACTTAGACAGCTAACATAACTAACTTTGCTTTGCTACTAACCACACTAACAATTTTTTTACATTTATTTTTACGTTTTTATTATTGCTATGGCGCGTGCTAAGCGGGTCAAGCGAGACTCTGTTACTCATATATATCAAACCTGCAAACAAGCAGGCACTTGCCCCCCTGATGTTCTCAATAAAGTGGAGCAAACAACAGTTGCTGACAATATTTTGAAATATGGTAGTGGTGGTGTCTTTTTTGGAGGCCTCGGTATTGGTACCGGTCGCGGTACTGGAGGTGTCACTGGATACAGACCTCTACCTGAAGGGCCCGGTATCCGTGTTGGAGGGACTCCCACGGTTGTAAGGCCTTCACTTGTTCCTGAATCTGTGGGTCCAGCAGATATATTACCAAT--AGACACTATCGATCCTGTGGAGCCCACTGCTTCCTCGGTAGTTCCATTAACTGAATCCTCAGCAACTGATCTACTTCCAGGAGAAGTTGAGACAATAGCTGAGATTAATCCTGTTTCAGAGGGCCCTACGATTGATTCACCTGTTGTGACAACAAGCAGAGGCTCCAGTGCAATATTGGAAGTTGCACCAGACCCTATACCTCCAACACGTGTTAGAGTGGCACGCACACAGTACCATAATCCTGCTTTTCAAATTATAACAGAGTCCACACCTGCTCAAGGTGAAACATCTTTGGCAGACCACATCCTGGTCACATCTGGCTCAGGAGGTCAAACTATAGGTAGTGACAAAACATTATTGAATTACAGGAAATACCCAGTAGATACTCCTTTGAAATAGAAGAGCCAACCCCCCCCCGGCAAAGCAGCACTCCACTTCAGAGGACACAAACCACTGGCCGACGTAGAGGAGTGTCCCTAACAAATAGAAGGCTAGTACAACAAGTGCAAGTTGATAATCCTTTATTTATAGATAAACCTTCTAAGTTAGTACGCTTTTCATTTGATAACCCTGTATTTGAGGAGGATATAACAAATATTTTTGAACAGGACTTAGAAACATTTGAGGAGCCACCTGATAGGGATTTCCTTGATATTAAAAAGCTAAGTCGACCTAATACTCTACAACACCTGCTGGATATGTTAGGGTCAGTAGGCTAGGCACGCGGGGTACCATTCGCACACGTTCCGGAGCTCAAATAGGATCACAGGTTCATTTTTATAGAGACTTAAGTTCTATTGATTCAGAAGACCCTATTGAGCTACAATTATTAGGCCAACATTCAGGTGATGCAACATAG-TGCAAGGCACTGTTGAAAGTACATTTGTAGATATGGACATAGCGGAAGATCCTTTGTCTGAAAGTATTGAGGCTCATTCTGATGACCTATTACTTGATGAAGCTGTGGAGGATTTTAGCGGGTCACAATTAGTTATTGGAAACAGACGCAGCACAACATCATACACTGTGCCCCGTTTTGAAACTACAAGGAGCAGTTCTTATTATGTGCAAGATACACAAGGTTATTATGTGGCTTATCCTGAACATAGAAATACTGCAGAAATCATTTATCCAACACCAGATATACCTGTGGTAGTTATACATACACATGATAATAGTGGTGACTTTTATTTACATCCTAGCCTGCGGAGGCGCAAGCGTAAAAGAAAATATTTGTGATTTACTTGCAGATGGCTGTGTGGCAAGCGGCCCATGGTAAGGTCTATCTACCACCATCAACACCAGTGGCCAGGGTGCAAAGCACGGATGAATACATTCAAAGGACTAACATCTACTATCACGCCAATACTGACAGACTACTCACTGTAGGACATCCATATTTCAATGTTTATGATAACACTGGTAAAAAATTGGAGGTTCCTAGTCAGGAAATCAACACAGAGTATTTCGCCTCAAATTGCCAGATCCAAACAGATTTGCTTTAGCTGACATGTCTGTATATAATCCTGATAGGGAAAGGTTGGTCTGGGCCTGCAGAGGATTGGAAATAAGTAGGGGCAGCCAGGCGTTGGAAGTACTGGACATCCCTATTTTAACAAAATTAAAGACACGGAAAACTCAAATAACTATGCCACAGGCAGTAAGGATGATAGACAGAACACATCATTTGATCCTAAACAAATCCAAATGTTTATAGTGGGCTGTACACCTTGTGTGGGAGAACACTGGGAGAAAGCCTTACCCTGCGGGGATGCACCAGCTGAAAATGGTGTTTGCCCTCCCATAGAGTTAAAGAACACTTTCATTGAAGATGGTGACATGGCAGATATTGGTTTTGGCAACATGAATTTTAAAACATTGCAACAAAACAGATCTGATGTCAGCCTTGACATAGTGAATGAAACTTGCAAATATCCAGATTTTTTGAAAATGCAAAACGATGTATATGGAGATGCTTGCTTTTTTTATGCTCGTAGAGAGCAGTGTTATGCCAGACATTTCTTTGTGAGAGGAGGTAAAACAGGTGATGACATTCCTGACGCACAAATTGATGATGGCAATATGAAAAATCAGTATTACATTCCTGGAGCTCAGGATCAATCTCAAAAGGATATAGGTAATGCGATGTATTTCCCAACTGTAAGTGGCTCATTAGTTTCTAGTGATGCTCAGTTGTTTAATAGGCCCTTCTGGCTTCAAAGAGCACAGGGTCATAATAATGGCATCCTGTGGGCTAATCAGATGTTTGTCACAGTTGTAGACAATACACGAAACACCAATTTCAGTATATCTATTTACAGTGATAATCAAAATGTACACGACATTCCAAATTATGATTCTCAAAAATTTAGAGAATATTTAAGACATGTAGAGGAATATGAAATTTCTCTTATTTTACAATTATGTAAAGTTCCTTTAAAGGCAGAAGTGTTAGCACAGATAAATGCAATGAACTCTTCTTTGCTGGAGGACTGGCAATTAGGCTTCGTGCCAACTCCTGACAATCCTATTCATGACACATACAGATATATCGAATCTCTGGCTACTAGGTGCCCTGATAAAAATCCTCCAAAAGAAAAGCCGGACCCTTATGATGGCTTAAGTTTTTGGACTGTAGATATGACTGAGAGACTTTCTTTAGACCTGGATCAGTATTCCTTAGGGCGCAAGTTCTTATTCCAGGCTGGCCTCCAACAAACGACCGTTAACGGTACAACAAAATCATCAAGCTATAGAAGTTCCATAAGGGGGACCAAAAGAAAACGCAAAAACTAAATGTACCGAATTTGGTACAATTACCTCAACTTTTGCACAGTATTCAAGGAATGTTTGTTTACTCTGACTAAGTCTAACTCTACCAAGGAAACAGACCGCGCCCGGTACATAAAGGTGAGTTGGTGCCAAATTAGTCTCACTTTGTTGCCAGAACATACCGTGTTCGTCCTAACATGCTCGGATTAGGTCGACCGCCAAAGGACCTTTGGTTTGCCAAATAGCTTACAGCAGCTCAGTTCTGGCACATTTGTGGACCGATAACGGTAAGT
	'gb_MK620843.1_'	---------------------------------------------------------------------------------------------------------------------------------------------------------------------------------------------------------------------------------------------------------------------------------------------------------------------------------------------------------------------------------------------------------------------------------------------------------------------------------------------------------------------------------------------------------------------------------------------------------------------------------------------------------------------------------------------------------------------------------------------------------------------------------------------------------------------------------------------------------------------------------------------------------------------------------------------------AGTGATTTAGAGAATGATTTTGAACAGTTATTTGAGCAAGATACAGACTCTGATGTATCGGACTTGCTAGATAATGGTGAACTTGAACAGGGGAATTCTCTGGAACTATTTCATCAACAAGAGTGTGAGCAAAGCGAGGAGCAATTACAAATTCTAAAACGAAAGTATCTTAGTCCAAAAGCTGTCGCGCAGCTTAGTCCGCGTTTCGAGTCGATATCGTTGTCACCTCAGCAG---------------------------------------------------------------------------------------------------------------------------------------------------------------------------------------------------------------------------GTAGGCTTTAATGAATTGACTCGCCAATTTAAAAGTTACAAAACCTGTTGTAACGATTGGGTTTTAGCTGTGTATGCAGTTCATGATGATCTATTTGAAAGCTCAAAGCAGCTGTTGCAACAGTATTGTGACTATATCTGGGTCCGTGGGATAGGAGCTATGACACTTTACCTATTG------------------------------GTGCATAAGTTAATGACATCAATGCTAAATGTGCAAGAACAGCAGATTTTGTCTGAGCCTCCTAAGTTAAGAAATACAGCTGCTGCATTGTTCTGGTACAAAGGTGGCATGGGGTCAGGCACATTTACACATGGCACATATCCTGATTGGATTGCACATCAAACAATTTTGGGCCATCAAAATGCTGAAGCAAGCACATTTGATTTTTCAGCCATGGTCCAATGGGCCTTCGATAATAATTACTTAGAAGAACCAGATATTGCTTATCAATATGCTAAGCTTGCACCAGAAGATAGCAATGCAGTAGCATGGCTAGCACATAATCAACAAGCTAAATTTGTAAGAGAGTGTGCAGCAATGGTACGGTTTTATAAAAAAGGACAAATGAAAGAAATGAGTATGTCAGAGTGGATACACACAAAAATTAGTGAAGTAGAAGGGGAAGGGCATTGGTCAGATATTGTAAAATTTTTAAGATATCAAGGTATAAACTTTATTACATTTTTGGCAGCATTCAAAAACTTTTTGCATGCTGTACCAAAGCACAATTGTATTCTTATATATGGGCCCCCTAACTCTGGAAAGTCATCATTTGCAATGTCACTGATAAAAGTTTTGAAAGGTAGAGTGTTGTCGTTTGTGAATTCCAAAAGTCAATTTTGGTTACAACCTCTTGGAGAAAGTAAAATTGCATTATTGGATGACGTTACAGACCCTTGCTGGATATATATAGACACATACTTAAGA---------------------------------------------------------------------------------------------------------------------------------------------------------------------------------------------------------------------TGGAAATCTTTTTTTGAAAGGCTTTGGACACAATTAGACCTGAGTGACCAAGAAGAGGAGGGCCAACATGGAGAGTCTCAGCGAGCGTTTCAATGCTCTGCAAGATCAGCTAATGAGCATATATGAAGCTGCAGAACATACACTTGAGGCACAAATTGCCCATTGGACACTTTTGCGAAGAGAAGCTGTTTTGCTTTATTTCGCTAGGAAAAAGGGTATTACAAGGCTTGGATACCAACCGGTGCCTACATTGGCAGTTTCTGAAGCAAAAGCAAAAGAGGCTATAGGGATAATGCTGCAATTGCAATCTCTACAGAAGTCTGAGTATGCTTCGGAGAGCTGGACATTAGTGGACACAAGTGCAGAAACGTATAACAATGTTCCAGAACAGCACTTTAAAAAGGGTCCTGTGCTTGTGGAGGTCATTTATGATAAGGAGCCAGAAAATGCAAATGTGTATACAATGTGGAAGTATGTGTATTATATGGACCCAGAGGATGTATGGCATAAAACCACAAGTGGTGTAAATCAGACGGGCATTTACTATTTACATGGAGACTTTAAACACTATTATGTGCTGTTTGCTGATGGTGCACGAATGTATAGTAAAACTGGACAATGGGAAGTTAAGGTTAATAAGGAAACTGTGTTTGCTCCTGTCACCAGCTCCACACCACCCGGGTCACCAGGACAAACAGACCCAGACGCCACCACCAAGACCCCCGC----------------------------------------------------------------------------------------------------------------------------------------------------------------------------------------------------------------------------------------------------------------------------------------------------------------------------------------------------------------------------------------CGGGGAGAAAGGGGCTGTGGGGGGAAGCGACGAGACCGATCATCCTCCACCTCCCCCACCCCAAAACGATCCCGAGCAGGGTCTAGGTCTAGCAGGCAACGTGGCGTGTCTCCTGAGCAAGTGGGAAGATCTCTTCAATCTGTTAGTTCAAAACATAGAGGACGACTTGGGAGATTATTGGAAGAAGCTCTCGACCCCCCAGTGATCATTTGCAAAGGAGGGGCAAACACGCTAAAATGCTTTCGCAACAGAGCTAGACACAAATATAAAGGGCTGTTTAAGGCTTTTAGCACAACATGGTCATGGGTGGCTGGAGATAGCACTGAGCGTCTAGGCAGGCCCAGAATGCTCATTAGCTTTACTTCATCTAATCAGAGAAAGGATTTTGATAAGACTGTGAAATATCCGAAGGGAGTTGAAACAGCATATGGCAACTTAGACAGCTAACATAACTAACTTTGCTTTGCTACTAACCACACTAACACTTTTTTAACATTTATTTTTACATTTTTATTATTGCTATGGCGCGTGCTAAGCGGGTCAAGCGTGACTCTGTTACTCATATATATCAAACCTGCAAACAAGCAGGCACTTGCCCCCCTGATGTACTCAATAAAGTGGAGCAAACAACAGTTGCTGACAATATTTTGAAATATGGTAGTGGTGGTGTCTTTTTTGGAGGCCTCGGTATTGGTACCGGTCGTGGTACTGGAGGTGTCACTGGATACAGACCTCTACCTGAAGGGCCCGGTATCCGTGTTGGAGGGACTCCCACGGTTGTAAGGCCTTCACTTGTTCCTGAATCTGTGGGTCCAGCAGATATATTACCAAT--AGACACTATCGATCCTGTGGAGCCCACTGCTTCCTCGGTGGTTCCATTAACTGAATCCTCAGCAACTGATCTACTTCCAGGAGAAGTTGAGACAATAGCTGAGATTAATCCTGTTTCAGAGGGCCCTACAATCGATTCACCTGTTGTGACAACAAGCAGAGGCTCCAGTGCAATCTTGGAAGTTGCACCAACCCATATACCTCCAACACGTAG-GG--TAGCACGTACACAGTACCATAATCCTGCTTTTCAAATTATAACAGAGTCCACACCTGCTCAAGGTGAGACATCTTTGGCAGATCACATACTGGTCACATCTGGCTCAGGAGGCCAAACTATTGGTAGATAACAGACATTATTGAATTACAGGAAATACCCAGTAGATACTCCTTTGAAATAGAAGAGCCAACCCCCCCCCGGCGAAGCAGCACTCCACTTCAGAGGACACAAACCAGTGGCCGACGTAGAGGAGTGTCTCTAACAAATAGAAGGCTAGTACAACAAGTGCAAGTTGATAATCCCTTATTTATAGATAAACCTTCTAAGTTAGTACGCTTTTCATTTGATAACCCTGTATTTGAGGAGGAGATAACAAATATTTTTGAACAAGACTTAGAAACATTTGAGGAGCCACCGGATAGGGATTTTCTTGATATTAAAACACTAAGTCGCCTCAATACTCTACAACACCTGCTGGATATATTAGGGTCAGTAGGCTAGGCACGCGGGGTACCATTCGTACACGTTCTGGAGCTCAAATAGGATCACAGGTTCATTTCTATAGGGACTTAAGTTCTATTGATTCAGAAGACCCTATTGAGCTACAATTATTAGGCCAACATTCAGGTGATGCAACATAG-TGCAGGGCACTGTTGAAAGTACTTTTGTAGATATGGACATAGCCGGAGATCCGTTGTCTGAGAGTATTGAGGCTCATTCTGATGACTTATTACTTGATGAAGCTGTGGAGGATTTTAGCGGGTCACAATTAGTTATTGGGAACAGACGCAGCACAACATCATATACTGTGCCACGTTTTGAAACTACAAGGAGCAGTTCTTATTATGTGCAAGATACACAAGGTTATTATGTGGCTTATCCCGAACATAGAAATACTGCAGAAATCATTTATCCAACACCAGATATTCCTGTGGTGGTTATACATACACATGATAATAGTGGTGACTTTTATTTACATCCTAGCCTGCGGAGACGCAAGCGTAAAAGAAAATATTTGTGATTTACTTGCAGATGGCTCTGTGGCAAGCGGCCCATGGTAAGGTCTATCTACCACCATCAACACCAGTGGCCAGGGTGCAAAGCACGGATGAATACATTCAAAGGACAAACATCTACTATCACGCCAATACTGACAGACTACTCACTGTAGGACATCCATATTTCAATGTTTATGATAACACTGGTAAAAAATTGGAGTTTAAGTGTCAGGAAATCAACACAGAGTATTTCGCCTCAAATTGCCAGATCCAAACAGATTTGCTTTAGCTGACATGTCTGTATATAATCCTGATAGAGAAAGGTTGGTGTGGGCCTGCAGAGGATTGGAAATAAGTAGGGGCAGCCAGGCGTTGGAAGTACTGGACATCCCTATTTTAACAAAATTAAAGACACGGAGAACTCAAATAACTATGGCACAGGCAGTAAGGATGATAGACAAAACACATCATTTGATCCTAAACAAATCCAAATGTTTATAGTGGGCTGTACACCTTGTGTGGGAGAACACTGGGAGAAAGCCTTACCCTGCGGGGATGCACCAGCTGAAAATGGTGTTTGCCCTCCCATAGAGTTAAAGAACACTTTAATTGAAGATGGTGACATGGCAGATATTGGTTTTGGCAACATGAATTTTAAAACATTGCAACAAAACAGATCTGATGTCAGCCTTGACATAGTGAATGAAACTTGTAAATATCCAGATTTTTTGAAAATGCAAAACGATGTATATGGGGATGCTTGCTTTTTTTATGCTCGTAGAGAGCAGTGTTATGCCAGACATTTCTTTGTGAGAGGAGGTAAAACAGGTGATGACATTCCTGACGCACAAATTGATGATGGCAATATGAAAAATCAGTATTACATTCCTGGAGCTCAGGATCAATCTCAAAAGGATATAGGTAATGCGATGTATTTCCCAACTGTAAGTGGCTCATTAGTTTCTAGTGATGCTCAGTTGTTTAATAGGCCCTTCTGGCTTCAAAGAGCACAGGGTCATAATAATGGCATCCTGTGGGCTAATCAGATGTTTGTCACAGTTGTAGACAATACACGAAACACCAATTTCAGTATATCTATTTATAGTGAAAATCAAAATATACACGACATCCCCAATTATGATTCCCAAAAATTTAGAGAATATTTACGACATGTAGAGGAATATGAAATTTCTATTATTTTACAATTATGTAAAGTTCCTTTAAAGGCAGAAGTGTTAGCACAAATAAATGCAATGAACTCTTCTTTGCTGGAGGACTGGCAATTAGGCTTTGTGCCAACTCCTGACAATCCCATTCATGACACATACAGATATATTGAATCTCTGGCTACTAGGTGCCCTGATAAGAATCCTCCAAAAGAAAAGCCGGACCCTTATGATGGCTTAAGTTTTTGGACTGTAGATATGACTGAGAGACTTTCTTTAGACTTGGATCAGTATTCCTTAGGGCGCAAGTTCTTATTCCAGGCTGGCCTCCAACAAACGACCGTTAACGGTACAACAAAATCGTCAAGCTATAGAAGTTCCATGAGGGGGACCAAAAGAAAACGCAAAAACTAAATGTACCGATTTTGGTACAATTACCTCAACTTTTGCACAGTATTCAAGGAATGTTTGTTTACTCTGACTAAGTATAACTCTACCTAGGAAACAGACCGCGCCCGGTACATAAAGGTGAGTTGGTGCCAAATTAGTCTCACTTTGTTGCCAGAACATACCGTGTTCGTCCTAACATGCTCGGATTAGGTCGACCGCCAAAGGACCTTTTGTTTGCCAAATAGCTTACAGCAGCTCAGTTTTGGCACATTTGTGGACCGATAACGGTAAGT
	'gb_MH777286.2_'	------------------------------------------------------------------------------------------------------------------------------------TGAGCTGCCCACAACTATTGAGTTAGCTGACCTCTTACAAATTCCTTTAGTTGATTGCTTAGTGCCTTGCAACTTCTGTGGAAGGTTCTTAGATTTTTTGGAGGTTTGCGAGTTTGACAAAAAGCAGCTAACATTGATTTGGAAAGACTACTTTGTTTCTGCTTGCTGTCGAAGTTGTTGTGTAGCTACTGCAACTTTCGAATTCAATGAATATTACCAGCAAACAGTTTTAGGTAGAGATATAGAGCTAGCTACAGGAAAGTCAATATTTGAATTGAAAATTAGGTGTCAGACTTGCTTATCATTTTT-GACACCATTGAAAAATT-AGATGCTGTGGTCGAGGCTTTCCGTTCCACAAAGTGAGAGACGGCTGGAAAGGAGTGTGCAGGCACTGTAAGCATTTGTAT----A-A-TGATCGGTAAAGAGGTCACCGTGCAAGACTTTATTTTGGAGCTTAGTGAGGTGCAGCCTGAAGTGATACCAGTTGACCTGCTTTGTGAAGAGGAATTACCAAACGAACAGGAAACGGAGGAGGAGTCAAATATCGACAGAACCGTGTTCAAAGTCATTGCACCGTGTGGCTGCAGCTTCTGTGAGGTCAATCTTCGTGTTTTTGTCAACGCAACTGA-ACTGGTATTAGAACCCTGCAGGAACTACTGACCAGCGATCTGCAGCTGCTGTGTCCAGAGTGCCGTGGTAACTGCAAGCATGGCGGATCCTAAAGGTAGTACATCTAAAGAAGGGTTAGGTGATTGGTGTATTTTGGAAGCTGACTGTAGTGATTTAGAAAATGATTTTGAACAGTTATTTGAGCAAGATGCAGACTCAGATGTATCGGACTTGCTAGATAATGGTGAACTGGAACAGGGCAATTCCCTGGAACTATTTCATCAACAAGAGTGTAAGCAGAGCGAGGAGCAATTACAAATACTAAAACGAAAGTATCTTAGTCCAAAAGCTGTCGCGCAGCTTAGTCCGCGTCTTGAGTCGATATCATTGTCACCTCAGCAGAAATCCAAGCGAAGGCTCTTTGCAGAGCAGGACAGCGGACTCGAGCTATCTCTAAACAATGAAGCTGAAGATAATGCTCCTGAGGTGGAGGTACCGGCTCTAGACTCTGGGCCGGTAGACGAGGGAGGAACAGGGGATGTAGATATTGATTATTTAGCCTTGTTGCGTTCCAGCAACAGAAAAGCCACATTAATGGCAAAATTTAAAGACGCGTTTGGGGTAGGCTTTAATGAACTAACTCGCCAGTTTAAAAGCTACAAAACCTGTTGTAATCATTGGGTTTTAGCTGTGTATGCAGTTCATGATGATCTATTTGAAAGCTCAAAGCAGCTGTTGCAACAGCACTGTGACTATATCTGGGTCCGTGGGATAGCAGCTATGACACTTTACCTATTGTGTTTTAAGGCGGGAAAGAATCGTGGTACTGTGCATAAGTTACTTACGTCAATGTTAAATGTGCAAGAGCAGCAAATATTGTCTGAGCCTCCTAAGTTAAGAAATACAGCTGCGGCATTGTTTTGGTATAAAGGTGGTATGGGGTCAGGAGCATTTACATATGGTAAATATCCTGATTGGATTGCGCAGCAAACAGTACTTGGCCACCAAAATGCGGAGGCAAGCACATTTGATTTTTCAGTGATGGTACAATGGGCATTTGATAATAATCACGTAGACGAAGCAGATATTGCTTATCAATATGCAAGGCTTGCACCAGAAGATAGCAATGCAGTAGCCTGGCTTGCTCATAATAGCCAAGCAAAGTTTGTGCGAGACTGTGCAGCGATGGTACGCTTTTATAAAAAGGGACAAATGAGAGAAATGTCCATGTCTGAATGGATATACACAAGGATAAACGAGGTGGAAGGAGAAGGACATTGGTCATCTATTGTTAAATTTTTAAGATATCAAGGAGTTAATTTTATAATGTTTTTAGCAGCATTGAAAAATTTTTTGCATGCTGTACCAAAACAGAATTGCATATTAATACATGGGCCTCCCAACTCTGGAAAGTCATCTTTTGCTATGTCATTGATAAAAGTATTGAAAGGGAGAGTATTGTCTTTTGTAAATTCCAGAAGTCAATTTTGGTTACAACCTCTTGGAGAGTGTAAAATTGCCTTGTTAGATGATGTAACAGATCCTTGTTGGCTATATATGGACACATATTTACGAAATGGTTTAGATGGCCATTTTGTGTCACTAGACTGTAAATACAAAGCGCCTGTGCAAACGAAGTTTCCTCCATTATTGCTCACCAAATA--TTAATGTGCATGAGGAAACAAATTACAGATATTTACATAGTAGAATAAAAGGATTTGAATTTCCAAATCCTTTTCCAATGAAATCAGACAACACACCTCAATTTGAGTTAACTGACCAAAGCTGGAAATCTTTTTTTGAAAGGCTTTGGACACAATTAGAACTGAGTGACCAAGAAGAGGAGGGGCAACATGGAGAAACTCAGCGAGCGTTTCAATGTTCTGCAAGATCAGCTAATGAACATATATGAAGCTGCAGAACACACACTTGAGGCACAAATTGCACATTGGACACTTTTGCGAAGAGAAGCTGTATTGCTTTACGTTGCTAGGCAAAAGGGTATCACAAGGCTTGGATACCAACCTGTGCCTCCATTGGCAGTCTCTGAAGGAAAAGCAAAGGAGGCCATAGGGATAATGCTGCAACTGCAATCTCTGCAAAAGTCTGAGTATGCTTCAGAGCCCTGGACATTAGTGGACACAAGTGCAGAAACTTATAGGAATGCTCCAGAACAACATTTTAAAAAAGGCCCAGTACCTGTGGAGGTCATTTATGATAAGGAGCCAGAAAATGCAAATGTTTATACTATGTGGAAGTTTGTATATTACATGGATCCAGAGGATGTATGGCATAAAACTACAAGTGGTGTAAACCACAATGGTATCTACTATTTACATGGTGACTTTAAACACTATTATGTGTTGTTTGCTGATGGTGCACGTACATATAGTAAAACAGGATATTGGGAAGTGAAAGTTAATAAGGAAACTGTGTTTGCTCCTGTCACCAGCTCCACACCTCCCGGATCTCCAGGACAAACAGACACAAACACCACCACCAAGGCCCCCGCCACCTCCTCTGACTCCACGACCAGATCCAGTGACAAACAGTCACAACAAGCCGCAACCAAGAGGAAAGGATTCGGACGACGACCATCCAGTAGAACAAGGCGACAAGAAACGCAGCAAAGGCGATCAAGGTCGCGATACCGCTCCCAGTCTCACTCCCGGTCGCACTCCCAGTCCGATACCAGGGCCATTGGCCCCACCTCCCTATCCAGGTCCTCCAGGTCTCCGTCGGTCTCCAAGACTAGGAGTCGGAGGTCGCGATCACGATCCAGAAGAAGGGGGGGTCGAGGGTCACCCACCGACACCACCACCAGGCGTCGGAGATC-------------------------------------------------------------------------GGAAAGCGACGGGGTAGATCATCCTCCACCTCCCC-ACCCCAAAACGGTCTCGACCAAAGT------CTAGCAGGCTCCGTGGCGTGTCTCCTGACGAAGTGGGAAGGTCTCTTCAATCTGTTAGTTCAAAACATAGAGGAAGACTTGGGAGATTATTGGAAGAGGCTCTCGACCCCCCAGTAATACTTTGCAAGGGGGGGGCAAACACATTAAAATGCTTTCGCAACAGAGCTAGAGGGAAATACATGGGGCTGTTTAGAGCTATTAGCACAACATGGTCTTGGGTGGCTGGAGATAGCACTGAGCGTCTAGGCAGGCCCAGAATGCTCATTAGCTTTTCTTCAGATGGTCAGAGAAAACACTTTGATGAGACTGTGAAATATCCGAAAGGGGTTGAGACATCATATGGCAACTTGGACAGCTATAATAACTAACATTGCTTTGCTACTAACACCACTAAC-ATTACAGAAAATTTATTTTTACTTTTTTATTATTGCTATGGCGCGTGCTAAGCGGGTCAAGCGTGACTCTGTAACTCATATATACCAAACCTGCAAACAAGCAGGCACTTGCCCCCCTGATGTTCTTAATAAAGTGGAGCAAACAACAGTTGCTGACAATATTCTTAAATATGGCAGTGCTGGTGTATTTTTTGGAGGCCTGGGCATAGGAACCGGCCGTGGTACAGGAGGCGTGACAGGGTACACGCCACTGTCTGAAGGGCCTGGTATCCGTGTTGGAGGTACCCCCACAGTTGTACGGCCCTCACTTGTTCCTGAAAGTATTGGTCCAGCAGATTTGCTGCCAAT--AGACACTATCAATCCTGTGGAGCCCACTGCATCATCGGTGGTCCCATTGACTGAATCTTCAGCAGCTGATTTGCTTCCAGGGGAAGTTGAAACAATAGCTGAAATACATCCTGTTCCTGAGGTCCCATAG-TTGACTCGCCTGTTGTGACCACAAGCAGAGGCTCAAGTGCCATACTAGAGGTTGCTCCAGAGCCTACGCCACCTACACGGTTC-GTGTGGCACGCACACAATATCATAACCCATCTTTTCAAATATTAACAGAATCAACACCTAGTCAGGGTGAAAGTTCTTTAGCAGATCATATATTAGTTACATCTGGTTCAGGGGGTCAAACCATAGGTATGTTACAGACATTATTGAGTTACAAGAATTACCCAGTAGATATTCTTTTGAAATAGAAGAGCCAACTCCACCAAGGCGCAGTAGCACACCACTTCAAAGAGCACTATCCATTGGCAGGCGTAGGGGGCCTTCTCTAACAAATAGAAGGTTAGTTCAGCAAGTACAAGTAGACAATCCTTTATTTGTTTCTCGACCATCCAAATT-G-GTGGTTTGCTTTTGATAATCCTGTATTTGAGGAGGATGTTACAAATATTTTTGAGCAGGATTTAGATACGTTTGAAGAGCCACCTGATAGGGATTTTTTAGACATTCGCAAACTGGGACGACCCAATACTCAACAACACCTGCAGGTTATGTTAGGGTAAGTCGACTCGGCACCCGGGCCACTATTCGCACACGTTCAGGTGCTCAAATAGGATCTCAAGTACATTTTTATAGGGATTTAAGTTCAATAGATTCCGAGGACCCTATTGAGCTACAGTTATTAGGTCAACATTCTGGGGATGCGACCATCATACAAGGTTCTGTGGAAAGTACGTTCATAGACATGGATACAGCAGAAAATCCTTTGTCTGAGAGTATTGAGGCGCATTCTAATGATCTGCTACTTGATGAAGCTGTTGAGGATTTTAGTGGCTCTCAATTAGTTATAGGAAATAGACGTAGTACTACATCATATACTGTCCCACGGTTTGAAACAACAAGAAACAGCTCCTATTATGTGCAGGACACACAAGGTTATTATGTGGCTTATCCTGAGAGTCGAGATACTGCAGAAATAATTTATCCTACACCAGACATTCCCGTGGTGGTCATTCATACCCATGATAGCAGTGGTGACTTTTATTTGCATCCTAGTCTTCGACGGCGCAAGCGTAAAAGAAAATATTTGTGATTTGCTTACAGATGGCTGTGTGGCATTCGGCTAACGGTAAGGTTTATCTACCACCATCAACACCAGTGGCCAGGGTGCAAAGCACGGATGAATACATTCAAAGAACAAACATCTACTATCATGCCAATACTGACAGACTACTCACTGTAGGCCATCCATATTTTAATGTGTATGATAATACCGGGAAAAAATTGGAGTTCTAAAGTCAGGAAATCAACATAGGGTATTTCGTTTAAAATTACCAGATCCAAACAGATTTGCTTTGGCTGACAAGTCTGTATACAACCCTGATAAAGAAAGGCTAGTATGGGGTTGCAGAGGGTTGGAAATCAGTAGAGGCAGCCTTGGGTTGGCAGTACTGGACATCCATATTTTAATAAGGTAAAAGACACGGAAAACACTAACAATTATACCACAGGCTCTACAGATGATAGGCAGAACACATCTTTTGATCCCAAACAAATTCAGATGTTTATAGTAGGTTGTACACCTTGTGTGGGAGAGCATTGGGAAAAGGCCTTACCTTGTGGAGATGCGCCTGCAGATAATGGTATTTGCCCTCCAATTGAATTAAAAAACACTTTTATTGAAGATGGAGACATGGCAGATATTGGTTTTGGCAATATGAATTTCAGGACTTTACAGCAAATAGGG-CTGATGTCAGTCTGGATATAGTTAATGAAACTTGCAAATATCCAGACTTTTTGAAAATGCAAAATGATGTCTATGGCGATGCTTGTTTTTTCTATGCTCGTAGGGAGCAATGTTATGCCAGACATTTTTTTGTTAGGGGGGGCAAGACAGGTGACAATATTCCTGACGCATATATTGATGATGGCAATATGAAAAATTCTTTTTACATACCAGCAGCTCAA-ATCAATCTCAAAAGGATATTGGTAATGCCATGTATTTCCCAACAGTCAGTGGCTCACTGGTCTCTAGTGATGCTCAATTGTTTAACAGGCCCTTCTGGCTGCAAAGAGCACAGGGTCATAATAATGGCATTCTGTGGGCTAATCAGATGTTTGTCACAGTTGTAGACAACACGCGAAACACCAATTTCAGTATATCTATATCTAGTGAAAATCAAGATATACAGCAAATACAATCATATGACTCACAAAAGTTTAGGGAATATTTAAGGCACGTAGAAGAATATGAAATTTCTATTATTTTACAGTTGTGTAAGATTCCACTACAAGCAGAAGTTTTAGCACAAATAAATGCAATGAACCCCTCCTTACTAGAGGATTGGCAGTTAGGATTTGTGCCAACTCCCGATAATCCTATCCAGGACACATACAGATTTATTGATTCCTTAGCTACCAGGTGTCCCGATAAGAATCCACCAAAGGAAAAACCTGATCCTTATGAAAAATTAACATTCTGGAATGTAGACCTAACTGAAAGATTATCTTTAGACTTGGATCAATATTCTTTAGGTCGCAAGTTTTTGTTCCAAGCTGGATTGCAGCAAACGACCGTTAACGG-T--ACAAGGCCTTCAACGTATAGAAGTTCTGTACGGGGGATCAAAAGAAAACGCAAAAACTAAAATTACCGAATTCGGTACATTTGTATCAACTTTTACACAGTATTCAAGGAATGTCTGTTTACTCTGACTAAGTATAACTCTACCTAGGAAACCAACCGCGCCCGGTACATAAAGGTGAGTTGGTGCCAAATTAGATTCAGTGTGGTGCCAAGACATACCGTGTTGGTTCTAACATGCTCGGATTAGGTCGACCGCCAAGGAACCTTTAGTGTGCC-AATAGCTTACAGCAGTCCAGATTTGGCACATTTGTGGACCGATAACGGTAAGT
	'gb_U85660.1_HPU85660'	------------------------------------------------------------------------------------------------------------------------------------TGAACTGCCCACAACTATTGAGTTAGCTGACCTCTTACAAATTCCTTTAGTTGATTGCTTAGTGCCTTGCAACTTCTGTGGAAGGTTCTTAGATTTTTTGGAGGTTTGCGAGTTTGACAAAAAGCAGCTAACATTGATTTGGAAAGACTACTTTGTTTCTGCTTGCTGTCGAAGTTGTTGTGTAGCTACTGCAACTTTCGAATTCAATGAATATTACCAGCAAACAGTTTTAGGTAGAGATATAGAGCTAGCTACAGGAAAGTCAATATTTGAATTGAAAATCAGGTGTCAGACTTGCTTATCATTTTT-GACACCATTGAAAAATT-AGATGCTGTGGTCGAGGCCTTCCGTTCCACAAAGTGAGAGACGGCTGGAAAGGAGTGTGCAGGCACTGTAAGCATTTGTAT----A-A-TGATCGGTAAAGAGGTCACTGTGCAAGACTTTATTTTGGAGCTTAGTGAGGTGCAGCCTGAAGTGATACCAGTTGACCTGCTTTGTGAAGAGGAATTACCAAACGAACAGGAAACGGAGGAGGAGTCAAATATCGACAGAACCGTGTTCAAAGTCATTGCACCGTGTGGCTGCAGCTTCTGTGAGGTCAATCTTCGTGTTTTTGTCAACGCAACTGA-ACTGGTATTAGAACCCTGCAGGAACTACTGACCAGCGATCTGCAGCTGCTGTGTCCAGAGTGCCGTGGTAACTGCAAGCATGGCGGATCCTAAAGGTAGTACATCTAAAGAAGGGTTAGGTGATTGGTGTATTTTGGAAGCTGACTGTAGTGATTTAGAAAATGATTTTGAACAGTTATTTGAGCAAGATGCAGACTCAGATGTATCGGACTTGCTAGATAATGGTGAACTGGAACAGGGCAATTCCCTGGAACTATTTCATCAACAAGAGTGTAAGCAGAGCGAGGAGCAATTACAAATACTAAAACGAAAGTATCTTAGTCCAAAAGCTGTCGCGCAGCTTAGTCCGCGTCTTGAGTTGATGTCATTGTCACCTCAGCAGAAATCCAAGCGAAGGCTCTTTGCAGAGCAGGACAGCGGACTCGAGCTATCTCTAAACAATGAAGCTGAAGATAATGCTCCTGAGGTGGAGGTACCGGCTCTAGACTCTGGGCCGGTAGACGAGGGAGGAACAGGGGATGTAGATATTGATTATTTAGCCTTGTTGCGTTCCAGCAACAGAAAAGCCACATTAATGGCGAAATTTAAAGACGCGTTTGGGGTAGGCTTTAATGAACTAACTCGCCAGTTTAAAAGCTACAAAACCTGTTGTAATCATCGGGTTTTAGCTGTGTATGCAGTTCATGATGATCTATTTGAAAGCTCAAAGCAGCTGTTGCAACAGCACTGTGACTATATCTGGGTCCGTGGGATAGCAGCTATGACACTTTACCTATTGTGTTTTAAGGCGGGAAAGAATCGCGGTACTGTGCATAAGTTACTTACGTCAATGTTAAATGTGCAAGAGCAGCAAATATTGTCTGAGCCTCCTAAGTTAAGAAATACAGCTGCGGCATTGTTTTGGTATAAAGGTGGTATGGGGTCAGGAGCATTTACATATGGTAAATATCCTGATTGGATTGCGCAGCAAACAGTACTTGGCCACCAAAATGCGGAGGCAAGCACATTTGATTTTTCAGTGATGGTACAATGGGCATTTGATAATAATCACGTAGACGAAGCAGATATTGCTTACCAATATGCAAGGCTTGCACCAGAAGATAGTAATGCAGTAGCCTGGCTTGCTCATAATAGCCAAGCAAAGTTTGTGCGAGACTGTGCAGCAATGGTACGCTTTTATAAAAATTTACAAATGAGAGAAATGTCCATGTCTGAATGGATATACACAAGGATAAACGAGGTGGAAGGAGAAGGACATTGGTCATCTATTGTTAAATTTTTAGGATATCAAGGAGTTAATTTTATAATGTTTTTAGCAGCATTGAAAAATTTTTTGCATGCTGTACCAAAACAGAATTGCATATTAATACATGGGCCTCCTAACTCTGGAAAGTCATCTTTTGCTATGTCATTGATAAAAGTATTGAAAGGGAGAGTATTGTCTTTTGTAAATTCCAGAAGTCAATTTTGGTTACAACCTCTTGGAGAGTGTAAAATTGCCTTGATAGATGATGTAACAGATCCTTGTTGGCTATATATGGACACATATTTACGAAATGGTTTGGATGGCCATTTTGTGTCACTAGACTGTAAATACAAAGCGCCTGTGCAAACGAAGTTTCTTCCATTATTGCTCACCAAATA--TTAATGTGCATGAGGAAACAAATTACAGATATTTACATAGTAGAATAAAAGGATTTGAATTTCCAAATCCTTTTCCAATGAAATCAGACAACACACCTCAATTTGAGTTAACTGACCAAAGCTGGAAATCTTTTTTTGAAAGGCTTTGGACACAATTAGAACTGAGTGACCAAGAAGAGGAGGGGCAACATGGAGAAACTCAGCGAGCGTTTCAATGTTCTGCAAGATCAGCTAATGAACATATATGAAGCTGCAGAACACACACTTGAGACACAAATTGCACATTGGACACTTTTGCGAAGAGAAGCTGTATTGCTTTACGTTGCTAGGCAAAAGGGTATCACAAGGCTTGGATACCAACCTGTGCCTCCATTGGCAGTCTCTGAAGGAAAAGCAAAGGAGGCCATAGGGATAATGCTGCAACTGCAATCTCTGCAAAAGTCTGAGTATGCTTCAGAGCCCTGGACATTAGTGGACACAAGTGCAGAAACTTATAGGAATGCTCCAGAACAACATTTTAAAAAAGGCCCAATACCTGTGGAGGTCATTTATGATAAGGAGTCCGGAAATGCAAATGTTTATACTATGTGGAAGTTTGTATATTACATGGATCCAGAGGATGTATGGCATAAAACTACAAGTGGTGTAAACCACAATGGTATCCACTATTTACATGGTGACTTTAAACACTATTATGTGTTGTTTGCTGATGGTGCACGTACATATAGTAAAACAGGATATTGGGAAGTGAAAGTTAATAAGGAAACTGTGTTTGCTCCTGTCACCAGCTCCACACCTCCCGGATCTCCAGGACAAACAGACACAAACACCACCACCAAGGCCCCCGCCACCTCCTCTGACTCCACGACCAGATCCAGTGACAAACAGTCACAACAAGCCGCAACCAAGAGGAAAGGATTCGGACGACGACCATCCAGTAGAACAAGGCGACAAGAAACGCAGCAAAGGCGATCAAGGTCGCGATACCGCTCCCGGTCTCACTCCCGGTCGCACTCCCAGTCCGATACCAGGGCCATT---GCCACCTCCCTATCCAGGTCCTCCAGGTCCCCGTCGGTCTCCAAGACTAGGAGTCGGAGGTCGCGATCACAATCCAGAAGAAGCGGGGGTCGAGGGTCACCCACCGACACCACCACCAGGCGTCGGAGATC-------------------------------------------------------------------------GGAAAGCGACGGGGTAGATCATCCTCCACCTCCCC-ACCCCAAAACGGTCTCGACCAAAGT------CTAGCAGGCTCCGTGGCGTGTCTCCTGACGAAGTGGGAAGATCTCTTCAATCTGTTAGTTCAAAACATAGAGGAAGACTTGGGAGATTATTGGAAGAGGCTCTCGACCCCCCAGTAATACTTTGCAAGGGGGGGGCAAACACATTAAAATGCTTTCGCAACAGAACTAGAGGGAAATACACGGGGCTG-TTCAGGCCATTAGCACAACATGGTCTTGGGTGGCTGGAGATAGCACTGAGCGTCTAGGCAGGCCCAGAATGCTCATTAGCTTTTCTTCAGATGGTCAGAGAAAACATTTTGATGAGACTGTGAAATATCCGAAAGGGGTTGAGACATCATATGGCAACTTGGACAGCTAACACTACTAACATTGCTTTGCTACTAACCACACTAAAAATTTTTTAACA-TT-TTTTTAC--TTTT-TTATTGCTATGGTGCGTGCTAAGCGGGTCAAGCGAGACTCTGTAACTCATATATACCAAACCTGCAAACAAGCAGGCACTTGCCCCCCTGATGTTCTTAATAAAGTGGAGCAAACAACAGTTGCTGACAATATTCTTAAATATGGCAGTGCTGGTGTATTTTTTGGAGGCCTGGGCATAGGAACCGGCCGTGGTACAGGAGGCGTGACAGGGTACACGCCACTGTCTGAAGGGCCTGGTATCCGTGTTGGTGGTACCCCCACAGTTGTACGGCCCTCACTTGTTCCTGAAAGTATTGGTCCAGCAGATTTGCTGCCAAT--AGACACTATCAATCCTGTGGAGTCCACTGCATCATCGGTGGTCCCATTGACTGAATCTTCAGCAGCTGATTTGCTTCCAGGGGAAGTTGAAACAATAGCTGAGATACATCCTGTTCCTGAGGTCCCATAG-TTGACTCGCCTGTTGTGACCACCAGCAGAGGCTCAAGTGCCATACTAGAGGTTGCTCCAGAGCCTACACCACCTACACGTGTTCGTGTGGCACGCACACAATATCATAACCCATCTTTTCAAATATTAACAGAATCAACACCTACTCAGGGTGAAAGTTCTTTAGCAGATCATATATTAGTTACATCTGGTTCAGGGGGTCAAACCATAGGTATGTTACAGACATTATTGAGTTACAAGAATTACCCAGTAGATATTCTTTTGAAATAGAAGAGCCAACTCCACCACGGCGCAGTAGCACACCACTTCAAAGAGCACTATCCATTGGCAGGCGTAGGGGGCCTTCTCTAACAAATAGAAGGTTAGTTCAGCAAGTACAAGTAGACAATCCTTTATTTGTTTCTCGACCATCCAAATTAGTAAGGTTTGCTTTTGATAATCCTGTATTTGAGGAGGATGTTACAAATATTTTTGAGCAGGATGTAGATACGTTTGAAGAGCCCCCTGATAGGGATTTTTTAGACATTCGCAAACTGGGACGACCCAATACTCAACAACACCTGCAGGTTATGTTAGGGTAAGTCGACTCGGCACCCGGGCCACTATTCGCACACGTTCAGGTGCTCAAATAGGATCTCAAGTACATTTCTATAGAGATTTAAGTTCAATAGATTCTGAGGACCCTATTGAGCTACAGTTATTAGGTCAACATTCTGGGGATGCGACCATCATACAAGGTACTGTGGAAAGTACGTTCATAGACATGGATACAGCAGAAAATCCTTTGTCTGAGAGTATTGAGGCGCATTCTAATGATCTGCTACTTGATGAAGCTGTTGAGGATTTTAGTGGCTCTCAATTAGTTATAGGAAATAGACGTAGTACTACATCATATACTGTCCCATGGTTTGAAACAACAAGAAACAGCTCCTATTATGTGCAGGACACACAAGGTTATTATGTGGCTTATCCTGAGAGTCGAGATACTGCAGAAATAATTTATCCTACACCAGACATTCCCGTGGTGGTCATTCATACCCATGATAGCAGTGGTGACTTTTATTTGCATCCTAGTCTTCGACGG-GCAAGGGTAAGAGAAAATATTTGTGATTTGCTTACAGATGGCTGTGTGGCATTCGGCTAACGGTAAGGTCTATCTACCACCATCAACACCAGTGGCCAGGGTGCAAAGCACGGATGAATACATTCAAAGAACAAACATCTACTATCATGCCAATACTGACAGACTGCTCACTGTAGGCCATCCATATTTTAATGTGTATGATAATACTGGGAAAAAATTGGAGTTCTAAAGTCAGGAAACCAACATAGGGTATTTCGTTTGAAATTACCAGATCCAAACAGATTTGCTTTGGCTGACAAGTCTGTATACAACCCCGATAAAGAAAGGCTGGTATGGGGTTGCAGAGGGTTGGAAATCAGTAGAGGCAGCCTTGGGTTGGCAGTACTGGACATCCATATTTTAATAAGGTAAAAGACACGGAAAACACTAACAATTATACCACAGGCTCTACAGATGATAGGCAGAACACATCTTTTGACCCCAAACAAATTCAGATGTTTATAGTAGGTTGTACACCTTGTGTGGGAGAGCATTGGGAAAAGGCCTTACCTTGTGGAGATGCGCCTGCAGATAATGGTATTTGCCCTCCAATTGAATTAAAAAACACTTTTATTGAAGATGGAGACATGGCAGATATTGGTTTTGGCAATATGAATTTCAAAACTTTACAGCAAATAGGG-CTGATGTCAGTCTGGATATAGTTAATGAAACTTGCAAATATCCAGACTTTTTGAAAATGCAAAATGATGTCTATGGCGATGCGTGTTTTTTCTATGCTCGCAGGGAGCAGTGTTATGCCAGACATTTTTTTGTTAGGGGGCGCAAGACAGGTGACAATATTCCTGACGCATATATTGATGATGGCAATATGAAAAATTCTTTTTACATACCAGCAGCTCAA-ATCAATCTCAAAAGGATATTGGTAATGCTATGTATTTCCCAACAGTCAGTGGCTCACTAGTCTCTAGTGATGCTCAATTGTTTAACAGGCCCTTCTGGCTGCAAAGAGCACAGGGTCATAATAATGGCATTCTGTGGGCTAATCAGATGTTTGTCACAGTTGTAGACAACACGCGAAACACCAATTTCAGTATATCTATATCTAGTGAAAATCAAGATATACAGCAAATACAATCATATGACTCACAAAAGTTTAGGGAATATTTAAGGCACGTAGAAGAATATGAAATTTCTATTATTTTACAGTTGTGTAAGATTCCACTACAAGCAGAAGTTTTAGCACAAATAAATGCAATGAACCCCTCCTTACTAGAGGATTGGCAGTTAGGATTTGTGCCAACTCCCGATAATCCTATCCAGGACACATACAGATTTATTGATTCCTTAGCTACCAGGTGTCCCGATAAAAATCCACCAAAGGAAAAACCTGATCCTTATGAAAAATTAACATTCTGGAATGTAGACCTAACTGAAAGATTATCTTTAGACTTGGATCAATATTCTTTAGGTCGCAAGTTTTTGTTCCAAGCTGGATTGCAGCAAACGACCGTTAACGG-T--ACAAAGCCTTCAACGTATAGAAGTTCTGTACGGGGGATCAAAAGAAAACGCAAAAACTAAAATTACCGAATTCGGTACATTTGTATCAACTTTTACACAGTATTCAAGGAATGTCTGTTTACTCTGACTAAGTATAACTCTACCTAGGAAACCAACCGCGCCCGGTACATAAAGGTGAGTTGGTGCCAAATTAGATTCAGTGTGGTGCCAAGACATACCGTGTTGGTTCTAACATGCTCGGATTAGGTCGACCGCCAAGGAACCTTTAGTGTGCC-AATAGCTTACAGCAGTCCAGATTTGGCACATTTGTGGACCGAT----------
	'emb_FM955841.1_'	-----------------------------------------------------------------------------------------------------------------------------------CTGAGCTTCCCACATCAATTGAGTTAGCAGATCTATTAGAGATACCATTGGTAGATTGTTTAATACCTTGTAATTTCTGTGGGAGGTTTTTAGATTATTTAGAGCTTTGTGAGTTTGACAAAAAGAAGCTTACTTTGATTTGGAAAGACTACTTTGTTACTGCATGCTGTCGTAGTTGCTGTGTAGCCACAGCAACATTTGAATTTAATGAACATTATGAGCAAACTGTTTTAGGAAGGGACATAGAATTGGCTACAGGTCTTTCAATATTTGAGATCAACATCAGGTGTCAAACTTGCCTATCCTTTCTTGATCTGATAGAAAAGTAGAT-AGTTGTGG-CGGGGCCTTCCCTTTCATAAGGTCAGAG-GAGGTTGGAGGGAATTTGCAGACATTGCAAACATTTGTAT----A-A-TGATTGGTAAAGAGGTCACCGTGCAAGACTTTGTTTTGGAGCTTAGTGAGATACAGCCTGAAGTATTACCAGTTGACCTGTTTTGTGAAGAGGAATTGCCAAACGAGCAGGA---GGAGGA-G-CT-AGACATCCAGAAGACTGTATTCAAAATCATAGCACCGTGTGGCTGCAGTTGCTGTGAGGTCAATCTTCGTATTTTTGTGAACGCTACCGACGTTGGAATTAGAACCCTGCAAGAGCTACTGACCAGTGACCTGCAACTGCTGTGTCCAGAGTGCCGTGGTAACTGCAAACATGGCGGATCCTAAAGGTAGTACATCTAAAGAAGGGTTAAGTGATTGGTGTTTGTTGGAAGCTGACTGTAGTGATTTAGAAAATGATTTTGAACAATTGTGTGAGAGAGATACAGACTCAGATATCTCGGACTTATTAGATAATTGTGACCTGGAACAGGGCAATTCTTTGGAACTATTTCATCAACAGGAGTGTAAGGAGAGCGGGGAGCAATTACAAAAACTAAAACGAAAGTATCTTAGTCCAAAAGCTGTCGCGCAGCTCAGTCCGCGTCTCGAGTCAATTTCATTGTCACCTCAGCAGAAATCCAAGCGAAGGCTCTTTGCAGAGCAGGACAGCGGACTCGAGTTATCACTTAACAATGAAGCTGAAGATGTTTCTCCTGAGGTGGAGGTACCGGCTATAGACTCTCGGCCGGTA---GAGGGAGGATCAGGGGATGTAGATATTAATTAACAGCGCTT-TTGCG-ATCAGCAACCACAGAGCTACTTTATTGTCAAAATTTAAAGACGCGTTTGGGGTAGGCTTTAACGAATTGACACGTCAATTTAAAAGTTACAAAACCTGTTGTAATGATTGGGTCGTAGCTGTTTATGCAGTTCATGATGATCTATTTGAAAGCTCAAAGCAGTTGTTGCAACAGCATTGCGACTATATCTGGGTTAGTGGAATAGGCGCAATGACATTATATCTATTATGTTTTAAGGCGGGAAAAAATCGTGGTACTGTACATAAGCTAACTACCTCAATGTTAAATGTGCATGAACAGCAAATCTTGTCTGAGCCACCTAAGTTAAGAAATACTGCTGCTGCATTGTTTTGGTACAAAG--GGTGTTGGGTCAGGGACGTTTACATATGGCCCATACCCTGAGTGGATTGCTCATCAAACTATACTTGGTCACCAAAATGCTGAAGCAAGCACGTTTGATCTTTCTGTAATGGTTCAATGGGCATTTGATCACAATCTGGTGGATGAAGCAGATATTGCTTACAAATATGCAAAGCTTGCACCAGAAGATAGTAATGCAGTAGCTTGGCTTGCTCATAATAATCAGGCAAAATTTGTTCGTGAATGTGCATCAATGGTGCGATTTTATAAAAAAGGCCAAATGAAAGAAATGAGTATGTCAGAATGGATATACACTAAGATAAATGAGGTTGAGGGAGAAGGTCATTGGTCATCTATTGTTAAATTTTTAAGATATCAGGGAATCAATTTCATTATGTTTTTGGCTGCATTAAAAGATTTTTTGCATGCAGTACCAAAGAAAAATTGTATTTTAATATATGGACCTCCTAATTCAGGGAAGTCATCCTTTGCTATGTCCTTAATCAAGGTGCTGAAAGGTAGAGTCCTGTCCTTTGTAAATTCTAAAAGCCAGTTTTGGTTGCAACCACTCTCTGAATGCAAAATTGCACTATTGGATGACGTAACAGATCCGTGCTGGCTATATATGGACAAATATTTAAGAAATGGCCTAGACGGCCATTTTGTGTCTCTAGACTGCAAATATAAAGCTCCTATGCAAACAAAATTCCCTCCATTGTTACTTACCAATA---TTAATGTACATGCGGAAGTAAATTACAGATATTTACATAGTAGAATTAAAGGATTTGAGTTTCCAAATCCTTTTCCAATGAAATCAGATAATACACCCGAGTTTGAATTAACTGACCAAAGCTGGAAATCTTTTTTTGAAAGGCTTTGGACACAATTAGAGCTGAGTGACCAAGAAGACGAGGGCGAAAATGGAGAATCTCAGCGAGCGTTTCAATGTTCTGCAAGATCAGCTAATGAACATATATGAAGCTGCAGAACAGACACTTGAGGCACAAATCACACACTGGACATTGTTGCGAAAAGAAGCTGTGTTGCTTCATTTTGCTAGGCAAAAGGGTGTTACAAGGCTTGGATACCAACCTGTGCCCCCATTAGCAGTAACTGAAGCAAAAGCCAAAGAGGCCATAGGGATGATGCTGCAACTGCAGTCTCTGCAAAAGTCTGAGTATGCATCGGAGACATGGACTTTAGTGGACACTAGCACTGAGACCTTTAGAAGTGCTCCAGAAAATCATTTTAAGAAAGGCCCAGTGTCTGTGGAGGTGATTTATGATAAAGACCCAGAGAATGCTAATGCATACACTATGTGGAATTATGTTTATTATATGGATTCAGATGATGTTTGGCACAAAACCACAAGTGGGGTGAATCAAACTGGCATATATTACATGCATGGCAATTTTAAGCACTATTATGTTGTATTTGCTGATGATGCAAGTAGATATAGTGCTACCGGACAGTGGGAAGTAAAGGTTAATAAGGAAACTGTGTTTGCTCCTGTCACCAGCTCCACCCCTCCAGGGTCACCAGGACAAACAGACACAAACGCCTCCTCCACGACCCCCACAACCACCTCTGACTCCGCGTCCAGA-C-AC---C-AACAGCCACAACAAACCGAAGCCAGGACGACAATA--CGGAAGACGACCATCCAGCAGAACACGGCGACAGGAAACGCAGCAAAGGCGATCAAGGTCGCGATACCGTTCCCGTTCTCGGTCCCGGTCGCGGGCCAAGTCCCAAGCCCGGGCCATACGCGCCACCTCCATATCCAGG---TCCAGGTCCCCGTCGGT----------------------------------------------------------------------------------------------------------------------------------------------------------------------------------------------------------------------------------------------------CGCGGCGTCTCTCCTGACGAAGTGGGAAAATCACTTCACACAGTTAGTGCAAGAAATAGAGGAGAACTTGGAAGATTATTGGAGGAAGCTCTCGATCCCCCAGTAATTCTATGTCGCGGGGAGGCGAATACCCTGAAATGCTTTCGCAACAGAGCTAAAAAGAAATAT-GAGGGCTTGTTAGGGCATTTAGCACTACGTGGTCCTGGGTGGCTGGAGATAGCATTGAGCGTCTAGGCAGGCCCAGAATGCTCATTAGCTTTGCTTCAACAGA-CAAAGAAAACATTTTGATGTCACTGTTAAATATCCGAAGGGTGTAGAGACATCGTATGGCAACCTGGACAGCTAACAGTACTAATGCAGCTTTGCTACTAACTATACTAACATTTACATTACTTTTATTTTTACGTTTTTA-TATTGCTATGGCGCGAGCTAAACGAGTCAAACGCGACTCTGTAACACATATATATCAAACCTGCAAGCAAGCAGGTACCTGCCCCCCCGATGTTCTTAATAAAGTTGAACAAACAACAGTTGCTGACAATATTTTAAAATATGGCAGTGCTGGTGTTTTCTTTGGAGGCCTTGGCATTAGCACCGGCCGTGGTACCGGGGGCATCACGGGATATACCCCACTTGGTGAAGGTCCTGGCGTCTGTGTTGGAAATACTCCCACGGTGGTAAGGCCTTCCCTTGTTCCTGAAACTGTTGGGCCATGA-ATATATTACCAAT--TGATACTCTCAATCCTGTGGAACCTACTGCATCCTCTGTGGTCCCACTCACTGAATCCTCTGCATCTGATCTCCTTCCAGG-GGAGATGAAACTATTGCTGAGATTCATCCAGTTCCTGAGGGTCCAGTGGTTGATTCTCCTGTTGTCACCACAAGCAAGGGCTCCAGTGCCATTTTAGAGGTTGCACCAGAACCAAGTCCACCAACACGTAG-GG--TGTCACGTACACAGTATCACAATCCATCTTTTCAGAGCATCACAGAGTCTACACCTGCACAGGGTGAAAGTTCTTTAGCTGATCATGTGTTGGTCACTTCTGGAGCCGGTGGGCAATCCATAGGTAGATCACAGATATTATAGAATTACAGGAATTTCCCAGTAGGTATTCCTTTGAAATTGAGGAACCTACTCCACCACGACGTACTAGTACTCCATCTCAAAGGCCAC-AAGTATTGGGCAACGTAGAGGGCTGTCATTGACCAACAGAAGGCTAGTTCAGCAAGTACCAGTAGACAACTCTTTATTTTTAACTCAGCCATCTAAATT-G-GTTCTTTTCTTTTGATAATCCTGTATTTGAAGAGGAGGTCACTAATATTTTTGAACAGGATATTGATGAGTTCGAGGAGCCGCCTGACAGAGATTTTCTTGATGTGCGTCAGCTAGGCCGCCTCAATATTCTACTACCCCAGCAGGATACGTGCGGGTCAGCAGGCTAGGCACACGTGGGACCATTCGCACACGCTCGGGAGCACAAATAGGGTCTCAAGTTCATTTCTATAGGGACCTGAGTTCTATTAATACAGAAGATCCTATTGAATTACAATTCCTAGGTCAACACTCTGGGGATGCAAAT-AG-TGCAAGGTCCAGTGGAAAGCACCTTTATAGATGTAGATATGTCAGAAAATCCTTTGTCAGAGACTGTTGACGCTGGATCCGAAGATTTCTTATTAGATGAGGCTGTTGAGGACTTCAGTGGATCCCAATTAGTGATAGGTAATAGACGGAGTACAACATCCTATACTGTACCCCGTTTTGAAACAACAAGGAACAGCTCATATTATGTGCAGGACACAAAGGGCTATTATGTGGCATATCCTGAGAGTCGCGATACTGCAGAGATCATCTATCCAACTCCTGATATACCCATAGTTGTTATACATACCCATGATAGCAGTGGCGATTTTTATTTACATCCCAGCCTTCGCAAACGGAAGCGTAAAAGAAAATATTTATGATTTGCTTACAGATGGCAGTGTGGCAATCGGCACATGGTAAGGTATACTTGCCACCATCAACACCAGTGGCCAGGGTGCAAAGCACGGACGAATACATACAAAGGACTAACATCTACTATCATGCAAATACTGACAGACCCCTTACTGTAGGTCATCCATATTTTAATGTATATAACAACACTGGTGAGACATTACAGGTTCCTAGTCAGGCAATCAACACAGGGTGTTTCGTCTGAAGTTGCCTGATCCAAACAGATTTGCATTAGCTGACATGTCAGTTTATAATCCAGATAAGGAGCGTTTGGTGTGGGCCTGTAGAGGTTTGGAAATAAGTAGAGGCAACCAGGTGTCGGCAGCACAGGTCACCCTTACTTTAATAAACTGAAGGATACTGAAAACAGTAATCAATATTCCACACTCCA-AA-GATGACAGACAAAATACCTCTTTTGACCCAAAACAAATACAGATGTTCATAGTTGGATGTACACCTTGTATTGGGGAACATTGGGA-AAAGGCTTTGCCTGTGCGGA--CAGGCGCAGGAAATGGAGCCTGTCCTCCTATAGAATTAAAGAACACTGTTATCCAGGATGGGGATATGGCAGATATTGGCTTTGGTAATATAAACTTTAAAACATTACAACAAAATAGGTCAGATGTCAGTTTAGATATTGTAGATGAAATTTGCAAATATCCAGATTTTCTAAAAATGCAAAATGATATATATGGAGACGCATGCTTCTTTTATGCTCGAAGAGAACAGTGTTATGCTAGACACTTTTTTGTTAGAGGAGGTAAAACAGGTGACGATATTCCTGCTGCACAAACCGATGATGGCAATATGAAAAATCAATATTACATTCCTGCAGCACAGGATCAGGCTCAAAAGGACCTTGGGAATGCCATGTATTTCCCAACTGTTAGTGGCTCATTAGTTTCAAGTGATGCCCAATTGTTTAACAGGCCCTTCTGGCTACAGCGAGCTCAAGGTCATAATAATGGCATCTTGTGGGCCAACCAAATGTTTGTCACTGTGGTAGACAACACACGAAACACCAATTTCAGTATTTCAGTTTATAGTGAAGGTGAAAATAAA-AGAT-AT-CAGGACTACACATCTACACAGTTCAGGGAATATTTAAGGCATGTGGAGGAATATGAAATATCTGTCATATTGCAGTTATGTAAAATACCTTTAAAAGCAGAAGTCTTGGCTCAGATAAATGCCATGAACCCTTATTAT-TGGAGGACTGGCAATTAGGATTTGTCCCTACACCTGACAATCCAATTCATGATACCTACAGATTTATTGACTCTTTGGCTACCC-GTGCCCTGAC--AAATCCCCCAAAAGAAAAACCTGACCCTTATGAAGGCTTAAACTTTTGGAATGTAGATTT-A-TCAGA-ACTTTGTTTAGATTTGGATCAATACTCTTTGGGACGCAAATTTTTGTTTCAAGCTGGGTTACAACAAACGACCGTTAACGGTACAA-AAACT-A-CAAGCGG--G--GTTCTTTAAGGGGAACCAAACGCAAAAGAAAAAATTAACTTAACCGATATCGGTACATCTCCCTCAACTTTTACACAGTATTCAAGGAATGTTTGTTTACTCTGACTAAGCATAACGCTGCCTAGGAAATTAACCGCGCCCGGTACATAAAGGTGAGTTGGTGCCAAATGAGATTCAGTTTGGTGCCAGGACAGACCTTGTAGGTTCTAACATGCTCGGATTAGG----------------------------------------------------------------------------------
	'gb_MH777358.2_'	----------------------------------------------------------------------------------------------------------------------------------------------------------------------------------------GATTGTCTGTTGCCTTGTAATTTTTGTGGGAAGTTTTTAGATTTGTTAGAAGTATTAGATTTTGAAAAAAAAAGGTTGACGTTACTTTGGAAAGATTATTCAGTTGCAGCTTGTTGCCGCTGCTGTTGTGTTGCAACTGCAACTTTTGAGTTTAATGAATATTATGAGCAGACTGTATTAGGAAGAGACATTGAATTAGCTACAGGCCGTTCCATCTTTGAAATAGACGTCAGGTGTCAATCGTGCTTGGCACTCCTTGATATAATAGAAAAACTAGACGGCTGTGGCAGGGGCCGTCCCTTTCACAAAGTTAGAGGCGGCTGGAAGGGAGTCTGTAGGCTTTGTAAGCATTTGTAT----A-A-TGATAGGTAAAGAGGTCACTGTGCAGGCATTTA--TTGGAGTTAAGAGAGGTTCAGCCTGAAGTGCTACCAGTTGACCTGCTTTGTGAAGAGGAATTACCAAACGAACAGGAAACGGAGGAGGAGCTAGACATCGAGAGGACTGTATTCAAAGTTATTGCACCGTGTGGCTGCAGCAGCTGTGAGGTCAAGCTTCGTATTTTTGTCAACGCTACCGA-AGTGGTATCAGAACTCTGCAGGAATTGCTGACCTACAACCTGCAGCTTCTGTGTCCAGAGTGCCGCGGTAACTGCAAACATGGCGGATTCTACAGGTAGTACCTCT---GAAGGGTTAAGTGATTGGTGTATTGTGGAAGCTGAATGTAGTGATATAGAGAATGATTTTGAACAATTATTTGAGCGAGATACAGACTCAGATATTTCGGACTTGATAGATAATTGTGACCTGGAGCAGGGCAATTCCCTGGAACTCTTTCATCAACAGGAGTGTGAGCAGAGTGAAGAGCAGTTGCAAAAACTAAAACGAAAGTATCTTAGCCCTAAAGCTGTCGCGCAGCTCAGTCCGCGACTTGAGTCGATTTCGTTGTCACCTCAGCAGAAATCCAAGCGAAGGCTCTTTGCAGAGCAGGACAGCGGACTCGAGCTAACCCTTAACAATGAAGCTGAAGATGTTTCTCCTGAGGTGGAGGTACCGGCTATAGACTCTCGGCCGGAAGATGAGGGAGGATCAGGGGCTGTAGATATTGACTATACAACACTGTTGCGTTCTAGCAACAAAAAGGCGACATTAATGGCAAAATTTAAAGATGCGTTTGGGGTAGGCTTTAATGAACTTACACGCCAGTTTAAAAGTCACAAAACCTGCTGTAATTATTGGGTTATAGCTGTATATGCAGTTCATGATGATTTATTTGAGAGCTCGAAGCAGCTGTTGCAACAACATTGTGACTACATTTGGGTTAAAGGGATAAATGCAATGACATTATATCTATTGTGTTTTAAGGCGGGAAAAAATCGTGGTACTGTGCATAAGTTAATTACCTCAGTGTTAAATGTGCATGAACAGCAGATTTTGTCTGAGCCACCTAAATTAAGAAATATGGCTGCTGCATTGTTTTGGTACAAAGGCGGGATGGCTTCAGGAGCATATACGTATGGTACTTACCCTGATTGGATTGCACATCAAACAATACTTGGCCACCAAAATGCTGAAGCAAGCACATTTGATTTTTCTGTGATGGTTCAATGGGCATTTGATAACAATCATTTTGATGAAGCAGATATTGCGTACCAATATGCAAAGCTTGCTCCAGAAGATAGTAATGCAGTTGCATGGCTTTCACATAATAATCAAGCTAAATTTGTTAGAGAGTGTGCAGCAATGGTGAGATTTTACAAAAGGGGGCAAATGAAGGAAATGAGCATGTCAGAGTGGATATATACACGAATAAATGAGGTTGAAGGACAAGGTCATTGGTCAGCAATTGCCAAATTTTTAAGATATCAAAATATAAATTTCATTATGTTTTTGGCTGCCCTAAAAGACTTCCTGCATTCTGTTCCCAAACGAAATTGT-TTATTATACATGGACCGCCGAATTCTGGAAAGTCAACATTTGCTATGTCATTAATAAGTGTCCTAAAAGGTAGGGTTTTGTCATTTGTAAACTCCAGAAGTCAGTTTTGGTTGCAACC-CTTGGAGACACTAAAATAGCATTGATAGATGATGTGACAGACCCCTGCTGGATTTATATGGATACATATTTAAGAAATGGCCTAGATGGTCATTGTGTCTCTTTAGATTGTAAGTACAAAGCACCGATGCAAATTAAGTTTCCTCCATTGTTATTAACATCTAACATTAATGTGCATCAGGAGGCAAATTATAGATACCTACACAGTAGAATAAAAGGATTTGAATTTCCAAATCCATTTCCTATGAAAGCAGATAACACACCTGAATTTGAATTGACTGACCAAAGCTGGAAATCTTTTTTTGAAAGGCTTTGGACACAATTAGAGCTGAGTGATCAAGAAGAGGAGGGCGAAAATGGAGACTCTCAGCGAGCGTTTCAATGTTCTGCAAGACAAGCTAATGAACATTTATGAAGCTGCAGAGCAGACCATTGAGGCACAAATTGCACATTGGCAACTTTTGCGACAAGAAGCTGTATTGTTATACTTTGCTAGGCGAAAGGGTGTGACAAGGCTTGGATATCAACCTGTGCCTCCTTTAGCAATCTCTGAAGCAAAAGCCAAACAGGCTATAGGGATGGTACTGCAACTGCAGTCACTGCAAAAGTCAGAGTTTGGAAAAGAGCAGTGGACATTAGTGGACACAAGTATAGAGACTTATAAAAATGTACCAGAGGATCATTTTAAAAAGGCGCCA-TCCCTGTGGAGGTTATATATGATAACCAGCCCGAAAATGCCAATATGTATACCATGTGGAATTATGTTTACTACATGGACTCCGAGGATATGTGGCACAAAACAACCAGCGGGGTTAACCACATTGGCATATATTATACGCAAGGCACCTTTAAACACTACTATGTTGTATTTGCTGATGATGCACTAGAT-ATAGTGCTACTGGACAATGGGAAGTGAAGGTTAATAAAGAACTTGTGTTTGCCCCTGTCACCAGCTCCACACCTCCCGGGTCACCAGGACAAGCAGACTCAGACACCACCACCAAGACCCCCGCCACCTCAACTGACTCCTCGGCCCGA-CGAGCGTCAAACAGCCACAACAAACCGAAACCAGGAAGAAGGTA--CGGGCGACGACCATCAAGCAGAACAAGGCGACCGCAAGCGGAGCAAAGGCGATCAAGGTCGCGACAGCGCTCCAGGTCCCGGTCCCAGTCTCGGTCAGACTCCCAAACCC---------------------------------------------------------------------------------------------------------------------------------------------------------------------------------------------------------------------------------------------------------------------------------------------------------------------------------------------------------------------------------------------------------------------------------------------------------------------------------------------------------------------------------------------------------------------------------------------------------------------------------------------------------------------------------------------------------------------------------------------------------------------------------------------------------------------------------------------------------------------------------------------------------------------------------------------------------------------------------------------------------------------------------------------------------------------------------------------------------------------------------------------------------------------------------------------------------------------------------------------------------------------------------------------------------------------------------------------------------------------------------------------------------------------------------------------------------------------------------------------------------------------------------------------------------------------------------------------------------------------------------------------------------------------------------------------------------------------------------------------------------------------------------------------------------------------------------------------------------------------------------------------------------------------------------------------------------------------------------------------------------------------------------------------------------------------------------------------------------------------------------------------------------------------------------------------------------------------------------------------------------------------------------------------------------------------------------------------------------------------------------------------------------------------------------------------------------------------------------------------------------------------------------------------------------------------------------------------------------------------------------------------------------------------------------------------------------------------------------------------------------------------------------------------------------------------------------------------------------------------------------------------------------------------------------------------------------------------------------------------------------------------------------------------------------------------------------------------------------------------------------------------------------------------------------------------------------------------------------------------------------------------------------------------------------------------------------------------------------------------------------------------------------------------------------------------------------------------------------------------------------------------------------------------------------------------------------------------------------------------------------------------------------------------------------------------------------------------------------------------------------------------------------------------------------------------------------------------------------------------------------------------------------------------------------------------------------------------------------------------------------------------------------------------------------------------------------------------------------------------------------------------------------------------------------------------------------------------------------------------------------------
	'gb_M12737.1_PPH8CG'	----------------------------------------------------------------------------------------------------------------------------------------------------------------------------------------GACTGTTCAGTACCGTGCAACTTTTGTGGTAACTTTTTGGATTTCTTAGAACTGTGTGAGTTTGACAAAAAG-AGCTGTGCCTAATTTGGAAAAATTACGTTGTTACTGCGTGTTGTCGTTGTTGTTGTGTAGCAACCGCAACGTTTGAATTTAATGAATATTATGAGCAAACTGTGCTAGGCAGAGATATTGAATTAGCTACAGGACGTTCAATTTTTGAGATAGACGTTAGGTGTCAAAACTGCTTGTCATTTTTGGATATCATAGAGAAATTGAT-TGCTGTGGGAGAGGCCGTCCCTTTCATAAAGTTAGAG-GAGGCTGGAAGGAGTTTGCAGGCTTTGTAAGCATTTGTATC-----A-TGATTGGTAAAGAGGTCACTGTGCAAGATTTTGTGTTGAAGTTAAGTGAGATACAACCTGAAGTGTTACCAGTTGACCTGCTTTGTGAAGAGGAATTACCAAACGAACAGGAAACGGAGGAGGAGCTAGACATCGAAAGAACTGTATTCAAAATTGTTGCACCGTGTGGCTGCAGCTGCTGTCAGGTCAAGCTACGTCTTTTTGTCAACGCAACTGATTCGGGTATCAGGACCTTTCAAGAATTGCTGTTCAGAGACCTACAGCTTCTGTGTCCTGAGTGCCGCGGTAACTGCAAACATGGCGGATCATAAAGGTAGTACATCTAAAGAAGGGTTAAGTGAGTGGTGTATTTTGGAAGCTGAATGTAGTGATGTAGACAATGATTTTGAACAATTATTTGAGCGAGATACAGACTCAGATATTTCGGACTTATTAGATAATTGTGACCTGGATCAGGGAAATTCTCTGGAACTATTTCATCAACAGGAGTGTGAGCAGAGCGAGGAGCAATTACAAAAACTAAAACGAAAGTATCTTAGTCCTAAAGCTGTCGCGCAGCTCAGTCCGCGGCTCCAGTCAATATCACTGTCACCTCAGCAGAAATCCAAGCGAAGGCTCTTTGCAGAGCAGGACAGCGGAGTCGAGCTAACTCTTAACAATGAAGCTGAAGATGTTTCTCATGAGGTGGAGGTACCGGCTATAGACTCTCGGCCGGAAGATGAGGGAGGATCAGGGGCTTTAGATATTGACTATCAG-CATTGTTGCGGTCCAGCAACACAAAGGCCACATTAATGGCAAAATTTAAAGAGGCATTTGGGGATGGCTTTAATGAACTAACACGCCAATTTAAAAGTTACAAAACTTGCTGTAACTATTGGGTTGTAGCTGCTTATGCAGTGCATGATG---TATATGAAAGCTCAAAGCAGTTATTGCAACAGCATTGTGATTATATTTGGGTTAGAAGTATAGCTGCAATTACATTATATCTATTGTCTTTTAAGGCGGGAAAAAATCGCGGTACTGTGCATAAACTAATGACCTCAATGCTAAATGTGCAAGAGCAGCAGATATTGTCTGAGCCTCCTAAATTGAGACACACTGCTGCTGCTTTGTTTTGGTATAAAGGAGGAATGGGGACAGGAACATTCACGTATGGTTCATACCCTGATTGGATTGCACATCAAACAATTCTTGGCCATCAAAGTGCTGAAGCAAGCACCTTTGATTTTTCTGTAATGGTACAATGGGCATTTGATAATAATCATTTTGAGGAGGCCGACATTGCTTATGGATATGCAAAACTAGCCCCAGAAGATGCTAATGCTGTAGCCTGGCTTGCTCATAATAGCCAAGCTAAATTTGTAAGAGAGTGTGCAGCAATGGTTCGATTTTACAAAAGGGGGCAAATGAGAGAAATGACCATGTCTGAGTGGATATATACAAGGATCAATGAGGTTGAAGGAGAGGGGCATTGGTCTTCCATAGTAAAATTTGTAAGGTACCAGGGTATAAATTTTATTACATTTTTAGCTGCCTTAAAAGATTTTTTGCATTCCGTACCTAAGCGAAACTGT-TTGTTA-ATCTATGGTCCCCTAATCTGGGAAATCTACATTTGCTATGTCATTAATACAGGTGCTGAAGGGTAGAGTATTATCATATGTAAATTCCAAAAGCCAATTTTGGTTACAACCTCTTGGTGACTGTAAAATAGCACTGTTAGATGATGTGACAGACCCCTGCTGGCTGTACATGGATACATTTCTGCGAAATGGATTAGATGGGCATGTTGTGTCATTAGATTGTAAATATAAAGCACCCATGCAAATTAAATTTCCTCCCTTGTTACTT-CCAATA---TTAACCTGCATGAGGAGGCTAACTATAGATATTTACATAGCAGAGTCAGAGGATTTGAATTTCCAAATCCTTTTCCAATGAAACCAGACAATACACCTGAATTTGAATTAACTGACCAAAGCTGGAAATCTTTTTTTGCAAGGCTTTGGACACAATTAGAGCTGAGTGATCAAGAAGACGAGGGCGAACATGGAGAATCTCAGCGAGCGTTTCAATGTTCTGCAAGATCAGCTAATGAACATTTATGAAGCTGCAGAACAAACACTTGAGGCACAGATTGCGCATTGGCTGCTTTTGCGAAAAGAAGCTGTGTTGCTATATTTCGCTAGGCAAAAAGGCATCACCAGGATTGGATATCAACCTGTGCCGCCACTAGCAGTGTCTGAAGCAAAAGCCAAGCAGGCTATAGGAATAATGTTGCAGCTGCAGTCACTACAGAAATCTGAGTTTGCAGATGAGCCTTGGACATTAGTGGACACAAGTATAGAGACTTATAAGAATGCTCCAGAAAATCATTTTAAAAAGGCGCCACA-CCTGTGGAGGTGATATATGATAAACAGCCTGACAATGCCAATGTATACACTATGTGGAAGCACATTTACTACACTGATGCAGACGATAAGTGGCACAAAACCACCAGTGGGGTTAACCAGACTGGCATATACTATATGCAAGGAG-CTTCAGACATTATTATGTTGTGTTTGCTGATGATGCACGTAGATATAGTGCTACTGGAGAATGGGAAGTAAAAATTAATAAGGACACTGTGTTTGCTCCTGTTACCAGCTCCACCCCCCCCGGATCACCAGGACAAGCAGACACAGACACCGCCGCCAAGACCCCCACCACCTCCGCTGACTCCACGTCCAGACGCAGCGGCAAACAGCCACAACAAACCGAAACCAGGACGAAGGTA-CGGGA-GACGGCCGTCCAGCAGAACAAGACCGCAA-AAA-G-AGCAGAGGCGATCAAGGTCGCGACACCGCACCAGGTCTCGCTCCCGGTCGCTCTCCC--------------------------------------------------------------------------------------------------------------------------------------------------------------TCACCCTCCACCAACACCTTCAAACGGTCACAAAGGGGAGGAGGGAGACGGGGAGAAAGGGGCAGTAGGGGGA---GACGGGAACGATCATCCTCCACCTCCCCCACCCCAAAACG-T-TCAAG-AGGG--GAG-TCTTCTAGGTTGCGTGGGGTCTCTCCTTCTGAAGTGGGAAGATCAGTTCAATCTGTTAGTGCAAAACATACAGGGCGACTTGGAAGACTACTGGACGAAGCTATCGACCCCCCAGTAAT-ATTTTC-GAGGGGAGGCAAACACATTAAAATGCTTTCGCAACAGAGCTAGAGTTAGATATAGAGGACTGTTCAAATACTTTAGCACCACGTGGTCATGGGTGGCCGGCGATAGCACTGAGCGTCTAGGCAGGTCCAGAATGCTCATTCTGTTTACTTCAGCTGGCCAAAGAAAGGACTTTGATGAGACTGTGAAATACCCGAAGGGAGTTGATACATCTTATGGTAACCTGGACAGCTAACATTACTAACGCTGCCTTGCTACTAAC-ACACTAAC-A--TATTCCCATTTCTTTTTACTTTTTTATTATTGCTATGGCGCGTGCTAGACGGGTCAAGAGAGACTCTGTCACACACATTTATCAAACCTGCAAACAGGCAGGTACATGCCCCCCTGATGTTATTAATAAAGTTGAGCAAACAACAGTTGCTGACAATATTTTAAAATATGGCAGTGCTGGTGTATTTTTTGGAGGCCTTGGTATAGGTACCGGCCGTGGTACAGGGGGTGTTACTGGGTACACGCCATTAAGTGAGGGGCCTGGTATCCGTGTTGGAAATACTCCCACAGTGGTACGGCCCTCACTTGTTCCAGAAGCGGTAGGTCCAGGACATA--CTGCCAAT--CGACACTATTGACCCTGTAGAGCCCAGT-C-TCCTCTGTGGTGCCACTCACTGAATCTTCAGGAGCCGACCTACTTCCAGGGGAAGTTGAGACAATTGCTGAAATTCACCCTGTACCTGAAGGCCCCACCATTGATTCACCTGTGGTGACGACAAGCAAAGGGTCAAGTGCCATTTTAGAGGTGGCTCCTGAGCCAACCCCTCCTACCCGTGTCAGAGTTTCACGTACACAATATCACAACCCTTCTTTTCAAATCATAACTGATTCCACACCTACACAAGGAGAAAGTTCTCTAGCAGACCACATTTTAGTGACTTCTGGCTCTGGAGGCCAGACTATAGGTAGACATAACAGATTATAGAACTGCAAGAATTTCCTAGTAGGTATTCATTTGAGATTGATGAACCTACACCACCACGGCAAAGTAGCACACCTATTGAGAGACCTCAAGTAGTTGGTAGACGTAGAGGTATTTCTTTAACAAATAGACGACTGATACAGCAGGTGGCTGTTGAGGATCCTTTGTTTTTATCAAAACCTTCCAAATTAG--TAAGGTTCATTTGATAATCCTGTATTTGAAGAGGAGGTCACTAATATATTTGAGCAAGATGT-G-GACATTCGAGGAGCCTCCAGATAGAGATTTTCTTGATGTTCGGCAGCTAGGGCGCCACAATACTCTACTACACCAGCTGGCTATGTCAGAGTTAGCAGGTTAGGCACACGTGGCACCATTCGCACACGTTCTGGTGCACAAATTGGGTCGCAGGTACATTTTTACAGGGATTTAAGTTCAATCAATACAGAAGATCCTATAGAACTCCAACTATTAGGTCAACATTCTGGGGATTCAAAT-AG-TACAGGGTCCTGTGGAAAGCACTTTTGTAAATGTTGATATTTCTGAAAATCCTTTATCTGAAAGTATTCAGGCATTTTCAGATGATTTACTACTGGATGAAACTGTAGAGGATTTTAGTGGGTCCCAACTGGTAATAGGTAATAGAAGAAGTACAACTTCTTATACTGTTCCTAGATTTGAAACAACAAGAAGTGGCTCTTATTATGTGCAAGACACTAAAGGTTATTATGTGGCTTATCCTGAAAGTCGCAATAATGAGGAAATAATTTACCCTACACCTGATCTTCCGGTGGTAATAATCCACACACATGATAACAGTGGTGACTTCTTCTTACATCCTAGCCTTCGCAGACGCAAACGTAAAAGAAAATATTTGTGATTTGCTTACAGATGGCAGTGTGGCAATCGGCTACCGGTAAGGTTTATCTGCCTCCTTCAACACCAGTGGCCAGGGTGCAAAGCACGGATGAATACATTCAAAGAACTAACATCTACTATCACGCCAATACTGACAGACTGCTCACTGTAGGACATCCATATTTCAATGTTTACAACAATAATGGTGACACATTACAGGTTCCCAGTCGGGAAATCAACACAGGGTCTTTCG-CTTAAATTACCAGATCCAAATAGGTTTGCACTGGCAGATATGTCTGTATACAATCCAGACAAAGAAAGGTTGGTATGGGCTTGCAGAGGCTTAGAAATCAGTAGGGGCAACCATGGGTTGGGAGCACCGGCCATCCCTATTTTAATAAAGTGAAAGACACTGAAAACAGCAATTCATACACCACAA-CATTACAGATGACAGACAAAATACTTCCTTTGATCCTAAGCAAATACAAATGTTCATTGTGGGTTGCACACCCTGCATTGGTGAGCATTGGGAAAAAGCCATTCCATGTGCAGAGG-ACCAACAGCAA--GGTCTGTGCCCACCCATTGAACTAAAAAATACAGTTATTGAAGATGGGGACATGGCAGATATTGGTTTTGGTAATATGAACTTTAAGACTTTACAACAGAACAGATCTGATGTAAGTCTCGACATAGTAAATGAGATATGCAAATATCCTGATTTTTTGAAAATGCAGAATGATGTGTATGGTGATGCCTGTTTCTTTTATGCACGAAGGGAACAGTGCTATGCTAGACATTTTTTTGTGAGAGGGGGTAAGACAGGTGATGACATACCTGCTGCTCAAATTGATGATGGCATGATGAAAAATCAATATTACATTCCTGGTGGACAAGATCAATCACAAAAGGATATAGGTAATGCTATGTATTTCCCAACCGTCAGTGGCTCACTTGTTTCAAGTGATGCTCAATTGTTTAACAGGCCTTTCTGGCTGCAGCGTGCCCAGGGTCATAATAATGGCATTCTCTGGGCTAATCAAATGTTTGTCACTGTGGTAGACAACACGCGAAACACCAATTTTAGTATTTCAGTTTACACTGAAAATGGGAACTTA-AGAACATCACAGACTATAAATC-AACCCAGTTAGAGAATATCTGAGACATGTAGAAGAATATGAAATTTCCCTCATATTACAATTGTGTAAGATACCACTAAAGGCTGATGTTTTAGCACAAATCAATGCCATGAATTCATCACTACTTGAGGAATGGCAACTGGGATTTGTACCTACCCCTGATACTCCAATTCATGACACCTACAGATATATTGATTCTCTTGCCACACGTTGTCCTGATAAAAGTCCCCCTAAGGAAAAGCCTGATCCATATGAAAGTTTAACTTC-TGGAATGTGGACCTTACAGAACGACTTTCCCTGGATTTGGATCAATATTCATTAGGCAGGAAGTTCTTGTTTCAAGCAGGTTTGCAACAGACGACCGTAAATGG-T-A-CAAAATCAT-AT-CTAGGG--GCTCCGTCAGGGGCACAAAACGAAAACGGAAAAATTAGATGTACCGTTTTCGGTACAAA-ACCTAAACTTTTACACAGTATTCAAGGAATGTTTGTTTATTCTGACTCAGCATCACTCTACCTAAGAAACCGACCGCACCCGGTACATAAAGGTGAGTAGTTGCCAAAACAGACTCAGTTTAGTGCCAGAATAGACCATGTTCGTTCAAACATGCTCGGATTAGGTCGCCTGCCAA-----------------------------------------------------------------------
	'emb_FM955838.1_'	------------------------------------------------------------------------------------------------------------------------------------------------------------------------AGGTATACCTTTAGTGGATTGTTTATTGCCTTGCAATTTTTGTGGAAAATTTTTAGATTTTTTGGAGGTTTGTGATTTTGATAAGAAACAGTTGAATTTGATTTGGAAAGATTATGTTGTAACTGCCTGTTGTAGGTGCTGTAGTGTAGCAACTGCTACGTTTGAATTTAATGAATTTTATGAGCAAACAGTACTCGGCAGAGATATTGAATTGGCTACAGGACGTTCTATTTTTGAGATAGATGTCAGATGTCAAAATTGCTTAGCTTTCTT-GACATAATAGAGAAATTGAT-TGTTGTGGCAGAGGACGTCCTTTTCACAAAGTAAGAGACAGGAAAGC---AGTCTGTAGGCTGTGTAAGCATTTGTAT----A-A-TGATTGGTAAAGAGGTCACTGTGCAAGACATTGTTTTGGAGCTAAGTGTAATACAGCCTGAAGTATTACCAGTTGACCTGTTTTGTGAAGAGGAATTACCAACCGAGCAGGAAACGGAGGAGGAGTCAGACATCGAGAGAACTGTGTTCAAAATCACTGCACCGTGTGGCTGCAGCAATTGTAAGGTCAAGCTACGTCTTTTTGTGAACGCCACCGAGTTGGGCATCAGAACGTTTCAGCAACTGCTGACCAG-GACCTGCAGCTCCTCTGTCCAGAGTGTCGCGGTAACTGCAACCATGACGGATCCTAAAGGTAGTACATCTAAAGAAGGGTTAGCAGAATGGTGTATTGTGGAAGCAGAATGTAGTGATGTAGAAAATGATTTTGAACAATTATTTGAGCGAGATACAGACTCCGATATATCGGACTTGTTAGATAATTGTGA-CTTGAGCAGGGCAATTCCCTGGAACTATTTCATCAACAGGAGTGTAAAGAGAGCGAGGAGCAATTACAAAAACTAAAACGAAAGTATCTTAGTCCTAAAGCTGTCGCGCAGCTTAGTCCGCGGCTTGAGTCGATTTCGTTGTCACCTCAGCAGAAATCTAAGCGAAGGCTCTTTGCAGAGCAGGACAGCGGACTCGAGCTAACTCTTAACAATGAAGCTGAGGATGTTTCTTCAGAGGTGGAGGTACCGGCTATAGACACCCGGCCGGAAGATGAGGGAGGATCAGGGGCTGTGGATCTTGACTAACAG-CGTTGTTGCGTTCCAGCAACAAAAAAGCCACATTGATGGCAAAATTTAAAGAGTCATTTGGGGTAGGCTTTAATGAGCTAACACGCCAATTTAAAAGTTACAAAACGTGCTGTAACCATTGGGTTGTAGCTGCTTATGCAGTGAATGATGATTTATTTGAAAGCTCAAAGCAGTTATTGCAACAGCATTGTGACTATATTTGGATTAAGGCGATAGGTGCAATGTCATTGTATCTATTGTCTTTTAAGGCGGGAAAAAATCGCGGAACTGTTCATAAATTGATTACCTCAGTGTTAAATGTGCATGAACAGCAAATATTGTCTGAGCCTCCTAAGTTAAGAAATACTGCTTCTGCATTGTTCTGGTAC-AAGGGGGCAATGGGTCGGGAACATTTACTTATGGCTCATATCCTGATTGGATTGCACATCAAACAATTATTGGTCATCAAAGTGCTGAAGCAAGCACATTTGATTTTTCTGCAATGGTCCAATGGGCATTTGATAACAATTACTTAGAGGAATCTGATATTGCTTACCAATTTGCAAAATGTGCACCAGAAGACAGCAATGCTGTTGCTTGGCTGGCTCACAA-CAACAAGCTAAATTTGTCAAAGATTGTGCATCAATGGTGCGGTATTATAAAAGGGGACAAATGAGAGAAATGAGTATATCAGAATGGATTTATACAAGAATCAATGAAGTTGAAGGAGAGGGTCATTGGTCATCCATCGCAAAGTTTTTGAGATATCAAGGTGTAAATTTCATAATATTTCTTGCTGC-TTTAAAAACCTTTTACATTCTGTTCCAAAACGTAATTG-CTTATTATATATGGCCCACCTAATTCTGGAAAGTCTACATTTGCCATGTCATTGATACATGTATTGAAAGGCAGAGTATTATCGTATGTAAATTCAAAAAGTCAGTTTTGGTTACAACC-CTTGGAGACTGTAAAGTAGCATTATTAGATGATGTAACAGATCCATGCTGGGTATACATGGATACCTATTTAAGAAATGGCCTTGATGGCCATTTTGTTTCATTAGACTGCAAATATAAAGCACCAATGCAAATTAAGTTTCCCCCGCTGTTATTGACCTCCAATATTAATGTACATCAGGAAGCAAATTATAGATATTTGCATAGCAGAATTAAAGGATTTGAGTTTCCAAATCCTTTTCCAATGAAAGGAGATAAAACACCTGAATTCGAATTAACTGACCAAAGCTGGAAATCTTTTTTTACAAGGCTTTGGACACAATTAGAGCTGAGTGACCAAGAAGACGAGGGCGAAAATGGAGAATCTCAGCGAGCGTTTCAATGTTCTGCAAGATCAGCTAATGAACATTTATGAAGCTGCAGAACACACACTTGAGTCACAGATTGTACATTGGACTCC-TAA-GAAAAGAAGCTGTATTGCTACATTATGCTAGACAAAAGGGTGTTTTGAGGCTTGGACATCAACCTGTGCCTACTTTAGCAGTTTCTGAAGCAAAGGCCAAACAAGCAATAGGCATGGTACTGCATCTGCAGACACTGCAAAAATCTGAGTATGCAACTGAGCCATGGACATTAGTTGACACAAGTATAGAGACATTTAAGAGTGCTCCAGAAAATTGTTTTAAAAAGGCGCCACT-CCTGTGGAGGTGATATATGATAAGCAGCCTGAAAATGCTAATCAATACACCATGTGGAAATCTGTTTACTACCTTGATGCAGACGATAACTGGCAGAAAACCACCAGTGGGGTCAATCAAACTGGCATATACTATATGCATGGCAACTTTAAACATTATTACGTGGTGTTTGCTGATGATGCTAGTA-GATTAGTTCTACTGGACATTGGGAAGTAAAAGTTAATAAGGAACTTATGTTTGCTCCTGTCACCAGCTCCACACCTCCCGGATCACCAAGACAAGCAGACACAGACAGCACCACCAAGACCCCCACCACCTCCACTGACTCCACGTCCAGACCAACCAACAAACAGCCACAACAAACCGAAACCAAAGGGAAAGGTACGGGA-GACGAGCCTCCAGTAGATCACGGCGACCGCAAACGGAGCAAAGGCGATCAAGGTCGCGACACCGCACCCGATCCCGCTCCCGGTCGCAATCCCAGTCCAAAACCAGGACCGTTGGCTCCACCACCGTATCCAGGTCC---------------------------------------------------------------------------------------------------------------------------------------------------------------------------------------------------------------------------------------------------------------------CGTGGAGTCTCTCCTGGGGAAGTGGGGAGATCAGTTCGATCAGTTAGTTCTAAACATACAGGGCGACTTGGAAGATTATTGGAGGAAGCTCTCGATCCCCCAGTAATTCTTTTC-GGGGGGACGCAAACACGTTAAAATGCTTTCGCAA-T-AG--A-AC-CAAATATACAGAGCTGTTCAGGGCCTTTAGCACGACGTGGTCCTGGGTGGCTGGAGATAGCACTGAGCGTCTAGGCAGGCCCAGAATGCTCATCAGCTTTTCTTCCGATAGCCAAAGACAGGATTTTGATGAGACTGTTAAATATCCGAAAGGTGTTGAAAGGTCTTATGGGAACCTGGACAGCTAAC-TAACT-ACTTTGCCTTGCTACTAAGCATACTAACACCACATATAGATGTTTTTTTACATTTTTATTATTGCCATGGCGCGCGCCAAACGGGTCAAGCGAGACTCTGTAACACACATTTATCAAACCTGCAAACAAGCAGGTACATGTCCCCCTGATGTTGTTAATAAAGTTGAAAACACCACAGTTGCTGATAATATTTTAAAATATGGCAGTGCTGGCGTTTTTTTTGGAGGCCTTGGCATAGGTACTGGTCGTGGTACTGGGGGTGTTACTGGGTACACTCCATTGAGTGAAGGGCCTGCCATTCGTGTTGGAAATACTCCAACAGTTGTGCGGCCTTCACTGATACCTGAGGCATTGGGCCAAGGACATA--TTGCCCAT--TGACACTATCGATCCTGTGCAGCCTTCAGTTTCATCTGTGGTACCCCTCACTGAATCATCAGGAGCGGACTTACTTCCAGGAGAAGTTGAAACAATAGCTGAAATACACCCTGTACCTGAGGGCCCCACTGTTGATTCTCCTGTAGTAACTACCAGCAGAGGCTCCAGTGCCATTTTGGAAGTTGCTCCTGACCCCACACCTCCTACTCGTGTCAGGGTCTCACGTACACAGTATCACAACCCATCTTTTCAAATTATAACTGAGTCTACACCTGCACAAGGTGAAAGTTCATTGGCAGATCATGTTTTAGTTACATCTGGATCCGGGGGTCAGACTATTGGTGGGGACACCTCATTATCGAGCTGCAGGAAATTCCTAGTAGATACTCATTTGAAATTGAAGAGTCTACTCCACCAAGGAAAAGCAGCACACCTGTTCAAAGGACAGCAA-C-CTGGTAGGCGTAGAGGAATCTCACTAACTAATAGGCGACTGGTCCAACAGGTGCCTGTTGAAAACCCTTTGTTT-T-TATAAGCCCTCTAAATTAG--TACGATTCATTTGATAATCCTGTTTTTGAAGATGAGGTTACTAATATTTTTGAGCAGGATTTGGATTTAGTTGAAGAACCTCCTGACAGGGATTTTCTTGATGTCAGACGACTAGGCCGTCCACATATTCGACTACACCAGCAGGGTACGTTAGGGTCAGTAGATTAGGCACACGTGGCACTATTCGCACGCGGTCTGGTGCACAAATAGGCTCACAGGTTCATTTCTATAGGGATTTAAGCTCCATTAATACTGATGATGCATTGGAGTTACAATTGCTGGGGCAACATTCTGGAGATTCTACTATAGTGCAAGGCCCTGTAGAAAGTACTTTTGTGAACATTGATGTTACAGAAAATCCATTATCTGAAAGTATAGATGCCTTTTCAGATGATTTATTACTTGATGAAGCTGTAGAAGATTTTAGTGGGTCTCAATTGGTGATTGGCAATAGACGCAGCACAACCTCATACACAGTTCCTAGATTTGAAACAACAAGGAATAGCTCTTACTATATTCAAGACACTAAAGGGTATTATGTGGCATATCCTGAAAGTCGGAATAATGAGGAAATAATTTATCCCACCCCTGAAATTCCAGTGGTTGTTATTCATACACATGATTACAGTGGTGATTTTTACTTACATCCCAGCCTTCGTAAACGCAGGCGTAAAAGAAAATATTTGTGATTTGCTTTCAGATGGCAGTGTGGCAATCGGCTACCGGTAAGGTTTATCTGCCTCCTTCAACACCAGTGGCCAGGGTGCAAAGCACGGATGAATATATTCAAAGAACAAACATCTACTATCACGCCAATACTGACAGACTTCTCACTGTAGGACACCCATACTTTAATATTTATAGTAACAGCAGTGGAACTTTAGAAGTTCCAAGTCGGGAAATCAACACAGAGTGTTTCGCCTCAAATTGCCAGATCCCAATCGATTTGCATTAGCTGATATGTCCGTGTACAATCCAGATAAGGAGCGATTGGTTTGGGCCTGTAGGGGTTTGGAAATCAGTAGAGGCAACCATGGGTTGGAACTACGGGACATCCTTATTTCAATAAGGTAAAAGATACAGAAAA-TAGAATTCATATATCACAACAACCAAAGATGACAGATTGAACACATCGTTTGATCCTAAACAAATACAAATGTTTATTGTTGGCTGCACACCTTGTATTGGTGAACATTGGGAAAAAGCCCTTCCTTGTGAAGAAA-ACCAGC-GACAGTGGCTTGTGCCCTCCTATTGAGTTAAAAAATACTATCATAGAGGATGGGGATATGGCAGATATTGGCTTTGGTAATTTGAATTTTAAATCTTTACA--AAATCCGGTCTGATGTTAGCCTTGATATAGTGAATGAAACATGCAAGTATCCAGACTTTTTAAAAATGCAAAATGATGTGTATGGCGATGCTTGCTTCTTTTATGCTCGCAGAGAGCAGTGTTATGCACGACACTTTTTTGTTAGAGGAGGCACAACTGGAGATGACATACCTGGTGCACAAATTGGTAATGGCAACATGAAAAATGAATATTACATTCCCGGGACTCT-GATCAGGGTCGAAATACTATAGGCAATGCCATGTATTTCCCAACTGTAAGTGGCTCATTGGTTTCAAGTGATGCTCAATTGTTTAACAGGCCTTTCTGGCTGCAACGAGCTCAGGGTCATAATAATGGCATTCTGTGGGCCAATCAAATGTTCGTCACTGTTGTAGACAACACACGCAACACAAATTTTAGTATATCAGTTCACACAGAAAATCAAGATATATCTAAAATTGACAGTTTTGATGCAACTCAGTTTAGGGAATACTTAAGACATGTAGAGGAATATGAGATTTCTATAATATTACAGTTATGTAAGATTCCTCTGAAAGCAGAAGTCTTAGCACAAATTAATGCAATGAATTCTTCATTACTTGAAGACTGGCAACTTGGCTTTGTGCCGACGCCTGATAATCCAATTCATGATACGTACAGATATATTGATTCTTTGGCAACACGGTGCCCTGATAAGACGCCTCCAAAGGAAAAACCTGATCCATATGAAAAGTTACATTTTTGGAATGTGGACCTTACCGAACGTCTGTCTTTAGATTTAGATCAATATTCTCTGGGGAGAAAATTTTTATTTCAGGCGGGTTTACAACAAACGACCGTAAACGG-T-A-CAAAGGCGACC--C-ATAGAAGTTCATTAAGGGGCACGAAACGAAAACGGAAAAATTAAAT-TACCGTTTTCGGTACATAAAAGTCAACTTTTACACAGTATTCAAGGAATGTTTGTTTACTCTGACTAAGCATAAGTCTGCTTAGGATACCGACCGCACCCGGTACATAAAGGTGAGTAGTTGCCAAAATAGATTCGGTTTAGTGCCAGAAGAGACCGTGTTCGTTCCAACATGCTCGGATTAG-----------------------------------------------------------------------------------
	'dbj_D90252.1_PPH5BCG'	----------------------------------------------------------------------------------------------------------------------------------------------------------------------------ATCCCTTTA-TTGATTGTATAATACCTTGCAATTTTTGTGGTAAATTTTTAAATTATTTGGAAGCCTGTGAATTCGACACAAAAAACTTAGC-CTAATTTGGAAAGATTATTTTGTT--TGCGTGTTGTCG-CGTTGTTG-GC-GCCACTGCAACATACGAATTTAATCAATTTTATGAGCAGACAGTGTTAGGAAGAGATATTGAGTTAGCTTCAGGACTCTCGATTTTTGA--TATTGATAAGGTGTCAAACTTGCTTAGCATTTCTTGACATTATAGAAAAGTTGAT-TGCTGTGGCAGAGGCCTTCCCTTTCACAAGGTGAGGAACGCCTGGAAGGGAATCTGTAGGCAGTGTAAGCATTTTTATC-----A-TGATTGGTAAAGAGGTCACCGTGCAAGATATTATTCTGGAGCTCAGTGAGGTGCAGCCCGAAGTGCTACCAGTTGACCTGTTTTGTGAAGAGGAATTACCAAACGAGCAGGAAACGGAGGAGGAGCCTGACATCGAAAGGA-TCTCTTCAAAGTTATAGCTCCGTGCGGTTGCAGACACTGTGAGGTCAAGCTTCGCATTTTTGTCCACGCCACAGAATTTGGTATTAGAGCTTTCCAACAGCTATTGACCGGAGATCTGCAGCTCCTGTGTCCTGACTGTCGCGGAAACTGCAAACATGACGGATTCTAAAGGTAGTACATCTAAAGAAGGGTTTGGTGATTGGTGTTTATTGGAAGCTGACTGTAGTGATGTAGAAAATGATTTGGGACAATTGTTTGAGAGAGATACAGACTCTGATATATCGGATTTGTTAGATGATACTGAACTGGAGCAGGGCAATTCCCTGGAACTATTTCATCAACAGGAGTGTGAGCAGAGCGAGGAGCAATTACAAAAACTAAAACGAAAGTATCTTAGTCCAAAAGCTATCGCACAGCTTAGTCCGCGACTTGAGTCAATTTCATTGTCACCTCAGCAGAAGTCTAAGCGAAGGCTCTTTGCAGAGCAGGACAGCGGACTTGAGCTGACTTTAAACAATGAAGCTGAAGATGTTACTCCTGAGGTGGAGGTACCGGCTATTGACTCTCGGCCGGATGACGAGGGAGGTTCAGGGGATGTAGATATACATTATACATCATTGTTGCGTTCTAGCAACAAAAAAGCCACATTAATGGCTAAATTTAAAGAGTCGTTTGGAGTAGGTTTTAATGAATTGACACGGCAATTTAAAAGCCACAAAACCTGCTGTAAGGACTGGGTTGTCTCTGTATATGCAGTGCATGATGATTTATTTGAAAGCTCAAAGCAGCTGTTGCAACAGCATTGTGACTATATCTGGGTCCGTGGGATAGGTGCAATGTCATTATACCTATTGTGTTTTAAGGCGGGAAAAAATCGCGGGACAGTTCATAAGTTAATTACCTCAATGTTAAATGTGCATGAACAGCAAATTTTGTCTGAGCCGCCAAAATTGAGAAATACAGCAGCTGCATTGTTCTGGTATAAAGGTTGTATGGGATCGGGGGCGTTTAGCCATGGACCATATCCTGATTGGATTGCCCAACAAACTATATTAGGTCA-CAAAATGCTGAGGCAAGTACTTTTGATTTTTCAGCAATGGTCCAATGGGCATTTGATAATCATTTATTAGACGAACCAGATATAGCATACCAGTATGCAAGGCTTGCACCTGAAGATGCAAATGCAGTAGCTTGGCTTGCACATAA-CAACCAGCCAAATTTGTGAGAGAATGTGCTGCTATGGTACGATTTTATAAAAAGGGACAAATGAGAGACATGAGCATATCCGAATGGATATACACGAAAATTAATGAAGTAGAAGGTGAAGGGCACTGGTCAGATATAGTAAAGTTTATTAGATACCAAAATATAAACTTTATTGTATTCCTAACTGCATTAAAAGAATTCCTACACTCAGTGCCAAAAAAAAATTGTATTTTAATATATGGTCCTCCAAATTCTGGAAAGTCATCATTTGCAATGTCTTTAATAAGAGTGTTAAAGGGTAGGGTGTTGTCATTTGTAAACTCTAAGAGTCAGTTTTGGCTGCAACCCCTTTCAGAATGCAAGATAGCTCTATTGGATGATGTAACAGACCCTTGTTGGGTATACATGGATACATATTTAAGAAATGGCTTGGATGGACATTATGTTTCATTAGATTGTAAATATAGAGCTCCAACGCAAATGAAATTTCCCCCATTATTATTAACATCTAACATCAATGTGCATGGGGAAGCCAATTATAGATATTTACACAGTAGAATAAGAGGATTTGAATTTCCAAATCCTTTTCCTATGAAAGCAGATAATACACCTCAGTTCGAACTAACTGACCAAAGCTGGAAATCTTTTTTTACAAGGCTTTGGACACAATTAGACCTGAGTGATCAAGAAGAGGAGGGCGAGGATGGAGAATCTCAGCGAGCGTTTCAATGCTCTGCAAGATCAGCTAATGAACATTTATGAAGCTGCAGAACAAACATTCAGG-CACAAATTAAACATTGGAAACC-TTGCGAAAAGAAGCTGTATTACTCTACTATGCTAGGGAGAAAGGTGTTACAAGGCTTGGATATCAACCTGTGCCTGTAAAGGCAGTATCAGAAACAAAGGCTAAAGAAGCCATAGCAATGGTGCTGCAGTTG-AGTCACTACAGACATCTGACTTTGCTCATGAGCCATGGACTCTAGTTGATACCAGCACAGAAACATTTAGAAGCGCTCCAGAAGGTCACTTCAAAAAAGGCCCCGTCCCTGTAGAAGTTATTTATGACAATGATCCAGATAATGCCAATTTGTATACAATGTGGACTTATGTGTATTATATGGATGCGGATGATAAGTGGCATAAAGCAAGAAGTGGGGTGAATCACATTGGCATTTATTATTTACAAGGA-ACTTTAAAAACTATTATGTACTGTTTGCTGACGATGCAAAAC-G-ATAGTACAACTGGAGAATGGGAAGTAAAAGTTAATAAGGATACTGTGTTTGCTCCTGTCACCAGCTCCACGCCTCCAGGGTCGCCAGGAAAAAGAGACACAGACACCACCGCCAAGACCCCCACCACCTCCACCGACTCCACGTCCAGATCACCACACAAACAGCCACAACAAACCGAAACCAG-AGGAAAGGTA-CGGACGGAGGCCCTCCAGCAAGTCAAGGAGATCGCAAACGCAGCAAAGGCGATCAAGGTCCCGACACCGGTCCCGGTCTCGGTCCCGGTCGCGCTCCAAGTCCCAAACCC----------------------------------------------------------------------------------------------------------------------------------------------------------------------------------------------------------------------------GCGACGAGGAAGGTCATCCTCCTCCTCCCCCCCCCCAAAACGGTCACGAG--GGG--G-G-TCTGCTAAGCTCCGTGGCGTCTCTCCTGGTGAAGTGGGAGGGTCACTTCGATCAGTTAGTTCAAAGCATACAGGACGACTTGGAAGATTACTGGAAGAAGCTCGCGACCCCCCAGTAATCATTGTCAAAGGGGCGGCTAACACACTAAAATACTTCCGCAACAGAGCTAAAATTAAATACACGGGACTGTTTAGGTCATTTAGTACTACCTGGTCATGGGTGGCAGGAGATGGCACTGAGCGTCTAGGCAGGCCCAGAATGCTCATTAGCTTTTCTTC--CTAATCAAAGAAGAGATTTTGATGAAGCAGTGCGATACCCAAAGGGAGTTGATAAGGCCTATGGCAACCTTGACAGCTAACATTACTAATGCTGCTTTGCTACTAAC-ATACTAACAACCTTTTTATACTT-TTTT-ACATTTTTAT--TTGCTATGGCGCGTGCTAAAAGGGTCAAGCGAGACTCTGTAACTCATATTTACCAAACCTGCAAACAGGCAGGTACTTGCCCCCCTGATGTTATTAATAAAGTGGAACAGACAACAGTTGCTGACAATATTCTCAAATATGGCAGTGCTGGTGTATTTTTTGGTGGCCTTGGTATTAGTACAGGCCGAGGAACTGGGGGTGCTACAGGGTACGTGCCACTTGGGGAAGGTCCTGGTGTCCGTGTCGGAGGAACCCCCACGGTTGTAAGGCCTTC-CTTGTTCCTGAAACGGTTGGGCCCGTTGATATTTTGCCCATTGATACAG-TTA-ACCCCGTGGAACCTACAGCATCATCCGTGGTTCCTTTAACTGAGTCCACAGGCGCTGATTTACTTCCAGGTGAAGTAGAAACGATTGCTGAAATCCATCCTGTACCTGAGGGCCAT-CGGTAGATACCCCTGTGGTTACCACTAGCACAGGTTCCAGTGCTGTTTTAGAGGTTGCCCCCGAGCCTATTCCTCCAACACGGGTCAGAGTTTCACGCACACATTATCACAATCCATCATTCCAAATAATAACTGAGTCTACTCCAGCACAAGGGGAATCGTCTCTTGCAGATCACGTGTTGGTGACATCAGGTTCTGGCAG-CAAA-TAGGGGGTGATATAACACATTATTGAGTTAGAGGAAATTCCTAGTAGGTATACATTTGAAATTGAAGAGCCAACTCCTCCACGCCGCAGCAGTACTCCA-TT--GCC-ACGCAATCAACTGTAGGCCGCAGAGGGGTTTCTCTTACTAATAGACGTTTGGTACAGCAGGTACAAGTGGATAATCCATTGTTTCTAACTCAACCATCTAAGTTAGTTCGTTTTGCATTTGATAATCCTGTTTTTGAGGAAGAAGTAACTAATATATTTGAAAATGATCTGGATGTATTTGAAGAACCTCCAGACAGAGATTTTCTTGATGTTAGGGAATTAAGACGTCACAATATTCTACAACACCAGCGGGATATGTCAGGGTAAGCAGATTGGGGACCCGA-GC-CAATTCGCACTCGCTCGGGTGCACAAATAGGGTCGCAAGTCCATTTTTACAGAGATCTTAGCTCTATTAATACTGAGGATCCTATTGAATTACAATTATTAGGCCAACATTCTGGTGATGCTACTATAGTCCAGGGACCTGTTGAAAGCACATTTATAGATATGGATATTTCTGAAAATCCATTATCAGAAAGCATTGAAGCATATTCACATGATTTATTACTAGATGAGGCGGTGGAAGATTTTAGTGGGTCCCAGCTTGTTATAGGTAATCGAAGGAGCACAAACTCTTACACTGTTCCTAGGTTTGAAACTACAAGAAATGGTTCATATTATACCCAAGACACAAAGGGATATTATGTTGCTTATCCGGAGTCACGTAATAATGCAGAAATCATTTATCCTACACCTGACATTCCTGTGGTCATTATACACACTCATGACAATACAGGGGACTTTTATTTACATCCCAGTCTTCGCAGGCGCAAACGTAAAAGAAAATATTTGTGATTTGCTTGCAGATGGCAGTGTGGCACTCGGCTAATGGTAAAGTATACCTTCCACCATCGACACCGGTGGCCAGAGTCCAAAGCACCGATGAATACATTCAAAGAACAAATATCTACTATCATGCATTTAGTGACAGATTGTTAACTGTAGGTCATCCTTATTTCAATGTATATAATATTACTGGTGATAAGCTTGAGGTCCCTAGTCAGGAAATCAACACAGAGTATTTCGCCTAAAATTACCAGATCCCAACAGATTTGCATTAGCTGATATGTCTGTTTACAACCCTGACAAAGAACGTTTGGTTTGGGCCTGTAGAGGCTTAGAAATAGGTAGGGGCAGCCATGGGTTGGGAGCACTGGTCACCCTTATTTCAATAAAGTAAAAGATACAGAAAACTCAAATAAATTTTCTAAAGGCAGTAAGCATGATAGACTGAATACATCCTTTGATCCTAAACAAATCCAAATGTTCATTGTAGGATGCACACCTTGCATAGGAGAGCATTGGGATAAAGCTGTGCCTTGTGCAAATG-ACCAGC--AAACTGGCCTTTGCCTCCTATTGAA-TTAAAAAATACATATATAGAAGATGGTGATATGGCAGATATAGGTTTTGGAAATATGAACTTTAAGGCACTTCAAGATAGTAGATCAGATGTCAGTTTGGATATTGTCAATGAAACTTGCAAATATCCAGATTTTTTAAAGATGCAAAATGATATCTATGGCGATGCCTGCTTTTTTTATGCTCGTAGGGAGCAATGTTATGCTAGACACTTTTTTGTTAGAGGGGGTAAAACTGGTGATGACATTCCAGGTGCACAAATTGACAATGGTAATAC-AAAAATCAATTTTACATTCCAGGAGCTGATGGCCAAGCTCAAAAGACTATCGGAAATGCCATGTATTTCCCAACTGTTAGTGGCTCATTAGTTTCCAGTGATGCTCAATTGTTTAACAGGCCCTTCTGGCTCCAAAGAGCCCAAGGTCATAATAATGGCATCCTGTGGGCTAATCAAATGTTTATCACAGTGGTTGACAACACAAGAAATACTAATTTCAGTATTTCTGT--A---T-ATAATCAAGCTGGACACTAAATTTCAGACTATAATGCAGAGCAATTTAGAGAATATCAAAGACATGTAGAAGAATATGAAATATCTTTAATTTTACAACTTTGTAAGGTTCCTTTAAAGGCGGAGGTATTGGCACAGATCAATGCAATGAACTCCTCTTTATTGGAAGATTGGCAGTTAGGATTTGTTCCCACTCCTGATAATCCAATTCAGGATACCTACAGGTATATTGACTCTTTGGCTACACGGTGTCCAGATAAAAATCCTCCAAAAGAAAAGGAAGACCCTTATAAAGGCTTACATTTTTGGGATGTAGATTTAACTGAAAGATTGTCATTAGATTTAGATCAATATTCCTTAGGCAGGAAATTTTTATTCCAAGCTGGTTTACAACACACGACCGTTAACGG-T-A-CAAAAGCAGTGTCTTATAAAGGGTC--TAATAGGGAACAAAGGCAAACGTAAAAATTGAGTG-ACCGAAAGTGGTACATTTTTATAAACTTTTACACAGTATTCAAGGAATGTTTGTTTACTCTGACTAAGTATAAGTCTTCCAAGGATACCGACCGCACCCGGTAC-----------------------------------------------------------------------------------------------------------------------------------------------------------------
	'gb_JN211194.1_'	----------------------------------------------------------------------------------------------------------------------------------------------------------------------------ATCCCTTTA-TTGATTGTATAATACCTTGCAATTTTTGTGGTAAATTTTTAAATTATTTGGAAGCCTGTGAATTCGACACAAAAAACTTAGC-CTAATTTGGAAAGATTATTTTGTT--TGCGTGTTGTCG-CGTTGTTG-GC-GCCACTGCAACATACGAATTTAATCAATTTTATGAGCAGACAGTGTTAGGAAGAGATATTGAGTTAGCTTCAGGACTCTCGATTTTTGA--TATTGATAAGGTGTCAAACTTGCTTAGCATTTCTTGACATTATAGAAAAGTTGAT-TGCTGTGGCAGAGACCTTCCCTTTCACAAGGTGAGGAACGCCTGGAAGGGAATCTGTAGGCAGTGTAAGCATTTTTATC-----A-TGATTGGTAAAGAGGTCACCGTGCAAGATATTATTCTGGAGCTCAGTGAGGTGCAGCCCGAAGTGCTACCAGTTGACCTGTTTTGTGAAGAGGAATTACCAAACGAGCAGGAAACGGAGGAGGAGCCTGACATCGAAAGGA-TCTCTTCAAAGTTATAGCTCCGTGCGGTTGCAGGCACTGTGAGGTCAAGCTTCGCATTTTTGTCCACGCCACAGAATTTGGTATTAGAGCTTTCCAACAGCTATTGACCGGAGATCTGCAGCTCCTGTGTCCTGACTGTCGCGGAAACTGCAAACATGACGGATTCTAAAGGTAGTACATCTAAAGAAGGGTTTGGTGATTGGTGTTTATTGGAAGCTGACTGTAGTGATGTAGAAAATGATTTGGGACAATTGTTTGAGAGAGATACAGACTCTGATATATCGGATTTGTTAGATGATACTGAACTGGAGCAGGGCAATTCCCTGGAACTATTTCATCAACAGGAGTGTGAGCAGAGCGAGGAGCAATTACAAAAACTAAAACGAAAGTATCTTAGTCCAAAAGCTGTCGCACAGCTTAGTCCGCGACTTGAGTCAATTTCATTGTCACCTCAGCAGAAGTCTAAGCGAAGGCTCTTTGCAGAGCAGGACAGCGGACTTGAGCTGACTTTAAACAATGAAGCTGAAGATGTTACTCCTGAGGTGGAGGTACCGGCTATTGACTCTCGGCCGGATGACGAGGGAGGTTCAGGGGATGTAGATATACATTATCAG-CACTGTTGCGTTCTAGCAACAAAAAAGCCACATTAATGGCTAAATTTAAAGAGTCGTTTGGAGTAGGTTTTAATGAATTGACACGGCAATTCAAAAGCCACAAAACCTGCTGTAAGGACTGGGTTGTCTCTGTATATGCAGTGCATGATGATTTATTTGAAAGCTCAAAGCAGCTGTTGCAACAGCATTGTGACTATATCTGGGTCCGTGGGATAGGTGCAATGTCATTATACCTATTGTGTTTTAAGGCGGGAAAAAATCGCGGGACAGTTCATAAGTTAATTACCTCAATGTTAAATGTGCATGAACAGCAAATTTTGTCTGAGCCGCCAAAATTGAGAAATACAGCAGCTGCATTGTTCTGGTATAAAGGTTGTATGGGATCGGGGGCGTTTAGCCATGGACCATATCCTGATTGGATTGCCCAACAAACTATATTAGGTCA-CAAAATGCTGAGGCAAGTACTTTTGATTTTTCAGCAATGGTCCAATGGGCATTTGATAATCATTTATTAGACGAACCAGATATAGCATACCAGTATGCAAGGCTTGCACCTGAAGATGCAAATGCAGTAGCTTGGCTTGCACATAA-CAACCAGCCAAATTTGTGAGAGAATGTGCAGCTATGGTACGATTTTATAAAAAGGGACAAATGAGAGACATGAGCATATCTGAATGGATATACACGAAAATTAATGAAGTAGAAGGTGAAGGGCACTGGTCAGATATAGTAAAGTTTATTAGATACCAAAATATAAACTTTATTGTATTCCTAACTGCATTAAAAGAATTCCTACACTCAGTGCCAAAAAAAAATTGTATTTTAATATATGGTCCTCCAAATTCTGGAAAGTCATCATTTGCAATGTCTTTAATAAGAGTGTTAAAGGGTAGGGTGTTGTCATTTGTAAACTCTAAGAGTCAGTTTTGGCTGCAACCCCTTTCAGAATGCAAGATAGCTCTATTGGATGATGTAACAGACCCTTGTTGGGTATACATGGATACATATTTAAGAAATGGCTTGGATGGACATTATGTTTCATTAGATTGTAAATATAGAGCTCCAACGCAAATGAAATTTCCCCCATTATTATTAACATCTAACATCAATGTGCATGGGGAAGCCAATTATAGATATTTACACAGTAGAATAAGAGGATTTGAATTTCCAAATCCTTTTCCTATGAAAGCAGATAATACACCTCAGTTCGAACTAACTGACCAAAGCTGGAAATCTTTTTTTACAAGGCTTTGGACACAATTAGACCTGAGTGATCAAGAAGAGGAGGGCGAGGATGGAGAATCTCAGCGAGCGTTTCAATGCTCTGCAAGATCAGCTAATGAACATTTATGAAGCTGCAGAACAAACATTCAGG-CACAAATTAAACATTGGAAACC-TTGCGAAAAGAAGCTGTATTACTCTACTATGCTAGGGAGAAAGGTGTTACAAGGCTTGGATATCAACCTGTGCCTGTAAAGGCAGTATCAGAAACAAAGGCTAAAGAAGCCATAGCAATGGTGCTGCAGTTG-AGTCACTACAGACATCTGACTTTGCTCATGAGCCATGGACTCTAGTTGATACCAGCACAGAAACATTTAGAAGCGCTCCAGAAGGTCACTTCAAAAAAGGCCCCGTCCCTGTAGAAGTCATTTATGACAATGATCCAGATAATGCCAATTTGTATACAATGTGGACTTATGTGTATTATATGGATACGGATGATAAGTGGCATAAGGCAAGAAGTGGGGTGAATCACATTGGCATTTATTATTTACAAGGA-ACTTTAAAAACTATTATGTACTGTTTGCTGACGATGCAAAAC-G-ATAGTACAACTGGAGAATGGGAAGTAAAAGTTAATAAGGATACTGTGTTTGCTCCTGTCACCAGCTCCACGCCTCCAGGGTCGCCAGGAAAAAGAGACACAGACACCACCGCCAAGACCCCCACCACCTCCACCGACTCCACGTCCAGATCACCACACAAACAGCCACAACAAACCGAAACCAG-AGGAAAGGTA-CGGACGGAGGCCCTCCAGCAAGTCAAGGAGATCGCAAACGCAGCAAAGGCGATCAAGGTCCCGACACCGGTCCCGGTCTCGGTCCCGGTCGCGCTCCAAGTCCCAAACCC----------------------------------------------------------------------------------------------------------------------------------------------------------------------------------------------------------------------------GCGACGAGGAAGGTCATCCTCCTCCTCCCCCCCCCCAAAACGGTCACGAG--GGG--G-G-TCTGCTAAGCTCCGTGGCGTCTCTCCTGGTGAAGTGGGAGGGTCACTTCGATCAGTTAGTTCAAAGCATACAGGACGACTTGGAAGATTACTGGAAGAAGCTCGCGACCCCCCAGTAATCATTGTCAAAGGGGCGGCTAACACACTAAAATGCTTCCGCAACAGAGCTAAAATTAAATACACGGGACTGTTTAGGTCATTTAGTACTACCTGGTCATGGGTGGCAGGAGATGGCACTGAGCGTCTAGGCAGGCCCAGAATGCTCATTAGCTTTTCTTC--CTAATCAAAGAAGAGATTTTGATGAAGCAGTGCGATACCCAAAGGGAGTTGATAAGGCCTATGGCAACCTTGACAGCTAACATTACTAATGCTGCTTTGCTACTAAC-ATACTAACAACCTTTTTATACTT-TTTTTACATTTTTAT--TTGCTATGGCGCGTGCTAAAAGGGTCAAGCGAGACTCTGTAACTCATATTTACCAAACCTGTAAACAGGCAGGTACTTGCCCCCCTGATGTTATTAATAAAGTGGAACAGACAACAGTTGCTGACAATATTCTCAAATATGGCAGTGCTGGTGTATTTTTTGGTGGCCTTGGTATTAGTACAGGCCGAGGAACTGGGGGTGCTACAGGGTACGTGCCACTTGGGGAAGGTCCTGGTGTCCGTGTCGGAGGAACCCCCACGGTTGTAAGGCCTTC-CTTGTTCCTGAAACGGTTGGGCCCGTTGATATTTTGCCCATTGATACAG-TTA-ACCCCGTGGAACCTACAGCATCATCCGTGGTTCCTTTAACTGAGTCCACAGGCGCTGATTTACTTCCAGGTGAAGTAGAAACGATTGCTGAAATCCATCCTGTACCTGAGGGCCATCAG-TAGATACCCCTGTGGTTACCACTAGCACAGGTTCCAGTGCTGTTTTAGAGGTTGCCCCCGAGCCTATTCCTCCAACACGGGTCAGAGTTTCACGCACACATTATCACAATCCATCATTCCAAATAATAACTGAGTCTACTCCAGCACAAGGGGAATCGTCTCTTGCAGATCACGTGTTGGTGACATCAGGTTCTGGCAG-CAAA-TAGGGGGTGATATAACACATTATTGAGTTAGAGGAAATTCCTAGTAGGTATACATTTGAAATTGAAGAGCCAACTCCTCCACGCCGCAGCAGTACTCCA-TT--GCC-ACGCAATCAACTGTAGGCCGCAGAGGGGTTTCTCTTACTAATAGACGTTTGGTACAGCAAGTACAAGTGGATAATCCATTGTTTCTAACTCAACCATCTAAGTTAGTTCGTTTTGCATTTGATAATCCTGTTTTTGAGGAAGAAGTAACTAATATATTTGAAAATGATCTGGATGTATTTGAAGAACCTCCAGACAGAGATTTTCTTGATGTTAGGGAATTAAGACGTCACAATATTCTACAACACCAGCGGGATATGTCAGGGTAAGCAGATTGGGGACCCGA-GC-CAATTCGCACTCGCTCGGGTGCACAAATAGGGTCGCAAGTCCATTTTTACAGAGATCTTAGCTCTATTAATACTGAGGATCCTATTGAATTACAATTATTAGGCCAACATTCTGGTGATGCTACTATAGTCCAGGGACCTGTTGAAAGCACATTTATAGATATGGATATTTCTGAAAATCCATTATCAGAAAGCATTGAAGCATATTCACATGATTTATTACTAGATGAGGCGGTGGAAGATTTTAGTGGGTCTCAGCTTGTTATAGGTAATCGAAGGAGCACAACCTCTTACACTGTTCCTAGGTTTGAAACTACAAGGAATGGTTCATATTATACCCAAGACACAAAGGGATATTATGTTGCTTATCCGGAGTCACGTAATAATGCAGAAATCATTTATCCTACACCTGACATTCCTGTGGTCATTATACACACTCATGACAATACAGGGGACTTTTATTTACATCCCAGTCTTCGCAGGCGCAAACGTAAAAGAAAATATTTGTGATTTGCTTGCAGATGGCAGTGTGGCACTCGGCTAATGGTAAAGTATACCTTCCACCATCGACACCGGTGGCCAGAGTCCAAAGCACCGATGAATACATTCAAAGAACAAATATCTACTATCATGCATTTAGTGACAGATTGTTAACTGTAGGTCATCCTTATTTCAATGTATATAATATTACTGGTGATAAGCTTGAGGTCCCTAGTCAGGAAATCAACACAGAGTATTTCGCCTAAAATTACCAGATCCCAACAGATTTGCATTAGCTGATATGTCTGTTTACAACCCTGACAAAGAACGTTTGGTTTGGGCCTGTAGAGGCTTAGAAATAGGTAGGGGCAGCCATGGGTTGGGAGCACTGGTCACCCTTATTTCAATAAAGTAAAAGATACAGAAAACAGTAATGCATACATAACATTTTCTAAAGATGACAGACAGGATACATCCTTTGATCCTAAACAAATCCAAATGTTCATTGTAGGATGCACACCTTGCATAGGAGAGCATTGGGATAAGGCTGTGCCTTGTGCAAAAA-ATGAGCAGCAAATGGCCTTTGCCTCCTATTGAA-TTAAAAAATACATATATAGAAGATGGTGATATGGCAGATATAGGTTTTGGAAATATGAACTTTAAGGCACTTCAAGATAGTAGATCAGATGTCAGTTTGGATATTGTCAATGAAACTTGCAAATATCCAGATTTTTTAAAGATGCAAAACGATATCTATGGCGATGCCTGCTTTTTTTATGCTCGTAGGGAGCAATGTTATGCTAGACACTTTTTTGTTAGAGGGGGTAAAACTGGTGATGACATTCCAGGTGCACAAATTGACAATGGTAATAC-AAAAATCAATTTTACATTCCAGGAGCTGATGGCCAAGCTCAAAAGACTATAGGAAATGCCATGTATTTCCCAACTGTTAGTGGCTCATTAGTTTCCAGTGATGCTCAATTGTTTAACAGGCCCTTCTGGCTCCAAAGAGCCCAAGGTCATAATAATGGCATCCTGTGGGCTAATCAAATGTTTATCACAGTGGTTGACAACACAAGAAATACTAATTTCAGTATTTCTGT--A---T-ATAATCAAGCTGGACACTAAATTACAGACTATAATGCAGAGCAATTTAGAGAATATCAAAGACATGTAGAAGAATATGAAATATCTTTAATTTTACAACTTTGTAAGGTTCCCTTAAAGGCGGAGGTATTGGCACAGATCAATGCAATGAACTCCTCTTTATTGGAAGATTGGCAGTTAGGATTTGTTCCCACTCCTGATAATCCAATTCAGGATACCTACAGGTATATTGACTCTTTGGCTACACGGTGTCCAGATAAAAATCCTCCAAAAGAAAAGGAAGACCCTTATAAAGGCTTACATTTTTGGGATGTAGATTTAACTGAAAGATTGTCATTAGATTTAGATCAATATTCCTTAGGCAGGAAATTTTTATTCCAAGCTGGTTTACAACAAACGACCGTTAACGG-T-A-CAAAAGCAGTGTCTTATAAAGGGTC--TAATAGGGAACAAAGGCAAACGTAAAAATTGAGTG-ACCGAAAGTGGTACATTTTTATAAACTTTTACACAGTATTCAAGGAATGTTTGTTTACTCTGACTAAGTATAAGTCTTCCAAGGATACCGACCGCACCCGGTAC-----------------------------------------------------------------------------------------------------------------------------------------------------------------

;
end;
