# Supplementary material for: Reconstructing Prehistoric Viral Genomes from Neanderthal Sequencing Data
Source: Viruses. 2024 May 27;16(6):856. doi: 10.3390/v16060856 (PMC11209150; doi:10.3390/v16060856)
Supplement: Supplementary file 1 [file viruses-16-00856-s001.zip › Supplementary Figure S7 Adenovirus HAdV-7-N1 alignment with template.txt]

Supplementary Figure S7. Alignment of HAdV-7-N1 consenus vs Adenovirus reference used for assembly by Mapping.

HAdV-7-N1____________consensus_HQ60 ----..........A......Y......................................     56
Human adenovirus 7 KX897164         CCCACGCTTACTGACAGGATATGAGGTAGTTTTGGGCGGATGCAAGTAAAAATTCTCCAT     60

HAdV-7-N1____________consensus_HQ60 ........K.....................YWC................WYGC.......    116
Human adenovirus 7 KX897164         TTTCGCGCGAAAACTGAATGAGGAAGTGAATTTCTGAGTCATTTCGCGGTTATGACAGGG    120

HAdV-7-N1____________consensus_HQ60 ......MY.............R.W........................C...........    176
Human adenovirus 7 KX897164         TGGAGTATTTGCCGAGGGCCGAGTAGACTTTGACCGTTTACGTGGAGGTTTCGATTACCG    180

HAdV-7-N1____________consensus_HQ60 ..........SY................W..............Y....RMSW........    236
Human adenovirus 7 KX897164         TGTTTTTCACCTAAATTTCCGCGTACGGTGTCAAAGTCCTGTGTTTTTACGTAGGTGTCA    240

HAdV-7-N1____________consensus_HQ60 ........MAR....T....MW.A.....................M..............    296
Human adenovirus 7 KX897164         GCTGATCGCTAGGGTATTTAAACCTGACGAGTTCCGTCAAGAGGCCACTCTTGAGTGCCA    300

HAdV-7-N1____________consensus_HQ60 .......................................................RYR..    356
Human adenovirus 7 KX897164         GCGAGAAGAGTTTTCTCCTCCGCGCCGCAAGTCAGTTCTGCGCTTTGAAAATGAGACACC    360

HAdV-7-N1____________consensus_HQ60 .............W.....KM..........................R....SR......    416
Human adenovirus 7 KX897164         TGCGTTTCCTGCCACAGGAGATTATCTCCAGTGAGACCGGGATCGAAATACTGGAGTTTG    420

HAdV-7-N1____________consensus_HQ60 .....W.-NN.B.............S..................................    475
Human adenovirus 7 KX897164         TGGTAAATACCCTAATGGGAGACGACCCGGAACCGCCAGTGCAGCCTTTCGATCCACCTA    480

HAdV-7-N1____________consensus_HQ60 ...YYTY............................M......WK................    535
Human adenovirus 7 KX897164         CGCTGCACGATCTGTATGATTTAGAGGTAGACGGGCCTGAGGATCCCAATGAGGAAGCTG    540

HAdV-7-N1____________consensus_HQ60 .............................S..............................    595
Human adenovirus 7 KX897164         TGAATGGGTTTTTTACTGATTCTATGCTGCTAGCTGCCGATGAAGGATTGGACATAAACC    600

HAdV-7-N1____________consensus_HQ60 .......................S..K.................................    655
Human adenovirus 7 KX897164         CTCCTCCTGAGACCCTTGTTACCCCAGGGGTGGTTGTGGAAAGCGGCAGAGGTGGGAAAA    660

HAdV-7-N1____________consensus_HQ60 ....KY...............Y...................G..............YY..    715
Human adenovirus 7 KX897164         AATTGCCTGATCTGGGAGCAGCTGAAATGGACTTGCGTTGTTATGAAGAGGGTTTTCCTC    720

HAdV-7-N1____________consensus_HQ60 .K...R...................................R..................    775
Human adenovirus 7 KX897164         CGAGTGATGATGAAGATGGGGAAACTGAGCAGTCCATCCATACCGCAGTGAATGAGGGAG    780

HAdV-7-N1____________consensus_HQ60 ...WTS..S.............YR.....SR.............................    835
Human adenovirus 7 KX897164         TAAAAGCTGCCAGCGATGTTTTTAAGTTGGACTGTCCGGAGCTGCCTGGACATGGCTGTA    840

HAdV-7-N1____________consensus_HQ60 ......................NR....................................    895
Human adenovirus 7 KX897164         AGTCTTGTGAATTTCACAGGAATAACACTGGAATGAAAGAACTATTGTGCTCGCTTTGCT    900

HAdV-7-N1____________consensus_HQ60 ...W...............S.................K......................    955
Human adenovirus 7 KX897164         ATATGAGAATGCACTGCCACTTTATTTACAGTAAGTGTATTTAAGTGAAATTTAAAGGAA    960

HAdV-7-N1____________consensus_HQ60 ....S...................SW..................................   1015
Human adenovirus 7 KX897164         TAGTGTAGCTGTTTAATAACTGTTGAATGGTAGATTTATGTTTTTTACTTGTGATTTTTT   1020

HAdV-7-N1____________consensus_HQ60 ..W.........................................................   1075
Human adenovirus 7 KX897164         GTAGGTCCTGTGTCTGATGATGAGTCACCTTCTCCTGATTCAACTACCTCACCTCCTGAA   1080

HAdV-7-N1____________consensus_HQ60 ....RK...............WW............................SG.......   1135
Human adenovirus 7 KX897164         ATTCAGGCGCCCGCACCTGCAAACGTATGCAAGCCCATTCCTGTAAAGCCTAAGCCTGGG   1140

HAdV-7-N1____________consensus_HQ60 ......................................................G-.TT.   1194
Human adenovirus 7 KX897164         AAACGCCCTGCTGTGGATAAGCTTGAGGACTTGTTGGAGGGTGGGGATGGACCTTTGGAC   1200

HAdV-7-N1____________consensus_HQ60 .GGC..................R.....................................   1254
Human adenovirus 7 KX897164         CTTAGTACCCGGAAACTACCAAGGCAATAAGTGCCCTGCAGCTGTGTTTATTTAATGTGA   1260

HAdV-7-N1____________consensus_HQ60 M....W............................Y.W.MK.M..................   1314
Human adenovirus 7 KX897164         CGTCATGTAATAAAATTATGTCAGCTGCTGAGTGTTTTATTACTTCTTGGGTGGGGACTT   1320

HAdV-7-N1____________consensus_HQ60 ...K...........WT.C.........................................   1374
Human adenovirus 7 KX897164         GGATATATAAGTAGGAGCAGATCTGTGTGGTTAGCTCACAGCAACCTGCTGCCATCCATG   1380

HAdV-7-N1____________consensus_HQ60 RM..W.YTTC.............T.........R..C..YW...................   1434
Human adenovirus 7 KX897164         GAGGTTTGGGCTATCTTGGAAGACCTCAGACAGACTAGGCTACTGCTAGAAAACGCCTCG   1440

HAdV-7-N1____________consensus_HQ60 ...................S.M...............K................T.....   1494
Human adenovirus 7 KX897164         GACGGAGTCTCTGGCCTTTGGAGATTCTGCTTCGGTGGTGATCTAGCTAGGCTAGTGTTT   1500

HAdV-7-N1____________consensus_HQ60 ................RMM.........................................   1554
Human adenovirus 7 KX897164         AGGATAAAACAGGACTACAGCGTAGAATTTGAAAAGTTATTGGACGACAGTCCAGGACTT   1560

HAdV-7-N1____________consensus_HQ60 ..............Y...............NN............................   1614
Human adenovirus 7 KX897164         TTTGAAGCTCTTAACTTGGGTCATCAGGCT--CATTTTAAGGAGAAGGTTTTATCAGTTT   1618

HAdV-7-N1____________consensus_HQ60 ...................YMS.................TAGWK................   1674
Human adenovirus 7 KX897164         TAGATTTTTCTACTCCTGGTAGAACTGCTGCTGCTGTAGCTTTTCTTACTTTTATATTGG   1678

HAdV-7-N1____________consensus_HQ60 .........WS..........................Y...............K......   1734
Human adenovirus 7 KX897164         ATAAATGGATCCGCCAAACTCACTTCAGCAAGGGATACGTTTTGGATTTCATAGCAGCAG   1738

HAdV-7-N1____________consensus_HQ60 .WWY..............................S.YR...BK.................   1794
Human adenovirus 7 KX897164         CTTTGTGGAGAACATGGAAGGCTCGCAGGATGAGGACAATCTTAAATTACTGGCCAGTGC   1798

HAdV-7-N1____________consensus_HQ60 ..YS..KR......................................W.............   1854
Human adenovirus 7 KX897164         AGCCTCTAGGAGTAGCAGGGATACTGAGACACCCACCGACCATGCCAGCGGTTCTGCAGG   1858

HAdV-7-N1____________consensus_HQ60 .R..............MR........K..............S.................T   1914
Human adenovirus 7 KX897164         AGGAGCAGCAGGAGGACAATCCGAGAGCCGGCCTGGACCCTCCGGTGGAGGAGTAGCTGA   1918

HAdV-7-N1____________consensus_HQ60 G......................K....R.Y............R................   1974
Human adenovirus 7 KX897164         CCTGTTTCCTGAACTGCGACGGGTGCTTACTAGGTCTACGACCAGTGGACAGAACAGAGG   1978

HAdV-7-N1____________consensus_HQ60 ...W..............G......RS.....MK.............G.R.......KKD   2034
Human adenovirus 7 KX897164         CATTAAGAGGGAGAGGAATCCTAGTGGGAATAATTCAAGAACCGAGTTGGCTTTAAGTTT   2038

HAdV-7-N1____________consensus_HQ60 .MK....................................KK...................   2094
Human adenovirus 7 KX897164         AATGAGCCGCAGGCGTCCTGAAACTGTTTGGTGGCATGAGGTTCAGAGCGAAGGCAGGGA   2098

HAdV-7-N1____________consensus_HQ60 .....YCGTG.................WY..YK.S.MY.NSYY.................   2154
Human adenovirus 7 KX897164         TGAAGTTTCAATATTGCAGGAGAAATATTCACTAGAACAACTTAAGACCTGTTGGTTGGA   2158

HAdV-7-N1____________consensus_HQ60 .........................S....................GG............   2214
Human adenovirus 7 KX897164         ACCTGAGGATGATTGGGAGGTGGCCATTAGGAATTATGCTAAGATATCTCTGAGGCCTGA   2218

HAdV-7-N1____________consensus_HQ60 .WM...........KW............................................   2274
Human adenovirus 7 KX897164         TAAACAATATAGAATTACTAAGAAGATTAATATTAGAAATGCATGCTACATATCAGGGAA   2278

HAdV-7-N1____________consensus_HQ60 ...........W...WW..R............................KW..........   2334
Human adenovirus 7 KX897164         TGGGGCAGAGGTTATAATAGATACACAAGATAAAGCAGCTTTTAGATGTTGTATGATGGG   2338

HAdV-7-N1____________consensus_HQ60 .............R................WKK.............M.....YY......   2394
Human adenovirus 7 KX897164         TATGTGGCCAGGGGTTGTCGGCATGGAAGCAGTAACACTTATGAATATTAGGTTTAGAGG   2398

HAdV-7-N1____________consensus_HQ60 ...............S...............KSAW.Y...............K.......   2454
Human adenovirus 7 KX897164         GGATGGGTATAATGGCATTGTATTTATGGCTAACACTAAGCTGATTCTACATGGTTGTAG   2458

HAdV-7-N1____________consensus_HQ60 ......G.K.......W.N.SS................S...W..K..............   2514
Human adenovirus 7 KX897164         CTTTTTTGGGTTTAATAATACGTGTGTAGAAGCTTGGGGGCAAGTTAGTGTGAGGGGTTG   2518

HAdV-7-N1____________consensus_HQ60 ............................................................   2574
Human adenovirus 7 KX897164         TAGTTTTTATGCATGCTGGATTGCAACATCAGGTAGGGTCAAGAGTCAGTTGTCTGTGAA   2578

HAdV-7-N1____________consensus_HQ60 .....................R.......S..............................   2634
Human adenovirus 7 KX897164         GAAATGCATGTTTGAGAGATGTAATCTTGGCATACTGAATGAAGGTGAAGCAAGGATCCG   2638

HAdV-7-N1____________consensus_HQ60 ............................................................   2694
Human adenovirus 7 KX897164         CCACTGCGCAGCTACAGAAACTGGCTGCTTCATTCTAATAAAGGGAAATGCCAGTGTGAA   2698

HAdV-7-N1____________consensus_HQ60 ......YY............................YK......................   2754
Human adenovirus 7 KX897164         GCATAATATGATCTGTGGACATTCGGATGAGAGGCCTTATCAGATGCTGACCTGCGCTGG   2758

HAdV-7-N1____________consensus_HQ60 ..........R............................................K....   2814
Human adenovirus 7 KX897164         TGGACATTGCAATATTCTTGCTACTGTGCATATCGTTTCACATGCACGCAAGAAATGGCC   2818

HAdV-7-N1____________consensus_HQ60 .............................................W..............   2874
Human adenovirus 7 KX897164         TGTATTTGAACATAATGTGATTACCAAGTGCACCATGCACATAGGTGGTCGCAGGGGAAT   2878

HAdV-7-N1____________consensus_HQ60 .......YS..W................................................   2934
Human adenovirus 7 KX897164         GTTTATGCCTTACCAGTGTAACATGAATCATGTGAAGGTAATGTTGGAACCAGATGCCTT   2938

HAdV-7-N1____________consensus_HQ60 .............WK........................................GRA..   2994
Human adenovirus 7 KX897164         TTCCAGAGTGAGCTTAACAGGAATCTTTGATATGAATATTCAACTATGGAAGATCCTGAG   2998

HAdV-7-N1____________consensus_HQ60 ..............M.S...................M.................WM...Y   3054
Human adenovirus 7 KX897164         ATATGATGACACTAAACCGAGGGTGCGCGCATGCGAATGCGGAGGCAAGCATGCTAGATT   3058

HAdV-7-N1____________consensus_HQ60 Y...................K.WM.............T.............S........   3114
Human adenovirus 7 KX897164         CCAGCCGGTGTGCGTGGATGTGACTGAAGACCTGAGACCCGATCATTTGGTGCTTGCCTG   3118

HAdV-7-N1____________consensus_HQ60 ............................................................   3174
Human adenovirus 7 KX897164         CACTGGAGCGGAGTTCGGTTCCAGTGGTGAAGAAACTGACTAAAGTGAGTAGTGGGGCAA   3178

HAdV-7-N1____________consensus_HQ60 ............................W...............................   3234
Human adenovirus 7 KX897164         GATGTGGATGGGGACTTTCAGGTTGGTAAGGTGGACAGATTGGGTAAATTTTGTTAATTT   3238

HAdV-7-N1____________consensus_HQ60 ...........MYR.............Y...........................Y....   3294
Human adenovirus 7 KX897164         CTGTCTTGCAGCTGCCATGAGTGGAAGCGCTTCTTTTGAGGGGGGAGTATTTAGCCCTTA   3298

HAdV-7-N1____________consensus_HQ60 ......................................M.......RYS...........   3354
Human adenovirus 7 KX897164         TCTGACGGGCAGGCTCCCACCATGGGCAGGAGTTCGTCAGAATGTCATGGGATCCACTGT   3358

HAdV-7-N1____________consensus_HQ60 ......AY.M........S................................YKY......   3414
Human adenovirus 7 KX897164         GGATGGGAGACCCGTCCAGCCCGCCAATTCCTCAACGCTGACCTATGCCACTTTGAGTTC   3418

HAdV-7-N1____________consensus_HQ60 ...........R.......................MW............W.K........   3474
Human adenovirus 7 KX897164         GTCACCATTGGATGCAGCTGCAGCCGCCGCCGCTACTGCTGCCGCCAACACTATCCTTGG   3478

HAdV-7-N1____________consensus_HQ60 ...........................S................................   3534
Human adenovirus 7 KX897164         AATGGGCTATTACGGAAGCATCGTTGCCAATTCCAGTTCCTCTAATAACCCTTCAACCCT   3538

HAdV-7-N1____________consensus_HQ60 ..........WW..KW.............................----.C.G.GK....   3590
Human adenovirus 7 KX897164         GGCTGAGGACAAGCTACTTGTTCTGTTGGCTCAGCTCGAGGCCTTAACCCAACGCTTAGG   3598

HAdV-7-N1____________consensus_HQ60 ..WM...KS..........................R.R...R.............RSM..   3650
Human adenovirus 7 KX897164         CGAACTGTCTAAGCAGGTGGCCCAGTTGCGTGAGCAAACTGAGTCTGCTGTTGCTACAGC   3658

HAdV-7-N1____________consensus_HQ60 M...W.WR..K...................M.............................   3710
Human adenovirus 7 KX897164         AAAGTCTAAATAAAGATCTCAAATCAATAAATAAAGAAATACTTGTCATAAAAACAAATG   3718

HAdV-7-N1____________consensus_HQ60 ............R..............YM..M..............Y.............   3770
Human adenovirus 7 KX897164         AATGTTTATTTGATTTTTCGCGCGCGGTATGCCCTGGACCATCGGTCTCGATCATTGAGA   3778

HAdV-7-N1____________consensus_HQ60 W...YTYC....................W.......K.......................   3830
Human adenovirus 7 KX897164         ACTCGGTGGATCTTTTCCAGTACCCTGTAAAGGTGGGATTGAATGTTTAGATACATAGGC   3838

HAdV-7-N1____________consensus_HQ60 ..AMY......................S.............V..................   3890
Human adenovirus 7 KX897164         ATTAGTCCGTCTCGGGGGTGGAGATAGCTCCATTGAAGAGCCTCTTGCTCCGGGGTAGTG   3898

HAdV-7-N1____________consensus_HQ60 ...............W.W............................YMM...........   3950
Human adenovirus 7 KX897164         TTATAAATCACCCAGTCATAGCAAGGTCGGAGTGCATGGTGTTGCACAATATCTTTTAGG   3958

HAdV-7-N1____________consensus_HQ60 .....MKKWW.Y.......................................Y........   4010
Human adenovirus 7 KX897164         AGCAGACTAATTGCAACGGGGAGGCCCTTAGTGTAGGTGTTTACAAATCTATTGAGCTGG   4018

HAdV-7-N1____________consensus_HQ60 ..........K..........................M..S...................   4070
Human adenovirus 7 KX897164         GACGGGTGCATCCGGGGTGAAATTATATGCATTTTGGACTGGATCTTGAGGTTGGCAATG   4078

HAdV-7-N1____________consensus_HQ60 ..............GSR.......................S....R........K.....   4130
Human adenovirus 7 KX897164         TTGCCGCCTAGATCCCGTCTCGGGTTCATATTGTGCAGGACCACTAAGACAGTGTATCCG   4138

HAdV-7-N1____________consensus_HQ60 .WSA.......................................................R   4190
Human adenovirus 7 KX897164         GTGCACTTGGGAAATTTATCATGCAGCTTAGAGGGAAAAGCATGAAAAAATTTGGAGACG   4198

HAdV-7-N1____________consensus_HQ60 M.......R.G................................K..........Y.....   4250
Human adenovirus 7 KX897164         CCTTTGTGACCCCCCAGATTCTCCATGCACTCATCCATAATGATAGCGATGGGGCCGTGG   4258

HAdV-7-N1____________consensus_HQ60 ..........................RRK.C....WCSW.....................   4310
Human adenovirus 7 KX897164         GCAGCGGCACGGGCGAACACGTTCCGGGGGTCTGAAACATCATAGTTATGCTCCTGAGTC   4318

HAdV-7-N1____________consensus_HQ60 .....R......................................................   4370
Human adenovirus 7 KX897164         AGGTCATCATAAGCCATTTTAATAAACTTTGGGCGGAGGGTGCCAGATTGGGGGATGAAA   4378

HAdV-7-N1____________consensus_HQ60 .................M...WWS..SY................................   4430
Human adenovirus 7 KX897164         GTTCCCTCTGGCCCGGGAGCATAGTTCCCCTCACATATTTGCATTTCCCAGGCTTTCAGT   4438

HAdV-7-N1____________consensus_HQ60 ..........................................R.................   4490
Human adenovirus 7 KX897164         TCAGAGGGGGGGATCATGTCCACCTGCGGGGCTATAAAAAATACCGTTTCTGGAGCCGGG   4498

HAdV-7-N1____________consensus_HQ60 .......M.K..................................................   4550
Human adenovirus 7 KX897164         GTGATTAACTGGGATGAAAGCAAATTCCTAAGCAGCTGAGACTTGCCGCACCCAGTGGGA   4558

HAdV-7-N1____________consensus_HQ60 ................YD.M.............A....W........R............   4610
Human adenovirus 7 KX897164         CCGTAAATGACCCCAATTACGGGTTGCAGATGGTAGTTTAGGGAGCGACAGCTGCCGTCC   4618

HAdV-7-N1____________consensus_HQ60 ............AR..M..............K................GKWW........   4670
Human adenovirus 7 KX897164         TCCCGGAGTAGGGGGGCCACTTCGTTCATCATTTCCCTTACATAGATATTTTCCCGCACC   4678

HAdV-7-N1____________consensus_HQ60 ......RK..S.........................................M...S..K   4730
Human adenovirus 7 KX897164         AAGTCCGTTAGGAGGCGCTCTCCCCCAAGGGATAGAAGCTCCTGGAGCGAGGAGAAGTTT   4738

HAdV-7-N1____________consensus_HQ60 W..................SM...................S...................   4790
Human adenovirus 7 KX897164         TTCAGCGGCTTCAGCCCGTCAGCCATGGGCATTTTGGAAAGAGTCTGTTGCAAGAGCTCG   4798

HAdV-7-N1____________consensus_HQ60 .........Y...................KW....................Y...Y....   4850
Human adenovirus 7 KX897164         AGCCGGTCCCAGAGCTCGGTGATGTGCTCTATGGCATCTCGATCCAGCAGACCTCCTCGT   4858

HAdV-7-N1____________consensus_HQ60 ............................................RM..............   4910
Human adenovirus 7 KX897164         TTCGCGGGTTGGGACGGCTCCTGGAGTAGGGAATCAGACGATGGGCGTCCAGCGCTGCCA   4918

HAdV-7-N1____________consensus_HQ60 .SK..............................G.M.K...R..................   4970
Human adenovirus 7 KX897164         GGGTCCGATCCTTCCATGGTCGCAGCGTCCGAGTCAGGGTTGTTTCCGTCACGGTGAATG   4978

HAdV-7-N1____________consensus_HQ60 ..........................M.S.CS..........W.................   5030
Human adenovirus 7 KX897164         GGTGCGCGCCTGGTTGGGCGCTTGCGAGGGTGCGCTTCAGACTCATCCTGCTGGTCGAGA   5038

HAdV-7-N1____________consensus_HQ60 M..................................Y....S..G................   5090
Human adenovirus 7 KX897164         ACCGCTGCCGATCGGCGCCCTGCATGTCGGCCAGGTAGCAGTTTACCATGAGTTCGTAGT   5098

HAdV-7-N1____________consensus_HQ60 .........................................Y..................   5150
Human adenovirus 7 KX897164         TGAGCGCCTCGGCCGCGTGGCCTTTGGCACGGAGCTTACCTTTGGAAGTTTTATGGCAGG   5158

HAdV-7-N1____________consensus_HQ60 ....................................................K....SR.   5210
Human adenovirus 7 KX897164         CGGGGCAGTAGATACATTTGAGGGCATACAGCTTGGGCGCGAGGAAAATGGATTCGGGGG   5218

HAdV-7-N1____________consensus_HQ60 ...MW............................WK.SR......................   5270
Human adenovirus 7 KX897164         AGTATGCATCCGCACCGCAGGAGGCGCAGACGGTTTCGCACTCCACGAGCCAGGTCAGAT   5278

HAdV-7-N1____________consensus_HQ60 .................M..........K.....................Y.........   5330
Human adenovirus 7 KX897164         CCGGCTCATCGGGGTCAAAAACAAGTTTTCCGCCATGTTTTTTGATGCGTTTCTTACCTT   5338

HAdV-7-N1____________consensus_HQ60 ..................................R.W.W..Y.S.............MTT   5390
Human adenovirus 7 KX897164         TGGTTTCCATGAGGTCGTGTCCCCGCTGGGTGACAAAGAGGCTGTCCGTGTCCCCGTAGA   5398

HAdV-7-N1____________consensus_HQ60 .............Y......................SY.................S....   5450
Human adenovirus 7 KX897164         CCGACTTTATGGGCCTGTCCTCGAGCGGAGTGCCTCGGTCCTCTTCGTAGAGGAACCCAG   5458

HAdV-7-N1____________consensus_HQ60 ............SR.....................R.R................MR....   5510
Human adenovirus 7 KX897164         CCCACTCTGATACAAAAGCGCGTGTCCAGGCCAGCACAAAGGAGGCCACGTGGGAGGGGT   5518

HAdV-7-N1____________consensus_HQ60 .........................................KR.--TTC...........   5568
Human adenovirus 7 KX897164         AGCGGTCGTTGTCAACCAGGGGGTCCACCTTCTCTACGGTATGTAAACACATGTCCCCCT   5578

HAdV-7-N1____________consensus_HQ60 .......................................S....................   5628
Human adenovirus 7 KX897164         CCTCCACATCCAAGAATGTGATTGGCTTGTAAGTGTAGGCCACGTGACCAGGGGTCCCCG   5638

HAdV-7-N1____________consensus_HQ60 .....S.C..SK................................................   5688
Human adenovirus 7 KX897164         CCGGGGGGGTATAAAAGGGGGCGGGCCTCTGTTCGTCCTCACTGTCTTCCGGATCGCTGT   5698

HAdV-7-N1____________consensus_HQ60 ...................S.KB...YD.K.MYK...............S..........   5748
Human adenovirus 7 KX897164         CCAGGAGCGCCAGCTGTTGGGGTAGGTATTCCCTCTCGAAGGCGGGCATGACCTCTGCAC   5758

HAdV-7-N1____________consensus_HQ60 ..........................CT..............MM...............G   5808
Human adenovirus 7 KX897164         TCAGGTTGTCAGTTTCTAGGAACGAGGAGGATTTGATATTGACAGTACCAGCAGAGATGC   5818

HAdV-7-N1____________consensus_HQ60 AAK.........Y...............................................   5868
Human adenovirus 7 KX897164         CTTTCATAAGACTCTCGTCCATTTGGTCAGAAAACACAATCTTCTTGTTGTCCAGCTTGG   5878

HAdV-7-N1____________consensus_HQ60 W...................R.................................KWY..W   5928
Human adenovirus 7 KX897164         TAGCAAATGATCCATAGAGGGCATTGGATAGAAGCTTGGCGATGGAGCGCATGGTTTGGT   5938

HAdV-7-N1____________consensus_HQ60 K...K................................M....S.W...............   5988
Human adenovirus 7 KX897164         TCTTTTCCTTGTCCGCGCGCTCCTTGGCGGCGATGTTAAGCTGGACGTACTCGCGCGCCA   5998

HAdV-7-N1____________consensus_HQ60 ...RC.....W.............AR..............MRS.................   6048
Human adenovirus 7 KX897164         CACATTTCCATTCAGGGAAGATGGTTGTCAGTTCATCCGGAACTATTCTGACTCGCCATC   6058

HAdV-7-N1____________consensus_HQ60 ............................................................   6108
Human adenovirus 7 KX897164         CCCTATTGTGCAGGGTTATCAGATCCACACTGGTGGCCACCTCGCCTCGGAGGGGCTCAT   6118

HAdV-7-N1____________consensus_HQ60 .................M.................................SWR..M...   6168
Human adenovirus 7 KX897164         TGGTCCAGCAGAGTCGACCTCCTTTTCTTGAACAGAAAGGGGGGAGGGGGTCTAGCATGA   6178

HAdV-7-N1____________consensus_HQ60 ..........S....YTC.....................NNNNK................   6228
Human adenovirus 7 KX897164         GCTCATCAGGGGGGTCCGCATCTATGGTAAATATTCCCG----GTAACAAATCTTTGTCA   6234

HAdV-7-N1____________consensus_HQ60 ..................................................K.........   6288
Human adenovirus 7 KX897164         AAATAGCTAATGGTGGTGGGATCATCCAAGGTCATCTGCCATTCTCGAACTGCCAGCGCG   6294

HAdV-7-N1____________consensus_HQ60 .......RKR.K.NNMN----NWRS...............................R...   6344
Human adenovirus 7 KX897164         CGCTCATAGGGGTTAAGAGGGGTGCCCCAGGGCATGGGGTGGGTGAGCGCGGAGGCATAC   6354

HAdV-7-N1____________consensus_HQ60 ............KSRY..R.R.RS...RK....................R.....R....   6404
Human adenovirus 7 KX897164         ATGCCACAGATATCGTATACATAGAGGGGCTCTTCGAGGATGCCGATGTAAGTGGGATAA   6414

HAdV-7-N1____________consensus_HQ60 .W.............M.............W.............YW..YKW..........   6464
Human adenovirus 7 KX897164         CAGCGCCCCCCTCTGATGCTTGCTCGCACATAGTCATAGAGTTCATGTGAGGGGGCGAGA   6474

HAdV-7-N1____________consensus_HQ60 ........................W.T...............CTTM..............   6524
Human adenovirus 7 KX897164         AGACCCGGGCCCAGATTGGTGCGGTTGGGTTTTTCCGCCCTGTAAACGATCTGGCGAAAG   6534

HAdV-7-N1____________consensus_HQ60 ....A.K..................G.R......R.........................   6584
Human adenovirus 7 KX897164         ATGGCATGGGAATTTGAAGAGATAGTAGGTCTCTGGAATATGTTAAAATGGGCATGAGGT   6594

HAdV-7-N1____________consensus_HQ60 ...AAW..C.G....................C..CT.............S.W........   6644
Human adenovirus 7 KX897164         AGGCCTACAGAGTCCCTTATGAAGTGGGCATATGACTCTTGCAGCTTGGCTACCAGCTCG   6654

HAdV-7-N1____________consensus_HQ60 .......S...K.........R.............RR...................M...   6704
Human adenovirus 7 KX897164         GCGGTGACGAGTACATCCAGGGCACAGTAGTCGAGAGTTTCCTGGATGATGTCATAACGC   6714

HAdV-7-N1____________consensus_HQ60 ........................................MW.....K............   6764
Human adenovirus 7 KX897164         GGTTGGCTTTTCTTTTCCCACAGCTCGCGGTTGAGAAGGTATTCTTCGCGATCCTTCCAG   6774

HAdV-7-N1____________consensus_HQ60 ..............WCYT..................CRM............W...W...M   6824
Human adenovirus 7 KX897164         TACTCTTCGAGGGGAAACCCGTCTTTTTCTGCACGGTAAGAGCCCAACATGTAGAACTGA   6834

HAdV-7-N1____________consensus_HQ60 .............W........W.T........................MY.SSR.....   6884
Human adenovirus 7 KX897164         TTGACTGCCTTGTAGGGACAGCATCCCTTCTCCACTGGGAGAGAGTATGCTTGGGCTGCA   6894

HAdV-7-N1____________consensus_HQ60 ..............R..WRWS.......................................   6944
Human adenovirus 7 KX897164         TTGCGCAGCGAGGTATGAGTGAGGGCAAAAGTGTCCCTGACCATGACTTTGAGGAATTGA   6954

HAdV-7-N1____________consensus_HQ60 ..........................MMMM..............................   7004
Human adenovirus 7 KX897164         TACTTGAAGTCCATGTCATCACAGGCCCCCTGTTCCCAGAGTTGGAAGTCCACCCGCTTC   7014

HAdV-7-N1____________consensus_HQ60 ...........S...............SY...........WKMS..............K.   7064
Human adenovirus 7 KX897164         TTGTAGGCGGGGTTGGGCAAAGCGAAAGTAACATCATTGAAGAGGATCTTGCCGGCCCTG   7074

HAdV-7-N1____________consensus_HQ60 ...........W........................W................SRYR...   7124
Human adenovirus 7 KX897164         GGCATGAAATTTCGGGTGATTCTGAAAGGCTGAGGGACCTCTGCTCGGTTATTGATAACC   7134

HAdV-7-N1____________consensus_HQ60 A...........M.............Y.........Y........M.G.HMA...R....   7184
Human adenovirus 7 KX897164         TGAGCGGCCAAGACGATCTCATCAAAGCCATTGATGTTGTGCCCCACTATGTACAGTTCT   7194

HAdV-7-N1____________consensus_HQ60 .........R..-A.G.GYYSR.WYSMK..............W.................   7243
Human adenovirus 7 KX897164         AAGAATCGAGGGGTGCCCCTGACATGAGGCAGCTTCTTGAGTTCTTCAAAAGTGAGATCT   7254

HAdV-7-N1____________consensus_HQ60 ..............................WY............................   7303
Human adenovirus 7 KX897164         GTAGGGTCAGTGAGAGCATAGTGTTCGAGGGCCCATTCGTGCACGTGAGGGTTCGCTTTG   7314

HAdV-7-N1____________consensus_HQ60 ................ST.............R.......RMSY....N............   7363
Human adenovirus 7 KX897164         AGGAAGGAGGACCAGAGGTCCACTGCCAGTGCTGTTTGTAACTGGTC-CCGGTATTGACG   7373

HAdV-7-N1____________consensus_HQ60 ..................................................K..S.W....   7423
Human adenovirus 7 KX897164         AAAATGCTGCCCGACTGCCATTTTTTCTGGGGTGACGCAATAGAAGGTTTGGGGGTCCTG   7433

HAdV-7-N1____________consensus_HQ60 ..............R.W...................RKW.....................   7483
Human adenovirus 7 KX897164         CCGCCAGCGATCCCACTTAAGTTTCATGGCGAGGTCATAGGCGATGTTGACGAGCCGCTG   7493

HAdV-7-N1____________consensus_HQ60 ...............................S...WK....................GMY   7543
Human adenovirus 7 KX897164         GTCTCCAGAGAGTTTCATGACCAGCATGAAGGGGATTAGCTGCTTGCCAAAGGACCCCAT   7553

HAdV-7-N1____________consensus_HQ60 ..................................WT..............R.........   7603
Human adenovirus 7 KX897164         CCAGGTGTAGGTTTCCACATCGTAGGTGAGGAAGAGCCTTTCTGTGCGAGGATGAGAGCC   7613

HAdV-7-N1____________consensus_HQ60 ............YYC.............................................   7663
Human adenovirus 7 KX897164         AATCGGGAAGAACTGGATCTCCTGCCACCAGTTGGAGGAATGGCTGTTGATGTGATGGAA   7673

HAdV-7-N1____________consensus_HQ60 .......................M.................SS.................   7723
Human adenovirus 7 KX897164         GTAGAACGCCCTGCGACGCGCCGAGCATTCATGCTTGTGCTTGTACACACGGCCGCAGTA   7733

HAdV-7-N1____________consensus_HQ60 .K..............CA....................................KW....   7783
Human adenovirus 7 KX897164         CTCGCAGCGATTCACGGGATGCACCTCATGAATGAGTTGTACCTGACTTCCTTTGACGAG   7793

HAdV-7-N1____________consensus_HQ60 ................W................YRM........................   7843
Human adenovirus 7 KX897164         AAATTTCAGTGGAAAATTGAGGCCTGGCGTTTGTACCTGGCGCTCTACTATGTTGTCTGC   7853

HAdV-7-N1____________consensus_HQ60 ........KW.............................................M....   7903
Human adenovirus 7 KX897164         ATCGGCATGACCATCTTCTGTCTCGATGGTGGTCATGCTGACAAGCCCTCGCGGGAGGCA   7913

HAdV-7-N1____________consensus_HQ60 ............................................................   7963
Human adenovirus 7 KX897164         AGTCCAAACCTCGGCGCGGCAGGGGCGGAGCTCGAGGACGAGAGCGCGCAGGCCGGAGCT   7973

HAdV-7-N1____________consensus_HQ60 ......KRS.Y....................K.R.........................K   8023
Human adenovirus 7 KX897164         GTCCAGGGTCCTGAGACGCTGCGGAGTCAGGTTAGTAGGCAGTGTCAGGAGATTGACTTG   8033

HAdV-7-N1____________consensus_HQ60 TYC....................R.............A......................   8083
Human adenovirus 7 KX897164         CATGATCTTTTCGAGGGCGTGAGGGAGGTTCAGATGGTACTTGATCTCCACGGGTCCGTT   8093

HAdV-7-N1____________consensus_HQ60 ..........WM.W...............................W...........Y..   8143
Human adenovirus 7 KX897164         GGTGGAGATGTCAATGGCTTGCAGGGTTCCGTGCCCCTTGGGCGCTACCACCGTGCCCTT   8153

HAdV-7-N1____________consensus_HQ60 ..............................................MS............   8203
Human adenovirus 7 KX897164         GTTTTTCCTTTTGGGCGGCGGTGGCTCTGTTGCTTCTTGCATGTTTAGGAGCGGTGTCGA   8213

HAdV-7-N1____________consensus_HQ60 .....................S....S....................K.R.....SW...   8263
Human adenovirus 7 KX897164         GGGCGCGCACCGGGCGGCAGGGGCGGCTCGGGACCCGGCGGCATGGCTGGCAGTGGTACG   8273

HAdV-7-N1____________consensus_HQ60 .................YM.SK......................R.G.............   8323
Human adenovirus 7 KX897164         TCGGCGCCGCGCGCGGGTAGGTTCTGGTACTGCGCCCTGAGAAGACTCGCATGTGCGACG   8333

HAdV-7-N1____________consensus_HQ60 ...............Y...............K............YRM......S.Y....   8383
Human adenovirus 7 KX897164         ACGCGGCGGTTGACATCCTGGATCTGACGCCTCTGGGTGAAAGCTACCGGCCCCGTGAGC   8393

HAdV-7-N1____________consensus_HQ60 ...............................K.....YM.....................   8443
Human adenovirus 7 KX897164         TTGAACCTGAAAGAGAGTTCAACAGAATCAATCTCGGTATCGTTGACGGCGGCTTGCCTA   8453

HAdV-7-N1____________consensus_HQ60 .K...................K.C............S.............K.......S.   8503
Human adenovirus 7 KX897164         AGGATTTCTTGCACGTCGCCAGAGTTATCCTGGTAGGCGATCTCGGCCATGAACTGCTGG   8513

HAdV-7-N1____________consensus_HQ60 ..............MM............................................   8563
Human adenovirus 7 KX897164         ATCTCTTCCTCTTGAAGATCTCCGCGGCCCGCTCTCTCGACGGTGGCCGCGAGGTCGTTG   8573

HAdV-7-N1____________consensus_HQ60 .............................................NN.............   8623
Human adenovirus 7 KX897164         GAGATGCGCCCAATGAGTTGAGAGAATGCATTCATGCCCGCCTCG--TTCCAGACGCGGC   8631

HAdV-7-N1____________consensus_HQ60 ...RS.............YYC.................................KM...W   8683
Human adenovirus 7 KX897164         TGTAGACCACAGCCCCCACGGGATCTCTCGCGCGCATAACCACCTGGGCGAGGTTAAGCT   8691

HAdV-7-N1____________consensus_HQ60 .......................W.....YWMW............RT.............   8743
Human adenovirus 7 KX897164         CTACGTGGCGGGTGAAGACCGCATAGTTGCATAGGCGCTGGAAAAGGTAGTTGAGTGTGG   8751

HAdV-7-N1____________consensus_HQ60 ........................WMAG................................   8803
Human adenovirus 7 KX897164         TGGCGATGTGCTCGGTGACGAAGAAATACATGATCCATCGTCTCAGCGGCATCTCGCTGA   8811

HAdV-7-N1____________consensus_HQ60 .................................................R..........   8863
Human adenovirus 7 KX897164         CATCGCCCAGCGCTTCCAAGCGCTCCATGGCCTCGTAGAAGTCCACGGCAAAGTTGAAAA   8871

HAdV-7-N1____________consensus_HQ60 ....S.MK..WS.....................MK.............A...........   8923
Human adenovirus 7 KX897164         ACTGGGAGTTACGCGCGGACACGGTCAACTCCTCTTCCAGAAGACGGATGAGTTCGGCAA   8931

HAdV-7-N1____________consensus_HQ60 ........M.................K.................................   8983
Human adenovirus 7 KX897164         TGGTGGTGCGCACCTCGCGCTCGAAATCCCCCGGGATTTCTTCCTCAATCTCTTCTTCTT   8991

HAdV-7-N1____________consensus_HQ60 .....WM..................W.K.............KS....R............   9043
Human adenovirus 7 KX897164         CCACTAACATCTCTTCCTCTTCAGGTGGGGCTGCAGGAGGAGGGGGAACGCGGCGACGCC   9051

HAdV-7-N1____________consensus_HQ60 ........M.............................W.....................   9103
Human adenovirus 7 KX897164         GGCGGCGCACGGGCAGACGGTCGATGAATCTTTCAATGACCTCTCCGCGGCGGCGGCGCA   9111

HAdV-7-N1____________consensus_HQ60 .................................R.......................K..   9163
Human adenovirus 7 KX897164         TGGTCTCGGTGACGGCACGACCGTTCTCCCTGGGTCTCAGAGTGAAGACGCCTCCGCGCA   9171

HAdV-7-N1____________consensus_HQ60 .........................SY.............R...................   9223
Human adenovirus 7 KX897164         TCTCCCTGAAGTGGTGACTGGGAGGCTCTCCGTTGGGCAGGGACACCGCGCTGATTATGC   9231

HAdV-7-N1____________consensus_HQ60 ................ATCMS.WRY...................................   9283
Human adenovirus 7 KX897164         ATTTTATCAATTGCCCCGTAGGTACTCCGCGCAAGGACCTGATCGTTTCAAGATCCACGG   9291

HAdV-7-N1____________consensus_HQ60 ............................K................W..............   9343
Human adenovirus 7 KX897164         GATCTGAAAACCTTTCGACGAAAGCGTCTAACCAGTCGCAATCGCAAGGTAGGCTGAGCA   9351

HAdV-7-N1____________consensus_HQ60 ....W....................RKR............K...................   9403
Human adenovirus 7 KX897164         CTGTTTCTTGCGGGCGGGGGCGGCTAGACGCTCGGTCGGGGTTCTCTCTTTCTTTTCCTT   9411

HAdV-7-N1____________consensus_HQ60 .........................................Y.......R..........   9463
Human adenovirus 7 KX897164         CCTCCTCTTGGGAGGATGAGACGATGCTGCTGGTGATGAAATTAAAATAGGCAGTTTTGA   9471

HAdV-7-N1____________consensus_HQ60 ...................................K........................   9523
Human adenovirus 7 KX897164         GACGGCGGATGGTGGCGAGGAGCACCAGGTCTTTGGGTCCGGCTTGTTGGATGCGCAGGC   9531

HAdV-7-N1____________consensus_HQ60 .....K.............RYK.....TC..............GRA..............   9583
Human adenovirus 7 KX897164         GATGGGCCATTCCCCAAGCATTATCCTGACATCTGGCCAGATCTTTATAGTAGTCTTGCA   9591

HAdV-7-N1____________consensus_HQ60 ..................................KYY.................NMY...   9643
Human adenovirus 7 KX897164         TGAGTCGTTCCACGGGCACTTCTTCTTCGCCCGCTCTGCCATGCATGCGAGTGATCCCAA   9651

HAdV-7-N1____________consensus_HQ60 ..........R.....N..NN.KR.SWS.............MK.................   9703
Human adenovirus 7 KX897164         ACCCGCGCATGGGCTGGACAAGTGCCAGGTCCGCTACAACCCTTTCGGCGAGGATGGCTT   9711

HAdV-7-N1____________consensus_HQ60 ............Y.........Y..............SK.K.S...........M.....   9763
Human adenovirus 7 KX897164         GCTGCACCTGGGTGAGGGTGGCTTGGAAGTCGTCAAAGTCTACAAAGCGGTGGTAGGCCC   9771

HAdV-7-N1____________consensus_HQ60 .........KM...C..............R..........S...................   9823
Human adenovirus 7 KX897164         CGGTGTTGATTGTGTAGGAGCAGTTGGCCATGACTGACCAGTTGACTGTCTGGTGCCCAG   9831

HAdV-7-N1____________consensus_HQ60 .......................W...............................MW...   9883
Human adenovirus 7 KX897164         GGCGCACGAGCTCGGTGTACTTGAGGCGCGAGTATGCGCGGGTGTCAAAGATGTAATCGT   9891

HAdV-7-N1____________consensus_HQ60 .................Y....................W.K..............R....   9943
Human adenovirus 7 KX897164         TGCAGGTGCGCACCAGGTACTGGTAGCCGATGAGAAAGTGTGGCGGTGGCTGGCGGTACA   9951

HAdV-7-N1____________consensus_HQ60 ...............................K..............S.............  10003
Human adenovirus 7 KX897164         GGGGCCATCGCTCTGTAGCCGGGGCTCCGGGGGCAAGGTCTTCCAGCATGAGGCGGTGGT  10011

HAdV-7-N1____________consensus_HQ60 ...............................R............................  10063
Human adenovirus 7 KX897164         AACCGTAGATGTACCTGGACATCCAGGTGATACCGGAGGCGGTGGTGGATGCCCGCGGGA  10071

HAdV-7-N1____________consensus_HQ60 .......Y............................Y.W..Y..................  10123
Human adenovirus 7 KX897164         ACTCGCGTACGCGGTTCCAGATGTTGCGCAGCGGCATGAAGTAGTTCATGGTAGGCACGG  10131

HAdV-7-N1____________consensus_HQ60 ................M..............T....W....W..................  10183
Human adenovirus 7 KX897164         TTTGGCCCGTAAGACGTGCACAGTCGTTGATGCTCTAGACATACGGGCAAAAACGAAAGC  10191

HAdV-7-N1____________consensus_HQ60 .......................Y.................................WW.  10243
Human adenovirus 7 KX897164         GGTCAGCGGCTCGTCTCCGTGGCCTGGAGGCTAAGCGAACGGGTTGGGCTGCGCGTGTAC  10251

HAdV-7-N1____________consensus_HQ60 ....................RK...............S.MS...................  10303
Human adenovirus 7 KX897164         CCCGGTTCGAATCTCGGATCAGGCTGGAGCCGCAGCTAACGTGGTACTGGCACTCCCGTC  10311

HAdV-7-N1____________consensus_HQ60 ...........................................YK...............  10363
Human adenovirus 7 KX897164         TCGACCCAGGCCTGCACAAAACCTCCAGGATACGGAGGCGGGTCGTTTTTTTGCTTTTTC  10371

HAdV-7-N1____________consensus_HQ60 .......S...............Y.W.S...R............S....K.....R....  10423
Human adenovirus 7 KX897164         CTGGATGGGAGCCAGTGCTGCGTCAAGCTTTAGAACACTCAGTTCTCGGGGCTGGGAGTG  10431

HAdV-7-N1____________consensus_HQ60 ..............Y.....................K.......................  10483
Human adenovirus 7 KX897164         GCTCGCGCCCGTAGTCTGGAGAATTAATCGCCAGGGTTGCGTTGCGGTGTGCCCCGGTTC  10491

HAdV-7-N1____________consensus_HQ60 .....HYM.......................................Y.....YT.....  10543
Human adenovirus 7 KX897164         GAGTCTTAGCGCGCCGGATCGGCCGGTTTCCGCGACGTTTCTAAGACCCCGTCAGCCGAC  10551

HAdV-7-N1____________consensus_HQ60 ..........KM......NN.KMYY.Y...................KYYYW....S..S.  10603
Human adenovirus 7 KX897164         TTCTCCAGTTTACGGGAGCGAGCCCTCTTTTTTTTTGTTTTTTGTTGCCCAGATGCATCC  10611

HAdV-7-N1____________consensus_HQ60 ................M..SM............Y......................R...  10663
Human adenovirus 7 KX897164         CGTGCTGCGACAGATGCGCCCCCAGCAACAGCCCCCTTCTCAGCAGCAGCTACAACGACA  10671

HAdV-7-N1____________consensus_HQ60 ..........R.............K.............Y.....................  10723
Human adenovirus 7 KX897164         GCCACAAAAGGCTCTTCCTGCTCCTGTAACTACTGCGGCTGCAGCCGTCAGCGGCGCGGG  10731

HAdV-7-N1____________consensus_HQ60 ...........CC...........................................M.S.  10783
Human adenovirus 7 KX897164         ACAGCCCGCCTATGATCTGGAGTTGGAAGAGGGCGAGGGACTGGCGCGCCTGGGCGCACC  10791

HAdV-7-N1____________consensus_HQ60 ..................................RM.K....C.................  10843
Human adenovirus 7 KX897164         ATCGCCCGAGCGGCACCCGCGGGTGCAACTGAAAAAGGACTCTAGCGAGGCGTACGTGCC  10851

HAdV-7-N1____________consensus_HQ60 .................................................RR....Y....  10903
Human adenovirus 7 KX897164         CCAGCAGAACCTGTTCAGGGACAGGAGCGGTGAGGAGCCAGAGGAGATGCGAGCATCTCG  10911

HAdV-7-N1____________consensus_HQ60 ....RMY.......................................S.............  10963
Human adenovirus 7 KX897164         ATTTAACGCGGGTCGCGAGCTGCGCCACGGTCTGGATCGAAGACGGGTGCTGCAAGACGA  10971

HAdV-7-N1____________consensus_HQ60 ..........................SSW...............YW..............  11023
Human adenovirus 7 KX897164         GGATTTTGAGGTCGATGAAGTGACAGGGATCAGCCCAGCTAGGGCACATGTGGCCGCGGC  11031

HAdV-7-N1____________consensus_HQ60 .R..S.HS..W.................................................  11083
Human adenovirus 7 KX897164         CAACCTAGTCTCAGCCTACGAGCAGACCGTGAAGGAGGAGCGCAACTTCCAAAAATCTTT  11091

HAdV-7-N1____________consensus_HQ60 .....W.S....K...........................N.......W...........  11143
Human adenovirus 7 KX897164         TAACAACCATGTGCGCACCCTGATCGCCCGCGAGGAAGTGACCCTGGGTCTGATGCATCT  11151

HAdV-7-N1____________consensus_HQ60 .........SR.............A.C.M.---NNNNNNNNNN.................  11200
Human adenovirus 7 KX897164         GTGGGACCTGATGGAGGCTATCACCCAGAACCCCACTAGCAAACCCCTGACAGCTCAGCT  11211

HAdV-7-N1____________consensus_HQ60 ..................C.................................Y.......  11260
Human adenovirus 7 KX897164         GTTTCTGGTGGTTCAACATAGCAGGGACAACGAGGCATTCAGGGAGGCGTTGTTGAACAT  11271

HAdV-7-N1____________consensus_HQ60 ......................M.K.MC.........................W..K...  11320
Human adenovirus 7 KX897164         CACCGAGCCTGATGGGAGATGGCTGTATGATCTGATCAACATCCTGCAAAGTATTATAGT  11331

HAdV-7-N1____________consensus_HQ60 ......MM..W.................M.R..S..........................  11380
Human adenovirus 7 KX897164         GCAGGAACGTAGCCTGGGTTTGGCTGAGAAAGTGGCAGCTATCAACTACTCGGTCTTGAG  11391

HAdV-7-N1____________consensus_HQ60 .........R.WY...............K..........T.....T..............  11440
Human adenovirus 7 KX897164         CCTGGGCAAATACTACGCTCGCAAGATCTACAAGACCCCCTACGTACCCATAGACAAGGA  11451

HAdV-7-N1____________consensus_HQ60 ...............RWKY..............K....................YKC...  11500
Human adenovirus 7 KX897164         GGTAAAGATAGATGGGTTTTACATGCGCATGACTCTCAAGGTGCTGACTTTGAGCGACGA  11511

HAdV-7-N1____________consensus_HQ60 .....................Y.....CSG.......................R......  11560
Human adenovirus 7 KX897164         TCTGGGGGTGTATCGCAATGACAGGATGCACCGTGCGGTGAGCGCCAGCAGGAGGCGCGA  11571

HAdV-7-N1____________consensus_HQ60 .........M......SYK.W..............RG.............S..KS.....  11620
Human adenovirus 7 KX897164         GCTGAGCGACAGAGAACTTATGCACAGCTTGCAAAGAGCTCTAACGGGGGCTGGGACCGA  11631

HAdV-7-N1____________consensus_HQ60 ........R.G...........K...............NN....................  11680
Human adenovirus 7 KX897164         TGGGGAGAACTACTTTGACATGGGAGCGGACTTGCAAT--GGCAACCCAGTCGCAGGGCC  11689

HAdV-7-N1____________consensus_HQ60 ......................KK..........W.........................  11740
Human adenovirus 7 KX897164         ATGGAGGCTGCAGGGTGTGAGCTTCCTTACATAGAAGAGGTGGATGAAGTCGAGGACGAG  11749

HAdV-7-N1____________consensus_HQ60 ...........Y..........................WHY...................  11800
Human adenovirus 7 KX897164         GAGGGCGAGTACTTGGAAGACTGATGGCGCGACCCGTATTTTTGCTAGATGGAACAGCAG  11809

HAdV-7-N1____________consensus_HQ60 ..R.YR.S..W.YS.....................................R.CRW....  11860
Human adenovirus 7 KX897164         CAGGCACCGGACCCCGCAATGCGGGCGGCGCTGCAGAGCCAGCCGTCCGGCATTAACTCC  11869

HAdV-7-N1____________consensus_HQ60 ...............................KW...........................  11920
Human adenovirus 7 KX897164         TCGGACGATTGGACCCAGGCCATGCAACGCATAATGGCGCTGACGACCCGCAACCCCGAA  11929

HAdV-7-N1____________consensus_HQ60 .....YRRR.............................K.................M...  11980
Human adenovirus 7 KX897164         GCCTTTAGACAGCAACCCCAGGCCAACCGCCTTTCGGCTATACTGGAGGCCGTAGTACCC  11989

HAdV-7-N1____________consensus_HQ60 ...................................YW.......................  12040
Human adenovirus 7 KX897164         TCCCGCTCCAACCCCACCCACGAGAAGGTCCTGGCTATCGTGAACGCGCTGGTGGAGAAC  12049

HAdV-7-N1____________consensus_HQ60 .WS...............................R..M........Y.............  12100
Human adenovirus 7 KX897164         AAGGCCATCCGTCCCGATGAGGCCGGGCTGGTATACAATGCTCTCTTGGAGCGCGTGGCC  12109

HAdV-7-N1____________consensus_HQ60 SSA................W......................S..CS.............  12160
Human adenovirus 7 KX897164         CGTTACAACAGCAGCAACGTGCAGACCAACCTGGACCGGATGGTGACCGATGTGCGCGAG  12169

HAdV-7-N1____________consensus_HQ60 ......KM............................M..WYSR.............S.S.  12220
Human adenovirus 7 KX897164         GCCGTGTCTCAGCGCGAGCGGTTCCAGCGCGACGCCAACTTGGGATCGTTGGTAGCGCTA  12229

HAdV-7-N1____________consensus_HQ60 .......Y.M................KRWM.Y....................RK......  12280
Human adenovirus 7 KX897164         AACGCTTTCCTCAGCACCCAGCCCGCTAACGTGCCCCGTGGTCAGCAAGACTATACAAAC  12289

HAdV-7-N1____________consensus_HQ60 .........................................A..................  12340
Human adenovirus 7 KX897164         TTTTTGAGTGCATTGAGACTCATGGTAGCTGAGGTGCCTCAGAGCGAGGTGTACCAGTCC  12349

HAdV-7-N1____________consensus_HQ60 ........SY.Y..Y...........Y.....R...Y..........R............  12400
Human adenovirus 7 KX897164         GGGCCAGATTACTTCTTCCAGACCAGCAGACAGGGCTTGCAGACAGTGAACCTGACTCAG  12409

HAdV-7-N1____________consensus_HQ60 ...............M....K..S.....R..R..............S............  12460
Human adenovirus 7 KX897164         GCTTTCAAGAACCTGAAGGGTCTCTGGGGAGTGCACGCCCCAGTAGGGGATCGCGCGACC  12469

HAdV-7-N1____________consensus_HQ60 ...WS............K.............................R...G...G.K..  12520
Human adenovirus 7 KX897164         GTGTCTAGCTTGCTGACTCCCAACTCCCGCCTGCTGCTGCTGCTGGTATCCCCCTTTACT  12529

HAdV-7-N1____________consensus_HQ60 ............WY..............N.N....NN........M..............  12580
Human adenovirus 7 KX897164         GACAGCGGTAGCATTGACCGCAACTCGTACTTGGGCTACCTGCTTAACCTGTATCGCGAG  12589

HAdV-7-N1____________consensus_HQ60 ....YS.T..................AATC...NN.N.......................  12640
Human adenovirus 7 KX897164         GCCATAGGGCAGAGCCAGGTGGACGAGCAGACCTATCAAGAAATCACCCAAGTGAGCCGC  12649

HAdV-7-N1____________consensus_HQ60 ...................M.......................R..........M.....  12700
Human adenovirus 7 KX897164         GCCCTGGGTCAGGAAGACACGGGCAGTTTGGAAGCCACCCTGAACTTCTTGCTAACCAAC  12709

HAdV-7-N1____________consensus_HQ60 .S.............GRAM.......Y...................W.Y...........  12760
Human adenovirus 7 KX897164         CGGTCGCAGAAGATCCCTCCTCAGTATGCGCTTACCGCTGAGGAGGAGCGAATCCTCAGA  12769

HAdV-7-N1____________consensus_HQ60 .............K......MS...................S..................  12820
Human adenovirus 7 KX897164         TACGTGCAACAGAGCGTTGGACTGTTTCTGATGCAGGAGGGGGCGACACCTACCGCCGCG  12829

HAdV-7-N1____________consensus_HQ60 .........................................C---C..T...--......  12875
Human adenovirus 7 KX897164         CTGGACATGACAGCTCGAAACATGGAGCCCAGCATGTATGCTAGTAACAGGCCTTTCATT  12889

HAdV-7-N1____________consensus_HQ60 ............................................KW.Y............  12935
Human adenovirus 7 KX897164         AACAAACTGCTGGACTACCTGCACAGGGCGGCCGCCATGAACTCTGATTATTTCACCAAT  12949

HAdV-7-N1____________consensus_HQ60 ..Y...Y....S..............S.............M...................  12995
Human adenovirus 7 KX897164         GCTATCCTGAACCCACACTGGCTGCCCCCACCTGGTTTCTACACTGGCGAGTACGACATG  13009

HAdV-7-N1____________consensus_HQ60 ......S...MK.......................................W.S......  13055
Human adenovirus 7 KX897164         CCCGACCCCAATGACGGGTTCCTGTGGGACGATGTGGACAGCAGCATATTCTCCCCGCCT  13069

HAdV-7-N1____________consensus_HQ60 ........WR..S.W............................W................  13115
Human adenovirus 7 KX897164         CCCGGTTATACAGTTTGGAAGAAGGAAGGGGGCGATAGAAGACACTCTTCCGTGTCGCTG  13129

HAdV-7-N1____________consensus_HQ60 ................................S......................KM...  13175
Human adenovirus 7 KX897164         TCCACAACGGCTGGTGCTGCCGCGACCGTGCCCGAAGCTGCAAGTCCTTTCCCTAGCTTG  13189

HAdV-7-N1____________consensus_HQ60 ...........MR..................RR....K....RS................  13235
Human adenovirus 7 KX897164         CCCTTTTCACTAAACAGCGTTCGCAGCAGTGAACTGGGGAGAATAACCCGCCCGCGCTTG  13249

HAdV-7-N1____________consensus_HQ60 ..............KK..Y.TRM..MG................................Y  13295
Human adenovirus 7 KX897164         ATGGGCGAGGATGAGTACTTGAATGACTCTTTGTTGAGGCCAGAGAGGGAAAAGAATTTC  13309

HAdV-7-N1____________consensus_HQ60 .............K.........RK.......BMY.............W.S.........  13355
Human adenovirus 7 KX897164         CCCAACAATGGAATAGAGAGCCTGGTGGATAAGATGAGTAGATGGAAGACCTATGCGCAG  13369

HAdV-7-N1____________consensus_HQ60 RR.............K...........S.S.......................R......  13415
Human adenovirus 7 KX897164         GATCACAGAGACGAGCCCAAAATCTTGGGGGCTACAAGCAGACCGACCCGTAGACGCCAG  13429

HAdV-7-N1____________consensus_HQ60 ....................WMK.....................................  13475
Human adenovirus 7 KX897164         CGCCACGACAGACAGATGGGTCTTGTGTGGGACGATGAGGACTCTGCCGATGATAGCAGC  13489

HAdV-7-N1____________consensus_HQ60 .........................S.R................................  13535
Human adenovirus 7 KX897164         GTGTTGGACTTGGGTGGAAGAGGAGGGGGCAACCCGTTCGCTCATCTGCGTCCCAGATTC  13549

HAdV-7-N1____________consensus_HQ60 .........Y....W..RWK........................................  13595
Human adenovirus 7 KX897164         GGGCGCATGTTGTAAAAGTGAAAGTAAAATAAAAATGCAACTCACCAAGGCCATGGCGAC  13609

HAdV-7-N1____________consensus_HQ60 .................K.....SY...............M..............S...S  13655
Human adenovirus 7 KX897164         CGAGCGTGCGTTCGTTCTTTTTTGTTATCTGTGTTTAGTACGATGAGGAGACGAGCCGTG  13669

HAdV-7-N1____________consensus_HQ60 MY....................M..M..S.....Y..............K.S........  13715
Human adenovirus 7 KX897164         CTAGGCGGAGCGGTGGTGTATCCGGAGGGTCCTCCTCCTTCTTACGAGAGCGTGATGCAG  13729

HAdV-7-N1____________consensus_HQ60 ................WRSW................SY......................  13775
Human adenovirus 7 KX897164         CAACAGGCGGCGATGCTACAGCCCCCACTGGAGGCTCCCTTCGTACCCCCGCGGTACCTG  13789

HAdV-7-N1____________consensus_HQ60 ..............................B..........................R..  13835
Human adenovirus 7 KX897164         GCGCCTACGGAAGGGAGAAACAGCATTCGTTACTCGGAGCTGTCGCCTCTGTACGATACC  13849

HAdV-7-N1____________consensus_HQ60 .....K.CC........R.............AA........M..SY..............  13895
Human adenovirus 7 KX897164         ACCAAGTTGTATCTGGTGGACAACAAGTCGGCGGACATTGCCTCCCTGAACTATCAGAAC  13909

HAdV-7-N1____________consensus_HQ60 ..M......................................M........S......SSC  13955
Human adenovirus 7 KX897164         GACCACAGCAACTTCCTGACCACGGTGGTGCAGAACAATGACTTTACCCCCACGGAGGCT  13969

HAdV-7-N1____________consensus_HQ60 ............................................................  14015
Human adenovirus 7 KX897164         AGCACCCAGACCATCAACTTTGACGAGCGGTCGCGATGGGGCGGTCAGCTGAAGACCATC  14029

HAdV-7-N1____________consensus_HQ60 ............................................................  14075
Human adenovirus 7 KX897164         ATGCACACCAACATGCCCAACGTGAACGAGTACATGTTCAGCAACAAGTTCAAGGCGAGG  14089

HAdV-7-N1____________consensus_HQ60 ............RKVR...............W..KRT.......................  14135
Human adenovirus 7 KX897164         GTGATGGTGTCCAGAAAAGCTCCTGAAGGTGTTATAGTAAATGACACCTATGATCATAAA  14149

HAdV-7-N1____________consensus_HQ60 .....WR...........S............................M............  14195
Human adenovirus 7 KX897164         GAGGATATCTTAAAGTATGAGTGGTTTGAGTTCACTTTACCAGAAGGCAACTTCTCAGCC  14209

HAdV-7-N1____________consensus_HQ60 .......................................................S....  14255
Human adenovirus 7 KX897164         ACCATGACCATTGACCTGATGAACAATGCCATCATTGACAACTACCTGGAAATTGGCAGA  14269

HAdV-7-N1____________consensus_HQ60 ...............................K...T.................Y......  14315
Human adenovirus 7 KX897164         CAAAATGGAGTGCTGGAAAGTGACATTGGTGTTAAGTTTGACACTAGAAACTTTAGGCTC  14329

HAdV-7-N1____________consensus_HQ60 .....................................................M......  14375
Human adenovirus 7 KX897164         GGGTGGGACCCCGAAACTAAGTTGATTATGCCAGGAGTCTACACTTATGAGGCATTCCAT  14389

HAdV-7-N1____________consensus_HQ60 .......KKK...................SSW.............WT.............  14435
Human adenovirus 7 KX897164         CCTGACATTGTATTGCTGCCTGGTTGCGGGGTAGACTTTACTGAAAGCCGACTTAGCAAC  14449

HAdV-7-N1____________consensus_HQ60 .....K..............................K...................M...  14495
Human adenovirus 7 KX897164         TTGCTTGGCATCAGGAAAAGACATCCATTCCAGGAGGGTTTCAAAATCATGTATGAAGAT  14509

HAdV-7-N1____________consensus_HQ60 ...............R.......................S....................  14555
Human adenovirus 7 KX897164         CTTGAAGGGGGTAATATTCCTGCCCTTTTGGATGTCACTGCCTATGAGGAAAGCAAAAAG  14569

HAdV-7-N1____________consensus_HQ60 ....M..........M...........K...........................GG..G  14615
Human adenovirus 7 KX897164         GATACCACTACTGAAACAACCACACTGGCTGTTGCAGAGGAAACTAGTGAAGATAATAAT  14629

HAdV-7-N1____________consensus_HQ60 W...............GGA.W.W.....................................  14675
Human adenovirus 7 KX897164         ATAACTAGAGGAGATACTTATATAACTGAAAAACAAAAACGTGAAGCTGCAGCTGCTGAA  14689

HAdV-7-N1____________consensus_HQ60 .....................GG.R.WM................................  14735
Human adenovirus 7 KX897164         GTTAAAAAAGAGTTAAAGATCCAACCTCTAGAAAAAGACAGCAAGAGTAGAAGCTACAAT  14749

HAdV-7-N1____________consensus_HQ60 ..............M...............................M........Y..C.  14795
Human adenovirus 7 KX897164         GTCTTGGAAGACAAAATCAACACGGCCTACCGCAGCTGGTACCTGTCCTACAATTACGGT  14809

HAdV-7-N1____________consensus_HQ60 .-.......................SA.................................  14854
Human adenovirus 7 KX897164         AACCCCGAGAAAGGAATAAGGTCTTGGACACTGCTTACCACTTCAGATGTCACCTGTGGG  14869

HAdV-7-N1____________consensus_HQ60 ..R......................................S..................  14914
Human adenovirus 7 KX897164         GCAGAGCAGGTCTACTGGTCGCTCCCTGACATGATGCAAGACCCAGTCACCTTCCGCTCC  14929

HAdV-7-N1____________consensus_HQ60 ..............S.......................R.....SY..............  14974
Human adenovirus 7 KX897164         ACAAGACAAGTCAACAACTACCCAGTGGTGGGTGCAGAGCTTATGCCCGTCTTCTCAAAG  14989

HAdV-7-N1____________consensus_HQ60 .................W..........................................  15034
Human adenovirus 7 KX897164         AGTTTCTACAATGAGCAAGCCGTGTACTCTCAGCAGCTCCGACAGGCCACTTCGCTCACG  15049

HAdV-7-N1____________consensus_HQ60 ....Y...................M..............................YV..C  15094
Human adenovirus 7 KX897164         CACGTCTTCAACCGCTTCCCTGAGAACCAGATCCTCATCCGCCCGCCGGCGCCCACAATT  15109

HAdV-7-N1____________consensus_HQ60 ............................................................  15154
Human adenovirus 7 KX897164         ACCACCGTCAGTGAAAACGTTCCTGCTCTCACAGATCACGGGACCCTGCCGTTACGCAGC  15169

HAdV-7-N1____________consensus_HQ60 ......MS.............................................C......  15214
Human adenovirus 7 KX897164         AGTATCCGGGGAGTCCAGCGCGTGACCGTTACTGACGCCAGACGCCGCACCTGTCCCTAC  15229

HAdV-7-N1____________consensus_HQ60 ...................Y.................Y.........GCS..........  15274
Human adenovirus 7 KX897164         GTTTACAAGGCCCTGGGCATAGTCGCGCCGCGCGTTCTTTCAAGCCGCACTTTCTAAAAA  15289

HAdV-7-N1____________consensus_HQ60 .........YY................Y.WKRA...........................  15334
Human adenovirus 7 KX897164         AATGTCCATTCTCATCTCGCCCAGTAATAATACCGGTTGGGGACTGTATGCGCCCACCAA  15349

HAdV-7-N1____________consensus_HQ60 ....K.R................K.WYYKS......S.......................  15394
Human adenovirus 7 KX897164         GATGTATGGAGGCGCCCGCATACGCTCTACCCAGCACCCTGTGCGCGTTCGCGGTCATTT  15409

HAdV-7-N1____________consensus_HQ60 ....................K......Y........................R.......  15454
Human adenovirus 7 KX897164         CCGCGCTCCATGGGGCGCACTCAAGGGTCGTACCCGCACTCGGACCACGGTCGATGATGT  15469

HAdV-7-N1____________consensus_HQ60 ............................M.K..N.W..............C.........  15514
Human adenovirus 7 KX897164         GATCGACCAGGTGGTCGCCGATGCTCGTAATTA-TACTCCTACTGCGCCTACATCTACTG  15528

HAdV-7-N1____________consensus_HQ60 ............Y..........................S.K..................  15574
Human adenovirus 7 KX897164         TGGATGCAGTTATTGACAGTGTGGTGGCAGACGCCCGCGCCTATGCTCGCCGGAAGAGCC  15588

HAdV-7-N1____________consensus_HQ60 ..........................................................G.  15634
Human adenovirus 7 KX897164         GAAGGAGGCGCATTGCCAGGCGCCACAGGGCTACTACCGCCATGCGAGCTGCAAAAGCTA  15648

HAdV-7-N1____________consensus_HQ60 A.............RWW................GAC....KW.M..............NN  15694
Human adenovirus 7 KX897164         TTCTGCGGAGGGCCAAACGTGTGGGGCGAAGAGCCATGCTTAGAGCGGCCAGACGCGC--  15706

HAdV-7-N1____________consensus_HQ60 .....YM.S.K..............W..................................  15754
Human adenovirus 7 KX897164         GGCTTTAGGTGCCAGCAGCGGCAGGTCCCGCAGGCGCGCGGCCACGGCGGCAGCAGCGGC  15766

HAdV-7-N1____________consensus_HQ60 ..K...........................A.R......................MMKR.  15814
Human adenovirus 7 KX897164         CATTGCCAACATGGCCCAACCGCGAAGAGGCAATGTGTACTGGGTGCGTGATGCCACTAC  15826

HAdV-7-N1____________consensus_HQ60 .................................K...............S......SCT.  15874
Human adenovirus 7 KX897164         CGGCCAGCGCGTGCCCGTGCGCACCCGCCCCCCTCGCACTTAGAAGATACTGAGCAGTCT  15886

HAdV-7-N1____________consensus_HQ60 .....................................R...............WK.....  15934
Human adenovirus 7 KX897164         CCGATGTTGTGTCCCAGCGGCAAGTATGTCCAAGCGCAAATACAAGGAAGAGATGCTCCA  15946

HAdV-7-N1____________consensus_HQ60 .....Y..............GG....SM.........RM.....................  15994
Human adenovirus 7 KX897164         GGTCATCGCGCCTGAAATCTACGGTCCACCGGTGAAGGATGAAAAAAAGCCCCGCAAAAT  16006

HAdV-7-N1____________consensus_HQ60 ........W.....................R..................SY.....YW..  16054
Human adenovirus 7 KX897164         CAAGCGGGTCAAAAATAACAAAAAGGAAGAAGATGACGATGATGGGCTGGTGGAGTTTGT  16066

HAdV-7-N1____________consensus_HQ60 ......................M.....................R............S..  16114
Human adenovirus 7 KX897164         GCGCGAGTTCGCCCCAAGACGGCGCGTGCAGTGGCGCGGGCGCAAAGTGCGTCAAGTGCT  16126

HAdV-7-N1____________consensus_HQ60 ....S.......................................K.R.YK.Y.......M  16174
Human adenovirus 7 KX897164         CAGACCCGGAACCACTGTGGTTTTTACACCTGGCGAGCGTTCCAGCACTACTTTTAAACG  16186

HAdV-7-N1____________consensus_HQ60 .....................S......................................  16234
Human adenovirus 7 KX897164         GTCCTATGATGAGGTGTACGGGGATGACGATATTCTTGAGCAGGCGGCAGACCGCCTTGA  16246

HAdV-7-N1____________consensus_HQ60 .........G.G..................S...................CT........  16294
Human adenovirus 7 KX897164         TGAGTTTGCTTATGGCAAGCGCACTAGATCCAGTCCCAAAGAGGAGGCTGTGTCCATTCC  16306

HAdV-7-N1____________consensus_HQ60 ........................................T..YKS.S..WR........  16354
Human adenovirus 7 KX897164         CTTGGATCATGGAAATCCCACCCCCAGCCTCAAACCAGTCACCTTGCAGCAAGTGCTGCC  16366

HAdV-7-N1____________consensus_HQ60 .............C.R................S......S..M...............Y.  16414
Human adenovirus 7 KX897164         CGTGCCTGCGCGGAGAGGCGTAAAGCGCGAGGGTGAGGACCTATATCCTACCATGCAGCT  16426

HAdV-7-N1____________consensus_HQ60 ....R...........................R.M...................YK....  16474
Human adenovirus 7 KX897164         AATGGTGCCCAAGCGCCAGAGGCTAGAAGACGTACTGGAGAAAATGAAAGTGGATCCCGA  16486

HAdV-7-N1____________consensus_HQ60 .........Y..S...R..R.RM.W...................................  16534
Human adenovirus 7 KX897164         TATCCAGCCTGAGGTCAAAGTAAGACCTATCAAGGAAGTGGCGCCAGGTTTGGGAGTACA  16546

HAdV-7-N1____________consensus_HQ60 M...............M..S........................................  16594
Human adenovirus 7 KX897164         AACCTTCGACATCAAGATTCCCACCGAGTCCATGGAAGTGCAGACCGAACCTGCAAAACC  16606

HAdV-7-N1____________consensus_HQ60 .................M.............RM...........................  16654
Human adenovirus 7 KX897164         CACAACCACCTCAATTGAGGTGCAAACGGAACCCTGGACGCCCGCGCCCGTTGTCGCCCC  16666

HAdV-7-N1____________consensus_HQ60 ..................RSR.......................................  16714
Human adenovirus 7 KX897164         CAGCACCACTCGAAGATCACGACGAAAGTACGGCCCAGCAAGTCTTCTAATGCCCAACTA  16726

HAdV-7-N1____________consensus_HQ60 .K..................................S.......................  16774
Human adenovirus 7 KX897164         TGCTCTGCACCCATCCATCATTCCCACTCCGGGTTACAGAGGCACTCGCTACTATCGAAA  16786

HAdV-7-N1____________consensus_HQ60 .YR.......M......................W...R....SMMK..............  16834
Human adenovirus 7 KX897164         CCGGAGCAACACCTCTCGCCGCCGCAAACCACCTGCAAGTCGCACTCGCAGTCGCCGCCG  16846

HAdV-7-N1____________consensus_HQ60 .......................NN....................MNYNKWY........  16894
Human adenovirus 7 KX897164         CCGCAACACTGCCAGCAAAGTGACTCCCGCCGCCCTGGTGCGGAGAGTGTACCGCGATGG  16906

HAdV-7-N1____________consensus_HQ60 .........M.S.......................R..R.....................  16954
Human adenovirus 7 KX897164         TCGCGCTGAACCTCTGACGCTGCCGCGCGCGCGCTACCATCCAAGCATCACCACTTAATG  16966

HAdV-7-N1____________consensus_HQ60 ...........................YK......................K...S...M  17014
Human adenovirus 7 KX897164         ACTGTTGACGCTGCCTCCTTGCAGATATGGCCCTCACTTGCCGCCTTCGCGTCCCCATTA  17026

HAdV-7-N1____________consensus_HQ60 ....................................W....B............KYY...  17074
Human adenovirus 7 KX897164         CTGGCTACCGAGGAAGAAACTCGCGCCGTAGAAGGATGTTGGGGCGAGGGATGCGCCGCC  17086

HAdV-7-N1____________consensus_HQ60 .........................W....NNNNNNNNNNN.NNN.-----NNNNNNN.G  17129
Human adenovirus 7 KX897164         ACAGACGAAGGCGCGCTATCAGCAGACGATTAGGGGGTGGCTTTTTGCCAGCTCTTATAC  17146

HAdV-7-N1____________consensus_HQ60 ...........................KW.............S..Y..............  17189
Human adenovirus 7 KX897164         CCATCATCGCCGCAGCGATCGGGGCGATACCAGGCATAGCTTCCGTGGCGGTTCAGGCCT  17206

HAdV-7-N1____________consensus_HQ60 ..........................Y................R..W...M.........  17249
Human adenovirus 7 KX897164         CGCAGCGCCACTAACATTGGAAAAAACTTATAAATAAAAAATAGAATGGACTCTGACGCT  17266

HAdV-7-N1____________consensus_HQ60 .................K.WYYY.............T........Y..............  17309
Human adenovirus 7 KX897164         CCTGGTCCTGTGACTATGTTTTTGTAGAGATGGAAGACATCAATTTTTCATCCCTGGCTC  17326

HAdV-7-N1____________consensus_HQ60 .......................DSS.............................M....  17369
Human adenovirus 7 KX897164         CGCGACACGGCACGAGGCCGTACATGGGCACCTGGAGCGACATCGGCACGAGCCAACTGA  17386

HAdV-7-N1____________consensus_HQ60 .................K......................Y...................  17429
Human adenovirus 7 KX897164         ACGGGGGCGCCTTCAATTGGAGCAGTATCTGGAGCGGGCTTAAAAATTTTGGCTCGACCG  17446

HAdV-7-N1____________consensus_HQ60 ................Y...R.YW.................MR..S..............  17489
Human adenovirus 7 KX897164         TAAAAACCTATGGGAACAAAGCTTGGAACAGCAGCACAGGGCAGGCTCTGAGAAATAAGC  17506

HAdV-7-N1____________consensus_HQ60 .........R.................WSS...............M...WRYG.......  17549
Human adenovirus 7 KX897164         TTAAGGAACAAAACTTCCAACAGAAGGTGGTCGATGGGATCGCCTCTGGTATTAACGGCG  17566

HAdV-7-N1____________consensus_HQ60 .......AD................R.....W..................K.........  17609
Human adenovirus 7 KX897164         TAGTGGATTTGGCCAACCAGGCTGTACAAAAACAGATAAACAGCCGCCTGGACCCGCCGC  17626

HAdV-7-N1____________consensus_HQ60 ........M...................................................  17669
Human adenovirus 7 KX897164         CCGCAACCCCTGGTGAAATGGAAGTGGAGGAAGAACTTCCTCCGCTGGAAAAGCGGGGCG  17686

HAdV-7-N1____________consensus_HQ60 .....................................................S.NS.YN  17729
Human adenovirus 7 KX897164         ACAAGCGTCCGCGACCCGAGCTGGAGCAGACGCTGGTGACGCGCGCAGACGAGCCCCCTT  17746

HAdV-7-N1____________consensus_HQ60 .W.........R...............K..SY..............W......RK.....  17789
Human adenovirus 7 KX897164         CATACGAGGAGGCAGTAAAGCTCGGAATGCCCACTACCAGGCCTGTAGCTCACATGGCTA  17806

HAdV-7-N1____________consensus_HQ60 ......................K..R................................MM  17849
Human adenovirus 7 KX897164         CCGGGGTAATGAAACCTTCTCAGACACATCGACCCGCCACCTTGGACTTGCCTCCTCCCC  17866

HAdV-7-N1____________consensus_HQ60 ...............SK..................R...................M....  17909
Human adenovirus 7 KX897164         CTGCTTCTGCGGCACCTGTTCCCAAACCTGTCGCTACCAGAAAGCCCACCGCCGTACAGC  17926

HAdV-7-N1____________consensus_HQ60 ..........RS..W..............K.S.............M..............  17969
Human adenovirus 7 KX897164         CCGTCGCCGTAGCCAGACCGCGTCCTGGGGGCACACCGCGCCCGAAAGCAAACTGGCAAA  17986

HAdV-7-N1____________consensus_HQ60 ....RS.....R..............R..........Y.Y.WR..............R..  18029
Human adenovirus 7 KX897164         GTACTCTGAACAGCATCGTGGGTCTGGGCGTGCAGAGTGTAAAGCGCCGTCGCTGCTATT  18046

HAdV-7-N1____________consensus_HQ60 M.........R......YR........................SYRY..Y..........  18089
Human adenovirus 7 KX897164         AATTAAATATGGAGTAGCGCTTAACTTGCTTGTCTGTGTGTATGTATCATCACCACGCCG  18106

HAdV-7-N1____________consensus_HQ60 ..........................................SYW.............AA  18149
Human adenovirus 7 KX897164         CCGCAGCAGAGGAGAAAGGAAGAGGTCGCGCGCCGAGGCTGAGTTGCTTTCAAGATGGCC  18166

HAdV-7-N1____________consensus_HQ60 R.S.....................S.MG........................M......S  18209
Human adenovirus 7 KX897164         ACCCCATCGATGATGCCCCAATGGGCATACATGCACATCGCCGGACAGGATGCTTCGGAG  18226

HAdV-7-N1____________consensus_HQ60 ......W.K...............................M.W.................  18269
Human adenovirus 7 KX897164         TACCTGAGTCCGGGTCTGGTGCAGTTCGCCCGTGCAACAGACACCTACTTCAGTATGGGG  18286

HAdV-7-N1____________consensus_HQ60 M...........................................................  18329
Human adenovirus 7 KX897164         AACAAGTTTAGAAACCCCACAGTGGCGCCCACCCACGATGTGACCACCGACCGTAGCCAG  18346

HAdV-7-N1____________consensus_HQ60 ......................S..W..............WC..M..NY...........  18389
Human adenovirus 7 KX897164         CGACTGATGCTGCGCTTCGTGCCCGTTGACCGGGAGGACAATACATACTCTTACAAAGTG  18406

HAdV-7-N1____________consensus_HQ60 ..S.........................K....M.Y...TCC.............KS...  18449
Human adenovirus 7 KX897164         CGGTACACCCTCGCCGTGGGCGACAACAGAGTGCTTGACATGGCCAGCACATTCTTTGAC  18466

HAdV-7-N1____________consensus_HQ60 .KY....................W.........................SM...NN.M..  18509
Human adenovirus 7 KX897164         ATTAGGGGGGTGCTTGATAGAGGTCCTAGCTTCAAGCCATATTCCGGCACAGCTTACAAT  18526

HAdV-7-N1____________consensus_HQ60 .........Y.....C..-YK.Y.---Y...............WW...............  18565
Human adenovirus 7 KX897164         TCACTGGCTCCTAAGGGCGCGCCTAACACATCTCAGTGGATAGTTACAACGGGAGAAGAC  18586

HAdV-7-N1____________consensus_HQ60 ...................KY.C..............GC........YW..MM.......  18625
Human adenovirus 7 KX897164         AATGCCACCACATACACATTTGGCATTGCTTCCACGAAGGGAGACAATATTACTAAGGAA  18646

HAdV-7-N1____________consensus_HQ60 ........................R...................................  18685
Human adenovirus 7 KX897164         GGTTTAGAAATTGGGAAAGACATTACTGCAGACAACAAGCCCATTTATGCCGATAAAACA  18706

HAdV-7-N1____________consensus_HQ60 .............Y..................R...........................  18745
Human adenovirus 7 KX897164         TATCAGCCAGAGCCTCAAGTTGGAGAAGAATCATGGACTGATATTGATGGAACAAATGAA  18766

HAdV-7-N1____________consensus_HQ60 ..................KG..TC...S................................  18805
Human adenovirus 7 KX897164         AAATTTGGAGGTAGAGCTCTTAAACCAGCTACTAAAATGAAGCCATGCTACGGGTCTTTT  18826

HAdV-7-N1____________consensus_HQ60 ........W............K........R..................S..........  18865
Human adenovirus 7 KX897164         GCAAGACCTACAAACATAAAAGGGGGCCAAGCTAAAAACAGAAAAGTAACACCAACCGAA  18886

HAdV-7-N1____________consensus_HQ60 .......RA...................................................  18925
Human adenovirus 7 KX897164         GGAGATGTTGAAGCTGAGGAGCCAGATATTGATATGGAATTTTTTGATGGTAGAGAAGCT  18946

HAdV-7-N1____________consensus_HQ60 .......................................R....................  18985
Human adenovirus 7 KX897164         GCTGACGCTTTTTCGCCTGAAATTGTGCTTTACACGGAAAATGTCAATTTGGAAACTCCA  19006

HAdV-7-N1____________consensus_HQ60 .....AT...............................Y...............KYR...  19045
Human adenovirus 7 KX897164         GACAGCCATGTGGTATACAAGCCAGGAACTTCTGATGGTAACTCTCATGCAAATTTGGGT  19066

HAdV-7-N1____________consensus_HQ60 ..........K..S...........MWKR................WR.....K.....KB  19105
Human adenovirus 7 KX897164         CAACAAGCCATGCCTAACAGACCCAATTACATTGGCTTCAGGGATAACTTTGTAGGTCTT  19126

HAdV-7-N1____________consensus_HQ60 M.............Y.............................................  19165
Human adenovirus 7 KX897164         ATGTACTACAACAGTACTGGAAATATGGGAGTTTTGGCCGGCCAAGCATCACAACTGAAT  19186

HAdV-7-N1____________consensus_HQ60 .....................................Y.Y....................  19225
Human adenovirus 7 KX897164         GCAGTGGTTGACTTGCAGGACAGAAACACTGAACTGTCATATCAGCTTTTGCTTGATTCT  19246

HAdV-7-N1____________consensus_HQ60 .............................................KWGM..S...M.T..  19285
Human adenovirus 7 KX897164         CTGGGAGACAGAAGCAGATACTTCAGCATGTGGAATCAGGCTGTGGACAGCTATGATCCC  19306

HAdV-7-N1____________consensus_HQ60 ...........YW.Y.......................WM.K..K...K.....C.....  19345
Human adenovirus 7 KX897164         GATGTTCGTATTATTGAAAATCATGGCGTCGAGGATGAACTGCCTAATTACTGTTTTCCT  19366

HAdV-7-N1____________consensus_HQ60 ..................................................S.M.SM....  19405
Human adenovirus 7 KX897164         CTGGATGGCATAGGACCAGGGAACAAATATCAAGGCATTAAACCTAGAGACACTGCATGG  19426

HAdV-7-N1____________consensus_HQ60 ......S.............GM......RK...............R..............  19465
Human adenovirus 7 KX897164         GAAAAAGATACTAAAGTTTCTACAGCTAATGAAATAGCCATAGGCAACAATCAGGCTATG  19486

HAdV-7-N1____________consensus_HQ60 ........K.....WK........................................KYR.  19525
Human adenovirus 7 KX897164         GAAATTAATATCCAAGCTAATCTTTGGAGAAGTTTTCTGTACTCCAATGTGGCTTTGTAC  19546

HAdV-7-N1____________consensus_HQ60 ............K...............................................  19585
Human adenovirus 7 KX897164         CTTCCAGATGTTTACAAGTACACGCCAACTAACATTACTCTGCCCGCTAACACCAACACC  19606

HAdV-7-N1____________consensus_HQ60 .................R..........YT.............R....WM..........  19645
Human adenovirus 7 KX897164         TATGAGTACATGAACGGGCGAGTGGTTTCCCCATCTCTGGTCGATTCATACATCAACATT  19666

HAdV-7-N1____________consensus_HQ60 .......R.......M.......................M.W..................  19705
Human adenovirus 7 KX897164         GGCGCCAGGTGGTCTCTTGACCCAATGGACAATGTGAATCCATTTAACCACCACCGCAAT  19726

HAdV-7-N1____________consensus_HQ60 ......SY.................................K.................M  19765
Human adenovirus 7 KX897164         GCTGGCCTACGCTACCGGTCCATGCTTCTGGGCAATGGCCGTTATGTGCCTTTCCACATA  19786

HAdV-7-N1____________consensus_HQ60 ..R.............K................S...............RY.........  19825
Human adenovirus 7 KX897164         CAAGTGCCTCAAAAATTCTTTGCTGTCAAGAACCTACTTCTTCTACCTGGCTCCTACACC  19846

HAdV-7-N1____________consensus_HQ60 ...........G...............................S................  19885
Human adenovirus 7 KX897164         TATGAGTGGAACTTCAGAAAGGATGTGAACATGGTCCTGCAAAGTTCCCTTGGAAATGAC  19906

HAdV-7-N1____________consensus_HQ60 A.............ARG......................W...........M........  19945
Human adenovirus 7 KX897164         CTCAGAACAGATGGTGCTACCATAAGTTTCACCAGCATTAACCTCTATGCCACCTTCTTC  19966

HAdV-7-N1____________consensus_HQ60 ......SYK...............NNN...RM....................M..M....  20005
Human adenovirus 7 KX897164         CCCATGGCTCACAACACCGCTTCAACTCTTGAAGCCATGCTGCGCAACGATACCAATGAT  20026

HAdV-7-N1____________consensus_HQ60 ................W..............R...SM..Y....................  20065
Human adenovirus 7 KX897164         CAGTCATTCAACGACTACCTCTCTGCAGCTAACATGCTTTACCCCATCCCTGCCAATGCA  20086

HAdV-7-N1____________consensus_HQ60 .............Y....M.T...............A...............SRW.....  20125
Human adenovirus 7 KX897164         ACCAACATTCCAATTTCCATCCCATCTCGCAACTGGGCAGCCTTCAGGGGCTGGTCCTTC  20146

HAdV-7-N1____________consensus_HQ60 ................RS...................D...S..................  20185
Human adenovirus 7 KX897164         ACCAGACTCAAAACCAAGGAGACTCCATCTCTTGGATCAGGGTTCGATCCCTACTTCGTT  20206

HAdV-7-N1____________consensus_HQ60 ....TYC............................Y...T...R................  20245
Human adenovirus 7 KX897164         TATTCTGGATCTATTCCCTACCTGGATGGCACTTTTTACCTTAACCACACTTTCAAGAAG  20266

HAdV-7-N1____________consensus_HQ60 .YY.......................SM......................S.........  20305
Human adenovirus 7 KX897164         GTCTCCATCATGTTTGACTCCTCAGTCAGCTGGCCTGGCAATGACAGGCTGTTGTCTCCA  20326

HAdV-7-N1____________consensus_HQ60 ...........RR...............M............Y..................  20365
Human adenovirus 7 KX897164         AATGAGTTTGAAATCAAGCGCACTGTGGATGGGGAAGGATACAATGTGGCCCAATGCAAC  20386

HAdV-7-N1____________consensus_HQ60 ..............................S.Y...........................  20425
Human adenovirus 7 KX897164         ATGACCAAAGACTGGTTCCTGGTTCAGATGCTTGCCAACTACAACATTGGCTACCAGGGC  20446

HAdV-7-N1____________consensus_HQ60 .............................S.W..........................S.  20485
Human adenovirus 7 KX897164         TTTTACATCCCTGAGGGATACAAGGATCGCATGTACTCCTTTTTCAGAAACTTCCAGCCT  20506

HAdV-7-N1____________consensus_HQ60 W............................K.......M..............A.W.....  20545
Human adenovirus 7 KX897164         ATGAGCAGGCAGGTGGTTGATGAGGTTAATTACACTGACTACAAAGCCGTCACCTTACCA  20566

HAdV-7-N1____________consensus_HQ60 ..Y......................................B..................  20605
Human adenovirus 7 KX897164         TATCAACACAACAACTCTGGCTTTGTAGGATACCTTGCGCCTACTATGAGACAAGGGGAA  20626

HAdV-7-N1____________consensus_HQ60 ...................Y..WY.............GGMA.....A.CRK.K.......  20665
Human adenovirus 7 KX897164         CCTTACCCAGCCAATTATCCATACCCGCTCATCGGAACTACTGCCGTTAAAAGTGTTACC  20686

HAdV-7-N1____________consensus_HQ60 ...WR...K............................WR.....................  20725
Human adenovirus 7 KX897164         CAAAAAAAGTTCCTGTGCGACAGGACCATGTGGCGCATACCGTTCTCCAGCAACTTCATG  20746

HAdV-7-N1____________consensus_HQ60 ......KBR.MK...................T.............W..............  20785
Human adenovirus 7 KX897164         TCCATGGGAGCCCTTACGGACCTGGGACAGAACCTGCTCTATGCCAACTCGGCCCATGCG  20806

HAdV-7-N1____________consensus_HQ60 .W.R.............................................MW...SY.H..  20845
Human adenovirus 7 KX897164         CTGGACATGACTTTTGAGGTGGATCCCATGGATGAGCCCACCCTGCTTTATCTTCTTTTC  20866

HAdV-7-N1____________consensus_HQ60 ............................................................  20905
Human adenovirus 7 KX897164         GAAGTCTTCGACGTGGTCAGAGTGCACCAGCCACACCGCGGCGTCATCGAGGCCGTCTAC  20926

HAdV-7-N1____________consensus_HQ60 ...SK.............................SMY.N....N................  20965
Human adenovirus 7 KX897164         CTGCGCACACCGTTCTCGGCCGGCAACGCCACCACATAAGAAGCCTCTTGCTTCTTGCAA  20986

HAdV-7-N1____________consensus_HQ60 .............KMWHK...N.....YS...M...........................  21025
Human adenovirus 7 KX897164         GCAGCAGCTGCAGTCATGTCATGCGGGTCCGGAAACGGCTCCAGCGAGCAAGAGCTCAAA  21046

HAdV-7-N1____________consensus_HQ60 ...........M...............Y......................S.........  21085
Human adenovirus 7 KX897164         GCCATCGTCCGAGACCTGGGTTGCGGACCCTATTTCCTGGGAACATTTGACAAGCGTTTC  21106

HAdV-7-N1____________consensus_HQ60 ....RS.K..............R...............M.....M...............  21145
Human adenovirus 7 KX897164         CCGGGGTTCATGGCCCCCGACAAGCTCGCCTGCGCCATAGTCAACACTGCCGGACGCGAG  21166

HAdV-7-N1____________consensus_HQ60 ....RR.K..W.......................MS.G......................  21205
Human adenovirus 7 KX897164         ACGGGGGGAGAGCACTGGCTGGCTTTTGGTTGGAACCCGCGCTCCAACACCTGCTACCTT  21226

HAdV-7-N1____________consensus_HQ60 Y.........................S..........................R.M....  21265
Human adenovirus 7 KX897164         TTTGATCCTTTTGGGTTCTCGGATGAGCGACTCAAACAGATTTACCAGTTTGAGTACGAG  21286

HAdV-7-N1____________consensus_HQ60 S..................SSYKW......................MS...SG.......  21325
Human adenovirus 7 KX897164         GGGCTCCTGCGCCGCAGTGCCCTTGCTACCAAAGACCGCTGCATCACCCTGGAAAAGTCC  21346

HAdV-7-N1____________consensus_HQ60 ........................................WY..................  21385
Human adenovirus 7 KX897164         ACCCAGAGCGTGCAGGGCCCACGCTCAGCCGCCTGTGGACTTTTTTGCTGTATGTTCCTT  21406

HAdV-7-N1____________consensus_HQ60 ..........Y..............KY.............R...S..........K....  21445
Human adenovirus 7 KX897164         CATGCCTTTGTGCACTGGCCCGACCGCCCCATGAACGGAAACCCCACCATGAAGTTGCTG  21466

HAdV-7-N1____________consensus_HQ60 .........SY........................RSA....................W.  21505
Human adenovirus 7 KX897164         ACTGGGGTGCCCAACAGCATGCTCCAATCTCCCCAAGTGCAGCCCACCCTGCGCCGCAAC  21526

HAdV-7-N1____________consensus_HQ60 ..K.MY.Y.....................................SR...K.........  21565
Human adenovirus 7 KX897164         CAGGAGGCGCTATATCGCTTCCTAAACACCCACTCATCTTACTTTCGTTCTCACCGCGCA  21586

HAdV-7-N1____________consensus_HQ60 ........GMA....R....................................TC......  21625
Human adenovirus 7 KX897164         CGCATCGAAAGGGCCACCGCGTTTGACCGTATGGATATGCAATAAGTCATGTAAAACCGT  21646

HAdV-7-N1____________consensus_HQ60 ........W...K.................M.M.........G.................  21685
Human adenovirus 7 KX897164         GTTCAATAAAAAGCACTTTATTTTTACATGCACTAAGGCTCTCGTTTTTTACTCATTCGT  21706

HAdV-7-N1____________consensus_HQ60 .......W..Y.............R..................R................  21745
Human adenovirus 7 KX897164         TTTCATTATTCACTCAGAAATCAAATGGGTTCTGGCGGGAGTCAAAGTGACCCGCGGGCA  21766

HAdV-7-N1____________consensus_HQ60 ....KR......................................................  21805
Human adenovirus 7 KX897164         GGGATACGTTGCGGAACTGTAACCTGTTCTGCCACTTGAACTCGGGGATCACCAACTTGG  21826

HAdV-7-N1____________consensus_HQ60 .......................A.C...A...W..........................  21865
Human adenovirus 7 KX897164         GAACTGGAATCTCGGGAAAGGTGTCTTGCCACAACTTTCTGGTCAGCTGCAGGGCGCCAA  21886

HAdV-7-N1____________consensus_HQ60 ....................KK............SK.M.............S.GS.....  21925
Human adenovirus 7 KX897164         GTAGGTCAGGAGCAGAGATCTTGAAATCACAGTTGGGACCGGCATTCTGGACACGGGAGT  21946

HAdV-7-N1____________consensus_HQ60 .S...............TSMY.........GA..............AS..R.....R...  21985
Human adenovirus 7 KX897164         TGCGGTACACTGGGTTGCAACACTGGAACACCATCAAGGCTGGGTGTCTCACGCTTGCCA  22006

HAdV-7-N1____________consensus_HQ60 ...........WAM.....R.N........YS......................YW....  22045
Human adenovirus 7 KX897164         GCACGGTCGGGTCACTGATGGTAGTCACATCCAAGTCTTCAGCATTGGCCATCCCAAAGG  22066

HAdV-7-N1____________consensus_HQ60 .CT.............K......YY.............M.....................  22105
Human adenovirus 7 KX897164         GGGTCATCTTACAGGTCTGCCTGCCCATCACGGGAGCGCAGCCTGGCTTGTGGTTGCAAT  22126

HAdV-7-N1____________consensus_HQ60 ...........................................W..TA............  22165
Human adenovirus 7 KX897164         CGCAATGAATGGGGATCAGCATCATCCTGGCTTGGTCGGGGGTTATCCCTGGGTACACGG  22186

HAdV-7-N1____________consensus_HQ60 .M.........................RW...............................  22225
Human adenovirus 7 KX897164         CCTTCATAAAGGCTTCGTACTGCTTGAAAGCTTCCTGAGCCTTACTTCCCTCGGTATAGA  22246

HAdV-7-N1____________consensus_HQ60 .....SYM....................................................  22285
Human adenovirus 7 KX897164         ACATCCCACAGGACTTGCTGGAAAATTGATTAGTAGCACAGTTGGCATCATTTACACAGC  22306

HAdV-7-N1____________consensus_HQ60 ...............................................WYS...K......  22345
Human adenovirus 7 KX897164         AGCGGGCATCGTTGTTGGCCAACTGGACCACATTTCTGCCCCAGCGGTTCTGGGTGATCT  22366

HAdV-7-N1____________consensus_HQ60 ................................KR..................W.......  22405
Human adenovirus 7 KX897164         TGGCTCTGTCTGGGTTCTCCTTCATAGCGCGCTGTCCGTTCTCGCTCGCCACATCCATCT  22426

HAdV-7-N1____________consensus_HQ60 .......K.......................K............................  22465
Human adenovirus 7 KX897164         CGATAATGTGGTCCTTCTGAATCATGATAGTGCCATGCAGGCATTTCACCTTGCCTTCAT  22486

HAdV-7-N1____________consensus_HQ60 ......AAS........K........................Y.A....V...YTTC...  22525
Human adenovirus 7 KX897164         AATCGGTGCATCCATGAGCCCACAGAGCGCACCCGGTGCACTCCCAACTATTGTGGGCGA  22546

HAdV-7-N1____________consensus_HQ60 .............W...........SY.................................  22585
Human adenovirus 7 KX897164         TCTCAGAATAAGAATGTACCAATCCCTGCATGAATCTTCCCATCATCGCTGTCAGGGTCT  22606

HAdV-7-N1____________consensus_HQ60 ...................MS................SYM...S................  22645
Human adenovirus 7 KX897164         TCATGCTACTAAATGTCAGCGGGATGCCACGGTGCTCCTCGTTCACATACTGGTGGCAGA  22666

HAdV-7-N1____________consensus_HQ60 .............................................W.M...R........  22705
Human adenovirus 7 KX897164         TACGCTTGTACTGCTCGTGCTGCTCTGGCATCAGCTTGAAAGAGGTTCTCAGGTCATTAT  22726

HAdV-7-N1____________consensus_HQ60 ............................................................  22765
Human adenovirus 7 KX897164         CCAGCCTGTACCTTTCCATTAGCACAGCCATCACTTCCATGCCCTTCTCCCAGGCAGATA  22786

HAdV-7-N1____________consensus_HQ60 SS...S.............CAA.MK.................SW......S.KMYGC...  22825
Human adenovirus 7 KX897164         CCAGGGGCAAGCTCAAAGGATTCCTAACAGCAATAGAAGTAGCTCCTTTAGCTATAGGGT  22846

HAdV-7-N1____________consensus_HQ60 .....Y.T..............W...................................R.  22885
Human adenovirus 7 KX897164         CATTCTTGTCGATCTTCTCAACACTTCTCTTGCCATCCTTCTCAATGATGCGCACCGGGG  22906

HAdV-7-N1____________consensus_HQ60 S...............................WR..........................  22945
Human adenovirus 7 KX897164         GGTAGCTGAAGCCCACGGCCACCAACTGAGCCTGTTCTCTTTCTTCTTCGCTGTCGTGGC  22966

HAdV-7-N1____________consensus_HQ60 ..................RMK..............................R......RR  23005
Human adenovirus 7 KX897164         CGATGTCTTGCAGAGGGACATGCTTGGTCTTTCTGGGCTTCTTCTTGGGAGGGATCGGGG  23026

HAdV-7-N1____________consensus_HQ60 ........KK.Y...............R................................  23065
Human adenovirus 7 KX897164         GAGGACTGTTGCTCCGTTCCGGAGACAGGGATGACCGCGAAGTTTCGCTTACCAGTACCA  23086

HAdV-7-N1____________consensus_HQ60 .........................AG...........YMR.AC.............RWR  23125
Human adenovirus 7 KX897164         CCTGGCTCTCGATAGAAGAATCGGACCCCACGCGACGGTAGGTGTTCCTCTTCGGGGGCA  23146

HAdV-7-N1____________consensus_HQ60 ......................AR....................................  23185
Human adenovirus 7 KX897164         GAGGTGGAGGCGACTGAGATGGGCTGCGGTCTGGCCTTGGAAGCGGATGGCTGGCAGAGC  23206

HAdV-7-N1____________consensus_HQ60 .................K..........................................  23245
Human adenovirus 7 KX897164         CCATTCCGCGTTCGGGGGTGTGCTCCCGTTGGCGGTCGCTTGACTGATTTCCTCCGCGGC  23266

HAdV-7-N1____________consensus_HQ60 ............................................................  23305
Human adenovirus 7 KX897164         TGGCCATTGTGTTCTCCTAGGCAGAGAAACAACAGACATGGAAACTCAGCCATCACTGCC  23326

HAdV-7-N1____________consensus_HQ60 ..........................YM....................K....R.KYMM.  23365
Human adenovirus 7 KX897164         AACATCGCTGCAAGCGCCATCACACCTCGCCCCCAGCAGCGACGAGGAGGAGAGCTTAAC  23386

HAdV-7-N1____________consensus_HQ60 ............................................................  23425
Human adenovirus 7 KX897164         CACCCCACCACCCAGTCCAGCTACCACCACCTCTACCCTCGATGATGAGGAGGAGGAGGT  23446

HAdV-7-N1____________consensus_HQ60 ...................S..........YRMY..........................  23485
Human adenovirus 7 KX897164         CGACGCAGCCCAGGAGATGCAGGCGCAGGATAATGTGAAAGCGGAAGAGATTGAGGCAGA  23506

HAdV-7-N1____________consensus_HQ60 ...........................RSM.............................Y  23545
Human adenovirus 7 KX897164         TGTCGAGCAGGACCCGGGCTATGTGACACCGGCGGAGCACGAGGAGGAGCTGAAACGTTT  23566

HAdV-7-N1____________consensus_HQ60 ....................N.........................ARR.........S.  23605
Human adenovirus 7 KX897164         TCTAGACAGAGAGGATGACG-ACCGCCCAGAGCATCAAGCAGATGGCGATCACCAGGAGG  23625

HAdV-7-N1____________consensus_HQ60 .............................................K..............  23665
Human adenovirus 7 KX897164         CTGGCATCGGGGATCAAGTTGCCGACTACCTCACCGGGCTTGGGGGGGAAGACGTGCTCC  23685

HAdV-7-N1____________consensus_HQ60 .........................G.................R................  23725
Human adenovirus 7 KX897164         TCAAACATCTAGCAAGGCAGTCGAACATAGTTAAAGACGCACTACTCGACCTCACCGAAG  23745

HAdV-7-N1____________consensus_HQ60 .......................................................K.H.N  23785
Human adenovirus 7 KX897164         TGCCCATCAGTGTGGAAGAGCTTAGCCGCGCCTACGAGCTGAACCTCTTTTCGCCTCACA  23805

HAdV-7-N1____________consensus_HQ60 N......................S.................YY.................  23845
Human adenovirus 7 KX897164         TACCCCCCAAGCGGCAGCCAAACGGCACCTGCGAGGCCAACCCTCGACTGAACTTCTATC  23865

HAdV-7-N1____________consensus_HQ60 .......K..Y...S..............RS.............................  23905
Human adenovirus 7 KX897164         CAGCTTTTACTGTCCCCGAAGTGCTGGCCACCTACCACATCTTTTTTAAGAACCAAAAGA  23925

HAdV-7-N1____________consensus_HQ60 ...S.K...................................SW......SK.........  23965
Human adenovirus 7 KX897164         TTCCAGTCTCCTGCCGCGCCAACCGCACCCGCGCCGATGCCCTTCTCAACTTGGGTCCGG  23985

HAdV-7-N1____________consensus_HQ60 ........Y.......KM...................K..............S.......  24025
Human adenovirus 7 KX897164         GAGCTCGCTTACCTGATATAGCTTCCTTGGAAGAGGTTCCAAAAATCTTTGAGGGTCTGG  24045

HAdV-7-N1____________consensus_HQ60 .........................W..........................C.......  24085
Human adenovirus 7 KX897164         GAAGTGATGAGACTCGGGCCGCAAATGCTCTGCAACAGGGAGAGAATGGCATGGATGAAC  24105

HAdV-7-N1____________consensus_HQ60 .......Y...................RK...............................  24145
Human adenovirus 7 KX897164         ATCACAGCGCTTTAGTGGAACTGGAGGGTGACAATGCCCGGCTTGCAGTGCTCAAGCGCA  24165

HAdV-7-N1____________consensus_HQ60 .KMY...............................M......................GY  24205
Human adenovirus 7 KX897164         GTATCGTGGTCACCCATTTTGCCTACCCCGCTGTTAACCTGCCCCCCAAAGTTATGAGCG  24225

HAdV-7-N1____________consensus_HQ60 .W..CGW.KT.....................................RWS..........  24265
Human adenovirus 7 KX897164         CTGTTATGGACCATCTGCTCATCAAACGAGCAAGACCCCTTTCAGAAAACCAGAACATGC  24285

HAdV-7-N1____________consensus_HQ60 ..............K...................M.............WS..........  24325
Human adenovirus 7 KX897164         AGGATCCAGACGCCTCGGACGAGGGCAAGCCGGTAGTCAGTGACGAGCAGCTATCTCGCT  24345

HAdV-7-N1____________consensus_HQ60 .......KS.M.....HHS...........................N.............  24385
Human adenovirus 7 KX897164         GGCTGGGTACCAACTCCCCCCGAGATTTGGAAGAGAGGCGCAAGCT-TATGATGGCTGTA  24404

HAdV-7-N1____________consensus_HQ60 ..KT.M.YWMS.S..S.........................SN.......K.........  24445
Human adenovirus 7 KX897164         GTGCTAGTAACTGTGGAGCTGGAGTGTCTGCGCCGCTTTTTCACCGACCCTGAGACCCTG  24464

HAdV-7-N1____________consensus_HQ60 .......................SYR.W---YNNNN.RC.....................  24502
Human adenovirus 7 KX897164         CGCAAGCTAGAGGAGAACCTGCACTACACCTTTAGACATGGCTTCGTGCGGCAGGCATGC  24524

HAdV-7-N1____________consensus_HQ60 ......GGA..........YKG.....................................Y  24562
Human adenovirus 7 KX897164         AAGATCTCCAACGTGGAGCTTACCAACCTGGTTTCTTACATGGGCATTTTGCATGAGAAC  24584

HAdV-7-N1____________consensus_HQ60 Y....MKS.......................K...W...S..............GMA.Y.  24622
Human adenovirus 7 KX897164         CGGCTAGGGCAGAGCGTCCTGCACACCACCCTTAAAGGGGAGGCCCGCCGTGACTACATC  24644

HAdV-7-N1____________consensus_HQ60 ....M........MG...............W........................S....  24682
Human adenovirus 7 KX897164         CGAGACTGTGTCTACCTTTACCTCTGTCATACCTGGCAGACTGGCATGGGTGTGTGGCAA  24704

HAdV-7-N1____________consensus_HQ60 ......................W..............................GRAR...  24742
Human adenovirus 7 KX897164         CAGTGTTTGGAAGAGCAGAACCTAAAAGAGCTGGACAAGCTCTTGCAGAGATCCCTCAAA  24764

HAdV-7-N1____________consensus_HQ60 ......W.S...............................M......R...T........  24802
Human adenovirus 7 KX897164         GCCATGTGGACAGGTTTTGATGAGCGCACCGTCGCCTCGGACCTGGCAGACATCATCTTC  24824

HAdV-7-N1____________consensus_HQ60 .....K...........WM..............SK.M.....................KN  24862
Human adenovirus 7 KX897164         CCCGAGCGTCTCAGGGTTACTCTGCGAAACGGCCTGCCAGACTTTATGAGCCAGAGCATG  24884

HAdV-7-N1____________consensus_HQ60 NNY.N..W.YW...........................YMY.Y.................  24922
Human adenovirus 7 KX897164         CTTAACAACTTTCGCTCTTTCATCCTGGAACGCTCCGGTATCCTGCCTGCCACCTGCTGT  24944

HAdV-7-N1____________consensus_HQ60 ......................SKM...........S.K..............MY...K.  24982
Human adenovirus 7 KX897164         GCGCTGCCCTCCGACTTTGTGCCTCTCACCTACCGCGAGTGCCCACCGCCGCTATGGAGC  25004

HAdV-7-N1____________consensus_HQ60 ........................................M....R..............  25042
Human adenovirus 7 KX897164         CACTGCTACCTGTTCCGCCTGGCCAACTACCTCTCCTACCACTCGGATGTTATAGAGGAT  25064

HAdV-7-N1____________consensus_HQ60 ........................Y........................SM.........  25102
Human adenovirus 7 KX897164         GTGAGCGGAGACGGTCTGCTGGAATGCCACTGCCGCTGCAATCTTTGCACACCCCACCGC  25124

HAdV-7-N1____________consensus_HQ60 ............M....................MM..............Y..........  25162
Human adenovirus 7 KX897164         TCCCTTGCCTGCAACCCCCAGTTGCTGAGCGAGACCCAGATCATCGGCACCTTCGAGTTG  25184

HAdV-7-N1____________consensus_HQ60 .....W....................K................KK........S......  25222
Human adenovirus 7 KX897164         CAGGGTCCCAGCAGTGAAGGCGAGGGGTCTTCTCCGGGGCACAGTCTGAAACTGACACCG  25244

HAdV-7-N1____________consensus_HQ60 .......S...................M...............TCAM...YY........  25282
Human adenovirus 7 KX897164         GGGCTGTGGACCTCCGCCTACCTGCGCAAGTTTCATCCCGAGGATTACCACCCCTATGAG  25304

HAdV-7-N1____________consensus_HQ60 .....RW....Y.......MK......M.....................S..........  25342
Human adenovirus 7 KX897164         ATCAGGTTCTATGAGGACCAGTCACATCCTCCCAAAGTCGAGCTCTCAGCCTGCGTCATC  25364

HAdV-7-N1____________consensus_HQ60 ......SSW.S.................................................  25402
Human adenovirus 7 KX897164         ACCCAGGGAGCAATTCTGGCCCAATTGCAAGCCATCCAAAAATCCCGCCAAGAATTTCTA  25424

HAdV-7-N1____________consensus_HQ60 .................RS..........Y...M..............M.SM.....R.S  25462
Human adenovirus 7 KX897164         CTGAAAAAGGGAAGCGGGGTCTACCTTGACCCCCAGACCGGTGAGGAGCTCAACACAAGG  25484

HAdV-7-N1____________consensus_HQ60 ...............................................M............  25522
Human adenovirus 7 KX897164         TTCCCCCAGGATGTCCCATCGCCGAGGAAGCAAGAAGCTGAAGGTGCAGCTGACGCCCCC  25544

HAdV-7-N1____________consensus_HQ60 .........S........................DMS.............W....R.S..  25582
Human adenovirus 7 KX897164         AGAGGATATGGAGGAAGACTGGGACAGTCAGGCAGAGGAGGAGATGGAAGATTGGGACAG  25604

HAdV-7-N1____________consensus_HQ60 ............R..............................................M  25642
Human adenovirus 7 KX897164         CCAGGCAGAGGAGGTGGACAGCCTGGAGGAAGACAGTTTGGAGGAGGAAGACGAGGAGGC  25664

HAdV-7-N1____________consensus_HQ60 ............M...................RS.Y..............M...M...R.  25702
Human adenovirus 7 KX897164         AGAGGAGGTGGAAGAAGCAACCGCCGCCAAACAGTTGTCATCGGCGGCGGAAACAAGCAA  25724

HAdV-7-N1____________consensus_HQ60 ......................T.....................RS..............  25762
Human adenovirus 7 KX897164         GTCCCCAGACAGCAGCACGGCTACCATCTCCGCTCCGGGTCGGGGGGTCCAGCGGCGGCC  25784

HAdV-7-N1____________consensus_HQ60 .............A.R.....................MM..............M......  25822
Human adenovirus 7 KX897164         CAACAGTAGATGGGACGAGACCGGGCGATTCCCAAACCCGACCACCGCTTCCAAGACCGG  25844

HAdV-7-N1____________consensus_HQ60 ..........S............M.............MW.........YT..........  25882
Human adenovirus 7 KX897164         TAAGAAGGAGCGACAGGGATACAAGTCCTGGCGTGGACACAAAAACGCTATCATCTCCTG  25904

HAdV-7-N1____________consensus_HQ60 ...K...........S......RYR...................................  25942
Human adenovirus 7 KX897164         CTTGCATGAATGCGGGGGCAACATATCCTTCACCCGGCGATACCTGCTCTTCCACCACGG  25964

HAdV-7-N1____________consensus_HQ60 ..........S...................................M...Y.........  26002
Human adenovirus 7 KX897164         TGTGAACTTCCCCCGCAATATCTTGCATTACTACCGTCACCTCCACAGCCCCTACTGCAG  26024

HAdV-7-N1____________consensus_HQ60 ........K.......................................WR..........  26062
Human adenovirus 7 KX897164         TCAGCAAGTCCCGGCAACCCCGACAGAAAAAGACAGCAGCGACAACGGTGACCAGAAAAC  26084

HAdV-7-N1____________consensus_HQ60 ....R...........YM........................K............SM...  26122
Human adenovirus 7 KX897164         CAGCAGTTAGAAAATCTACAACAAGTGCAGCAGGAGGAGGACTGAGGATCACAGCGAACG  26144

HAdV-7-N1____________consensus_HQ60 ...........M...............WT.C...................K.........  26182
Human adenovirus 7 KX897164         AGCCAGCGCAGACCAGAGAGCTGAGGAACCGGATCTTTCCAACCCTCTATGCCATCTTCC  26204

HAdV-7-N1____________consensus_HQ60 ...........RR........................CTT..............Y.....  26242
Human adenovirus 7 KX897164         AGCAGAGTCGGGGGCAAGAGCAGGAATTGAAAGTAAAAAACCGATCTCTGCGCTCGCTCA  26264

HAdV-7-N1____________consensus_HQ60 .....R.........W............................RM.S............  26302
Human adenovirus 7 KX897164         CCAGAAGTTGTTTGTATCACAAGAGCGAAGACCAACTTCAGCGCACTCTCGAGGACGCCG  26324

HAdV-7-N1____________consensus_HQ60 ............TGGR..............MGSK........M.S.............K.  26362
Human adenovirus 7 KX897164         AGGCTCTCTTCAACAAGTACTGCGCGCTGACTCTTAAAGAGTAGCCCTTGCCCGCGCTTA  26384

HAdV-7-N1____________consensus_HQ60 .......................YMY..K.R..............S.SW.K.........  26422
Human adenovirus 7 KX897164         TTCGAAAACGGCGGGAATCACGTCACCATTGGCACCTGTCCTTTGCCCTAGTCATGAGTA  26444

HAdV-7-N1____________consensus_HQ60 .........Y.............K....S........SGG.....ST.............  26482
Human adenovirus 7 KX897164         AAGAGATTCCCACGCCTTACATGTGGAGCTATCAGCCCCAAATGGGGTTGGCAGCAGGCG  26504

HAdV-7-N1____________consensus_HQ60 .YY.........MY...R.S.............CGC..............WC........  26542
Human adenovirus 7 KX897164         CCTCCCAGGACTACTCCACCCGCATGAATTGGCTTAGCGCCGGGCCCTCAATGATATCAC  26564

HAdV-7-N1____________consensus_HQ60 ..........GTR.................RS.....A..............A.Y.....  26602
Human adenovirus 7 KX897164         GGGTTAATGATATACGAGCTTATCGAAACCAGTTACTCCTAGAACAGTCAGCTCTCACCA  26624

HAdV-7-N1____________consensus_HQ60 ........R..T..YW....M.KYM.Y..MMK...............RY...........  26662
Human adenovirus 7 KX897164         CCACACCCCGCCAACACCTTAATCCCCGAAATTGGCCCGCCGCCCTGGTGTACCAGGAAA  26684

HAdV-7-N1____________consensus_HQ60 ..................Y..W...................................M..  26722
Human adenovirus 7 KX897164         CTCCCGCTCCCACCACCGTACTACTTCCTCGAGACGCCCAGGCCGAAGTTCAGATGACTA  26744

HAdV-7-N1____________consensus_HQ60 .G..Y.C....TM.................SS.W........................Y.  26782
Human adenovirus 7 KX897164         ACGCAGGTGTACAGCTGGCGGGCGGTTCCGCCCTATGTCGTCACCGACCTCAACAGAGTA  26804

HAdV-7-N1____________consensus_HQ60 ............................K...............................  26842
Human adenovirus 7 KX897164         TAAAACGCCTGGTGATCAGAGGCCGAGGTATCCAGCTCAACGACGAGTCGGTTAGCTCTT  26864

HAdV-7-N1____________consensus_HQ60 .........KK.........................S...............GK......  26902
Human adenovirus 7 KX897164         CGCTTGGTCTGCGACCAGACGGAGTCTTCCAGATCGCCGGCTGTGGGAGATCTTCCTTCA  26924

HAdV-7-N1____________consensus_HQ60 ...............Y...SW......R...............R................  26962
Human adenovirus 7 KX897164         CCCCTCGTCAGGCTGTACTGACTTTGGAGAGTTCGTCCTCGCAGCCACGCTCGGGCGGCA  26984

HAdV-7-N1____________consensus_HQ60 ......SW..............K..RK..MY.............................  27022
Human adenovirus 7 KX897164         TCGGAACTCTCCAGTTCGTGGAGGAGTTTACTCCCTCTGTCTACTTCAACCCCTTCTCCG  27044

HAdV-7-N1____________consensus_HQ60 ............M................M.R............................  27082
Human adenovirus 7 KX897164         GCTCTCCTGGCCAGTACCCAGACGAGTTCATACCGAACTTCGACGCAATCAGCGAGTCAG  27104

HAdV-7-N1____________consensus_HQ60 ..............KK...W.K................M..C...............SMY  27142
Human adenovirus 7 KX897164         TGGATGGCTATGATTGATGTCTAATGGTGGCGCGGCTGAGCTAGCTCGACTGCGACACCT  27164

HAdV-7-N1____________consensus_HQ60 M......Y..............Y..Y...................S.............W  27202
Human adenovirus 7 KX897164         AGACCACTGCCGCCGCTTTCGCTGCTTCGCCCGGGAACTCACCGAGTTCATCTACTTCGA  27224

HAdV-7-N1____________consensus_HQ60 W........................................K..................  27262
Human adenovirus 7 KX897164         ACTCCCCGAGGAGCACCCTCAGGGTCCGGCCCACGGAGTGCGGATTACCATCGAAGGGGG  27284

HAdV-7-N1____________consensus_HQ60 .....RG..................................Y..Y...............  27322
Human adenovirus 7 KX897164         AATAGACTCTCGCCTGCATCGAATCTTCTCCCAGCGACCCGTGCTGATTGAGCGCGACCA  27344

HAdV-7-N1____________consensus_HQ60 .SR..R...WT.................................................  27382
Human adenovirus 7 KX897164         GGGAAATACAACCATCTCCATTTACTGCATCTGTAACCACCCCGGATTGCATGAAAGCCT  27404

HAdV-7-N1____________consensus_HQ60 .....................................R....R..Y...YC.........  27442
Human adenovirus 7 KX897164         TTGCTGTCTTGTTTGTGCTGAGTTTAATAAAAACTGAGTTAAGACCCTCCTACGGACTAC  27464

HAdV-7-N1____________consensus_HQ60 .............M...................M..........................  27502
Human adenovirus 7 KX897164         CGCTTCTTCAATCAGGACTTTACAACACCAACCAGATCTTCCAGAAGACCCAGACCCTTC  27524

HAdV-7-N1____________consensus_HQ60 ..............W.S...GT........................W...........--  27560
Human adenovirus 7 KX897164         CTCCTCTGATCCAGGACTCTAACTCTACCCTACCAGCACCATCCACTACTAACCTTCCCG  27584

HAdV-7-N1____________consensus_HQ60 -----------Y.YC...............................S.............  27609
Human adenovirus 7 KX897164         AAACTAACAAGCTTGGATCTCATCTGCAACACCGCCTTTCACGAAGCCTTCTTTCTGCCA  27644

HAdV-7-N1____________consensus_HQ60 ..RGY.....................................V...Y........Y....  27669
Human adenovirus 7 KX897164         ATACTACCACTCCCAAAACCGGAGGTGAGCTCCGCGGTCTCCCTACTGACGACCCCTGGG  27704

HAdV-7-N1____________consensus_HQ60 ...........CGG...W..N..KSM.............RKSM.RN..A...........  27729
Human adenovirus 7 KX897164         TGGTAGCGGGTTTTGTAACGTTAGGAGTAGTTGCGGGTGGGCTTGTGCTAATCCTTTGCT  27764

HAdV-7-N1____________consensus_HQ60 ....M.G........................YWK..........................  27789
Human adenovirus 7 KX897164         ACCTATACATACCTTGCTGTGCATATTTAGTCATATTGCGCTGTTGGTTTAAAAAATGGG  27824

HAdV-7-N1____________consensus_HQ60 .RY...........G.............................................  27849
Human adenovirus 7 KX897164         GGCCATATTAGTCGTGCTTGCTTTACTTTCGCTTTTGGGTCTGGGCTCTGCTAATCTCAA  27884

HAdV-7-N1____________consensus_HQ60 .................Y.....KM..............W.........A..........  27909
Human adenovirus 7 KX897164         TCCTCTTGATCACGATCCATGTCTAGACTTCGACCCAGAAAACTGCACACTTACTTTTGC  27944

HAdV-7-N1____________consensus_HQ60 ...MR....CTT....................................S...........  27969
Human adenovirus 7 KX897164         ACCCGACACAAGCCGTCTCTGTGGAGTTCTTATTAAGTGCGGATGGGACTGCAGGTCCGT  28004

HAdV-7-N1____________consensus_HQ60 ..MW.............................W...............W..........  28029
Human adenovirus 7 KX897164         TGAAATTACACATAATAATAAAACATGGAACAATACCTTATCCACCACATGGGAGCCAGG  28064

HAdV-7-N1____________consensus_HQ60 ..................YK.....................S..............R...  28089
Human adenovirus 7 KX897164         AGTTCCCGAGTGGTATACTGTCTCTGTCCGAGGTCCTGACGGTTCCATCCGCATTAGTAA  28124

HAdV-7-N1____________consensus_HQ60 ...Y...................YT.C............................YR...  28149
Human adenovirus 7 KX897164         CAACACTTTTATTTTTTCTGAAATGTGCGATCTGGCCATGTTCATGAGCAGACAGTATGA  28184

HAdV-7-N1____________consensus_HQ60 ...................................C.............GK.......W.  28209
Human adenovirus 7 KX897164         CCTATGGCCTCCCAGCAAAGAGAACATTGTGGCATTTTCCATTGCTTATTGCTTGGTAAC  28244

HAdV-7-N1____________consensus_HQ60 TC.................M.............R...K......GYA.............  28269
Human adenovirus 7 KX897164         ATGCATCATCACTGCTATCATTTGTGTGTGCATACACTTGCTTATAGTTATTCGCCCTAG  28304

HAdV-7-N1____________consensus_HQ60 ...........................R............GR...............W..  28329
Human adenovirus 7 KX897164         ACAAAGCAATAAGGAAAAAGAGAAAATGCCTTAACCTTTTTACTCATACCTTTTCTTTAC  28364

HAdV-7-N1____________consensus_HQ60 .........YY.............W...Y..............YY...............  28389
Human adenovirus 7 KX897164         AGCATGGCTTTTGTTACAGCTCTAATTATTGCCAACATTGTCACTGTCGCTCACGGGCAA  28424

HAdV-7-N1____________consensus_HQ60 .............Y.....W...................R...SA----R..........  28445
Human adenovirus 7 KX897164         ACAATTGTCCATATTACCTTAGGACATAATCACACCCTTGTAGGGCCCCCAATTACTTCA  28484

HAdV-7-N1____________consensus_HQ60 ............................................................  28505
Human adenovirus 7 KX897164         GAGGTTATTTGGACCAAACTTGGAAGTGTTGATTATTTTGATATAATTTGCAACAAAACT  28544

HAdV-7-N1____________consensus_HQ60 ..............................R....M.......................K  28565
Human adenovirus 7 KX897164         AAACCAATATTTGTAATCTGTAACAGACAAAATCTCACGTTAATTAATGTTAGCAAAATT  28604

HAdV-7-N1____________consensus_HQ60 .....YKSW.MMW..W.........................................RY.  28625
Human adenovirus 7 KX897164         TATAACGGTTACTATTATGGTTATGACAGATCCAGTAGTCAATATAAAAATTACTTAGTT  28664

HAdV-7-N1____________consensus_HQ60 SR................W......NWSY..MM...........................  28685
Human adenovirus 7 KX897164         CGCATAACTCAGCCCAAATTAACAG-TGCCCACTATGACAATAATTAAAATGGCTAATAA  28723

HAdV-7-N1____________consensus_HQ60 .............WKY............................................  28745
Human adenovirus 7 KX897164         AGCATTAGAAAATTTTACATCACCAACAACGCCCAATGAAAAAAACATTCCAAATTCAAT  28783

HAdV-7-N1____________consensus_HQ60 ......................................................S.....  28805
Human adenovirus 7 KX897164         GATTGCAATTATTGCGGCGGTGGCATTGGGAATGGCACTAATAATAATATGCATGTTCCT  28843

HAdV-7-N1____________consensus_HQ60 ...........R............................GGARW.W.............  28865
Human adenovirus 7 KX897164         ATATGCTTGTTGCTATAAAAAGTTTCAACATAAACAGATCCACTACTAAATTTTAACATT  28903

HAdV-7-N1____________consensus_HQ60 ...................Y......................................Y.  28925
Human adenovirus 7 KX897164         TAATTTTTTATACAGATGTTTTCCACTACAATTTTTATCATTACTAGCCTTGCAGCTGTA  28963

HAdV-7-N1____________consensus_HQ60 .YYGC..............AW.........SNN..............MSK..........  28985
Human adenovirus 7 KX897164         ACTTATGGCCGTTCACACCTAACTGTACCTG--TTGGCTCAACATGTACACTACAAGGAC  29021

HAdV-7-N1____________consensus_HQ60 .....S........................Y.............A.KY............  29045
Human adenovirus 7 KX897164         CCCAACAAGGCTATGTCACTTGGTGGAGAATATATGATAATGGAGGGTTCGCTAGACCAT  29081

HAdV-7-N1____________consensus_HQ60 ..............RMW..WYWK.....................R..NN......W....  29105
Human adenovirus 7 KX897164         GTGATCAGCCTGGTACAAAATTTTCATGCAACGGAAGAGACTTGACC--ATAATTAACAT  29139

HAdV-7-N1____________consensus_HQ60 ...............................R................KW..ST......  29165
Human adenovirus 7 KX897164         AACATCAAATGAGCAAGGCTTCTATTATGGAACCAACTATAAAGATAGTTTAGATTACAA  29199

HAdV-7-N1____________consensus_HQ60 ............................................................  29225
Human adenovirus 7 KX897164         CATTATTGTAGTGCCAGCCACCACTTCTGCTCCCCGCAAAACCACTTTCTCTAGCAGCAG  29259

HAdV-7-N1____________consensus_HQ60 ............Y...............................................  29285
Human adenovirus 7 KX897164         TGCCAAAGCAAGCACAATTCCTAAAACAGCTTCTGCTATGTTAAAGCTTCAAAAAATCGC  29319

HAdV-7-N1____________consensus_HQ60 .......................SMMRW.....................K.M........  29345
Human adenovirus 7 KX897164         TTTAAATAATTCCACAGCCGCTCCCAATACAATTCCTAAATCAACAATTGGCATCATTAC  29379

HAdV-7-N1____________consensus_HQ60 ..............RMW............................S.............R  29405
Human adenovirus 7 KX897164         TGCCGTGGTAGTGGGATTAATTATTATATTTTTGTGCATAATGTACTATGCCTGCTGCTA  29439

HAdV-7-N1____________consensus_HQ60 ...............................S............................  29465
Human adenovirus 7 KX897164         TAGAAAACATGAACAAAAAGGTGATGCATTACTAAATTTTGACATTTAATTTTTTATAGA  29499

HAdV-7-N1____________consensus_HQ60 ...WKSWW..Y...............Y..ATGG.A.............G...........  29525
Human adenovirus 7 KX897164         ATTATGATATTGTTTCAATCAAATACCACTAACACTATCAATGTGCAGACTACTTTAAAT  29559

HAdV-7-N1____________consensus_HQ60 ....................WW..K....................M..Y...W...W...  29585
Human adenovirus 7 KX897164         CATGACATGGAAAACCACACTACCTCCTATGCATACACAAACATTCAGCCTAAATACGCT  29619

HAdV-7-N1____________consensus_HQ60 .........................Y.........................GV.......  29645
Human adenovirus 7 KX897164         ATGCAATAGAAATTCTAAAAGACGTCCCATCTATTCTCCTATGATTAGTCGTCCCCATAT  29679

HAdV-7-N1____________consensus_HQ60 .................WWKW..................WY.K.................  29705
Human adenovirus 7 KX897164         GGCTTTGAATGAAATCTAAGATCTTTTTTTTTTTCTCTTACAGTATGGTGAACACCAATC  29739

HAdV-7-N1____________consensus_HQ60 ............................................Y.T.............  29765
Human adenovirus 7 KX897164         ATGATCCCTAGAAATTTCTTCTTCACCATACTCATCTGTGCTTTCAATGTCTGTGCTACT  29799

HAdV-7-N1____________consensus_HQ60 ...............................VK..W..MM...................K  29825
Human adenovirus 7 KX897164         TTCACAGCAGTAGCCACTGCAAGCCCAGACTGTATAGGACCATTTGCTTCCTATGCACTT  29859

HAdV-7-N1____________consensus_HQ60 ................K.............GA............................  29885
Human adenovirus 7 KX897164         TTTGCCTTCGTTACTTGCATCTGCGTGTGTAGCATAGTCTGCCTGGTTATTAATTTTTTC  29919

HAdV-7-N1____________consensus_HQ60 ..R.......MY.S.........................G....................  29945
Human adenovirus 7 KX897164         CAACTGGTAGACTGGATCTTTGTACGAATTGCCTACCTACGTCACCATCCCGAATACCGC  29979

HAdV-7-N1____________consensus_HQ60 ......................WK...YY.....R.............G...........  30005
Human adenovirus 7 KX897164         AATCAAAATGTTGCGGCACTTCTTAGGCTTATTTAAAACCATGCAGGCTATGCTACCAGT  30039

HAdV-7-N1____________consensus_HQ60 .................W.............S.M..........................  30065
Human adenovirus 7 KX897164         CATTTTAATTCTGCTACTACCCTGCATTGCCCTAGCTTCCACCGCCACTCGCGCTACACC  30099

HAdV-7-N1____________consensus_HQ60 ....MW...W......................V.....................S.....  30125
Human adenovirus 7 KX897164         TGAACAACTTAGAAAATGCAAATTTCAACAACCATGGTCATTTCTTGATTGCTACCATGA  30159

HAdV-7-N1____________consensus_HQ60 ............................................................  30185
Human adenovirus 7 KX897164         AAAATCTGATTTCCCCACATACTGGATAGTGATTGTTGGAATAATTAACATACTTTCATG  30219

HAdV-7-N1____________consensus_HQ60 ....................Y......Y................S.R.............  30245
Human adenovirus 7 KX897164         TACCTTTTTCTCAATCACAATATACCCCACATTTAATTTTGGGTGGAATTCTCCCAATGC  30279

HAdV-7-N1____________consensus_HQ60 ..C...........M........................CY...................  30305
Human adenovirus 7 KX897164         ACTGGGTTACCCACAAGAACCAGATGAACATATCCCACTACAACACATACAACAACCACT  30339

HAdV-7-N1____________consensus_HQ60 .R......Y.................................W.................  30365
Human adenovirus 7 KX897164         AGCACTGGTAGAGTATGAAAATGAGCCACAACCTTCACTACCTCCTGCCATTAGTTACTT  30399

HAdV-7-N1____________consensus_HQ60 ....MW...............AK.........RS........W......YKYC.......  30425
Human adenovirus 7 KX897164         CAACCTAACCGGCGGAGATGACTGAAATACTCACCACCTCCAATTCCGCCGAGGATCTGC  30459

HAdV-7-N1____________consensus_HQ60 .......S...............................GC..C................  30485
Human adenovirus 7 KX897164         TTGATATGGACGGCCGCGTCTCAGAACAGCGACTCGCCCAACTACGCATCCGCCAGCAGC  30519

HAdV-7-N1____________consensus_HQ60 ..R..........YC...................M.........................  30545
Human adenovirus 7 KX897164         AGGAACGCGTGACCAAAGAGCTCAGAGATGTCATCCAAATTCACCAATGCAAAAAAGGCA  30579

HAdV-7-N1____________consensus_HQ60 .........................................GRM...R............  30605
Human adenovirus 7 KX897164         TATTTTGCTTGGTAAAACAAGCCAAGATATCCTACGAGATCACCGCTACTGACCATCGCC  30639

HAdV-7-N1____________consensus_HQ60 ..................Y.............YYW................A....MSYT  30665
Human adenovirus 7 KX897164         TCTCTTACGAACTTGGCCCCCAACGACAAAAATTTACATGCATGGTGGGAATCACCCCTA  30699

HAdV-7-N1____________consensus_HQ60 YTS......MW..................M.S............................  30725
Human adenovirus 7 KX897164         TAGTTATCACTCAGCAAAGTGGAGATACTAAGGGGTGCATTCACTGCTCTTGCGATTCCA  30759

HAdV-7-N1____________consensus_HQ60 ........................WY....................SM..........R.  30785
Human adenovirus 7 KX897164         TCGAGTGCACCTACACCCTGCTAAAGACCCTATGCGGCCTAAGAGACCTGCTACCCATGA  30819

HAdV-7-N1____________consensus_HQ60 ................................W...........R...Y...W.......  30845
Human adenovirus 7 KX897164         ATTAAAAATTAATAAAAAATCACTTACTTGAAATCAGCAATAAGGTCTCTGTTGAAATTT  30879

HAdV-7-N1____________consensus_HQ60 ............................................................  30905
Human adenovirus 7 KX897164         TCTCCCAGCAGCACCTCACTTCCCTCTTCCCAACTCTGGTATTCTAAACCCCGTTCAGCG  30939

HAdV-7-N1____________consensus_HQ60 ....M...............M..R........................M......YYM..  30965
Human adenovirus 7 KX897164         GCATACTTTCTCCATACTTTAAAGGGGATGTCAAATTTTAACTCCTGTCCTGTACCCACA  30999

HAdV-7-N1____________consensus_HQ60 ............W.............RS...KM..............MW...........  31025
Human adenovirus 7 KX897164         ATCTTCATGTCTTTCTTCCCAGATGACCAAGAGAGTCCGGCTCAGTGATTCCTTCAACCC  31059

HAdV-7-N1____________consensus_HQ60 .SATG.................G......M.............GG...M..R.R......  31085
Human adenovirus 7 KX897164         TGTCTACCCCTATGAAGATGAAAGCACCTCCCAACACCCCTTTATAAACCCAGGGTTTAT  31119

HAdV-7-N1____________consensus_HQ60 ...................YM................Y..................MM..  31145
Human adenovirus 7 KX897164         TTCCCCAAATGGCTTTACACAAAGCCCAGACGGAGTTCTTACTTTAAAATGTTTAACCCC  31179

HAdV-7-N1____________consensus_HQ60 ...MCS.............KY...M..................KS...............  31205
Human adenovirus 7 KX897164         ACTAACAACCACAGGCGGGTCTCTACAGTTAAAAGTGGGAGGGGGTCTTACAATAGATGA  31239

HAdV-7-N1____________consensus_HQ60 ............................W.............MSK.NN...---------  31256
Human adenovirus 7 KX897164         CACCGACGGTTTTTTGAAAGAAAACATAAGTGCCACCACACCACTCGTTAAGACTGGTCA  31299

HAdV-7-N1____________consensus_HQ60 ----------------NNNNNNNNNNN.................................  31300
Human adenovirus 7 KX897164         CTCTATAGGTTTGTCGCTAGGACCCGGATTAGAAACAAATGAAAACAAACTTTGTGCCAA  31359

HAdV-7-N1____________consensus_HQ60 .............MK...........................................--  31358
Human adenovirus 7 KX897164         ATTGGGAGAAGGACTTACATTCAATTCCAACAACATTTGCATTAATGACAATATTAACAC  31419

HAdV-7-N1____________consensus_HQ60 ----YTK...............................................Y.....  31414
Human adenovirus 7 KX897164         CCTATGGACAGGAGTTAACCCCACCAGAGCCAACTGTCAAATAATGGCCTCCAGTGAATC  31479

HAdV-7-N1____________consensus_HQ60 .................Y.....Y.AC.TA..............................  31474
Human adenovirus 7 KX897164         TAATGATTGCAAATTAATTCTAACACTAGTTAAAACTGGAGCCCTCGTCACTGCATTTGT  31539

HAdV-7-N1____________consensus_HQ60 ..........KKCC........................Y....M................  31534
Human adenovirus 7 KX897164         TTATGTTATAGGAGTATCTAACGATTTTAATATGCTAACTACACATAAAAATATAAATTT  31599

HAdV-7-N1____________consensus_HQ60 .....................................Y...................RW.  31594
Human adenovirus 7 KX897164         CACTGCAGAGCTGTTTTTTGATTCTACTGGTAATTTATTAACTAGCCTTTCATCCCTAAA  31659

HAdV-7-N1____________consensus_HQ60 ...............K...WM............R..........................  31654
Human adenovirus 7 KX897164         AACTCCACTTAATCATAAATCAGGGCAAAACATGGCTACTGGTGCCCTTACTAATGCTAA  31719

HAdV-7-N1____________consensus_HQ60 .S.Y....................SW....W.............................  31714
Human adenovirus 7 KX897164         AGGTTTCATGCCCAGCACAACTGCCTATCCTTTCAATGTTAATTCCAGAGAAAAAGAAAA  31779

HAdV-7-N1____________consensus_HQ60 ............T.S..S......................................W.M.  31774
Human adenovirus 7 KX897164         CTACATTTACGGAACTTGTTACTACACAGCTAGTGATCACACTGCTTTTCCCATTGACAT  31839

HAdV-7-N1____________consensus_HQ60 ...............M.....................................RWSW...  31834
Human adenovirus 7 KX897164         ATCTGTCATGCTTAACCAAAGAGCATTAAATAATGAGACATCATATTGTATTCGTGTAAC  31899

HAdV-7-N1____________consensus_HQ60 ..............YM...........................S...............M  31894
Human adenovirus 7 KX897164         TTGGTCCTGGAATACAGGAGTTGCCCCAGAAGTGCAAACCTCTGCTACTACCCTAGTCAC  31959

HAdV-7-N1____________consensus_HQ60 S................R..................MK.........WR.....S.....  31954
Human adenovirus 7 KX897164         CTCTCCATTTACCTTTTACTACATTAGAGAAGACGACTGACAAATAAAGTTTAACTTGTT  32019

HAdV-7-N1____________consensus_HQ60 .............................CM.............................  32014
Human adenovirus 7 KX897164         TATTTAAAATCAATTCATAAAATTCGAGTAGTTATTTTGCCTCCCCCTTCCCATTTAACA  32079

HAdV-7-N1____________consensus_HQ60 ..........W..........................G.W.K.W..............RA  32074
Human adenovirus 7 KX897164         GAATACACCAATCTCTCCCCACGCACAGCTTTAAACATTTGGATACCATTACAGATAGAC  32139

HAdV-7-N1____________consensus_HQ60 .G....................................................K.....  32134
Human adenovirus 7 KX897164         ATAGTTTTAGATTCCACATTCCAAACAGTTTCAAAGCGAGCCAATCTGGGGTCAGTGATA  32199

HAdV-7-N1____________consensus_HQ60 ...............................S.............M..............  32194
Human adenovirus 7 KX897164         CATAAAAATGCATTGGGATAGTCTTTTAAAGCGCTTTCACAGTCCAACTGCTGCGGATGC  32259

HAdV-7-N1____________consensus_HQ60 ..................R...................SR..R........RM.......  32254
Human adenovirus 7 KX897164         GACTCCGGAGTCTGGATCACGGTCATCTGGAAGAAGAACGATGGGAATCATAATCCGAAA  32319

HAdV-7-N1____________consensus_HQ60 ..........RM................................................  32314
Human adenovirus 7 KX897164         ACGGAATCGGGCGATTGTGTCTCATCAAACCCACAAGCAGCCGCTGTCTGCGTCGCTCCG  32379

HAdV-7-N1____________consensus_HQ60 ............................................................  32374
Human adenovirus 7 KX897164         TGCGACTGCTGTTTATAGGATCGGGATCCACAGTGTCCTGAAGCATCATTTTAATAGCCC  32439

HAdV-7-N1____________consensus_HQ60 WKT...WW.....K.........................YK.W..........R......  32434
Human adenovirus 7 KX897164         TTAACATTAACTTTCTGGTGCGGTGCGCGCAGCAACGCATTCTGATTTCACTTAGATTAC  32499

HAdV-7-N1____________consensus_HQ60 ..SR.W..................Y...............W.M....KKR..........  32494
Human adenovirus 7 KX897164         TACAGTAGGTACAGCACATTATCACAATATTGTTTAATAAACCATAATTAAAAGCGCTCC  32559

HAdV-7-N1____________consensus_HQ60 ...........................GAM...........Y...MM.............  32554
Human adenovirus 7 KX897164         AGCCAAAACTCATATCAGATATAATCGCCCCTGCATGACCATCATACCAAATTTTAATAT  32619

HAdV-7-N1____________consensus_HQ60 ............R.Y...............W.............................  32614
Human adenovirus 7 KX897164         AAATTAAATGTCGTTCCCTCAAAAACACACTACCCACATACATAATCTCTTTTGGCATGT  32679

HAdV-7-N1____________consensus_HQ60 ...................CGR................Y.W...................  32674
Human adenovirus 7 KX897164         GCATATTAACAATCTGTCTGTACCATGGACAACGTTGGTTAATCATGCAACCCAATATAA  32739

HAdV-7-N1____________consensus_HQ60 ............................................................  32734
Human adenovirus 7 KX897164         CCTTCCGAAACCACACTGCCAACACCGCTCCCCCAGCCATGCATTGAAGTGAACCCTGCC  32799

HAdV-7-N1____________consensus_HQ60 .........................W...............................WMC  32794
Human adenovirus 7 KX897164         GATTACAATGACAATGAAGAACCCAATTCTCTCGACCATGAATCACTTGAGAATAAAAAA  32859

HAdV-7-N1____________consensus_HQ60 ..................................S.........................  32854
Human adenovirus 7 KX897164         TATCTATAGTAGCACAACAAAGACATAAATGCATGCATCTTTTCATAATTTTTAACTCCT  32919

HAdV-7-N1____________consensus_HQ60 ..............................A.R.............WK....R..R....  32914
Human adenovirus 7 KX897164         CTGGATTTAAAAACATATCCCAAGGAATGGGAAACTCTTGCAGAACAGTAAAGCTGGCAG  32979

HAdV-7-N1____________consensus_HQ60 .....................MR.R.................W..N...YM...W.C...  32974
Human adenovirus 7 KX897164         AACAAGGAAGACCACGAACACAACTTACACTATGCATAGTCATAG-TATCACAATCTGGC  33038

HAdV-7-N1____________consensus_HQ60 ............GY......YWY..MR..........................W...R..  33034
Human adenovirus 7 KX897164         AACAGCGGGTGGTCTTCAGTCATAGAAGCTCGGGTTTCATTTTCCTCACATCGTGGTAAC  33098

HAdV-7-N1____________consensus_HQ60 .................R.............M..CGA................MY.....  33094
Human adenovirus 7 KX897164         TGGGCTCTGGTGTAAGGGTGATGTCTGGCGCATGATGTGGAGCGTGCGCGCAACCTTGTC  33158

HAdV-7-N1____________consensus_HQ60 ...........S.............GG..W...........R..................  33154
Human adenovirus 7 KX897164         ATAATGGAGTTGCTTCCTGACATTCTCGTATTTTGTATAGCAAAACGCGGCCCTGGCACA  33218

HAdV-7-N1____________consensus_HQ60 .........W.............SM............WC.............KVW..S..  33214
Human adenovirus 7 KX897164         ACACACTCTTCTTCGTCTTCTATCCTGCCGCTTAGTGTGTTCCGTCTGATAATTCAAGTA  33278

HAdV-7-N1____________consensus_HQ60 ..............R.............................................  33274
Human adenovirus 7 KX897164         CAGCCACACTCTTAAGTTGGTCAAAAGAATGCTGGCTTCAGTTGTAATTAAAACTCCATC  33338

HAdV-7-N1____________consensus_HQ60 ......R.....K.GC................CGC.M...RS..................  33334
Human adenovirus 7 KX897164         ATATTTAATTGTTCTAAGGAAATCATCCACGGTAGCATATGCAAATCCCAACCAAGCAAT  33398

HAdV-7-N1____________consensus_HQ60 ..........Y....................RDYS.............T..YW.......  33394
Human adenovirus 7 KX897164         GCAACTGGATTGCGTTTCAAGCAGCAGAGGAGAGGGAAGAGACGGAAGAATCATGTTAAT  33458

HAdV-7-N1____________consensus_HQ60 .......S.WTC.............Y..M......................M...KR...  33454
Human adenovirus 7 KX897164         TTTTATTCCAAACGATCTCGCAGTACTTCAAATTGTAGATCGCGCAGATGGCATCTATCG  33518

HAdV-7-N1____________consensus_HQ60 ..Y.........................N.M............Y.A..............  33514
Human adenovirus 7 KX897164         CCCCCACTGTGTTGGTGAAAAAGCACAGCTAAATCAAAAGAAATGCGATTTTCAAGGTGC  33578

HAdV-7-N1____________consensus_HQ60 .STM.....SSW..S.....................................W.......  33574
Human adenovirus 7 KX897164         TCAACGGTGGCTTCCAACAAAGCCTCCACGCGCACATCCAAAAACAAAAGAATACCAAAA  33638

HAdV-7-N1____________consensus_HQ60 ...................................MS.....KS......K.........  33634
Human adenovirus 7 KX897164         GAAGGAGCATTTTCTAACTCCTCAAACATCATATTACATTCCTGCACCATTCCCAGATAA  33698

HAdV-7-N1____________consensus_HQ60 ....YR...............RK...........C.Y.......................  33694
Human adenovirus 7 KX897164         TTTTCAGCTTTCCAGCCTTCAATTATTCGTGTCAGTTCTTGTGGTAAATCCAAACCACAC  33758

HAdV-7-N1____________consensus_HQ60 .....................................Y.S.W..................  33754
Human adenovirus 7 KX897164         ATTACAAACAGGTCCCGGAGGGCGCCCTCCACCACCATTCTTAAACACACCCTCATAATG  33818

HAdV-7-N1____________consensus_HQ60 ............................................................  33814
Human adenovirus 7 KX897164         ACAAAATATCTTGCTCCTGTGTCACCTGTAGCAAATTAAGAATGGCATCATCAATTGACA  33878

HAdV-7-N1____________consensus_HQ60 ....................................K......GRAW....WRKS.....  33874
Human adenovirus 7 KX897164         TGCCCTTGGCTCTAAGTTCTTCTCTAAGTTCTAGTTGTAGATACTCTCTCATATTATCAC  33938

HAdV-7-N1____________consensus_HQ60 ..........W.........SA..............GC.RSAT...............GW  33934
Human adenovirus 7 KX897164         CAAACTGCTTAGCCAGAAGCCCCCCGGGAACAATAGCAGGGGACGCTACAGTGCAGTACA  33998

HAdV-7-N1____________consensus_HQ60 .............S.....KRS...................K.........M........  33994
Human adenovirus 7 KX897164         AGCGCAGACCTCCCCAATTGGCTCCAGCAAAAACAAGATTAGAATAAGCATACTGGCAAC  34058

HAdV-7-N1____________consensus_HQ60 ........M......................MK......S....K......KK.....WW  34054
Human adenovirus 7 KX897164         CACCAGTAATATCATCAAAGTTGCTGGAAATATAATCAGGCAGAGTTTCTTGTAAGAATT  34118

HAdV-7-N1____________consensus_HQ60 R................................................W.........S  34114
Human adenovirus 7 KX897164         GAATAAAAGAAAAATTTTCCAAAAAAACATTCAAAACCTCTGGGATGCAAATGCAATAGG  34178

HAdV-7-N1____________consensus_HQ60 YRW...................YKKK.........W.R....RS.............M..  34174
Human adenovirus 7 KX897164         TTACCGCGCTGCGCTCCAACATTGTTAGTTTTGAATTAGTCTGCAAAATAAAAGAAACAA  34238

HAdV-7-N1____________consensus_HQ60 R.MW.....S..................................C...............  34234
Human adenovirus 7 KX897164         GCGTCATATCATAGTAGCCTGTCGAACAGGTGGAAAAATCAGTCTTTCCATCACAAGACA  34298

HAdV-7-N1____________consensus_HQ60 ....................K.MS.W...WGRC...............R.MS........  34294
Human adenovirus 7 KX897164         AGCCACAGGGTCTCCAGCTCTACCCTCGTAAAACCTGTCATCGTGATTAAACAACAGCAC  34358

HAdV-7-N1____________consensus_HQ60 ............................................................  34354
Human adenovirus 7 KX897164         CGAAAGTTCCTCGCGGTGGCCAGCATGAATAATTCTTGATGAAGCATATAATCCAGACAT  34418

HAdV-7-N1____________consensus_HQ60 ..............................................CK............  34414
Human adenovirus 7 KX897164         GTTAGCATCAGTTAAAGAGAAAAAACAGCCAACATAGCCTCTGGGTATAATTATGCTTAA  34478

HAdV-7-N1____________consensus_HQ60 ....R.K...W...................R..Y..........................  34474
Human adenovirus 7 KX897164         TCTTAAGTATAGCAAAGCCACCCCTCGCGGATACAAAGTAAAAGGCACAGGAGAATAAAA  34538

HAdV-7-N1____________consensus_HQ60 .......W..........................................Y.........  34534
Human adenovirus 7 KX897164         AATATAATTATTTCTCTGCTGCTGTTCAGGCAACGTCGCCCCCGGTCCCTCTAAATACAC  34598

HAdV-7-N1____________consensus_HQ60 .......R..............TGCCG................GMRMR............  34594
Human adenovirus 7 KX897164         ATACAAAGCCTCATTAGCCATGGCTTACCAGGCAAAGTACAGCCAACGCGCAAAGCACAA  34658

HAdV-7-N1____________consensus_HQ60 ..K..........................................K..............  34654
Human adenovirus 7 KX897164         GCTCTAAAGAAGCTCTAAAACACTCTCCAACCTCTCCACAATATATACACAAGCCCTAAA  34718

HAdV-7-N1____________consensus_HQ60 ..........................V..K..................SMS..W......  34714
Human adenovirus 7 KX897164         CTGACGTAATGAGAGTAAAGTGTAAAAAATCCCGCCAAACCCAACACACACCCCGAAACT  34778

HAdV-7-N1____________consensus_HQ60 ............M........R................Y.............GG.----   34769
Human adenovirus 7 KX897164         GCGTCAGCAGGGAAAAGTACAGTTTCACTTCCTCAATCCCAACAAGCGTAAC--TTCCT   34835
