# Supplementary material for: Reconstructing Prehistoric Viral Genomes from Neanderthal Sequencing Data
Source: Viruses. 2024 May 27;16(6):856. doi: 10.3390/v16060856 (PMC11209150; doi:10.3390/v16060856)
Supplement: Supplementary file 1 [file viruses-16-00856-s001.zip › Supplementary Table S13 Adenovirus HAdV-7-N1 SNPs vs extant.csv]

Supplementary Table 13. Types of substitutions in adenovirus HAdV-7-N1 inferred sequence in comparision with adenovirus assembly reference sequence KX897164.
Name	Type	Minimum	Maximum	Length	# Intervals	Direction	Amino Acid Change	CDS Position	Change	Codon Change	Polymorphism Type	Protein Effect	Variant Frequency
A	Polymorphism	15	15	1	1	none			C -> A		SNP (transversion)		100.00%
C	Polymorphism	22	22	1	1	none			T -> C		SNP (transition)		50.00%
T	Polymorphism	69	69	1	1	none			G -> T		SNP (transversion)		50.00%
C	Polymorphism	91	91	1	1	none			T -> C		SNP (transition)		50.00%
A	Polymorphism	92	92	1	1	none			T -> A		SNP (transversion)		50.00%
C	Polymorphism	93	93	1	1	none			T -> C		SNP (transition)		100.00%
A	Polymorphism	110	110	1	1	none			T -> A		SNP (transversion)		50.00%
C	Polymorphism	111	111	1	1	none			T -> C		SNP (transition)		50.00%
GC	Polymorphism	112	113	2	1	none			AT -> GC		Substitution		100.00%
C	Polymorphism	127	127	1	1	none			A -> C		SNP (transversion)		50.00%
C	Polymorphism	128	128	1	1	none			T -> C		SNP (transition)		50.00%
G	Polymorphism	142	142	1	1	none			A -> G		SNP (transition)		50.00%
A	Polymorphism	144	144	1	1	none			T -> A		SNP (transversion)		50.00%
C	Polymorphism	169	169	1	1	none			T -> C		SNP (transition)		100.00%
G	Polymorphism	191	191	1	1	none			C -> G		SNP (transversion)		50.00%
C	Polymorphism	192	192	1	1	none			T -> C		SNP (transition)		50.00%
A	Polymorphism	209	209	1	1	none			T -> A		SNP (transversion)		50.00%
C	Polymorphism	224	224	1	1	none			T -> C		SNP (transition)		50.00%
G	Polymorphism	229	229	1	1	none			A -> G		SNP (transition)		50.00%
A	Polymorphism	230	230	1	1	none			C -> A		SNP (transversion)		50.00%
C	Polymorphism	231	231	1	1	none			G -> C		SNP (transversion)		50.00%
A	Polymorphism	232	232	1	1	none			T -> A		SNP (transversion)		50.00%
A	Polymorphism	249	249	1	1	none			C -> A		SNP (transversion)		50.00%
A	Polymorphism	250	250	1	1	none			T -> A		SNP (transversion)		100.00%
G	Polymorphism	251	251	1	1	none			A -> G		SNP (transition)		50.00%
T	Polymorphism	256	256	1	1	none			A -> T		SNP (transversion)		100.00%
C	Polymorphism	261	261	1	1	none			A -> C		SNP (transversion)		50.00%
T	Polymorphism	262	262	1	1	none			A -> T		SNP (transversion)		50.00%
A	Polymorphism	264	264	1	1	none			C -> A		SNP (transversion)		100.00%
A	Polymorphism	286	286	1	1	none			C -> A		SNP (transversion)		50.00%
E1A	gene	351	1230	880	1	forward
E1A CDS	CDS	351	1230	786	2	forward
E1A CDS	CDS	351	1230	693	2	forward
E1A CDS	CDS	351	1126	174	2	forward
G	Polymorphism	356	356	1	1	none		6	A -> G	AGA -> AGG	SNP (transition)	None	50.00%
G	Polymorphism	356	356	1	1	none		6	A -> G	AGA -> AGG	SNP (transition)	None	50.00%
G	Polymorphism	356	356	1	1	none		6	A -> G	AGA -> AGG	SNP (transition)	None	50.00%
TG	Polymorphism	357	358	2	1	none	H -> C	7	CA -> TG	CAC -> TGC	Substitution	Substitution	50.00%
TG	Polymorphism	357	358	2	1	none	H -> C	7	CA -> TG	CAC -> TGC	Substitution	Substitution	50.00%
TG	Polymorphism	357	358	2	1	none	H -> C	7	CA -> TG	CAC -> TGC	Substitution	Substitution	50.00%
T	Polymorphism	374	374	1	1	none		24	A -> T	CCA -> CCT	SNP (transversion)	None	50.00%
T	Polymorphism	374	374	1	1	none		24	A -> T	CCA -> CCT	SNP (transversion)	None	50.00%
T	Polymorphism	374	374	1	1	none		24	A -> T	CCA -> CCT	SNP (transversion)	None	50.00%
T	Polymorphism	380	380	1	1	none	E -> D	30	G -> T	GAG -> GAT	SNP (transversion)	Substitution	50.00%
T	Polymorphism	380	380	1	1	none	E -> D	30	G -> T	GAG -> GAT	SNP (transversion)	Substitution	50.00%
T	Polymorphism	380	380	1	1	none	E -> D	30	G -> T	GAG -> GAT	SNP (transversion)	Substitution	50.00%
C	Polymorphism	381	381	1	1	none	I -> L	31	A -> C	ATT -> CTT	SNP (transversion)	Substitution	50.00%
C	Polymorphism	381	381	1	1	none	I -> L	31	A -> C	ATT -> CTT	SNP (transversion)	Substitution	50.00%
C	Polymorphism	381	381	1	1	none	I -> L	31	A -> C	ATT -> CTT	SNP (transversion)	Substitution	50.00%
G	Polymorphism	408	408	1	1	none	I -> V	58	A -> G	ATA -> GTA	SNP (transition)	Substitution	50.00%
G	Polymorphism	408	408	1	1	none	I -> V	58	A -> G	ATA -> GTA	SNP (transition)	Substitution	50.00%
G	Polymorphism	408	408	1	1	none	I -> V	58	A -> G	ATA -> GTA	SNP (transition)	Substitution	50.00%
C	Polymorphism	413	413	1	1	none		63	G -> C	CTG -> CTC	SNP (transversion)	None	50.00%
C	Polymorphism	413	413	1	1	none		63	G -> C	CTG -> CTC	SNP (transversion)	None	50.00%
C	Polymorphism	413	413	1	1	none		63	G -> C	CTG -> CTC	SNP (transversion)	None	50.00%
A	Polymorphism	414	414	1	1	none	E -> K	64	G -> A	GAG -> AAG	SNP (transition)	Substitution	50.00%
A	Polymorphism	414	414	1	1	none	E -> K	64	G -> A	GAG -> AAG	SNP (transition)	Substitution	50.00%
A	Polymorphism	414	414	1	1	none	E -> K	64	G -> A	GAG -> AAG	SNP (transition)	Substitution	50.00%
T	Polymorphism	426	426	1	1	none	N -> Y	76	A -> T	AAT -> TAT	SNP (transversion)	Substitution	50.00%
T	Polymorphism	426	426	1	1	none	N -> Y	76	A -> T	AAT -> TAT	SNP (transversion)	Substitution	50.00%
	Polymorphism	428	428	1	1	none		78	#NAME?		Deletion	Frame Shift	100.00%
	Polymorphism	428	428	1	1	none		78	#NAME?		Deletion	Frame Shift	100.00%
G	Polymorphism	432	432	1	1	none	L -> V	82	C -> G	CTA -> GTA	SNP (transversion)	Substitution	33.30%
G	Polymorphism	432	432	1	1	none	L -> V	82	C -> G	CTA -> GTA	SNP (transversion)	Substitution	33.30%
T	Polymorphism	432	432	1	1	none		82	C -> T	CTA -> TTA	SNP (transition)	None	33.30%
T	Polymorphism	432	432	1	1	none		82	C -> T	CTA -> TTA	SNP (transition)	None	33.30%
G	Polymorphism	446	446	1	1	none	D -> E	96	C -> G	GAC -> GAG	SNP (transversion)	Substitution	50.00%
G	Polymorphism	446	446	1	1	none	D -> E	96	C -> G	GAC -> GAG	SNP (transversion)	Substitution	50.00%
CC	Polymorphism	484	485	2	1	none	L -> P	134	TG -> CC	CTG -> CCC	Substitution	Substitution	50.00%
CC	Polymorphism	484	485	2	1	none	L -> P	134	TG -> CC	CTG -> CCC	Substitution	Substitution	50.00%
T	Polymorphism	485	485	1	1	none		135	G -> T	CTG -> CTT	SNP (transversion)	None	50.00%
T	Polymorphism	485	485	1	1	none		135	G -> T	CTG -> CTT	SNP (transversion)	None	50.00%
T	Polymorphism	486	486	1	1	none	H -> Y	136	C -> T	CAC -> TAC	SNP (transition)	Substitution	100.00%
T	Polymorphism	486	486	1	1	none	H -> Y	136	C -> T	CAC -> TAC	SNP (transition)	Substitution	100.00%
C	Polymorphism	487	487	1	1	none	H -> P	137	A -> C	CAC -> CCC	SNP (transversion)	Substitution	50.00%
C	Polymorphism	487	487	1	1	none	H -> P	137	A -> C	CAC -> CCC	SNP (transversion)	Substitution	50.00%
T	Polymorphism	487	487	1	1	none	H -> L	137	A -> T	CAC -> CTC	SNP (transversion)	Substitution	50.00%
T	Polymorphism	487	487	1	1	none	H -> L	137	A -> T	CAC -> CTC	SNP (transversion)	Substitution	50.00%
A	Polymorphism	516	516	1	1	none	P -> T	166	C -> A	CCT -> ACT	SNP (transversion)	Substitution	50.00%
A	Polymorphism	516	516	1	1	none	P -> T	166	C -> A	CCT -> ACT	SNP (transversion)	Substitution	50.00%
TG	Polymorphism	523	524	2	1	none	D -> V	173	AT -> TG	GAT -> GTG	Substitution	Substitution	50.00%
TG	Polymorphism	523	524	2	1	none	D -> V	173	AT -> TG	GAT -> GTG	Substitution	Substitution	50.00%
G	Polymorphism	570	570	1	1	none	L -> V	220	C -> G	CTA -> GTA	SNP (transversion)	Substitution	50.00%
G	Polymorphism	570	570	1	1	none	L -> V	220	C -> G	CTA -> GTA	SNP (transversion)	Substitution	50.00%
G	Polymorphism	624	624	1	1	none	P -> A	274	C -> G	CCA -> GCA	SNP (transversion)	Substitution	50.00%
G	Polymorphism	624	624	1	1	none	P -> A	274	C -> G	CCA -> GCA	SNP (transversion)	Substitution	50.00%
T	Polymorphism	627	627	1	1	none	G -> W	277	G -> T	GGG -> TGG	SNP (transversion)	Substitution	50.00%
T	Polymorphism	627	627	1	1	none	G -> W	277	G -> T	GGG -> TGG	SNP (transversion)	Substitution	50.00%
T	Polymorphism	665	665	1	1	none	L -> F	315	G -> T	TTG -> TTT	SNP (transversion)	Substitution	50.00%
T	Polymorphism	665	665	1	1	none	L -> F	315	G -> T	TTG -> TTT	SNP (transversion)	Substitution	50.00%
T	Polymorphism	666	666	1	1	none	P -> S	316	C -> T	CCT -> TCT	SNP (transition)	Substitution	50.00%
T	Polymorphism	666	666	1	1	none	P -> S	316	C -> T	CCT -> TCT	SNP (transition)	Substitution	50.00%
T	Polymorphism	682	682	1	1	none	A -> V	332	C -> T	GCT -> GTT	SNP (transition)	Substitution	50.00%
T	Polymorphism	682	682	1	1	none	A -> V	332	C -> T	GCT -> GTT	SNP (transition)	Substitution	50.00%
G	Polymorphism	702	702	1	1	none	Y -> D	352	T -> G	TAT -> GAT	SNP (transversion)	Substitution	100.00%
G	Polymorphism	702	702	1	1	none	Y -> D	352	T -> G	TAT -> GAT	SNP (transversion)	Substitution	100.00%
TT	Polymorphism	717	718	2	1	none	P -> F	367	CC -> TT	CCT -> TTT	Substitution	Substitution	50.00%
TT	Polymorphism	717	718	2	1	none	P -> F	367	CC -> TT	CCT -> TTT	Substitution	Substitution	50.00%
T	Polymorphism	722	722	1	1	none		372	G -> T	CCG -> CCT	SNP (transversion)	None	50.00%
T	Polymorphism	722	722	1	1	none		372	G -> T	CCG -> CCT	SNP (transversion)	None	50.00%
A	Polymorphism	726	726	1	1	none	D -> N	376	G -> A	GAT -> AAT	SNP (transition)	Substitution	50.00%
A	Polymorphism	726	726	1	1	none	D -> N	376	G -> A	GAT -> AAT	SNP (transition)	Substitution	50.00%
G	Polymorphism	762	762	1	1	none	T -> A	412	A -> G	ACC -> GCC	SNP (transition)	Substitution	50.00%
G	Polymorphism	762	762	1	1	none	T -> A	412	A -> G	ACC -> GCC	SNP (transition)	Substitution	50.00%
T	Polymorphism	784	784	1	1	none	K -> I	434	A -> T	AAA -> ATA	SNP (transversion)	Substitution	50.00%
T	Polymorphism	784	784	1	1	none	K -> I	434	A -> T	AAA -> ATA	SNP (transversion)	Substitution	50.00%
T	Polymorphism	785	785	1	1	none	K -> N	435	A -> T	AAA -> AAT	SNP (transversion)	Substitution	100.00%
T	Polymorphism	785	785	1	1	none	K -> N	435	A -> T	AAA -> AAT	SNP (transversion)	Substitution	100.00%
C	Polymorphism	786	786	1	1	none	A -> P	436	G -> C	GCT -> CCT	SNP (transversion)	Substitution	50.00%
C	Polymorphism	786	786	1	1	none	A -> P	436	G -> C	GCT -> CCT	SNP (transversion)	Substitution	50.00%
C	Polymorphism	789	789	1	1	none	A -> P	439	G -> C	GCC -> CCC	SNP (transversion)	Substitution	50.00%
C	Polymorphism	789	789	1	1	none	A -> P	439	G -> C	GCC -> CCC	SNP (transversion)	Substitution	50.00%
C	Polymorphism	803	803	1	1	none		453	T -> C	TTT -> TTC	SNP (transition)	None	50.00%
C	Polymorphism	803	803	1	1	none		453	T -> C	TTT -> TTC	SNP (transition)	None	50.00%
G	Polymorphism	804	804	1	1	none	K -> E	454	A -> G	AAG -> GAG	SNP (transition)	Substitution	50.00%
G	Polymorphism	804	804	1	1	none	K -> E	454	A -> G	AAG -> GAG	SNP (transition)	Substitution	50.00%
CG	Polymorphism	810	811	2	1	none	D -> R	460	GA -> CG	GAC -> CGC	Substitution	Substitution	50.00%
CG	Polymorphism	810	811	2	1	none	D -> R	460	GA -> CG	GAC -> CGC	Substitution	Substitution	50.00%
G	Polymorphism	864	864	1	1	none	N -> D	514	A -> G	AAC -> GAC	SNP (transition)	Substitution	50.00%
A	Polymorphism	904	904	1	1	none	M -> K	554	T -> A	ATG -> AAG	SNP (transversion)	Substitution	50.00%
G	Polymorphism	920	920	1	1	none	H -> Q	570	C -> G	CAC -> CAG	SNP (transversion)	Substitution	50.00%
G	Polymorphism	938	938	1	1	none			T -> G		SNP (transversion)		50.00%
C	Polymorphism	965	965	1	1	none			G -> C		SNP (transversion)		50.00%
C	Polymorphism	985	985	1	1	none			G -> C		SNP (transversion)		50.00%
T	Polymorphism	986	986	1	1	none			A -> T		SNP (transversion)		50.00%
T	Polymorphism	1023	1023	1	1	none			A -> T		SNP (transversion)		50.00%
GT	Polymorphism	1085	1086	2	1	none	Q -> R	641	AG -> GT	CAG -> CGT	Substitution	Substitution	50.00%
GT	Polymorphism	1085	1086	2	1	none	Q -> R	548	AG -> GT	CAG -> CGT	Substitution	Substitution	50.00%
GT	Polymorphism	1085	1086	2	1	none	R -> V	133	AG -> GT	AGG -> GTG	Substitution	Substitution	50.00%
T	Polymorphism	1102	1102	1	1	none	Q -> H	150	A -> T	CAA -> CAT	SNP (transversion)	Substitution	50.00%
TT	Polymorphism	1102	1103	2	1	none	N -> F	658	AA -> TT	AAC -> TTC	Substitution	Substitution	50.00%
TT	Polymorphism	1102	1103	2	1	none	N -> F	565	AA -> TT	AAC -> TTC	Substitution	Substitution	50.00%
T	Polymorphism	1103	1103	1	1	none	T -> S	151	A -> T	ACG -> TCG	SNP (transversion)	Substitution	50.00%
C	Polymorphism	1132	1132	1	1	none	K -> Q	688	A -> C	AAG -> CAG	SNP (transversion)	Substitution	50.00%
C	Polymorphism	1132	1132	1	1	none	K -> Q	595	A -> C	AAG -> CAG	SNP (transversion)	Substitution	50.00%
G	Polymorphism	1132	1132	1	1	none	K -> E	688	A -> G	AAG -> GAG	SNP (transition)	Substitution	50.00%
G	Polymorphism	1132	1132	1	1	none	K -> E	595	A -> G	AAG -> GAG	SNP (transition)	Substitution	50.00%
G	Polymorphism	1133	1133	1	1	none	K -> R	689	A -> G	AAG -> AGG	SNP (transition)	Substitution	100.00%
G	Polymorphism	1133	1133	1	1	none	K -> R	596	A -> G	AAG -> AGG	SNP (transition)	Substitution	100.00%
G	Polymorphism	1195	1196	2	1	none		751	TT -> G		Deletion	Frame Shift	100.00%
G	Polymorphism	1195	1196	2	1	none		658	TT -> G		Deletion	Frame Shift	100.00%
TT	Polymorphism	1198	1199	2	1	none	D -> F	754	GA -> TT	GAC -> TTC	Substitution	Substitution	100.00%
TT	Polymorphism	1198	1199	2	1	none	D -> F	661	GA -> TT	GAC -> TTC	Substitution	Substitution	100.00%
GG	Polymorphism	1202	1203	2	1	none	L -> R	758	TT -> GG	CTT -> CGG	Substitution	Substitution	100.00%
GG	Polymorphism	1202	1203	2	1	none	L -> R	665	TT -> GG	CTT -> CGG	Substitution	Substitution	100.00%
C	Polymorphism	1204	1204	1	1	none	S -> R	760	A -> C	AGT -> CGT	SNP (transversion)	Substitution	100.00%
C	Polymorphism	1204	1204	1	1	none	S -> R	667	A -> C	AGT -> CGT	SNP (transversion)	Substitution	100.00%
A	Polymorphism	1223	1223	1	1	none	R -> K	779	G -> A	AGG -> AAG	SNP (transition)	Substitution	50.00%
A	Polymorphism	1223	1223	1	1	none	R -> K	686	G -> A	AGG -> AAG	SNP (transition)	Substitution	50.00%
A	Polymorphism	1261	1261	1	1	none			C -> A		SNP (transversion)		50.00%
A	Polymorphism	1266	1266	1	1	none			T -> A		SNP (transversion)		50.00%
C	Polymorphism	1295	1295	1	1	none			T -> C		SNP (transition)		50.00%
A	Polymorphism	1297	1297	1	1	none			T -> A		SNP (transversion)		50.00%
C	Polymorphism	1299	1299	1	1	none			A -> C		SNP (transversion)		50.00%
G	Polymorphism	1300	1300	1	1	none			T -> G		SNP (transversion)		50.00%
C	Polymorphism	1302	1302	1	1	none			A -> C		SNP (transversion)		50.00%
G	Polymorphism	1324	1324	1	1	none			T -> G		SNP (transversion)		50.00%
T	Polymorphism	1336	1336	1	1	none			A -> T		SNP (transversion)		50.00%
T	Polymorphism	1337	1337	1	1	none			G -> T		SNP (transversion)		100.00%
C	Polymorphism	1339	1339	1	1	none			A -> C		SNP (transversion)		100.00%
E1B	gene	1378	1914	537	1	forward
E1B CDS	CDS	1378	1914	537	1	forward
AC	Polymorphism	1381	1382	2	1	none	E -> T	4	GA -> AC	GAG -> ACG	Substitution	Substitution	50.00%
A	Polymorphism	1385	1385	1	1	none	V -> D	8	T -> A	GTT -> GAT	SNP (transversion)	Substitution	50.00%
C	Polymorphism	1387	1387	1	1	none	W -> R	10	T -> C	TGG -> CGG	SNP (transition)	Substitution	50.00%
TTC	Polymorphism	1388	1390	3	1	none	WA -> FP	11	GGG -> TTC	TGG,GCT -> TTT,CCT	Substitution	Substitution	100.00%
T	Polymorphism	1404	1404	1	1	none		27	C -> T	GAC -> GAT	SNP (transition)	None	100.00%
G	Polymorphism	1414	1414	1	1	none	T -> A	37	A -> G	ACT -> GCT	SNP (transition)	Substitution	50.00%
C	Polymorphism	1417	1417	1	1	none		40	A -> C	AGG -> CGG	SNP (transversion)	None	100.00%
TA	Polymorphism	1420	1421	2	1	none		43	CT -> TA		Substitution	Truncation	50.00%
C	Polymorphism	1460	1460	1	1	none	W -> S	83	G -> C	TGG -> TCG	SNP (transversion)	Substitution	50.00%
C	Polymorphism	1462	1462	1	1	none		85	A -> C	AGA -> CGA	SNP (transversion)	None	50.00%
T	Polymorphism	1478	1478	1	1	none	G -> V	101	G -> T	GGT -> GTT	SNP (transversion)	Substitution	50.00%
T	Polymorphism	1495	1495	1	1	none	V -> L	118	G -> T	GTG -> TTG	SNP (transversion)	Substitution	100.00%
GA	Polymorphism	1517	1518	2	1	none		140	AC -> GA		Substitution	Truncation	50.00%
C	Polymorphism	1519	1519	1	1	none	S -> R	142	A -> C	AGC -> CGC	SNP (transversion)	Substitution	50.00%
T	Polymorphism	1575	1575	1	1	none		198	C -> T	AAC -> AAT	SNP (transition)	None	50.00%
C	Polymorphism	1638	1638	1	1	none		261	T -> C	GGT -> GGC	SNP (transition)	None	50.00%
CC	Polymorphism	1639	1640	2	1	none	R -> P	262	AG -> CC	AGA -> CCA	Substitution	Substitution	50.00%
TAG	Polymorphism	1658	1660	3	1	none	AF -> VV	281	CTT -> TAG	GCT,TTT -> GTA,GTT	Substitution	Substitution	100.00%
AG	Polymorphism	1661	1662	2	1	none		284	TT -> AG		Substitution	Truncation	50.00%
AG	Polymorphism	1688	1689	2	1	none	I -> K	311	TC -> AG	ATC -> AAG	Substitution	Substitution	50.00%
T	Polymorphism	1716	1716	1	1	none		339	C -> T	TAC -> TAT	SNP (transition)	None	50.00%
T	Polymorphism	1732	1732	1	1	none	A -> S	355	G -> T	GCA -> TCA	SNP (transversion)	Substitution	50.00%
A	Polymorphism	1740	1740	1	1	none		363	T -> A	GCT -> GCA	SNP (transversion)	None	50.00%
AC	Polymorphism	1741	1742	2	1	none	L -> T	364	TT -> AC	TTG -> ACG	Substitution	Substitution	50.00%
C	Polymorphism	1773	1773	1	1	none	R -> S	396	G -> C	AGG -> AGC	SNP (transversion)	Substitution	50.00%
TG	Polymorphism	1775	1776	2	1	none	T -> M	398	CA -> TG	ACA -> ATG	Substitution	Substitution	50.00%
G	Polymorphism	1780	1780	1	1	none	L -> V	403	T -> G	TTA -> GTA	SNP (transversion)	Substitution	33.30%
CG	Polymorphism	1780	1781	2	1	none	L -> R	403	TT -> CG	TTA -> CGA	Substitution	Substitution	33.3% -> 50.0%
TG	Polymorphism	1801	1802	2	1	none	P -> C	424	CC -> TG	CCT -> TGT	Substitution	Substitution	50.00%
GG	Polymorphism	1805	1806	2	1	none	L -> R	428	TA -> GG	CTA -> CGG	Substitution	Substitution	50.00%
T	Polymorphism	1845	1845	1	1	none		468	A -> T	CCA -> CCT	SNP (transversion)	None	50.00%
A	Polymorphism	1860	1860	1	1	none		483	G -> A	GAG -> GAA	SNP (transition)	None	50.00%
A	Polymorphism	1875	1875	1	1	none	D -> E	498	C -> A	GAC -> GAA	SNP (transversion)	Substitution	50.00%
G	Polymorphism	1876	1876	1	1	none	N -> D	499	A -> G	AAT -> GAT	SNP (transition)	Substitution	50.00%
T	Polymorphism	1885	1885	1	1	none	A -> S	508	G -> T	GCC -> TCC	SNP (transversion)	Substitution	50.00%
G	Polymorphism	1900	1900	1	1	none	P -> A	523	C -> G	CCG -> GCG	SNP (transversion)	Substitution	50.00%
TG	Polymorphism	1918	1919	2	1	none			AC -> TG		Substitution		100.00%
G	Polymorphism	1942	1942	1	1	none			T -> G		SNP (transversion)		50.00%
G	Polymorphism	1947	1947	1	1	none			A -> G		SNP (transition)		50.00%
C	Polymorphism	1949	1949	1	1	none			T -> C		SNP (transition)		50.00%
G	Polymorphism	1962	1962	1	1	none			A -> G		SNP (transition)		50.00%
A	Polymorphism	1982	1982	1	1	none			T -> A		SNP (transversion)		50.00%
G	Polymorphism	1997	1997	1	1	none			T -> G		SNP (transversion)		100.00%
A	Polymorphism	2004	2004	1	1	none			G -> A		SNP (transition)		50.00%
C	Polymorphism	2005	2005	1	1	none			G -> C		SNP (transversion)		50.00%
C	Polymorphism	2011	2011	1	1	none			A -> C		SNP (transversion)		50.00%
G	Polymorphism	2012	2012	1	1	none			T -> G		SNP (transversion)		50.00%
G	Polymorphism	2026	2026	1	1	none			T -> G		SNP (transversion)		100.00%
A	Polymorphism	2028	2028	1	1	none			G -> A		SNP (transition)		50.00%
G	Polymorphism	2036	2036	1	1	none			T -> G		SNP (transversion)		50.00%
G	Polymorphism	2037	2037	1	1	none			T -> G		SNP (transversion)		50.00%
A	Polymorphism	2038	2038	1	1	none			T -> A		SNP (transversion)		33.30%
G	Polymorphism	2038	2038	1	1	none			T -> G		SNP (transversion)		33.30%
C	Polymorphism	2040	2040	1	1	none			A -> C		SNP (transversion)		50.00%
G	Polymorphism	2041	2041	1	1	none			T -> G		SNP (transversion)		50.00%
T	Polymorphism	2078	2078	1	1	none			G -> T		SNP (transversion)		50.00%
T	Polymorphism	2079	2079	1	1	none			G -> T		SNP (transversion)		50.00%
C	Polymorphism	2104	2104	1	1	none			T -> C		SNP (transition)		50.00%
CGTG	Polymorphism	2105	2108	4	1	none			TTCA -> CGTG		Substitution		100.00%
A	Polymorphism	2126	2126	1	1	none			T -> A		SNP (transversion)		50.00%
C	Polymorphism	2127	2127	1	1	none			T -> C		SNP (transition)		50.00%
T	Polymorphism	2130	2130	1	1	none			C -> T		SNP (transition)		50.00%
G	Polymorphism	2131	2131	1	1	none			T -> G		SNP (transversion)		50.00%
C	Polymorphism	2133	2133	1	1	none			G -> C		SNP (transversion)		50.00%
C	Polymorphism	2135	2135	1	1	none			A -> C		SNP (transversion)		50.00%
T	Polymorphism	2136	2136	1	1	none			C -> T		SNP (transition)		50.00%
G	Polymorphism	2139	2139	1	1	none			C -> G		SNP (transversion)		50.00%
C	Polymorphism	2140	2140	1	1	none			T -> C		SNP (transition)		50.00%
C	Polymorphism	2141	2141	1	1	none			T -> C		SNP (transition)		50.00%
C	Polymorphism	2184	2184	1	1	none			A -> C		SNP (transversion)		50.00%
G	Polymorphism	2184	2184	1	1	none			A -> G		SNP (transition)		50.00%
GG	Polymorphism	2205	2206	2	1	none			TC -> GG		Substitution		100.00%
T	Polymorphism	2220	2220	1	1	none			A -> T		SNP (transversion)		50.00%
C	Polymorphism	2221	2221	1	1	none			A -> C		SNP (transversion)		50.00%
G	Polymorphism	2233	2233	1	1	none			T -> G		SNP (transversion)		50.00%
A	Polymorphism	2234	2234	1	1	none			T -> A		SNP (transversion)		50.00%
A	Polymorphism	2290	2290	1	1	none			T -> A		SNP (transversion)		50.00%
T	Polymorphism	2294	2294	1	1	none			A -> T		SNP (transversion)		50.00%
T	Polymorphism	2295	2295	1	1	none			A -> T		SNP (transversion)		50.00%
A	Polymorphism	2298	2298	1	1	none			G -> A		SNP (transition)		50.00%
G	Polymorphism	2327	2327	1	1	none			T -> G		SNP (transversion)		50.00%
A	Polymorphism	2328	2328	1	1	none			T -> A		SNP (transversion)		50.00%
A	Polymorphism	2352	2352	1	1	none			G -> A		SNP (transition)		50.00%
T	Polymorphism	2369	2369	1	1	none			A -> T		SNP (transversion)		50.00%
T	Polymorphism	2370	2370	1	1	none			G -> T		SNP (transversion)		50.00%
G	Polymorphism	2371	2371	1	1	none			T -> G		SNP (transversion)		50.00%
C	Polymorphism	2385	2385	1	1	none			A -> C		SNP (transversion)		50.00%
C	Polymorphism	2391	2391	1	1	none			T -> C		SNP (transition)		50.00%
C	Polymorphism	2392	2392	1	1	none			T -> C		SNP (transition)		50.00%
G	Polymorphism	2414	2414	1	1	none			C -> G		SNP (transversion)		50.00%
G	Polymorphism	2430	2430	1	1	none			A -> G		SNP (transition)		50.00%
T	Polymorphism	2430	2430	1	1	none			A -> T		SNP (transversion)		50.00%
C	Polymorphism	2431	2431	1	1	none			A -> C		SNP (transversion)		50.00%
G	Polymorphism	2431	2431	1	1	none			A -> G		SNP (transition)		50.00%
A	Polymorphism	2432	2432	1	1	none			C -> A		SNP (transversion)		100.00%
T	Polymorphism	2433	2433	1	1	none			A -> T		SNP (transversion)		50.00%
C	Polymorphism	2435	2435	1	1	none			T -> C		SNP (transition)		50.00%
T	Polymorphism	2451	2451	1	1	none			G -> T		SNP (transversion)		50.00%
G	Polymorphism	2465	2465	1	1	none			T -> G		SNP (transversion)		100.00%
T	Polymorphism	2467	2467	1	1	none			G -> T		SNP (transversion)		50.00%
T	Polymorphism	2475	2475	1	1	none			A -> T		SNP (transversion)		50.00%
G	Polymorphism	2479	2479	1	1	none			C -> G		SNP (transversion)		50.00%
C	Polymorphism	2480	2480	1	1	none			G -> C		SNP (transversion)		50.00%
C	Polymorphism	2497	2497	1	1	none			G -> C		SNP (transversion)		50.00%
T	Polymorphism	2501	2501	1	1	none			A -> T		SNP (transversion)		50.00%
G	Polymorphism	2504	2504	1	1	none			T -> G		SNP (transversion)		50.00%
A	Polymorphism	2600	2600	1	1	none			T -> A		SNP (transversion)		50.00%
G	Polymorphism	2600	2600	1	1	none			T -> G		SNP (transversion)		50.00%
C	Polymorphism	2608	2608	1	1	none			G -> C		SNP (transversion)		50.00%
C	Polymorphism	2705	2705	1	1	none			T -> C		SNP (transition)		50.00%
C	Polymorphism	2706	2706	1	1	none			A -> C		SNP (transversion)		50.00%
T	Polymorphism	2706	2706	1	1	none			A -> T		SNP (transversion)		50.00%
C	Polymorphism	2735	2735	1	1	none			T -> C		SNP (transition)		50.00%
G	Polymorphism	2736	2736	1	1	none			T -> G		SNP (transversion)		50.00%
G	Polymorphism	2769	2769	1	1	none			A -> G		SNP (transition)		50.00%
G	Polymorphism	2814	2814	1	1	none			T -> G		SNP (transversion)		50.00%
A	Polymorphism	2864	2864	1	1	none			T -> A		SNP (transversion)		50.00%
T	Polymorphism	2886	2886	1	1	none			C -> T		SNP (transition)		50.00%
G	Polymorphism	2887	2887	1	1	none			C -> G		SNP (transversion)		50.00%
T	Polymorphism	2890	2890	1	1	none			A -> T		SNP (transversion)		50.00%
A	Polymorphism	2952	2952	1	1	none			T -> A		SNP (transversion)		50.00%
G	Polymorphism	2953	2953	1	1	none			T -> G		SNP (transversion)		50.00%
G	Polymorphism	2994	2994	1	1	none			C -> G		SNP (transversion)		100.00%
A	Polymorphism	2995	2995	1	1	none			T -> A		SNP (transversion)		50.00%
G	Polymorphism	2995	2995	1	1	none			T -> G		SNP (transversion)		50.00%
A	Polymorphism	2996	2996	1	1	none			G -> A		SNP (transition)		100.00%
C	Polymorphism	3013	3013	1	1	none			A -> C		SNP (transversion)		50.00%
G	Polymorphism	3015	3015	1	1	none			C -> G		SNP (transversion)		50.00%
C	Polymorphism	3035	3035	1	1	none			A -> C		SNP (transversion)		50.00%
A	Polymorphism	3053	3053	1	1	none			T -> A		SNP (transversion)		50.00%
C	Polymorphism	3054	3054	1	1	none			A -> C		SNP (transversion)		50.00%
C	Polymorphism	3058	3058	1	1	none			T -> C		SNP (transition)		50.00%
T	Polymorphism	3059	3059	1	1	none			C -> T		SNP (transition)		50.00%
G	Polymorphism	3079	3079	1	1	none			T -> G		SNP (transversion)		50.00%
T	Polymorphism	3081	3081	1	1	none			A -> T		SNP (transversion)		50.00%
A	Polymorphism	3082	3082	1	1	none			C -> A		SNP (transversion)		50.00%
T	Polymorphism	3096	3096	1	1	none			C -> T		SNP (transition)		100.00%
C	Polymorphism	3110	3110	1	1	none			G -> C		SNP (transversion)		50.00%
T	Polymorphism	3207	3207	1	1	none			A -> T		SNP (transversion)		50.00%
A	Polymorphism	3250	3250	1	1	none			C -> A		SNP (transversion)		50.00%
C	Polymorphism	3251	3251	1	1	none			T -> C		SNP (transition)		50.00%
A	Polymorphism	3252	3252	1	1	none			G -> A		SNP (transition)		50.00%
IX	gene	3255	3671	417	1	forward
IX CDS	CDS	3255	3671	417	1	forward
T	Polymorphism	3266	3266	1	1	none		12	C -> T	AGC -> AGT	SNP (transition)	None	50.00%
T	Polymorphism	3294	3294	1	1	none	P -> S	40	C -> T	CCT -> TCT	SNP (transition)	Substitution	50.00%
C	Polymorphism	3337	3337	1	1	none	Q -> P	83	A -> C	CAG -> CCG	SNP (transversion)	Substitution	50.00%
GCC	Polymorphism	3345	3347	3	1	none	M -> A	91	ATG -> GCC	ATG -> GCC	Substitution	Substitution	50.00%
A	Polymorphism	3365	3365	1	1	none		111	G -> A	GGG -> GGA	SNP (transition)	None	100.00%
CGC	Polymorphism	3366	3368	2	2	none		112	AGA -> CGC	AGA -> CGC	Substitution	None	50.00%
T	Polymorphism	3366	3366	1	1	none		112	A -> T		SNP (transversion)	Truncation	50.00%
C	Polymorphism	3377	3377	1	1	none	Q -> H	123	G -> C	CAG -> CAC	SNP (transversion)	Substitution	50.00%
C	Polymorphism	3410	3410	1	1	none		156	T -> C	ACT -> ACC	SNP (transition)	None	50.00%
GC	Polymorphism	3411	3412	2	1	none	L -> A	157	TT -> GC	TTG -> GCG	Substitution	Substitution	50.00%
G	Polymorphism	3430	3430	1	1	none	D -> G	176	A -> G	GAT -> GGT	SNP (transition)	Substitution	50.00%
AA	Polymorphism	3454	3455	2	1	none	T -> K	200	CT -> AA	ACT -> AAA	Substitution	Substitution	50.00%
TCG	Polymorphism	3468	3470	2	2	none	T -> S	214	ACT -> TCG	ACT -> TCG	Substitution	Substitution	50.00%
G	Polymorphism	3506	3506	1	1	none		252	C -> G	GCC -> GCG	SNP (transversion)	None	50.00%
TT	Polymorphism	3549	3550	2	1	none	K -> L	295	AA -> TT	AAG -> TTG	Substitution	Substitution	50.00%
GT	Polymorphism	3553	3554	2	1	none	L -> R	299	TA -> GT	CTA -> CGT	Substitution	Substitution	50.00%
	Polymorphism	3584	3587	4	1	none		330	#NAME?		Deletion	Frame Shift	100.00%
C	Polymorphism	3589	3589	1	1	none	Q -> P	335	A -> C	CAA -> CCA	SNP (transversion)	Substitution	100.00%
GGG	Polymorphism	3591	3593	2	2	none	R -> G	337	CGC -> GGG	CGC -> GGG	Substitution	Substitution	100.00%
G	Polymorphism	3594	3594	1	1	none	L -> V	340	T -> G	TTA -> GTA	SNP (transversion)	Substitution	50.00%
TC	Polymorphism	3601	3602	2	1	none	E -> V	347	AA -> TC	GAA -> GTC	Substitution	Substitution	50.00%
GG	Polymorphism	3606	3607	2	1	none	S -> G	352	TC -> GG	TCT -> GGT	Substitution	Substitution	50.00%
G	Polymorphism	3634	3634	1	1	none	Q -> R	380	A -> G	CAA -> CGA	SNP (transition)	Substitution	50.00%
G	Polymorphism	3636	3636	1	1	none	T -> A	382	A -> G	ACT -> GCT	SNP (transition)	Substitution	50.00%
G	Polymorphism	3640	3640	1	1	none	E -> G	386	A -> G	GAG -> GGG	SNP (transition)	Substitution	50.00%
GGC	Polymorphism	3654	3656	3	1	none	T -> G	400	ACA -> GGC	ACA -> GGC	Substitution	Substitution	50.00%
C	Polymorphism	3659	3659	1	1	none		405	A -> C	GCA -> GCC	SNP (transversion)	None	50.00%
ACA	Polymorphism	3663	3665	2	2	none	S -> T	409	TCT -> ACA	TCT -> ACA	Substitution	Substitution	50.00%
G	Polymorphism	3666	3666	1	1	none	K -> E	412	A -> G	AAA -> GAA	SNP (transition)	Substitution	50.00%
G	Polymorphism	3669	3669	1	1	none		415	T -> G		SNP (transversion)	Extension	50.00%
C	Polymorphism	3689	3689	1	1	none			A -> C		SNP (transversion)		50.00%
IVa2	gene	3724	5348	1625	1	reverse
IVa2 CDS	CDS	3724	5348	1347	2	reverse
G	Polymorphism	3731	3731	1	1	none	I -> T	1340	A -> G	ATC -> ACC	SNP (transition)	Substitution	50.00%
CC	Polymorphism	3746	3747	2	1	none	Y -> G	1324	TA -> CC	TAC -> GGC	Substitution	Substitution	50.00%
A	Polymorphism	3750	3750	1	1	none	A -> S	1321	C -> A	GCA -> TCA	SNP (transversion)	Substitution	50.00%
T	Polymorphism	3765	3765	1	1	none	D -> N	1306	C -> T	GAC -> AAC	SNP (transition)	Substitution	50.00%
T	Polymorphism	3779	3779	1	1	none	V -> D	1292	A -> T	GTT -> GAT	SNP (transversion)	Substitution	50.00%
C	Polymorphism	3783	3783	1	1	none	R -> G	1288	G -> C	CGA -> GGA	SNP (transversion)	Substitution	50.00%
T	Polymorphism	3783	3783	1	1	none		1288	G -> T	CGA -> AGA	SNP (transversion)	None	50.00%
TTC	Polymorphism	3784	3786	2	2	none	H -> E	1285	GTG -> TTC	CAC -> GAA	Substitution	Substitution	100.00%
C	Polymorphism	3785	3785	1	1	none	H -> R	1286	T -> C	CAC -> CGC	SNP (transition)	Substitution	50.00%
T	Polymorphism	3807	3807	1	1	none	Y -> N	1264	A -> T	TAC -> AAC	SNP (transversion)	Substitution	50.00%
T	Polymorphism	3815	3815	1	1	none	S -> Y	1256	G -> T	TCC -> TAC	SNP (transversion)	Substitution	50.00%
A	Polymorphism	3841	3841	1	1	none		1230	T -> A	CTA -> CTT	SNP (transversion)	None	100.00%
CC	Polymorphism	3842	3843	2	1	none	L -> G	1228	AG -> CC	CTA -> GGA	Substitution	Substitution	50.00%
T	Polymorphism	3843	3843	1	1	none	L -> I	1228	G -> T	CTA -> ATA	SNP (transversion)	Substitution	50.00%
G	Polymorphism	3866	3866	1	1	none	S -> T	1205	C -> G	AGC -> ACC	SNP (transversion)	Substitution	50.00%
A	Polymorphism	3880	3880	1	1	none	E -> D	1191	C -> A	GAG -> GAT	SNP (transversion)	Substitution	33.30%
G	Polymorphism	3880	3880	1	1	none	E -> D	1191	C -> G	GAG -> GAC	SNP (transversion)	Substitution	33.30%
A	Polymorphism	3914	3914	1	1	none	D -> V	1157	T -> A	GAC -> GTC	SNP (transversion)	Substitution	50.00%
T	Polymorphism	3916	3916	1	1	none		1155	A -> T		SNP (transversion)	Truncation	50.00%
T	Polymorphism	3945	3945	1	1	none	V -> M	1126	C -> T	GTG -> ATG	SNP (transition)	Substitution	50.00%
CC	Polymorphism	3946	3947	2	1	none	I -> R	1124	AA -> CC	ATT -> AGG	Substitution	Substitution	50.00%
CGG	Polymorphism	3964	3966	3	1	none	S -> P	1105	ACT -> CGG	AGT -> CCG	Substitution	Substitution	50.00%
T	Polymorphism	3965	3965	1	1	none	S -> N	1106	C -> T	AGT -> AAT	SNP (transition)	Substitution	50.00%
TT	Polymorphism	3967	3968	2	1	none	I -> K	1103	AA -> TT	ATT -> AAA	Substitution	Substitution	50.00%
C	Polymorphism	3970	3970	1	1	none		1101	T -> C	GCA -> GCG	SNP (transition)	None	50.00%
C	Polymorphism	4010	4010	1	1	none	N -> S	1061	T -> C	AAT -> AGT	SNP (transition)	Substitution	50.00%
G	Polymorphism	4029	4029	1	1	none	M -> L	1042	T -> G	ATG -> CTG	SNP (transversion)	Substitution	50.00%
C	Polymorphism	4056	4056	1	1	none	S -> A	1015	A -> C	TCC -> GCC	SNP (transversion)	Substitution	50.00%
C	Polymorphism	4059	4059	1	1	none	Q -> E	1012	G -> C	CAG -> GAG	SNP (transversion)	Substitution	50.00%
G	Polymorphism	4093	4093	1	1	none		978	C -> G	CGG -> CGC	SNP (transversion)	None	100.00%
GA	Polymorphism	4094	4095	2	1	none	R -> S	976	CG -> GA	CGG -> TCG	Substitution	Substitution	50.00%
G	Polymorphism	4119	4119	1	1	none	V -> L	952	C -> G	GTC -> CTC	SNP (transversion)	Substitution	50.00%
G	Polymorphism	4124	4124	1	1	none	L -> S	947	A -> G	TTA -> TCA	SNP (transition)	Substitution	50.00%
G	Polymorphism	4133	4133	1	1	none	Y -> S	938	T -> G	TAC -> TCC	SNP (transversion)	Substitution	50.00%
A	Polymorphism	4140	4140	1	1	none	T -> S	931	T -> A	ACC -> TCC	SNP (transversion)	Substitution	50.00%
C	Polymorphism	4141	4141	1	1	none	C -> W	930	G -> C	TGC -> TGG	SNP (transversion)	Substitution	50.00%
A	Polymorphism	4142	4142	1	1	none	C -> F	929	C -> A	TGC -> TTC	SNP (transversion)	Substitution	100.00%
AA	Polymorphism	4198	4199	2	1	none	G -> V	872	GC -> AA	GGC -> GTT	Substitution	Substitution	50.00%
G	Polymorphism	4207	4207	1	1	none		864	A -> G	GGT -> GGC	SNP (transition)	None	50.00%
G	Polymorphism	4209	4209	1	1	none	G -> R	862	C -> G	GGT -> CGT	SNP (transversion)	Substitution	100.00%
G	Polymorphism	4242	4242	1	1	none	I -> L	829	T -> G	ATC -> CTC	SNP (transversion)	Substitution	50.00%
T	Polymorphism	4253	4253	1	1	none	G -> D	818	C -> T	GGC -> GAC	SNP (transition)	Substitution	50.00%
AAT	Polymorphism	4285	4287	3	1	none	P -> I	784	GGG -> AAT	CCC -> ATT	Substitution	Substitution	50.00%
C	Polymorphism	4289	4289	1	1	none	D -> G	782	T -> C	GAC -> GGC	SNP (transition)	Substitution	100.00%
TAG	Polymorphism	4294	4296	2	2	none	V -> L	775	AAC -> TAG	GTT -> CTA	Substitution	Substitution	50.00%
C	Polymorphism	4295	4295	1	1	none	V -> G	776	A -> C	GTT -> GGT	SNP (transversion)	Substitution	100.00%
T	Polymorphism	4297	4297	1	1	none	D -> E	774	A -> T	GAT -> GAA	SNP (transversion)	Substitution	50.00%
G	Polymorphism	4324	4324	1	1	none		747	A -> G	GAT -> GAC	SNP (transition)	None	50.00%
C	Polymorphism	4396	4396	1	1	none		675	A -> C	GCT -> GCG	SNP (transversion)	None	50.00%
AT	Polymorphism	4400	4401	2	1	none	Y -> I	670	TA -> AT	TAT -> ATT	Substitution	Substitution	50.00%
C	Polymorphism	4402	4402	1	1	none	N -> K	669	G -> C	AAC -> AAG	SNP (transversion)	Substitution	50.00%
GT	Polymorphism	4405	4406	2	1	none	G -> D	665	CC -> GT	GGG -> GAC	Substitution	Substitution	50.00%
G	Polymorphism	4481	4481	1	1	none	V -> A	590	A -> G	GTA -> GCA	SNP (transition)	Substitution	50.00%
C	Polymorphism	4506	4506	1	1	none	L -> V	565	A -> C	TTA -> GTA	SNP (transversion)	Substitution	50.00%
G	Polymorphism	4508	4508	1	1	none	Q -> P	563	T -> G	CAG -> CCG	SNP (transversion)	Substitution	50.00%
C	Polymorphism	4575	4575	1	1	none	I -> V	496	T -> C	ATT -> GTT	SNP (transition)	Substitution	50.00%
AAA	Polymorphism	4576	4578	2	2	none	V -> F	493	TAC -> AAA	GTA -> TTT	Substitution	Substitution	33.3% -> 50.0%
G	Polymorphism	4576	4576	1	1	none		495	T -> G	GTA -> GTC	SNP (transversion)	None	33.30%
A	Polymorphism	4592	4592	1	1	none	Y -> F	479	T -> A	TAC -> TTC	SNP (transversion)	Substitution	100.00%
A	Polymorphism	4597	4597	1	1	none		474	T -> A	CTA -> CTT	SNP (transversion)	None	50.00%
G	Polymorphism	4606	4606	1	1	none		465	A -> G	TGT -> TGC	SNP (transition)	None	50.00%
A	Polymorphism	4631	4631	1	1	none	P -> L	440	G -> A	CCC -> CTC	SNP (transition)	Substitution	100.00%
A	Polymorphism	4632	4632	1	1	none	P -> S	439	G -> A	CCC -> TCC	SNP (transition)	Substitution	50.00%
A	Polymorphism	4635	4635	1	1	none	A -> S	436	C -> A	GCC -> TCC	SNP (transversion)	Substitution	50.00%
G	Polymorphism	4650	4650	1	1	none	M -> L	421	T -> G	ATG -> CTG	SNP (transversion)	Substitution	50.00%
G	Polymorphism	4667	4667	1	1	none	N -> T	404	T -> G	AAT -> ACT	SNP (transversion)	Substitution	100.00%
G	Polymorphism	4668	4668	1	1	none	N -> H	403	T -> G	AAT -> CAT	SNP (transversion)	Substitution	50.00%
AA	Polymorphism	4669	4670	2	1	none	E -> V	401	TT -> AA	GAA -> GTT	Substitution	Substitution	50.00%
AG	Polymorphism	4685	4686	2	1	none	T -> L	385	GT -> AG	ACG -> CTG	Substitution	Substitution	50.00%
C	Polymorphism	4689	4689	1	1	none	L -> V	382	G -> C	CTA -> GTA	SNP (transversion)	Substitution	50.00%
C	Polymorphism	4731	4731	1	1	none	S -> A	340	A -> C	TCC -> GCC	SNP (transversion)	Substitution	50.00%
C	Polymorphism	4735	4735	1	1	none	N -> K	336	G -> C	AAC -> AAG	SNP (transversion)	Substitution	50.00%
GA	Polymorphism	4738	4739	2	1	none	K -> I	332	TT -> GA	AAA -> ATC	Substitution	Substitution	50.00%
G	Polymorphism	4758	4758	1	1	none	D -> H	313	C -> G	GAC -> CAC	SNP (transversion)	Substitution	50.00%
C	Polymorphism	4759	4759	1	1	none		312	A -> C	GCT -> GCG	SNP (transversion)	None	50.00%
C	Polymorphism	4779	4779	1	1	none	L -> V	292	G -> C	CTT -> GTT	SNP (transversion)	Substitution	50.00%
T	Polymorphism	4808	4808	1	1	none		263	C -> T		SNP (transition)	Truncation	50.00%
E2B	gene	4827	13603	8777	1	reverse
E2B CDS	CDS	4827	13603	3582	2	reverse
GT	Polymorphism	4828	4829	2	1	none	I -> N	242	TA -> GT	ATA -> AAC	Substitution	Substitution	50.00%
GT	Polymorphism	4828	4829	2	1	none		3580	TA -> GT		Substitution	Extension	50.00%
T	Polymorphism	4850	4850	1	1	none	G -> D	221	C -> T	GGT -> GAT	SNP (transition)	Substitution	50.00%
T	Polymorphism	4850	4850	1	1	none	V -> I	3559	C -> T	GTC -> ATC	SNP (transition)	Substitution	50.00%
T	Polymorphism	4854	4854	1	1	none	G -> R	217	C -> T	GGA -> AGA	SNP (transition)	Substitution	50.00%
T	Polymorphism	4854	4854	1	1	none		3555	C -> T	GAG -> GAA	SNP (transition)	None	50.00%
AA	Polymorphism	4903	4904	2	1	none	R -> L	167	GC -> AA	CGC -> CTT	Substitution	Substitution	50.00%
AA	Polymorphism	4903	4904	2	1	none	A -> F	3505	GC -> AA	GCC -> TTC	Substitution	Substitution	50.00%
C	Polymorphism	4920	4920	1	1	none	P -> A	151	G -> C	CCT -> GCT	SNP (transversion)	Substitution	50.00%
CT	Polymorphism	4920	4921	2	1	none	T -> K	3488	GG -> CT	ACC -> AAG	Substitution	Substitution	50.00%
T	Polymorphism	4921	4921	1	1	none	D -> E	150	G -> T	GAC -> GAA	SNP (transversion)	Substitution	50.00%
G	Polymorphism	4952	4952	1	1	none	D -> A	119	T -> G	GAC -> GCC	SNP (transversion)	Substitution	100.00%
G	Polymorphism	4952	4952	1	1	none	T -> P	3457	T -> G	ACT -> CCT	SNP (transversion)	Substitution	100.00%
C	Polymorphism	4954	4954	1	1	none	L -> R	3455	A -> C	CTG -> CGG	SNP (transversion)	Substitution	50.00%
CGT	Polymorphism	4954	4956	2	2	none	P -> T	115	AGG -> CGT	CCT -> ACG	Substitution	Substitution	50.00%
T	Polymorphism	4956	4956	1	1	none		3453	G -> T	ACC -> ACA	SNP (transversion)	None	50.00%
A	Polymorphism	4960	4960	1	1	none		111	G -> A	AAC -> AAT	SNP (transition)	None	50.00%
A	Polymorphism	4960	4960	1	1	none	T -> I	3449	G -> A	ACA -> ATA	SNP (transition)	Substitution	50.00%
C	Polymorphism	5005	5005	1	1	none	L -> R	3404	A -> C	CTC -> CGC	SNP (transversion)	Substitution	50.00%
CGC	Polymorphism	5005	5007	2	2	none	P -> A	64	AGG -> CGC	CCT -> GCG	Substitution	Substitution	50.00%
C	Polymorphism	5007	5007	1	1	none		3402	G -> C	ACC -> ACG	SNP (transversion)	None	50.00%
C	Polymorphism	5009	5009	1	1	none	H -> R	62	T -> C	CAC -> CGC	SNP (transition)	Substitution	100.00%
C	Polymorphism	5009	5009	1	1	none	T -> A	3400	T -> C	ACC -> GCC	SNP (transition)	Substitution	100.00%
C	Polymorphism	5010	5010	1	1	none	H -> D	61	G -> C	CAC -> GAC	SNP (transversion)	Substitution	50.00%
C	Polymorphism	5010	5010	1	1	none		3399	G -> C	CGC -> CGG	SNP (transversion)	None	50.00%
A	Polymorphism	5021	5021	1	1	none	E -> V	50	T -> A	GAG -> GTG	SNP (transversion)	Substitution	50.00%
A	Polymorphism	5021	5021	1	1	none	S -> C	3388	T -> A	AGT -> TGT	SNP (transversion)	Substitution	50.00%
C	Polymorphism	5039	5039	1	1	none	V -> G	32	A -> C	GTT -> GGT	SNP (transversion)	Substitution	50.00%
C	Polymorphism	5039	5039	1	1	none	F -> V	3370	A -> C	TTC -> GTC	SNP (transversion)	Substitution	50.00%
C	Polymorphism	5074	5074	1	1	none	Y -> C	3335	T -> C	TAC -> TGC	SNP (transition)	Substitution	50.00%
C	Polymorphism	5079	5079	1	1	none	N -> K	3330	G -> C	AAC -> AAG	SNP (transversion)	Substitution	50.00%
G	Polymorphism	5082	5082	1	1	none		3327	T -> G	GTA -> GTC	SNP (transversion)	None	100.00%
C	Polymorphism	5140	5140	1	1	none	K -> R	3269	T -> C	AAA -> AGA	SNP (transition)	Substitution	50.00%
G	Polymorphism	5211	5211	1	1	none	E -> D	3198	T -> G	GAA -> GAC	SNP (transversion)	Substitution	50.00%
C	Polymorphism	5216	5216	1	1	none	P -> A	3193	G -> C	CCC -> GCC	SNP (transversion)	Substitution	50.00%
A	Polymorphism	5217	5217	1	1	none		3192	G -> A	TCC -> TCT	SNP (transition)	None	50.00%
C	Polymorphism	5222	5222	1	1	none	Y -> D	3187	A -> C	TAC -> GAC	SNP (transversion)	Substitution	50.00%
A	Polymorphism	5223	5223	1	1	none		3186	T -> A	GCA -> GCT	SNP (transversion)	None	50.00%
A	Polymorphism	5252	5252	1	1	none	T -> S	3157	T -> A	ACC -> TCC	SNP (transversion)	Substitution	50.00%
GTG	Polymorphism	5253	5255	2	2	none	E -> H	3154	TTC -> GTG	GAA -> CAC	Substitution	Substitution	50.00%
A	Polymorphism	5256	5256	1	1	none		3153	G -> A	TGC -> TGT	SNP (transition)	None	50.00%
C	Polymorphism	5296	5296	1	1	none	F -> C	3113	A -> C	TTT -> TGT	SNP (transversion)	Substitution	50.00%
G	Polymorphism	5307	5307	1	1	none		3102	T -> G	GGA -> GGC	SNP (transversion)	None	50.00%
C	Polymorphism	5329	5329	1	1	none	K -> R	3080	T -> C	AAA -> AGA	SNP (transition)	Substitution	50.00%
GAT	Polymorphism	5373	5375	2	2	none	F -> I	3034	AAA -> GAT	TTT -> ATC	Substitution	Substitution	50.00%
T	Polymorphism	5377	5377	1	1	none	L -> H	3032	A -> T	CTC -> CAC	SNP (transversion)	Substitution	50.00%
T	Polymorphism	5380	5380	1	1	none	S -> N	3029	C -> T	AGC -> AAC	SNP (transition)	Substitution	50.00%
C	Polymorphism	5382	5382	1	1	none	D -> E	3027	G -> C	GAC -> GAG	SNP (transversion)	Substitution	50.00%
C	Polymorphism	5396	5396	1	1	none	Y -> D	3013	A -> C	TAC -> GAC	SNP (transversion)	Substitution	50.00%
TT	Polymorphism	5397	5398	2	1	none	V -> E	3011	GA -> TT	GTC -> GAA	Substitution	Substitution	100.00%
T	Polymorphism	5412	5412	1	1	none		2997	C -> T	AGG -> AGA	SNP (transition)	None	50.00%
C	Polymorphism	5435	5435	1	1	none	R -> G	2974	G -> C	CGA -> GGA	SNP (transversion)	Substitution	50.00%
C	Polymorphism	5436	5436	1	1	none	D -> E	2973	G -> C	GAC -> GAG	SNP (transversion)	Substitution	50.00%
T	Polymorphism	5436	5436	1	1	none	D -> E	2973	G -> T	GAC -> GAA	SNP (transversion)	Substitution	50.00%
G	Polymorphism	5454	5454	1	1	none		2955	C -> G	GGG -> GGC	SNP (transversion)	None	50.00%
G	Polymorphism	5471	5471	1	1	none	V -> L	2938	C -> G	GTA -> CTA	SNP (transversion)	Substitution	50.00%
G	Polymorphism	5472	5472	1	1	none		2937	A -> G	TTT -> TTC	SNP (transition)	None	50.00%
G	Polymorphism	5494	5494	1	1	none	V -> A	2915	A -> G	GTG -> GCG	SNP (transition)	Substitution	50.00%
G	Polymorphism	5496	5496	1	1	none		2913	A -> G	TTT -> TTC	SNP (transition)	None	50.00%
C	Polymorphism	5513	5513	1	1	none	S -> A	2896	A -> C	TCC -> GCC	SNP (transversion)	Substitution	50.00%
A	Polymorphism	5514	5514	1	1	none		2895	G -> A	CCC -> CCT	SNP (transition)	None	50.00%
GA	Polymorphism	5560	5561	2	1	none	H -> S	2848	TG -> GA	CAT -> TCT	Substitution	Substitution	50.00%
TTC	Polymorphism	5563	5567	5	1	none		2842	AAACA -> TTC		Deletion	Frame Shift	100.00%
G	Polymorphism	5618	5618	1	1	none	A -> P	2791	C -> G	GCC -> CCC	SNP (transversion)	Substitution	50.00%
C	Polymorphism	5644	5644	1	1	none	P -> R	2765	G -> C	CCC -> CGC	SNP (transversion)	Substitution	50.00%
C	Polymorphism	5646	5646	1	1	none		2763	G -> C	ACC -> ACG	SNP (transversion)	None	100.00%
G	Polymorphism	5649	5649	1	1	none		2760	A -> G	TAT -> TAC	SNP (transition)	None	50.00%
CG	Polymorphism	5649	5650	2	1	none	Y -> S	2759	AT -> CG	TAT -> TCG	Substitution	Substitution	50.00%
CGT	Polymorphism	5718	5720	2	2	none	P -> T	2689	GGG -> CGT	CCC -> ACG	Substitution	Substitution	50.00%
C	Polymorphism	5721	5721	1	1	none		2688	T -> C	CTA -> CTG	SNP (transition)	None	33.30%
G	Polymorphism	5721	5721	1	1	none		2688	T -> G	CTA -> CTC	SNP (transversion)	None	33.30%
CG	Polymorphism	5725	5726	2	1	none	Y -> R	2683	TA -> CG	TAC -> CGC	Substitution	Substitution	33.3% -> 50.0%
T	Polymorphism	5726	5726	1	1	none	Y -> N	2683	A -> T	TAC -> AAC	SNP (transversion)	Substitution	33.30%
G	Polymorphism	5728	5728	1	1	none	E -> A	2681	T -> G	GAA -> GCA	SNP (transversion)	Substitution	50.00%
ATG	Polymorphism	5730	5732	3	1	none	R -> H	2677	CCT -> ATG	AGG -> CAT	Substitution	Substitution	50.00%
C	Polymorphism	5748	5748	1	1	none		2661	G -> C	GTC -> GTG	SNP (transversion)	None	50.00%
CT	Polymorphism	5785	5786	2	1	none		2623	GA -> CT	TCC -> AGC	Substitution	None	100.00%
A	Polymorphism	5801	5801	1	1	none	V -> F	2608	C -> A	GTC -> TTC	SNP (transversion)	Substitution	50.00%
C	Polymorphism	5802	5802	1	1	none		2607	A -> C	ACT -> ACG	SNP (transversion)	None	50.00%
GAA	Polymorphism	5818	5820	3	1	none	KG -> NS	2589	CCT -> GAA	AAA,GGC -> AAT,TCC	Substitution	Substitution	100.00%
G	Polymorphism	5821	5821	1	1	none	K -> T	2588	T -> G	AAA -> ACA	SNP (transversion)	Substitution	50.00%
C	Polymorphism	5831	5831	1	1	none	S -> G	2578	T -> C	AGT -> GGT	SNP (transition)	Substitution	50.00%
A	Polymorphism	5879	5879	1	1	none	T -> S	2530	T -> A	ACC -> TCC	SNP (transversion)	Substitution	50.00%
A	Polymorphism	5899	5899	1	1	none	A -> V	2510	G -> A	GCC -> GTC	SNP (transition)	Substitution	50.00%
hypothetical protein A-106 CDS	CDS	5920	6240	321	1	forward
G	Polymorphism	5933	5933	1	1	none	T -> P	2476	T -> G	ACC -> CCC	SNP (transversion)	Substitution	50.00%
GA	Polymorphism	5933	5934	2	1	none	V -> G	14	TT -> GA	GTT -> GGA	Substitution	Substitution	50.00%
AC	Polymorphism	5934	5935	2	1	none	Q -> R	2474	TT -> AC	CAA -> CGT	Substitution	Substitution	50.00%
C	Polymorphism	5935	5935	1	1	none	W -> R	16	T -> C	TGG -> CGG	SNP (transition)	Substitution	50.00%
AG	Polymorphism	5938	5939	2	1	none	N -> L	2470	TT -> AG	AAC -> CTC	Substitution	Substitution	50.00%
AG	Polymorphism	5938	5939	2	1	none	F -> S	19	TT -> AG	TTC -> AGC	Substitution	Substitution	50.00%
G	Polymorphism	5943	5943	1	1	none	E -> D	2466	T -> G	GAA -> GAC	SNP (transversion)	Substitution	50.00%
G	Polymorphism	5943	5943	1	1	none	F -> L	24	T -> G	TTT -> TTG	SNP (transversion)	Substitution	50.00%
C	Polymorphism	5976	5976	1	1	none		2433	A -> C	CTT -> CTG	SNP (transversion)	None	50.00%
C	Polymorphism	5976	5976	1	1	none	L -> F	57	A -> C	TTA -> TTC	SNP (transversion)	Substitution	50.00%
C	Polymorphism	5981	5981	1	1	none	Q -> E	2428	G -> C	CAG -> GAG	SNP (transversion)	Substitution	50.00%
C	Polymorphism	5981	5981	1	1	none	W -> S	62	G -> C	TGG -> TCG	SNP (transversion)	Substitution	50.00%
T	Polymorphism	5983	5983	1	1	none	V -> D	2426	A -> T	GTC -> GAC	SNP (transversion)	Substitution	50.00%
T	Polymorphism	5983	5983	1	1	none	T -> S	64	A -> T	ACG -> TCG	SNP (transversion)	Substitution	50.00%
G	Polymorphism	6002	6002	1	1	none	C -> R	2407	A -> G	TGT -> CGT	SNP (transition)	Substitution	50.00%
G	Polymorphism	6002	6002	1	1	none	H -> R	83	A -> G	CAT -> CGT	SNP (transition)	Substitution	50.00%
C	Polymorphism	6003	6003	1	1	none		2406	T -> C	AAA -> AAG	SNP (transition)	None	100.00%
C	Polymorphism	6003	6003	1	1	none		84	T -> C	CAT -> CAC	SNP (transition)	None	100.00%
A	Polymorphism	6009	6009	1	1	none	E -> D	2400	T -> A	GAA -> GAT	SNP (transversion)	Substitution	50.00%
A	Polymorphism	6009	6009	1	1	none	H -> Q	90	T -> A	CAT -> CAA	SNP (transversion)	Substitution	50.00%
A	Polymorphism	6023	6023	1	1	none	T -> S	2386	T -> A	ACC -> TCC	SNP (transversion)	Substitution	100.00%
A	Polymorphism	6023	6023	1	1	none	V -> D	104	T -> A	GTT -> GAT	SNP (transversion)	Substitution	100.00%
A	Polymorphism	6024	6024	1	1	none		2385	T -> A	ACA -> ACT	SNP (transversion)	None	50.00%
A	Polymorphism	6024	6024	1	1	none		105	T -> A	GTT -> GTA	SNP (transversion)	None	50.00%
G	Polymorphism	6024	6024	1	1	none		2385	T -> G	ACA -> ACC	SNP (transversion)	None	50.00%
G	Polymorphism	6024	6024	1	1	none		105	T -> G	GTT -> GTG	SNP (transversion)	None	50.00%
C	Polymorphism	6039	6039	1	1	none		120	A -> C	GGA -> GGC	SNP (transversion)	None	50.00%
CGG	Polymorphism	6039	6041	3	1	none	V -> P	2368	AAC -> CGG	GTT -> CCG	Substitution	Substitution	50.00%
GG	Polymorphism	6040	6041	2	1	none	T -> G	121	AC -> GG	ACT -> GGT	Substitution	Substitution	50.00%
A	Polymorphism	6136	6136	1	1	none	G -> V	2273	C -> A	GGT -> GTT	SNP (transversion)	Substitution	50.00%
A	Polymorphism	6136	6136	1	1	none	P -> T	217	C -> A	CCT -> ACT	SNP (transversion)	Substitution	50.00%
G	Polymorphism	6170	6170	1	1	none	D -> H	2239	C -> G	GAC -> CAC	SNP (transversion)	Substitution	50.00%
GA	Polymorphism	6170	6171	2	1	none		251	CT -> GA		Substitution	Truncation	50.00%
AG	Polymorphism	6171	6172	2	1	none	L -> P	2237	TA -> AG	CTA -> CCT	Substitution	Substitution	50.00%
G	Polymorphism	6172	6172	1	1	none	S -> G	253	A -> G	AGC -> GGC	SNP (transition)	Substitution	50.00%
C	Polymorphism	6175	6175	1	1	none	M -> R	2234	A -> C	ATG -> AGG	SNP (transversion)	Substitution	50.00%
C	Polymorphism	6175	6175	1	1	none	M -> L	256	A -> C	ATG -> CTG	SNP (transversion)	Substitution	50.00%
C	Polymorphism	6189	6189	1	1	none		2220	G -> C	CCC -> CCG	SNP (transversion)	None	50.00%
C	Polymorphism	6189	6189	1	1	none		270	G -> C	GGG -> GGC	SNP (transversion)	None	50.00%
T	Polymorphism	6194	6194	1	1	none	D -> N	2215	C -> T	GAC -> AAC	SNP (transition)	Substitution	50.00%
T	Polymorphism	6194	6194	1	1	none	S -> F	275	C -> T	TCC -> TTC	SNP (transition)	Substitution	50.00%
T	Polymorphism	6195	6195	1	1	none		276	C -> T	TCC -> TCT	SNP (transition)	None	100.00%
TC	Polymorphism	6195	6196	2	1	none	A -> G	2213	CG -> TC	GCG -> GGA	Substitution	Substitution	100.00%
C	Polymorphism	6196	6196	1	1	none	A -> P	277	G -> C	GCA -> CCA	SNP (transversion)	Substitution	100.00%
T	Polymorphism	6218	6218	1	1	none	P -> T	2191	G -> T	CCG -> ACG	SNP (transversion)	Substitution	50.00%
T	Polymorphism	6218	6218	1	1	none	G -> V	299	G -> T	GGT -> GTT	SNP (transversion)	Substitution	50.00%
G	Polymorphism	6285	6285	1	1	none		2124	T -> G	GCA -> GCC	SNP (transversion)	None	50.00%
G	Polymorphism	6302	6302	1	1	none	Y -> H	2107	A -> G	TAT -> CAT	SNP (transition)	Substitution	50.00%
TA	Polymorphism	6303	6304	2	1	none	P -> L	2105	GG -> TA	CCC -> CTA	Substitution	Substitution	50.00%
T	Polymorphism	6306	6306	1	1	none	N -> K	2103	G -> T	AAC -> AAA	SNP (transversion)	Substitution	50.00%
C	Polymorphism	6310	6310	1	1	none	L -> R	2099	A -> C	CTT -> CGT	SNP (transversion)	Substitution	50.00%
	Polymorphism	6312	6315	4	1	none		2094	#NAME?		Deletion	Frame Shift	100.00%
A	Polymorphism	6317	6317	1	1	none	T -> S	2092	T -> A	ACC -> TCC	SNP (transversion)	Substitution	50.00%
AG	Polymorphism	6318	6319	2	1	none	G -> A	2090	GC -> AG	GGC -> GCT	Substitution	Substitution	50.00%
G	Polymorphism	6351	6351	1	1	none		2058	A -> G	TAT -> TAC	SNP (transition)	None	50.00%
GG	Polymorphism	6367	6368	2	1	none	D -> P	2041	TC -> GG	GAT -> CCT	Substitution	Substitution	50.00%
AC	Polymorphism	6369	6370	2	1	none	Y -> C	2039	GT -> AC	TAC -> TGT	Substitution	Substitution	50.00%
G	Polymorphism	6373	6373	1	1	none	V -> A	2036	A -> G	GTA -> GCA	SNP (transition)	Substitution	50.00%
GTG	Polymorphism	6375	6377	2	2	none	Y -> H	2032	ATA -> GTG	TAT -> CAC	Substitution	Substitution	50.00%
C	Polymorphism	6378	6378	1	1	none		2031	G -> C	CTC -> CTG	SNP (transversion)	None	50.00%
AT	Polymorphism	6382	6383	2	1	none	P -> I	2026	GG -> AT	CCC -> ATC	Substitution	Substitution	50.00%
G	Polymorphism	6404	6404	1	1	none	Y -> H	2005	A -> G	TAC -> CAC	SNP (transition)	Substitution	50.00%
A	Polymorphism	6410	6410	1	1	none	P -> S	1999	G -> A	CCC -> TCC	SNP (transition)	Substitution	50.00%
T	Polymorphism	6416	6416	1	1	none	C -> S	1993	A -> T	TGT -> AGT	SNP (transversion)	Substitution	50.00%
C	Polymorphism	6430	6430	1	1	none	I -> S	1979	A -> C	ATC -> AGC	SNP (transversion)	Substitution	50.00%
T	Polymorphism	6444	6444	1	1	none		1965	A -> T		SNP (transversion)	Truncation	50.00%
T	Polymorphism	6458	6458	1	1	none	E -> K	1951	C -> T	GAA -> AAA	SNP (transition)	Substitution	50.00%
T	Polymorphism	6459	6459	1	1	none	H -> Q	1950	A -> T	CAT -> CAA	SNP (transversion)	Substitution	50.00%
CTT	Polymorphism	6462	6464	3	1	none	S -> K	1945	TGA -> CTT	TCA -> AAG	Substitution	Substitution	50.00%
A	Polymorphism	6499	6499	1	1	none	N -> I	1910	T -> A	AAC -> ATC	SNP (transversion)	Substitution	50.00%
T	Polymorphism	6501	6501	1	1	none		1908	G -> T	CCC -> CCA	SNP (transversion)	None	100.00%
CTT	Polymorphism	6517	6519	3	1	none	VY -> VS	1890	TAA -> CTT	GTT,TAC -> GTA,AGC	Substitution	Substitution	100.00%
C	Polymorphism	6520	6520	1	1	none	V -> G	1889	A -> C	GTT -> GGT	SNP (transversion)	Substitution	50.00%
A	Polymorphism	6539	6539	1	1	none	A -> S	1870	C -> A	GCC -> TCC	SNP (transversion)	Substitution	100.00%
G	Polymorphism	6541	6541	1	1	none	H -> P	1868	T -> G	CAT -> CCT	SNP (transversion)	Substitution	50.00%
G	Polymorphism	6560	6560	1	1	none	T -> P	1849	T -> G	ACT -> CCT	SNP (transversion)	Substitution	100.00%
A	Polymorphism	6562	6562	1	1	none	P -> L	1847	G -> A	CCT -> CTT	SNP (transition)	Substitution	50.00%
A	Polymorphism	6569	6569	1	1	none		1840	G -> A		SNP (transition)	Truncation	50.00%
AA	Polymorphism	6598	6599	2	1	none	G -> F	1810	CC -> AA	GGC -> TTC	Substitution	Substitution	100.00%
A	Polymorphism	6600	6600	1	1	none		1809	T -> A	GTA -> GTT	SNP (transversion)	None	50.00%
CGG	Polymorphism	6603	6605	2	2	none	S -> P	1804	AGA -> CGG	TCT -> CCG	Substitution	Substitution	100.00%
C	Polymorphism	6626	6626	1	1	none	Y -> D	1783	A -> C	TAT -> GAT	SNP (transversion)	Substitution	100.00%
CT	Polymorphism	6629	6630	2	1	none	ES -> EA	1779	AC -> CT	GAG,TCA -> GAA,GCA	Substitution	Substitution	100.00%
G	Polymorphism	6644	6644	1	1	none	A -> P	1765	C -> G	GCC -> CCC	SNP (transversion)	Substitution	50.00%
T	Polymorphism	6646	6646	1	1	none	V -> E	1763	A -> T	GTA -> GAA	SNP (transversion)	Substitution	50.00%
G	Polymorphism	6662	6662	1	1	none	V -> L	1747	C -> G	GTC -> CTC	SNP (transversion)	Substitution	50.00%
G	Polymorphism	6666	6666	1	1	none		1743	T -> G	GTA -> GTC	SNP (transversion)	None	50.00%
A	Polymorphism	6676	6676	1	1	none	A -> V	1733	G -> A	GCC -> GTC	SNP (transition)	Substitution	50.00%
GA	Polymorphism	6690	6691	2	1	none	T -> I	1718	AG -> GA	ACT -> ATC	Substitution	Substitution	50.00%
C	Polymorphism	6711	6711	1	1	none		1698	A -> C	CGT -> CGG	SNP (transversion)	None	50.00%
C	Polymorphism	6755	6755	1	1	none	Y -> D	1654	A -> C	TAC -> GAC	SNP (transversion)	Substitution	50.00%
A	Polymorphism	6756	6756	1	1	none	E -> D	1653	T -> A	GAA -> GAT	SNP (transversion)	Substitution	50.00%
T	Polymorphism	6762	6762	1	1	none		1647	G -> T	CGC -> CGA	SNP (transversion)	None	50.00%
TAC	Polymorphism	6789	6791	2	2	none	F -> V	1618	AAA -> TAC	TTT -> GTA	Substitution	Substitution	50.00%
C	Polymorphism	6790	6790	1	1	none	F -> C	1619	A -> C	TTT -> TGT	SNP (transversion)	Substitution	100.00%
T	Polymorphism	6791	6791	1	1	none	F -> I	1618	A -> T	TTT -> ATT	SNP (transversion)	Substitution	50.00%
T	Polymorphism	6792	6792	1	1	none		1617	C -> T	GGG -> GGA	SNP (transition)	None	100.00%
C	Polymorphism	6811	6811	1	1	none	Y -> C	1598	T -> C	TAC -> TGC	SNP (transition)	Substitution	100.00%
G	Polymorphism	6812	6812	1	1	none	Y -> H	1597	A -> G	TAC -> CAC	SNP (transition)	Substitution	50.00%
C	Polymorphism	6813	6813	1	1	none		1596	A -> C	TCT -> TCG	SNP (transversion)	None	50.00%
A	Polymorphism	6826	6826	1	1	none	Y -> F	1583	T -> A	TAC -> TTC	SNP (transversion)	Substitution	50.00%
T	Polymorphism	6830	6830	1	1	none	F -> I	1579	A -> T	TTC -> ATC	SNP (transversion)	Substitution	50.00%
C	Polymorphism	6834	6834	1	1	none	N -> K	1575	A -> C	AAT -> AAG	SNP (transversion)	Substitution	50.00%
T	Polymorphism	6848	6848	1	1	none	Y -> N	1561	A -> T	TAC -> AAC	SNP (transversion)	Substitution	50.00%
T	Polymorphism	6857	6857	1	1	none	C -> S	1552	A -> T	TGC -> AGC	SNP (transversion)	Substitution	50.00%
T	Polymorphism	6859	6859	1	1	none	G -> E	1550	C -> T	GGA -> GAA	SNP (transition)	Substitution	100.00%
A	Polymorphism	6884	6884	1	1	none	A -> S	1525	C -> A	GCA -> TCA	SNP (transversion)	Substitution	50.00%
CTC	Polymorphism	6885	6887	2	2	none	Q -> E	1522	TTG -> CTC	CAA -> GAG	Substitution	Substitution	50.00%
CA	Polymorphism	6888	6889	2	1	none	A -> V	1520	GG -> CA	GCC -> GTG	Substitution	Substitution	50.00%
hypothetical 10.4 kDa protein CDS	CDS	6909	7196	288	1	forward
G	Polymorphism	6909	6909	1	1	none		1500	A -> G	CAT -> CAC	SNP (transition)	None	50.00%
G	Polymorphism	6909	6909	1	1	none	M -> V	1	A -> G	ATG -> GTG	SNP (transition)	Start Codon Loss	50.00%
TAA	Polymorphism	6912	6914	3	1	none	T -> L	1495	AGT -> TAA	ACT -> TTA	Substitution	Substitution	50.00%
TAA	Polymorphism	6912	6914	3	1	none		4	AGT -> TAA		Substitution	Truncation	50.00%
C	Polymorphism	6915	6915	1	1	none		1494	G -> C	CTC -> CTG	SNP (transversion)	None	50.00%
C	Polymorphism	6915	6915	1	1	none	E -> Q	7	G -> C	GAG -> CAG	SNP (transversion)	Substitution	50.00%
AAA	Polymorphism	6981	6983	3	1	none	G -> F	1426	CCC -> AAA	GGG -> TTT	Substitution	Substitution	50.00%
AAA	Polymorphism	6981	6983	3	1	none	P -> K	73	CCC -> AAA	CCC -> AAA	Substitution	Substitution	50.00%
A	Polymorphism	6984	6984	1	1	none	Q -> H	1425	C -> A	CAG -> CAT	SNP (transversion)	Substitution	50.00%
A	Polymorphism	6984	6984	1	1	none	L -> M	76	C -> A	CTG -> ATG	SNP (transversion)	Substitution	50.00%
C	Polymorphism	7026	7026	1	1	none	N -> K	1383	G -> C	AAC -> AAG	SNP (transversion)	Substitution	50.00%
C	Polymorphism	7026	7026	1	1	none	V -> L	118	G -> C	GTT -> CTT	SNP (transversion)	Substitution	50.00%
CC	Polymorphism	7042	7043	2	1	none	T -> G	1366	GT -> CC	ACT -> GGT	Substitution	Substitution	50.00%
CC	Polymorphism	7042	7043	2	1	none	S -> T	134	GT -> CC	AGT -> ACC	Substitution	Substitution	50.00%
T	Polymorphism	7055	7055	1	1	none	F -> I	1354	A -> T	TTC -> ATC	SNP (transversion)	Substitution	50.00%
T	Polymorphism	7055	7055	1	1	none	E -> D	147	A -> T	GAA -> GAT	SNP (transversion)	Substitution	50.00%
TCC	Polymorphism	7056	7058	3	1	none	L -> G	1351	GAG -> TCC	CTC -> GGA	Substitution	Substitution	50.00%
TCC	Polymorphism	7056	7058	3	1	none	E -> S	148	GAG -> TCC	GAG -> TCC	Substitution	Substitution	50.00%
G	Polymorphism	7073	7073	1	1	none		1336	T -> G	AGG -> CGG	SNP (transversion)	None	50.00%
G	Polymorphism	7073	7073	1	1	none		165	T -> G	CCT -> CCG	SNP (transversion)	None	50.00%
A	Polymorphism	7086	7086	1	1	none		1323	T -> A	CGA -> CGT	SNP (transversion)	None	50.00%
A	Polymorphism	7086	7086	1	1	none	S -> T	178	T -> A	TCG -> ACG	SNP (transversion)	Substitution	50.00%
T	Polymorphism	7111	7111	1	1	none	V -> D	1298	A -> T	GTC -> GAC	SNP (transversion)	Substitution	50.00%
T	Polymorphism	7111	7111	1	1	none	D -> V	203	A -> T	GAC -> GTC	SNP (transversion)	Substitution	50.00%
CGC	Polymorphism	7128	7130	3	1	none	I -> A	1279	GAT -> CGC	ATC -> GCG	Substitution	Substitution	50.00%
CGC	Polymorphism	7128	7130	3	1	none	D -> R	220	GAT -> CGC	GAT -> CGC	Substitution	Substitution	50.00%
G	Polymorphism	7131	7131	1	1	none		1278	A -> G	GTT -> GTC	SNP (transition)	None	50.00%
G	Polymorphism	7131	7131	1	1	none	N -> D	223	A -> G	AAC -> GAC	SNP (transition)	Substitution	50.00%
A	Polymorphism	7135	7135	1	1	none	Q -> L	1274	T -> A	CAG -> CTG	SNP (transversion)	Substitution	100.00%
A	Polymorphism	7135	7135	1	1	none	L -> Q	227	T -> A	CTG -> CAG	SNP (transversion)	Substitution	100.00%
C	Polymorphism	7147	7147	1	1	none	V -> G	1262	A -> C	GTC -> GGC	SNP (transversion)	Substitution	50.00%
C	Polymorphism	7147	7147	1	1	none	D -> A	239	A -> C	GAC -> GCC	SNP (transversion)	Substitution	50.00%
C	Polymorphism	7161	7161	1	1	none		1248	G -> C	GGC -> GGG	SNP (transversion)	None	50.00%
C	Polymorphism	7161	7161	1	1	none	A -> P	253	G -> C	GCC -> CCC	SNP (transversion)	Substitution	50.00%
T	Polymorphism	7161	7161	1	1	none		1248	G -> T	GGC -> GGA	SNP (transversion)	None	50.00%
T	Polymorphism	7161	7161	1	1	none	A -> S	253	G -> T	GCC -> TCC	SNP (transversion)	Substitution	50.00%
C	Polymorphism	7171	7171	1	1	none	N -> S	1238	T -> C	AAC -> AGC	SNP (transition)	Substitution	50.00%
C	Polymorphism	7171	7171	1	1	none	V -> A	263	T -> C	GTT -> GCT	SNP (transition)	Substitution	50.00%
C	Polymorphism	7180	7180	1	1	none	V -> G	1229	A -> C	GTG -> GGG	SNP (transversion)	Substitution	50.00%
C	Polymorphism	7180	7180	1	1	none	H -> P	272	A -> C	CAC -> CCC	SNP (transversion)	Substitution	50.00%
G	Polymorphism	7182	7182	1	1	none		1227	T -> G	ATA -> ATC	SNP (transversion)	None	100.00%
G	Polymorphism	7182	7182	1	1	none	Y -> D	274	T -> G	TAT -> GAT	SNP (transversion)	Substitution	100.00%
A	Polymorphism	7184	7184	1	1	none	I -> L	1225	T -> A	ATA -> TTA	SNP (transversion)	Substitution	33.30%
A	Polymorphism	7184	7184	1	1	none		276	T -> A		SNP (transversion)	Truncation	33.30%
C	Polymorphism	7184	7184	1	1	none	I -> V	1225	T -> C	ATA -> GTA	SNP (transition)	Substitution	33.30%
C	Polymorphism	7184	7184	1	1	none		276	T -> C	TAT -> TAC	SNP (transition)	None	33.30%
A	Polymorphism	7185	7185	1	1	none		1224	G -> A	TAC -> TAT	SNP (transition)	None	50.00%
A	Polymorphism	7185	7185	1	1	none	V -> I	277	G -> A	GTA -> ATA	SNP (transition)	Substitution	50.00%
C	Polymorphism	7185	7185	1	1	none		1224	G -> C		SNP (transversion)	Truncation	50.00%
C	Polymorphism	7185	7185	1	1	none	V -> L	277	G -> C	GTA -> CTA	SNP (transversion)	Substitution	50.00%
A	Polymorphism	7186	7186	1	1	none	Y -> F	1223	T -> A	TAC -> TTC	SNP (transversion)	Substitution	100.00%
A	Polymorphism	7186	7186	1	1	none	V -> E	278	T -> A	GTA -> GAA	SNP (transversion)	Substitution	100.00%
A	Polymorphism	7190	7190	1	1	none		1219	G -> A	CTG -> TTG	SNP (transition)	None	50.00%
A	Polymorphism	7190	7190	1	1	none		282	G -> A	CAG -> CAA	SNP (transition)	None	50.00%
A	Polymorphism	7204	7204	1	1	none	P -> L	1205	G -> A	CCT -> CTT	SNP (transition)	Substitution	50.00%
A	Polymorphism	7207	7208	2	1	none		1201	GT -> A		Deletion	Frame Shift	100.00%
G	Polymorphism	7210	7210	1	1	none	G -> A	1199	C -> G	GGC -> GCC	SNP (transversion)	Substitution	100.00%
G	Polymorphism	7212	7212	1	1	none	R -> S	1197	C -> G	AGG -> AGC	SNP (transversion)	Substitution	100.00%
TC	Polymorphism	7213	7214	2	1	none	R -> E	1195	CT -> TC	AGG -> GAG	Substitution	Substitution	50.00%
CG	Polymorphism	7215	7216	2	1	none	V -> A	1193	GA -> CG	GTC -> GCG	Substitution	Substitution	50.00%
TCC	Polymorphism	7218	7220	3	1	none	H -> G	1189	ATG -> TCC	CAT -> GGA	Substitution	Substitution	50.00%
CT	Polymorphism	7221	7222	2	1	none	P -> Q	1187	AG -> CT	CCT -> CAG	Substitution	Substitution	50.00%
A	Polymorphism	7237	7237	1	1	none	E -> V	1172	T -> A	GAA -> GTA	SNP (transversion)	Substitution	50.00%
T	Polymorphism	7285	7285	1	1	none	A -> D	1124	G -> T	GCC -> GAC	SNP (transversion)	Substitution	50.00%
AT	Polymorphism	7285	7286	2	1	none	A -> I	1123	GC -> AT	GCC -> ATC	Substitution	Substitution	50.00%
C	Polymorphism	7331	7331	1	1	none	L -> V	1078	G -> C	CTC -> GTC	SNP (transversion)	Substitution	50.00%
T	Polymorphism	7332	7332	1	1	none	D -> E	1077	G -> T	GAC -> GAA	SNP (transversion)	Substitution	100.00%
A	Polymorphism	7346	7346	1	1	none	A -> S	1063	C -> A	GCA -> TCA	SNP (transversion)	Substitution	50.00%
G	Polymorphism	7346	7346	1	1	none	A -> P	1063	C -> G	GCA -> CCA	SNP (transversion)	Substitution	50.00%
GC	Polymorphism	7354	7355	2	1	none	L -> A	1054	AA -> GC	TTA -> GCA	Substitution	Substitution	50.00%
GC	Polymorphism	7356	7357	2	1	none	Q -> R	1052	CT -> GC	CAG -> CGC	Substitution	Substitution	50.00%
T	Polymorphism	7424	7424	1	1	none	Q -> K	985	G -> T	CAA -> AAA	SNP (transversion)	Substitution	50.00%
C	Polymorphism	7427	7427	1	1	none	P -> A	982	G -> C	CCC -> GCC	SNP (transversion)	Substitution	50.00%
A	Polymorphism	7429	7429	1	1	none	D -> V	980	T -> A	GAC -> GTC	SNP (transversion)	Substitution	50.00%
G	Polymorphism	7448	7448	1	1	none	W -> R	961	A -> G	TGG -> CGG	SNP (transition)	Substitution	50.00%
A	Polymorphism	7450	7450	1	1	none	K -> M	959	T -> A	AAG -> ATG	SNP (transversion)	Substitution	50.00%
GGT	Polymorphism	7470	7472	3	1	none	Y -> T	937	ATA -> GGT	TAT -> ACC	Substitution	Substitution	50.00%
C	Polymorphism	7525	7525	1	1	none	P -> R	884	G -> C	CCC -> CGC	SNP (transversion)	Substitution	50.00%
A	Polymorphism	7529	7529	1	1	none	I -> F	880	T -> A	ATC -> TTC	SNP (transversion)	Substitution	50.00%
G	Polymorphism	7530	7530	1	1	none		879	T -> G	CTA -> CTC	SNP (transversion)	None	50.00%
G	Polymorphism	7551	7551	1	1	none	M -> I	858	C -> G	ATG -> ATC	SNP (transversion)	Substitution	100.00%
CC	Polymorphism	7552	7553	2	1	none	M -> G	856	AT -> CC	ATG -> GGG	Substitution	Substitution	50.00%
T	Polymorphism	7588	7588	1	1	none	L -> H	821	A -> T	CTC -> CAC	SNP (transversion)	Substitution	50.00%
T	Polymorphism	7589	7589	1	1	none	L -> I	820	G -> T	CTC -> ATC	SNP (transversion)	Substitution	100.00%
A	Polymorphism	7604	7604	1	1	none	P -> S	805	G -> A	CCT -> TCT	SNP (transition)	Substitution	50.00%
15.3 kDa agnoprotein CDS	CDS	7605	8201	597	1	forward
TC	Polymorphism	7626	7627	2	1	none	Q -> R	782	CT -> TC	CAG -> CGA	Substitution	Substitution	50.00%
TC	Polymorphism	7626	7627	2	1	none	L -> S	22	CT -> TC	CTG -> TCG	Substitution	Substitution	50.00%
C	Polymorphism	7628	7628	1	1	none	Q -> E	781	G -> C	CAG -> GAG	SNP (transversion)	Substitution	100.00%
C	Polymorphism	7628	7628	1	1	none		24	G -> C	CTG -> CTC	SNP (transversion)	None	100.00%
C	Polymorphism	7697	7697	1	1	none	S -> A	712	A -> C	TCG -> GCG	SNP (transversion)	Substitution	50.00%
C	Polymorphism	7697	7697	1	1	none		93	A -> C	CGA -> CGC	SNP (transversion)	None	50.00%
C	Polymorphism	7715	7715	1	1	none	K -> E	694	T -> C	AAG -> GAG	SNP (transition)	Substitution	50.00%
C	Polymorphism	7715	7715	1	1	none		111	T -> C	CTT -> CTC	SNP (transition)	None	50.00%
G	Polymorphism	7715	7715	1	1	none	K -> Q	694	T -> G	AAG -> CAG	SNP (transversion)	Substitution	50.00%
G	Polymorphism	7715	7715	1	1	none		111	T -> G	CTT -> CTG	SNP (transversion)	None	50.00%
C	Polymorphism	7716	7716	1	1	none		693	G -> C		SNP (transversion)	Truncation	50.00%
C	Polymorphism	7716	7716	1	1	none	V -> L	112	G -> C	GTA -> CTA	SNP (transversion)	Substitution	50.00%
G	Polymorphism	7735	7735	1	1	none	E -> A	674	T -> G	GAG -> GCG	SNP (transversion)	Substitution	50.00%
G	Polymorphism	7735	7735	1	1	none	L -> R	131	T -> G	CTC -> CGC	SNP (transversion)	Substitution	50.00%
CA	Polymorphism	7750	7751	2	1	none	P -> C	658	GG -> CA	CCC -> TGC	Substitution	Substitution	100.00%
CA	Polymorphism	7750	7751	2	1	none	G -> A	146	GG -> CA	GGG -> GCA	Substitution	Substitution	100.00%
TT	Polymorphism	7788	7789	2	1	none	V -> E	620	GA -> TT	GTC -> GAA	Substitution	Substitution	50.00%
TT	Polymorphism	7788	7789	2	1	none	D -> F	184	GA -> TT	GAC -> TTC	Substitution	Substitution	50.00%
A	Polymorphism	7810	7810	1	1	none	N -> I	599	T -> A	AAT -> ATT	SNP (transversion)	Substitution	50.00%
A	Polymorphism	7810	7810	1	1	none	I -> N	206	T -> A	ATT -> AAT	SNP (transversion)	Substitution	50.00%
CGA	Polymorphism	7827	7829	3	1	none	V -> S	580	TAC -> CGA	GTA -> TCG	Substitution	Substitution	50.00%
CGA	Polymorphism	7827	7829	3	1	none	Y -> R	223	TAC -> CGA	TAC -> CGA	Substitution	Substitution	50.00%
T	Polymorphism	7862	7862	1	1	none	H -> N	547	G -> T	CAT -> AAT	SNP (transversion)	Substitution	50.00%
T	Polymorphism	7862	7862	1	1	none	M -> I	258	G -> T	ATG -> ATT	SNP (transversion)	Substitution	50.00%
T	Polymorphism	7863	7863	1	1	none		546	A -> T	GGT -> GGA	SNP (transversion)	None	50.00%
T	Polymorphism	7863	7863	1	1	none	T -> S	259	A -> T	ACC -> TCC	SNP (transversion)	Substitution	50.00%
C	Polymorphism	7909	7909	1	1	none	L -> R	500	A -> C	CTC -> CGC	SNP (transversion)	Substitution	50.00%
C	Polymorphism	7909	7909	1	1	none	E -> A	305	A -> C	GAG -> GCG	SNP (transversion)	Substitution	50.00%
TAC	Polymorphism	7980	7982	3	1	none	T -> V	427	GGT -> TAC	ACC -> GTA	Substitution	Substitution	50.00%
TAC	Polymorphism	7980	7982	3	1	none	G -> Y	376	GGT -> TAC	GGT -> TAC	Substitution	Substitution	50.00%
G	Polymorphism	7982	7982	1	1	none	T -> P	427	T -> G	ACC -> CCC	SNP (transversion)	Substitution	50.00%
G	Polymorphism	7982	7982	1	1	none		378	T -> G	GGT -> GGG	SNP (transversion)	None	50.00%
T	Polymorphism	7984	7984	1	1	none	R -> K	425	C -> T	AGG -> AAG	SNP (transition)	Substitution	50.00%
T	Polymorphism	7984	7984	1	1	none	P -> L	380	C -> T	CCT -> CTT	SNP (transition)	Substitution	50.00%
G	Polymorphism	8005	8005	1	1	none	N -> T	404	T -> G	AAC -> ACC	SNP (transversion)	Substitution	50.00%
G	Polymorphism	8005	8005	1	1	none	V -> G	401	T -> G	GTT -> GGT	SNP (transversion)	Substitution	50.00%
G	Polymorphism	8007	8007	1	1	none		402	A -> G	ACT -> ACC	SNP (transition)	None	50.00%
G	Polymorphism	8007	8007	1	1	none	S -> G	403	A -> G	AGT -> GGT	SNP (transition)	Substitution	50.00%
T	Polymorphism	8033	8033	1	1	none	Q -> K	376	G -> T	CAA -> AAA	SNP (transversion)	Substitution	50.00%
T	Polymorphism	8033	8033	1	1	none	L -> F	429	G -> T	TTG -> TTT	SNP (transversion)	Substitution	50.00%
TAC	Polymorphism	8034	8036	2	2	none	M -> V	373	CAT -> TAC	ATG -> GTA	Substitution	Substitution	100.00%
TAC	Polymorphism	8034	8036	2	2	none	H -> Y	430	CAT -> TAC	CAT -> TAC	Substitution	Substitution	100.00%
C	Polymorphism	8035	8035	1	1	none	M -> R	374	A -> C	ATG -> AGG	SNP (transversion)	Substitution	50.00%
C	Polymorphism	8035	8035	1	1	none	H -> P	431	A -> C	CAT -> CCT	SNP (transversion)	Substitution	50.00%
T	Polymorphism	8035	8035	1	1	none	M -> K	374	A -> T	ATG -> AAG	SNP (transversion)	Substitution	50.00%
T	Polymorphism	8035	8035	1	1	none	H -> L	431	A -> T	CAT -> CTT	SNP (transversion)	Substitution	50.00%
A	Polymorphism	8057	8057	1	1	none	P -> S	352	G -> A	CCT -> TCT	SNP (transition)	Substitution	50.00%
A	Polymorphism	8057	8057	1	1	none		453	G -> A	AGG -> AGA	SNP (transition)	None	50.00%
A	Polymorphism	8071	8071	1	1	none	Y -> F	338	T -> A	TAC -> TTC	SNP (transversion)	Substitution	100.00%
A	Polymorphism	8071	8071	1	1	none	V -> E	467	T -> A	GTA -> GAA	SNP (transversion)	Substitution	100.00%
AA	Polymorphism	8104	8105	2	1	none	D -> F	304	TC -> AA	GAC -> TTC	Substitution	Substitution	50.00%
AA	Polymorphism	8104	8105	2	1	none	V -> E	500	TC -> AA	GTC -> GAA	Substitution	Substitution	50.00%
T	Polymorphism	8107	8107	1	1	none	I -> N	302	A -> T	ATT -> AAT	SNP (transversion)	Substitution	50.00%
T	Polymorphism	8107	8107	1	1	none	N -> I	503	A -> T	AAT -> ATT	SNP (transversion)	Substitution	50.00%
A	Polymorphism	8139	8139	1	1	none		270	T -> A	GTA -> GTT	SNP (transversion)	None	50.00%
A	Polymorphism	8139	8139	1	1	none	Y -> N	535	T -> A	TAC -> AAC	SNP (transversion)	Substitution	50.00%
T	Polymorphism	8151	8151	1	1	none		258	C -> T	AAG -> AAA	SNP (transition)	None	50.00%
T	Polymorphism	8151	8151	1	1	none	L -> F	547	C -> T	CTT -> TTT	SNP (transition)	Substitution	50.00%
CC	Polymorphism	8200	8201	2	1	none	L -> G	208	AG -> CC	CTA -> GGA	Substitution	Substitution	50.00%
CC	Polymorphism	8200	8201	2	1	none		596	AG -> CC		Substitution	Extension	50.00%
C	Polymorphism	8235	8235	1	1	none		174	G -> C	GCC -> GCG	SNP (transversion)	None	50.00%
G	Polymorphism	8240	8240	1	1	none	A -> P	169	C -> G	GCC -> CCC	SNP (transversion)	Substitution	50.00%
G	Polymorphism	8261	8261	1	1	none	S -> R	148	T -> G	AGC -> CGC	SNP (transversion)	Substitution	50.00%
A	Polymorphism	8263	8263	1	1	none	A -> V	146	G -> A	GCC -> GTC	SNP (transition)	Substitution	50.00%
CA	Polymorphism	8269	8270	2	1	none	T -> C	139	GT -> CA	ACC -> TGC	Substitution	Substitution	50.00%
C	Polymorphism	8291	8291	1	1	none	T -> A	118	T -> C	ACC -> GCC	SNP (transition)	Substitution	50.00%
CGC	Polymorphism	8292	8294	2	2	none	P -> A	115	AGG -> CGC	CCT -> GCG	Substitution	Substitution	50.00%
G	Polymorphism	8295	8295	1	1	none	E -> D	114	T -> G	GAA -> GAC	SNP (transversion)	Substitution	50.00%
G	Polymorphism	8318	8318	1	1	none	S -> P	91	A -> G	TCT -> CCT	SNP (transition)	Substitution	50.00%
G	Polymorphism	8320	8320	1	1	none	E -> A	89	T -> G	GAG -> GCG	SNP (transversion)	Substitution	100.00%
hypothetical 14.5 kDa early protein CDS	CDS	8324	8725	402	1	forward
C	Polymorphism	8349	8349	1	1	none		60	T -> C	GGA -> GGG	SNP (transition)	None	50.00%
C	Polymorphism	8349	8349	1	1	none	I -> T	26	T -> C	ATC -> ACC	SNP (transition)	Substitution	50.00%
G	Polymorphism	8365	8365	1	1	none	E -> A	44	T -> G	GAG -> GCG	SNP (transversion)	Substitution	50.00%
G	Polymorphism	8365	8365	1	1	none		42	T -> G	CCT -> CCG	SNP (transversion)	None	50.00%
C	Polymorphism	8378	8378	1	1	none	S -> G	31	T -> C	AGC -> GGC	SNP (transition)	Substitution	50.00%
CGA	Polymorphism	8378	8380	3	1	none	Y -> R	55	TAC -> CGA	TAC -> CGA	Substitution	Substitution	50.00%
GA	Polymorphism	8379	8380	2	1	none	G -> V	29	AC -> GA	GGT -> GTC	Substitution	Substitution	50.00%
G	Polymorphism	8387	8387	1	1	none	G -> R	22	C -> G	GGG -> CGG	SNP (transversion)	Substitution	50.00%
GGC	Polymorphism	8387	8389	2	2	none	R -> G	64	CGT -> GGC	CGT -> GGC	Substitution	Substitution	50.00%
C	Polymorphism	8389	8389	1	1	none	H -> R	20	T -> C	CAC -> CGC	SNP (transition)	Substitution	50.00%
G	Polymorphism	8425	8425	1	1	none	N -> K	102	T -> G	AAT -> AAG	SNP (transversion)	Substitution	50.00%
C	Polymorphism	8431	8431	1	1	none		108	T -> C	GGT -> GGC	SNP (transition)	None	50.00%
C	Polymorphism	8432	8432	1	1	none	I -> L	109	A -> C	ATC -> CTC	SNP (transversion)	Substitution	50.00%
T	Polymorphism	8455	8455	1	1	none	K -> N	132	G -> T	AAG -> AAT	SNP (transversion)	Substitution	50.00%
T	Polymorphism	8475	8475	1	1	none	R -> I	152	G -> T	AGA -> ATA	SNP (transversion)	Substitution	50.00%
C	Polymorphism	8477	8477	1	1	none	V -> L	154	G -> C	GTT -> CTT	SNP (transversion)	Substitution	100.00%
C	Polymorphism	8490	8490	1	1	none	G -> A	167	G -> C	GGC -> GCC	SNP (transversion)	Substitution	50.00%
T	Polymorphism	8504	8504	1	1	none		181	G -> T		SNP (transversion)	Truncation	50.00%
C	Polymorphism	8512	8512	1	1	none		189	G -> C	CTG -> CTC	SNP (transversion)	None	50.00%
CC	Polymorphism	8528	8529	2	1	none	K -> P	205	AA -> CC	AAG -> CCG	Substitution	Substitution	50.00%
G	Polymorphism	8635	8635	1	1	none		312	A -> G	GTA -> GTG	SNP (transition)	None	50.00%
C	Polymorphism	8636	8636	1	1	none	D -> H	313	G -> C	GAC -> CAC	SNP (transversion)	Substitution	50.00%
T	Polymorphism	8650	8650	1	1	none		327	C -> T	CAC -> CAT	SNP (transition)	None	50.00%
C	Polymorphism	8651	8651	1	1	none	G -> R	328	G -> C	GGG -> CGG	SNP (transversion)	Substitution	50.00%
T	Polymorphism	8651	8651	1	1	none	G -> W	328	G -> T	GGG -> TGG	SNP (transversion)	Substitution	50.00%
C	Polymorphism	8652	8652	1	1	none	G -> A	329	G -> C	GGG -> GCG	SNP (transversion)	Substitution	100.00%
G	Polymorphism	8686	8686	1	1	none		363	T -> G	GTT -> GTG	SNP (transversion)	None	50.00%
C	Polymorphism	8687	8687	1	1	none	K -> Q	364	A -> C	AAG -> CAG	SNP (transversion)	Substitution	50.00%
A	Polymorphism	8691	8691	1	1	none	L -> H	368	T -> A	CTC -> CAC	SNP (transversion)	Substitution	50.00%
A	Polymorphism	8715	8715	1	1	none	I -> K	392	T -> A	ATA -> AAA	SNP (transversion)	Substitution	50.00%
TT	Polymorphism	8721	8722	2	1	none	A -> V	398	CA -> TT	GCA -> GTT	Substitution	Substitution	50.00%
C	Polymorphism	8723	8723	1	1	none		400	T -> C		SNP (transition)	Extension	50.00%
AT	Polymorphism	8723	8724	2	1	none		400	TA -> AT		Substitution	Extension	50.00%
A	Polymorphism	8737	8737	1	1	none			G -> A		SNP (transition)		50.00%
T	Polymorphism	8738	8738	1	1	none			G -> T		SNP (transversion)		100.00%
T	Polymorphism	8776	8776	1	1	none			A -> T		SNP (transversion)		50.00%
C	Polymorphism	8777	8777	1	1	none			A -> C		SNP (transversion)		50.00%
AG	Polymorphism	8778	8779	2	1	none			TA -> AG		Substitution		100.00%
G	Polymorphism	8861	8861	1	1	none			A -> G		SNP (transition)		50.00%
C	Polymorphism	8876	8876	1	1	none			G -> C		SNP (transversion)		50.00%
C	Polymorphism	8878	8878	1	1	none			A -> C		SNP (transversion)		50.00%
T	Polymorphism	8879	8879	1	1	none			G -> T		SNP (transversion)		50.00%
T	Polymorphism	8882	8882	1	1	none			A -> T		SNP (transversion)		50.00%
G	Polymorphism	8883	8883	1	1	none			C -> G		SNP (transversion)		50.00%
A	Polymorphism	8905	8905	1	1	none			C -> A		SNP (transversion)		50.00%
G	Polymorphism	8906	8906	1	1	none			T -> G		SNP (transversion)		50.00%
A	Polymorphism	8920	8920	1	1	none			T -> A		SNP (transversion)		100.00%
A	Polymorphism	8940	8940	1	1	none			C -> A		SNP (transversion)		50.00%
G	Polymorphism	8958	8958	1	1	none			T -> G		SNP (transversion)		50.00%
T	Polymorphism	8997	8997	1	1	none			A -> T		SNP (transversion)		50.00%
C	Polymorphism	8998	8998	1	1	none			A -> C		SNP (transversion)		50.00%
A	Polymorphism	9017	9017	1	1	none			T -> A		SNP (transversion)		50.00%
T	Polymorphism	9019	9019	1	1	none			G -> T		SNP (transversion)		50.00%
T	Polymorphism	9033	9033	1	1	none			G -> T		SNP (transversion)		50.00%
C	Polymorphism	9034	9034	1	1	none			G -> C		SNP (transversion)		50.00%
G	Polymorphism	9039	9039	1	1	none			A -> G		SNP (transition)		50.00%
C	Polymorphism	9060	9060	1	1	none			A -> C		SNP (transversion)		50.00%
T	Polymorphism	9090	9090	1	1	none			A -> T		SNP (transversion)		50.00%
A	Polymorphism	9145	9145	1	1	none			G -> A		SNP (transition)		50.00%
T	Polymorphism	9169	9169	1	1	none			G -> T		SNP (transversion)		50.00%
G	Polymorphism	9197	9197	1	1	none			C -> G		SNP (transversion)		50.00%
C	Polymorphism	9198	9198	1	1	none			T -> C		SNP (transition)		50.00%
A	Polymorphism	9212	9212	1	1	none			G -> A		SNP (transition)		50.00%
ATC	Polymorphism	9248	9250	3	1	none			CGT -> ATC		Substitution		100.00%
C	Polymorphism	9251	9251	1	1	none			A -> C		SNP (transversion)		50.00%
C	Polymorphism	9252	9252	1	1	none			G -> C		SNP (transversion)		50.00%
A	Polymorphism	9254	9254	1	1	none			T -> A		SNP (transversion)		50.00%
G	Polymorphism	9255	9255	1	1	none			A -> G		SNP (transition)		50.00%
T	Polymorphism	9256	9256	1	1	none			C -> T		SNP (transition)		50.00%
G	Polymorphism	9320	9320	1	1	none			T -> G		SNP (transversion)		50.00%
T	Polymorphism	9337	9337	1	1	none			A -> T		SNP (transversion)		50.00%
A	Polymorphism	9356	9356	1	1	none			T -> A		SNP (transversion)		50.00%
G	Polymorphism	9377	9377	1	1	none			A -> G		SNP (transition)		50.00%
T	Polymorphism	9378	9378	1	1	none			G -> T		SNP (transversion)		50.00%
G	Polymorphism	9379	9379	1	1	none			A -> G		SNP (transition)		50.00%
T	Polymorphism	9392	9392	1	1	none			G -> T		SNP (transversion)		50.00%
C	Polymorphism	9453	9453	1	1	none			T -> C		SNP (transition)		50.00%
A	Polymorphism	9461	9461	1	1	none			G -> A		SNP (transition)		50.00%
T	Polymorphism	9507	9507	1	1	none			G -> T		SNP (transversion)		50.00%
hypothetical 9.7 kDa protein CDS	CDS	9533	9808	276	1	forward
T	Polymorphism	9537	9537	1	1	none	G -> V	5	G -> T	GGC -> GTC	SNP (transversion)	Substitution	50.00%
GCG	Polymorphism	9551	9553	3	1	none	I -> A	19	ATT -> GCG	ATT -> GCG	Substitution	Substitution	50.00%
TC	Polymorphism	9559	9560	2	1	none	LT -> LP	27	GA -> TC	CTG,ACA -> CTT,CCA	Substitution	Substitution	100.00%
GTA	Polymorphism	9575	9577	2	2	none	F -> V	43	TTT -> GTA	TTT -> GTA	Substitution	Substitution	100.00%
A	Polymorphism	9576	9576	1	1	none	F -> Y	44	T -> A	TTT -> TAT	SNP (transversion)	Substitution	50.00%
G	Polymorphism	9576	9576	1	1	none	F -> C	44	T -> G	TTT -> TGT	SNP (transversion)	Substitution	50.00%
GTC	Polymorphism	9626	9628	3	1	none	S -> V	94	TCT -> GTC	TCT -> GTC	Substitution	Substitution	50.00%
AT	Polymorphism	9647	9648	2	1	none	P -> I	115	CC -> AT	CCC -> ATC	Substitution	Substitution	50.00%
A	Polymorphism	9662	9662	1	1	none	G -> R	130	G -> A	GGG -> AGG	SNP (transition)	Substitution	50.00%
GA	Polymorphism	9674	9675	2	1	none	C -> D	142	TG -> GA	TGC -> GAC	Substitution	Substitution	50.00%
GTC	Polymorphism	9677	9679	3	1	none	Q -> V	145	CAG -> GTC	CAG -> GTC	Substitution	Substitution	50.00%
AG	Polymorphism	9693	9694	2	1	none	P -> Q	161	CT -> AG	CCT -> CAG	Substitution	Substitution	50.00%
C	Polymorphism	9724	9724	1	1	none		192	T -> C	GGT -> GGC	SNP (transition)	None	50.00%
C	Polymorphism	9734	9734	1	1	none		202	T -> C	TTG -> CTG	SNP (transition)	None	50.00%
CG	Polymorphism	9749	9750	2	1	none	V -> R	217	GT -> CG	GTC -> CGC	Substitution	Substitution	50.00%
GAG	Polymorphism	9752	9754	2	2	none	Y -> E	220	TAC -> GAG	TAC -> GAG	Substitution	Substitution	50.00%
C	Polymorphism	9766	9766	1	1	none		234	A -> C	GTA -> GTC	SNP (transversion)	None	50.00%
G	Polymorphism	9781	9781	1	1	none	D -> E	249	T -> G	GAT -> GAG	SNP (transversion)	Substitution	50.00%
A	Polymorphism	9782	9782	1	1	none	C -> S	250	T -> A	TGT -> AGT	SNP (transversion)	Substitution	50.00%
C	Polymorphism	9782	9782	1	1	none	C -> R	250	T -> C	TGT -> CGT	SNP (transition)	Substitution	50.00%
C	Polymorphism	9786	9786	1	1	none	V -> A	254	T -> C	GTA -> GCA	SNP (transition)	Substitution	100.00%
G	Polymorphism	9801	9801	1	1	none	H -> R	269	A -> G	CAT -> CGT	SNP (transition)	Substitution	50.00%
C	Polymorphism	9812	9812	1	1	none			G -> C		SNP (transversion)		50.00%
T	Polymorphism	9855	9855	1	1	none			A -> T		SNP (transversion)		50.00%
C	Polymorphism	9887	9887	1	1	none			A -> C		SNP (transversion)		50.00%
A	Polymorphism	9888	9888	1	1	none			T -> A		SNP (transversion)		50.00%
C	Polymorphism	9909	9909	1	1	none			T -> C		SNP (transition)		50.00%
A	Polymorphism	9930	9930	1	1	none			T -> A		SNP (transversion)		50.00%
G	Polymorphism	9932	9932	1	1	none			T -> G		SNP (transversion)		50.00%
A	Polymorphism	9947	9947	1	1	none			G -> A		SNP (transition)		50.00%
T	Polymorphism	9983	9983	1	1	none			G -> T		SNP (transversion)		50.00%
G	Polymorphism	9998	9998	1	1	none			C -> G		SNP (transversion)		50.00%
G	Polymorphism	10043	10043	1	1	none			A -> G		SNP (transition)		50.00%
C	Polymorphism	10079	10079	1	1	none			T -> C		SNP (transition)		50.00%
C	Polymorphism	10108	10108	1	1	none			T -> C		SNP (transition)		50.00%
T	Polymorphism	10110	10110	1	1	none			A -> T		SNP (transversion)		50.00%
C	Polymorphism	10113	10113	1	1	none			T -> C		SNP (transition)		50.00%
A	Polymorphism	10148	10148	1	1	none			T -> A		SNP (transversion)		50.00%
C	Polymorphism	10148	10148	1	1	none			T -> C		SNP (transition)		50.00%
T	Polymorphism	10163	10163	1	1	none			G -> T		SNP (transversion)		100.00%
T	Polymorphism	10168	10168	1	1	none			A -> T		SNP (transversion)		50.00%
A	Polymorphism	10173	10173	1	1	none			T -> A		SNP (transversion)		50.00%
T	Polymorphism	10215	10215	1	1	none			C -> T		SNP (transition)		50.00%
A	Polymorphism	10249	10249	1	1	none			T -> A		SNP (transversion)		50.00%
T	Polymorphism	10250	10250	1	1	none			A -> T		SNP (transversion)		50.00%
G	Polymorphism	10272	10272	1	1	none			A -> G		SNP (transition)		50.00%
T	Polymorphism	10273	10273	1	1	none			G -> T		SNP (transversion)		50.00%
C	Polymorphism	10289	10289	1	1	none			A -> C		SNP (transversion)		50.00%
G	Polymorphism	10289	10289	1	1	none			A -> G		SNP (transition)		50.00%
A	Polymorphism	10291	10291	1	1	none			C -> A		SNP (transversion)		50.00%
C	Polymorphism	10292	10292	1	1	none			G -> C		SNP (transversion)		50.00%
T	Polymorphism	10355	10355	1	1	none			C -> T		SNP (transition)		50.00%
T	Polymorphism	10356	10356	1	1	none			G -> T		SNP (transversion)		50.00%
C	Polymorphism	10379	10379	1	1	none			G -> C		SNP (transversion)		50.00%
T	Polymorphism	10395	10395	1	1	none			C -> T		SNP (transition)		50.00%
T	Polymorphism	10397	10397	1	1	none			A -> T		SNP (transversion)		50.00%
G	Polymorphism	10399	10399	1	1	none			C -> G		SNP (transversion)		50.00%
G	Polymorphism	10403	10403	1	1	none			A -> G		SNP (transition)		50.00%
G	Polymorphism	10416	10416	1	1	none			C -> G		SNP (transversion)		50.00%
T	Polymorphism	10421	10421	1	1	none			G -> T		SNP (transversion)		50.00%
A	Polymorphism	10427	10427	1	1	none			G -> A		SNP (transition)		50.00%
C	Polymorphism	10446	10446	1	1	none			T -> C		SNP (transition)		50.00%
G	Polymorphism	10468	10468	1	1	none			T -> G		SNP (transversion)		50.00%
A	Polymorphism	10497	10497	1	1	none			T -> A		SNP (transversion)		33.30%
C	Polymorphism	10497	10497	1	1	none			T -> C		SNP (transition)		33.30%
C	Polymorphism	10498	10498	1	1	none			T -> C		SNP (transition)		50.00%
C	Polymorphism	10499	10499	1	1	none			A -> C		SNP (transversion)		50.00%
T	Polymorphism	10539	10539	1	1	none			C -> T		SNP (transition)		50.00%
C	Polymorphism	10545	10545	1	1	none			A -> C		SNP (transversion)		50.00%
T	Polymorphism	10545	10545	1	1	none			A -> T		SNP (transversion)		50.00%
T	Polymorphism	10546	10546	1	1	none			G -> T		SNP (transversion)		100.00%
G	Polymorphism	10562	10562	1	1	none			T -> G		SNP (transversion)		50.00%
C	Polymorphism	10563	10563	1	1	none			A -> C		SNP (transversion)		50.00%
T	Polymorphism	10573	10573	1	1	none			G -> T		SNP (transversion)		50.00%
A	Polymorphism	10574	10574	1	1	none			C -> A		SNP (transversion)		50.00%
T	Polymorphism	10575	10575	1	1	none			C -> T		SNP (transition)		50.00%
T	Polymorphism	10576	10576	1	1	none			C -> T		SNP (transition)		50.00%
T	Polymorphism	10578	10578	1	1	none			C -> T		SNP (transition)		50.00%
T	Polymorphism	10598	10598	1	1	none			G -> T		SNP (transversion)		50.00%
T	Polymorphism	10599	10599	1	1	none			C -> T		SNP (transition)		50.00%
T	Polymorphism	10600	10600	1	1	none			C -> T		SNP (transition)		50.00%
T	Polymorphism	10601	10601	1	1	none			C -> T		SNP (transition)		50.00%
T	Polymorphism	10602	10602	1	1	none			A -> T		SNP (transversion)		50.00%
L1	gene	10604	13564	2961	1	forward
L1 CDS	CDS	10604	11773	1170	1	forward
G	Polymorphism	10607	10607	1	1	none	H -> D	4	C -> G	CAT -> GAT	SNP (transversion)	Substitution	50.00%
G	Polymorphism	10610	10610	1	1	none	P -> A	7	C -> G	CCC -> GCC	SNP (transversion)	Substitution	50.00%
A	Polymorphism	10628	10628	1	1	none	R -> S	25	C -> A	CGC -> AGC	SNP (transversion)	Substitution	50.00%
GA	Polymorphism	10631	10632	2	1	none	P -> D	28	CC -> GA	CCC -> GAC	Substitution	Substitution	50.00%
T	Polymorphism	10645	10645	1	1	none		42	C -> T	CCC -> CCT	SNP (transition)	None	50.00%
A	Polymorphism	10668	10668	1	1	none	R -> Q	65	G -> A	CGA -> CAA	SNP (transition)	Substitution	50.00%
A	Polymorphism	10682	10682	1	1	none	A -> T	79	G -> A	GCT -> ACT	SNP (transition)	Substitution	50.00%
G	Polymorphism	10696	10696	1	1	none		93	T -> G	CCT -> CCG	SNP (transversion)	None	50.00%
T	Polymorphism	10710	10710	1	1	none	A -> V	107	C -> T	GCT -> GTT	SNP (transition)	Substitution	50.00%
CC	Polymorphism	10743	10744	2	1	none	Y -> S	140	AT -> CC	TAT -> TCC	Substitution	Substitution	100.00%
A	Polymorphism	10788	10788	1	1	none	A -> E	185	C -> A	GCA -> GAA	SNP (transversion)	Substitution	50.00%
G	Polymorphism	10790	10790	1	1	none	P -> A	187	C -> G	CCA -> GCA	SNP (transversion)	Substitution	50.00%
GC	Polymorphism	10826	10827	2	1	none	K -> A	223	AA -> GC	AAG -> GCG	Substitution	Substitution	50.00%
T	Polymorphism	10829	10829	1	1	none	D -> Y	226	G -> T	GAC -> TAC	SNP (transversion)	Substitution	50.00%
C	Polymorphism	10834	10834	1	1	none		231	T -> C	TCT -> TCC	SNP (transition)	None	100.00%
G	Polymorphism	10901	10901	1	1	none	R -> G	298	C -> G	CGA -> GGA	SNP (transversion)	Substitution	50.00%
AA	Polymorphism	10901	10902	2	1	none	R -> K	298	CG -> AA	CGA -> AAA	Substitution	Substitution	50.00%
C	Polymorphism	10907	10907	1	1	none	S -> P	304	T -> C	TCT -> CCT	SNP (transition)	Substitution	50.00%
GCT	Polymorphism	10916	10918	3	1	none	N -> A	313	AAC -> GCT	AAC -> GCT	Substitution	Substitution	50.00%
C	Polymorphism	10958	10958	1	1	none	V -> L	355	G -> C	GTG -> CTG	SNP (transversion)	Substitution	50.00%
CC	Polymorphism	10998	10999	2	1	none	G -> A	395	GG -> CC	GGG -> GCC	Substitution	Substitution	50.00%
T	Polymorphism	11000	11000	1	1	none	I -> F	397	A -> T	ATC -> TTC	SNP (transversion)	Substitution	50.00%
TT	Polymorphism	11016	11017	2	1	none	A -> V	413	CA -> TT	GCA -> GTT	Substitution	Substitution	50.00%
G	Polymorphism	11033	11033	1	1	none	N -> D	430	A -> G	AAC -> GAC	SNP (transition)	Substitution	50.00%
GTC	Polymorphism	11036	11038	2	2	none	L -> V	433	CTA -> GTC	CTA -> GTC	Substitution	Substitution	33.3% -> 50.0%
T	Polymorphism	11038	11038	1	1	none		435	A -> T	CTA -> CTT	SNP (transversion)	None	33.30%
C	Polymorphism	11039	11039	1	1	none	V -> L	436	G -> C	GTC -> CTC	SNP (transversion)	Substitution	50.00%
A	Polymorphism	11042	11042	1	1	none	S -> T	439	T -> A	TCA -> ACA	SNP (transversion)	Substitution	50.00%
T	Polymorphism	11097	11097	1	1	none	N -> I	494	A -> T	AAC -> ATC	SNP (transversion)	Substitution	50.00%
G	Polymorphism	11099	11099	1	1	none	H -> D	496	C -> G	CAT -> GAT	SNP (transversion)	Substitution	50.00%
T	Polymorphism	11104	11104	1	1	none		501	G -> T	GTG -> GTT	SNP (transversion)	None	50.00%
A	Polymorphism	11140	11140	1	1	none		537	T -> A	GGT -> GGA	SNP (transversion)	None	50.00%
C	Polymorphism	11161	11161	1	1	none		558	G -> C	CTG -> CTC	SNP (transversion)	None	50.00%
G	Polymorphism	11162	11162	1	1	none	M -> V	559	A -> G	ATG -> GTG	SNP (transition)	Substitution	50.00%
A	Polymorphism	11176	11176	1	1	none		573	C -> A	ACC -> ACA	SNP (transversion)	None	100.00%
C	Polymorphism	11178	11178	1	1	none	Q -> P	575	A -> C	CAG -> CCG	SNP (transversion)	Substitution	100.00%
C	Polymorphism	11180	11180	1	1	none	N -> H	577	A -> C	AAC -> CAC	SNP (transversion)	Substitution	50.00%
	Polymorphism	11182	11184	3	1	none	NP -> N	579	#NAME?	AAC,CCC -> AAC	Deletion	Deletion	100.00%
C	Polymorphism	11230	11230	1	1	none		627	T -> C	CAT -> CAC	SNP (transition)	None	100.00%
C	Polymorphism	11264	11264	1	1	none		661	T -> C	TTG -> CTG	SNP (transition)	None	50.00%
ATT	Polymorphism	11294	11296	2	2	none	L -> I	691	CTG -> ATT	CTG -> ATT	Substitution	Substitution	50.00%
C	Polymorphism	11298	11298	1	1	none	Y -> S	695	A -> C	TAT -> TCT	SNP (transversion)	Substitution	50.00%
C	Polymorphism	11299	11299	1	1	none		696	T -> C	TAT -> TAC	SNP (transition)	None	100.00%
A	Polymorphism	11325	11325	1	1	none	I -> N	722	T -> A	ATT -> AAT	SNP (transversion)	Substitution	50.00%
G	Polymorphism	11328	11328	1	1	none	I -> R	725	T -> G	ATA -> AGA	SNP (transversion)	Substitution	50.00%
C	Polymorphism	11338	11338	1	1	none	E -> D	735	A -> C	GAA -> GAC	SNP (transversion)	Substitution	50.00%
A	Polymorphism	11339	11339	1	1	none	R -> S	736	C -> A	CGT -> AGT	SNP (transversion)	Substitution	50.00%
T	Polymorphism	11342	11342	1	1	none	S -> C	739	A -> T	AGC -> TGC	SNP (transversion)	Substitution	50.00%
CAG	Polymorphism	11360	11362	2	2	none	K -> Q	757	AAA -> CAG	AAA -> CAG	Substitution	Substitution	50.00%
C	Polymorphism	11365	11365	1	1	none		762	G -> C	GTG -> GTC	SNP (transversion)	None	50.00%
G	Polymorphism	11401	11401	1	1	none		798	A -> G	AAA -> AAG	SNP (transition)	None	50.00%
TT	Polymorphism	11403	11404	2	1	none	Y -> F	800	AC -> TT	TAC -> TTT	Substitution	Substitution	50.00%
G	Polymorphism	11420	11420	1	1	none	Y -> D	817	T -> G	TAC -> GAC	SNP (transversion)	Substitution	50.00%
T	Polymorphism	11431	11431	1	1	none		828	C -> T	CCC -> CCT	SNP (transition)	None	100.00%
T	Polymorphism	11437	11437	1	1	none		834	A -> T	GTA -> GTT	SNP (transversion)	None	100.00%
A	Polymorphism	11467	11467	1	1	none		864	G -> A	GGG -> GGA	SNP (transition)	None	50.00%
AGC	Polymorphism	11468	11470	3	1	none	F -> S	865	TTT -> AGC	TTT -> AGC	Substitution	Substitution	50.00%
G	Polymorphism	11485	11485	1	1	none		882	T -> G	ACT -> ACG	SNP (transversion)	None	50.00%
T	Polymorphism	11506	11506	1	1	none		903	C -> T	AGC -> AGT	SNP (transition)	None	50.00%
T	Polymorphism	11507	11507	1	1	none	D -> Y	904	G -> T	GAC -> TAC	SNP (transversion)	Substitution	50.00%
C	Polymorphism	11508	11508	1	1	none	D -> A	905	A -> C	GAC -> GCC	SNP (transversion)	Substitution	100.00%
T	Polymorphism	11533	11533	1	1	none		930	C -> T	GAC -> GAT	SNP (transition)	None	50.00%
C	Polymorphism	11539	11539	1	1	none	M -> I	936	G -> C	ATG -> ATC	SNP (transversion)	Substitution	100.00%
G	Polymorphism	11540	11540	1	1	none	H -> D	937	C -> G	CAC -> GAC	SNP (transversion)	Substitution	50.00%
G	Polymorphism	11541	11541	1	1	none	H -> R	938	A -> G	CAC -> CGC	SNP (transition)	Substitution	100.00%
A	Polymorphism	11565	11565	1	1	none	R -> K	962	G -> A	AGG -> AAG	SNP (transition)	Substitution	50.00%
A	Polymorphism	11581	11581	1	1	none	D -> E	978	C -> A	GAC -> GAA	SNP (transversion)	Substitution	50.00%
GCG	Polymorphism	11588	11590	3	1	none	L -> A	985	CTT -> GCG	CTT -> GCG	Substitution	Substitution	50.00%
A	Polymorphism	11592	11592	1	1	none	M -> K	989	T -> A	ATG -> AAG	SNP (transversion)	Substitution	50.00%
A	Polymorphism	11607	11607	1	1	none	R -> K	1004	G -> A	AGA -> AAA	SNP (transition)	Substitution	50.00%
G	Polymorphism	11608	11608	1	1	none		1005	A -> G	AGA -> AGG	SNP (transition)	None	100.00%
G	Polymorphism	11622	11622	1	1	none	A -> G	1019	C -> G	GCT -> GGT	SNP (transversion)	Substitution	50.00%
TC	Polymorphism	11625	11626	2	1	none	G -> V	1022	GG -> TC	GGG -> GTC	Substitution	Substitution	50.00%
G	Polymorphism	11640	11640	1	1	none	N -> S	1037	A -> G	AAC -> AGC	SNP (transition)	Substitution	50.00%
G	Polymorphism	11642	11642	1	1	none	Y -> D	1039	T -> G	TAC -> GAC	SNP (transversion)	Substitution	100.00%
T	Polymorphism	11654	11654	1	1	none		1051	G -> T		SNP (transversion)	Truncation	50.00%
GG	Polymorphism	11712	11713	2	1	none	L -> R	1109	TT -> GG	CTT -> CGG	Substitution	Substitution	50.00%
T	Polymorphism	11724	11724	1	1	none	E -> V	1121	A -> T	GAA -> GTA	SNP (transversion)	Substitution	50.00%
T	Polymorphism	11761	11761	1	1	none		1158	C -> T	TAC -> TAT	SNP (transition)	None	50.00%
A	Polymorphism	11788	11788	1	1	none			T -> A		SNP (transversion)		50.00%
A	Polymorphism	11789	11789	1	1	none			T -> A		SNP (transversion)		33.30%
C	Polymorphism	11789	11789	1	1	none			T -> C		SNP (transition)		33.30%
C	Polymorphism	11790	11790	1	1	none			T -> C		SNP (transition)		50.00%
L1 CDS	CDS	11798	13564	1767	1	forward
A	Polymorphism	11812	11812	1	1	none		15	G -> A	CAG -> CAA	SNP (transition)	None	50.00%
TG	Polymorphism	11814	11815	2	1	none	A -> V	17	CA -> TG	GCA -> GTG	Substitution	Substitution	50.00%
G	Polymorphism	11817	11817	1	1	none	P -> R	20	C -> G	CCG -> CGG	SNP (transversion)	Substitution	50.00%
T	Polymorphism	11820	11820	1	1	none	D -> V	23	A -> T	GAC -> GTC	SNP (transversion)	Substitution	50.00%
TG	Polymorphism	11822	11823	2	1	none	P -> C	25	CC -> TG	CCC -> TGC	Substitution	Substitution	50.00%
G	Polymorphism	11861	11861	1	1	none	I -> V	64	A -> G	ATT -> GTT	SNP (transition)	Substitution	50.00%
C	Polymorphism	11863	11863	1	1	none		66	T -> C	ATT -> ATC	SNP (transition)	None	100.00%
GT	Polymorphism	11864	11865	2	1	none	N -> V	67	AA -> GT	AAC -> GTC	Substitution	Substitution	50.00%
GT	Polymorphism	11901	11902	2	1	none	I -> S	104	TA -> GT	ATA -> AGT	Substitution	Substitution	50.00%
C	Polymorphism	11935	11935	1	1	none		138	T -> C	TTT -> TTC	SNP (transition)	None	50.00%
GAG	Polymorphism	11936	11938	3	1	none	R -> E	139	AGA -> GAG	AGA -> GAG	Substitution	Substitution	50.00%
G	Polymorphism	11968	11968	1	1	none		171	T -> G	GCT -> GCG	SNP (transversion)	None	50.00%
C	Polymorphism	11986	11986	1	1	none		189	A -> C	GTA -> GTC	SNP (transversion)	None	50.00%
C	Polymorphism	12025	12025	1	1	none		228	T -> C	GCT -> GCC	SNP (transition)	None	50.00%
T	Polymorphism	12026	12026	1	1	none	I -> F	229	A -> T	ATC -> TTC	SNP (transversion)	Substitution	50.00%
TC	Polymorphism	12051	12052	2	1	none	K -> I	254	AG -> TC	AAG -> ATC	Substitution	Substitution	50.00%
G	Polymorphism	12084	12084	1	1	none	Y -> C	287	A -> G	TAC -> TGC	SNP (transition)	Substitution	50.00%
C	Polymorphism	12087	12087	1	1	none	N -> T	290	A -> C	AAT -> ACT	SNP (transversion)	Substitution	50.00%
C	Polymorphism	12096	12096	1	1	none	L -> S	299	T -> C	TTG -> TCG	SNP (transition)	Substitution	50.00%
GC	Polymorphism	12110	12111	2	1	none	R -> A	313	CG -> GC	CGT -> GCT	Substitution	Substitution	50.00%
A	Polymorphism	12112	12112	1	1	none		315	T -> A	CGT -> CGA	SNP (transversion)	None	100.00%
A	Polymorphism	12129	12129	1	1	none	V -> E	332	T -> A	GTG -> GAG	SNP (transversion)	Substitution	50.00%
C	Polymorphism	12152	12152	1	1	none	V -> L	355	G -> C	GTG -> CTG	SNP (transversion)	Substitution	50.00%
C	Polymorphism	12155	12155	1	1	none	T -> P	358	A -> C	ACC -> CCC	SNP (transversion)	Substitution	100.00%
G	Polymorphism	12156	12156	1	1	none	T -> S	359	C -> G	ACC -> AGC	SNP (transversion)	Substitution	50.00%
GA	Polymorphism	12176	12177	2	1	none	S -> D	379	TC -> GA	TCT -> GAT	Substitution	Substitution	50.00%
C	Polymorphism	12206	12206	1	1	none	N -> H	409	A -> C	AAC -> CAC	SNP (transversion)	Substitution	50.00%
ACC	Polymorphism	12209	12211	3	1	none	L -> T	412	TTG -> ACC	TTG -> ACC	Substitution	Substitution	50.00%
A	Polymorphism	12212	12212	1	1	none	G -> R	415	G -> A	GGA -> AGA	SNP (transition)	Substitution	50.00%
C	Polymorphism	12226	12226	1	1	none		429	G -> C	GCG -> GCC	SNP (transversion)	None	50.00%
C	Polymorphism	12228	12228	1	1	none	L -> P	431	T -> C	CTA -> CCA	SNP (transition)	Substitution	50.00%
G	Polymorphism	12228	12228	1	1	none	L -> R	431	T -> G	CTA -> CGA	SNP (transversion)	Substitution	50.00%
C	Polymorphism	12237	12237	1	1	none	F -> S	440	T -> C	TTC -> TCC	SNP (transition)	Substitution	50.00%
A	Polymorphism	12239	12239	1	1	none	L -> I	442	C -> A	CTC -> ATC	SNP (transversion)	Substitution	50.00%
G	Polymorphism	12256	12256	1	1	none		459	T -> G	GCT -> GCG	SNP (transversion)	None	50.00%
GTA	Polymorphism	12257	12259	3	1	none	N -> V	460	AAC -> GTA	AAC -> GTA	Substitution	Substitution	50.00%
C	Polymorphism	12261	12261	1	1	none	V -> A	464	T -> C	GTG -> GCG	SNP (transition)	Substitution	50.00%
GG	Polymorphism	12282	12283	2	1	none	Y -> W	485	AT -> GG	TAT -> TGG	Substitution	Substitution	50.00%
A	Polymorphism	12331	12331	1	1	none		534	G -> A	CAG -> CAA	SNP (transition)	None	100.00%
C	Polymorphism	12358	12358	1	1	none		561	T -> C	GAT -> GAC	SNP (transition)	None	50.00%
G	Polymorphism	12358	12358	1	1	none	D -> E	561	T -> G	GAT -> GAG	SNP (transversion)	Substitution	50.00%
CAT	Polymorphism	12359	12361	2	2	none	Y -> H	562	TAC -> CAT	TAC -> CAT	Substitution	Substitution	50.00%
T	Polymorphism	12364	12364	1	1	none		567	C -> T	TTC -> TTT	SNP (transition)	None	50.00%
T	Polymorphism	12376	12376	1	1	none		579	C -> T	AGC -> AGT	SNP (transition)	None	50.00%
A	Polymorphism	12382	12382	1	1	none		585	G -> A	CAG -> CAA	SNP (transition)	None	50.00%
C	Polymorphism	12386	12386	1	1	none		589	T -> C	TTG -> CTG	SNP (transition)	None	50.00%
A	Polymorphism	12397	12397	1	1	none		600	G -> A	GTG -> GTA	SNP (transition)	None	50.00%
C	Polymorphism	12425	12425	1	1	none	K -> Q	628	A -> C	AAG -> CAG	SNP (transversion)	Substitution	50.00%
G	Polymorphism	12430	12430	1	1	none		633	T -> G	GGT -> GGG	SNP (transversion)	None	50.00%
G	Polymorphism	12433	12433	1	1	none		636	C -> G	CTC -> CTG	SNP (transversion)	None	50.00%
G	Polymorphism	12439	12439	1	1	none		642	A -> G	GGA -> GGG	SNP (transition)	None	50.00%
A	Polymorphism	12442	12442	1	1	none		645	G -> A	GTG -> GTA	SNP (transition)	None	50.00%
C	Polymorphism	12457	12457	1	1	none		660	G -> C	GGG -> GGC	SNP (transversion)	None	50.00%
AG	Polymorphism	12473	12474	2	1	none		676	TC -> AG	TCT -> AGT	Substitution	None	50.00%
G	Polymorphism	12487	12487	1	1	none		690	T -> G	ACT -> ACG	SNP (transversion)	None	50.00%
G	Polymorphism	12517	12517	1	1	none		720	A -> G	GTA -> GTG	SNP (transition)	None	50.00%
G	Polymorphism	12521	12521	1	1	none	P -> A	724	C -> G	CCC -> GCC	SNP (transversion)	Substitution	100.00%
G	Polymorphism	12525	12525	1	1	none	F -> C	728	T -> G	TTT -> TGT	SNP (transversion)	Substitution	100.00%
G	Polymorphism	12527	12527	1	1	none	T -> A	730	A -> G	ACT -> GCT	SNP (transition)	Substitution	50.00%
T	Polymorphism	12527	12527	1	1	none	T -> S	730	A -> T	ACT -> TCT	SNP (transversion)	Substitution	50.00%
TC	Polymorphism	12542	12543	2	1	none	I -> S	745	AT -> TC	ATT -> TCT	Substitution	Substitution	50.00%
C	Polymorphism	12575	12575	1	1	none	N -> H	778	A -> C	AAC -> CAC	SNP (transversion)	Substitution	50.00%
CC	Polymorphism	12594	12595	2	1	none	I -> T	797	TA -> CC	ATA -> ACC	Substitution	Substitution	50.00%
G	Polymorphism	12595	12595	1	1	none	I -> M	798	A -> G	ATA -> ATG	SNP (transition)	Substitution	50.00%
T	Polymorphism	12597	12597	1	1	none	G -> V	800	G -> T	GGG -> GTG	SNP (transversion)	Substitution	100.00%
AATC	Polymorphism	12616	12619	4	1	none	EQ -> EI	819	GCAG -> AATC	GAG,CAG -> GAA,ATC	Substitution	Substitution	100.00%
A	Polymorphism	12669	12669	1	1	none	T -> K	872	C -> A	ACG -> AAG	SNP (transversion)	Substitution	50.00%
G	Polymorphism	12693	12693	1	1	none	N -> S	896	A -> G	AAC -> AGC	SNP (transition)	Substitution	50.00%
C	Polymorphism	12704	12704	1	1	none	T -> P	907	A -> C	ACC -> CCC	SNP (transversion)	Substitution	50.00%
C	Polymorphism	12711	12711	1	1	none	R -> P	914	G -> C	CGG -> CCG	SNP (transversion)	Substitution	50.00%
GCA	Polymorphism	12725	12727	2	2	none	P -> A	928	CCT -> GCA	CCT -> GCA	Substitution	Substitution	100.00%
A	Polymorphism	12726	12726	1	1	none	P -> H	929	C -> A	CCT -> CAT	SNP (transversion)	Substitution	50.00%
G	Polymorphism	12726	12726	1	1	none	P -> R	929	C -> G	CCT -> CGT	SNP (transversion)	Substitution	50.00%
A	Polymorphism	12728	12728	1	1	none	P -> T	931	C -> A	CCT -> ACT	SNP (transversion)	Substitution	50.00%
C	Polymorphism	12736	12736	1	1	none		939	T -> C	TAT -> TAC	SNP (transition)	None	50.00%
T	Polymorphism	12756	12756	1	1	none	E -> V	959	A -> T	GAG -> GTG	SNP (transversion)	Substitution	50.00%
T	Polymorphism	12758	12758	1	1	none		961	C -> T		SNP (transition)	Truncation	50.00%
T	Polymorphism	12783	12783	1	1	none	S -> I	986	G -> T	AGC -> ATC	SNP (transversion)	Substitution	50.00%
C	Polymorphism	12790	12790	1	1	none		993	A -> C	GGA -> GGC	SNP (transversion)	None	50.00%
G	Polymorphism	12791	12791	1	1	none	L -> V	994	C -> G	CTG -> GTG	SNP (transversion)	Substitution	50.00%
C	Polymorphism	12811	12811	1	1	none		1014	G -> C	GGG -> GGC	SNP (transversion)	None	50.00%
CC	Polymorphism	12871	12875	5	1	none	ASN -> AH	1074	TAGTA -> CC	GCT,AGT,AAC -> GCC,CAC	Deletion	Deletion	100.00%
T	Polymorphism	12878	12878	1	1	none	R -> W	1081	A -> T	AGG -> TGG	SNP (transversion)	Substitution	100.00%
	Polymorphism	12882	12883	2	1	none		1085	#NAME?		Deletion	Frame Shift	100.00%
G	Polymorphism	12934	12934	1	1	none		1137	T -> G	TCT -> TCG	SNP (transversion)	None	50.00%
AAC	Polymorphism	12935	12937	2	2	none	D -> N	1138	GAT -> AAC	GAT -> AAC	Substitution	Substitution	50.00%
T	Polymorphism	12935	12935	1	1	none	D -> Y	1138	G -> T	GAT -> TAT	SNP (transversion)	Substitution	50.00%
C	Polymorphism	12952	12952	1	1	none		1155	T -> C	GCT -> GCC	SNP (transition)	None	50.00%
T	Polymorphism	12956	12956	1	1	none		1159	C -> T	CTG -> TTG	SNP (transition)	None	50.00%
G	Polymorphism	12961	12961	1	1	none	N -> K	1164	C -> G	AAC -> AAG	SNP (transversion)	Substitution	50.00%
G	Polymorphism	12976	12976	1	1	none		1179	C -> G	CCC -> CCG	SNP (transversion)	None	50.00%
C	Polymorphism	12990	12990	1	1	none	Y -> S	1193	A -> C	TAC -> TCC	SNP (transversion)	Substitution	50.00%
G	Polymorphism	13016	13016	1	1	none	P -> A	1219	C -> G	CCC -> GCC	SNP (transversion)	Substitution	50.00%
CG	Polymorphism	13020	13021	2	1	none	N -> T	1223	AT -> CG	AAT -> ACG	Substitution	Substitution	50.00%
ACG	Polymorphism	13061	13063	2	2	none	S -> T	1264	TCC -> ACG	TCC -> ACG	Substitution	Substitution	50.00%
A	Polymorphism	13078	13078	1	1	none		1281	T -> A		SNP (transversion)	Truncation	50.00%
G	Polymorphism	13079	13079	1	1	none	T -> A	1282	A -> G	ACA -> GCA	SNP (transition)	Substitution	50.00%
CTA	Polymorphism	13082	13084	2	2	none	V -> L	1285	GTT -> CTA	GTT -> CTA	Substitution	Substitution	50.00%
T	Polymorphism	13113	13113	1	1	none	H -> L	1316	A -> T	CAC -> CTC	SNP (transversion)	Substitution	50.00%
G	Polymorphism	13162	13162	1	1	none		1365	C -> G	CCC -> CCG	SNP (transversion)	None	50.00%
TA	Polymorphism	13185	13186	2	1	none	S -> I	1388	GC -> TA	AGC -> ATA	Substitution	Substitution	50.00%
C	Polymorphism	13201	13201	1	1	none		1404	A -> C	CTA -> CTC	SNP (transversion)	None	50.00%
G	Polymorphism	13202	13202	1	1	none	N -> D	1405	A -> G	AAC -> GAC	SNP (transition)	Substitution	50.00%
GG	Polymorphism	13221	13222	2	1	none	E -> G	1424	AA -> GG	GAA -> GGG	Substitution	Substitution	50.00%
T	Polymorphism	13227	13227	1	1	none	G -> V	1430	G -> T	GGG -> GTG	SNP (transversion)	Substitution	50.00%
GC	Polymorphism	13232	13233	2	1	none	I -> A	1435	AT -> GC	ATA -> GCA	Substitution	Substitution	50.00%
G	Polymorphism	13233	13233	1	1	none	I -> R	1436	T -> G	ATA -> AGA	SNP (transversion)	Substitution	50.00%
T	Polymorphism	13264	13264	1	1	none	E -> D	1467	G -> T	GAG -> GAT	SNP (transversion)	Substitution	50.00%
G	Polymorphism	13265	13265	1	1	none	Y -> D	1468	T -> G	TAC -> GAC	SNP (transversion)	Substitution	50.00%
C	Polymorphism	13268	13268	1	1	none		1471	T -> C	TTG -> CTG	SNP (transition)	None	50.00%
T	Polymorphism	13270	13270	1	1	none	L -> F	1473	G -> T	TTG -> TTT	SNP (transversion)	Substitution	100.00%
GC	Polymorphism	13271	13272	2	1	none	N -> A	1474	AA -> GC	AAT -> GCT	Substitution	Substitution	50.00%
C	Polymorphism	13275	13275	1	1	none	D -> A	1478	A -> C	GAC -> GCC	SNP (transversion)	Substitution	50.00%
G	Polymorphism	13276	13276	1	1	none	D -> E	1479	C -> G	GAC -> GAG	SNP (transversion)	Substitution	100.00%
T	Polymorphism	13309	13309	1	1	none		1512	C -> T	TTC -> TTT	SNP (transition)	None	50.00%
G	Polymorphism	13323	13323	1	1	none	I -> R	1526	T -> G	ATA -> AGA	SNP (transversion)	Substitution	50.00%
A	Polymorphism	13333	13333	1	1	none		1536	G -> A	CTG -> CTA	SNP (transition)	None	50.00%
T	Polymorphism	13334	13334	1	1	none	V -> L	1537	G -> T	GTG -> TTG	SNP (transversion)	Substitution	50.00%
C	Polymorphism	13342	13342	1	1	none	K -> N	1545	G -> C	AAG -> AAC	SNP (transversion)	Substitution	33.30%
T	Polymorphism	13342	13342	1	1	none	K -> N	1545	G -> T	AAG -> AAT	SNP (transversion)	Substitution	33.30%
CC	Polymorphism	13343	13344	2	1	none	M -> P	1546	AT -> CC	ATG -> CCG	Substitution	Substitution	50.00%
TCG	Polymorphism	13358	13360	2	2	none	T -> S	1561	ACC -> TCG	ACC -> TCG	Substitution	Substitution	50.00%
AG	Polymorphism	13370	13371	2	1	none	D -> S	1573	GA -> AG	GAT -> AGT	Substitution	Substitution	50.00%
G	Polymorphism	13385	13385	1	1	none	P -> A	1588	C -> G	CCC -> GCC	SNP (transversion)	Substitution	50.00%
T	Polymorphism	13385	13385	1	1	none	P -> S	1588	C -> T	CCC -> TCC	SNP (transition)	Substitution	50.00%
CGC	Polymorphism	13397	13399	2	2	none	G -> R	1600	GGG -> CGC	GGG -> CGC	Substitution	Substitution	50.00%
G	Polymorphism	13423	13423	1	1	none		1626	A -> G	AGA -> AGG	SNP (transition)	None	50.00%
A	Polymorphism	13450	13450	1	1	none		1653	T -> A	GGT -> GGA	SNP (transversion)	None	50.00%
AG	Polymorphism	13451	13452	2	1	none	L -> S	1654	CT -> AG	CTT -> AGT	Substitution	Substitution	50.00%
C	Polymorphism	13515	13515	1	1	none	G -> A	1718	G -> C	GGG -> GCG	SNP (transversion)	Substitution	50.00%
A	Polymorphism	13517	13517	1	1	none	G -> S	1720	G -> A	GGC -> AGC	SNP (transition)	Substitution	50.00%
C	Polymorphism	13559	13559	1	1	none		1762	T -> C	TTG -> CTG	SNP (transition)	None	50.00%
T	Polymorphism	13564	13564	1	1	none		1767	A -> T		SNP (transversion)	Extension	50.00%
A	Polymorphism	13567	13567	1	1	none			G -> A		SNP (transition)		50.00%
A	Polymorphism	13568	13568	1	1	none			T -> A		SNP (transversion)		50.00%
T	Polymorphism	13569	13569	1	1	none			G -> T		SNP (transversion)		50.00%
G	Polymorphism	13627	13627	1	1	none			T -> G		SNP (transversion)		50.00%
C	Polymorphism	13633	13633	1	1	none			G -> C		SNP (transversion)		50.00%
C	Polymorphism	13634	13634	1	1	none			T -> C		SNP (transition)		50.00%
A	Polymorphism	13650	13650	1	1	none			C -> A		SNP (transversion)		50.00%
L2	gene	13652	16964	3313	1	forward
L2 CDS	CDS	13652	15286	1635	1	forward
G	Polymorphism	13665	13665	1	1	none	A -> G	14	C -> G	GCC -> GGC	SNP (transversion)	Substitution	50.00%
C	Polymorphism	13669	13669	1	1	none		18	G -> C	GTG -> GTC	SNP (transversion)	None	50.00%
AC	Polymorphism	13670	13671	2	1	none	L -> T	19	CT -> AC	CTA -> ACA	Substitution	Substitution	50.00%
A	Polymorphism	13692	13692	1	1	none	P -> Q	41	C -> A	CCG -> CAG	SNP (transversion)	Substitution	50.00%
C	Polymorphism	13695	13695	1	1	none	E -> A	44	A -> C	GAG -> GCG	SNP (transversion)	Substitution	50.00%
C	Polymorphism	13698	13698	1	1	none	G -> A	47	G -> C	GGT -> GCT	SNP (transversion)	Substitution	50.00%
T	Polymorphism	13704	13704	1	1	none	P -> L	53	C -> T	CCT -> CTT	SNP (transition)	Substitution	50.00%
T	Polymorphism	13719	13719	1	1	none	S -> I	68	G -> T	AGC -> ATC	SNP (transversion)	Substitution	50.00%
C	Polymorphism	13721	13721	1	1	none	V -> L	70	G -> C	GTG -> CTG	SNP (transversion)	Substitution	50.00%
AG	Polymorphism	13746	13747	2	1	none	L -> Q	95	TA -> AG	CTA -> CAG	Substitution	Substitution	50.00%
GT	Polymorphism	13748	13749	2	1	none	Q -> V	97	CA -> GT	CAG -> GTG	Substitution	Substitution	50.00%
GT	Polymorphism	13766	13767	2	1	none	P -> V	115	CC -> GT	CCC -> GTC	Substitution	Substitution	50.00%
C	Polymorphism	13820	13820	1	1	none	Y -> H	169	T -> C	TAC -> CAC	SNP (transition)	Substitution	33.30%
G	Polymorphism	13820	13820	1	1	none	Y -> D	169	T -> G	TAC -> GAC	SNP (transversion)	Substitution	33.30%
G	Polymorphism	13847	13847	1	1	none	T -> A	196	A -> G	ACC -> GCC	SNP (transition)	Substitution	50.00%
T	Polymorphism	13855	13855	1	1	none	K -> N	204	G -> T	AAG -> AAT	SNP (transversion)	Substitution	50.00%
CC	Polymorphism	13857	13858	2	1	none	L -> S	206	TG -> CC	TTG -> TCC	Substitution	Substitution	100.00%
A	Polymorphism	13867	13867	1	1	none		216	G -> A	GTG -> GTA	SNP (transition)	None	50.00%
AA	Polymorphism	13881	13882	2	1	none	A -> E	230	CG -> AA	GCG -> GAA	Substitution	Substitution	100.00%
A	Polymorphism	13891	13891	1	1	none		240	C -> A	GCC -> GCA	SNP (transversion)	None	50.00%
G	Polymorphism	13894	13894	1	1	none		243	C -> G	TCC -> TCG	SNP (transversion)	None	50.00%
T	Polymorphism	13895	13895	1	1	none		244	C -> T	CTG -> TTG	SNP (transition)	None	50.00%
A	Polymorphism	13912	13912	1	1	none	D -> E	261	C -> A	GAC -> GAA	SNP (transversion)	Substitution	50.00%
A	Polymorphism	13951	13951	1	1	none	D -> E	300	C -> A	GAC -> GAA	SNP (transversion)	Substitution	50.00%
G	Polymorphism	13960	13960	1	1	none		309	C -> G	CCC -> CCG	SNP (transversion)	None	50.00%
CG	Polymorphism	13967	13968	2	1	none	A -> R	316	GC -> CG	GCT -> CGT	Substitution	Substitution	50.00%
C	Polymorphism	13969	13969	1	1	none		318	T -> C	GCT -> GCC	SNP (transition)	None	100.00%
GTC	Polymorphism	14102	14104	3	1	none	R -> V	451	AGA -> GTC	AGA -> GTC	Substitution	Substitution	33.3% -> 50.0%
G	Polymorphism	14104	14104	1	1	none		453	A -> G	AGA -> AGG	SNP (transition)	None	33.30%
G	Polymorphism	14105	14105	1	1	none	K -> E	454	A -> G	AAA -> GAA	SNP (transition)	Substitution	50.00%
A	Polymorphism	14121	14121	1	1	none	V -> D	470	T -> A	GTT -> GAT	SNP (transversion)	Substitution	50.00%
GG	Polymorphism	14124	14125	2	1	none	I -> R	473	TA -> GG	ATA -> AGG	Substitution	Substitution	50.00%
T	Polymorphism	14126	14126	1	1	none	V -> L	475	G -> T	GTA -> TTA	SNP (transversion)	Substitution	100.00%
A	Polymorphism	14155	14155	1	1	none	D -> E	504	T -> A	GAT -> GAA	SNP (transversion)	Substitution	50.00%
G	Polymorphism	14156	14156	1	1	none	I -> V	505	A -> G	ATC -> GTC	SNP (transition)	Substitution	50.00%
C	Polymorphism	14168	14168	1	1	none	E -> Q	517	G -> C	GAG -> CAG	SNP (transversion)	Substitution	50.00%
A	Polymorphism	14197	14197	1	1	none		546	C -> A	GGC -> GGA	SNP (transversion)	None	50.00%
C	Polymorphism	14265	14265	1	1	none	G -> A	614	G -> C	GGC -> GCC	SNP (transversion)	Substitution	50.00%
G	Polymorphism	14301	14301	1	1	none	V -> G	650	T -> G	GTT -> GGT	SNP (transversion)	Substitution	50.00%
T	Polymorphism	14305	14305	1	1	none	K -> N	654	G -> T	AAG -> AAT	SNP (transversion)	Substitution	100.00%
C	Polymorphism	14323	14323	1	1	none		672	T -> C	TTT -> TTC	SNP (transition)	None	50.00%
C	Polymorphism	14383	14383	1	1	none		732	A -> C	GCA -> GCC	SNP (transversion)	None	50.00%
GG	Polymorphism	14397	14398	2	1	none	I -> R	746	TT -> GG	ATT -> AGG	Substitution	Substitution	50.00%
T	Polymorphism	14399	14399	1	1	none	V -> L	748	G -> T	GTA -> TTA	SNP (transversion)	Substitution	50.00%
C	Polymorphism	14419	14419	1	1	none		768	G -> C	GGG -> GGC	SNP (transversion)	None	50.00%
CA	Polymorphism	14420	14421	2	1	none	V -> Q	769	GT -> CA	GTA -> CAA	Substitution	Substitution	50.00%
T	Polymorphism	14435	14435	1	1	none	S -> C	784	A -> T	AGC -> TGC	SNP (transversion)	Substitution	50.00%
T	Polymorphism	14436	14436	1	1	none	S -> I	785	G -> T	AGC -> ATC	SNP (transversion)	Substitution	100.00%
G	Polymorphism	14455	14455	1	1	none		804	T -> G	CTT -> CTG	SNP (transversion)	None	50.00%
T	Polymorphism	14486	14486	1	1	none	G -> C	835	G -> T	GGT -> TGT	SNP (transversion)	Substitution	50.00%
C	Polymorphism	14506	14506	1	1	none	E -> D	855	A -> C	GAA -> GAC	SNP (transversion)	Substitution	50.00%
G	Polymorphism	14525	14525	1	1	none	I -> V	874	A -> G	ATT -> GTT	SNP (transition)	Substitution	50.00%
C	Polymorphism	14549	14549	1	1	none	A -> P	898	G -> C	GCC -> CCC	SNP (transversion)	Substitution	50.00%
A	Polymorphism	14574	14574	1	1	none	T -> N	923	C -> A	ACC -> AAC	SNP (transversion)	Substitution	50.00%
C	Polymorphism	14585	14585	1	1	none	T -> P	934	A -> C	ACA -> CCA	SNP (transversion)	Substitution	50.00%
T	Polymorphism	14597	14597	1	1	none	A -> S	946	G -> T	GCT -> TCT	SNP (transversion)	Substitution	50.00%
GG	Polymorphism	14625	14626	2	1	none	N -> R	974	AT -> GG	AAT -> AGG	Substitution	Substitution	100.00%
G	Polymorphism	14629	14629	1	1	none	N -> K	978	T -> G	AAT -> AAG	SNP (transversion)	Substitution	100.00%
T	Polymorphism	14630	14630	1	1	none	I -> L	979	A -> T	ATA -> TTA	SNP (transversion)	Substitution	50.00%
GGA	Polymorphism	14646	14648	3	1	none	TY -> RN	995	CTT -> GGA	ACT,TAT -> AGG,AAT	Substitution	Substitution	100.00%
A	Polymorphism	14650	14650	1	1	none		999	T -> A		SNP (transversion)	Truncation	50.00%
A	Polymorphism	14652	14652	1	1	none	I -> K	1001	T -> A	ATA -> AAA	SNP (transversion)	Substitution	50.00%
GG	Polymorphism	14711	14712	2	1	none	Q -> G	1060	CA -> GG	CAA -> GGA	Substitution	Substitution	100.00%
ACA	Polymorphism	14714	14716	2	2	none	P -> T	1063	CCT -> ACA	CCT -> ACA	Substitution	Substitution	50.00%
G	Polymorphism	14714	14714	1	1	none	P -> A	1063	C -> G	CCT -> GCT	SNP (transversion)	Substitution	50.00%
A	Polymorphism	14717	14717	1	1	none	L -> I	1066	C -> A	CTA -> ATA	SNP (transversion)	Substitution	50.00%
C	Polymorphism	14764	14764	1	1	none	K -> N	1113	A -> C	AAA -> AAC	SNP (transversion)	Substitution	50.00%
A	Polymorphism	14796	14796	1	1	none	S -> Y	1145	C -> A	TCC -> TAC	SNP (transversion)	Substitution	50.00%
C	Polymorphism	14805	14805	1	1	none	Y -> S	1154	A -> C	TAC -> TCC	SNP (transversion)	Substitution	50.00%
T	Polymorphism	14805	14805	1	1	none	Y -> F	1154	A -> T	TAC -> TTC	SNP (transversion)	Substitution	50.00%
C	Polymorphism	14808	14808	1	1	none	G -> A	1157	G -> C	GGT -> GCT	SNP (transversion)	Substitution	100.00%
	Polymorphism	14811	14811	1	1	none		1160	#NAME?		Deletion	Frame Shift	100.00%
C	Polymorphism	14835	14835	1	1	none	W -> S	1184	G -> C	TGG -> TCG	SNP (transversion)	Substitution	50.00%
A	Polymorphism	14836	14836	1	1	none		1185	G -> A		SNP (transition)	Truncation	100.00%
G	Polymorphism	14872	14872	1	1	none		1221	A -> G	GCA -> GCG	SNP (transition)	None	50.00%
G	Polymorphism	14911	14911	1	1	none	D -> E	1260	C -> G	GAC -> GAG	SNP (transversion)	Substitution	50.00%
G	Polymorphism	14944	14944	1	1	none	N -> K	1293	C -> G	AAC -> AAG	SNP (transversion)	Substitution	50.00%
A	Polymorphism	14968	14968	1	1	none		1317	G -> A	GAG -> GAA	SNP (transition)	None	50.00%
C	Polymorphism	14974	14974	1	1	none	M -> I	1323	G -> C	ATG -> ATC	SNP (transversion)	Substitution	50.00%
T	Polymorphism	14975	14975	1	1	none	P -> S	1324	C -> T	CCC -> TCC	SNP (transition)	Substitution	50.00%
T	Polymorphism	15007	15007	1	1	none	Q -> H	1356	A -> T	CAA -> CAT	SNP (transversion)	Substitution	50.00%
C	Polymorphism	15054	15054	1	1	none	V -> A	1403	T -> C	GTC -> GCC	SNP (transition)	Substitution	50.00%
C	Polymorphism	15074	15074	1	1	none	N -> H	1423	A -> C	AAC -> CAC	SNP (transversion)	Substitution	50.00%
TC	Polymorphism	15105	15106	2	1	none	T -> I	1454	CA -> TC	ACA -> ATC	Substitution	Substitution	33.3% -> 50.0%
G	Polymorphism	15106	15106	1	1	none		1455	A -> G	ACA -> ACG	SNP (transition)	None	33.30%
C	Polymorphism	15109	15109	1	1	none		1458	T -> C	ATT -> ATC	SNP (transition)	None	100.00%
AC	Polymorphism	15176	15177	2	1	none	R -> T	1525	CG -> AC	CGG -> ACG	Substitution	Substitution	50.00%
C	Polymorphism	15223	15223	1	1	none		1572	T -> C	TGT -> TGC	SNP (transition)	None	100.00%
C	Polymorphism	15249	15249	1	1	none	I -> T	1598	T -> C	ATA -> ACA	SNP (transition)	Substitution	50.00%
C	Polymorphism	15267	15267	1	1	none	L -> P	1616	T -> C	CTT -> CCT	SNP (transition)	Substitution	50.00%
GC	Polymorphism	15277	15278	2	1	none	RT -> RP	1626	CA -> GC	CGC,ACT -> CGG,CCT	Substitution	Substitution	100.00%
G	Polymorphism	15279	15279	1	1	none	T -> S	1628	C -> G	ACT -> AGT	SNP (transversion)	Substitution	50.00%
L2 CDS	CDS	15291	15869	579	1	forward
C	Polymorphism	15299	15299	1	1	none		9	T -> C	ATT -> ATC	SNP (transition)	None	50.00%
T	Polymorphism	15300	15300	1	1	none	L -> F	10	C -> T	CTC -> TTC	SNP (transition)	Substitution	50.00%
C	Polymorphism	15317	15317	1	1	none		27	T -> C	AAT -> AAC	SNP (transition)	None	50.00%
TG	Polymorphism	15319	15320	2	1	none	N -> M	29	AT -> TG	AAT -> ATG	Substitution	Substitution	50.00%
G	Polymorphism	15321	15321	1	1	none	T -> A	31	A -> G	ACC -> GCC	SNP (transition)	Substitution	50.00%
A	Polymorphism	15322	15322	1	1	none	T -> N	32	C -> A	ACC -> AAC	SNP (transversion)	Substitution	100.00%
GAA	Polymorphism	15354	15356	2	2	none	Y -> E	64	TAT -> GAA	TAT -> GAA	Substitution	Substitution	50.00%
G	Polymorphism	15356	15356	1	1	none		66	T -> G		SNP (transversion)	Truncation	50.00%
T	Polymorphism	15373	15373	1	1	none	R -> L	83	G -> T	CGC -> CTC	SNP (transversion)	Substitution	50.00%
ATC	Polymorphism	15375	15377	3	1	none	S -> I	85	TCT -> ATC	TCT -> ATC	Substitution	Substitution	50.00%
T	Polymorphism	15378	15378	1	1	none	T -> S	88	A -> T	ACC -> TCC	SNP (transversion)	Substitution	50.00%
GG	Polymorphism	15378	15379	2	1	none	T -> G	88	AC -> GG	ACC -> GGC	Substitution	Substitution	50.00%
G	Polymorphism	15386	15386	1	1	none	H -> Q	96	C -> G	CAC -> CAG	SNP (transversion)	Substitution	50.00%
G	Polymorphism	15430	15430	1	1	none	L -> R	140	T -> G	CTC -> CGC	SNP (transversion)	Substitution	50.00%
C	Polymorphism	15437	15437	1	1	none		147	T -> C	GGT -> GGC	SNP (transition)	None	50.00%
A	Polymorphism	15462	15462	1	1	none	D -> N	172	G -> A	GAT -> AAT	SNP (transition)	Substitution	50.00%
CAG	Polymorphism	15498	15500	2	2	none	N -> Q	208	AAT -> CAG	AAT -> CAG	Substitution	Substitution	50.00%
T	Polymorphism	15504	15504	1	1	none	T -> S	214	A -> T	ACT -> TCT	SNP (transversion)	Substitution	50.00%
C	Polymorphism	15519	15519	1	1	none	T -> P	229	A -> C	ACA -> CCA	SNP (transversion)	Substitution	100.00%
C	Polymorphism	15541	15541	1	1	none	I -> T	251	T -> C	ATT -> ACT	SNP (transition)	Substitution	50.00%
G	Polymorphism	15568	15568	1	1	none	A -> G	278	C -> G	GCC -> GGC	SNP (transversion)	Substitution	50.00%
G	Polymorphism	15570	15570	1	1	none	Y -> D	280	T -> G	TAT -> GAT	SNP (transversion)	Substitution	50.00%
G	Polymorphism	15647	15647	1	1	none		357	T -> G	GCT -> GCG	SNP (transversion)	None	100.00%
A	Polymorphism	15649	15649	1	1	none	I -> N	359	T -> A	ATT -> AAT	SNP (transversion)	Substitution	100.00%
GTT	Polymorphism	15663	15665	3	1	none	K -> V	373	AAA -> GTT	AAA -> GTT	Substitution	Substitution	50.00%
GAC	Polymorphism	15682	15684	3	1	none	AM -> GL	392	CCA -> GAC	GCC,ATG -> GGA,CTG	Substitution	Substitution	100.00%
G	Polymorphism	15689	15689	1	1	none		399	T -> G	CTT -> CTG	SNP (transversion)	None	50.00%
TGC	Polymorphism	15690	15692	2	2	none	R -> C	400	AGA -> TGC	AGA -> TGC	Substitution	Substitution	50.00%
CC	Polymorphism	15712	15713	2	1	none	L -> S	422	TA -> CC	TTA -> TCC	Substitution	Substitution	50.00%
C	Polymorphism	15715	15715	1	1	none	G -> A	425	G -> C	GGT -> GCT	SNP (transversion)	Substitution	50.00%
T	Polymorphism	15717	15717	1	1	none	A -> S	427	G -> T	GCC -> TCC	SNP (transversion)	Substitution	50.00%
A	Polymorphism	15732	15732	1	1	none	S -> T	442	T -> A	TCC -> ACC	SNP (transversion)	Substitution	50.00%
G	Polymorphism	15769	15769	1	1	none	I -> S	479	T -> G	ATT -> AGT	SNP (transversion)	Substitution	50.00%
A	Polymorphism	15797	15797	1	1	none		507	C -> A	GGC -> GGA	SNP (transversion)	None	100.00%
G	Polymorphism	15799	15799	1	1	none	N -> S	509	A -> G	AAT -> AGT	SNP (transition)	Substitution	50.00%
CAG	Polymorphism	15822	15824	3	1	none	T -> Q	532	ACT -> CAG	ACT -> CAG	Substitution	Substitution	50.00%
G	Polymorphism	15825	15825	1	1	none	T -> A	535	A -> G	ACC -> GCC	SNP (transition)	Substitution	50.00%
G	Polymorphism	15860	15860	1	1	none		570	T -> G	CCT -> CCG	SNP (transversion)	None	50.00%
G	Polymorphism	15876	15876	1	1	none			C -> G		SNP (transversion)		50.00%
C	Polymorphism	15883	15883	1	1	none			G -> C		SNP (transversion)		50.00%
CT	Polymorphism	15884	15885	2	1	none			TC -> CT		Substitution		100.00%
L2 CDS	CDS	15912	16964	1053	1	forward
G	Polymorphism	15924	15924	1	1	none	K -> E	13	A -> G	AAA -> GAA	SNP (transition)	Substitution	50.00%
AT	Polymorphism	15940	15941	2	1	none	M -> N	29	TG -> AT	ATG -> AAT	Substitution	Substitution	50.00%
C	Polymorphism	15952	15952	1	1	none	I -> T	41	T -> C	ATC -> ACC	SNP (transition)	Substitution	50.00%
GG	Polymorphism	15967	15968	2	1	none	Y -> W	56	AC -> GG	TAC -> TGG	Substitution	Substitution	100.00%
GC	Polymorphism	15973	15974	2	1	none	P -> R	62	CA -> GC	CCA -> CGC	Substitution	Substitution	50.00%
AC	Polymorphism	15984	15985	2	1	none	D -> T	73	GA -> AC	GAT -> ACT	Substitution	Substitution	50.00%
A	Polymorphism	16015	16015	1	1	none	V -> D	104	T -> A	GTC -> GAC	SNP (transversion)	Substitution	50.00%
G	Polymorphism	16037	16037	1	1	none		126	A -> G	GAA -> GAG	SNP (transition)	None	50.00%
CC	Polymorphism	16056	16057	2	1	none	V -> P	145	GT -> CC	GTG -> CCG	Substitution	Substitution	50.00%
CA	Polymorphism	16063	16064	2	1	none	F -> S	152	TT -> CA	TTT -> TCA	Substitution	Substitution	50.00%
A	Polymorphism	16089	16089	1	1	none	R -> S	178	C -> A	CGC -> AGC	SNP (transversion)	Substitution	50.00%
G	Polymorphism	16111	16111	1	1	none	K -> R	200	A -> G	AAA -> AGA	SNP (transition)	Substitution	50.00%
C	Polymorphism	16124	16124	1	1	none		213	G -> C	GTG -> GTC	SNP (transversion)	None	50.00%
G	Polymorphism	16131	16131	1	1	none	P -> A	220	C -> G	CCC -> GCC	SNP (transversion)	Substitution	50.00%
T	Polymorphism	16171	16171	1	1	none	S -> I	260	G -> T	AGC -> ATC	SNP (transversion)	Substitution	50.00%
GCC	Polymorphism	16173	16175	2	2	none	T -> A	262	ACT -> GCC	ACT -> GCC	Substitution	Substitution	50.00%
GCC	Polymorphism	16176	16178	2	2	none	T -> A	265	ACT -> GCC	ACT -> GCC	Substitution	Substitution	50.00%
T	Polymorphism	16176	16176	1	1	none	T -> S	265	A -> T	ACT -> TCT	SNP (transversion)	Substitution	50.00%
A	Polymorphism	16186	16186	1	1	none	R -> Q	275	G -> A	CGG -> CAG	SNP (transition)	Substitution	50.00%
C	Polymorphism	16186	16186	1	1	none	R -> P	275	G -> C	CGG -> CCG	SNP (transversion)	Substitution	50.00%
C	Polymorphism	16208	16208	1	1	none		297	G -> C	GGG -> GGC	SNP (transversion)	None	50.00%
G	Polymorphism	16256	16256	1	1	none		345	T -> G	GCT -> GCG	SNP (transversion)	None	100.00%
G	Polymorphism	16258	16258	1	1	none	Y -> C	347	A -> G	TAT -> TGT	SNP (transition)	Substitution	100.00%
G	Polymorphism	16277	16277	1	1	none		366	C -> G	TCC -> TCG	SNP (transversion)	None	50.00%
CT	Polymorphism	16297	16298	2	1	none	V -> A	386	TG -> CT	GTG -> GCT	Substitution	Substitution	100.00%
T	Polymorphism	16347	16347	1	1	none	T -> S	436	A -> T	ACC -> TCC	SNP (transversion)	Substitution	100.00%
CGC	Polymorphism	16350	16352	3	1	none	L -> R	439	TTG -> CGC	TTG -> CGC	Substitution	Substitution	50.00%
C	Polymorphism	16354	16354	1	1	none	Q -> P	443	A -> C	CAG -> CCG	SNP (transversion)	Substitution	50.00%
G	Polymorphism	16354	16354	1	1	none	Q -> R	443	A -> G	CAG -> CGG	SNP (transition)	Substitution	50.00%
TG	Polymorphism	16357	16358	2	1	none	Q -> L	446	AA -> TG	CAA -> CTG	Substitution	Substitution	50.00%
C	Polymorphism	16380	16380	1	1	none		469	A -> C	AGA -> CGA	SNP (transversion)	None	100.00%
G	Polymorphism	16382	16382	1	1	none		471	A -> G	AGA -> AGG	SNP (transition)	None	50.00%
C	Polymorphism	16399	16399	1	1	none	G -> A	488	G -> C	GGT -> GCT	SNP (transversion)	Substitution	50.00%
G	Polymorphism	16406	16406	1	1	none	D -> E	495	C -> G	GAC -> GAG	SNP (transversion)	Substitution	50.00%
C	Polymorphism	16409	16409	1	1	none		498	A -> C	CTA -> CTC	SNP (transversion)	None	50.00%
T	Polymorphism	16425	16425	1	1	none		514	C -> T	CTA -> TTA	SNP (transition)	None	50.00%
A	Polymorphism	16431	16431	1	1	none	V -> M	520	G -> A	GTG -> ATG	SNP (transition)	Substitution	50.00%
A	Polymorphism	16459	16459	1	1	none	V -> E	548	T -> A	GTA -> GAA	SNP (transversion)	Substitution	50.00%
G	Polymorphism	16459	16459	1	1	none	V -> G	548	T -> G	GTA -> GGA	SNP (transversion)	Substitution	50.00%
A	Polymorphism	16461	16461	1	1	none	L -> M	550	C -> A	CTG -> ATG	SNP (transversion)	Substitution	50.00%
C	Polymorphism	16481	16481	1	1	none		570	T -> C	GAT -> GAC	SNP (transition)	None	50.00%
G	Polymorphism	16482	16482	1	1	none	P -> A	571	C -> G	CCC -> GCC	SNP (transversion)	Substitution	50.00%
T	Polymorphism	16482	16482	1	1	none	P -> S	571	C -> T	CCC -> TCC	SNP (transition)	Substitution	50.00%
C	Polymorphism	16496	16496	1	1	none		585	T -> C	CCT -> CCC	SNP (transition)	None	50.00%
C	Polymorphism	16499	16499	1	1	none	E -> D	588	G -> C	GAG -> GAC	SNP (transversion)	Substitution	50.00%
G	Polymorphism	16503	16503	1	1	none	K -> E	592	A -> G	AAA -> GAA	SNP (transition)	Substitution	50.00%
ATG	Polymorphism	16506	16508	2	2	none	V -> M	595	GTA -> ATG	GTA -> ATG	Substitution	Substitution	50.00%
CGT	Polymorphism	16509	16511	2	2	none		598	AGA -> CGT	AGA -> CGT	Substitution	None	50.00%
C	Polymorphism	16547	16547	1	1	none	Q -> H	636	A -> C	CAA -> CAC	SNP (transversion)	Substitution	50.00%
C	Polymorphism	16563	16563	1	1	none	I -> L	652	A -> C	ATT -> CTT	SNP (transversion)	Substitution	50.00%
G	Polymorphism	16566	16566	1	1	none	P -> A	655	C -> G	CCC -> GCC	SNP (transversion)	Substitution	50.00%
C	Polymorphism	16624	16624	1	1	none	E -> A	713	A -> C	GAG -> GCG	SNP (transversion)	Substitution	50.00%
G	Polymorphism	16638	16638	1	1	none	P -> A	727	C -> G	CCC -> GCC	SNP (transversion)	Substitution	50.00%
AA	Polymorphism	16638	16639	2	1	none	P -> N	727	CC -> AA	CCC -> AAC	Substitution	Substitution	50.00%
G	Polymorphism	16685	16685	1	1	none		774	A -> G	TCA -> TCG	SNP (transition)	None	50.00%
GA	Polymorphism	16686	16687	2	1	none	R -> E	775	CG -> GA	CGA -> GAA	Substitution	Substitution	50.00%
T	Polymorphism	16728	16728	1	1	none	A -> S	817	G -> T	GCT -> TCT	SNP (transversion)	Substitution	50.00%
G	Polymorphism	16763	16763	1	1	none		852	C -> G		SNP (transversion)	Truncation	50.00%
TA	Polymorphism	16788	16789	2	1	none		877	CG -> TA		Substitution	Truncation	50.00%
C	Polymorphism	16797	16797	1	1	none	T -> P	886	A -> C	ACC -> CCC	SNP (transversion)	Substitution	50.00%
A	Polymorphism	16820	16820	1	1	none		909	T -> A	CCT -> CCA	SNP (transversion)	None	50.00%
G	Polymorphism	16824	16824	1	1	none	S -> G	913	A -> G	AGT -> GGT	SNP (transition)	Substitution	50.00%
G	Polymorphism	16829	16829	1	1	none		918	C -> G	CGC -> CGG	SNP (transversion)	None	50.00%
CAG	Polymorphism	16830	16832	3	1	none	T -> Q	919	ACT -> CAG	ACT -> CAG	Substitution	Substitution	50.00%
C	Polymorphism	16892	16892	1	1	none	R -> S	981	A -> C	AGA -> AGC	SNP (transversion)	Substitution	50.00%
C	Polymorphism	16894	16894	1	1	none	V -> A	983	T -> C	GTG -> GCG	SNP (transition)	Substitution	50.00%
GTT	Polymorphism	16896	16898	3	1	none	Y -> V	985	TAC -> GTT	TAC -> GTT	Substitution	Substitution	50.00%
C	Polymorphism	16916	16916	1	1	none	E -> D	1005	A -> C	GAA -> GAC	SNP (transversion)	Substitution	50.00%
G	Polymorphism	16918	16918	1	1	none	P -> R	1007	C -> G	CCT -> CGT	SNP (transversion)	Substitution	50.00%
G	Polymorphism	16942	16942	1	1	none	Y -> C	1031	A -> G	TAC -> TGC	SNP (transition)	Substitution	50.00%
G	Polymorphism	16945	16945	1	1	none	H -> R	1034	A -> G	CAT -> CGT	SNP (transition)	Substitution	50.00%
C	Polymorphism	16994	16994	1	1	none			T -> C		SNP (transition)		50.00%
T	Polymorphism	16995	16995	1	1	none			G -> T		SNP (transversion)		50.00%
G	Polymorphism	17018	17018	1	1	none			T -> G		SNP (transversion)		50.00%
G	Polymorphism	17022	17022	1	1	none			C -> G		SNP (transversion)		50.00%
C	Polymorphism	17026	17026	1	1	none			A -> C		SNP (transversion)		50.00%
A	Polymorphism	17063	17063	1	1	none			T -> A		SNP (transversion)		50.00%
C	Polymorphism	17068	17068	1	1	none			G -> C		SNP (transversion)		33.30%
T	Polymorphism	17068	17068	1	1	none			G -> T		SNP (transversion)		33.30%
T	Polymorphism	17081	17081	1	1	none			G -> T		SNP (transversion)		50.00%
T	Polymorphism	17082	17082	1	1	none			C -> T		SNP (transition)		50.00%
T	Polymorphism	17083	17083	1	1	none			C -> T		SNP (transition)		50.00%
T	Polymorphism	17112	17112	1	1	none			A -> T		SNP (transversion)		50.00%
	Polymorphism	17133	17137	5	1	none			#NAME?		Deletion		100.00%
G	Polymorphism	17146	17146	1	1	none			C -> G		SNP (transversion)		100.00%
G	Polymorphism	17174	17174	1	1	none			T -> G		SNP (transversion)		50.00%
T	Polymorphism	17175	17175	1	1	none			A -> T		SNP (transversion)		50.00%
G	Polymorphism	17189	17189	1	1	none			C -> G		SNP (transversion)		50.00%
C	Polymorphism	17192	17192	1	1	none			T -> C		SNP (transition)		50.00%
T	Polymorphism	17233	17233	1	1	none			C -> T		SNP (transition)		50.00%
A	Polymorphism	17250	17250	1	1	none			G -> A		SNP (transition)		50.00%
A	Polymorphism	17253	17253	1	1	none			T -> A		SNP (transversion)		50.00%
A	Polymorphism	17257	17257	1	1	none			C -> A		SNP (transversion)		50.00%
T	Polymorphism	17284	17284	1	1	none			G -> T		SNP (transversion)		50.00%
A	Polymorphism	17286	17286	1	1	none			T -> A		SNP (transversion)		50.00%
C	Polymorphism	17287	17287	1	1	none			T -> C		SNP (transition)		50.00%
C	Polymorphism	17288	17288	1	1	none			T -> C		SNP (transition)		50.00%
C	Polymorphism	17289	17289	1	1	none			T -> C		SNP (transition)		50.00%
L3	gene	17296	21631	4336	1	forward
L3 CDS	CDS	17296	18048	753	1	forward
T	Polymorphism	17303	17303	1	1	none	D -> V	8	A -> T	GAC -> GTC	SNP (transversion)	Substitution	100.00%
C	Polymorphism	17312	17312	1	1	none	F -> S	17	T -> C	TTT -> TCT	SNP (transition)	Substitution	50.00%
TG	Polymorphism	17350	17351	2	1	none	M -> W	55	AT -> TG	ATG -> TGG	Substitution	Substitution	33.3% -> 50.0%
GCC	Polymorphism	17350	17352	3	1	none	M -> A	55	ATG -> GCC	ATG -> GCC	Substitution	Substitution	33.3% -> 50.0%
C	Polymorphism	17382	17382	1	1	none	Q -> H	87	A -> C	CAA -> CAC	SNP (transversion)	Substitution	50.00%
G	Polymorphism	17404	17404	1	1	none	W -> G	109	T -> G	TGG -> GGG	SNP (transversion)	Substitution	50.00%
C	Polymorphism	17427	17427	1	1	none		132	T -> C	CTT -> CTC	SNP (transition)	None	50.00%
T	Polymorphism	17463	17463	1	1	none		168	C -> T	AAC -> AAT	SNP (transition)	None	50.00%
ACC	Polymorphism	17467	17469	2	2	none	A -> T	172	GCT -> ACC	GCT -> ACC	Substitution	Substitution	50.00%
A	Polymorphism	17470	17470	1	1	none	W -> R	175	T -> A	TGG -> AGG	SNP (transversion)	Substitution	50.00%
AG	Polymorphism	17488	17489	2	1	none	Q -> R	193	CA -> AG	CAG -> AGG	Substitution	Substitution	50.00%
G	Polymorphism	17492	17492	1	1	none	A -> G	197	C -> G	GCT -> GGT	SNP (transversion)	Substitution	50.00%
G	Polymorphism	17516	17516	1	1	none	Q -> R	221	A -> G	CAA -> CGA	SNP (transition)	Substitution	50.00%
AC	Polymorphism	17534	17535	2	1	none	V -> D	239	TG -> AC	GTG -> GAC	Substitution	Substitution	50.00%
C	Polymorphism	17536	17536	1	1	none	V -> L	241	G -> C	GTC -> CTC	SNP (transversion)	Substitution	50.00%
A	Polymorphism	17552	17552	1	1	none	S -> Y	257	C -> A	TCT -> TAT	SNP (transversion)	Substitution	50.00%
A	Polymorphism	17556	17556	1	1	none		261	T -> A	GGT -> GGA	SNP (transversion)	None	50.00%
GC	Polymorphism	17557	17558	2	1	none	I -> A	262	AT -> GC	ATT -> GCT	Substitution	Substitution	50.00%
G	Polymorphism	17559	17559	1	1	none	I -> M	264	T -> G	ATT -> ATG	SNP (transversion)	Substitution	100.00%
A	Polymorphism	17574	17574	1	1	none	D -> E	279	T -> A	GAT -> GAA	SNP (transversion)	Substitution	100.00%
A	Polymorphism	17575	17575	1	1	none	L -> M	280	T -> A	TTG -> ATG	SNP (transversion)	Substitution	33.30%
G	Polymorphism	17575	17575	1	1	none	L -> V	280	T -> G	TTG -> GTG	SNP (transversion)	Substitution	33.30%
G	Polymorphism	17592	17592	1	1	none		297	A -> G	GTA -> GTG	SNP (transition)	None	50.00%
T	Polymorphism	17598	17598	1	1	none	K -> N	303	A -> T	AAA -> AAT	SNP (transversion)	Substitution	50.00%
T	Polymorphism	17617	17617	1	1	none	D -> Y	322	G -> T	GAC -> TAC	SNP (transversion)	Substitution	50.00%
A	Polymorphism	17635	17635	1	1	none	P -> T	340	C -> A	CCT -> ACT	SNP (transversion)	Substitution	50.00%
G	Polymorphism	17740	17740	1	1	none	P -> A	445	C -> G	CCC -> GCC	SNP (transversion)	Substitution	50.00%
GCC	Polymorphism	17743	17745	2	2	none	P -> A	448	CCT -> GCC	CCT -> GCC	Substitution	Substitution	50.00%
T	Polymorphism	17748	17748	1	1	none		453	A -> T	TCA -> TCT	SNP (transversion)	None	50.00%
A	Polymorphism	17758	17758	1	1	none	A -> T	463	G -> A	GCA -> ACA	SNP (transition)	Substitution	50.00%
G	Polymorphism	17774	17774	1	1	none	M -> R	479	T -> G	ATG -> AGG	SNP (transversion)	Substitution	50.00%
GT	Polymorphism	17777	17778	2	1	none	P -> R	482	CC -> GT	CCC -> CGT	Substitution	Substitution	50.00%
T	Polymorphism	17793	17793	1	1	none		498	A -> T	GTA -> GTT	SNP (transversion)	None	50.00%
GG	Polymorphism	17800	17801	2	1	none	M -> G	505	AT -> GG	ATG -> GGG	Substitution	Substitution	50.00%
T	Polymorphism	17829	17829	1	1	none	Q -> H	534	G -> T	CAG -> CAT	SNP (transversion)	Substitution	50.00%
G	Polymorphism	17832	17832	1	1	none		537	A -> G	ACA -> ACG	SNP (transition)	None	50.00%
A	Polymorphism	17865	17865	1	1	none		570	C -> A	CCC -> CCA	SNP (transversion)	None	50.00%
A	Polymorphism	17866	17866	1	1	none	P -> T	571	C -> A	CCT -> ACT	SNP (transversion)	Substitution	50.00%
GG	Polymorphism	17882	17883	2	1	none	P -> R	587	CT -> GG	CCT -> CGG	Substitution	Substitution	50.00%
G	Polymorphism	17902	17902	1	1	none	T -> A	607	A -> G	ACC -> GCC	SNP (transition)	Substitution	50.00%
C	Polymorphism	17922	17922	1	1	none		627	A -> C	GTA -> GTC	SNP (transversion)	None	50.00%
G	Polymorphism	17937	17937	1	1	none		642	A -> G	GTA -> GTG	SNP (transition)	None	50.00%
C	Polymorphism	17938	17938	1	1	none	A -> P	643	G -> C	GCC -> CCC	SNP (transversion)	Substitution	50.00%
T	Polymorphism	17941	17941	1	1	none		646	A -> T		SNP (transversion)	Truncation	50.00%
TGG	Polymorphism	17956	17958	2	2	none	G -> W	661	GGC -> TGG	GGC -> TGG	Substitution	Substitution	50.00%
C	Polymorphism	17972	17972	1	1	none	K -> T	677	A -> C	AAA -> ACA	SNP (transversion)	Substitution	50.00%
A	Polymorphism	17991	17991	1	1	none		696	T -> A	ACT -> ACA	SNP (transversion)	None	50.00%
G	Polymorphism	17991	17991	1	1	none		696	T -> G	ACT -> ACG	SNP (transversion)	None	50.00%
G	Polymorphism	17992	17992	1	1	none	L -> V	697	C -> G	CTG -> GTG	SNP (transversion)	Substitution	50.00%
G	Polymorphism	17998	17998	1	1	none	S -> G	703	A -> G	AGC -> GGC	SNP (transition)	Substitution	50.00%
A	Polymorphism	18013	18013	1	1	none	G -> S	718	G -> A	GGC -> AGC	SNP (transition)	Substitution	50.00%
C	Polymorphism	18024	18024	1	1	none		729	T -> C	AGT -> AGC	SNP (transition)	None	50.00%
C	Polymorphism	18026	18026	1	1	none	V -> A	731	T -> C	GTA -> GCA	SNP (transition)	Substitution	50.00%
TG	Polymorphism	18028	18029	2	1	none	K -> W	733	AA -> TG	AAG -> TGG	Substitution	Substitution	50.00%
G	Polymorphism	18044	18044	1	1	none	Y -> C	749	A -> G	TAT -> TGT	SNP (transition)	Substitution	50.00%
C	Polymorphism	18047	18047	1	1	none		752	A -> C		SNP (transversion)	Extension	50.00%
A	Polymorphism	18057	18057	1	1	none			G -> A		SNP (transition)		50.00%
T	Polymorphism	18064	18064	1	1	none			C -> T		SNP (transition)		50.00%
A	Polymorphism	18065	18065	1	1	none			G -> A		SNP (transition)		50.00%
C	Polymorphism	18090	18090	1	1	none			G -> C		SNP (transversion)		50.00%
C	Polymorphism	18091	18091	1	1	none			T -> C		SNP (transition)		50.00%
G	Polymorphism	18092	18092	1	1	none			A -> G		SNP (transition)		50.00%
C	Polymorphism	18093	18093	1	1	none			T -> C		SNP (transition)		50.00%
C	Polymorphism	18096	18096	1	1	none			T -> C		SNP (transition)		50.00%
C	Polymorphism	18149	18149	1	1	none			G -> C		SNP (transversion)		50.00%
C	Polymorphism	18150	18150	1	1	none			T -> C		SNP (transition)		50.00%
A	Polymorphism	18151	18151	1	1	none			T -> A		SNP (transversion)		50.00%
L3 CDS	CDS	18161	20965	2805	1	forward
AA	Polymorphism	18165	18166	2	1	none	A -> E	5	CC -> AA	GCC -> GAA	Substitution	Substitution	100.00%
GCG	Polymorphism	18167	18169	2	2	none	T -> A	7	ACC -> GCG	ACC -> GCG	Substitution	Substitution	50.00%
CCC	Polymorphism	18191	18193	2	2	none	A -> P	31	GCA -> CCC	GCA -> CCC	Substitution	Substitution	50.00%
G	Polymorphism	18194	18194	1	1	none	Y -> D	34	T -> G	TAC -> GAC	SNP (transversion)	Substitution	100.00%
A	Polymorphism	18219	18219	1	1	none	A -> D	59	C -> A	GCT -> GAT	SNP (transversion)	Substitution	50.00%
C	Polymorphism	18226	18226	1	1	none	E -> D	66	G -> C	GAG -> GAC	SNP (transversion)	Substitution	50.00%
TGG	Polymorphism	18233	18235	2	2	none	S -> W	73	AGT -> TGG	AGT -> TGG	Substitution	Substitution	50.00%
C	Polymorphism	18267	18267	1	1	none	D -> A	107	A -> C	GAC -> GCC	SNP (transversion)	Substitution	50.00%
T	Polymorphism	18269	18269	1	1	none	T -> S	109	A -> T	ACC -> TCC	SNP (transversion)	Substitution	50.00%
C	Polymorphism	18287	18287	1	1	none	N -> H	127	A -> C	AAC -> CAC	SNP (transversion)	Substitution	50.00%
G	Polymorphism	18369	18369	1	1	none	P -> R	209	C -> G	CCC -> CGC	SNP (transversion)	Substitution	50.00%
A	Polymorphism	18372	18372	1	1	none	V -> D	212	T -> A	GTT -> GAT	SNP (transversion)	Substitution	50.00%
T	Polymorphism	18387	18387	1	1	none	N -> I	227	A -> T	AAT -> ATT	SNP (transversion)	Substitution	50.00%
C	Polymorphism	18388	18388	1	1	none		228	T -> C	AAT -> AAC	SNP (transition)	None	100.00%
C	Polymorphism	18391	18391	1	1	none		231	A -> C	ACA -> ACC	SNP (transversion)	None	50.00%
C	Polymorphism	18395	18395	1	1	none	S -> P	235	T -> C	TCT -> CCT	SNP (transition)	Substitution	50.00%
C	Polymorphism	18409	18409	1	1	none		249	G -> C	CGG -> CGC	SNP (transversion)	None	50.00%
T	Polymorphism	18435	18435	1	1	none	R -> I	275	G -> T	AGA -> ATA	SNP (transversion)	Substitution	50.00%
ATC	Polymorphism	18440	18442	2	2	none	L -> I	280	CTT -> ATC	CTT -> ATC	Substitution	Substitution	50.00%
TCC	Polymorphism	18446	18448	3	1	none	M -> S	286	ATG -> TCC	ATG -> TCC	Substitution	Substitution	100.00%
GC	Polymorphism	18462	18463	2	1	none	F -> C	302	TT -> GC	TTT -> TGC	Substitution	Substitution	50.00%
G	Polymorphism	18463	18463	1	1	none	F -> L	303	T -> G	TTT -> TTG	SNP (transversion)	Substitution	50.00%
GC	Polymorphism	18468	18469	2	1	none	I -> S	308	TT -> GC	ATT -> AGC	Substitution	Substitution	50.00%
A	Polymorphism	18490	18490	1	1	none		330	T -> A	GGT -> GGA	SNP (transversion)	None	50.00%
GC	Polymorphism	18516	18517	2	1	none	T -> S	356	CA -> GC	ACA -> AGC	Substitution	Substitution	50.00%
C	Polymorphism	18524	18524	1	1	none	N -> H	364	A -> C	AAT -> CAT	SNP (transversion)	Substitution	50.00%
T	Polymorphism	18536	18536	1	1	none	P -> S	376	C -> T	CCT -> TCT	SNP (transition)	Substitution	50.00%
C	Polymorphism	18542	18542	1	1	none	G -> R	382	G -> C	GGC -> CGC	SNP (transversion)	Substitution	100.00%
	Polymorphism	18545	18545	1	1	none		385	#NAME?		Deletion	Frame Shift	100.00%
TT	Polymorphism	18546	18547	2	1	none	A -> V	386	CG -> TT	GCG -> GTT	Substitution	Substitution	50.00%
T	Polymorphism	18549	18549	1	1	none	P -> L	389	C -> T	CCT -> CTT	SNP (transition)	Substitution	50.00%
	Polymorphism	18551	18553	3	1	none	N ->	391	#NAME?	AAC ->	Deletion	Deletion	100.00%
C	Polymorphism	18554	18554	1	1	none	T -> P	394	A -> C	ACA -> CCA	SNP (transversion)	Substitution	50.00%
T	Polymorphism	18554	18554	1	1	none	T -> S	394	A -> T	ACA -> TCA	SNP (transversion)	Substitution	50.00%
AA	Polymorphism	18570	18571	2	1	none	V -> E	410	TT -> AA	GTT -> GAA	Substitution	Substitution	50.00%
GC	Polymorphism	18606	18607	2	1	none	F -> C	446	TT -> GC	TTT -> TGC	Substitution	Substitution	50.00%
C	Polymorphism	18609	18609	1	1	none	G -> A	449	G -> C	GGC -> GCC	SNP (transversion)	Substitution	100.00%
GC	Polymorphism	18624	18625	2	1	none	K -> S	464	AG -> GC	AAG -> AGC	Substitution	Substitution	100.00%
C	Polymorphism	18634	18634	1	1	none		474	T -> C	AAT -> AAC	SNP (transition)	None	50.00%
T	Polymorphism	18635	18635	1	1	none	I -> F	475	A -> T	ATT -> TTT	SNP (transversion)	Substitution	50.00%
CA	Polymorphism	18638	18639	2	1	none	T -> H	478	AC -> CA	ACT -> CAT	Substitution	Substitution	50.00%
G	Polymorphism	18671	18671	1	1	none	T -> A	511	A -> G	ACT -> GCT	SNP (transition)	Substitution	50.00%
T	Polymorphism	18720	18720	1	1	none	P -> L	560	C -> T	CCT -> CTT	SNP (transition)	Substitution	50.00%
G	Polymorphism	18739	18739	1	1	none		579	A -> G	TCA -> TCG	SNP (transition)	None	50.00%
G	Polymorphism	18785	18785	1	1	none	L -> V	625	C -> G	CTT -> GTT	SNP (transversion)	Substitution	50.00%
T	Polymorphism	18785	18785	1	1	none	L -> F	625	C -> T	CTT -> TTT	SNP (transition)	Substitution	50.00%
G	Polymorphism	18786	18786	1	1	none	L -> R	626	T -> G	CTT -> CGT	SNP (transversion)	Substitution	100.00%
TC	Polymorphism	18789	18790	2	1	none	K -> I	629	AA -> TC	AAA -> ATC	Substitution	Substitution	100.00%
C	Polymorphism	18794	18794	1	1	none	A -> P	634	G -> C	GCT -> CCT	SNP (transversion)	Substitution	50.00%
A	Polymorphism	18835	18835	1	1	none		675	T -> A	CCT -> CCA	SNP (transversion)	None	50.00%
T	Polymorphism	18848	18848	1	1	none	G -> W	688	G -> T	GGG -> TGG	SNP (transversion)	Substitution	50.00%
A	Polymorphism	18857	18857	1	1	none	A -> T	697	G -> A	GCT -> ACT	SNP (transition)	Substitution	50.00%
G	Polymorphism	18876	18876	1	1	none	T -> R	716	C -> G	ACA -> AGA	SNP (transversion)	Substitution	50.00%
A	Polymorphism	18894	18894	1	1	none	V -> D	734	T -> A	GTT -> GAT	SNP (transversion)	Substitution	50.00%
G	Polymorphism	18894	18894	1	1	none	V -> G	734	T -> G	GTT -> GGT	SNP (transversion)	Substitution	50.00%
A	Polymorphism	18895	18895	1	1	none		735	T -> A	GTT -> GTA	SNP (transversion)	None	100.00%
G	Polymorphism	18986	18986	1	1	none	N -> D	826	A -> G	AAT -> GAT	SNP (transition)	Substitution	50.00%
AT	Polymorphism	19012	19013	2	1	none	SH -> RY	852	CC -> AT	AGC,CAT -> AGA,TAT	Substitution	Substitution	100.00%
C	Polymorphism	19045	19045	1	1	none		885	T -> C	GGT -> GGC	SNP (transition)	None	50.00%
GCA	Polymorphism	19061	19063	3	1	none	L -> A	901	TTG -> GCA	TTG -> GCA	Substitution	Substitution	50.00%
G	Polymorphism	19077	19077	1	1	none	M -> R	917	T -> G	ATG -> AGG	SNP (transversion)	Substitution	50.00%
G	Polymorphism	19080	19080	1	1	none	P -> R	920	C -> G	CCT -> CGT	SNP (transversion)	Substitution	50.00%
CA	Polymorphism	19092	19093	2	1	none	N -> T	932	AT -> CA	AAT -> ACA	Substitution	Substitution	50.00%
GG	Polymorphism	19094	19095	2	1	none	Y -> G	934	TA -> GG	TAC -> GGC	Substitution	Substitution	50.00%
TG	Polymorphism	19112	19113	2	1	none	N -> C	952	AA -> TG	AAC -> TGC	Substitution	Substitution	50.00%
G	Polymorphism	19119	19119	1	1	none	V -> G	959	T -> G	GTA -> GGA	SNP (transversion)	Substitution	50.00%
GC	Polymorphism	19125	19126	2	1	none	L -> R	965	TT -> GC	CTT -> CGC	Substitution	Substitution	33.3% -> 50.0%
G	Polymorphism	19126	19126	1	1	none		966	T -> G	CTT -> CTG	SNP (transversion)	None	33.30%
C	Polymorphism	19127	19127	1	1	none	M -> L	967	A -> C	ATG -> CTG	SNP (transversion)	Substitution	50.00%
C	Polymorphism	19141	19141	1	1	none		981	T -> C	AGT -> AGC	SNP (transition)	None	50.00%
T	Polymorphism	19224	19224	1	1	none	S -> L	1064	C -> T	TCA -> TTA	SNP (transition)	Substitution	50.00%
C	Polymorphism	19226	19226	1	1	none	Y -> H	1066	T -> C	TAT -> CAT	SNP (transition)	Substitution	50.00%
TT	Polymorphism	19292	19293	2	1	none	D -> F	1132	GA -> TT	GAC -> TTC	Substitution	Substitution	50.00%
G	Polymorphism	19294	19294	1	1	none	D -> E	1134	C -> G	GAC -> GAG	SNP (transversion)	Substitution	100.00%
C	Polymorphism	19295	19295	1	1	none	S -> R	1135	A -> C	AGC -> CGC	SNP (transversion)	Substitution	50.00%
C	Polymorphism	19298	19298	1	1	none	Y -> H	1138	T -> C	TAT -> CAT	SNP (transition)	Substitution	50.00%
G	Polymorphism	19298	19298	1	1	none	Y -> D	1138	T -> G	TAT -> GAT	SNP (transversion)	Substitution	50.00%
C	Polymorphism	19302	19302	1	1	none	D -> A	1142	A -> C	GAT -> GCT	SNP (transversion)	Substitution	50.00%
T	Polymorphism	19304	19304	1	1	none	P -> S	1144	C -> T	CCC -> TCC	SNP (transition)	Substitution	100.00%
C	Polymorphism	19318	19318	1	1	none		1158	T -> C	ATT -> ATC	SNP (transition)	None	50.00%
TTC	Polymorphism	19319	19321	2	2	none	I -> F	1159	ATT -> TTC	ATT -> TTC	Substitution	Substitution	50.00%
T	Polymorphism	19345	19345	1	1	none	E -> D	1185	A -> T	GAA -> GAT	SNP (transversion)	Substitution	50.00%
ATT	Polymorphism	19346	19348	2	2	none	L -> I	1186	CTG -> ATT	CTG -> ATT	Substitution	Substitution	50.00%
G	Polymorphism	19351	19351	1	1	none		1191	T -> G	CCT -> CCG	SNP (transversion)	None	50.00%
G	Polymorphism	19355	19355	1	1	none	Y -> D	1195	T -> G	TAC -> GAC	SNP (transversion)	Substitution	50.00%
C	Polymorphism	19361	19361	1	1	none	F -> L	1201	T -> C	TTT -> CTT	SNP (transition)	Substitution	100.00%
G	Polymorphism	19417	19417	1	1	none	D -> E	1257	C -> G	GAC -> GAG	SNP (transversion)	Substitution	50.00%
A	Polymorphism	19419	19419	1	1	none	T -> N	1259	C -> A	ACT -> AAT	SNP (transversion)	Substitution	50.00%
CA	Polymorphism	19421	19422	2	1	none	A -> Q	1261	GC -> CA	GCA -> CAA	Substitution	Substitution	50.00%
C	Polymorphism	19433	19433	1	1	none	D -> H	1273	G -> C	GAT -> CAT	SNP (transversion)	Substitution	50.00%
G	Polymorphism	19447	19447	1	1	none		1287	T -> G	TCT -> TCG	SNP (transversion)	None	100.00%
C	Polymorphism	19448	19448	1	1	none	T -> P	1288	A -> C	ACA -> CCA	SNP (transversion)	Substitution	50.00%
GG	Polymorphism	19455	19456	2	1	none	N -> R	1295	AT -> GG	AAT -> AGG	Substitution	Substitution	50.00%
G	Polymorphism	19472	19472	1	1	none	N -> D	1312	A -> G	AAC -> GAC	SNP (transition)	Substitution	50.00%
G	Polymorphism	19495	19495	1	1	none	N -> K	1335	T -> G	AAT -> AAG	SNP (transversion)	Substitution	50.00%
T	Polymorphism	19501	19501	1	1	none	Q -> H	1341	A -> T	CAA -> CAT	SNP (transversion)	Substitution	50.00%
T	Polymorphism	19502	19502	1	1	none	A -> S	1342	G -> T	GCT -> TCT	SNP (transversion)	Substitution	50.00%
T	Polymorphism	19543	19543	1	1	none	L -> F	1383	G -> T	TTG -> TTT	SNP (transversion)	Substitution	50.00%
CG	Polymorphism	19544	19545	2	1	none	Y -> R	1384	TA -> CG	TAC -> CGC	Substitution	Substitution	50.00%
G	Polymorphism	19559	19559	1	1	none	Y -> D	1399	T -> G	TAC -> GAC	SNP (transversion)	Substitution	50.00%
A	Polymorphism	19624	19624	1	1	none		1464	G -> A	GGG -> GGA	SNP (transition)	None	50.00%
T	Polymorphism	19635	19635	1	1	none	S -> F	1475	C -> T	TCC -> TTC	SNP (transition)	Substitution	50.00%
T	Polymorphism	19636	19636	1	1	none		1476	C -> T	TCC -> TCT	SNP (transition)	None	100.00%
G	Polymorphism	19650	19650	1	1	none	D -> G	1490	A -> G	GAT -> GGT	SNP (transition)	Substitution	50.00%
AC	Polymorphism	19655	19656	2	1	none	Y -> T	1495	TA -> AC	TAC -> ACC	Substitution	Substitution	50.00%
A	Polymorphism	19674	19674	1	1	none	R -> K	1514	G -> A	AGG -> AAG	SNP (transition)	Substitution	50.00%
A	Polymorphism	19682	19682	1	1	none	L -> I	1522	C -> A	CTT -> ATT	SNP (transversion)	Substitution	50.00%
ACT	Polymorphism	19706	19708	2	2	none	P -> T	1546	CCA -> ACT	CCA -> ACT	Substitution	Substitution	50.00%
GC	Polymorphism	19733	19734	2	1	none	L -> A	1573	CT -> GC	CTA -> GCA	Substitution	Substitution	50.00%
G	Polymorphism	19768	19768	1	1	none		1608	T -> G	CGT -> CGG	SNP (transversion)	None	50.00%
C	Polymorphism	19786	19786	1	1	none		1626	A -> C	ATA -> ATC	SNP (transversion)	None	50.00%
G	Polymorphism	19789	19789	1	1	none		1629	A -> G	CAA -> CAG	SNP (transition)	None	50.00%
G	Polymorphism	19803	19803	1	1	none	F -> C	1643	T -> G	TTC -> TGC	SNP (transversion)	Substitution	50.00%
G	Polymorphism	19820	19820	1	1	none	L -> V	1660	C -> G	CTA -> GTA	SNP (transversion)	Substitution	50.00%
AT	Polymorphism	19836	19837	2	1	none	G -> D	1676	GC -> AT	GGC -> GAT	Substitution	Substitution	50.00%
G	Polymorphism	19858	19858	1	1	none	N -> K	1698	C -> G	AAC -> AAG	SNP (transversion)	Substitution	100.00%
C	Polymorphism	19890	19890	1	1	none	S -> T	1730	G -> C	AGT -> ACT	SNP (transversion)	Substitution	50.00%
A	Polymorphism	19907	19907	1	1	none	L -> I	1747	C -> A	CTC -> ATC	SNP (transversion)	Substitution	100.00%
A	Polymorphism	19921	19921	1	1	none		1761	T -> A	GGT -> GGA	SNP (transversion)	None	100.00%
A	Polymorphism	19922	19922	1	1	none	A -> T	1762	G -> A	GCT -> ACT	SNP (transition)	Substitution	50.00%
G	Polymorphism	19923	19923	1	1	none	A -> G	1763	C -> G	GCT -> GGT	SNP (transversion)	Substitution	100.00%
T	Polymorphism	19946	19946	1	1	none	N -> Y	1786	A -> T	AAC -> TAC	SNP (transversion)	Substitution	50.00%
C	Polymorphism	19958	19958	1	1	none	T -> P	1798	A -> C	ACC -> CCC	SNP (transversion)	Substitution	50.00%
CTG	Polymorphism	19973	19975	3	1	none	A -> L	1813	GCT -> CTG	GCT -> CTG	Substitution	Substitution	50.00%
AC	Polymorphism	19997	19998	2	1	none	E -> T	1837	GA -> AC	GAA -> ACA	Substitution	Substitution	50.00%
A	Polymorphism	20019	20019	1	1	none	T -> N	1859	C -> A	ACC -> AAC	SNP (transversion)	Substitution	50.00%
C	Polymorphism	20022	20022	1	1	none	N -> T	1862	A -> C	AAT -> ACT	SNP (transversion)	Substitution	50.00%
T	Polymorphism	20043	20043	1	1	none	Y -> F	1883	A -> T	TAC -> TTC	SNP (transversion)	Substitution	50.00%
G	Polymorphism	20058	20058	1	1	none	N -> S	1898	A -> G	AAC -> AGC	SNP (transition)	Substitution	50.00%
C	Polymorphism	20062	20062	1	1	none	M -> I	1902	G -> C	ATG -> ATC	SNP (transversion)	Substitution	50.00%
A	Polymorphism	20063	20063	1	1	none	L -> I	1903	C -> A	CTT -> ATT	SNP (transversion)	Substitution	50.00%
C	Polymorphism	20066	20066	1	1	none	Y -> H	1906	T -> C	TAC -> CAC	SNP (transition)	Substitution	50.00%
C	Polymorphism	20100	20100	1	1	none	I -> T	1940	T -> C	ATT -> ACT	SNP (transition)	Substitution	50.00%
C	Polymorphism	20105	20105	1	1	none	I -> L	1945	A -> C	ATC -> CTC	SNP (transversion)	Substitution	50.00%
T	Polymorphism	20107	20107	1	1	none		1947	C -> T	ATC -> ATT	SNP (transition)	None	100.00%
A	Polymorphism	20123	20123	1	1	none	A -> T	1963	G -> A	GCA -> ACA	SNP (transition)	Substitution	100.00%
CA	Polymorphism	20139	20140	2	1	none	W -> S	1979	GG -> CA	TGG -> TCA	Substitution	Substitution	50.00%
A	Polymorphism	20141	20141	1	1	none	S -> T	1981	T -> A	TCC -> ACC	SNP (transversion)	Substitution	50.00%
GC	Polymorphism	20163	20164	2	1	none	K -> S	2003	AG -> GC	AAG -> AGC	Substitution	Substitution	50.00%
A	Polymorphism	20184	20184	1	1	none		2024	C -> A		SNP (transversion)	Truncation	33.30%
G	Polymorphism	20184	20184	1	1	none		2024	C -> G		SNP (transversion)	Truncation	33.30%
T	Polymorphism	20184	20184	1	1	none	S -> L	2024	C -> T	TCA -> TTA	SNP (transition)	Substitution	33.30%
C	Polymorphism	20188	20188	1	1	none		2028	G -> C	GGG -> GGC	SNP (transversion)	None	50.00%
T	Polymorphism	20211	20211	1	1	none	S -> F	2051	C -> T	TCT -> TTT	SNP (transition)	Substitution	100.00%
C	Polymorphism	20212	20212	1	1	none		2052	T -> C	TCT -> TCC	SNP (transition)	None	50.00%
C	Polymorphism	20213	20213	1	1	none	G -> R	2053	G -> C	GGA -> CGA	SNP (transversion)	Substitution	100.00%
C	Polymorphism	20242	20242	1	1	none		2082	T -> C	TTT -> TTC	SNP (transition)	None	50.00%
T	Polymorphism	20246	20246	1	1	none	L -> F	2086	C -> T	CTT -> TTT	SNP (transition)	Substitution	100.00%
G	Polymorphism	20250	20250	1	1	none	N -> S	2090	A -> G	AAC -> AGC	SNP (transition)	Substitution	50.00%
CT	Polymorphism	20268	20269	2	1	none	V -> A	2108	TC -> CT	GTC -> GCT	Substitution	Substitution	50.00%
G	Polymorphism	20293	20293	1	1	none		2133	C -> G	GTC -> GTG	SNP (transversion)	None	50.00%
C	Polymorphism	20294	20294	1	1	none	S -> R	2134	A -> C	AGC -> CGC	SNP (transversion)	Substitution	50.00%
C	Polymorphism	20317	20317	1	1	none		2157	G -> C	CTG -> CTC	SNP (transversion)	None	50.00%
G	Polymorphism	20338	20338	1	1	none		2178	A -> G	GAA -> GAG	SNP (transition)	None	50.00%
G	Polymorphism	20339	20339	1	1	none	I -> V	2179	A -> G	ATC -> GTC	SNP (transition)	Substitution	50.00%
C	Polymorphism	20355	20355	1	1	none	D -> A	2195	A -> C	GAT -> GCT	SNP (transversion)	Substitution	50.00%
T	Polymorphism	20368	20368	1	1	none		2208	C -> T	TAC -> TAT	SNP (transition)	None	50.00%
GTC	Polymorphism	20417	20419	2	2	none	L -> V	2257	CTT -> GTC	CTT -> GTC	Substitution	Substitution	50.00%
G	Polymorphism	20476	20476	1	1	none		2316	C -> G	CGC -> CGG	SNP (transversion)	None	50.00%
A	Polymorphism	20478	20478	1	1	none	M -> K	2318	T -> A	ATG -> AAG	SNP (transversion)	Substitution	50.00%
G	Polymorphism	20505	20505	1	1	none	P -> R	2345	C -> G	CCT -> CGT	SNP (transversion)	Substitution	50.00%
T	Polymorphism	20507	20507	1	1	none	M -> L	2347	A -> T	ATG -> TTG	SNP (transversion)	Substitution	50.00%
G	Polymorphism	20536	20536	1	1	none	N -> K	2376	T -> G	AAT -> AAG	SNP (transversion)	Substitution	50.00%
C	Polymorphism	20544	20544	1	1	none	D -> A	2384	A -> C	GAC -> GCC	SNP (transversion)	Substitution	50.00%
A	Polymorphism	20559	20559	1	1	none	T -> N	2399	C -> A	ACC -> AAC	SNP (transversion)	Substitution	100.00%
A	Polymorphism	20561	20561	1	1	none	L -> I	2401	T -> A	TTA -> ATA	SNP (transversion)	Substitution	50.00%
C	Polymorphism	20569	20569	1	1	none		2409	T -> C	TAT -> TAC	SNP (transition)	None	50.00%
C	Polymorphism	20608	20608	1	1	none		2448	T -> C	CCT -> CCC	SNP (transition)	None	33.30%
G	Polymorphism	20608	20608	1	1	none		2448	T -> G	CCT -> CCG	SNP (transversion)	None	33.30%
T	Polymorphism	20646	20646	1	1	none	P -> L	2486	C -> T	CCA -> CTA	SNP (transition)	Substitution	50.00%
TT	Polymorphism	20649	20650	2	1	none	Y -> F	2489	AC -> TT	TAC -> TTT	Substitution	Substitution	50.00%
GG	Polymorphism	20664	20665	2	1	none	T -> R	2504	CT -> GG	ACT -> AGG	Substitution	Substitution	100.00%
C	Polymorphism	20666	20666	1	1	none	T -> P	2506	A -> C	ACT -> CCT	SNP (transversion)	Substitution	50.00%
A	Polymorphism	20667	20667	1	1	none	T -> N	2507	C -> A	ACT -> AAT	SNP (transversion)	Substitution	100.00%
A	Polymorphism	20673	20673	1	1	none	V -> D	2513	T -> A	GTT -> GAT	SNP (transversion)	Substitution	100.00%
C	Polymorphism	20675	20675	1	1	none	K -> Q	2515	A -> C	AAA -> CAA	SNP (transversion)	Substitution	100.00%
GG	Polymorphism	20676	20677	2	1	none	K -> R	2516	AA -> GG	AAA -> AGG	Substitution	Substitution	50.00%
T	Polymorphism	20677	20677	1	1	none	K -> N	2517	A -> T	AAA -> AAT	SNP (transversion)	Substitution	50.00%
T	Polymorphism	20679	20679	1	1	none	S -> I	2519	G -> T	AGT -> ATT	SNP (transversion)	Substitution	50.00%
TG	Polymorphism	20690	20691	2	1	none		2530	AA -> TG		Substitution	Truncation	50.00%
T	Polymorphism	20695	20695	1	1	none	K -> N	2535	G -> T	AAG -> AAT	SNP (transversion)	Substitution	50.00%
AG	Polymorphism	20724	20725	2	1	none	I -> K	2564	TA -> AG	ATA -> AAG	Substitution	Substitution	50.00%
TC	Polymorphism	20753	20754	2	1	none	G -> S	2593	GG -> TC	GGA -> TCA	Substitution	Substitution	33.3% -> 50.0%
TG	Polymorphism	20754	20755	2	1	none	G -> V	2594	GA -> TG	GGA -> GTG	Substitution	Substitution	33.3% -> 50.0%
AG	Polymorphism	20757	20758	2	1	none	A -> E	2597	CC -> AG	GCC -> GAG	Substitution	Substitution	50.00%
T	Polymorphism	20758	20758	1	1	none		2598	C -> T	GCC -> GCT	SNP (transition)	None	50.00%
T	Polymorphism	20778	20778	1	1	none	N -> I	2618	A -> T	AAC -> ATC	SNP (transversion)	Substitution	100.00%
T	Polymorphism	20792	20792	1	1	none	N -> Y	2632	A -> T	AAC -> TAC	SNP (transversion)	Substitution	50.00%
A	Polymorphism	20808	20808	1	1	none	L -> Q	2648	T -> A	CTG -> CAG	SNP (transversion)	Substitution	50.00%
A	Polymorphism	20810	20810	1	1	none	D -> N	2650	G -> A	GAC -> AAC	SNP (transition)	Substitution	50.00%
CA	Polymorphism	20856	20857	2	1	none	Y -> S	2696	AT -> CA	TAT -> TCA	Substitution	Substitution	50.00%
GC	Polymorphism	20861	20862	2	1	none	L -> A	2701	CT -> GC	CTT -> GCT	Substitution	Substitution	50.00%
A	Polymorphism	20864	20864	1	1	none	F -> I	2704	T -> A	TTC -> ATC	SNP (transversion)	Substitution	33.30%
C	Polymorphism	20864	20864	1	1	none	F -> L	2704	T -> C	TTC -> CTC	SNP (transition)	Substitution	33.30%
GT	Polymorphism	20930	20931	2	1	none	R -> V	2770	CG -> GT	CGC -> GTC	Substitution	Substitution	50.00%
GC	Polymorphism	20961	20962	2	1	none	T -> S	2801	CA -> GC	ACA -> AGC	Substitution	Substitution	50.00%
C	Polymorphism	20963	20963	1	1	none		2803	T -> C		SNP (transition)	Extension	50.00%
G	Polymorphism	21000	21000	1	1	none			T -> G		SNP (transversion)		50.00%
A	Polymorphism	21001	21001	1	1	none			C -> A		SNP (transversion)		50.00%
L3 CDS	CDS	21002	21631	630	1	forward
TA	Polymorphism	21002	21003	2	1	none	M -> *	1	AT -> TA	ATG -> TAG	Substitution	Start Codon Loss	33.3% -> 50.0%
CT	Polymorphism	21003	21004	2	1	none	M -> T	2	TG -> CT	ATG -> ACT	Substitution	Start Codon Loss	33.3% -> 50.0%
CG	Polymorphism	21014	21015	2	1	none	S -> R	13	TC -> CG	TCC -> CGC	Substitution	Substitution	50.00%
C	Polymorphism	21019	21019	1	1	none		18	A -> C	GGA -> GGC	SNP (transversion)	None	50.00%
C	Polymorphism	21058	21058	1	1	none		57	A -> C	CGA -> CGC	SNP (transversion)	None	50.00%
T	Polymorphism	21074	21074	1	1	none	P -> S	73	C -> T	CCC -> TCC	SNP (transition)	Substitution	50.00%
G	Polymorphism	21097	21097	1	1	none	D -> E	96	C -> G	GAC -> GAG	SNP (transversion)	Substitution	50.00%
AC	Polymorphism	21111	21112	2	1	none	G -> D	110	GG -> AC	GGG -> GAC	Substitution	Substitution	50.00%
G	Polymorphism	21114	21114	1	1	none	F -> C	113	T -> G	TTC -> TGC	SNP (transversion)	Substitution	50.00%
G	Polymorphism	21129	21129	1	1	none	K -> R	128	A -> G	AAG -> AGG	SNP (transition)	Substitution	50.00%
C	Polymorphism	21145	21145	1	1	none		144	A -> C	ATA -> ATC	SNP (transversion)	None	50.00%
A	Polymorphism	21151	21151	1	1	none	N -> K	150	C -> A	AAC -> AAA	SNP (transversion)	Substitution	50.00%
AA	Polymorphism	21171	21172	2	1	none	G -> E	170	GG -> AA	GGG -> GAA	Substitution	Substitution	50.00%
T	Polymorphism	21174	21174	1	1	none	G -> V	173	G -> T	GGA -> GTA	SNP (transversion)	Substitution	50.00%
T	Polymorphism	21177	21177	1	1	none	E -> V	176	A -> T	GAG -> GTG	SNP (transversion)	Substitution	50.00%
CG	Polymorphism	21201	21202	2	1	none	N -> T	200	AC -> CG	AAC -> ACG	Substitution	Substitution	50.00%
G	Polymorphism	21204	21204	1	1	none	P -> R	203	C -> G	CCG -> CGG	SNP (transversion)	Substitution	100.00%
C	Polymorphism	21227	21227	1	1	none	F -> L	226	T -> C	TTT -> CTT	SNP (transition)	Substitution	50.00%
C	Polymorphism	21253	21253	1	1	none	E -> D	252	G -> C	GAG -> GAC	SNP (transversion)	Substitution	50.00%
A	Polymorphism	21280	21280	1	1	none		279	G -> A	GAG -> GAA	SNP (transition)	None	50.00%
C	Polymorphism	21282	21282	1	1	none	Y -> S	281	A -> C	TAC -> TCC	SNP (transversion)	Substitution	50.00%
C	Polymorphism	21287	21287	1	1	none	G -> R	286	G -> C	GGG -> CGG	SNP (transversion)	Substitution	50.00%
GG	Polymorphism	21306	21307	2	1	none	A -> G	305	CC -> GG	GCC -> GGG	Substitution	Substitution	50.00%
TGA	Polymorphism	21308	21310	3	1	none		307	CTT -> TGA		Substitution	Truncation	50.00%
AG	Polymorphism	21333	21334	2	1	none	T -> K	332	CC -> AG	ACC -> AAG	Substitution	Substitution	50.00%
C	Polymorphism	21338	21338	1	1	none	E -> Q	337	G -> C	GAA -> CAA	SNP (transversion)	Substitution	50.00%
G	Polymorphism	21339	21339	1	1	none	E -> G	338	A -> G	GAA -> GGA	SNP (transition)	Substitution	100.00%
AC	Polymorphism	21387	21388	2	1	none	L -> H	386	TT -> AC	CTT -> CAC	Substitution	Substitution	50.00%
C	Polymorphism	21417	21417	1	1	none	V -> A	416	T -> C	GTG -> GCG	SNP (transition)	Substitution	50.00%
TT	Polymorphism	21432	21433	2	1	none	R -> L	431	GC -> TT	CGC -> CTT	Substitution	Substitution	50.00%
G	Polymorphism	21447	21447	1	1	none	N -> S	446	A -> G	AAC -> AGC	SNP (transition)	Substitution	50.00%
G	Polymorphism	21451	21451	1	1	none		450	C -> G	CCC -> CCG	SNP (transversion)	None	50.00%
G	Polymorphism	21462	21462	1	1	none	L -> W	461	T -> G	TTG -> TGG	SNP (transversion)	Substitution	50.00%
GT	Polymorphism	21476	21477	2	1	none	P -> V	475	CC -> GT	CCC -> GTC	Substitution	Substitution	50.00%
G	Polymorphism	21502	21502	1	1	none		501	A -> G	CAA -> CAG	SNP (transition)	None	50.00%
C	Polymorphism	21503	21503	1	1	none	V -> L	502	G -> C	GTG -> CTG	SNP (transversion)	Substitution	50.00%
A	Polymorphism	21504	21504	1	1	none	V -> E	503	T -> A	GTG -> GAG	SNP (transversion)	Substitution	100.00%
T	Polymorphism	21525	21525	1	1	none	N -> I	524	A -> T	AAC -> ATC	SNP (transversion)	Substitution	50.00%
T	Polymorphism	21529	21529	1	1	none	Q -> H	528	G -> T	CAG -> CAT	SNP (transversion)	Substitution	50.00%
CC	Polymorphism	21531	21532	2	1	none	E -> A	530	AG -> CC	GAG -> GCC	Substitution	Substitution	50.00%
T	Polymorphism	21532	21532	1	1	none	E -> D	531	G -> T	GAG -> GAT	SNP (transversion)	Substitution	50.00%
T	Polymorphism	21534	21534	1	1	none	A -> V	533	C -> T	GCG -> GTG	SNP (transition)	Substitution	50.00%
GA	Polymorphism	21572	21573	2	1	none	R -> D	571	CG -> GA	CGT -> GAT	Substitution	Substitution	50.00%
G	Polymorphism	21577	21577	1	1	none		576	T -> G	TCT -> TCG	SNP (transversion)	None	50.00%
G	Polymorphism	21595	21595	1	1	none		594	A -> G	GAA -> GAG	SNP (transition)	None	100.00%
C	Polymorphism	21596	21596	1	1	none		595	A -> C	AGG -> CGG	SNP (transversion)	None	50.00%
A	Polymorphism	21597	21597	1	1	none	R -> K	596	G -> A	AGG -> AAG	SNP (transition)	Substitution	100.00%
G	Polymorphism	21602	21602	1	1	none	T -> A	601	A -> G	ACC -> GCC	SNP (transition)	Substitution	50.00%
TC	Polymorphism	21639	21640	2	1	none			AA -> TC		Substitution		100.00%
T	Polymorphism	21655	21655	1	1	none			A -> T		SNP (transversion)		50.00%
T	Polymorphism	21659	21659	1	1	none			G -> T		SNP (transversion)		50.00%
A	Polymorphism	21677	21677	1	1	none			C -> A		SNP (transversion)		50.00%
A	Polymorphism	21679	21679	1	1	none			C -> A		SNP (transversion)		50.00%
G	Polymorphism	21689	21689	1	1	none			C -> G		SNP (transversion)		100.00%
T	Polymorphism	21714	21714	1	1	none			A -> T		SNP (transversion)		50.00%
T	Polymorphism	21717	21717	1	1	none			C -> T		SNP (transition)		50.00%
E2A	gene	21720	23273	1554	1	reverse
E2A CDS	CDS	21720	23273	1554	1	reverse
G	Polymorphism	21731	21731	1	1	none	F -> L	1543	A -> G	TTT -> CTT	SNP (transition)	Substitution	50.00%
G	Polymorphism	21750	21750	1	1	none		1524	A -> G	TTT -> TTC	SNP (transition)	None	50.00%
GG	Polymorphism	21771	21772	2	1	none	V -> A	1502	TA -> GG	GTA -> GCC	Substitution	Substitution	50.00%
A	Polymorphism	21850	21850	1	1	none	D -> V	1424	T -> A	GAC -> GTC	SNP (transversion)	Substitution	100.00%
C	Polymorphism	21852	21852	1	1	none		1422	T -> C	CAA -> CAG	SNP (transition)	None	100.00%
A	Polymorphism	21856	21856	1	1	none	W -> L	1418	C -> A	TGG -> TTG	SNP (transversion)	Substitution	100.00%
T	Polymorphism	21860	21860	1	1	none	L -> M	1414	A -> T	TTG -> ATG	SNP (transversion)	Substitution	50.00%
GG	Polymorphism	21907	21908	2	1	none	K -> P	1366	TT -> GG	AAG -> CCG	Substitution	Substitution	50.00%
CT	Polymorphism	21921	21922	2	1	none	P -> Q	1352	GG -> CT	CCC -> CAG	Substitution	Substitution	50.00%
C	Polymorphism	21924	21924	1	1	none		1350	A -> C	GGT -> GGG	SNP (transversion)	None	50.00%
G	Polymorphism	21938	21938	1	1	none	V -> L	1336	C -> G	GTC -> CTC	SNP (transversion)	Substitution	50.00%
G	Polymorphism	21940	21940	1	1	none	R -> P	1334	C -> G	CGT -> CCT	SNP (transversion)	Substitution	100.00%
C	Polymorphism	21941	21941	1	1	none	R -> G	1333	G -> C	CGT -> GGT	SNP (transversion)	Substitution	50.00%
C	Polymorphism	21948	21948	1	1	none		1326	G -> C	CGC -> CGG	SNP (transversion)	None	50.00%
T	Polymorphism	21964	21964	1	1	none	C -> Y	1310	C -> T	TGC -> TAC	SNP (transition)	Substitution	100.00%
C	Polymorphism	21965	21965	1	1	none	C -> G	1309	A -> C	TGC -> GGC	SNP (transversion)	Substitution	50.00%
G	Polymorphism	21965	21965	1	1	none	C -> R	1309	A -> G	TGC -> CGC	SNP (transition)	Substitution	50.00%
CT	Polymorphism	21966	21967	2	1	none		1307	AC -> CT		Substitution	Truncation	50.00%
GA	Polymorphism	21977	21978	2	1	none	MV -> IL	1296	CC -> GA	ATG,GTG -> ATT,CTG	Substitution	Substitution	100.00%
A	Polymorphism	21993	21993	1	1	none	R -> S	1281	T -> A	AGA -> AGT	SNP (transversion)	Substitution	100.00%
G	Polymorphism	21994	21994	1	1	none	R -> T	1280	C -> G	AGA -> ACA	SNP (transversion)	Substitution	50.00%
G	Polymorphism	21997	21997	1	1	none	V -> A	1277	A -> G	GTG -> GCG	SNP (transition)	Substitution	50.00%
A	Polymorphism	22003	22003	1	1	none	A -> V	1271	G -> A	GCA -> GTA	SNP (transition)	Substitution	50.00%
A	Polymorphism	22018	22018	1	1	none	D -> V	1256	T -> A	GAC -> GTC	SNP (transversion)	Substitution	50.00%
A	Polymorphism	22019	22019	1	1	none	D -> Y	1255	C -> A	GAC -> TAC	SNP (transversion)	Substitution	100.00%
C	Polymorphism	22020	22020	1	1	none	S -> R	1254	A -> C	AGT -> AGG	SNP (transversion)	Substitution	50.00%
A	Polymorphism	22026	22026	1	1	none		1248	G -> A	ACC -> ACT	SNP (transition)	None	50.00%
T	Polymorphism	22037	22037	1	1	none	D -> N	1237	C -> T	GAT -> AAT	SNP (transition)	Substitution	50.00%
G	Polymorphism	22038	22038	1	1	none	L -> F	1236	C -> G	TTG -> TTC	SNP (transversion)	Substitution	50.00%
T	Polymorphism	22061	22061	1	1	none	G -> R	1213	C -> T	GGG -> AGG	SNP (transition)	Substitution	50.00%
T	Polymorphism	22062	22062	1	1	none	F -> L	1212	A -> T	TTT -> TTA	SNP (transversion)	Substitution	50.00%
CT	Polymorphism	22068	22069	2	1	none	T -> K	1205	GG -> CT	ACC -> AAG	Substitution	Substitution	100.00%
G	Polymorphism	22083	22083	1	1	none	Q -> H	1191	C -> G	CAG -> CAC	SNP (transversion)	Substitution	50.00%
T	Polymorphism	22083	22083	1	1	none		1191	C -> T	CAG -> CAA	SNP (transition)	None	50.00%
TT	Polymorphism	22090	22091	2	1	none	G -> N	1183	CC -> TT	GGC -> AAC	Substitution	Substitution	50.00%
A	Polymorphism	22105	22105	1	1	none	C -> F	1169	C -> A	TGC -> TTC	SNP (transversion)	Substitution	50.00%
A	Polymorphism	22170	22170	1	1	none		1104	T -> A	ATA -> ATT	SNP (transversion)	None	50.00%
TA	Polymorphism	22173	22174	2	1	none	G -> V	1100	CC -> TA	GGG -> GTA	Substitution	Substitution	100.00%
A	Polymorphism	22188	22188	1	1	none	K -> N	1086	C -> A	AAG -> AAT	SNP (transversion)	Substitution	50.00%
G	Polymorphism	22214	22214	1	1	none	F -> L	1060	A -> G	TTC -> CTC	SNP (transition)	Substitution	50.00%
T	Polymorphism	22215	22215	1	1	none		1059	A -> T	GCT -> GCA	SNP (transversion)	None	50.00%
GT	Polymorphism	22252	22253	2	1	none	G -> T	1021	CC -> GT	GGG -> ACG	Substitution	Substitution	50.00%
C	Polymorphism	22254	22254	1	1	none	C -> W	1020	A -> C	TGT -> TGG	SNP (transversion)	Substitution	50.00%
AC	Polymorphism	22354	22355	2	1	none	N -> V	919	TT -> AC	AAC -> GTC	Substitution	Substitution	50.00%
G	Polymorphism	22356	22356	1	1	none	Q -> H	918	C -> G	CAG -> CAC	SNP (transversion)	Substitution	50.00%
T	Polymorphism	22360	22360	1	1	none	T -> N	914	G -> T	ACC -> AAC	SNP (transversion)	Substitution	50.00%
GA	Polymorphism	22399	22400	2	1	none	Q -> S	874	TG -> GA	CAG -> TCG	Substitution	Substitution	50.00%
T	Polymorphism	22419	22419	1	1	none	D -> E	855	A -> T	GAT -> GAA	SNP (transversion)	Substitution	50.00%
T	Polymorphism	22434	22434	1	1	none	H -> Q	840	G -> T	CAC -> CAA	SNP (transversion)	Substitution	50.00%
T	Polymorphism	22458	22458	1	1	none		816	G -> T	GGC -> GGA	SNP (transversion)	None	50.00%
AA	Polymorphism	22493	22494	2	1	none	CT -> CS	780	TG -> AA	TGC,ACC -> TGT,TCC	Substitution	Substitution	100.00%
G	Polymorphism	22495	22495	1	1	none	C -> S	779	C -> G	TGC -> TCC	SNP (transversion)	Substitution	50.00%
T	Polymorphism	22504	22504	1	1	none	A -> D	770	G -> T	GCT -> GAT	SNP (transversion)	Substitution	50.00%
T	Polymorphism	22529	22529	1	1	none	E -> K	745	C -> T	GAG -> AAG	SNP (transition)	Substitution	50.00%
A	Polymorphism	22531	22531	1	1	none	W -> L	743	C -> A	TGG -> TTG	SNP (transversion)	Substitution	100.00%
C	Polymorphism	22536	22536	1	1	none	N -> K	738	A -> C	AAT -> AAG	SNP (transversion)	Substitution	33.30%
G	Polymorphism	22536	22536	1	1	none		738	A -> G	AAT -> AAC	SNP (transition)	None	33.30%
C	Polymorphism	22540	22540	1	1	none	H -> R	734	T -> C	CAC -> CGC	SNP (transition)	Substitution	50.00%
TTC	Polymorphism	22541	22543	3	1	none	AH -> GN	731	GGG -> TTC	GCC,CAC -> GGA,AAC	Substitution	Substitution	100.00%
T	Polymorphism	22560	22560	1	1	none	H -> Q	714	A -> T	CAT -> CAA	SNP (transversion)	Substitution	50.00%
GC	Polymorphism	22572	22573	2	1	none	Q -> R	701	CT -> GC	CAG -> CGC	Substitution	Substitution	50.00%
AC	Polymorphism	22626	22627	2	1	none	P -> R	647	CG -> AC	CCG -> CGT	Substitution	Substitution	50.00%
GCA	Polymorphism	22644	22646	3	1	none	E -> C	628	CTC -> GCA	GAG -> TGC	Substitution	Substitution	50.00%
G	Polymorphism	22650	22650	1	1	none		624	C -> G	GTG -> GTC	SNP (transversion)	None	50.00%
A	Polymorphism	22712	22712	1	1	none	T -> S	562	T -> A	ACC -> TCC	SNP (transversion)	Substitution	50.00%
A	Polymorphism	22714	22714	1	1	none	R -> I	560	C -> A	AGA -> ATA	SNP (transversion)	Substitution	50.00%
A	Polymorphism	22718	22718	1	1	none		556	G -> A	CTG -> TTG	SNP (transition)	None	50.00%
G	Polymorphism	22787	22787	1	1	none	V -> L	487	C -> G	GTA -> CTA	SNP (transversion)	Substitution	50.00%
G	Polymorphism	22788	22788	1	1	none		486	C -> G	CTG -> CTC	SNP (transversion)	None	50.00%
C	Polymorphism	22792	22792	1	1	none	P -> R	482	G -> C	CCC -> CGC	SNP (transversion)	Substitution	50.00%
CAA	Polymorphism	22806	22808	3	1	none	N -> L	466	ATT -> CAA	AAT -> TTG	Substitution	Substitution	100.00%
AG	Polymorphism	22810	22811	2	1	none	R -> L	463	CT -> AG	AGG -> CTG	Substitution	Substitution	50.00%
G	Polymorphism	22829	22829	1	1	none	A -> P	445	C -> G	GCT -> CCT	SNP (transversion)	Substitution	50.00%
A	Polymorphism	22830	22830	1	1	none		444	T -> A	GGA -> GGT	SNP (transversion)	None	50.00%
C	Polymorphism	22837	22837	1	1	none	A -> G	437	G -> C	GCT -> GGT	SNP (transversion)	Substitution	50.00%
GCC	Polymorphism	22839	22841	3	1	none	I -> G	433	TAT -> GCC	ATA -> GGC	Substitution	Substitution	50.00%
GC	Polymorphism	22842	22843	2	1	none	P -> R	431	AG -> GC	CCT -> CGC	Substitution	Substitution	100.00%
C	Polymorphism	22852	22852	1	1	none	K -> R	422	T -> C	AAG -> AGG	SNP (transition)	Substitution	50.00%
T	Polymorphism	22854	22854	1	1	none	D -> E	420	G -> T	GAC -> GAA	SNP (transversion)	Substitution	100.00%
T	Polymorphism	22869	22869	1	1	none	S -> R	405	A -> T	AGT -> AGA	SNP (transversion)	Substitution	50.00%
AGC	Polymorphism	22905	22907	2	2	none	P -> A	367	GGG -> AGC	CCC -> GCT	Substitution	Substitution	50.00%
AA	Polymorphism	22939	22940	2	1	none	Q -> L	334	TG -> AA	CAG -> TTG	Substitution	Substitution	50.00%
A	Polymorphism	22985	22985	1	1	none	V -> F	289	C -> A	GTC -> TTC	SNP (transversion)	Substitution	50.00%
G	Polymorphism	22985	22985	1	1	none	V -> L	289	C -> G	GTC -> CTC	SNP (transversion)	Substitution	50.00%
CG	Polymorphism	22986	22987	2	1	none	H -> P	287	AT -> CG	CAT -> CCG	Substitution	Substitution	50.00%
A	Polymorphism	23018	23018	1	1	none	P -> S	256	G -> A	CCT -> TCT	SNP (transition)	Substitution	50.00%
AA	Polymorphism	23025	23026	2	1	none	P -> L	248	GG -> AA	CCC -> CTT	Substitution	Substitution	50.00%
GG	Polymorphism	23035	23036	2	1	none	N -> P	238	TT -> GG	AAC -> CCC	Substitution	Substitution	50.00%
T	Polymorphism	23038	23038	1	1	none	S -> N	236	C -> T	AGC -> AAC	SNP (transition)	Substitution	50.00%
A	Polymorphism	23054	23054	1	1	none		220	G -> A	CTG -> TTG	SNP (transition)	None	50.00%
AG	Polymorphism	23112	23113	2	1	none	G -> A	161	CC -> AG	GGG -> GCT	Substitution	Substitution	100.00%
CC	Polymorphism	23125	23126	2	1	none	Y -> G	148	TA -> CC	TAC -> GGC	Substitution	Substitution	50.00%
A	Polymorphism	23127	23127	1	1	none		147	G -> A	ACC -> ACT	SNP (transition)	None	50.00%
AC	Polymorphism	23129	23130	2	1	none	NT -> KS	144	TG -> AC	AAC,ACC -> AAG,TCC	Substitution	Substitution	100.00%
A	Polymorphism	23144	23144	1	1	none	P -> S	130	G -> A	CCC -> TCC	SNP (transition)	Substitution	50.00%
T	Polymorphism	23145	23145	1	1	none		129	C -> T	CTG -> CTA	SNP (transition)	None	50.00%
AG	Polymorphism	23145	23146	2	1	none	L -> P	128	CA -> AG	CTG -> CCT	Substitution	Substitution	50.00%
A	Polymorphism	23169	23169	1	1	none		105	G -> A	AGC -> AGT	SNP (transition)	None	100.00%
A	Polymorphism	23170	23170	1	1	none	S -> I	104	C -> A	AGC -> ATC	SNP (transversion)	Substitution	50.00%
G	Polymorphism	23170	23170	1	1	none	S -> T	104	C -> G	AGC -> ACC	SNP (transversion)	Substitution	50.00%
T	Polymorphism	23224	23224	1	1	none	T -> N	50	G -> T	ACC -> AAC	SNP (transversion)	Substitution	50.00%
L4	gene	23304	27121	3818	1	forward
L4 CDS	CDS	23304	25793	2490	1	forward
CA	Polymorphism	23353	23354	2	1	none	L -> P	50	TC -> CA	CTC -> CCA	Substitution	Substitution	50.00%
T	Polymorphism	23375	23375	1	1	none	E -> D	72	G -> T	GAG -> GAT	SNP (transversion)	Substitution	50.00%
A	Polymorphism	23380	23380	1	1	none	S -> N	77	G -> A	AGC -> AAC	SNP (transition)	Substitution	50.00%
GCC	Polymorphism	23382	23384	3	1	none	L -> A	79	TTA -> GCC	TTA -> GCC	Substitution	Substitution	50.00%
C	Polymorphism	23385	23385	1	1	none	T -> P	82	A -> C	ACC -> CCC	SNP (transversion)	Substitution	50.00%
G	Polymorphism	23466	23466	1	1	none	Q -> E	163	C -> G	CAG -> GAG	SNP (transversion)	Substitution	50.00%
C	Polymorphism	23477	23477	1	1	none		174	T -> C	GAT -> GAC	SNP (transition)	None	50.00%
GCC	Polymorphism	23478	23480	3	1	none	N -> A	175	AAT -> GCC	AAT -> GCC	Substitution	Substitution	50.00%
G	Polymorphism	23534	23534	1	1	none		231	A -> G	ACA -> ACG	SNP (transition)	None	50.00%
GA	Polymorphism	23535	23536	2	1	none	P -> E	232	CC -> GA	CCG -> GAG	Substitution	Substitution	50.00%
C	Polymorphism	23566	23566	1	1	none	F -> S	263	T -> C	TTT -> TCT	SNP (transition)	Substitution	50.00%
A	Polymorphism	23612	23612	1	1	none		309	C -> A	GGC -> GGA	SNP (transversion)	None	100.00%
AG	Polymorphism	23613	23614	2	1	none	D -> S	310	GA -> AG	GAT -> AGT	Substitution	Substitution	50.00%
C	Polymorphism	23624	23624	1	1	none	E -> D	321	G -> C	GAG -> GAC	SNP (transversion)	Substitution	50.00%
T	Polymorphism	23671	23671	1	1	none	G -> V	368	G -> T	GGG -> GTG	SNP (transversion)	Substitution	50.00%
G	Polymorphism	23711	23711	1	1	none	N -> K	408	C -> G	AAC -> AAG	SNP (transversion)	Substitution	100.00%
G	Polymorphism	23729	23729	1	1	none		426	A -> G	CTA -> CTG	SNP (transition)	None	50.00%
G	Polymorphism	23801	23801	1	1	none		498	T -> G	CCT -> CCG	SNP (transversion)	None	50.00%
C	Polymorphism	23803	23803	1	1	none	H -> P	500	A -> C	CAC -> CCC	SNP (transversion)	Substitution	33.30%
T	Polymorphism	23803	23803	1	1	none	H -> L	500	A -> T	CAC -> CTC	SNP (transversion)	Substitution	33.30%
C	Polymorphism	23829	23829	1	1	none	G -> R	526	G -> C	GGC -> CGC	SNP (transversion)	Substitution	50.00%
TT	Polymorphism	23847	23848	2	1	none	P -> F	544	CC -> TT	CCT -> TTT	Substitution	Substitution	50.00%
G	Polymorphism	23873	23873	1	1	none	F -> L	570	T -> G	TTT -> TTG	SNP (transversion)	Substitution	50.00%
C	Polymorphism	23876	23876	1	1	none		573	T -> C	ACT -> ACC	SNP (transition)	None	50.00%
G	Polymorphism	23880	23880	1	1	none	P -> A	577	C -> G	CCC -> GCC	SNP (transversion)	Substitution	50.00%
GG	Polymorphism	23895	23896	2	1	none	T -> G	592	AC -> GG	ACC -> GGC	Substitution	Substitution	50.00%
G	Polymorphism	23929	23929	1	1	none	P -> R	626	C -> G	CCA -> CGA	SNP (transversion)	Substitution	50.00%
T	Polymorphism	23931	23931	1	1	none	V -> F	628	G -> T	GTC -> TTC	SNP (transversion)	Substitution	50.00%
GA	Polymorphism	23967	23968	2	1	none	L -> D	664	CT -> GA	CTT -> GAT	Substitution	Substitution	50.00%
G	Polymorphism	23975	23975	1	1	none	N -> K	672	C -> G	AAC -> AAG	SNP (transversion)	Substitution	50.00%
G	Polymorphism	23976	23976	1	1	none	L -> V	673	T -> G	TTG -> GTG	SNP (transversion)	Substitution	50.00%
C	Polymorphism	23994	23994	1	1	none		691	T -> C	TTA -> CTA	SNP (transition)	None	50.00%
G	Polymorphism	24002	24002	1	1	none	D -> E	699	T -> G	GAT -> GAG	SNP (transversion)	Substitution	50.00%
C	Polymorphism	24003	24003	1	1	none	I -> L	700	A -> C	ATA -> CTA	SNP (transversion)	Substitution	50.00%
G	Polymorphism	24023	24023	1	1	none		720	T -> G	GTT -> GTG	SNP (transversion)	None	50.00%
C	Polymorphism	24038	24038	1	1	none	E -> D	735	G -> C	GAG -> GAC	SNP (transversion)	Substitution	50.00%
A	Polymorphism	24071	24071	1	1	none	N -> K	768	T -> A	AAT -> AAA	SNP (transversion)	Substitution	50.00%
C	Polymorphism	24098	24098	1	1	none	M -> I	795	G -> C	ATG -> ATC	SNP (transversion)	Substitution	100.00%
T	Polymorphism	24113	24113	1	1	none		810	C -> T	AGC -> AGT	SNP (transition)	None	50.00%
AG	Polymorphism	24133	24134	2	1	none	G -> E	830	GT -> AG	GGT -> GAG	Substitution	Substitution	50.00%
G	Polymorphism	24167	24167	1	1	none	S -> R	864	T -> G	AGT -> AGG	SNP (transversion)	Substitution	50.00%
CC	Polymorphism	24168	24169	2	1	none	I -> P	865	AT -> CC	ATC -> CCC	Substitution	Substitution	50.00%
C	Polymorphism	24201	24201	1	1	none	N -> H	898	A -> C	AAC -> CAC	SNP (transversion)	Substitution	50.00%
G	Polymorphism	24224	24224	1	1	none	S -> R	921	C -> G	AGC -> AGG	SNP (transversion)	Substitution	100.00%
CCA	Polymorphism	24225	24227	2	2	none	A -> P	922	GCT -> CCA	GCT -> CCA	Substitution	Substitution	50.00%
T	Polymorphism	24225	24225	1	1	none	A -> S	922	G -> T	GCT -> TCT	SNP (transversion)	Substitution	50.00%
CG	Polymorphism	24230	24231	2	1	none	VM -> VV	927	TA -> CG	GTT,ATG -> GTC,GTG	Substitution	Substitution	100.00%
A	Polymorphism	24232	24232	1	1	none	M -> K	929	T -> A	ATG -> AAG	SNP (transversion)	Substitution	50.00%
T	Polymorphism	24234	24234	1	1	none	D -> Y	931	G -> T	GAC -> TAC	SNP (transversion)	Substitution	50.00%
T	Polymorphism	24235	24235	1	1	none	D -> V	932	A -> T	GAC -> GTC	SNP (transversion)	Substitution	100.00%
GTG	Polymorphism	24273	24275	3	1	none	N -> V	970	AAC -> GTG	AAC -> GTG	Substitution	Substitution	50.00%
G	Polymorphism	24300	24300	1	1	none	S -> A	997	T -> G	TCG -> GCG	SNP (transversion)	Substitution	50.00%
C	Polymorphism	24320	24320	1	1	none		1017	A -> C	GTA -> GTC	SNP (transversion)	None	50.00%
TC	Polymorphism	24334	24335	2	1	none	Q -> L	1031	AG -> TC	CAG -> CTC	Substitution	Substitution	50.00%
G	Polymorphism	24353	24353	1	1	none		1050	T -> G	GGT -> GGG	SNP (transversion)	None	50.00%
CCA	Polymorphism	24354	24356	2	2	none	T -> P	1051	ACC -> CCA	ACC -> CCA	Substitution	Substitution	50.00%
G	Polymorphism	24354	24354	1	1	none	T -> A	1051	A -> G	ACC -> GCC	SNP (transition)	Substitution	50.00%
A	Polymorphism	24362	24362	1	1	none		1059	C -> A	TCC -> TCA	SNP (transversion)	None	33.30%
T	Polymorphism	24362	24362	1	1	none		1059	C -> T	TCC -> TCT	SNP (transition)	None	33.30%
T	Polymorphism	24363	24363	1	1	none	P -> S	1060	C -> T	CCC -> TCC	SNP (transition)	Substitution	33.30%
AG	Polymorphism	24363	24364	2	1	none	P -> S	1060	CC -> AG	CCC -> AGC	Substitution	Substitution	33.3% -> 50.0%
T	Polymorphism	24407	24407	1	1	none		1104	G -> T	GTG -> GTT	SNP (transversion)	None	50.00%
T	Polymorphism	24408	24408	1	1	none		1105	C -> T	CTA -> TTA	SNP (transition)	None	100.00%
C	Polymorphism	24410	24410	1	1	none		1107	A -> C	CTA -> CTC	SNP (transversion)	None	50.00%
CT	Polymorphism	24412	24413	2	1	none	V -> A	1109	TA -> CT	GTA -> GCT	Substitution	Substitution	50.00%
CG	Polymorphism	24414	24415	2	1	none	T -> R	1111	AC -> CG	ACT -> CGT	Substitution	Substitution	50.00%
C	Polymorphism	24417	24417	1	1	none	V -> L	1114	G -> C	GTG -> CTG	SNP (transversion)	Substitution	50.00%
C	Polymorphism	24420	24420	1	1	none	E -> Q	1117	G -> C	GAG -> CAG	SNP (transversion)	Substitution	50.00%
G	Polymorphism	24446	24446	1	1	none	F -> L	1143	C -> G	TTC -> TTG	SNP (transversion)	Substitution	50.00%
G	Polymorphism	24455	24455	1	1	none		1152	T -> G	CCT -> CCG	SNP (transversion)	None	50.00%
G	Polymorphism	24488	24488	1	1	none	H -> Q	1185	C -> G	CAC -> CAG	SNP (transversion)	Substitution	50.00%
CG	Polymorphism	24489	24490	2	1	none	Y -> R	1186	TA -> CG	TAC -> CGC	Substitution	Substitution	50.00%
T	Polymorphism	24492	24492	1	1	none	T -> S	1189	A -> T	ACC -> TCC	SNP (transversion)	Substitution	50.00%
	Polymorphism	24493	24495	3	1	none	TF -> I	1190	#NAME?	ACC,TTT -> ATT	Deletion	Deletion	100.00%
C	Polymorphism	24496	24496	1	1	none	F -> S	1193	T -> C	TTT -> TCT	SNP (transition)	Substitution	50.00%
G	Polymorphism	24502	24502	1	1	none	H -> R	1199	A -> G	CAT -> CGT	SNP (transition)	Substitution	50.00%
C	Polymorphism	24503	24503	1	1	none		1200	T -> C	CAT -> CAC	SNP (transition)	None	100.00%
GGA	Polymorphism	24531	24533	3	1	none	S -> G	1228	TCC -> GGA	TCC -> GGA	Substitution	Substitution	100.00%
CG	Polymorphism	24544	24545	2	1	none	L -> P	1241	TT -> CG	CTT -> CCG	Substitution	Substitution	50.00%
G	Polymorphism	24546	24546	1	1	none	T -> A	1243	A -> G	ACC -> GCC	SNP (transition)	Substitution	100.00%
T	Polymorphism	24584	24584	1	1	none		1281	C -> T	AAC -> AAT	SNP (transition)	None	50.00%
T	Polymorphism	24585	24585	1	1	none	R -> W	1282	C -> T	CGG -> TGG	SNP (transition)	Substitution	50.00%
C	Polymorphism	24590	24590	1	1	none		1287	A -> C	CTA -> CTC	SNP (transversion)	None	50.00%
TC	Polymorphism	24591	24592	2	1	none	G -> S	1288	GG -> TC	GGG -> TCG	Substitution	Substitution	50.00%
G	Polymorphism	24616	24616	1	1	none	L -> R	1313	T -> G	CTT -> CGT	SNP (transversion)	Substitution	50.00%
T	Polymorphism	24620	24620	1	1	none	K -> N	1317	A -> T	AAA -> AAT	SNP (transversion)	Substitution	50.00%
C	Polymorphism	24624	24624	1	1	none	E -> Q	1321	G -> C	GAG -> CAG	SNP (transversion)	Substitution	50.00%
GAA	Polymorphism	24639	24641	2	2	none	Y -> E	1336	TAC -> GAA	TAC -> GAA	Substitution	Substitution	100.00%
C	Polymorphism	24640	24640	1	1	none	Y -> S	1337	A -> C	TAC -> TCC	SNP (transversion)	Substitution	50.00%
C	Polymorphism	24643	24643	1	1	none	I -> T	1340	T -> C	ATC -> ACC	SNP (transition)	Substitution	50.00%
C	Polymorphism	24649	24649	1	1	none	D -> A	1346	A -> C	GAC -> GCC	SNP (transversion)	Substitution	50.00%
C	Polymorphism	24658	24658	1	1	none	Y -> S	1355	A -> C	TAC -> TCC	SNP (transversion)	Substitution	50.00%
G	Polymorphism	24659	24659	1	1	none		1356	C -> G		SNP (transversion)	Truncation	100.00%
T	Polymorphism	24675	24675	1	1	none	T -> S	1372	A -> T	ACC -> TCC	SNP (transversion)	Substitution	50.00%
C	Polymorphism	24700	24700	1	1	none	W -> S	1397	G -> C	TGG -> TCG	SNP (transversion)	Substitution	50.00%
A	Polymorphism	24727	24727	1	1	none	L -> Q	1424	T -> A	CTA -> CAA	SNP (transversion)	Substitution	50.00%
G	Polymorphism	24758	24758	1	1	none		1455	C -> G	TCC -> TCG	SNP (transversion)	None	100.00%
ATA	Polymorphism	24759	24761	2	2	none	L -> I	1456	CTC -> ATA	CTC -> ATA	Substitution	Substitution	50.00%
GTG	Polymorphism	24759	24761	2	2	none	L -> V	1456	CTC -> GTG	CTC -> GTG	Substitution	Substitution	50.00%
A	Polymorphism	24760	24760	1	1	none	L -> H	1457	T -> A	CTC -> CAC	SNP (transversion)	Substitution	100.00%
AGC	Polymorphism	24771	24773	2	2	none	W -> S	1468	TGG -> AGC	TGG -> AGC	Substitution	Substitution	50.00%
C	Polymorphism	24805	24805	1	1	none	D -> A	1502	A -> C	GAC -> GCC	SNP (transversion)	Substitution	50.00%
G	Polymorphism	24812	24812	1	1	none		1509	A -> G	GCA -> GCG	SNP (transition)	None	50.00%
T	Polymorphism	24816	24816	1	1	none	I -> F	1513	A -> T	ATC -> TTC	SNP (transversion)	Substitution	100.00%
T	Polymorphism	24830	24830	1	1	none	E -> D	1527	G -> T	GAG -> GAT	SNP (transversion)	Substitution	50.00%
A	Polymorphism	24842	24842	1	1	none		1539	T -> A	GTT -> GTA	SNP (transversion)	None	50.00%
C	Polymorphism	24843	24843	1	1	none	T -> P	1540	A -> C	ACT -> CCT	SNP (transversion)	Substitution	50.00%
GG	Polymorphism	24858	24859	2	1	none	L -> G	1555	CT -> GG	CTG -> GGG	Substitution	Substitution	50.00%
A	Polymorphism	24861	24861	1	1	none	P -> T	1558	C -> A	CCA -> ACA	SNP (transversion)	Substitution	50.00%
G	Polymorphism	24883	24883	1	1	none	M -> R	1580	T -> G	ATG -> AGG	SNP (transversion)	Substitution	50.00%
C	Polymorphism	24887	24887	1	1	none		1584	T -> C	CTT -> CTC	SNP (transition)	None	50.00%
T	Polymorphism	24892	24892	1	1	none	N -> I	1589	A -> T	AAC -> ATC	SNP (transversion)	Substitution	50.00%
CA	Polymorphism	24894	24895	2	1	none	F -> H	1591	TT -> CA	TTT -> CAT	Substitution	Substitution	50.00%
C	Polymorphism	24923	24923	1	1	none		1620	T -> C	GGT -> GGC	SNP (transition)	None	50.00%
CC	Polymorphism	24924	24925	2	1	none	I -> P	1621	AT -> CC	ATC -> CCC	Substitution	Substitution	50.00%
T	Polymorphism	24927	24927	1	1	none		1624	C -> T	CTG -> TTG	SNP (transition)	None	50.00%
GG	Polymorphism	24967	24968	2	1	none	P -> R	1664	CT -> GG	CCT -> CGG	Substitution	Substitution	50.00%
A	Polymorphism	24969	24969	1	1	none	L -> I	1666	C -> A	CTC -> ATC	SNP (transversion)	Substitution	50.00%
CAT	Polymorphism	24981	24983	2	2	none	E -> H	1678	GAG -> CAT	GAG -> CAT	Substitution	Substitution	50.00%
C	Polymorphism	24998	24998	1	1	none		1695	A -> C	CTA -> CTC	SNP (transversion)	None	50.00%
C	Polymorphism	24999	24999	1	1	none	W -> R	1696	T -> C	TGG -> CGG	SNP (transition)	Substitution	50.00%
T	Polymorphism	25003	25003	1	1	none	S -> I	1700	G -> T	AGC -> ATC	SNP (transversion)	Substitution	50.00%
C	Polymorphism	25045	25045	1	1	none	H -> P	1742	A -> C	CAC -> CCC	SNP (transversion)	Substitution	50.00%
A	Polymorphism	25050	25050	1	1	none	D -> N	1747	G -> A	GAT -> AAT	SNP (transition)	Substitution	50.00%
C	Polymorphism	25089	25089	1	1	none	C -> R	1786	T -> C	TGC -> CGC	SNP (transition)	Substitution	50.00%
GC	Polymorphism	25114	25115	2	1	none	T -> S	1811	CA -> GC	ACA -> AGC	Substitution	Substitution	50.00%
C	Polymorphism	25137	25137	1	1	none	N -> H	1834	A -> C	AAC -> CAC	SNP (transversion)	Substitution	50.00%
CA	Polymorphism	25158	25159	2	1	none	T -> H	1855	AC -> CA	ACC -> CAC	Substitution	Substitution	50.00%
T	Polymorphism	25174	25174	1	1	none	T -> I	1871	C -> T	ACC -> ATC	SNP (transition)	Substitution	50.00%
A	Polymorphism	25190	25190	1	1	none		1887	T -> A	GGT -> GGA	SNP (transversion)	None	50.00%
T	Polymorphism	25211	25211	1	1	none		1908	G -> T	GGG -> GGT	SNP (transversion)	None	50.00%
TG	Polymorphism	25228	25229	2	1	none	S -> M	1925	GT -> TG	AGT -> ATG	Substitution	Substitution	50.00%
C	Polymorphism	25238	25238	1	1	none		1935	G -> C	CTG -> CTC	SNP (transversion)	None	50.00%
C	Polymorphism	25252	25252	1	1	none	W -> S	1949	G -> C	TGG -> TCG	SNP (transversion)	Substitution	50.00%
C	Polymorphism	25272	25272	1	1	none	K -> Q	1969	A -> C	AAG -> CAG	SNP (transversion)	Substitution	50.00%
TCA	Polymorphism	25288	25290	3	1	none	DY -> VN	1985	ATT -> TCA	GAT,TAC -> GTC,AAC	Substitution	Substitution	100.00%
C	Polymorphism	25291	25291	1	1	none	Y -> S	1988	A -> C	TAC -> TCC	SNP (transversion)	Substitution	50.00%
T	Polymorphism	25295	25295	1	1	none		1992	C -> T	CAC -> CAT	SNP (transition)	None	50.00%
T	Polymorphism	25296	25296	1	1	none	P -> S	1993	C -> T	CCC -> TCC	SNP (transition)	Substitution	50.00%
A	Polymorphism	25310	25310	1	1	none		2007	G -> A	AGG -> AGA	SNP (transition)	None	50.00%
A	Polymorphism	25311	25311	1	1	none	F -> I	2008	T -> A	TTC -> ATC	SNP (transversion)	Substitution	50.00%
C	Polymorphism	25316	25316	1	1	none		2013	T -> C	TAT -> TAC	SNP (transition)	None	50.00%
CT	Polymorphism	25324	25325	2	1	none	Q -> P	2021	AG -> CT	CAG -> CCT	Substitution	Substitution	50.00%
A	Polymorphism	25332	25332	1	1	none	P -> T	2029	C -> A	CCT -> ACT	SNP (transversion)	Substitution	50.00%
G	Polymorphism	25354	25354	1	1	none	A -> G	2051	C -> G	GCC -> GGC	SNP (transversion)	Substitution	50.00%
CCT	Polymorphism	25371	25373	3	1	none	G -> P	2068	GGA -> CCT	GGA -> CCT	Substitution	Substitution	50.00%
G	Polymorphism	25375	25375	1	1	none	A -> G	2072	C -> G	GCA -> GGA	SNP (transversion)	Substitution	50.00%
A	Polymorphism	25442	25442	1	1	none		2139	G -> A	GGG -> GGA	SNP (transition)	None	50.00%
C	Polymorphism	25443	25443	1	1	none	V -> L	2140	G -> C	GTC -> CTC	SNP (transversion)	Substitution	50.00%
T	Polymorphism	25454	25454	1	1	none		2151	C -> T	GAC -> GAT	SNP (transition)	None	50.00%
A	Polymorphism	25458	25458	1	1	none	Q -> K	2155	C -> A	CAG -> AAG	SNP (transversion)	Substitution	50.00%
ATG	Polymorphism	25473	25475	2	2	none	L -> M	2170	CTC -> ATG	CTC -> ATG	Substitution	Substitution	50.00%
C	Polymorphism	25476	25476	1	1	none	N -> H	2173	A -> C	AAC -> CAC	SNP (transversion)	Substitution	50.00%
GGC	Polymorphism	25482	25484	2	2	none	R -> G	2179	AGG -> GGC	AGG -> GGC	Substitution	Substitution	50.00%
C	Polymorphism	25532	25532	1	1	none		2229	A -> C	GCA -> GCC	SNP (transversion)	None	50.00%
C	Polymorphism	25554	25554	1	1	none	G -> R	2251	G -> C	GGA -> CGA	SNP (transversion)	Substitution	50.00%
T	Polymorphism	25579	25579	1	1	none	R -> I	2276	G -> T	AGA -> ATA	SNP (transversion)	Substitution	33.30%
AC	Polymorphism	25579	25580	2	1	none	R -> N	2276	GA -> AC	AGA -> AAC	Substitution	Substitution	33.3% -> 50.0%
C	Polymorphism	25581	25581	1	1	none	G -> R	2278	G -> C	GGA -> CGA	SNP (transversion)	Substitution	50.00%
T	Polymorphism	25595	25595	1	1	none	R -> S	2292	A -> T	AGA -> AGT	SNP (transversion)	Substitution	50.00%
A	Polymorphism	25600	25600	1	1	none	G -> E	2297	G -> A	GGA -> GAA	SNP (transition)	Substitution	50.00%
G	Polymorphism	25602	25602	1	1	none	Q -> E	2299	C -> G	CAG -> GAG	SNP (transversion)	Substitution	50.00%
A	Polymorphism	25617	25617	1	1	none	G -> S	2314	G -> A	GGT -> AGT	SNP (transition)	Substitution	50.00%
A	Polymorphism	25664	25664	1	1	none		2361	C -> A	GGC -> GGA	SNP (transversion)	None	50.00%
C	Polymorphism	25677	25677	1	1	none		2374	A -> C	AGA -> CGA	SNP (transversion)	None	50.00%
G	Polymorphism	25697	25697	1	1	none		2394	A -> G	ACA -> ACG	SNP (transition)	None	50.00%
CTC	Polymorphism	25698	25700	2	2	none	V -> L	2395	GTT -> CTC	GTT -> CTC	Substitution	Substitution	50.00%
C	Polymorphism	25715	25715	1	1	none		2412	A -> C	GGA -> GGC	SNP (transversion)	None	50.00%
C	Polymorphism	25719	25719	1	1	none	K -> Q	2416	A -> C	AAG -> CAG	SNP (transversion)	Substitution	50.00%
G	Polymorphism	25723	25723	1	1	none	Q -> R	2420	A -> G	CAA -> CGA	SNP (transition)	Substitution	50.00%
T	Polymorphism	25747	25747	1	1	none	Y -> F	2444	A -> T	TAC -> TTC	SNP (transversion)	Substitution	100.00%
A	Polymorphism	25769	25769	1	1	none		2466	G -> A	GGG -> GGA	SNP (transition)	None	50.00%
C	Polymorphism	25770	25770	1	1	none	G -> R	2467	G -> C	GGT -> CGT	SNP (transversion)	Substitution	50.00%
[truncated: 751 more rows]
