# Supplementary material for: Reconstructing Prehistoric Viral Genomes from Neanderthal Sequencing Data
Source: Viruses. 2024 May 27;16(6):856. doi: 10.3390/v16060856 (PMC11209150; doi:10.3390/v16060856)
Supplement: Supplementary file 1 [file viruses-16-00856-s001.zip › Supplementary Table S14 N-herpesvirus SNPs vs extant.csv]

Supplementary Table 14. Types of substitutions in N-herpesvirus inferred sequence in comparision with herpesvirus assembly reference sequence MN136523.
Name	Type	Minimum	Maximum	Length	# Intervals	Direction	Amino Acid Change	CDS Position	Change	Codon Change	Coverage	Polymorphism Type	Protein Effect	Variant Frequency
C	Polymorphism	152463	152463	1	1	none			A -> C		1	SNP (transversion)		100.00%
A	Polymorphism	152462	152462	1	1	none			T -> A		1	SNP (transversion)		50.00%
G	Polymorphism	152461	152461	1	1	none			T -> G		1	SNP (transversion)		50.00%
C	Polymorphism	152460	152460	1	1	none			T -> C		1	SNP (transition)		50.00%
G	Polymorphism	152459	152459	1	1	none			C -> G		1	SNP (transversion)		50.00%
C	Polymorphism	152443	152443	1	1	none			G -> C		1	SNP (transversion)		100.00%
TT	Polymorphism	152440	152441	2	1	none			CC -> TT		1	Substitution		100.00%
G	Polymorphism	152438	152438	1	1	none			C -> G		1	SNP (transversion)		100.00%
AT	Polymorphism	152425	152435	11	1	none			CCCGAAACACA -> AT		1	Deletion		100.00%
G	Polymorphism	152423	152423	1	1	none			C -> G		1	SNP (transversion)		100.00%
G	Polymorphism	152420	152420	1	1	none			C -> G		1	SNP (transversion)		50.00%
A	Polymorphism	152419	152419	1	1	none			C -> A		1	SNP (transversion)		50.00%
A	Polymorphism	152418	152418	1	1	none			G -> A		1	SNP (transition)		50.00%
C	Polymorphism	152395	152395	1	1	none			G -> C		1	SNP (transversion)		100.00%
C	Polymorphism	152392	152392	1	1	none			G -> C		1	SNP (transversion)		50.00%
C	Polymorphism	152390	152390	1	1	none			G -> C		1	SNP (transversion)		50.00%
G	Polymorphism	152376	152376	1	1	none			C -> G		1	SNP (transversion)		50.00%
T	Polymorphism	152364	152363	0	1	none			#NAME?		1	Insertion		100.00%
A	Polymorphism	152362	152362	1	1	none			G -> A		1	SNP (transition)		50.00%
G	Polymorphism	152360	152360	1	1	none			A -> G		1	SNP (transition)		50.00%
C	Polymorphism	152356	152356	1	1	none			G -> C		1	SNP (transversion)		100.00%
C	Polymorphism	152345	152345	1	1	none			G -> C		1	SNP (transversion)		50.00%
G	Polymorphism	152341	152341	1	1	none			A -> G		1	SNP (transition)		50.00%
	Polymorphism	152327	152331	5	1	none			#NAME?		1	Deletion		100.00%
A	Polymorphism	152312	152312	1	1	none			C -> A		1	SNP (transversion)		33.30%
G	Polymorphism	152312	152312	1	1	none			C -> G		1	SNP (transversion)		33.30%
A	Polymorphism	152311	152311	1	1	none			C -> A		1	SNP (transversion)		50.00%
T	Polymorphism	152303	152303	1	1	none			G -> T		1	SNP (transversion)		50.00%
T	Polymorphism	152302	152302	1	1	none			G -> T		1	SNP (transversion)		50.00%
T	Polymorphism	152274	152274	1	1	none			G -> T		1	SNP (transversion)		50.00%
C	Polymorphism	152270	152270	1	1	none			A -> C		1	SNP (transversion)		33.30%
G	Polymorphism	152270	152270	1	1	none			A -> G		1	SNP (transition)		33.30%
A	Polymorphism	152269	152269	1	1	none			G -> A		1	SNP (transition)		100.00%
G	Polymorphism	152244	152244	1	1	none			C -> G		1	SNP (transversion)		50.00%
T	Polymorphism	152234	152234	1	1	none			G -> T		1	SNP (transversion)		50.00%
G	Polymorphism	152211	152211	1	1	none			A -> G		1	SNP (transition)		50.00%
T	Polymorphism	152210	152210	1	1	none			C -> T		1	SNP (transition)		50.00%
A	Polymorphism	152209	152209	1	1	none			C -> A		1	SNP (transversion)		100.00%
G	Polymorphism	152171	152171	1	1	none			A -> G		1	SNP (transition)		50.00%
	Polymorphism	152159	152168	10	1	none			#NAME?		1	Deletion		100.00%
A	Polymorphism	152155	152156	2	1	none			GG -> A		1	Deletion		100.00%
A	Polymorphism	152141	152141	1	1	none			C -> A		1	SNP (transversion)		33.30%
G	Polymorphism	152141	152141	1	1	none			C -> G		1	SNP (transversion)		33.30%
G	Polymorphism	152140	152140	1	1	none			C -> G		1	SNP (transversion)		50.00%
C	Polymorphism	152137	152137	1	1	none			A -> C		1	SNP (transversion)		100.00%
T	Polymorphism	152136	152136	1	1	none			G -> T		1	SNP (transversion)		50.00%
C	Polymorphism	152135	152135	1	1	none			G -> C		1	SNP (transversion)		50.00%
G	Polymorphism	152134	152134	1	1	none			A -> G		1	SNP (transition)		50.00%
C	Polymorphism	152104	152104	1	1	none			G -> C		1	SNP (transversion)		50.00%
T	Polymorphism	152064	152064	1	1	none			A -> T		1	SNP (transversion)		50.00%
G	Polymorphism	152062	152062	1	1	none			A -> G		1	SNP (transition)		50.00%
T	Polymorphism	152037	152037	1	1	none			C -> T		1	SNP (transition)		50.00%
T	Polymorphism	152035	152035	1	1	none			C -> T		1	SNP (transition)		50.00%
A	Polymorphism	152034	152034	1	1	none			G -> A		1	SNP (transition)		50.00%
C	Polymorphism	152033	152033	1	1	none			G -> C		1	SNP (transversion)		50.00%
'a' sequence repeat region	repeat_region	152025	152476	452	1	reverse
G	Polymorphism	152016	152016	1	1	none			A -> G		1	SNP (transition)		33.30%
T	Polymorphism	152016	152016	1	1	none			A -> T		1	SNP (transversion)		33.30%
C	Polymorphism	152015	152015	1	1	none			T -> C		1	SNP (transition)		50.00%
A	Polymorphism	152011	152011	1	1	none			T -> A		1	SNP (transversion)		50.00%
A	Polymorphism	151998	151998	1	1	none			T -> A		1	SNP (transversion)		50.00%
T	Polymorphism	151972	151972	1	1	none			G -> T		1	SNP (transversion)		50.00%
C	Polymorphism	151964	151964	1	1	none			T -> C		1	SNP (transition)		50.00%
A	Polymorphism	151963	151963	1	1	none			G -> A		1	SNP (transition)		50.00%
T	Polymorphism	151963	151963	1	1	none			G -> T		1	SNP (transversion)		50.00%
G	Polymorphism	151959	151959	1	1	none			A -> G		1	SNP (transition)		50.00%
C	Polymorphism	151958	151958	1	1	none			G -> C		1	SNP (transversion)		50.00%
C	Polymorphism	151957	151957	1	1	none			T -> C		1	SNP (transition)		50.00%
T	Polymorphism	151937	151937	1	1	none			G -> T		1	SNP (transversion)		50.00%
A	Polymorphism	151936	151936	1	1	none			G -> A		1	SNP (transition)		50.00%
A	Polymorphism	151933	151933	1	1	none			G -> A		1	SNP (transition)		50.00%
A	Polymorphism	151932	151932	1	1	none			T -> A		1	SNP (transversion)		50.00%
C	Polymorphism	151929	151929	1	1	none			T -> C		1	SNP (transition)		50.00%
C	Polymorphism	151913	151913	1	1	none			T -> C		1	SNP (transition)		50.00%
G	Polymorphism	151881	151881	1	1	none			T -> G		1	SNP (transversion)		50.00%
A	Polymorphism	151877	151877	1	1	none			C -> A		1	SNP (transversion)		50.00%
G	Polymorphism	151863	151863	1	1	none			A -> G		1	SNP (transition)		50.00%
C	Polymorphism	151862	151862	1	1	none			G -> C		1	SNP (transversion)		50.00%
C	Polymorphism	151861	151861	1	1	none			G -> C		1	SNP (transversion)		50.00%
G	Polymorphism	151858	151858	1	1	none			A -> G		1	SNP (transition)		100.00%
C	Polymorphism	151833	151833	1	1	none			G -> C		1	SNP (transversion)		50.00%
C	Polymorphism	151831	151831	1	1	none			G -> C		1	SNP (transversion)		33.30%
T	Polymorphism	151831	151831	1	1	none			G -> T		1	SNP (transversion)		33.30%
A	Polymorphism	151825	151825	1	1	none			T -> A		1	SNP (transversion)		50.00%
	Polymorphism	151816	151820	5	1	none			#NAME?		1	Deletion		100.00%
T	Polymorphism	151799	151801	3	1	none			GGG -> T		1	Deletion		100.00%
	Polymorphism	151466	151782	317	1	none			-CTGGGGCTGGGGAGGGCTGGGGCTGGGGAGGGCTGGGGCTGGGGAGGGCTGGGGCTGGGGAGGGCTGGGGCTGGGGAGGGCTGGGGCTGGGGAGGGCTGGGGCTGGGGAGGGCTGGGGCTGGGGAGGGCTGGGGCTGGGGAGGGCTGGGGCTGGGGAGGGCTGGGGCTGGGGAGGGCTGGGGCTGGGGAGGGCTGGGGCTGGGGAGGGCTGGGGCTGGGGAGGGCTGGGGCTGGGGAGGGCTGGGGCTGGGGAGGGCTGGGGCTGGGGAGGGCTGGGGCTGGGGAGGGCTGGGGCTGGGGAGGGCTGGGGCTGGGGA		1	Deletion		100.00%
A	Polymorphism	151460	151460	1	1	none			G -> A		1	SNP (transition)		50.00%
A	Polymorphism	151456	151456	1	1	none			C -> A		1	SNP (transversion)		50.00%
A	Polymorphism	151455	151455	1	1	none			G -> A		1	SNP (transition)		50.00%
T	Polymorphism	151432	151432	1	1	none			A -> T		1	SNP (transversion)		50.00%
C	Polymorphism	151431	151431	1	1	none			G -> C		1	SNP (transversion)		50.00%
C	Polymorphism	151406	151406	1	1	none			A -> C		1	SNP (transversion)		50.00%
T	Polymorphism	151397	151397	1	1	none			C -> T		1	SNP (transition)		50.00%
T	Polymorphism	151396	151396	1	1	none			C -> T		1	SNP (transition)		50.00%
T	Polymorphism	151395	151395	1	1	none			C -> T		1	SNP (transition)		50.00%
G	Polymorphism	151394	151394	1	1	none			C -> G		1	SNP (transversion)		50.00%
A	Polymorphism	151389	151389	1	1	none			C -> A		1	SNP (transversion)		50.00%
G	Polymorphism	151388	151388	1	1	none			C -> G		1	SNP (transversion)		50.00%
A	Polymorphism	151386	151386	1	1	none			T -> A		1	SNP (transversion)		50.00%
T	Polymorphism	151379	151379	1	1	none			G -> T		1	SNP (transversion)		50.00%
G	Polymorphism	151355	151355	1	1	none			T -> G		1	SNP (transversion)		50.00%
A	Polymorphism	151353	151353	1	1	none			T -> A		1	SNP (transversion)		50.00%
G	Polymorphism	151338	151338	1	1	none			C -> G		1	SNP (transversion)		50.00%
G	Polymorphism	151334	151334	1	1	none			C -> G		1	SNP (transversion)		50.00%
T	Polymorphism	151330	151330	1	1	none			G -> T		1	SNP (transversion)		50.00%
G	Polymorphism	151310	151310	1	1	none			A -> G		1	SNP (transition)		50.00%
T	Polymorphism	151269	151269	1	1	none			G -> T		1	SNP (transversion)		100.00%
C	Polymorphism	151235	151235	1	1	none			G -> C		1	SNP (transversion)		50.00%
T	Polymorphism	151234	151234	1	1	none			A -> T		1	SNP (transversion)		50.00%
A	Polymorphism	151219	151219	1	1	none			G -> A		1	SNP (transition)		33.30%
T	Polymorphism	151219	151219	1	1	none			G -> T		1	SNP (transversion)		33.30%
A	Polymorphism	151218	151218	1	1	none			G -> A		1	SNP (transition)		33.30%
T	Polymorphism	151218	151218	1	1	none			G -> T		1	SNP (transversion)		33.30%
A	Polymorphism	151216	151216	1	1	none			G -> A		1	SNP (transition)		33.30%
C	Polymorphism	151216	151216	1	1	none			G -> C		1	SNP (transversion)		33.30%
T	Polymorphism	151201	151201	1	1	none			G -> T		1	SNP (transversion)		50.00%
A	Polymorphism	151199	151199	1	1	none			G -> A		1	SNP (transition)		50.00%
T	Polymorphism	151184	151184	1	1	none			G -> T		1	SNP (transversion)		50.00%
G	Polymorphism	151171	151171	1	1	none			T -> G		1	SNP (transversion)		50.00%
CAG	Polymorphism	151166	151168	3	1	none			TTT -> CAG		1	Substitution		100.00%
C	Polymorphism	151159	151159	1	1	none			A -> C		1	SNP (transversion)		50.00%
G	Polymorphism	151158	151158	1	1	none			T -> G		1	SNP (transversion)		50.00%
G	Polymorphism	151144	151144	1	1	none			A -> G		1	SNP (transition)		50.00%
C	Polymorphism	151129	151129	1	1	none			A -> C		1	SNP (transversion)		100.00%
C	Polymorphism	151128	151128	1	1	none			A -> C		1	SNP (transversion)		50.00%
G	Polymorphism	151128	151128	1	1	none			A -> G		1	SNP (transition)		50.00%
C	Polymorphism	151127	151127	1	1	none			T -> C		1	SNP (transition)		50.00%
C	Polymorphism	151125	151125	1	1	none			A -> C		1	SNP (transversion)		50.00%
G	Polymorphism	151124	151124	1	1	none			C -> G		1	SNP (transversion)		50.00%
A	Polymorphism	151108	151108	1	1	none			G -> A		1	SNP (transition)		50.00%
G	Polymorphism	151107	151107	1	1	none			T -> G		1	SNP (transversion)		50.00%
C	Polymorphism	151106	151106	1	1	none			T -> C		1	SNP (transition)		33.30%
G	Polymorphism	151106	151106	1	1	none			T -> G		1	SNP (transversion)		33.30%
G	Polymorphism	151105	151105	1	1	none			C -> G		1	SNP (transversion)		50.00%
G	Polymorphism	151082	151082	1	1	none		3882	A -> G	TAA -> TAG	1	SNP (transition)	None	50.00%
G	Polymorphism	151077	151077	1	1	none	L -> V	3877	C -> G	CTG -> GTG	1	SNP (transversion)	Substitution	50.00%
	Polymorphism	151073	151075	3	1	none	GV -> G	3873	#NAME?	GGG,GTG -> GGG	1	Deletion	Deletion	100.00%
TCG	Polymorphism	151068	151070	3	1	none	D -> S	3868	GAC -> TCG	GAC -> TCG	1	Substitution	Substitution	50.00%
TC	Polymorphism	151066	151067	2	1	none	G -> V	3866	GG -> TC	GGG -> GTC	1	Substitution	Substitution	50.00%
T	Polymorphism	151064	151064	1	1	none	E -> D	3864	G -> T	GAG -> GAT	1	SNP (transversion)	Substitution	50.00%
AA	Polymorphism	151032	151033	2	1	none	A -> N	3832	GC -> AA	GCC -> AAC	1	Substitution	Substitution	50.00%
CA	Polymorphism	151023	151024	2	1	none	W -> Q	3823	TG -> CA	TGG -> CAG	1	Substitution	Substitution	50.00%
G	Polymorphism	151022	151022	1	1	none	D -> E	3822	C -> G	GAC -> GAG	1	SNP (transversion)	Substitution	50.00%
CCT	Polymorphism	151017	151019	3	1	none	V -> P	3817	GTG -> CCT	GTG -> CCT	1	Substitution	Substitution	50.00%
G	Polymorphism	151002	151002	1	1	none	P -> A	3802	C -> G	CCG -> GCG	1	SNP (transversion)	Substitution	100.00%
TGG	Polymorphism	150999	151001	3	1	none	P -> W	3799	CCC -> TGG	CCC -> TGG	1	Substitution	Substitution	50.00%
T	Polymorphism	150993	150993	1	1	none	A -> S	3793	G -> T	GCC -> TCC	1	SNP (transversion)	Substitution	50.00%
A	Polymorphism	150991	150991	1	1	none		3791	T -> A		1	SNP (transversion)	Truncation	50.00%
TG	Polymorphism	150966	150967	2	1	none	E -> W	3766	GA -> TG	GAG -> TGG	1	Substitution	Substitution	50.00%
TG	Polymorphism	150961	150962	2	1	none	A -> V	3761	CC -> TG	GCC -> GTG	1	Substitution	Substitution	50.00%
AG	Polymorphism	150940	150941	2	1	none	T -> K	3740	CC -> AG	ACC -> AAG	1	Substitution	Substitution	50.00%
AC	Polymorphism	150907	150908	2	1	none	I -> N	3707	TT -> AC	ATT -> AAC	1	Substitution	Substitution	50.00%
A	Polymorphism	150903	150903	1	1	none	G -> R	3703	G -> A	GGG -> AGG	1	SNP (transition)	Substitution	50.00%
G	Polymorphism	150902	150902	1	1	none		3702	C -> G	CCC -> CCG	1	SNP (transversion)	None	50.00%
T	Polymorphism	150885	150885	1	1	none		3685	C -> T	CTG -> TTG	1	SNP (transition)	None	50.00%
CAG	Polymorphism	150882	150884	3	1	none	A -> Q	3682	GCC -> CAG	GCC -> CAG	1	Substitution	Substitution	50.00%
C	Polymorphism	150880	150880	1	1	none	G -> A	3680	G -> C	GGG -> GCG	1	SNP (transversion)	Substitution	33.30%
AC	Polymorphism	150880	150881	2	1	none	G -> D	3680	GG -> AC	GGG -> GAC	1	Substitution	Substitution	33.3% -> 50.0%
A	Polymorphism	150846	150846	1	1	none	L -> M	3646	C -> A	CTG -> ATG	1	SNP (transversion)	Substitution	50.00%
AT	Polymorphism	150840	150841	2	1	none	P -> I	3640	CC -> AT	CCC -> ATC	1	Substitution	Substitution	50.00%
T	Polymorphism	150825	150825	1	1	none	P -> S	3625	C -> T	CCC -> TCC	1	SNP (transition)	Substitution	33.30%
GT	Polymorphism	150825	150826	2	1	none	P -> V	3625	CC -> GT	CCC -> GTC	1	Substitution	Substitution	33.3% -> 50.0%
TC	Polymorphism	150796	150797	2	1	none	R -> I	3596	GG -> TC	AGG -> ATC	1	Substitution	Substitution	100.00%
G	Polymorphism	150795	150795	1	1	none	R -> G	3595	A -> G	AGG -> GGG	1	SNP (transition)	Substitution	50.00%
T	Polymorphism	150794	150794	1	1	none		3594	G -> T	CGG -> CGT	1	SNP (transversion)	None	50.00%
A	Polymorphism	150733	150733	1	1	none	V -> E	3533	T -> A	GTG -> GAG	1	SNP (transversion)	Substitution	50.00%
A	Polymorphism	150730	150730	1	1	none	P -> H	3530	C -> A	CCC -> CAC	1	SNP (transversion)	Substitution	50.00%
A	Polymorphism	150710	150710	1	1	none		3510	C -> A	GGC -> GGA	1	SNP (transversion)	None	33.30%
T	Polymorphism	150710	150710	1	1	none		3510	C -> T	GGC -> GGT	1	SNP (transition)	None	33.30%
T	Polymorphism	150680	150680	1	1	none		3480	C -> T	GCC -> GCT	1	SNP (transition)	None	50.00%
CC	Polymorphism	150676	150677	2	1	none	E -> A	3476	AG -> CC	GAG -> GCC	1	Substitution	Substitution	50.00%
GG	Polymorphism	150663	150664	2	1	none	F -> G	3463	TT -> GG	TTC -> GGC	1	Substitution	Substitution	50.00%
T	Polymorphism	150628	150628	1	1	none	G -> V	3428	G -> T	GGG -> GTG	1	SNP (transversion)	Substitution	50.00%
T	Polymorphism	150607	150607	1	1	none	D -> V	3407	A -> T	GAC -> GTC	1	SNP (transversion)	Substitution	50.00%
TT	Polymorphism	150588	150589	2	1	none	A -> F	3388	GC -> TT	GCC -> TTC	1	Substitution	Substitution	50.00%
GA	Polymorphism	150567	150568	2	1	none	S -> D	3367	TC -> GA	TCC -> GAC	1	Substitution	Substitution	50.00%
C	Polymorphism	150566	150566	1	1	none	M -> I	3366	G -> C	ATG -> ATC	1	SNP (transversion)	Substitution	50.00%
T	Polymorphism	150550	150550	1	1	none	D -> V	3350	A -> T	GAC -> GTC	1	SNP (transversion)	Substitution	50.00%
T	Polymorphism	150526	150526	1	1	none	R -> L	3326	G -> T	CGC -> CTC	1	SNP (transversion)	Substitution	50.00%
G	Polymorphism	150522	150522	1	1	none	Y -> D	3322	T -> G	TAC -> GAC	1	SNP (transversion)	Substitution	50.00%
C	Polymorphism	150517	150517	1	1	none	V -> A	3317	T -> C	GTG -> GCG	1	SNP (transition)	Substitution	50.00%
C	Polymorphism	150501	150501	1	1	none	C -> R	3301	T -> C	TGC -> CGC	1	SNP (transition)	Substitution	50.00%
A	Polymorphism	150499	150499	1	1	none	L -> Q	3299	T -> A	CTG -> CAG	1	SNP (transversion)	Substitution	50.00%
G	Polymorphism	150477	150477	1	1	none	P -> A	3277	C -> G	CCC -> GCC	1	SNP (transversion)	Substitution	50.00%
GTT	Polymorphism	150474	150476	3	1	none	Y -> V	3274	TAC -> GTT	TAC -> GTT	1	Substitution	Substitution	50.00%
C	Polymorphism	150473	150473	1	1	none		3273	G -> C	CTG -> CTC	1	SNP (transversion)	None	50.00%
C	Polymorphism	150455	150455	1	1	none	E -> D	3255	G -> C	GAG -> GAC	1	SNP (transversion)	Substitution	50.00%
A	Polymorphism	150436	150436	1	1	none	G -> E	3236	G -> A	GGG -> GAG	1	SNP (transition)	Substitution	33.30%
T	Polymorphism	150436	150436	1	1	none	G -> V	3236	G -> T	GGG -> GTG	1	SNP (transversion)	Substitution	33.30%
CGG	Polymorphism	150390	150392	3	1	none	D -> R	3190	GAC -> CGG	GAC -> CGG	1	Substitution	Substitution	50.00%
C	Polymorphism	150361	150361	1	1	none	Q -> P	3161	A -> C	CAG -> CCG	1	SNP (transversion)	Substitution	50.00%
G	Polymorphism	150332	150332	1	1	none		3132	C -> G		1	SNP (transversion)	Truncation	50.00%
GG	Polymorphism	150273	150274	2	1	none	T -> G	3073	AC -> GG	ACC -> GGC	1	Substitution	Substitution	50.00%
C	Polymorphism	150271	150271	1	1	none	N -> T	3071	A -> C	AAC -> ACC	1	SNP (transversion)	Substitution	50.00%
G	Polymorphism	150259	150259	1	1	none	L -> R	3059	T -> G	CTC -> CGC	1	SNP (transversion)	Substitution	50.00%
C	Polymorphism	150228	150228	1	1	none	G -> R	3028	G -> C	GGG -> CGG	1	SNP (transversion)	Substitution	50.00%
GTA	Polymorphism	150222	150224	2	2	none	F -> V	3022	TTT -> GTA	TTT -> GTA	1	Substitution	Substitution	50.00%
CT	Polymorphism	150220	150221	2	1	none	E -> A	3020	AG -> CT	GAG -> GCT	1	Substitution	Substitution	50.00%
C	Polymorphism	150218	150218	1	1	none		3018	G -> C	GTG -> GTC	1	SNP (transversion)	None	50.00%
C	Polymorphism	150193	150193	1	1	none	R -> P	2993	G -> C	CGG -> CCG	1	SNP (transversion)	Substitution	50.00%
G	Polymorphism	150189	150189	1	1	none	T -> A	2989	A -> G	ACG -> GCG	1	SNP (transition)	Substitution	50.00%
GT	Polymorphism	150186	150187	2	1	none	S -> V	2986	TC -> GT	TCC -> GTC	1	Substitution	Substitution	50.00%
C	Polymorphism	150148	150148	1	1	none	D -> A	2948	A -> C	GAC -> GCC	1	SNP (transversion)	Substitution	50.00%
C	Polymorphism	150121	150121	1	1	none	W -> S	2921	G -> C	TGG -> TCG	1	SNP (transversion)	Substitution	50.00%
C	Polymorphism	150099	150099	1	1	none	C -> R	2899	T -> C	TGC -> CGC	1	SNP (transition)	Substitution	50.00%
AT	Polymorphism	150087	150088	2	1	none	A -> I	2887	GC -> AT	GCC -> ATC	1	Substitution	Substitution	50.00%
A	Polymorphism	150066	150066	1	1	none	S -> T	2866	T -> A	TCC -> ACC	1	SNP (transversion)	Substitution	33.30%
G	Polymorphism	150066	150066	1	1	none	S -> A	2866	T -> G	TCC -> GCC	1	SNP (transversion)	Substitution	33.30%
A	Polymorphism	150064	150064	1	1	none	L -> Q	2864	T -> A	CTG -> CAG	1	SNP (transversion)	Substitution	50.00%
GA	Polymorphism	150045	150046	2	1	none	S -> D	2845	TC -> GA	TCC -> GAC	1	Substitution	Substitution	50.00%
CAC	Polymorphism	150042	150044	3	1	none	W -> H	2842	TGG -> CAC	TGG -> CAC	1	Substitution	Substitution	50.00%
GG	Polymorphism	150024	150025	2	1	none	S -> G	2824	TC -> GG	TCG -> GGG	1	Substitution	Substitution	50.00%
G	Polymorphism	150023	150023	1	1	none		2823	C -> G	GCC -> GCG	1	SNP (transversion)	None	50.00%
AT	Polymorphism	149982	149983	2	1	none	Y -> I	2782	TA -> AT	TAC -> ATC	1	Substitution	Substitution	50.00%
C	Polymorphism	149934	149934	1	1	none	W -> R	2734	T -> C	TGG -> CGG	1	SNP (transition)	Substitution	50.00%
T	Polymorphism	149895	149895	1	1	none	P -> S	2695	C -> T	CCC -> TCC	1	SNP (transition)	Substitution	33.30%
AG	Polymorphism	149895	149896	2	1	none	P -> S	2695	CC -> AG	CCC -> AGC	1	Substitution	Substitution	33.3% -> 50.0%
G	Polymorphism	149865	149865	1	1	none	H -> D	2665	C -> G	CAC -> GAC	1	SNP (transversion)	Substitution	50.00%
T	Polymorphism	149857	149857	1	1	none	P -> L	2657	C -> T	CCC -> CTC	1	SNP (transition)	Substitution	50.00%
C	Polymorphism	149853	149853	1	1	none	N -> H	2653	A -> C	AAC -> CAC	1	SNP (transversion)	Substitution	50.00%
C	Polymorphism	149825	149825	1	1	none		2625	G -> C	GCG -> GCC	1	SNP (transversion)	None	50.00%
G	Polymorphism	149771	149771	1	1	none		2571	C -> G	GCC -> GCG	1	SNP (transversion)	None	50.00%
G	Polymorphism	149752	149752	1	1	none	L -> R	2552	T -> G	CTC -> CGC	1	SNP (transversion)	Substitution	50.00%
G	Polymorphism	149712	149712	1	1	none	T -> A	2512	A -> G	ACG -> GCG	1	SNP (transition)	Substitution	50.00%
T	Polymorphism	149689	149689	1	1	none	S -> F	2489	C -> T	TCC -> TTC	1	SNP (transition)	Substitution	50.00%
A	Polymorphism	149685	149685	1	1	none	C -> S	2485	T -> A	TGC -> AGC	1	SNP (transversion)	Substitution	50.00%
CCT	Polymorphism	149679	149681	2	2	none	A -> P	2479	GCC -> CCT	GCC -> CCT	1	Substitution	Substitution	50.00%
AC	Polymorphism	149646	149647	2	1	none	H -> T	2446	CA -> AC	CAC -> ACC	1	Substitution	Substitution	50.00%
GGT	Polymorphism	149631	149633	3	1	none	P -> G	2431	CCC -> GGT	CCC -> GGT	1	Substitution	Substitution	50.00%
GA	Polymorphism	149629	149630	2	1	none	Q -> R	2429	AG -> GA	CAG -> CGA	1	Substitution	Substitution	50.00%
A	Polymorphism	149610	149610	1	1	none	L -> M	2410	C -> A	CTG -> ATG	1	SNP (transversion)	Substitution	50.00%
GTG	Polymorphism	149607	149609	3	1	none	P -> V	2407	CCC -> GTG	CCC -> GTG	1	Substitution	Substitution	50.00%
A	Polymorphism	149602	149602	1	1	none	P -> H	2402	C -> A	CCC -> CAC	1	SNP (transversion)	Substitution	50.00%
A	Polymorphism	149598	149598	1	1	none	G -> S	2398	G -> A	GGC -> AGC	1	SNP (transition)	Substitution	50.00%
CA	Polymorphism	149572	149573	2	1	none	V -> A	2372	TG -> CA	GTG -> GCA	1	Substitution	Substitution	50.00%
TGC	Polymorphism	149499	149501	3	1	none	P -> C	2299	CCG -> TGC	CCG -> TGC	1	Substitution	Substitution	50.00%
A	Polymorphism	149498	149498	1	1	none		2298	C -> A	CCC -> CCA	1	SNP (transversion)	None	100.00%
A	Polymorphism	149484	149484	1	1	none	P -> T	2284	C -> A	CCC -> ACC	1	SNP (transversion)	Substitution	100.00%
T	Polymorphism	149481	149481	1	1	none	A -> S	2281	G -> T	GCG -> TCG	1	SNP (transversion)	Substitution	50.00%
A	Polymorphism	149479	149479	1	1	none	P -> H	2279	C -> A	CCC -> CAC	1	SNP (transversion)	Substitution	50.00%
GT	Polymorphism	149433	149434	2	1	none	P -> V	2233	CC -> GT	CCC -> GTC	1	Substitution	Substitution	50.00%
GGC	Polymorphism	149391	149393	2	2	none	S -> G	2191	AGT -> GGC	AGT -> GGC	1	Substitution	Substitution	50.00%
C	Polymorphism	149377	149377	1	1	none	G -> A	2177	G -> C	GGG -> GCG	1	SNP (transversion)	Substitution	50.00%
CC	Polymorphism	149373	149374	2	1	none	E -> P	2173	GA -> CC	GAG -> CCG	1	Substitution	Substitution	50.00%
T	Polymorphism	149323	149323	1	1	none	P -> L	2123	C -> T	CCG -> CTG	1	SNP (transition)	Substitution	50.00%
C	Polymorphism	149321	149321	1	1	none		2121	A -> C	GCA -> GCC	1	SNP (transversion)	None	50.00%
T	Polymorphism	149296	149296	1	1	none	P -> L	2096	C -> T	CCC -> CTC	1	SNP (transition)	Substitution	33.30%
GG	Polymorphism	149295	149296	2	1	none	P -> G	2095	CC -> GG	CCC -> GGC	1	Substitution	Substitution	33.3% -> 50.0%
	Polymorphism	149281	149281	1	1	none		2081	#NAME?		1	Deletion	Frame Shift	100.00%
GC	Polymorphism	149274	149275	2	1	none	F -> A	2074	TT -> GC	TTT -> GCT	1	Substitution	Substitution	50.00%
A	Polymorphism	149269	149269	1	1	none	L -> Q	2069	T -> A	CTG -> CAG	1	SNP (transversion)	Substitution	50.00%
CA	Polymorphism	149266	149267	2	1	none	D -> A	2066	AC -> CA	GAC -> GCA	1	Substitution	Substitution	50.00%
C	Polymorphism	149264	149264	1	1	none		2064	G -> C	GCG -> GCC	1	SNP (transversion)	None	50.00%
C	Polymorphism	149249	149249	1	1	none		2049	G -> C	GCG -> GCC	1	SNP (transversion)	None	50.00%
G	Polymorphism	149244	149244	1	1	none	S -> A	2044	T -> G	TCC -> GCC	1	SNP (transversion)	Substitution	50.00%
C	Polymorphism	149208	149208	1	1	none	G -> R	2008	G -> C	GGC -> CGC	1	SNP (transversion)	Substitution	50.00%
A	Polymorphism	149137	149137	1	1	none	L -> Q	1937	T -> A	CTG -> CAG	1	SNP (transversion)	Substitution	50.00%
G	Polymorphism	149134	149134	1	1	none	D -> G	1934	A -> G	GAC -> GGC	1	SNP (transition)	Substitution	50.00%
C	Polymorphism	149118	149118	1	1	none	M -> L	1918	A -> C	ATG -> CTG	1	SNP (transversion)	Substitution	50.00%
G	Polymorphism	149117	149117	1	1	none		1917	C -> G	CTC -> CTG	1	SNP (transversion)	None	50.00%
C	Polymorphism	149094	149094	1	1	none	F -> L	1894	T -> C	TTC -> CTC	1	SNP (transition)	Substitution	50.00%
T	Polymorphism	149092	149092	1	1	none	R -> L	1892	G -> T	CGG -> CTG	1	SNP (transversion)	Substitution	50.00%
C	Polymorphism	149060	149060	1	1	none		1860	G -> C	GCG -> GCC	1	SNP (transversion)	None	50.00%
A	Polymorphism	149034	149034	1	1	none	S -> T	1834	T -> A	TCC -> ACC	1	SNP (transversion)	Substitution	50.00%
C	Polymorphism	149033	149033	1	1	none		1833	T -> C	GCT -> GCC	1	SNP (transition)	None	50.00%
TT	Polymorphism	149019	149020	2	1	none	P -> F	1819	CC -> TT	CCC -> TTC	1	Substitution	Substitution	50.00%
T	Polymorphism	149004	149004	1	1	none	P -> S	1804	C -> T	CCG -> TCG	1	SNP (transition)	Substitution	50.00%
GT	Polymorphism	149001	149002	2	1	none	P -> V	1801	CC -> GT	CCC -> GTC	1	Substitution	Substitution	50.00%
TGA	Polymorphism	148983	148985	2	2	none		1783	GGG -> TGA		1	Substitution	Truncation	50.00%
G	Polymorphism	148947	148947	1	1	none	F -> V	1747	T -> G	TTC -> GTC	1	SNP (transversion)	Substitution	50.00%
C	Polymorphism	148929	148929	1	1	none	E -> Q	1729	G -> C	GAG -> CAG	1	SNP (transversion)	Substitution	50.00%
C	Polymorphism	148928	148928	1	1	none		1728	G -> C	CTG -> CTC	1	SNP (transversion)	None	50.00%
T	Polymorphism	148925	148925	1	1	none		1725	C -> T	ATC -> ATT	1	SNP (transition)	None	50.00%
GC	Polymorphism	148902	148903	2	1	none	C -> A	1702	TG -> GC	TGC -> GCC	1	Substitution	Substitution	50.00%
C	Polymorphism	148817	148817	1	1	none		1617	G -> C	GGG -> GGC	1	SNP (transversion)	None	50.00%
G	Polymorphism	148808	148808	1	1	none		1608	T -> G	TCT -> TCG	1	SNP (transversion)	None	50.00%
G	Polymorphism	148804	148804	1	1	none	A -> G	1604	C -> G	GCC -> GGC	1	SNP (transversion)	Substitution	50.00%
T	Polymorphism	148786	148786	1	1	none	R -> L	1586	G -> T	CGG -> CTG	1	SNP (transversion)	Substitution	50.00%
T	Polymorphism	148783	148783	1	1	none	G -> V	1583	G -> T	GGG -> GTG	1	SNP (transversion)	Substitution	50.00%
AT	Polymorphism	148752	148753	2	1	none	Y -> I	1552	TA -> AT	TAC -> ATC	1	Substitution	Substitution	50.00%
A	Polymorphism	148750	148750	1	1	none	G -> E	1550	G -> A	GGG -> GAG	1	SNP (transition)	Substitution	50.00%
GA	Polymorphism	148743	148744	2	1	none	P -> D	1543	CC -> GA	CCC -> GAC	1	Substitution	Substitution	50.00%
A	Polymorphism	148701	148701	1	1	none	V -> I	1501	G -> A	GTC -> ATC	1	SNP (transition)	Substitution	50.00%
CTC	Polymorphism	148698	148700	3	1	none	G -> L	1498	GGG -> CTC	GGG -> CTC	1	Substitution	Substitution	50.00%
GT	Polymorphism	148696	148697	2	1	none	E -> G	1496	AG -> GT	GAG -> GGT	1	Substitution	Substitution	50.00%
T	Polymorphism	148694	148694	1	1	none		1494	C -> T	GAC -> GAT	1	SNP (transition)	None	50.00%
G	Polymorphism	148691	148691	1	1	none	D -> E	1491	T -> G	GAT -> GAG	1	SNP (transversion)	Substitution	50.00%
G	Polymorphism	148674	148674	1	1	none	P -> A	1474	C -> G	CCC -> GCC	1	SNP (transversion)	Substitution	50.00%
CGA	Polymorphism	148671	148673	2	2	none	S -> R	1471	AGC -> CGA	AGC -> CGA	1	Substitution	Substitution	50.00%
AA	Polymorphism	148660	148661	2	1	none	G -> E	1460	GG -> AA	GGG -> GAA	1	Substitution	Substitution	50.00%
AG	Polymorphism	148626	148627	2	1	none	P -> S	1426	CC -> AG	CCC -> AGC	1	Substitution	Substitution	50.00%
T	Polymorphism	148624	148624	1	1	none	A -> V	1424	C -> T	GCG -> GTG	1	SNP (transition)	Substitution	50.00%
GAG	Polymorphism	148620	148622	2	2	none	Y -> E	1420	TAC -> GAG	TAC -> GAG	1	Substitution	Substitution	50.00%
G	Polymorphism	148571	148571	1	1	none		1371	A -> G	CGA -> CGG	1	SNP (transition)	None	50.00%
GGT	Polymorphism	148527	148529	2	2	none	W -> G	1327	TGG -> GGT	TGG -> GGT	1	Substitution	Substitution	50.00%
AG	Polymorphism	148500	148501	2	1	none	Y -> S	1300	TA -> AG	TAC -> AGC	1	Substitution	Substitution	50.00%
C	Polymorphism	148495	148495	1	1	none	L -> P	1295	T -> C	CTG -> CCG	1	SNP (transition)	Substitution	50.00%
T	Polymorphism	148493	148493	1	1	none		1293	C -> T	CAC -> CAT	1	SNP (transition)	None	50.00%
G	Polymorphism	148419	148419	1	1	none	C -> G	1219	T -> G	TGC -> GGC	1	SNP (transversion)	Substitution	50.00%
C	Polymorphism	148397	148397	1	1	none		1197	G -> C	GGG -> GGC	1	SNP (transversion)	None	50.00%
T	Polymorphism	148371	148371	1	1	none	L -> F	1171	C -> T	CTC -> TTC	1	SNP (transition)	Substitution	50.00%
C	Polymorphism	148368	148368	1	1	none	W -> R	1168	T -> C	TGG -> CGG	1	SNP (transition)	Substitution	50.00%
AC	Polymorphism	148366	148367	2	1	none	G -> D	1166	GG -> AC	GGG -> GAC	1	Substitution	Substitution	50.00%
AT	Polymorphism	148341	148342	2	1	none	Y -> I	1141	TA -> AT	TAC -> ATC	1	Substitution	Substitution	50.00%
AG	Polymorphism	148320	148321	2	1	none	A -> S	1120	GC -> AG	GCC -> AGC	1	Substitution	Substitution	50.00%
CAG	Polymorphism	148317	148319	2	2	none	Y -> Q	1117	TAC -> CAG	TAC -> CAG	1	Substitution	Substitution	50.00%
T	Polymorphism	148316	148316	1	1	none	Q -> H	1116	G -> T	CAG -> CAT	1	SNP (transversion)	Substitution	50.00%
C	Polymorphism	148297	148297	1	1	none	L -> P	1097	T -> C	CTG -> CCG	1	SNP (transition)	Substitution	50.00%
G	Polymorphism	148292	148292	1	1	none		1092	C -> G	CCC -> CCG	1	SNP (transversion)	None	50.00%
C	Polymorphism	148282	148282	1	1	none	V -> A	1082	T -> C	GTG -> GCG	1	SNP (transition)	Substitution	50.00%
A	Polymorphism	148222	148222	1	1	none	G -> E	1022	G -> A	GGG -> GAG	1	SNP (transition)	Substitution	50.00%
	Polymorphism	148217	148218	2	1	none		1017	#NAME?		1	Deletion	Frame Shift	100.00%
T	Polymorphism	148174	148174	1	1	none	G -> V	974	G -> T	GGG -> GTG	1	SNP (transversion)	Substitution	50.00%
T	Polymorphism	148140	148140	1	1	none		940	G -> T		1	SNP (transversion)	Truncation	33.30%
AG	Polymorphism	148140	148141	2	1	none	E -> R	940	GA -> AG	GAG -> AGG	1	Substitution	Substitution	33.3% -> 50.0%
C	Polymorphism	148139	148139	1	1	none		939	G -> C	GGG -> GGC	1	SNP (transversion)	None	50.00%
	Polymorphism	148137	148137	1	1	none		937	(G)4 -> (G)3		1	Deletion (tandem repeat)	Frame Shift	100.00%
G	Polymorphism	148128	148128	1	1	none	Y -> D	928	T -> G	TAC -> GAC	1	SNP (transversion)	Substitution	50.00%
AA	Polymorphism	148126	148127	2	1	none	G -> E	926	GG -> AA	GGG -> GAA	1	Substitution	Substitution	50.00%
C	Polymorphism	148108	148108	1	1	none	Y -> S	908	A -> C	TAC -> TCC	1	SNP (transversion)	Substitution	50.00%
G	Polymorphism	148038	148038	1	1	none	T -> A	838	A -> G	ACG -> GCG	1	SNP (transition)	Substitution	50.00%
TGG	Polymorphism	147972	147974	3	1	none	P -> W	772	CCC -> TGG	CCC -> TGG	1	Substitution	Substitution	50.00%
GA	Polymorphism	147970	147971	2	1	none	T -> R	770	CC -> GA	ACC -> AGA	1	Substitution	Substitution	50.00%
G	Polymorphism	147951	147951	1	1	none	P -> A	751	C -> G	CCC -> GCC	1	SNP (transversion)	Substitution	50.00%
GT	Polymorphism	147948	147949	2	1	none	K -> V	748	AA -> GT	AAG -> GTG	1	Substitution	Substitution	50.00%
AA	Polymorphism	147924	147925	2	1	none	P -> N	724	CC -> AA	CCC -> AAC	1	Substitution	Substitution	50.00%
A	Polymorphism	147897	147897	1	1	none	G -> R	697	G -> A	GGG -> AGG	1	SNP (transition)	Substitution	50.00%
G	Polymorphism	147895	147895	1	1	none	P -> R	695	C -> G	CCC -> CGC	1	SNP (transversion)	Substitution	50.00%
CC	Polymorphism	147889	147890	2	1	none	E -> A	689	AA -> CC	GAA -> GCC	1	Substitution	Substitution	50.00%
T	Polymorphism	147870	147870	1	1	none	P -> S	670	C -> T	CCG -> TCG	1	SNP (transition)	Substitution	50.00%
CCC	Polymorphism	147867	147869	3	1	none	G -> P	667	GGT -> CCC	GGT -> CCC	1	Substitution	Substitution	50.00%
A	Polymorphism	147795	147795	1	1	none	S -> T	595	T -> A	TCC -> ACC	1	SNP (transversion)	Substitution	50.00%
T	Polymorphism	147774	147774	1	1	none	A -> S	574	G -> T	GCA -> TCA	1	SNP (transversion)	Substitution	50.00%
T	Polymorphism	147773	147773	1	1	none		573	C -> T	TCC -> TCT	1	SNP (transition)	None	50.00%
T	Polymorphism	147748	147748	1	1	none	D -> V	548	A -> T	GAC -> GTC	1	SNP (transversion)	Substitution	50.00%
GG	Polymorphism	147744	147745	2	1	none	S -> G	544	TC -> GG	TCG -> GGG	1	Substitution	Substitution	50.00%
AC	Polymorphism	147700	147701	2	1	none	R -> N	500	GA -> AC	AGA -> AAC	1	Substitution	Substitution	50.00%
CT	Polymorphism	147660	147661	2	1	none	D -> L	460	GA -> CT	GAC -> CTC	1	Substitution	Substitution	50.00%
TGA	Polymorphism	147654	147656	3	1	none		454	CCC -> TGA		1	Substitution	Truncation	50.00%
G	Polymorphism	147652	147652	1	1	none	D -> G	452	A -> G	GAC -> GGC	1	SNP (transition)	Substitution	50.00%
G	Polymorphism	147634	147634	1	1	none	L -> R	434	T -> G	CTA -> CGA	1	SNP (transversion)	Substitution	50.00%
A	Polymorphism	147624	147624	1	1	none	E -> K	424	G -> A	GAG -> AAG	1	SNP (transition)	Substitution	50.00%
C	Polymorphism	147623	147623	1	1	none		423	G -> C	CGG -> CGC	1	SNP (transversion)	None	50.00%
T	Polymorphism	147604	147604	1	1	none	P -> L	404	C -> T	CCG -> CTG	1	SNP (transition)	Substitution	50.00%
TC	Polymorphism	147598	147599	2	1	none	R -> L	398	GG -> TC	CGG -> CTC	1	Substitution	Substitution	50.00%
TC	Polymorphism	147577	147578	2	1	none	A -> V	377	CA -> TC	GCA -> GTC	1	Substitution	Substitution	50.00%
GC	Polymorphism	147567	147568	2	1	none	Y -> A	367	TA -> GC	TAC -> GCC	1	Substitution	Substitution	50.00%
T	Polymorphism	147562	147562	1	1	none	D -> V	362	A -> T	GAC -> GTC	1	SNP (transversion)	Substitution	50.00%
A	Polymorphism	147559	147559	1	1	none	G -> E	359	G -> A	GGG -> GAG	1	SNP (transition)	Substitution	50.00%
T	Polymorphism	147528	147528	1	1	none	T -> S	328	A -> T	ACC -> TCC	1	SNP (transversion)	Substitution	50.00%
GA	Polymorphism	147465	147466	2	1	none	S -> D	265	TC -> GA	TCC -> GAC	1	Substitution	Substitution	50.00%
C	Polymorphism	147403	147403	1	1	none	G -> A	203	G -> C	GGC -> GCC	1	SNP (transversion)	Substitution	50.00%
C	Polymorphism	147388	147388	1	1	none	R -> T	188	G -> C	AGG -> ACG	1	SNP (transversion)	Substitution	50.00%
G	Polymorphism	147355	147355	1	1	none	P -> R	155	C -> G	CCC -> CGC	1	SNP (transversion)	Substitution	50.00%
T	Polymorphism	147303	147303	1	1	none	G -> C	103	G -> T	GGC -> TGC	1	SNP (transversion)	Substitution	50.00%
T	Polymorphism	147302	147302	1	1	none	W -> C	102	G -> T	TGG -> TGT	1	SNP (transversion)	Substitution	50.00%
T	Polymorphism	147289	147289	1	1	none	G -> V	89	G -> T	GGG -> GTG	1	SNP (transversion)	Substitution	50.00%
C	Polymorphism	147287	147287	1	1	none		87	G -> C	CGG -> CGC	1	SNP (transversion)	None	50.00%
G	Polymorphism	147220	147220	1	1	none	Q -> R	20	A -> G	CAG -> CGG	1	SNP (transition)	Substitution	50.00%
T	Polymorphism	147216	147216	1	1	none		16	A -> T		1	SNP (transversion)	Truncation	50.00%
T	Polymorphism	147211	147211	1	1	none	E -> V	11	A -> T	GAG -> GTG	1	SNP (transversion)	Substitution	50.00%
A	Polymorphism	147174	147174	1	1	none			T -> A		1	SNP (transversion)		50.00%
C	Polymorphism	147172	147172	1	1	none			T -> C		1	SNP (transition)		50.00%
G	Polymorphism	147153	147153	1	1	none			A -> G		1	SNP (transition)		50.00%
C	Polymorphism	147152	147152	1	1	none			T -> C		1	SNP (transition)		100.00%
T	Polymorphism	147151	147151	1	1	none			C -> T		1	SNP (transition)		50.00%
	Polymorphism	147145	147145	1	1	none			#NAME?		1	Deletion		100.00%
T	Polymorphism	147142	147142	1	1	none			C -> T		1	SNP (transition)		100.00%
T	Polymorphism	147123	147123	1	1	none			A -> T		1	SNP (transversion)		50.00%
G	Polymorphism	147115	147115	1	1	none			C -> G		1	SNP (transversion)		50.00%
A	Polymorphism	147103	147103	1	1	none			G -> A		1	SNP (transition)		50.00%
G	Polymorphism	147102	147102	1	1	none			C -> G		1	SNP (transversion)		100.00%
G	Polymorphism	147072	147072	1	1	none			T -> G		1	SNP (transversion)		50.00%
A	Polymorphism	147071	147071	1	1	none			T -> A		1	SNP (transversion)		50.00%
C	Polymorphism	147070	147070	1	1	none			G -> C		1	SNP (transversion)		50.00%
G	Polymorphism	147068	147068	1	1	none			T -> G		1	SNP (transversion)		50.00%
A	Polymorphism	147036	147036	1	1	none			T -> A		1	SNP (transversion)		50.00%
T	Polymorphism	147035	147035	1	1	none			C -> T		1	SNP (transition)		50.00%
A	Polymorphism	147027	147027	1	1	none			T -> A		1	SNP (transversion)		50.00%
A	Polymorphism	147025	147025	1	1	none			C -> A		1	SNP (transversion)		33.30%
G	Polymorphism	147025	147025	1	1	none			C -> G		1	SNP (transversion)		33.30%
G	Polymorphism	147020	147020	1	1	none			T -> G		1	SNP (transversion)		100.00%
C	Polymorphism	146995	146995	1	1	none			A -> C		1	SNP (transversion)		50.00%
C	Polymorphism	146966	146966	1	1	none			T -> C		1	SNP (transition)		50.00%
C	Polymorphism	146965	146965	1	1	none			G -> C		1	SNP (transversion)		50.00%
C	Polymorphism	146954	146954	1	1	none			A -> C		1	SNP (transversion)		50.00%
G	Polymorphism	146925	146925	1	1	none			A -> G		1	SNP (transition)		50.00%
A	Polymorphism	146924	146924	1	1	none			C -> A		1	SNP (transversion)		50.00%
A	Polymorphism	146903	146903	1	1	none			C -> A		1	SNP (transversion)		50.00%
G	Polymorphism	146875	146875	1	1	none			A -> G		1	SNP (transition)		50.00%
RS1	gene	146874	151143	4270	1	forward
A	Polymorphism	146869	146869	1	1	none			G -> A		1	SNP (transition)		33.30%
T	Polymorphism	146869	146869	1	1	none			G -> T		1	SNP (transversion)		33.30%
C	Polymorphism	146845	146845	1	1	none			T -> C		1	SNP (transition)		50.00%
G	Polymorphism	146844	146844	1	1	none			C -> G		1	SNP (transversion)		50.00%
A	Polymorphism	146843	146843	1	1	none			G -> A		1	SNP (transition)		50.00%
T	Polymorphism	146825	146825	1	1	none			G -> T		1	SNP (transversion)		50.00%
C	Polymorphism	146794	146794	1	1	none			A -> C		1	SNP (transversion)		50.00%
G	Polymorphism	146787	146787	1	1	none			T -> G		1	SNP (transversion)		50.00%
T	Polymorphism	146786	146786	1	1	none			A -> T		1	SNP (transversion)		50.00%
G	Polymorphism	146753	146753	1	1	none			C -> G		1	SNP (transversion)		50.00%
G	Polymorphism	146752	146752	1	1	none			C -> G		1	SNP (transversion)		50.00%
G	Polymorphism	146734	146734	1	1	none			A -> G		1	SNP (transition)		50.00%
C	Polymorphism	146733	146733	1	1	none			A -> C		1	SNP (transversion)		50.00%
A	Polymorphism	146731	146731	1	1	none			C -> A		1	SNP (transversion)		50.00%
G	Polymorphism	146727	146727	1	1	none			T -> G		1	SNP (transversion)		50.00%
G	Polymorphism	146706	146706	1	1	none			C -> G		1	SNP (transversion)		50.00%
A	Polymorphism	146705	146705	1	1	none			G -> A		1	SNP (transition)		50.00%
A	Polymorphism	146704	146704	1	1	none			C -> A		1	SNP (transversion)		100.00%
T	Polymorphism	146690	146690	1	1	none			C -> T		1	SNP (transition)		50.00%
G	Polymorphism	146651	146651	1	1	none			T -> G		1	SNP (transversion)		50.00%
G	Polymorphism	146650	146650	1	1	none			A -> G		1	SNP (transition)		50.00%
T	Polymorphism	146645	146645	1	1	none			A -> T		1	SNP (transversion)		50.00%
C	Polymorphism	146643	146643	1	1	none			A -> C		1	SNP (transversion)		33.30%
G	Polymorphism	146643	146643	1	1	none			A -> G		1	SNP (transition)		33.30%
A	Polymorphism	146642	146642	1	1	none			G -> A		1	SNP (transition)		33.30%
T	Polymorphism	146642	146642	1	1	none			G -> T		1	SNP (transversion)		33.30%
C	Polymorphism	146641	146641	1	1	none			T -> C		1	SNP (transition)		50.00%
C	Polymorphism	146640	146640	1	1	none			A -> C		1	SNP (transversion)		50.00%
G	Polymorphism	146639	146639	1	1	none			A -> G		1	SNP (transition)		50.00%
C	Polymorphism	146638	146638	1	1	none			T -> C		1	SNP (transition)		50.00%
C	Polymorphism	146602	146602	1	1	none			A -> C		1	SNP (transversion)		33.30%
G	Polymorphism	146602	146602	1	1	none			A -> G		1	SNP (transition)		33.30%
G	Polymorphism	146601	146601	1	1	none			C -> G		1	SNP (transversion)		50.00%
C	Polymorphism	146591	146591	1	1	none			T -> C		1	SNP (transition)		50.00%
C	Polymorphism	146590	146590	1	1	none			T -> C		1	SNP (transition)		50.00%
A	Polymorphism	146588	146588	1	1	none			C -> A		1	SNP (transversion)		50.00%
C	Polymorphism	146572	146572	1	1	none			G -> C		1	SNP (transversion)		50.00%
T	Polymorphism	146571	146571	1	1	none			G -> T		1	SNP (transversion)		50.00%
G	Polymorphism	146568	146568	1	1	none			C -> G		1	SNP (transversion)		50.00%
A	Polymorphism	146567	146567	1	1	none			G -> A		1	SNP (transition)		50.00%
A	Polymorphism	146566	146566	1	1	none			G -> A		1	SNP (transition)		50.00%
C	Polymorphism	146538	146538	1	1	none			T -> C		1	SNP (transition)		50.00%
G	Polymorphism	146536	146536	1	1	none			T -> G		1	SNP (transversion)		50.00%
A	Polymorphism	146535	146535	1	1	none			G -> A		1	SNP (transition)		50.00%
G	Polymorphism	146533	146533	1	1	none			T -> G		1	SNP (transversion)		50.00%
T	Polymorphism	146513	146513	1	1	none			G -> T		1	SNP (transversion)		50.00%
T	Polymorphism	146497	146497	1	1	none			C -> T		1	SNP (transition)		50.00%
A	Polymorphism	146469	146469	1	1	none			C -> A		1	SNP (transversion)		33.30%
T	Polymorphism	146469	146469	1	1	none			C -> T		1	SNP (transition)		33.30%
G	Polymorphism	146451	146451	1	1	none			T -> G		1	SNP (transversion)		50.00%
G	Polymorphism	146449	146449	1	1	none			C -> G		1	SNP (transversion)		50.00%
C	Polymorphism	146431	146431	1	1	none			G -> C		1	SNP (transversion)		50.00%
T	Polymorphism	146427	146427	1	1	none			G -> T		1	SNP (transversion)		50.00%
G	Polymorphism	146425	146425	1	1	none			T -> G		1	SNP (transversion)		50.00%
G	Polymorphism	146423	146423	1	1	none			A -> G		1	SNP (transition)		50.00%
C	Polymorphism	146400	146400	1	1	none			T -> C		1	SNP (transition)		50.00%
T	Polymorphism	146397	146397	1	1	none			C -> T		1	SNP (transition)		50.00%
A	Polymorphism	146396	146396	1	1	none			C -> A		1	SNP (transversion)		50.00%
G	Polymorphism	146395	146395	1	1	none			C -> G		1	SNP (transversion)		50.00%
A	Polymorphism	146378	146378	1	1	none			T -> A		1	SNP (transversion)		50.00%
A	Polymorphism	146377	146377	1	1	none			T -> A		1	SNP (transversion)		50.00%
G	Polymorphism	146376	146376	1	1	none			T -> G		1	SNP (transversion)		50.00%
G	Polymorphism	146374	146374	1	1	none			T -> G		1	SNP (transversion)		50.00%
G	Polymorphism	146373	146373	1	1	none			T -> G		1	SNP (transversion)		50.00%
A	Polymorphism	146372	146372	1	1	none			C -> A		1	SNP (transversion)		50.00%
G	Polymorphism	146361	146361	1	1	none			T -> G		1	SNP (transversion)		50.00%
G	Polymorphism	146346	146346	1	1	none			C -> G		1	SNP (transversion)		50.00%
G	Polymorphism	146345	146345	1	1	none			A -> G		1	SNP (transition)		50.00%
C	Polymorphism	146344	146344	1	1	none			G -> C		1	SNP (transversion)		50.00%
T	Polymorphism	146323	146323	1	1	none			C -> T		1	SNP (transition)		50.00%
T	Polymorphism	146315	146315	1	1	none			A -> T		1	SNP (transversion)		50.00%
A	Polymorphism	146254	146254	1	1	none			C -> A		1	SNP (transversion)		33.30%
G	Polymorphism	146254	146254	1	1	none			C -> G		1	SNP (transversion)		33.30%
G	Polymorphism	146232	146232	1	1	none			A -> G		1	SNP (transition)		50.00%
C	Polymorphism	146231	146231	1	1	none			T -> C		1	SNP (transition)		50.00%
G	Polymorphism	146230	146230	1	1	none			T -> G		1	SNP (transversion)		50.00%
T	Polymorphism	146181	146181	1	1	none			C -> T		1	SNP (transition)		50.00%
C	Polymorphism	146142	146142	1	1	none			G -> C		1	SNP (transversion)		100.00%
G	Polymorphism	146139	146139	1	1	none			T -> G		1	SNP (transversion)		100.00%
A	Polymorphism	146128	146128	1	1	none			T -> A		1	SNP (transversion)		50.00%
C	Polymorphism	146073	146073	1	1	none			T -> C		1	SNP (transition)		50.00%
G	Polymorphism	146072	146072	1	1	none			C -> G		1	SNP (transversion)		50.00%
A	Polymorphism	146071	146071	1	1	none			C -> A		1	SNP (transversion)		50.00%
A	Polymorphism	146070	146070	1	1	none			C -> A		1	SNP (transversion)		50.00%
G	Polymorphism	146069	146069	1	1	none			T -> G		1	SNP (transversion)		100.00%
G	Polymorphism	146052	146052	1	1	none			C -> G		1	SNP (transversion)		50.00%
C	Polymorphism	146050	146050	1	1	none			T -> C		1	SNP (transition)		50.00%
G	Polymorphism	146049	146049	1	1	none			T -> G		1	SNP (transversion)		50.00%
G	Polymorphism	146048	146048	1	1	none			T -> G		1	SNP (transversion)		50.00%
C	Polymorphism	146046	146046	1	1	none			T -> C		1	SNP (transition)		50.00%
T	Polymorphism	146027	146027	1	1	none			C -> T		1	SNP (transition)		50.00%
C	Polymorphism	146026	146026	1	1	none			T -> C		1	SNP (transition)		50.00%
G	Polymorphism	146025	146025	1	1	none			T -> G		1	SNP (transversion)		50.00%
C	Polymorphism	146023	146023	1	1	none			G -> C		1	SNP (transversion)		50.00%
C	Polymorphism	146020	146020	1	1	none			T -> C		1	SNP (transition)		50.00%
G	Polymorphism	146017	146017	1	1	none			C -> G		1	SNP (transversion)		50.00%
A	Polymorphism	146016	146016	1	1	none			C -> A		1	SNP (transversion)		50.00%
G	Polymorphism	146003	146003	1	1	none			C -> G		1	SNP (transversion)		50.00%
G	Polymorphism	146002	146002	1	1	none			C -> G		1	SNP (transversion)		50.00%
T	Polymorphism	145978	145978	1	1	none			C -> T		1	SNP (transition)		50.00%
C	Polymorphism	145977	145977	1	1	none			A -> C		1	SNP (transversion)		100.00%
TAG	Polymorphism	145958	145960	3	1	none			ACC -> TAG		1	Substitution		100.00%
A	Polymorphism	145957	145957	1	1	none			T -> A		1	SNP (transversion)		50.00%
C	Polymorphism	145957	145957	1	1	none			T -> C		1	SNP (transition)		50.00%
C	Polymorphism	145956	145956	1	1	none			T -> C		1	SNP (transition)		50.00%
G	Polymorphism	145956	145956	1	1	none			T -> G		1	SNP (transversion)		50.00%
G	Polymorphism	145955	145955	1	1	none			C -> G		1	SNP (transversion)		50.00%
G	Polymorphism	145909	145909	1	1	none			C -> G		1	SNP (transversion)		50.00%
G	Polymorphism	145882	145882	1	1	none			T -> G		1	SNP (transversion)		50.00%
T	Polymorphism	145819	145819	1	1	none			G -> T		1	SNP (transversion)		50.00%
C	Polymorphism	145817	145817	1	1	none			A -> C		1	SNP (transversion)		50.00%
A	Polymorphism	145816	145816	1	1	none			C -> A		1	SNP (transversion)		50.00%
T	Polymorphism	145809	145809	1	1	none			A -> T		1	SNP (transversion)		50.00%
G	Polymorphism	145804	145804	1	1	none			A -> G		1	SNP (transition)		50.00%
T	Polymorphism	145712	145712	1	1	none	R -> S	76	G -> T	CGC -> AGC	1	SNP (transversion)	Substitution	50.00%
C	Polymorphism	145698	145698	1	1	none	N -> K	90	A -> C	AAT -> AAG	1	SNP (transversion)	Substitution	100.00%
ATA	Polymorphism	145695	145697	2	2	none	K -> Y	91	TTT -> ATA	AAA -> TAT	1	Substitution	Substitution	50.00%
G	Polymorphism	145695	145695	1	1	none	K -> N	93	T -> G	AAA -> AAC	1	SNP (transversion)	Substitution	50.00%
G	Polymorphism	145694	145694	1	1	none		94	T -> G	AGG -> CGG	1	SNP (transversion)	None	33.30%
GTC	Polymorphism	145692	145694	3	1	none	R -> D	94	CCT -> GTC	AGG -> GAC	1	Substitution	Substitution	33.3% -> 50.0%
T	Polymorphism	145673	145673	1	1	none	A -> T	115	C -> T	GCG -> ACG	1	SNP (transition)	Substitution	50.00%
C	Polymorphism	145643	145643	1	1	none	R -> G	145	G -> C	CGT -> GGT	1	SNP (transversion)	Substitution	50.00%
G	Polymorphism	145621	145621	1	1	none	G -> A	167	C -> G	GGG -> GCG	1	SNP (transversion)	Substitution	50.00%
C	Polymorphism	145601	145601	1	1	none	P -> A	187	G -> C	CCC -> GCC	1	SNP (transversion)	Substitution	100.00%
G	Polymorphism	145586	145586	1	1	none	G -> R	202	C -> G	GGT -> CGT	1	SNP (transversion)	Substitution	50.00%
T	Polymorphism	145563	145563	1	1	none		225	G -> T	GGC -> GGA	1	SNP (transversion)	None	50.00%
T	Polymorphism	145548	145548	1	1	none	D -> E	240	G -> T	GAC -> GAA	1	SNP (transversion)	Substitution	50.00%
CCC	Polymorphism	145545	145547	2	2	none	S -> G	241	ACT -> CCC	AGT -> GGG	1	Substitution	Substitution	50.00%
A	Polymorphism	145543	145543	1	1	none	P -> L	245	G -> A	CCC -> CTC	1	SNP (transition)	Substitution	50.00%
	Polymorphism	145539	145542	4	1	none		246	#NAME?		1	Deletion	Frame Shift	100.00%
G	Polymorphism	145522	145522	1	1	none		266	C -> G		1	SNP (transversion)	Extension	50.00%
A	Polymorphism	145520	145520	1	1	none			C -> A		1	SNP (transversion)		100.00%
C	Polymorphism	145519	145519	1	1	none			A -> C		1	SNP (transversion)		50.00%
G	Polymorphism	145496	145496	1	1	none			C -> G		1	SNP (transversion)		50.00%
C	Polymorphism	145476	145476	1	1	none			A -> C		1	SNP (transversion)		50.00%
T	Polymorphism	145467	145467	1	1	none			C -> T		1	SNP (transition)		50.00%
C	Polymorphism	145452	145452	1	1	none	S -> R	6	G -> C	AGC -> AGG	1	SNP (transversion)	Substitution	50.00%
G	Polymorphism	145407	145407	1	1	none		51	A -> G	GTT -> GTC	1	SNP (transition)	None	33.30%
T	Polymorphism	145407	145407	1	1	none		51	A -> T	GTT -> GTA	1	SNP (transversion)	None	33.30%
G	Polymorphism	145406	145406	1	1	none	Y -> H	52	A -> G	TAC -> CAC	1	SNP (transition)	Substitution	50.00%
G	Polymorphism	145401	145401	1	1	none	L -> F	57	T -> G	TTA -> TTC	1	SNP (transversion)	Substitution	100.00%
C	Polymorphism	145400	145400	1	1	none	K -> E	58	T -> C	AAA -> GAA	1	SNP (transition)	Substitution	50.00%
A	Polymorphism	145372	145372	1	1	none	P -> L	86	G -> A	CCC -> CTC	1	SNP (transition)	Substitution	50.00%
A	Polymorphism	145344	145344	1	1	none		114	G -> A	CAC -> CAT	1	SNP (transition)	None	50.00%
A	Polymorphism	145337	145337	1	1	none	M -> L	121	T -> A	ATG -> TTG	1	SNP (transversion)	Substitution	50.00%
TT	Polymorphism	145272	145273	2	1	none	V -> N	34	AC -> TT	GTC -> AAC	1	Substitution	Substitution	50.00%
TT	Polymorphism	145272	145273	2	1	none	G -> E	185	AC -> TT	GGT -> GAA	1	Substitution	Substitution	50.00%
G	Polymorphism	145250	145250	1	1	none		57	T -> G	ACA -> ACC	1	SNP (transversion)	None	50.00%
AG	Polymorphism	145249	145250	2	1	none	T -> L	208	GT -> AG	ACT -> CTT	1	Substitution	Substitution	50.00%
G	Polymorphism	145247	145247	1	1	none	T -> P	211	T -> G	ACG -> CCG	1	SNP (transversion)	Substitution	50.00%
GAA	Polymorphism	145247	145249	2	2	none	L -> F	58	TAG -> GAA	CTA -> TTC	1	Substitution	Substitution	50.00%
A	Polymorphism	145205	145205	1	1	none		102	G -> A	TCC -> TCT	1	SNP (transition)	None	100.00%
C	Polymorphism	145203	145203	1	1	none	P -> R	104	G -> C	CCA -> CGA	1	SNP (transversion)	Substitution	100.00%
CGA	Polymorphism	145203	145205	2	2	none	P -> S	253	GGG -> CGA	CCC -> TCG	1	Substitution	Substitution	100.00%
A	Polymorphism	145199	145199	1	1	none		108	T -> A	GGA -> GGT	1	SNP (transversion)	None	100.00%
A	Polymorphism	145199	145199	1	1	none	T -> S	259	T -> A	ACA -> TCA	1	SNP (transversion)	Substitution	100.00%
T	Polymorphism	145191	145191	1	1	none		267	A -> T	CGT -> CGA	1	SNP (transversion)	None	50.00%
G	Polymorphism	145190	145190	1	1	none	V -> L	268	C -> G	GTT -> CTT	1	SNP (transversion)	Substitution	50.00%
GT	Polymorphism	145190	145191	2	1	none	V -> D	116	CA -> GT	GTG -> GAC	1	Substitution	Substitution	50.00%
G	Polymorphism	145181	145181	1	1	none		126	C -> G	GGG -> GGC	1	SNP (transversion)	None	50.00%
A	Polymorphism	145180	145180	1	1	none	S -> C	127	T -> A	AGC -> TGC	1	SNP (transversion)	Substitution	50.00%
AG	Polymorphism	145180	145181	2	1	none	E -> L	277	TC -> AG	GAG -> CTG	1	Substitution	Substitution	50.00%
T	Polymorphism	145178	145178	1	1	none	S -> R	129	G -> T	AGC -> AGA	1	SNP (transversion)	Substitution	100.00%
T	Polymorphism	145178	145178	1	1	none	P -> T	280	G -> T	CCC -> ACC	1	SNP (transversion)	Substitution	100.00%
A	Polymorphism	145161	145161	1	1	none	H -> L	146	T -> A	CAC -> CTC	1	SNP (transversion)	Substitution	50.00%
A	Polymorphism	145161	145161	1	1	none		297	T -> A	CCA -> CCT	1	SNP (transversion)	None	50.00%
TT	Polymorphism	145158	145159	2	1	none	P -> N	148	GG -> TT	CCC -> AAC	1	Substitution	Substitution	50.00%
TT	Polymorphism	145158	145159	2	1	none	P -> Q	299	GG -> TT	CCC -> CAA	1	Substitution	Substitution	50.00%
A	Polymorphism	145152	145152	1	1	none	N -> I	155	T -> A	AAC -> ATC	1	SNP (transversion)	Substitution	50.00%
A	Polymorphism	145152	145152	1	1	none	E -> D	306	T -> A	GAA -> GAT	1	SNP (transversion)	Substitution	50.00%
C	Polymorphism	145143	145143	1	1	none		315	T -> C	GAA -> GAG	1	SNP (transition)	None	50.00%
A	Polymorphism	145142	145142	1	1	none	P -> S	316	G -> A	CCC -> TCC	1	SNP (transition)	Substitution	50.00%
AC	Polymorphism	145142	145143	2	1	none	N -> S	164	GT -> AC	AAC -> AGT	1	Substitution	Substitution	50.00%
A	Polymorphism	145139	145139	1	1	none		168	T -> A	CCA -> CCT	1	SNP (transversion)	None	50.00%
A	Polymorphism	145139	145139	1	1	none		319	T -> A		1	SNP (transversion)	Truncation	50.00%
C	Polymorphism	145124	145124	1	1	none		183	G -> C	CTC -> CTG	1	SNP (transversion)	None	50.00%
C	Polymorphism	145124	145124	1	1	none	P -> A	334	G -> C	CCC -> GCC	1	SNP (transversion)	Substitution	50.00%
C	Polymorphism	145117	145117	1	1	none	D -> G	341	T -> C	GAC -> GGC	1	SNP (transition)	Substitution	50.00%
CGC	Polymorphism	145115	145117	2	2	none	T -> A	190	GGT -> CGC	ACC -> GCG	1	Substitution	Substitution	50.00%
A	Polymorphism	145114	145114	1	1	none	P -> S	193	G -> A	CCA -> TCA	1	SNP (transition)	Substitution	50.00%
AC	Polymorphism	145114	145115	2	1	none	P -> V	343	GG -> AC	CCC -> GTC	1	Substitution	Substitution	50.00%
T	Polymorphism	145102	145102	1	1	none	V -> M	205	C -> T	GTG -> ATG	1	SNP (transition)	Substitution	50.00%
T	Polymorphism	145102	145102	1	1	none	R -> H	356	C -> T	CGT -> CAT	1	SNP (transition)	Substitution	50.00%
G	Polymorphism	145099	145099	1	1	none	T -> P	208	T -> G	ACC -> CCC	1	SNP (transversion)	Substitution	100.00%
G	Polymorphism	145099	145099	1	1	none	D -> A	359	T -> G	GAC -> GCC	1	SNP (transversion)	Substitution	100.00%
G	Polymorphism	145081	145081	1	1	none	N -> H	226	T -> G	AAC -> CAC	1	SNP (transversion)	Substitution	50.00%
G	Polymorphism	145081	145081	1	1	none	Q -> P	377	T -> G	CAA -> CCA	1	SNP (transversion)	Substitution	50.00%
C	Polymorphism	145072	145072	1	1	none	S -> G	235	T -> C	AGC -> GGC	1	SNP (transition)	Substitution	50.00%
C	Polymorphism	145072	145072	1	1	none	E -> G	386	T -> C	GAG -> GGG	1	SNP (transition)	Substitution	50.00%
G	Polymorphism	145056	145056	1	1	none		402	C -> G	CGG -> CGC	1	SNP (transversion)	None	50.00%
GG	Polymorphism	145055	145056	2	1	none	G -> A	251	CC -> GG	GGG -> GCC	1	Substitution	Substitution	50.00%
G	Polymorphism	145054	145054	1	1	none	S -> R	253	T -> G	AGC -> CGC	1	SNP (transversion)	Substitution	50.00%
GG	Polymorphism	145054	145055	2	1	none	E -> P	403	TC -> GG	GAG -> CCG	1	Substitution	Substitution	50.00%
CA	Polymorphism	145050	145051	2	1	none	P -> C	256	GG -> CA	CCC -> TGC	1	Substitution	Substitution	50.00%
CA	Polymorphism	145050	145051	2	1	none	P -> L	407	GG -> CA	CCC -> CTG	1	Substitution	Substitution	50.00%
T	Polymorphism	145028	145028	1	1	none		279	C -> T	GCG -> GCA	1	SNP (transition)	None	50.00%
T	Polymorphism	145028	145028	1	1	none	E -> K	430	C -> T	GAA -> AAA	1	SNP (transition)	Substitution	50.00%
G	Polymorphism	145020	145020	1	1	none		438	A -> G	CGT -> CGC	1	SNP (transition)	None	50.00%
G	Polymorphism	145019	145019	1	1	none	T -> P	439	T -> G	ACG -> CCG	1	SNP (transversion)	Substitution	50.00%
GG	Polymorphism	145019	145020	2	1	none	V -> A	287	TA -> GG	GTA -> GCC	1	Substitution	Substitution	50.00%
C	Polymorphism	145003	145003	1	1	none	Y -> D	304	A -> C	TAT -> GAT	1	SNP (transversion)	Substitution	50.00%
C	Polymorphism	145003	145003	1	1	none	V -> G	455	A -> C	GTA -> GGA	1	SNP (transversion)	Substitution	50.00%
G	Polymorphism	145000	145000	1	1	none	S -> R	307	T -> G	AGC -> CGC	1	SNP (transversion)	Substitution	100.00%
G	Polymorphism	145000	145000	1	1	none		458	T -> G		1	SNP (transversion)	Extension	100.00%
C	Polymorphism	144986	144986	1	1	none		321	A -> C		1	SNP (transversion)	Truncation	50.00%
G	Polymorphism	144986	144986	1	1	none		321	A -> G	TAT -> TAC	1	SNP (transition)	None	50.00%
A	Polymorphism	144983	144983	1	1	none		324	G -> A	GCC -> GCT	1	SNP (transition)	None	50.00%
C	Polymorphism	144981	144981	1	1	none	P -> R	326	G -> C	CCC -> CGC	1	SNP (transversion)	Substitution	50.00%
G	Polymorphism	144978	144978	1	1	none	L -> P	329	A -> G	CTG -> CCG	1	SNP (transition)	Substitution	50.00%
TT	Polymorphism	144957	144958	2	1	none	S -> N	349	GA -> TT	TCC -> AAC	1	Substitution	Substitution	50.00%
C	Polymorphism	144942	144942	1	1	none	A -> G	365	G -> C	GCG -> GGG	1	SNP (transversion)	Substitution	100.00%
A	Polymorphism	144941	144941	1	1	none		366	C -> A	GCG -> GCT	1	SNP (transversion)	None	50.00%
G	Polymorphism	144940	144940	1	1	none	Y -> H	367	A -> G	TAC -> CAC	1	SNP (transition)	Substitution	50.00%
G	Polymorphism	144885	144885	1	1	none	S -> T	422	C -> G	AGC -> ACC	1	SNP (transversion)	Substitution	100.00%
A	Polymorphism	144883	144883	1	1	none	P -> S	424	G -> A	CCA -> TCA	1	SNP (transition)	Substitution	50.00%
CG	Polymorphism	144840	144841	2	1	none	T -> R	466	GT -> CG	ACC -> CGC	1	Substitution	Substitution	50.00%
G	Polymorphism	144825	144825	1	1	none	G -> A	482	C -> G	GGG -> GCG	1	SNP (transversion)	Substitution	50.00%
T	Polymorphism	144824	144824	1	1	none		483	C -> T	GGG -> GGA	1	SNP (transition)	None	100.00%
GT	Polymorphism	144822	144823	2	1	none	L -> T	484	AG -> GT	CTC -> ACC	1	Substitution	Substitution	50.00%
A	Polymorphism	144818	144818	1	1	none		489	G -> A	TAC -> TAT	1	SNP (transition)	None	50.00%
T	Polymorphism	144808	144808	1	1	none	A -> T	499	C -> T	GCC -> ACC	1	SNP (transition)	Substitution	50.00%
C	Polymorphism	144761	144761	1	1	none		546	G -> C	GCC -> GCG	1	SNP (transversion)	None	50.00%
C	Polymorphism	144760	144760	1	1	none	F -> V	547	A -> C	TTC -> GTC	1	SNP (transversion)	Substitution	50.00%
C	Polymorphism	144734	144734	1	1	none		573	A -> C	TCT -> TCG	1	SNP (transversion)	None	50.00%
G	Polymorphism	144688	144688	1	1	none	G -> R	619	C -> G	GGG -> CGG	1	SNP (transversion)	Substitution	33.30%
ACA	Polymorphism	144686	144688	2	2	none	G -> C	619	CCC -> ACA	GGG -> TGT	1	Substitution	Substitution	33.3% -> 50.0%
TA	Polymorphism	144684	144685	2	1	none	A -> Y	622	GC -> TA	GCC -> TAC	1	Substitution	Substitution	50.00%
T	Polymorphism	144681	144681	1	1	none	M -> K	626	A -> T	ATG -> AAG	1	SNP (transversion)	Substitution	50.00%
G	Polymorphism	144677	144677	1	1	none	L -> F	630	C -> G	TTG -> TTC	1	SNP (transversion)	Substitution	50.00%
G	Polymorphism	144647	144647	1	1	none	Q -> H	660	C -> G	CAG -> CAC	1	SNP (transversion)	Substitution	50.00%
TT	Polymorphism	144642	144643	2	1	none	L -> N	664	AG -> TT	CTC -> AAC	1	Substitution	Substitution	50.00%
C	Polymorphism	144627	144627	1	1	none	E -> G	680	T -> C	GAG -> GGG	1	SNP (transition)	Substitution	50.00%
T	Polymorphism	144622	144622	1	1	none	S -> T	685	A -> T	TCG -> ACG	1	SNP (transversion)	Substitution	50.00%
GG	Polymorphism	144590	144591	2	1	none	I -> T	716	AA -> GG	ATT -> ACC	1	Substitution	Substitution	50.00%
CCG	Polymorphism	144590	144592	3	1	none	I -> R	715	AAT -> CCG	ATT -> CGG	1	Substitution	Substitution	50.00%
GG	Polymorphism	144584	144585	2	1	none	F -> S	722	AA -> GG	TTT -> TCC	1	Substitution	Substitution	50.00%
T	Polymorphism	144568	144568	1	1	none	P -> T	739	G -> T	CCC -> ACC	1	SNP (transversion)	Substitution	50.00%
TG	Polymorphism	144543	144544	2	1	none	M -> Q	763	AT -> TG	ATG -> CAG	1	Substitution	Substitution	50.00%
C	Polymorphism	144524	144524	1	1	none		783	G -> C	GCC -> GCG	1	SNP (transversion)	None	50.00%
T	Polymorphism	144523	144523	1	1	none	C -> S	784	A -> T	TGT -> AGT	1	SNP (transversion)	Substitution	50.00%
G	Polymorphism	144520	144520	1	1	none	A -> P	787	C -> G	GCT -> CCT	1	SNP (transversion)	Substitution	50.00%
TGAA	Polymorphism	144470	144473	4	1	none	GL -> GS	834	CAGC -> TGAA	GGG,CTG -> GGT,TCA	1	Substitution	Substitution	100.00%
A	Polymorphism	144467	144467	1	1	none		840	G -> A	TAC -> TAT	1	SNP (transition)	None	50.00%
C	Polymorphism	144465	144465	1	1	none	S -> W	842	G -> C	TCG -> TGG	1	SNP (transversion)	Substitution	50.00%
G	Polymorphism	144452	144452	1	1	none		855	C -> G	CTG -> CTC	1	SNP (transversion)	None	50.00%
GCA	Polymorphism	144427	144429	3	1	none	CG -> LR	878	CAC -> GCA	TGT,GGG -> TTG,CGG	1	Substitution	Substitution	100.00%
T	Polymorphism	144426	144426	1	1	none	G -> E	881	C -> T	GGG -> GAG	1	SNP (transition)	Substitution	50.00%
A	Polymorphism	144412	144412	1	1	none	T -> S	895	T -> A	ACC -> TCC	1	SNP (transversion)	Substitution	50.00%
AC	Polymorphism	144396	144397	2	1	none		910	TA -> AC		1	Substitution	Extension	50.00%
A	Polymorphism	144394	144394	1	1	none			C -> A		1	SNP (transversion)		50.00%
T	Polymorphism	144363	144363	1	1	none			G -> T		1	SNP (transversion)		50.00%
US12	gene	144357	146234	1878	1	reverse
US11	gene	144357	145700	1344	1	reverse
US10	gene	144357	145404	1048	1	reverse
G	Polymorphism	144333	144333	1	1	none			C -> G		1	SNP (transversion)		50.00%
G	Polymorphism	144332	144332	1	1	none			C -> G		1	SNP (transversion)		50.00%
G	Polymorphism	144311	144311	1	1	none			T -> G		1	SNP (transversion)		50.00%
G	Polymorphism	144306	144306	1	1	none			T -> G		1	SNP (transversion)		50.00%
C	Polymorphism	144292	144292	1	1	none			T -> C		1	SNP (transition)		50.00%
T	Polymorphism	144287	144287	1	1	none			C -> T		1	SNP (transition)		50.00%
T	Polymorphism	144286	144286	1	1	none			A -> T		1	SNP (transversion)		50.00%
T	Polymorphism	144267	144267	1	1	none			C -> T		1	SNP (transition)		50.00%
G	Polymorphism	144266	144266	1	1	none			C -> G		1	SNP (transversion)		50.00%
A	Polymorphism	144262	144262	1	1	none			T -> A		1	SNP (transversion)		100.00%
C	Polymorphism	144259	144259	1	1	none			G -> C		1	SNP (transversion)		50.00%
T	Polymorphism	144259	144259	1	1	none			G -> T		1	SNP (transversion)		50.00%
T	Polymorphism	144258	144258	1	1	none			G -> T		1	SNP (transversion)		50.00%
T	Polymorphism	144243	144243	1	1	none			G -> T		1	SNP (transversion)		50.00%
T	Polymorphism	144242	144242	1	1	none			G -> T		1	SNP (transversion)		50.00%
C	Polymorphism	144241	144241	1	1	none			A -> C		1	SNP (transversion)		50.00%
G	Polymorphism	144237	144237	1	1	none			T -> G		1	SNP (transversion)		50.00%
G	Polymorphism	144215	144215	1	1	none			C -> G		1	SNP (transversion)		50.00%
T	Polymorphism	144166	144166	1	1	none			C -> T		1	SNP (transition)		50.00%
T	Polymorphism	144152	144152	1	1	none			A -> T		1	SNP (transversion)		50.00%
T	Polymorphism	144151	144151	1	1	none			A -> T		1	SNP (transversion)		50.00%
C	Polymorphism	144138	144138	1	1	none			G -> C		1	SNP (transversion)		50.00%
T	Polymorphism	144114	144114	1	1	none			A -> T		1	SNP (transversion)		50.00%
C	Polymorphism	144019	144019	1	1	none			G -> C		1	SNP (transversion)		50.00%
C	Polymorphism	144005	144005	1	1	none			G -> C		1	SNP (transversion)		100.00%
G	Polymorphism	144000	144000	1	1	none			A -> G		1	SNP (transition)		100.00%
T	Polymorphism	143999	143999	1	1	none			A -> T		1	SNP (transversion)		50.00%
C	Polymorphism	143998	143998	1	1	none			A -> C		1	SNP (transversion)		50.00%
A	Polymorphism	143991	143991	1	1	none			C -> A		1	SNP (transversion)		50.00%
T	Polymorphism	143990	143990	1	1	none			A -> T		1	SNP (transversion)		50.00%
G	Polymorphism	143988	143988	1	1	none			T -> G		1	SNP (transversion)		50.00%
A	Polymorphism	143973	143973	1	1	none			T -> A		1	SNP (transversion)		50.00%
G	Polymorphism	143956	143956	1	1	none			C -> G		1	SNP (transversion)		50.00%
A	Polymorphism	143955	143955	1	1	none			C -> A		1	SNP (transversion)		50.00%
G	Polymorphism	143953	143953	1	1	none			T -> G		1	SNP (transversion)		50.00%
C	Polymorphism	143950	143950	1	1	none			T -> C		1	SNP (transition)		100.00%
G	Polymorphism	143912	143912	1	1	none			A -> G		1	SNP (transition)		50.00%
T	Polymorphism	143889	143889	1	1	none			C -> T		1	SNP (transition)		50.00%
C	Polymorphism	143870	143870	1	1	none			G -> C		1	SNP (transversion)		50.00%
G	Polymorphism	143854	143854	1	1	none			T -> G		1	SNP (transversion)		50.00%
T	Polymorphism	143853	143853	1	1	none			C -> T		1	SNP (transition)		50.00%
A	Polymorphism	143852	143852	1	1	none			T -> A		1	SNP (transversion)		50.00%
A	Polymorphism	143825	143825	1	1	none			C -> A		1	SNP (transversion)		50.00%
G	Polymorphism	143802	143802	1	1	none	L -> V	163	T -> G	TTA -> GTA	1	SNP (transversion)	Substitution	100.00%
A	Polymorphism	143800	143800	1	1	none	V -> E	161	T -> A	GTA -> GAA	1	SNP (transversion)	Substitution	100.00%
T	Polymorphism	143783	143783	1	1	none	M -> I	144	G -> T	ATG -> ATT	1	SNP (transversion)	Substitution	50.00%
CA	Polymorphism	143725	143726	2	1	none	V -> A	86	TC -> CA	GTC -> GCA	1	Substitution	Substitution	50.00%
G	Polymorphism	143699	143699	1	1	none		60	T -> G	CTT -> CTG	1	SNP (transversion)	None	50.00%
C	Polymorphism	143653	143653	1	1	none	L -> P	14	T -> C	CTC -> CCC	1	SNP (transition)	Substitution	100.00%
ATT	Polymorphism	143652	143654	2	2	none	L -> I	13	CTC -> ATT	CTC -> ATT	1	Substitution	Substitution	50.00%
C	Polymorphism	143622	143622	1	1	none			A -> C		1	SNP (transversion)		100.00%
G	Polymorphism	143618	143618	1	1	none			C -> G		1	SNP (transversion)		100.00%
T	Polymorphism	143600	143600	1	1	none			G -> T		1	SNP (transversion)		50.00%
G	Polymorphism	143595	143595	1	1	none			T -> G		1	SNP (transversion)		50.00%
A	Polymorphism	143592	143592	1	1	none			G -> A		1	SNP (transition)		50.00%
G	Polymorphism	143591	143591	1	1	none			T -> G		1	SNP (transversion)		50.00%
C	Polymorphism	143569	143569	1	1	none			A -> C		1	SNP (transversion)		50.00%
G	Polymorphism	143548	143548	1	1	none		478	T -> G		1	SNP (transversion)	Extension	50.00%
US9	gene	143546	144020	475	1	forward
CA	Polymorphism	143527	143528	2	1	none	T -> Q	457	AC -> CA	ACG -> CAG	1	Substitution	Substitution	50.00%
C	Polymorphism	143522	143522	1	1	none	Y -> S	452	A -> C	TAT -> TCT	1	SNP (transversion)	Substitution	50.00%
G	Polymorphism	143504	143504	1	1	none	L -> R	434	T -> G	CTG -> CGG	1	SNP (transversion)	Substitution	50.00%
A	Polymorphism	143474	143474	1	1	none	L -> H	404	T -> A	CTC -> CAC	1	SNP (transversion)	Substitution	50.00%
GTG	Polymorphism	143440	143442	3	1	none	S -> V	370	TCC -> GTG	TCC -> GTG	1	Substitution	Substitution	50.00%
G	Polymorphism	143438	143438	1	1	none	P -> R	368	C -> G	CCC -> CGC	1	SNP (transversion)	Substitution	50.00%
A	Polymorphism	143435	143435	1	1	none	A -> D	365	C -> A	GCC -> GAC	1	SNP (transversion)	Substitution	50.00%
CG	Polymorphism	143390	143391	2	1	none	G -> A	320	GC -> CG	GGC -> GCG	1	Substitution	Substitution	50.00%
G	Polymorphism	143353	143353	1	1	none	T -> A	283	A -> G	ACG -> GCG	1	SNP (transition)	Substitution	50.00%
G	Polymorphism	143308	143308	1	1	none	S -> A	238	T -> G	TCC -> GCC	1	SNP (transversion)	Substitution	50.00%
CC	Polymorphism	143297	143298	2	1	none	L -> P	227	TA -> CC	CTA -> CCC	1	Substitution	Substitution	50.00%
GT	Polymorphism	143285	143286	2	1	none	V -> G	215	TC -> GT	GTC -> GGT	1	Substitution	Substitution	50.00%
A	Polymorphism	143283	143283	1	1	none	D -> E	213	C -> A	GAC -> GAA	1	SNP (transversion)	Substitution	50.00%
C	Polymorphism	143261	143261	1	1	none	W -> S	191	G -> C	TGG -> TCG	1	SNP (transversion)	Substitution	50.00%
TT	Polymorphism	143221	143222	2	1	none		1658	AA -> TT		1	Substitution	Extension	50.00%
TT	Polymorphism	143221	143222	2	1	none	K -> L	151	AA -> TT	AAG -> TTG	1	Substitution	Substitution	50.00%
T	Polymorphism	143207	143207	1	1	none		1644	G -> T	TCG -> TCT	1	SNP (transversion)	None	50.00%
T	Polymorphism	143207	143207	1	1	none	R -> L	137	G -> T	CGT -> CTT	1	SNP (transversion)	Substitution	50.00%
C	Polymorphism	143194	143194	1	1	none	Q -> P	1631	A -> C	CAG -> CCG	1	SNP (transversion)	Substitution	50.00%
C	Polymorphism	143194	143194	1	1	none		124	A -> C	AGG -> CGG	1	SNP (transversion)	None	50.00%
T	Polymorphism	143163	143163	1	1	none		1600	G -> T		1	SNP (transversion)	Truncation	50.00%
G	Polymorphism	143162	143162	1	1	none	F -> L	1599	T -> G	TTT -> TTG	1	SNP (transversion)	Substitution	50.00%
GT	Polymorphism	143162	143163	2	1	none	L -> C	92	TG -> GT	TTG -> TGT	1	Substitution	Substitution	50.00%
T	Polymorphism	143157	143157	1	1	none	T -> S	1594	A -> T	ACC -> TCC	1	SNP (transversion)	Substitution	50.00%
T	Polymorphism	143157	143157	1	1	none	Q -> H	87	A -> T	CAA -> CAT	1	SNP (transversion)	Substitution	50.00%
G	Polymorphism	143134	143134	1	1	none	H -> R	1571	A -> G	CAT -> CGT	1	SNP (transition)	Substitution	50.00%
G	Polymorphism	143134	143134	1	1	none	I -> V	64	A -> G	ATC -> GTC	1	SNP (transition)	Substitution	50.00%
A	Polymorphism	143132	143132	1	1	none		1569	G -> A	GGG -> GGA	1	SNP (transition)	None	50.00%
A	Polymorphism	143132	143132	1	1	none	G -> D	62	G -> A	GGC -> GAC	1	SNP (transition)	Substitution	50.00%
A	Polymorphism	143123	143123	1	1	none		1560	T -> A	CGT -> CGA	1	SNP (transversion)	None	100.00%
A	Polymorphism	143123	143123	1	1	none	V -> E	53	T -> A	GTA -> GAA	1	SNP (transversion)	Substitution	100.00%
C	Polymorphism	143122	143122	1	1	none	R -> P	1559	G -> C	CGT -> CCT	1	SNP (transversion)	Substitution	50.00%
C	Polymorphism	143122	143122	1	1	none	V -> L	52	G -> C	GTA -> CTA	1	SNP (transversion)	Substitution	50.00%
A	Polymorphism	143119	143119	1	1	none	P -> T	49	C -> A	CCC -> ACC	1	SNP (transversion)	Substitution	50.00%
T	Polymorphism	143119	143119	1	1	none	P -> L	1556	C -> T	CCC -> CTC	1	SNP (transition)	Substitution	50.00%
T	Polymorphism	143119	143119	1	1	none	P -> S	49	C -> T	CCC -> TCC	1	SNP (transition)	Substitution	50.00%
AA	Polymorphism	143118	143119	2	1	none	P -> N	1555	CC -> AA	CCC -> AAC	1	Substitution	Substitution	50.00%
G	Polymorphism	143117	143117	1	1	none		1554	C -> G		1	SNP (transversion)	Truncation	50.00%
GA	Polymorphism	143117	143118	2	1	none	T -> R	47	CC -> GA	ACC -> AGA	1	Substitution	Substitution	50.00%
C	Polymorphism	143103	143103	1	1	none	A -> P	1540	G -> C	GCT -> CCT	1	SNP (transversion)	Substitution	50.00%
C	Polymorphism	143103	143103	1	1	none		33	G -> C	CGG -> CGC	1	SNP (transversion)	None	50.00%
C	Polymorphism	143086	143086	1	1	none	E -> A	1523	A -> C	GAG -> GCG	1	SNP (transversion)	Substitution	50.00%
C	Polymorphism	143086	143086	1	1	none		16	A -> C	AGA -> CGA	1	SNP (transversion)	None	50.00%
US8A	gene	143071	144020	950	1	forward
T	Polymorphism	143052	143052	1	1	none	P -> S	1489	C -> T	CCC -> TCC	1	SNP (transition)	Substitution	100.00%
T	Polymorphism	143051	143051	1	1	none	R -> S	1488	A -> T	AGA -> AGT	1	SNP (transversion)	Substitution	50.00%
T	Polymorphism	143046	143046	1	1	none		1483	G -> T		1	SNP (transversion)	Truncation	50.00%
G	Polymorphism	143041	143041	1	1	none	P -> R	1478	C -> G	CCC -> CGC	1	SNP (transversion)	Substitution	50.00%
GCC	Polymorphism	143022	143024	3	1	none	Q -> A	1459	CAG -> GCC	CAG -> GCC	1	Substitution	Substitution	50.00%
C	Polymorphism	143007	143007	1	1	none	E -> Q	1444	G -> C	GAG -> CAG	1	SNP (transversion)	Substitution	50.00%
C	Polymorphism	142957	142957	1	1	none	Y -> S	1394	A -> C	TAC -> TCC	1	SNP (transversion)	Substitution	50.00%
G	Polymorphism	142953	142953	1	1	none	T -> A	1390	A -> G	ACG -> GCG	1	SNP (transition)	Substitution	50.00%
T	Polymorphism	142953	142953	1	1	none	T -> S	1390	A -> T	ACG -> TCG	1	SNP (transversion)	Substitution	50.00%
A	Polymorphism	142952	142952	1	1	none		1389	C -> A	CCC -> CCA	1	SNP (transversion)	None	50.00%
GA	Polymorphism	142924	142925	2	1	none	V -> G	1361	TT -> GA	GTT -> GGA	1	Substitution	Substitution	50.00%
A	Polymorphism	142896	142896	1	1	none	C -> S	1333	T -> A	TGT -> AGT	1	SNP (transversion)	Substitution	50.00%
G	Polymorphism	142895	142895	1	1	none		1332	C -> G	ACC -> ACG	1	SNP (transversion)	None	50.00%
G	Polymorphism	142889	142889	1	1	none	C -> W	1326	T -> G	TGT -> TGG	1	SNP (transversion)	Substitution	50.00%
GG	Polymorphism	142866	142867	2	1	none	L -> G	1303	CT -> GG	CTG -> GGG	1	Substitution	Substitution	50.00%
C	Polymorphism	142844	142844	1	1	none		1281	G -> C	GGG -> GGC	1	SNP (transversion)	None	50.00%
A	Polymorphism	142830	142830	1	1	none	G -> R	1267	G -> A	GGG -> AGG	1	SNP (transition)	Substitution	50.00%
ACG	Polymorphism	142827	142829	3	1	none	L -> T	1264	TTA -> ACG	TTA -> ACG	1	Substitution	Substitution	50.00%
A	Polymorphism	142826	142826	1	1	none		1263	G -> A	CGG -> CGA	1	SNP (transition)	None	50.00%
A	Polymorphism	142791	142791	1	1	none	P -> T	1228	C -> A	CCT -> ACT	1	SNP (transversion)	Substitution	50.00%
G	Polymorphism	142791	142791	1	1	none	P -> A	1228	C -> G	CCT -> GCT	1	SNP (transversion)	Substitution	50.00%
C	Polymorphism	142787	142787	1	1	none		1224	G -> C	GGG -> GGC	1	SNP (transversion)	None	100.00%
G	Polymorphism	142767	142767	1	1	none	P -> A	1204	C -> G	CCC -> GCC	1	SNP (transversion)	Substitution	50.00%
G	Polymorphism	142765	142765	1	1	none	E -> G	1202	A -> G	GAG -> GGG	1	SNP (transition)	Substitution	50.00%
C	Polymorphism	142758	142758	1	1	none		1195	T -> C	TTG -> CTG	1	SNP (transition)	None	50.00%
A	Polymorphism	142741	142741	1	1	none	P -> Q	1178	C -> A	CCA -> CAA	1	SNP (transversion)	Substitution	50.00%
A	Polymorphism	142738	142738	1	1	none	L -> H	1175	T -> A	CTC -> CAC	1	SNP (transversion)	Substitution	50.00%
G	Polymorphism	142713	142713	1	1	none	R -> G	1150	C -> G	CGG -> GGG	1	SNP (transversion)	Substitution	50.00%
T	Polymorphism	142708	142708	1	1	none	Q -> L	1145	A -> T	CAG -> CTG	1	SNP (transversion)	Substitution	50.00%
C	Polymorphism	142693	142693	1	1	none	I -> T	1130	T -> C	ATC -> ACC	1	SNP (transition)	Substitution	50.00%
C	Polymorphism	142688	142688	1	1	none		1125	T -> C	ATT -> ATC	1	SNP (transition)	None	50.00%
T	Polymorphism	142683	142683	1	1	none	H -> Y	1120	C -> T	CAC -> TAC	1	SNP (transition)	Substitution	50.00%
T	Polymorphism	142682	142682	1	1	none		1119	C -> T	GGC -> GGT	1	SNP (transition)	None	50.00%
C	Polymorphism	142637	142637	1	1	none		1074	G -> C	CTG -> CTC	1	SNP (transversion)	None	50.00%
G	Polymorphism	142615	142615	1	1	none	A -> G	1052	C -> G	GCG -> GGG	1	SNP (transversion)	Substitution	50.00%
G	Polymorphism	142594	142594	1	1	none	V -> G	1031	T -> G	GTC -> GGC	1	SNP (transversion)	Substitution	50.00%
A	Polymorphism	142561	142561	1	1	none	P -> H	998	C -> A	CCC -> CAC	1	SNP (transversion)	Substitution	50.00%
GA	Polymorphism	142555	142556	2	1	none	M -> R	992	TG -> GA	ATG -> AGA	1	Substitution	Substitution	50.00%
C	Polymorphism	142546	142546	1	1	none	E -> A	983	A -> C	GAG -> GCG	1	SNP (transversion)	Substitution	50.00%
G	Polymorphism	142523	142523	1	1	none	N -> K	960	C -> G	AAC -> AAG	1	SNP (transversion)	Substitution	50.00%
T	Polymorphism	142520	142520	1	1	none		957	A -> T	ACA -> ACT	1	SNP (transversion)	None	50.00%
A	Polymorphism	142511	142511	1	1	none		948	T -> A		1	SNP (transversion)	Truncation	50.00%
A	Polymorphism	142507	142507	1	1	none	G -> E	944	G -> A	GGG -> GAG	1	SNP (transition)	Substitution	33.30%
C	Polymorphism	142507	142507	1	1	none	G -> A	944	G -> C	GGG -> GCG	1	SNP (transversion)	Substitution	33.30%
G	Polymorphism	142470	142470	1	1	none	T -> A	907	A -> G	ACG -> GCG	1	SNP (transition)	Substitution	50.00%
C	Polymorphism	142440	142440	1	1	none	S -> P	877	T -> C	TCC -> CCC	1	SNP (transition)	Substitution	50.00%
T	Polymorphism	142435	142435	1	1	none	C -> F	872	G -> T	TGT -> TTT	1	SNP (transversion)	Substitution	50.00%
ACG	Polymorphism	142434	142436	3	1	none	C -> T	871	TGT -> ACG	TGT -> ACG	1	Substitution	Substitution	50.00%
C	Polymorphism	142433	142433	1	1	none	E -> D	870	G -> C	GAG -> GAC	1	SNP (transversion)	Substitution	50.00%
T	Polymorphism	142433	142433	1	1	none	E -> D	870	G -> T	GAG -> GAT	1	SNP (transversion)	Substitution	50.00%
GG	Polymorphism	142429	142430	2	1	none	P -> R	866	CA -> GG	CCA -> CGG	1	Substitution	Substitution	50.00%
A	Polymorphism	142392	142392	1	1	none		829	C -> A	CGA -> AGA	1	SNP (transversion)	None	50.00%
A	Polymorphism	142361	142361	1	1	none		798	G -> A	AGG -> AGA	1	SNP (transition)	None	50.00%
T	Polymorphism	142347	142347	1	1	none	V -> F	784	G -> T	GTC -> TTC	1	SNP (transversion)	Substitution	50.00%
G	Polymorphism	142332	142332	1	1	none	T -> A	769	A -> G	ACC -> GCC	1	SNP (transition)	Substitution	50.00%
G	Polymorphism	142289	142289	1	1	none	F -> L	726	T -> G	TTT -> TTG	1	SNP (transversion)	Substitution	50.00%
AC	Polymorphism	142288	142289	2	1	none	F -> Y	725	TT -> AC	TTT -> TAC	1	Substitution	Substitution	50.00%
T	Polymorphism	142284	142284	1	1	none	A -> S	721	G -> T	GCG -> TCG	1	SNP (transversion)	Substitution	50.00%
G	Polymorphism	142269	142269	1	1	none	F -> V	706	T -> G	TTT -> GTT	1	SNP (transversion)	Substitution	50.00%
G	Polymorphism	142267	142267	1	1	none	L -> R	704	T -> G	CTG -> CGG	1	SNP (transversion)	Substitution	50.00%
AG	Polymorphism	142248	142249	2	1	none	E -> R	685	GA -> AG	GAG -> AGG	1	Substitution	Substitution	50.00%
C	Polymorphism	142246	142246	1	1	none	M -> T	683	T -> C	ATG -> ACG	1	SNP (transition)	Substitution	50.00%
AC	Polymorphism	142246	142247	2	1	none	M -> N	683	TG -> AC	ATG -> AAC	1	Substitution	Substitution	50.00%
ATG	Polymorphism	142221	142223	3	1	none	H -> M	658	CAC -> ATG	CAC -> ATG	1	Substitution	Substitution	50.00%
CGC	Polymorphism	142218	142220	3	1	none	S -> R	655	TCA -> CGC	TCA -> CGC	1	Substitution	Substitution	50.00%
C	Polymorphism	142215	142215	1	1	none	V -> L	652	G -> C	GTC -> CTC	1	SNP (transversion)	Substitution	50.00%
C	Polymorphism	142175	142175	1	1	none		612	T -> C	CCT -> CCC	1	SNP (transition)	None	50.00%
GCG	Polymorphism	142158	142160	2	2	none	T -> A	595	ACC -> GCG	ACC -> GCG	1	Substitution	Substitution	50.00%
C	Polymorphism	142157	142157	1	1	none		594	G -> C	GGG -> GGC	1	SNP (transversion)	None	50.00%
A	Polymorphism	142140	142140	1	1	none	G -> S	577	G -> A	GGC -> AGC	1	SNP (transition)	Substitution	50.00%
GGG	Polymorphism	142134	142136	3	1	none	L -> G	571	CTA -> GGG	CTA -> GGG	1	Substitution	Substitution	50.00%
G	Polymorphism	142133	142133	1	1	none	S -> R	570	T -> G	AGT -> AGG	1	SNP (transversion)	Substitution	50.00%
C	Polymorphism	142130	142130	1	1	none	E -> D	567	A -> C	GAA -> GAC	1	SNP (transversion)	Substitution	50.00%
C	Polymorphism	142064	142064	1	1	none		501	G -> C	CCG -> CCC	1	SNP (transversion)	None	50.00%
TCT	Polymorphism	142047	142049	3	1	none	Q -> S	484	CAA -> TCT	CAA -> TCT	1	Substitution	Substitution	50.00%
T	Polymorphism	142027	142027	1	1	none	A -> V	464	C -> T	GCC -> GTC	1	SNP (transition)	Substitution	50.00%
C	Polymorphism	142007	142007	1	1	none	K -> N	444	G -> C	AAG -> AAC	1	SNP (transversion)	Substitution	50.00%
AG	Polymorphism	141971	141972	2	1	none	DS -> EG	408	CA -> AG	GAC,AGC -> GAA,GGC	1	Substitution	Substitution	100.00%
A	Polymorphism	141956	141956	1	1	none		393	G -> A	GGG -> GGA	1	SNP (transition)	None	50.00%
T	Polymorphism	141956	141956	1	1	none		393	G -> T	GGG -> GGT	1	SNP (transversion)	None	50.00%
T	Polymorphism	141955	141955	1	1	none	G -> V	392	G -> T	GGG -> GTG	1	SNP (transversion)	Substitution	100.00%
	Polymorphism	141952	141953	2	1	none		389	#NAME?		1	Deletion	Frame Shift	100.00%
CCG	Polymorphism	141946	141948	3	1	none	VI -> AV	383	TTA -> CCG	GTT,ATT -> GCC,GTT	1	Substitution	Substitution	100.00%
T	Polymorphism	141935	141935	1	1	none		372	C -> T	AAC -> AAT	1	SNP (transition)	None	50.00%
G	Polymorphism	141932	141932	1	1	none		369	T -> G	GTT -> GTG	1	SNP (transversion)	None	50.00%
CTA	Polymorphism	141930	141932	2	2	none	V -> L	367	GTT -> CTA	GTT -> CTA	1	Substitution	Substitution	50.00%
AG	Polymorphism	141903	141904	2	1	none	F -> S	340	TT -> AG	TTC -> AGC	1	Substitution	Substitution	50.00%
A	Polymorphism	141902	141902	1	1	none	D -> E	339	C -> A	GAC -> GAA	1	SNP (transversion)	Substitution	50.00%
A	Polymorphism	141888	141888	1	1	none	G -> S	325	G -> A	GGT -> AGT	1	SNP (transition)	Substitution	50.00%
G	Polymorphism	141864	141864	1	1	none	P -> A	301	C -> G	CCC -> GCC	1	SNP (transversion)	Substitution	50.00%
G	Polymorphism	141863	141863	1	1	none		300	C -> G	GCC -> GCG	1	SNP (transversion)	None	50.00%
CG	Polymorphism	141858	141859	2	1	none	Y -> R	295	TA -> CG	TAC -> CGC	1	Substitution	Substitution	50.00%
G	Polymorphism	141843	141843	1	1	none	P -> A	280	C -> G	CCG -> GCG	1	SNP (transversion)	Substitution	50.00%
AA	Polymorphism	141841	141842	2	1	none	V -> E	278	TC -> AA	GTC -> GAA	1	Substitution	Substitution	50.00%
T	Polymorphism	141797	141797	1	1	none	Q -> H	234	G -> T	CAG -> CAT	1	SNP (transversion)	Substitution	50.00%
T	Polymorphism	141793	141793	1	1	none	K -> M	230	A -> T	AAG -> ATG	1	SNP (transversion)	Substitution	50.00%
G	Polymorphism	141760	141760	1	1	none		197	T -> G		1	SNP (transversion)	Truncation	50.00%
G	Polymorphism	141756	141756	1	1	none	P -> A	193	C -> G	CCC -> GCC	1	SNP (transversion)	Substitution	100.00%
A	Polymorphism	141738	141738	1	1	none	P -> T	175	C -> A	CCC -> ACC	1	SNP (transversion)	Substitution	50.00%
G	Polymorphism	141723	141723	1	1	none	L -> V	160	C -> G	CTA -> GTA	1	SNP (transversion)	Substitution	50.00%
C	Polymorphism	141722	141722	1	1	none		159	A -> C	CTA -> CTC	1	SNP (transversion)	None	100.00%
A	Polymorphism	141714	141714	1	1	none	Q -> K	151	C -> A	CAG -> AAG	1	SNP (transversion)	Substitution	50.00%
G	Polymorphism	141713	141713	1	1	none		150	C -> G	ACC -> ACG	1	SNP (transversion)	None	50.00%
T	Polymorphism	141694	141694	1	1	none	P -> L	131	C -> T	CCT -> CTT	1	SNP (transition)	Substitution	50.00%
C	Polymorphism	141675	141675	1	1	none		112	T -> C	TTG -> CTG	1	SNP (transition)	None	50.00%
AGA	Polymorphism	141675	141677	3	1	none	L -> R	112	TTG -> AGA	TTG -> AGA	1	Substitution	Substitution	50.00%
GCA	Polymorphism	141672	141674	2	2	none	S -> A	109	TCG -> GCA	TCG -> GCA	1	Substitution	Substitution	50.00%
C	Polymorphism	141669	141669	1	1	none	V -> L	106	G -> C	GTT -> CTT	1	SNP (transversion)	Substitution	50.00%
A	Polymorphism	141652	141652	1	1	none	V -> E	89	T -> A	GTG -> GAG	1	SNP (transversion)	Substitution	50.00%
G	Polymorphism	141652	141652	1	1	none	V -> G	89	T -> G	GTG -> GGG	1	SNP (transversion)	Substitution	50.00%
A	Polymorphism	141651	141651	1	1	none	V -> M	88	G -> A	GTG -> ATG	1	SNP (transition)	Substitution	100.00%
T	Polymorphism	141637	141637	1	1	none	T -> M	74	C -> T	ACG -> ATG	1	SNP (transition)	Substitution	50.00%
G	Polymorphism	141612	141612	1	1	none	S -> A	49	T -> G	TCG -> GCG	1	SNP (transversion)	Substitution	50.00%
CT	Polymorphism	141610	141611	2	1	none	V -> A	47	TA -> CT	GTA -> GCT	1	Substitution	Substitution	50.00%
C	Polymorphism	141588	141588	1	1	none	F -> L	25	T -> C	TTT -> CTT	1	SNP (transition)	Substitution	50.00%
C	Polymorphism	141586	141586	1	1	none	G -> A	23	G -> C	GGG -> GCG	1	SNP (transversion)	Substitution	50.00%
G	Polymorphism	141568	141568	1	1	none	D -> G	5	A -> G	GAT -> GGT	1	SNP (transition)	Substitution	50.00%
T	Polymorphism	141566	141566	1	1	none	M -> I	3	G -> T	ATG -> ATT	1	SNP (transversion)	Start Codon Loss	50.00%
T	Polymorphism	141559	141559	1	1	none			G -> T		1	SNP (transversion)		50.00%
T	Polymorphism	141558	141558	1	1	none			C -> T		1	SNP (transition)		50.00%
G	Polymorphism	141556	141556	1	1	none			C -> G		1	SNP (transversion)		50.00%
T	Polymorphism	141551	141551	1	1	none			C -> T		1	SNP (transition)		50.00%
AA	Polymorphism	141548	141549	2	1	none			CT -> AA		1	Substitution		100.00%
G	Polymorphism	141534	141534	1	1	none			T -> G		1	SNP (transversion)		50.00%
A	Polymorphism	141533	141533	1	1	none			T -> A		1	SNP (transversion)		50.00%
G	Polymorphism	141530	141530	1	1	none			A -> G		1	SNP (transition)		50.00%
T	Polymorphism	141528	141528	1	1	none			C -> T		1	SNP (transition)		50.00%
T	Polymorphism	141525	141525	1	1	none			C -> T		1	SNP (transition)		50.00%
A	Polymorphism	141524	141524	1	1	none			G -> A		1	SNP (transition)		50.00%
T	Polymorphism	141472	141472	1	1	none			G -> T		1	SNP (transversion)		50.00%
C	Polymorphism	141465	141465	1	1	none			A -> C		1	SNP (transversion)		100.00%
T	Polymorphism	141464	141464	1	1	none			A -> T		1	SNP (transversion)		50.00%
US8	gene	141459	144020	2562	1	forward
T	Polymorphism	141414	141414	1	1	none			A -> T		1	SNP (transversion)		50.00%
C	Polymorphism	141402	141402	1	1	none			A -> C		1	SNP (transversion)		50.00%
A	Polymorphism	141387	141387	1	1	none			C -> A		1	SNP (transversion)		100.00%
G	Polymorphism	141386	141386	1	1	none			C -> G		1	SNP (transversion)		50.00%
G	Polymorphism	141385	141385	1	1	none			C -> G		1	SNP (transversion)		50.00%
T	Polymorphism	141384	141384	1	1	none			C -> T		1	SNP (transition)		50.00%
T	Polymorphism	141362	141362	1	1	none			A -> T		1	SNP (transversion)		50.00%
G	Polymorphism	141314	141314	1	1	none			C -> G		1	SNP (transversion)		50.00%
A	Polymorphism	141313	141313	1	1	none			G -> A		1	SNP (transition)		50.00%
G	Polymorphism	141310	141310	1	1	none			A -> G		1	SNP (transition)		50.00%
C	Polymorphism	141309	141309	1	1	none			G -> C		1	SNP (transversion)		50.00%
C	Polymorphism	141295	141295	1	1	none	G -> R	1195	G -> C	GGC -> CGC	1	SNP (transversion)	Substitution	50.00%
A	Polymorphism	141293	141293	1	1	none	G -> E	1193	G -> A	GGG -> GAG	1	SNP (transition)	Substitution	50.00%
T	Polymorphism	141289	141289	1	1	none	A -> S	1189	G -> T	GCC -> TCC	1	SNP (transversion)	Substitution	50.00%
C	Polymorphism	141275	141275	1	1	none	G -> A	1175	G -> C	GGT -> GCT	1	SNP (transversion)	Substitution	100.00%
C	Polymorphism	141274	141274	1	1	none	G -> R	1174	G -> C	GGT -> CGT	1	SNP (transversion)	Substitution	50.00%
G	Polymorphism	141272	141272	1	1	none	I -> R	1172	T -> G	ATA -> AGA	1	SNP (transversion)	Substitution	50.00%
C	Polymorphism	141270	141270	1	1	none		1170	T -> C	GGT -> GGC	1	SNP (transition)	None	50.00%
CC	Polymorphism	141266	141267	2	1	none	V -> A	1166	TT -> CC	GTT -> GCC	1	Substitution	Substitution	50.00%
A	Polymorphism	141233	141233	1	1	none	G -> E	1133	G -> A	GGA -> GAA	1	SNP (transition)	Substitution	50.00%
G	Polymorphism	141197	141197	1	1	none	A -> G	1097	C -> G	GCC -> GGC	1	SNP (transversion)	Substitution	50.00%
GAC	Polymorphism	141160	141162	2	2	none	N -> D	1060	AAT -> GAC	AAT -> GAC	1	Substitution	Substitution	50.00%
C	Polymorphism	141131	141131	1	1	none	Q -> P	1031	A -> C	CAA -> CCA	1	SNP (transversion)	Substitution	50.00%
T	Polymorphism	141131	141131	1	1	none	Q -> L	1031	A -> T	CAA -> CTA	1	SNP (transversion)	Substitution	50.00%
TG	Polymorphism	141128	141129	2	1	none	P -> L	1028	CC -> TG	CCC -> CTG	1	Substitution	Substitution	50.00%
T	Polymorphism	141121	141121	1	1	none	T -> S	1021	A -> T	ACC -> TCC	1	SNP (transversion)	Substitution	50.00%
A	Polymorphism	141120	141120	1	1	none	S -> R	1020	C -> A	AGC -> AGA	1	SNP (transversion)	Substitution	50.00%
T	Polymorphism	141053	141053	1	1	none	G -> V	953	G -> T	GGC -> GTC	1	SNP (transversion)	Substitution	50.00%
TC	Polymorphism	141052	141053	2	1	none	G -> S	952	GG -> TC	GGC -> TCC	1	Substitution	Substitution	50.00%
CA	Polymorphism	141041	141042	2	1	none	Q -> P	941	AG -> CA	CAG -> CCA	1	Substitution	Substitution	50.00%
A	Polymorphism	140979	140979	1	1	none		879	T -> A	ATT -> ATA	1	SNP (transversion)	None	50.00%
A	Polymorphism	140902	140902	1	1	none	A -> T	802	G -> A	GCG -> ACG	1	SNP (transition)	Substitution	50.00%
G	Polymorphism	140900	140900	1	1	none	Y -> C	800	A -> G	TAC -> TGC	1	SNP (transition)	Substitution	50.00%
G	Polymorphism	140860	140860	1	1	none	P -> A	760	C -> G	CCC -> GCC	1	SNP (transversion)	Substitution	50.00%
C	Polymorphism	140859	140859	1	1	none	E -> D	759	A -> C	GAA -> GAC	1	SNP (transversion)	Substitution	50.00%
C	Polymorphism	140845	140845	1	1	none	G -> R	745	G -> C	GGG -> CGG	1	SNP (transversion)	Substitution	100.00%
C	Polymorphism	140825	140825	1	1	none	D -> A	725	A -> C	GAC -> GCC	1	SNP (transversion)	Substitution	50.00%
A	Polymorphism	140821	140821	1	1	none	G -> R	721	G -> A	GGA -> AGA	1	SNP (transition)	Substitution	50.00%
C	Polymorphism	140820	140820	1	1	none		720	G -> C	ACG -> ACC	1	SNP (transversion)	None	50.00%
AG	Polymorphism	140815	140816	2	1	none	P -> S	715	CC -> AG	CCC -> AGC	1	Substitution	Substitution	50.00%
C	Polymorphism	140799	140799	1	1	none		699	A -> C	GCA -> GCC	1	SNP (transversion)	None	50.00%
T	Polymorphism	140770	140770	1	1	none	P -> S	670	C -> T	CCC -> TCC	1	SNP (transition)	Substitution	50.00%
C	Polymorphism	140754	140754	1	1	none		654	G -> C	TCG -> TCC	1	SNP (transversion)	None	50.00%
A	Polymorphism	140749	140749	1	1	none	P -> T	649	C -> A	CCC -> ACC	1	SNP (transversion)	Substitution	50.00%
C	Polymorphism	140734	140734	1	1	none	T -> P	634	A -> C	ACC -> CCC	1	SNP (transversion)	Substitution	50.00%
G	Polymorphism	140732	140732	1	1	none	S -> W	632	C -> G	TCG -> TGG	1	SNP (transversion)	Substitution	50.00%
T	Polymorphism	140714	140714	1	1	none	N -> I	614	A -> T	AAC -> ATC	1	SNP (transversion)	Substitution	50.00%
C	Polymorphism	140712	140712	1	1	none		612	T -> C	CCT -> CCC	1	SNP (transition)	None	50.00%
CA	Polymorphism	140699	140700	2	1	none	Y -> S	599	AC -> CA	TAC -> TCA	1	Substitution	Substitution	50.00%
TG	Polymorphism	140695	140696	2	1	none		595	GT -> TG		1	Substitution	Truncation	50.00%
G	Polymorphism	140641	140641	1	1	none	S -> A	541	T -> G	TCC -> GCC	1	SNP (transversion)	Substitution	50.00%
A	Polymorphism	140637	140637	1	1	none	H -> Q	537	T -> A	CAT -> CAA	1	SNP (transversion)	Substitution	50.00%
GC	Polymorphism	140635	140636	2	1	none	H -> A	535	CA -> GC	CAT -> GCT	1	Substitution	Substitution	100.00%
A	Polymorphism	140610	140610	1	1	none		510	G -> A	GGG -> GGA	1	SNP (transition)	None	100.00%
C	Polymorphism	140609	140609	1	1	none	G -> A	509	G -> C	GGG -> GCG	1	SNP (transversion)	Substitution	50.00%
A	Polymorphism	140588	140588	1	1	none	G -> E	488	G -> A	GGG -> GAG	1	SNP (transition)	Substitution	50.00%
CT	Polymorphism	140558	140559	2	1	none	D -> A	458	AC -> CT	GAC -> GCT	1	Substitution	Substitution	50.00%
C	Polymorphism	140548	140548	1	1	none	W -> R	448	T -> C	TGG -> CGG	1	SNP (transition)	Substitution	50.00%
C	Polymorphism	140547	140547	1	1	none		447	A -> C	GTA -> GTC	1	SNP (transversion)	None	50.00%
CAT	Polymorphism	140500	140502	3	1	none	V -> H	400	GTC -> CAT	GTC -> CAT	1	Substitution	Substitution	50.00%
T	Polymorphism	140499	140499	1	1	none		399	G -> T	CGG -> CGT	1	SNP (transversion)	None	50.00%
GC	Polymorphism	140455	140456	2	1	none	Y -> A	355	TA -> GC	TAT -> GCT	1	Substitution	Substitution	50.00%
GC	Polymorphism	140453	140454	2	1	none	A -> G	353	CA -> GC	GCA -> GGC	1	Substitution	Substitution	100.00%
G	Polymorphism	140422	140422	1	1	none	C -> G	322	T -> G	TGT -> GGT	1	SNP (transversion)	Substitution	50.00%
GAA	Polymorphism	140419	140421	3	1	none	L -> E	319	CTG -> GAA	CTG -> GAA	1	Substitution	Substitution	50.00%
G	Polymorphism	140402	140402	1	1	none	P -> R	302	C -> G	CCC -> CGC	1	SNP (transversion)	Substitution	50.00%
C	Polymorphism	140358	140358	1	1	none		258	A -> C	CCA -> CCC	1	SNP (transversion)	None	50.00%
T	Polymorphism	140358	140358	1	1	none		258	A -> T	CCA -> CCT	1	SNP (transversion)	None	50.00%
T	Polymorphism	140357	140357	1	1	none	P -> L	257	C -> T	CCA -> CTA	1	SNP (transition)	Substitution	100.00%
GGC	Polymorphism	140340	140342	3	1	none	PM -> PA	240	CAT -> GGC	CCC,ATG -> CCG,GCG	1	Substitution	Substitution	100.00%
C	Polymorphism	140335	140335	1	1	none	Y -> H	235	T -> C	TAC -> CAC	1	SNP (transition)	Substitution	50.00%
CA	Polymorphism	140333	140334	2	1	none	H -> P	233	AC -> CA	CAC -> CCA	1	Substitution	Substitution	50.00%
T	Polymorphism	140331	140331	1	1	none	W -> C	231	G -> T	TGG -> TGT	1	SNP (transversion)	Substitution	100.00%
CC	Polymorphism	140314	140315	2	1	none	G -> P	214	GG -> CC	GGG -> CCG	1	Substitution	Substitution	50.00%
G	Polymorphism	140313	140313	1	1	none	D -> E	213	T -> G	GAT -> GAG	1	SNP (transversion)	Substitution	50.00%
GC	Polymorphism	140307	140308	2	1	none		207	CT -> GC		1	Substitution	Truncation	100.00%
T	Polymorphism	140292	140292	1	1	none		192	C -> T	GTC -> GTT	1	SNP (transition)	None	50.00%
T	Polymorphism	140284	140284	1	1	none	D -> Y	184	G -> T	GAC -> TAC	1	SNP (transversion)	Substitution	50.00%
CT	Polymorphism	140282	140283	2	1	none	G -> A	182	GG -> CT	GGG -> GCT	1	Substitution	Substitution	50.00%
CT	Polymorphism	140264	140265	2	1	none	G -> A	164	GG -> CT	GGG -> GCT	1	Substitution	Substitution	50.00%
A	Polymorphism	140255	140255	1	1	none	L -> H	155	T -> A	CTT -> CAT	1	SNP (transversion)	Substitution	100.00%
A	Polymorphism	140254	140254	1	1	none	L -> I	154	C -> A	CTT -> ATT	1	SNP (transversion)	Substitution	50.00%
G	Polymorphism	140254	140254	1	1	none	L -> V	154	C -> G	CTT -> GTT	1	SNP (transversion)	Substitution	50.00%
C	Polymorphism	140253	140253	1	1	none		153	G -> C	CTG -> CTC	1	SNP (transversion)	None	50.00%
T	Polymorphism	140253	140253	1	1	none		153	G -> T	CTG -> CTT	1	SNP (transversion)	None	50.00%
GTC	Polymorphism	140221	140223	2	2	none	L -> V	121	TTG -> GTC	TTG -> GTC	1	Substitution	Substitution	50.00%
G	Polymorphism	140187	140187	1	1	none	S -> R	87	T -> G	AGT -> AGG	1	SNP (transversion)	Substitution	100.00%
	Polymorphism	140176	140178	3	1	none	P ->	76	#NAME?	CCC ->	1	Deletion	Deletion	100.00%
T	Polymorphism	140152	140152	1	1	none	A -> S	52	G -> T	GCC -> TCC	1	SNP (transversion)	Substitution	50.00%
AC	Polymorphism	140135	140136	2	1	none	V -> D	35	TG -> AC	GTG -> GAC	1	Substitution	Substitution	50.00%
G	Polymorphism	140085	140085	1	1	none			A -> G		1	SNP (transition)		50.00%
C	Polymorphism	140084	140084	1	1	none			A -> C		1	SNP (transversion)		50.00%
C	Polymorphism	140059	140059	1	1	none			T -> C		1	SNP (transition)		50.00%
G	Polymorphism	140057	140057	1	1	none			T -> G		1	SNP (transversion)		50.00%
A	Polymorphism	140054	140054	1	1	none			G -> A		1	SNP (transition)		50.00%
T	Polymorphism	140036	140036	1	1	none			G -> T		1	SNP (transversion)		50.00%
A	Polymorphism	140030	140030	1	1	none			T -> A		1	SNP (transversion)		50.00%
C	Polymorphism	140016	140016	1	1	none			A -> C		1	SNP (transversion)		50.00%
US7	gene	139980	141365	1386	1	forward
G	Polymorphism	139971	139971	1	1	none			C -> G		1	SNP (transversion)		33.30%
T	Polymorphism	139971	139971	1	1	none			C -> T		1	SNP (transition)		33.30%
A	Polymorphism	139915	139915	1	1	none		1183	T -> A		1	SNP (transversion)	Extension	50.00%
C	Polymorphism	139913	139913	1	1	none	Y -> S	1181	A -> C	TAC -> TCC	1	SNP (transversion)	Substitution	50.00%
G	Polymorphism	139894	139894	1	1	none	S -> A	1162	T -> G	TCG -> GCG	1	SNP (transversion)	Substitution	50.00%
G	Polymorphism	139891	139891	1	1	none	S -> A	1159	T -> G	TCC -> GCC	1	SNP (transversion)	Substitution	50.00%
A	Polymorphism	139884	139884	1	1	none	D -> E	1152	C -> A	GAC -> GAA	1	SNP (transversion)	Substitution	50.00%
A	Polymorphism	139856	139856	1	1	none	I -> K	1124	T -> A	ATA -> AAA	1	SNP (transversion)	Substitution	50.00%
CCC	Polymorphism	139849	139851	3	1	none	K -> P	1117	AAG -> CCC	AAG -> CCC	1	Substitution	Substitution	50.00%
C	Polymorphism	139843	139843	1	1	none	A -> P	1111	G -> C	GCC -> CCC	1	SNP (transversion)	Substitution	50.00%
G	Polymorphism	139842	139842	1	1	none		1110	A -> G	AAA -> AAG	1	SNP (transition)	None	50.00%
C	Polymorphism	139840	139840	1	1	none	K -> Q	1108	A -> C	AAA -> CAA	1	SNP (transversion)	Substitution	100.00%
C	Polymorphism	139816	139816	1	1	none	Y -> H	1084	T -> C	TAC -> CAC	1	SNP (transition)	Substitution	50.00%
C	Polymorphism	139814	139814	1	1	none	V -> A	1082	T -> C	GTG -> GCG	1	SNP (transition)	Substitution	50.00%
A	Polymorphism	139784	139784	1	1	none	L -> H	1052	T -> A	CTC -> CAC	1	SNP (transversion)	Substitution	50.00%
G	Polymorphism	139782	139782	1	1	none	S -> R	1050	T -> G	AGT -> AGG	1	SNP (transversion)	Substitution	50.00%
A	Polymorphism	139778	139778	1	1	none	G -> D	1046	G -> A	GGC -> GAC	1	SNP (transition)	Substitution	50.00%
CT	Polymorphism	139753	139754	2	1	none	G -> L	1021	GG -> CT	GGC -> CTC	1	Substitution	Substitution	50.00%
AC	Polymorphism	139751	139752	2	1	none	M -> N	1019	TG -> AC	ATG -> AAC	1	Substitution	Substitution	50.00%
GC	Polymorphism	139723	139724	2	1	none	Y -> A	991	TA -> GC	TAC -> GCC	1	Substitution	Substitution	50.00%
G	Polymorphism	139704	139704	1	1	none	I -> M	972	C -> G	ATC -> ATG	1	SNP (transversion)	Substitution	50.00%
C	Polymorphism	139698	139698	1	1	none		966	G -> C	CCG -> CCC	1	SNP (transversion)	None	50.00%
GAG	Polymorphism	139693	139695	3	1	none	I -> E	961	ATA -> GAG	ATA -> GAG	1	Substitution	Substitution	50.00%
AT	Polymorphism	139648	139649	2	1	none	D -> I	916	GA -> AT	GAC -> ATC	1	Substitution	Substitution	50.00%
C	Polymorphism	139636	139636	1	1	none	A -> P	904	G -> C	GCC -> CCC	1	SNP (transversion)	Substitution	50.00%
C	Polymorphism	139622	139622	1	1	none	D -> A	890	A -> C	GAC -> GCC	1	SNP (transversion)	Substitution	50.00%
T	Polymorphism	139589	139589	1	1	none	P -> L	857	C -> T	CCC -> CTC	1	SNP (transition)	Substitution	50.00%
AG	Polymorphism	139586	139587	2	1	none	T -> K	854	CC -> AG	ACC -> AAG	1	Substitution	Substitution	50.00%
CT	Polymorphism	139582	139583	2	1	none	E -> L	850	GA -> CT	GAG -> CTG	1	Substitution	Substitution	50.00%
C	Polymorphism	139555	139555	1	1	none	S -> R	823	A -> C	AGC -> CGC	1	SNP (transversion)	Substitution	50.00%
T	Polymorphism	139553	139553	1	1	none	T -> M	821	C -> T	ACG -> ATG	1	SNP (transition)	Substitution	50.00%
G	Polymorphism	139550	139550	1	1	none	Y -> C	818	A -> G	TAC -> TGC	1	SNP (transition)	Substitution	50.00%
GAT	Polymorphism	139540	139542	2	2	none	K -> D	808	AAG -> GAT	AAG -> GAT	1	Substitution	Substitution	50.00%
A	Polymorphism	139539	139539	1	1	none		807	C -> A	CCC -> CCA	1	SNP (transversion)	None	50.00%
A	Polymorphism	139534	139534	1	1	none	G -> R	802	G -> A	GGG -> AGG	1	SNP (transition)	Substitution	50.00%
GA	Polymorphism	139523	139524	2	1	none	A -> G	791	CC -> GA	GCC -> GGA	1	Substitution	Substitution	50.00%
GCG	Polymorphism	139507	139509	3	1	none	Y -> A	775	TAC -> GCG	TAC -> GCG	1	Substitution	Substitution	50.00%
G	Polymorphism	139506	139506	1	1	none		774	A -> G	GTA -> GTG	1	SNP (transition)	None	50.00%
C	Polymorphism	139466	139466	1	1	none	L -> P	734	T -> C	CTG -> CCG	1	SNP (transition)	Substitution	50.00%
G	Polymorphism	139436	139436	1	1	none	Q -> R	704	A -> G	CAG -> CGG	1	SNP (transition)	Substitution	50.00%
AA	Polymorphism	139419	139420	2	1	none	SP -> ST	687	CC -> AA	TCC,CCC -> TCA,ACC	1	Substitution	Substitution	100.00%
CG	Polymorphism	139417	139418	2	1	none	S -> R	685	TC -> CG	TCC -> CGC	1	Substitution	Substitution	50.00%
G	Polymorphism	139402	139402	1	1	none	P -> A	670	C -> G	CCG -> GCG	1	SNP (transversion)	Substitution	50.00%
A	Polymorphism	139382	139382	1	1	none	A -> D	650	C -> A	GCC -> GAC	1	SNP (transversion)	Substitution	50.00%
C	Polymorphism	139379	139379	1	1	none	Y -> S	647	A -> C	TAC -> TCC	1	SNP (transversion)	Substitution	50.00%
CT	Polymorphism	139366	139367	2	1	none	G -> L	634	GG -> CT	GGC -> CTC	1	Substitution	Substitution	50.00%
GA	Polymorphism	139336	139337	2	1	none	T -> E	604	AC -> GA	ACA -> GAA	1	Substitution	Substitution	50.00%
GG	Polymorphism	139319	139320	2	1	none	N -> R	587	AC -> GG	AAC -> AGG	1	Substitution	Substitution	50.00%
T	Polymorphism	139277	139277	1	1	none	A -> V	545	C -> T	GCG -> GTG	1	SNP (transition)	Substitution	50.00%
T	Polymorphism	139273	139273	1	1	none	P -> S	541	C -> T	CCC -> TCC	1	SNP (transition)	Substitution	50.00%
G	Polymorphism	139249	139249	1	1	none	N -> D	517	A -> G	AAC -> GAC	1	SNP (transition)	Substitution	50.00%
C	Polymorphism	139248	139248	1	1	none		516	T -> C	GAT -> GAC	1	SNP (transition)	None	100.00%
C	Polymorphism	139247	139247	1	1	none	D -> A	515	A -> C	GAT -> GCT	1	SNP (transversion)	Substitution	50.00%
G	Polymorphism	139231	139231	1	1	none	S -> G	499	A -> G	AGC -> GGC	1	SNP (transition)	Substitution	50.00%
GT	Polymorphism	139216	139217	2	1	none	Y -> V	484	TA -> GT	TAC -> GTC	1	Substitution	Substitution	50.00%
T	Polymorphism	139212	139212	1	1	none	W -> C	480	G -> T	TGG -> TGT	1	SNP (transversion)	Substitution	50.00%
GA	Polymorphism	139192	139193	2	1	none	I -> D	460	AT -> GA	ATC -> GAC	1	Substitution	Substitution	50.00%
GCA	Polymorphism	139189	139191	2	2	none	P -> A	457	CCC -> GCA	CCC -> GCA	1	Substitution	Substitution	50.00%
AGC	Polymorphism	139161	139164	3	2	none		429	CTCC -> AGC		1	Deletion	Truncation	100.00%
A	Polymorphism	139145	139145	1	1	none	M -> K	413	T -> A	ATG -> AAG	1	SNP (transversion)	Substitution	50.00%
G	Polymorphism	139129	139129	1	1	none	I -> V	397	A -> G	ATC -> GTC	1	SNP (transition)	Substitution	50.00%
G	Polymorphism	139128	139128	1	1	none		396	T -> G	GCT -> GCG	1	SNP (transversion)	None	50.00%
AA	Polymorphism	139117	139118	2	1	none	G -> N	385	GG -> AA	GGC -> AAC	1	Substitution	Substitution	50.00%
AG	Polymorphism	139100	139101	2	1	none	A -> E	368	CT -> AG	GCT -> GAG	1	Substitution	Substitution	50.00%
T	Polymorphism	139082	139082	1	1	none	P -> L	350	C -> T	CCC -> CTC	1	SNP (transition)	Substitution	50.00%
C	Polymorphism	139080	139080	1	1	none	Q -> H	348	A -> C	CAA -> CAC	1	SNP (transversion)	Substitution	50.00%
A	Polymorphism	139057	139057	1	1	none	A -> T	325	G -> A	GCC -> ACC	1	SNP (transition)	Substitution	50.00%
C	Polymorphism	139043	139043	1	1	none	Q -> P	311	A -> C	CAG -> CCG	1	SNP (transversion)	Substitution	50.00%
G	Polymorphism	139021	139021	1	1	none	N -> D	289	A -> G	AAC -> GAC	1	SNP (transition)	Substitution	50.00%
G	Polymorphism	139020	139020	1	1	none		288	A -> G	CTA -> CTG	1	SNP (transition)	None	50.00%
GTC	Polymorphism	139018	139020	2	2	none	L -> V	286	CTA -> GTC	CTA -> GTC	1	Substitution	Substitution	50.00%
G	Polymorphism	139015	139015	1	1	none	L -> V	283	C -> G	CTC -> GTC	1	SNP (transversion)	Substitution	50.00%
A	Polymorphism	138982	138982	1	1	none	Y -> N	250	T -> A	TAC -> AAC	1	SNP (transversion)	Substitution	50.00%
T	Polymorphism	138980	138980	1	1	none	Y -> F	248	A -> T	TAC -> TTC	1	SNP (transversion)	Substitution	50.00%
A	Polymorphism	138964	138964	1	1	none	L -> I	232	C -> A	CTC -> ATC	1	SNP (transversion)	Substitution	50.00%
TCA	Polymorphism	138961	138963	3	1	none		229	AGC -> TCA	AGC -> TCA	1	Substitution	None	50.00%
A	Polymorphism	138960	138960	1	1	none		228	C -> A	CCC -> CCA	1	SNP (transversion)	None	50.00%
CC	Polymorphism	138938	138939	2	1	none	L -> P	206	TA -> CC	CTA -> CCC	1	Substitution	Substitution	50.00%
CG	Polymorphism	138935	138936	2	1	none	G -> A	203	GC -> CG	GGC -> GCG	1	Substitution	Substitution	50.00%
A	Polymorphism	138919	138919	1	1	none	Y -> N	187	T -> A	TAC -> AAC	1	SNP (transversion)	Substitution	50.00%
AC	Polymorphism	138917	138918	2	1	none	V -> D	185	TG -> AC	GTG -> GAC	1	Substitution	Substitution	50.00%
A	Polymorphism	138843	138843	1	1	none		111	C -> A	GCC -> GCA	1	SNP (transversion)	None	50.00%
A	Polymorphism	138842	138842	1	1	none	A -> D	110	C -> A	GCC -> GAC	1	SNP (transversion)	Substitution	100.00%
GA	Polymorphism	138827	138828	2	1	none	A -> G	95	CC -> GA	GCC -> GGA	1	Substitution	Substitution	50.00%
A	Polymorphism	138797	138797	1	1	none	G -> E	65	G -> A	GGG -> GAG	1	SNP (transition)	Substitution	50.00%
C	Polymorphism	138786	138786	1	1	none		54	G -> C	GTG -> GTC	1	SNP (transversion)	None	50.00%
C	Polymorphism	138772	138772	1	1	none	F -> L	40	T -> C	TTT -> CTT	1	SNP (transition)	Substitution	50.00%
	Polymorphism	138733	138734	2	1	none	M ->	1	#NAME?	ATG ->	1	Deletion	Start Codon Loss	100.00%
	Polymorphism	138731	138732	2	1	none			#NAME?		1	Deletion		100.00%
T	Polymorphism	138701	138701	1	1	none			C -> T		1	SNP (transition)		50.00%
G	Polymorphism	138699	138699	1	1	none			T -> G		1	SNP (transversion)		50.00%
C	Polymorphism	138698	138698	1	1	none			A -> C		1	SNP (transversion)		50.00%
TT	Polymorphism	138683	138684	2	1	none			CC -> TT		1	Substitution		100.00%
C	Polymorphism	138682	138682	1	1	none			A -> C		1	SNP (transversion)		50.00%
A	Polymorphism	138681	138681	1	1	none			T -> A		1	SNP (transversion)		50.00%
G	Polymorphism	138681	138681	1	1	none			T -> G		1	SNP (transversion)		50.00%
C	Polymorphism	138679	138679	1	1	none			A -> C		1	SNP (transversion)		50.00%
C	Polymorphism	138678	138678	1	1	none			A -> C		1	SNP (transversion)		50.00%
A	Polymorphism	138677	138677	1	1	none			C -> A		1	SNP (transversion)		50.00%
A	Polymorphism	138657	138657	1	1	none			T -> A		1	SNP (transversion)		33.30%
G	Polymorphism	138657	138657	1	1	none			T -> G		1	SNP (transversion)		33.30%
T	Polymorphism	138641	138641	1	1	none			G -> T		1	SNP (transversion)		50.00%
US6	gene	138623	141365	2743	1	forward
A	Polymorphism	138623	138623	1	1	none			T -> A		1	SNP (transversion)		50.00%
A	Polymorphism	138616	138616	1	1	none			G -> A		1	SNP (transition)		50.00%
A	Polymorphism	138612	138612	1	1	none			C -> A		1	SNP (transversion)		50.00%
T	Polymorphism	138611	138611	1	1	none			A -> T		1	SNP (transversion)		50.00%
C	Polymorphism	138610	138610	1	1	none			A -> C		1	SNP (transversion)		50.00%
C	Polymorphism	138549	138549	1	1	none			T -> C		1	SNP (transition)		50.00%
T	Polymorphism	138539	138539	1	1	none			C -> T		1	SNP (transition)		50.00%
G	Polymorphism	138538	138538	1	1	none			A -> G		1	SNP (transition)		50.00%
A	Polymorphism	138537	138537	1	1	none			C -> A		1	SNP (transversion)		50.00%
G	Polymorphism	138537	138537	1	1	none			C -> G		1	SNP (transversion)		50.00%
C	Polymorphism	138535	138535	1	1	none			G -> C		1	SNP (transversion)		50.00%
C	Polymorphism	138488	138488	1	1	none			A -> C		1	SNP (transversion)		50.00%
A	Polymorphism	138476	138476	1	1	none			G -> A		1	SNP (transition)		50.00%
G	Polymorphism	138428	138428	1	1	none			C -> G		1	SNP (transversion)		50.00%
G	Polymorphism	138427	138427	1	1	none			C -> G		1	SNP (transversion)		100.00%
A	Polymorphism	138413	138413	1	1	none			C -> A		1	SNP (transversion)		100.00%
C	Polymorphism	138409	138409	1	1	none			G -> C		1	SNP (transversion)		50.00%
C	Polymorphism	138398	138398	1	1	none			A -> C		1	SNP (transversion)		50.00%
A	Polymorphism	138397	138397	1	1	none			T -> A		1	SNP (transversion)		50.00%
G	Polymorphism	138364	138364	1	1	none			T -> G		1	SNP (transversion)		50.00%
T	Polymorphism	138351	138351	1	1	none			G -> T		1	SNP (transversion)		50.00%
G	Polymorphism	138336	138336	1	1	none			C -> G		1	SNP (transversion)		100.00%
C	Polymorphism	138328	138328	1	1	none			T -> C		1	SNP (transition)		50.00%
G	Polymorphism	138328	138328	1	1	none			T -> G		1	SNP (transversion)		50.00%
GCG	Polymorphism	138322	138324	3	1	none		275	TAT -> GCG		1	Substitution	Extension	100.00%
TT	Polymorphism	138300	138301	2	1	none	P -> F	253	CC -> TT	CCC -> TTC	1	Substitution	Substitution	50.00%
T	Polymorphism	138295	138295	1	1	none	Y -> F	248	A -> T	TAC -> TTC	1	SNP (transversion)	Substitution	100.00%
T	Polymorphism	138282	138282	1	1	none	G -> W	235	G -> T	GGG -> TGG	1	SNP (transversion)	Substitution	50.00%
C	Polymorphism	138241	138241	1	1	none	G -> A	194	G -> C	GGG -> GCG	1	SNP (transversion)	Substitution	50.00%
AG	Polymorphism	138205	138206	2	1	none	P -> Q	158	CC -> AG	CCC -> CAG	1	Substitution	Substitution	50.00%
C	Polymorphism	138192	138192	1	1	none	G -> R	145	G -> C	GGC -> CGC	1	SNP (transversion)	Substitution	50.00%
CA	Polymorphism	138190	138191	2	1	none	G -> A	143	GG -> CA	GGG -> GCA	1	Substitution	Substitution	50.00%
TG	Polymorphism	138155	138156	2	1	none	TH -> TD	108	GC -> TG	ACG,CAC -> ACT,GAC	1	Substitution	Substitution	100.00%
CA	Polymorphism	138153	138154	2	1	none	T -> Q	106	AC -> CA	ACG -> CAG	1	Substitution	Substitution	50.00%
A	Polymorphism	138146	138146	1	1	none	D -> E	99	C -> A	GAC -> GAA	1	SNP (transversion)	Substitution	50.00%
AG	Polymorphism	138127	138128	2	1	none	P -> Q	80	CT -> AG	CCT -> CAG	1	Substitution	Substitution	50.00%
C	Polymorphism	138124	138124	1	1	none	G -> A	77	G -> C	GGA -> GCA	1	SNP (transversion)	Substitution	50.00%
C	Polymorphism	138122	138122	1	1	none		75	G -> C	CGG -> CGC	1	SNP (transversion)	None	50.00%
T	Polymorphism	138108	138108	1	1	none	A -> S	61	G -> T	GCC -> TCC	1	SNP (transversion)	Substitution	50.00%
C	Polymorphism	138107	138107	1	1	none		60	T -> C	CTT -> CTC	1	SNP (transition)	None	50.00%
C	Polymorphism	138096	138096	1	1	none	G -> R	49	G -> C	GGG -> CGG	1	SNP (transversion)	Substitution	50.00%
C	Polymorphism	138050	138050	1	1	none	M -> I	3	G -> C	ATG -> ATC	1	SNP (transversion)	Start Codon Loss	50.00%
C	Polymorphism	138045	138045	1	1	none			G -> C		1	SNP (transversion)		50.00%
C	Polymorphism	138030	138030	1	1	none			G -> C		1	SNP (transversion)		50.00%
G	Polymorphism	138018	138018	1	1	none			A -> G		1	SNP (transition)		50.00%
GT	Polymorphism	138016	138017	2	1	none			AC -> GT		1	Substitution		100.00%
T	Polymorphism	137985	137985	1	1	none			A -> T		1	SNP (transversion)		50.00%
T	Polymorphism	137984	137984	1	1	none			G -> T		1	SNP (transversion)		50.00%
T	Polymorphism	137983	137983	1	1	none			G -> T		1	SNP (transversion)		50.00%
G	Polymorphism	137980	137980	1	1	none			A -> G		1	SNP (transition)		50.00%
G	Polymorphism	137970	137970	1	1	none			C -> G		1	SNP (transversion)		50.00%
C	Polymorphism	137940	137940	1	1	none			A -> C		1	SNP (transversion)		50.00%
US5	gene	137913	141365	3453	1	forward
C	Polymorphism	137853	137853	1	1	none			G -> C		1	SNP (transversion)		50.00%
T	Polymorphism	137853	137853	1	1	none			G -> T		1	SNP (transversion)		50.00%
CC	Polymorphism	137837	137838	2	1	none			GG -> CC		1	Substitution		100.00%
T	Polymorphism	137835	137835	1	1	none			G -> T		1	SNP (transversion)		100.00%
G	Polymorphism	137801	137801	1	1	none			A -> G		1	SNP (transition)		100.00%
C	Polymorphism	137800	137800	1	1	none			G -> C		1	SNP (transversion)		50.00%
C	Polymorphism	137799	137799	1	1	none			A -> C		1	SNP (transversion)		50.00%
T	Polymorphism	137783	137783	1	1	none			G -> T		1	SNP (transversion)		50.00%
C	Polymorphism	137755	137755	1	1	none	C -> S	695	G -> C	TGC -> TCC	1	SNP (transversion)	Substitution	50.00%
T	Polymorphism	137740	137740	1	1	none	S -> I	680	G -> T	AGC -> ATC	1	SNP (transversion)	Substitution	100.00%
G	Polymorphism	137739	137739	1	1	none	S -> G	679	A -> G	AGC -> GGC	1	SNP (transition)	Substitution	50.00%
T	Polymorphism	137739	137739	1	1	none	S -> C	679	A -> T	AGC -> TGC	1	SNP (transversion)	Substitution	50.00%
A	Polymorphism	137738	137738	1	1	none		678	T -> A	CCT -> CCA	1	SNP (transversion)	None	100.00%
CT	Polymorphism	137722	137723	2	1	none	G -> A	662	GG -> CT	GGG -> GCT	1	Substitution	Substitution	50.00%
C	Polymorphism	137715	137715	1	1	none		655	A -> C	AGA -> CGA	1	SNP (transversion)	None	50.00%
G	Polymorphism	137708	137708	1	1	none		648	T -> G	GGT -> GGG	1	SNP (transversion)	None	50.00%
G	Polymorphism	137693	137693	1	1	none		633	A -> G	ACA -> ACG	1	SNP (transition)	None	50.00%
TC	Polymorphism	137676	137677	2	1	none	I -> S	616	AT -> TC	ATT -> TCT	1	Substitution	Substitution	50.00%
C	Polymorphism	137661	137661	1	1	none		601	T -> C	TTA -> CTA	1	SNP (transition)	None	33.30%
G	Polymorphism	137661	137661	1	1	none	L -> V	601	T -> G	TTA -> GTA	1	SNP (transversion)	Substitution	33.30%
GG	Polymorphism	137658	137659	2	1	none	T -> G	598	AC -> GG	ACC -> GGC	1	Substitution	Substitution	50.00%
A	Polymorphism	137617	137617	1	1	none	P -> H	557	C -> A	CCC -> CAC	1	SNP (transversion)	Substitution	50.00%
C	Polymorphism	137609	137609	1	1	none		549	T -> C	ACT -> ACC	1	SNP (transition)	None	50.00%
G	Polymorphism	137589	137589	1	1	none	P -> A	529	C -> G	CCG -> GCG	1	SNP (transversion)	Substitution	50.00%
TCG	Polymorphism	137586	137588	2	2	none	T -> S	526	ACC -> TCG	ACC -> TCG	1	Substitution	Substitution	50.00%
G	Polymorphism	137583	137583	1	1	none	H -> D	523	C -> G	CAT -> GAT	1	SNP (transversion)	Substitution	100.00%
C	Polymorphism	137565	137565	1	1	none		505	T -> C	TTG -> CTG	1	SNP (transition)	None	50.00%
G	Polymorphism	137565	137565	1	1	none	L -> V	505	T -> G	TTG -> GTG	1	SNP (transversion)	Substitution	50.00%
G	Polymorphism	137564	137564	1	1	none		504	C -> G	CCC -> CCG	1	SNP (transversion)	None	100.00%
AG	Polymorphism	137560	137561	2	1	none	R -> Q	500	GA -> AG	CGA -> CAG	1	Substitution	Substitution	100.00%
G	Polymorphism	137553	137553	1	1	none	K -> E	493	A -> G	AAG -> GAG	1	SNP (transition)	Substitution	50.00%
G	Polymorphism	137509	137509	1	1	none	I -> S	449	T -> G	ATT -> AGT	1	SNP (transversion)	Substitution	50.00%
A	Polymorphism	137490	137490	1	1	none	P -> T	430	C -> A	CCG -> ACG	1	SNP (transversion)	Substitution	50.00%
G	Polymorphism	137489	137489	1	1	none		429	C -> G	CGC -> CGG	1	SNP (transversion)	None	50.00%
CGA	Polymorphism	137457	137459	3	1	none	N -> R	397	AAC -> CGA	AAC -> CGA	1	Substitution	Substitution	100.00%
A	Polymorphism	137441	137441	1	1	none		381	C -> A	GTC -> GTA	1	SNP (transversion)	None	100.00%
AG	Polymorphism	137439	137440	2	1	none	V -> S	379	GT -> AG	GTC -> AGC	1	Substitution	Substitution	50.00%
C	Polymorphism	137427	137427	1	1	none	N -> H	367	A -> C	AAC -> CAC	1	SNP (transversion)	Substitution	50.00%
T	Polymorphism	137424	137424	1	1	none	P -> S	364	C -> T	CCC -> TCC	1	SNP (transition)	Substitution	50.00%
G	Polymorphism	137423	137423	1	1	none		363	A -> G	AAA -> AAG	1	SNP (transition)	None	50.00%
C	Polymorphism	137397	137397	1	1	none		337	T -> C	TTG -> CTG	1	SNP (transition)	None	50.00%
T	Polymorphism	137371	137371	1	1	none	P -> L	311	C -> T	CCC -> CTC	1	SNP (transition)	Substitution	50.00%
C	Polymorphism	137361	137361	1	1	none	D -> H	301	G -> C	GAC -> CAC	1	SNP (transversion)	Substitution	50.00%
G	Polymorphism	137356	137356	1	1	none	T -> S	296	C -> G	ACC -> AGC	1	SNP (transversion)	Substitution	50.00%
A	Polymorphism	137354	137354	1	1	none		294	G -> A	GGG -> GGA	1	SNP (transition)	None	50.00%
A	Polymorphism	137317	137317	1	1	none	G -> E	257	G -> A	GGG -> GAG	1	SNP (transition)	Substitution	50.00%
AA	Polymorphism	137292	137293	2	1	none	L -> K	232	CT -> AA	CTG -> AAG	1	Substitution	Substitution	50.00%
G	Polymorphism	137278	137278	1	1	none	M -> R	218	T -> G	ATG -> AGG	1	SNP (transversion)	Substitution	50.00%
G	Polymorphism	137275	137275	1	1	none	P -> R	215	C -> G	CCC -> CGC	1	SNP (transversion)	Substitution	50.00%
T	Polymorphism	137271	137271	1	1	none	P -> S	211	C -> T	CCC -> TCC	1	SNP (transition)	Substitution	50.00%
G	Polymorphism	137270	137270	1	1	none		210	A -> G	ACA -> ACG	1	SNP (transition)	None	50.00%
GC	Polymorphism	137251	137252	2	1	none	L -> R	191	TT -> GC	CTT -> CGC	1	Substitution	Substitution	50.00%
TC	Polymorphism	137208	137209	2	1	none	M -> S	148	AT -> TC	ATG -> TCG	1	Substitution	Substitution	50.00%
CAG	Polymorphism	137205	137207	2	2	none	N -> Q	145	AAC -> CAG	AAC -> CAG	1	Substitution	Substitution	50.00%
G	Polymorphism	137202	137202	1	1	none	P -> A	142	C -> G	CCC -> GCC	1	SNP (transversion)	Substitution	50.00%
T	Polymorphism	137197	137197	1	1	none	E -> V	137	A -> T	GAA -> GTA	1	SNP (transversion)	Substitution	50.00%
TG	Polymorphism	137194	137195	2	1	none	H -> L	134	AT -> TG	CAT -> CTG	1	Substitution	Substitution	50.00%
C	Polymorphism	137190	137190	1	1	none	S -> P	130	T -> C	TCG -> CCG	1	SNP (transition)	Substitution	50.00%
GA	Polymorphism	137170	137171	2	1	none	L -> R	110	TC -> GA	CTC -> CGA	1	Substitution	Substitution	50.00%
G	Polymorphism	137143	137143	1	1	none	N -> S	83	A -> G	AAC -> AGC	1	SNP (transition)	Substitution	50.00%
C	Polymorphism	137132	137132	1	1	none		72	G -> C	GGG -> GGC	1	SNP (transversion)	None	50.00%
T	Polymorphism	137099	137099	1	1	none		39	C -> T	ATC -> ATT	1	SNP (transition)	None	100.00%
T	Polymorphism	137091	137091	1	1	none	P -> S	31	C -> T	CCC -> TCC	1	SNP (transition)	Substitution	50.00%
C	Polymorphism	137038	137038	1	1	none			G -> C		1	SNP (transversion)		50.00%
T	Polymorphism	137037	137037	1	1	none			C -> T		1	SNP (transition)		50.00%
US4	gene	137019	137848	830	1	forward
A	Polymorphism	136985	136985	1	1	none			C -> A		1	SNP (transversion)		33.30%
G	Polymorphism	136985	136985	1	1	none			C -> G		1	SNP (transversion)		33.30%
CG	Polymorphism	136970	136971	2	1	none	F -> R	1432	TT -> CG	TTT -> CGT	1	Substitution	Substitution	50.00%
G	Polymorphism	136968	136968	1	1	none	L -> R	1430	T -> G	CTG -> CGG	1	SNP (transversion)	Substitution	50.00%
C	Polymorphism	136902	136902	1	1	none	V -> A	1364	T -> C	GTT -> GCT	1	SNP (transition)	Substitution	50.00%
AT	Polymorphism	136886	136887	2	1	none	D -> I	1348	GA -> AT	GAC -> ATC	1	Substitution	Substitution	50.00%
AG	Polymorphism	136882	136883	2	1	none	DI -> EV	1344	CA -> AG	GAC,ATA -> GAA,GTA	1	Substitution	Substitution	100.00%
A	Polymorphism	136868	136868	1	1	none	Y -> N	1330	T -> A	TAC -> AAC	1	SNP (transversion)	Substitution	50.00%
G	Polymorphism	136837	136837	1	1	none		1299	C -> G	CGC -> CGG	1	SNP (transversion)	None	50.00%
AC	Polymorphism	136808	136809	2	1	none	Y -> T	1270	TA -> AC	TAC -> ACC	1	Substitution	Substitution	50.00%
C	Polymorphism	136790	136790	1	1	none	S -> P	1252	T -> C	TCG -> CCG	1	SNP (transition)	Substitution	50.00%
AA	Polymorphism	136772	136773	2	1	none	F -> N	1234	TT -> AA	TTT -> AAT	1	Substitution	Substitution	50.00%
GG	Polymorphism	136772	136773	2	1	none	F -> G	1234	TT -> GG	TTT -> GGT	1	Substitution	Substitution	50.00%
C	Polymorphism	136767	136767	1	1	none	D -> A	1229	A -> C	GAC -> GCC	1	SNP (transversion)	Substitution	50.00%
A	Polymorphism	136736	136736	1	1	none	R -> S	1198	C -> A	CGC -> AGC	1	SNP (transversion)	Substitution	50.00%
GA	Polymorphism	136734	136735	2	1	none	T -> R	1196	CC -> GA	ACC -> AGA	1	Substitution	Substitution	50.00%
G	Polymorphism	136733	136733	1	1	none	T -> A	1195	A -> G	ACC -> GCC	1	SNP (transition)	Substitution	100.00%
CC	Polymorphism	136649	136650	2	1	none	V -> P	1111	GT -> CC	GTG -> CCG	1	Substitution	Substitution	50.00%
C	Polymorphism	136645	136645	1	1	none		1107	T -> C	GGT -> GGC	1	SNP (transition)	None	50.00%
T	Polymorphism	136642	136642	1	1	none		1104	C -> T	GCC -> GCT	1	SNP (transition)	None	50.00%
C	Polymorphism	136616	136616	1	1	none	T -> P	1078	A -> C	ACC -> CCC	1	SNP (transversion)	Substitution	50.00%
C	Polymorphism	136615	136615	1	1	none		1077	T -> C	TAT -> TAC	1	SNP (transition)	None	50.00%
C	Polymorphism	136606	136606	1	1	none		1068	G -> C	GGG -> GGC	1	SNP (transversion)	None	50.00%
G	Polymorphism	136555	136555	1	1	none		1017	C -> G	CCC -> CCG	1	SNP (transversion)	None	50.00%
C	Polymorphism	136527	136527	1	1	none	V -> A	989	T -> C	GTG -> GCG	1	SNP (transition)	Substitution	50.00%
CA	Polymorphism	136479	136480	2	1	none	N -> T	941	AC -> CA	AAC -> ACA	1	Substitution	Substitution	50.00%
C	Polymorphism	136460	136460	1	1	none	T -> P	922	A -> C	ACC -> CCC	1	SNP (transversion)	Substitution	50.00%
C	Polymorphism	136456	136456	1	1	none		918	T -> C	ATT -> ATC	1	SNP (transition)	None	50.00%
C	Polymorphism	136441	136441	1	1	none		903	T -> C	ATT -> ATC	1	SNP (transition)	None	50.00%
GA	Polymorphism	136409	136410	2	1	none	S -> D	871	AG -> GA	AGC -> GAC	1	Substitution	Substitution	50.00%
C	Polymorphism	136408	136408	1	1	none		870	A -> C	CTA -> CTC	1	SNP (transversion)	None	33.30%
G	Polymorphism	136408	136408	1	1	none		870	A -> G	CTA -> CTG	1	SNP (transition)	None	33.30%
A	Polymorphism	136386	136386	1	1	none	A -> E	848	C -> A	GCA -> GAA	1	SNP (transversion)	Substitution	50.00%
G	Polymorphism	136386	136386	1	1	none	A -> G	848	C -> G	GCA -> GGA	1	SNP (transversion)	Substitution	50.00%
C	Polymorphism	136370	136370	1	1	none	G -> R	832	G -> C	GGA -> CGA	1	SNP (transversion)	Substitution	50.00%
T	Polymorphism	136355	136355	1	1	none	R -> C	817	C -> T	CGC -> TGC	1	SNP (transition)	Substitution	50.00%
A	Polymorphism	136354	136354	1	1	none		816	G -> A	AGG -> AGA	1	SNP (transition)	None	50.00%
T	Polymorphism	136340	136340	1	1	none	T -> S	802	A -> T	ACC -> TCC	1	SNP (transversion)	Substitution	100.00%
C	Polymorphism	136338	136338	1	1	none	Y -> S	800	A -> C	TAT -> TCT	1	SNP (transversion)	Substitution	100.00%
C	Polymorphism	136337	136337	1	1	none	Y -> H	799	T -> C	TAT -> CAT	1	SNP (transition)	Substitution	50.00%
G	Polymorphism	136319	136319	1	1	none	K -> E	781	A -> G	AAG -> GAG	1	SNP (transition)	Substitution	50.00%
T	Polymorphism	136316	136316	1	1	none	P -> S	778	C -> T	CCC -> TCC	1	SNP (transition)	Substitution	50.00%
A	Polymorphism	136311	136311	1	1	none	V -> D	773	T -> A	GTC -> GAC	1	SNP (transversion)	Substitution	50.00%
G	Polymorphism	136306	136306	1	1	none	C -> W	768	T -> G	TGT -> TGG	1	SNP (transversion)	Substitution	50.00%
A	Polymorphism	136250	136250	1	1	none	D -> N	712	G -> A	GAC -> AAC	1	SNP (transition)	Substitution	50.00%
T	Polymorphism	136224	136224	1	1	none	H -> L	686	A -> T	CAC -> CTC	1	SNP (transversion)	Substitution	50.00%
G	Polymorphism	136209	136209	1	1	none	Y -> C	671	A -> G	TAC -> TGC	1	SNP (transition)	Substitution	50.00%
ACG	Polymorphism	136187	136189	3	1	none	V -> T	649	GTA -> ACG	GTA -> ACG	1	Substitution	Substitution	50.00%
A	Polymorphism	136148	136148	1	1	none	C -> S	610	T -> A	TGT -> AGT	1	SNP (transversion)	Substitution	50.00%
AT	Polymorphism	136146	136147	2	1	none	G -> D	608	GG -> AT	GGG -> GAT	1	Substitution	Substitution	100.00%
A	Polymorphism	136144	136144	1	1	none		606	G -> A	GAG -> GAA	1	SNP (transition)	None	50.00%
T	Polymorphism	136130	136130	1	1	none	T -> S	592	A -> T	ACC -> TCC	1	SNP (transversion)	Substitution	50.00%
AA	Polymorphism	136128	136129	2	1	none	L -> Q	590	TC -> AA	CTC -> CAA	1	Substitution	Substitution	50.00%
GAA	Polymorphism	136103	136105	3	1	none	M -> E	565	ATG -> GAA	ATG -> GAA	1	Substitution	Substitution	50.00%
T	Polymorphism	136089	136089	1	1	none	K -> M	551	A -> T	AAG -> ATG	1	SNP (transversion)	Substitution	50.00%
G	Polymorphism	136073	136073	1	1	none	P -> A	535	C -> G	CCC -> GCC	1	SNP (transversion)	Substitution	50.00%
T	Polymorphism	136049	136049	1	1	none	A -> S	511	G -> T	GCC -> TCC	1	SNP (transversion)	Substitution	50.00%
C	Polymorphism	136048	136048	1	1	none		510	A -> C	CGA -> CGC	1	SNP (transversion)	None	50.00%
A	Polymorphism	136022	136022	1	1	none	D -> N	484	G -> A	GAC -> AAC	1	SNP (transition)	Substitution	50.00%
T	Polymorphism	136008	136008	1	1	none	T -> I	470	C -> T	ACC -> ATC	1	SNP (transition)	Substitution	50.00%
C	Polymorphism	136006	136006	1	1	none		468	T -> C	TTT -> TTC	1	SNP (transition)	None	50.00%
C	Polymorphism	135989	135989	1	1	none	I -> L	451	A -> C	ATT -> CTT	1	SNP (transversion)	Substitution	50.00%
T	Polymorphism	135988	135988	1	1	none	E -> D	450	G -> T	GAG -> GAT	1	SNP (transversion)	Substitution	50.00%
TC	Polymorphism	135971	135972	2	1	none	R -> S	433	CG -> TC	CGA -> TCA	1	Substitution	Substitution	50.00%
G	Polymorphism	135965	135965	1	1	none	I -> V	427	A -> G	ATA -> GTA	1	SNP (transition)	Substitution	50.00%
C	Polymorphism	135964	135964	1	1	none		426	T -> C	GGT -> GGC	1	SNP (transition)	None	50.00%
T	Polymorphism	135959	135959	1	1	none	P -> S	421	C -> T	CCC -> TCC	1	SNP (transition)	Substitution	50.00%
TCA	Polymorphism	135956	135958	2	2	none	P -> S	418	CCC -> TCA	CCC -> TCA	1	Substitution	Substitution	50.00%
GT	Polymorphism	135935	135936	2	1	none	P -> V	397	CC -> GT	CCT -> GTT	1	Substitution	Substitution	50.00%
GC	Polymorphism	135911	135912	2	1	none	L -> A	373	CT -> GC	CTT -> GCT	1	Substitution	Substitution	50.00%
C	Polymorphism	135895	135895	1	1	none		357	G -> C	GGG -> GGC	1	SNP (transversion)	None	50.00%
G	Polymorphism	135857	135857	1	1	none	Y -> D	319	T -> G	TAT -> GAT	1	SNP (transversion)	Substitution	50.00%
G	Polymorphism	135840	135840	1	1	none	A -> G	302	C -> G	GCC -> GGC	1	SNP (transversion)	Substitution	50.00%
G	Polymorphism	135803	135803	1	1	none	P -> A	265	C -> G	CCC -> GCC	1	SNP (transversion)	Substitution	50.00%
A	Polymorphism	135799	135799	1	1	none	D -> E	261	C -> A	GAC -> GAA	1	SNP (transversion)	Substitution	50.00%
G	Polymorphism	135799	135799	1	1	none	D -> E	261	C -> G	GAC -> GAG	1	SNP (transversion)	Substitution	50.00%
A	Polymorphism	135785	135785	1	1	none	Y -> N	247	T -> A	TAC -> AAC	1	SNP (transversion)	Substitution	50.00%
A	Polymorphism	135770	135770	1	1	none	Y -> N	232	T -> A	TAC -> AAC	1	SNP (transversion)	Substitution	50.00%
G	Polymorphism	135770	135770	1	1	none	Y -> D	232	T -> G	TAC -> GAC	1	SNP (transversion)	Substitution	50.00%
G	Polymorphism	135759	135759	1	1	none	L -> R	221	T -> G	CTG -> CGG	1	SNP (transversion)	Substitution	50.00%
AA	Polymorphism	135759	135760	2	1	none	L -> Q	221	TG -> AA	CTG -> CAA	1	Substitution	Substitution	50.00%
G	Polymorphism	135758	135758	1	1	none	L -> V	220	C -> G	CTG -> GTG	1	SNP (transversion)	Substitution	100.00%
C	Polymorphism	135741	135741	1	1	none	C -> S	203	G -> C	TGT -> TCT	1	SNP (transversion)	Substitution	50.00%
A	Polymorphism	135714	135714	1	1	none	T -> K	176	C -> A	ACA -> AAA	1	SNP (transversion)	Substitution	50.00%
G	Polymorphism	135700	135700	1	1	none		162	A -> G	AAA -> AAG	1	SNP (transition)	None	100.00%
C	Polymorphism	135699	135699	1	1	none	K -> T	161	A -> C	AAA -> ACA	1	SNP (transversion)	Substitution	50.00%
T	Polymorphism	135663	135663	1	1	none	D -> V	125	A -> T	GAC -> GTC	1	SNP (transversion)	Substitution	50.00%
TA	Polymorphism	135643	135644	2	1	none	PF -> PI	105	CT -> TA	CCC,TTT -> CCT,ATT	1	Substitution	Substitution	100.00%
G	Polymorphism	135622	135622	1	1	none		84	C -> G	TCC -> TCG	1	SNP (transversion)	None	50.00%
GG	Polymorphism	135566	135567	2	1	none	Y -> G	28	TA -> GG	TAC -> GGC	1	Substitution	Substitution	50.00%
CG	Polymorphism	135551	135552	2	1	none	K -> R	13	AA -> CG	AAG -> CGG	1	Substitution	Substitution	50.00%
G	Polymorphism	135550	135550	1	1	none		12	T -> G	CGT -> CGG	1	SNP (transversion)	None	100.00%
T	Polymorphism	135523	135523	1	1	none			A -> T		1	SNP (transversion)		50.00%
C	Polymorphism	135492	135492	1	1	none			G -> C		1	SNP (transversion)		50.00%
C	Polymorphism	135480	135480	1	1	none			T -> C		1	SNP (transition)		50.00%
G	Polymorphism	135466	135466	1	1	none			C -> G		1	SNP (transversion)		100.00%
C	Polymorphism	135465	135465	1	1	none			T -> C		1	SNP (transition)		50.00%
C	Polymorphism	135446	135446	1	1	none			T -> C		1	SNP (transition)		50.00%
G	Polymorphism	135434	135434	1	1	none			T -> G		1	SNP (transversion)		50.00%
G	Polymorphism	135431	135431	1	1	none			T -> G		1	SNP (transversion)		50.00%
T	Polymorphism	135416	135416	1	1	none			C -> T		1	SNP (transition)		50.00%
G	Polymorphism	135415	135415	1	1	none			C -> G		1	SNP (transversion)		33.30%
T	Polymorphism	135415	135415	1	1	none			C -> T		1	SNP (transition)		33.30%
C	Polymorphism	135394	135394	1	1	none			A -> C		1	SNP (transversion)		50.00%
C	Polymorphism	135391	135391	1	1	none			T -> C		1	SNP (transition)		50.00%
G	Polymorphism	135391	135391	1	1	none			T -> G		1	SNP (transversion)		50.00%
A	Polymorphism	135390	135390	1	1	none			T -> A		1	SNP (transversion)		50.00%
C	Polymorphism	135390	135390	1	1	none			T -> C		1	SNP (transition)		50.00%
A	Polymorphism	135387	135387	1	1	none			C -> A		1	SNP (transversion)		50.00%
C	Polymorphism	135386	135386	1	1	none			G -> C		1	SNP (transversion)		50.00%
T	Polymorphism	135385	135385	1	1	none			G -> T		1	SNP (transversion)		50.00%
C	Polymorphism	135384	135384	1	1	none			G -> C		1	SNP (transversion)		50.00%
C	Polymorphism	135364	135364	1	1	none			A -> C		1	SNP (transversion)		50.00%
AG	Polymorphism	135354	135355	2	1	none			CC -> AG		1	Substitution		100.00%
A	Polymorphism	135313	135313	1	1	none			G -> A		1	SNP (transition)		50.00%
C	Polymorphism	135297	135297	1	1	none			G -> C		1	SNP (transversion)		50.00%
G	Polymorphism	135296	135296	1	1	none			A -> G		1	SNP (transition)		50.00%
C	Polymorphism	135294	135294	1	1	none			T -> C		1	SNP (transition)		50.00%
G	Polymorphism	135282	135282	1	1	none			C -> G		1	SNP (transversion)		50.00%
G	Polymorphism	135281	135281	1	1	none			A -> G		1	SNP (transition)		50.00%
CT	Polymorphism	135266	135267	2	1	none			TG -> CT		1	Substitution		100.00%
A	Polymorphism	135265	135265	1	1	none			G -> A		1	SNP (transition)		50.00%
US3	gene	135251	137848	2598	1	forward
T	Polymorphism	135161	135161	1	1	none	L -> M	85	G -> T	CTG -> ATG	1	SNP (transversion)	Substitution	50.00%
GTA	Polymorphism	135138	135140	2	2	none	Q -> Y	106	CTG -> GTA	CAG -> TAC	1	Substitution	Substitution	50.00%
TGC	Polymorphism	135126	135128	3	1	none	L -> A	118	CAA -> TGC	TTG -> GCA	1	Substitution	Substitution	50.00%
CTG	Polymorphism	135096	135098	3	1	none	V -> Q	148	GAC -> CTG	GTC -> CAG	1	Substitution	Substitution	50.00%
G	Polymorphism	135095	135095	1	1	none	V -> L	151	C -> G	GTT -> CTT	1	SNP (transversion)	Substitution	50.00%
G	Polymorphism	135055	135055	1	1	none	M -> T	191	A -> G	ATG -> ACG	1	SNP (transition)	Substitution	50.00%
A	Polymorphism	135046	135046	1	1	none	P -> L	200	G -> A	CCC -> CTC	1	SNP (transition)	Substitution	50.00%
G	Polymorphism	135042	135042	1	1	none	K -> N	204	T -> G	AAA -> AAC	1	SNP (transversion)	Substitution	100.00%
C	Polymorphism	135039	135039	1	1	none		207	G -> C	CCC -> CCG	1	SNP (transversion)	None	50.00%
GA	Polymorphism	135016	135017	2	1	none	R -> S	229	CT -> GA	AGG -> TCG	1	Substitution	Substitution	50.00%
G	Polymorphism	134995	134995	1	1	none	N -> T	251	T -> G	AAC -> ACC	1	SNP (transversion)	Substitution	50.00%
C	Polymorphism	134966	134966	1	1	none	S -> G	280	T -> C	AGC -> GGC	1	SNP (transition)	Substitution	50.00%
C	Polymorphism	134960	134960	1	1	none	L -> V	286	A -> C	TTG -> GTG	1	SNP (transversion)	Substitution	50.00%
T	Polymorphism	134926	134926	1	1	none	C -> Y	320	C -> T	TGC -> TAC	1	SNP (transition)	Substitution	100.00%
CAC	Polymorphism	134910	134912	3	1	none	H -> V	334	GTG -> CAC	CAC -> GTG	1	Substitution	Substitution	50.00%
A	Polymorphism	134909	134909	1	1	none		337	G -> A		1	SNP (transition)	Truncation	50.00%
T	Polymorphism	134909	134909	1	1	none		337	G -> T	CGA -> AGA	1	SNP (transversion)	None	50.00%
AC	Polymorphism	134901	134902	2	1	none	Q -> R	344	TT -> AC	CAA -> CGT	1	Substitution	Substitution	50.00%
T	Polymorphism	134884	134884	1	1	none	L -> H	362	A -> T	CTC -> CAC	1	SNP (transversion)	Substitution	50.00%
AT	Polymorphism	134865	134866	2	1	none	V -> D	380	TA -> AT	GTA -> GAT	1	Substitution	Substitution	50.00%
C	Polymorphism	134805	134805	1	1	none		441	T -> C	GTA -> GTG	1	SNP (transition)	None	50.00%
C	Polymorphism	134804	134804	1	1	none	R -> G	442	T -> C	AGA -> GGA	1	SNP (transition)	Substitution	50.00%
CC	Polymorphism	134781	134782	2	1	none	P -> R	464	TG -> CC	CCA -> CGG	1	Substitution	Substitution	50.00%
C	Polymorphism	134779	134779	1	1	none	D -> G	467	T -> C	GAC -> GGC	1	SNP (transition)	Substitution	50.00%
G	Polymorphism	134739	134739	1	1	none		507	A -> G	TTT -> TTC	1	SNP (transition)	None	50.00%
GGC	Polymorphism	134715	134717	3	1	none	W -> A	529	CCA -> GGC	TGG -> GCC	1	Substitution	Substitution	50.00%
C	Polymorphism	134658	134658	1	1	none		588	T -> C	GAA -> GAG	1	SNP (transition)	None	50.00%
GC	Polymorphism	134643	134644	2	1	none	V -> G	602	CA -> GC	GTG -> GGC	1	Substitution	Substitution	50.00%
C	Polymorphism	134629	134629	1	1	none	T -> R	617	G -> C	ACA -> AGA	1	SNP (transversion)	Substitution	50.00%
AT	Polymorphism	134590	134591	2	1	none	S -> I	655	GA -> AT	TCC -> ATC	1	Substitution	Substitution	50.00%
A	Polymorphism	134588	134588	1	1	none		658	G -> A	CTG -> TTG	1	SNP (transition)	None	50.00%
A	Polymorphism	134560	134560	1	1	none	A -> V	686	G -> A	GCT -> GTT	1	SNP (transition)	Substitution	50.00%
A	Polymorphism	134551	134551	1	1	none	G -> V	695	C -> A	GGC -> GTC	1	SNP (transversion)	Substitution	50.00%
T	Polymorphism	134545	134545	1	1	none	L -> H	701	A -> T	CTT -> CAT	1	SNP (transversion)	Substitution	50.00%
GGC	Polymorphism	134538	134540	2	2	none	T -> A	706	CGT -> GGC	ACG -> GCC	1	Substitution	Substitution	50.00%
TC	Polymorphism	134535	134536	2	1	none		710	GG -> TC		1	Substitution	Truncation	50.00%
AA	Polymorphism	134533	134534	2	1	none	H -> F	712	TG -> AA	CAT -> TTT	1	Substitution	Substitution	50.00%
C	Polymorphism	134518	134518	1	1	none	P -> R	728	G -> C	CCG -> CGG	1	SNP (transversion)	Substitution	50.00%
C	Polymorphism	134505	134505	1	1	none	C -> W	741	A -> C	TGT -> TGG	1	SNP (transversion)	Substitution	50.00%
G	Polymorphism	134475	134475	1	1	none	Q -> H	771	T -> G	CAA -> CAC	1	SNP (transversion)	Substitution	50.00%
C	Polymorphism	134471	134471	1	1	none	T -> A	775	T -> C	ACA -> GCA	1	SNP (transition)	Substitution	50.00%
C	Polymorphism	134436	134436	1	1	none		810	A -> C	CCT -> CCG	1	SNP (transversion)	None	50.00%
GC	Polymorphism	134433	134434	2	1	none	L -> R	812	CA -> GC	CTG -> CGC	1	Substitution	Substitution	50.00%
C	Polymorphism	134410	134410	1	1	none	P -> R	836	G -> C	CCC -> CGC	1	SNP (transversion)	Substitution	50.00%
CCC	Polymorphism	134406	134408	2	2	none	R -> G	838	TCT -> CCC	AGA -> GGG	1	Substitution	Substitution	50.00%
G	Polymorphism	134398	134398	1	1	none	H -> P	848	T -> G	CAC -> CCC	1	SNP (transversion)	Substitution	50.00%
AAC	Polymorphism	134394	134396	2	2	none	I -> V	850	GAT -> AAC	ATC -> GTT	1	Substitution	Substitution	50.00%
G	Polymorphism	134390	134390	1	1	none	Y -> H	856	A -> G	TAT -> CAT	1	SNP (transition)	Substitution	50.00%
G	Polymorphism	134372	134372	1	1	none		874	A -> G		1	SNP (transition)	Extension	50.00%
US2	gene	134341	135650	1310	1	reverse
C	Polymorphism	134291	134291	1	1	none			G -> C		1	SNP (transversion)		50.00%
T	Polymorphism	134291	134291	1	1	none			G -> T		1	SNP (transversion)		50.00%
T	Polymorphism	134290	134290	1	1	none			A -> T		1	SNP (transversion)		100.00%
T	Polymorphism	134289	134289	1	1	none			C -> T		1	SNP (transition)		50.00%
A	Polymorphism	134252	134252	1	1	none			T -> A		1	SNP (transversion)		50.00%
C	Polymorphism	134251	134251	1	1	none			G -> C		1	SNP (transversion)		100.00%
C	Polymorphism	134248	134248	1	1	none			T -> C		1	SNP (transition)		50.00%
G	Polymorphism	134245	134245	1	1	none			T -> G		1	SNP (transversion)		50.00%
G	Polymorphism	134243	134243	1	1	none			C -> G		1	SNP (transversion)		50.00%
A	Polymorphism	134177	134177	1	1	none	S -> T	1216	T -> A	TCC -> ACC	1	SNP (transversion)	Substitution	50.00%
A	Polymorphism	134176	134176	1	1	none	F -> L	1215	C -> A	TTC -> TTA	1	SNP (transversion)	Substitution	50.00%
CG	Polymorphism	134174	134175	2	1	none	F -> R	1213	TT -> CG	TTC -> CGC	1	Substitution	Substitution	100.00%
CG	Polymorphism	134148	134149	2	1	none	C -> S	1187	GT -> CG	TGT -> TCG	1	Substitution	Substitution	50.00%
G	Polymorphism	134144	134144	1	1	none	K -> E	1183	A -> G	AAG -> GAG	1	SNP (transition)	Substitution	50.00%
T	Polymorphism	134136	134136	1	1	none	E -> V	1175	A -> T	GAA -> GTA	1	SNP (transversion)	Substitution	50.00%
AT	Polymorphism	134121	134122	2	1	none	A -> D	1160	CG -> AT	GCG -> GAT	1	Substitution	Substitution	50.00%
T	Polymorphism	134107	134107	1	1	none		1146	A -> T	CCA -> CCT	1	SNP (transversion)	None	100.00%
GG	Polymorphism	134088	134089	2	1	none	S -> W	1127	CC -> GG	TCC -> TGG	1	Substitution	Substitution	50.00%
G	Polymorphism	134084	134084	1	1	none	S -> G	1123	A -> G	AGC -> GGC	1	SNP (transition)	Substitution	100.00%
A	Polymorphism	134082	134082	1	1	none	T -> N	1121	C -> A	ACC -> AAC	1	SNP (transversion)	Substitution	50.00%
C	Polymorphism	134063	134063	1	1	none	S -> P	1102	T -> C	TCT -> CCT	1	SNP (transition)	Substitution	50.00%
T	Polymorphism	134040	134040	1	1	none	Q -> L	1079	A -> T	CAG -> CTG	1	SNP (transversion)	Substitution	50.00%
G	Polymorphism	134036	134036	1	1	none	P -> A	1075	C -> G	CCC -> GCC	1	SNP (transversion)	Substitution	50.00%
AG	Polymorphism	134036	134037	2	1	none	P -> S	1075	CC -> AG	CCC -> AGC	1	Substitution	Substitution	50.00%
T	Polymorphism	133971	133971	1	1	none	T -> I	1010	C -> T	ACC -> ATC	1	SNP (transition)	Substitution	50.00%
T	Polymorphism	133955	133955	1	1	none	P -> S	994	C -> T	CCC -> TCC	1	SNP (transition)	Substitution	50.00%
A	Polymorphism	133954	133954	1	1	none		993	C -> A	TCC -> TCA	1	SNP (transversion)	None	50.00%
G	Polymorphism	133900	133900	1	1	none		939	C -> G	GCC -> GCG	1	SNP (transversion)	None	50.00%
TT	Polymorphism	133885	133886	2	1	none	AT -> AS	924	CA -> TT	GCC,ACC -> GCT,TCC	1	Substitution	Substitution	100.00%
C	Polymorphism	133844	133844	1	1	none	I -> L	883	A -> C	ATT -> CTT	1	SNP (transversion)	Substitution	100.00%
A	Polymorphism	133843	133843	1	1	none		882	G -> A	GAG -> GAA	1	SNP (transition)	None	50.00%
G	Polymorphism	133839	133839	1	1	none	L -> R	878	T -> G	CTC -> CGC	1	SNP (transversion)	Substitution	50.00%
AG	Polymorphism	133820	133821	2	1	none	E -> R	859	GA -> AG	GAG -> AGG	1	Substitution	Substitution	100.00%
T	Polymorphism	133816	133816	1	1	none		855	C -> T	GGC -> GGT	1	SNP (transition)	None	100.00%
A	Polymorphism	133811	133811	1	1	none	Y -> N	850	T -> A	TAC -> AAC	1	SNP (transversion)	Substitution	100.00%
C	Polymorphism	133785	133785	1	1	none	K -> T	824	A -> C	AAG -> ACG	1	SNP (transversion)	Substitution	50.00%
AGG	Polymorphism	133781	133783	2	2	none	C -> R	820	TGC -> AGG	TGC -> AGG	1	Substitution	Substitution	50.00%
GG	Polymorphism	133775	133776	2	1	none	P -> G	814	CC -> GG	CCC -> GGC	1	Substitution	Substitution	50.00%
T	Polymorphism	133752	133752	1	1	none	A -> V	791	C -> T	GCT -> GTT	1	SNP (transition)	Substitution	50.00%
C	Polymorphism	133738	133738	1	1	none		777	A -> C	ATA -> ATC	1	SNP (transversion)	None	100.00%
C	Polymorphism	133737	133737	1	1	none	I -> T	776	T -> C	ATA -> ACA	1	SNP (transition)	Substitution	50.00%
A	Polymorphism	133714	133714	1	1	none		753	G -> A		1	SNP (transition)	Truncation	50.00%
A	Polymorphism	133700	133700	1	1	none	S -> T	739	T -> A	TCC -> ACC	1	SNP (transversion)	Substitution	50.00%
A	Polymorphism	133649	133649	1	1	none	Y -> N	688	T -> A	TAC -> AAC	1	SNP (transversion)	Substitution	50.00%
G	Polymorphism	133648	133648	1	1	none		687	A -> G	GGA -> GGG	1	SNP (transition)	None	50.00%
TC	Polymorphism	133631	133632	2	1	none	D -> S	670	GA -> TC	GAC -> TCC	1	Substitution	Substitution	50.00%
C	Polymorphism	133607	133607	1	1	none	N -> H	646	A -> C	AAC -> CAC	1	SNP (transversion)	Substitution	50.00%
G	Polymorphism	133605	133605	1	1	none	A -> G	644	C -> G	GCC -> GGC	1	SNP (transversion)	Substitution	50.00%
GTC	Polymorphism	133565	133567	2	2	none	F -> V	604	TTT -> GTC	TTT -> GTC	1	Substitution	Substitution	50.00%
AG	Polymorphism	133524	133525	2	1	none	T -> K	563	CC -> AG	ACC -> AAG	1	Substitution	Substitution	50.00%
G	Polymorphism	133476	133476	1	1	none	L -> R	515	T -> G	CTA -> CGA	1	SNP (transversion)	Substitution	50.00%
GTC	Polymorphism	133466	133468	3	1	none	N -> V	505	AAT -> GTC	AAT -> GTC	1	Substitution	Substitution	50.00%
C	Polymorphism	133465	133465	1	1	none		504	A -> C	CCA -> CCC	1	SNP (transversion)	None	33.30%
T	Polymorphism	133465	133465	1	1	none		504	A -> T	CCA -> CCT	1	SNP (transversion)	None	33.30%
AG	Polymorphism	133446	133447	2	1	none	T -> K	485	CC -> AG	ACC -> AAG	1	Substitution	Substitution	50.00%
GT	Polymorphism	133433	133434	2	1	none	P -> V	472	CC -> GT	CCC -> GTC	1	Substitution	Substitution	50.00%
TGG	Polymorphism	133416	133418	3	1	none	ST -> LA	455	CTA -> TGG	TCT,ACC -> TTG,GCC	1	Substitution	Substitution	100.00%
C	Polymorphism	133415	133415	1	1	none	S -> P	454	T -> C	TCT -> CCT	1	SNP (transition)	Substitution	50.00%
G	Polymorphism	133406	133406	1	1	none	R -> G	445	C -> G	CGG -> GGG	1	SNP (transversion)	Substitution	50.00%
A	Polymorphism	133405	133405	1	1	none		444	G -> A	GGG -> GGA	1	SNP (transition)	None	50.00%
A	Polymorphism	133404	133404	1	1	none	G -> E	443	G -> A	GGG -> GAG	1	SNP (transition)	Substitution	100.00%
GG	Polymorphism	133364	133365	2	1	none	S -> G	403	TC -> GG	TCT -> GGT	1	Substitution	Substitution	50.00%
T	Polymorphism	133362	133362	1	1	none	S -> I	401	G -> T	AGC -> ATC	1	SNP (transversion)	Substitution	50.00%
C	Polymorphism	133360	133360	1	1	none		399	G -> C	ACG -> ACC	1	SNP (transversion)	None	50.00%
G	Polymorphism	133346	133346	1	1	none	N -> D	385	A -> G	AAC -> GAC	1	SNP (transition)	Substitution	50.00%
G	Polymorphism	133308	133308	1	1	none	Y -> C	347	A -> G	TAT -> TGT	1	SNP (transition)	Substitution	50.00%
T	Polymorphism	133294	133294	1	1	none		333	G -> T	ACG -> ACT	1	SNP (transversion)	None	50.00%
T	Polymorphism	133288	133288	1	1	none		327	C -> T	GAC -> GAT	1	SNP (transition)	None	50.00%
C	Polymorphism	133273	133273	1	1	none		312	G -> C	GGG -> GGC	1	SNP (transversion)	None	100.00%
T	Polymorphism	133270	133270	1	1	none		309	G -> T	TCG -> TCT	1	SNP (transversion)	None	50.00%
GA	Polymorphism	133244	133245	2	1	none	T -> D	283	AC -> GA	ACC -> GAC	1	Substitution	Substitution	50.00%
A	Polymorphism	133228	133228	1	1	none	D -> E	267	C -> A	GAC -> GAA	1	SNP (transversion)	Substitution	50.00%
C	Polymorphism	133211	133211	1	1	none	G -> R	250	G -> C	GGG -> CGG	1	SNP (transversion)	Substitution	50.00%
GG	Polymorphism	133196	133197	2	1	none	P -> G	235	CC -> GG	CCC -> GGC	1	Substitution	Substitution	50.00%
T	Polymorphism	133191	133191	1	1	none	R -> M	230	G -> T	AGG -> ATG	1	SNP (transversion)	Substitution	50.00%
AGC	Polymorphism	133186	133188	3	1	none	GR -> GA	225	CCG -> AGC	GGC,CGT -> GGA,GCT	1	Substitution	Substitution	100.00%
G	Polymorphism	133172	133172	1	1	none	P -> A	211	C -> G	CCC -> GCC	1	SNP (transversion)	Substitution	100.00%
T	Polymorphism	133156	133156	1	1	none		195	G -> T	GGG -> GGT	1	SNP (transversion)	None	50.00%
A	Polymorphism	133151	133151	1	1	none	S -> T	190	T -> A	TCT -> ACT	1	SNP (transversion)	Substitution	50.00%
GG	Polymorphism	133130	133131	2	1	none	T -> G	169	AC -> GG	ACA -> GGA	1	Substitution	Substitution	50.00%
C	Polymorphism	133115	133115	1	1	none	E -> Q	154	G -> C	GAG -> CAG	1	SNP (transversion)	Substitution	50.00%
A	Polymorphism	133114	133114	1	1	none		153	T -> A	TCT -> TCA	1	SNP (transversion)	None	50.00%
G	Polymorphism	133107	133107	1	1	none	L -> W	146	T -> G	TTG -> TGG	1	SNP (transversion)	Substitution	50.00%
T	Polymorphism	133093	133093	1	1	none	E -> D	132	A -> T	GAA -> GAT	1	SNP (transversion)	Substitution	50.00%
AG	Polymorphism	133059	133060	2	1	none	P -> Q	98	CT -> AG	CCT -> CAG	1	Substitution	Substitution	50.00%
GA	Polymorphism	133040	133041	2	1	none	T -> E	79	AC -> GA	ACG -> GAG	1	Substitution	Substitution	50.00%
A	Polymorphism	133034	133034	1	1	none	L -> M	73	C -> A	CTG -> ATG	1	SNP (transversion)	Substitution	50.00%
T	Polymorphism	133019	133019	1	1	none	L -> F	58	C -> T	CTC -> TTC	1	SNP (transition)	Substitution	50.00%
C	Polymorphism	133018	133018	1	1	none		57	T -> C	GCT -> GCC	1	SNP (transition)	None	100.00%
G	Polymorphism	132995	132995	1	1	none	C -> G	34	T -> G	TGT -> GGT	1	SNP (transversion)	Substitution	50.00%
C	Polymorphism	132981	132981	1	1	none	G -> A	20	G -> C	GGC -> GCC	1	SNP (transversion)	Substitution	50.00%
A	Polymorphism	132973	132973	1	1	none		12	T -> A	ATT -> ATA	1	SNP (transversion)	None	50.00%
T	Polymorphism	132951	132951	1	1	none			A -> T		1	SNP (transversion)		50.00%
A	Polymorphism	132942	132942	1	1	none			T -> A		1	SNP (transversion)		50.00%
C	Polymorphism	132941	132941	1	1	none			G -> C		1	SNP (transversion)		50.00%
G	Polymorphism	132933	132933	1	1	none			C -> G		1	SNP (transversion)		50.00%
C	Polymorphism	132901	132901	1	1	none			G -> C		1	SNP (transversion)		50.00%
G	Polymorphism	132900	132900	1	1	none			T -> G		1	SNP (transversion)		50.00%
G	Polymorphism	132898	132898	1	1	none			C -> G		1	SNP (transversion)		50.00%
G	Polymorphism	132886	132886	1	1	none			C -> G		1	SNP (transversion)		50.00%
C	Polymorphism	132885	132885	1	1	none			G -> C		1	SNP (transversion)		50.00%
G	Polymorphism	132865	132865	1	1	none			T -> G		1	SNP (transversion)		50.00%
T	Polymorphism	132863	132863	1	1	none			C -> T		1	SNP (transition)		50.00%
T	Polymorphism	132862	132862	1	1	none			C -> T		1	SNP (transition)		50.00%
C	Polymorphism	132861	132861	1	1	none			T -> C		1	SNP (transition)		50.00%
A	Polymorphism	132860	132860	1	1	none			T -> A		1	SNP (transversion)		50.00%
C	Polymorphism	132853	132853	1	1	none			G -> C		1	SNP (transversion)		33.30%
T	Polymorphism	132853	132853	1	1	none			G -> T		1	SNP (transversion)		33.30%
G	Polymorphism	132852	132852	1	1	none			T -> G		1	SNP (transversion)		50.00%
A	Polymorphism	132850	132850	1	1	none			C -> A		1	SNP (transversion)		50.00%
G	Polymorphism	132786	132786	1	1	none			C -> G		1	SNP (transversion)		50.00%
G	Polymorphism	132785	132785	1	1	none			T -> G		1	SNP (transversion)		50.00%
C	Polymorphism	132714	132714	1	1	none			G -> C		1	SNP (transversion)		100.00%
C	Polymorphism	132713	132713	1	1	none			A -> C		1	SNP (transversion)		33.30%
G	Polymorphism	132713	132713	1	1	none			A -> G		1	SNP (transition)		33.30%
T	Polymorphism	132712	132712	1	1	none			A -> T		1	SNP (transversion)		50.00%
A	Polymorphism	132711	132711	1	1	none			T -> A		1	SNP (transversion)		100.00%
A	Polymorphism	132710	132710	1	1	none			G -> A		1	SNP (transition)		50.00%
T	Polymorphism	132710	132710	1	1	none			G -> T		1	SNP (transversion)		50.00%
C	Polymorphism	132709	132709	1	1	none			G -> C		1	SNP (transversion)		50.00%
G	Polymorphism	132692	132692	1	1	none			T -> G		1	SNP (transversion)		50.00%
G	Polymorphism	132684	132684	1	1	none			C -> G		1	SNP (transversion)		33.30%
T	Polymorphism	132684	132684	1	1	none			C -> T		1	SNP (transition)		33.30%
C	Polymorphism	132667	132667	1	1	none			G -> C		1	SNP (transversion)		50.00%
C	Polymorphism	132666	132666	1	1	none			G -> C		1	SNP (transversion)		100.00%
A	Polymorphism	132665	132665	1	1	none			G -> A		1	SNP (transition)		50.00%
T	Polymorphism	132664	132664	1	1	none			G -> T		1	SNP (transversion)		50.00%
T	Polymorphism	132663	132663	1	1	none			G -> T		1	SNP (transversion)		50.00%
G	Polymorphism	132646	132646	1	1	none			C -> G		1	SNP (transversion)		50.00%
C	Polymorphism	132644	132644	1	1	none			A -> C		1	SNP (transversion)		50.00%
C	Polymorphism	132643	132643	1	1	none			A -> C		1	SNP (transversion)		33.30%
G	Polymorphism	132643	132643	1	1	none			A -> G		1	SNP (transition)		33.30%
C	Polymorphism	132642	132642	1	1	none			G -> C		1	SNP (transversion)		50.00%
T	Polymorphism	132624	132624	1	1	none			C -> T		1	SNP (transition)		50.00%
C	Polymorphism	132621	132621	1	1	none			A -> C		1	SNP (transversion)		50.00%
T	Polymorphism	132615	132615	1	1	none			G -> T		1	SNP (transversion)		50.00%
C	Polymorphism	132600	132600	1	1	none			A -> C		1	SNP (transversion)		50.00%
T	Polymorphism	132597	132597	1	1	none			G -> T		1	SNP (transversion)		50.00%
G	Polymorphism	132569	132569	1	1	none			C -> G		1	SNP (transversion)		50.00%
G	Polymorphism	132541	132541	1	1	none			A -> G		1	SNP (transition)		50.00%
C	Polymorphism	132530	132530	1	1	none			A -> C		1	SNP (transversion)		50.00%
A	Polymorphism	132489	132489	1	1	none			G -> A		1	SNP (transition)		50.00%
A	Polymorphism	132488	132488	1	1	none			G -> A		1	SNP (transition)		50.00%
C	Polymorphism	132482	132482	1	1	none			A -> C		1	SNP (transversion)		50.00%
A	Polymorphism	132441	132441	1	1	none			G -> A		1	SNP (transition)		33.30%
C	Polymorphism	132441	132441	1	1	none			G -> C		1	SNP (transversion)		33.30%
C	Polymorphism	132440	132440	1	1	none			A -> C		1	SNP (transversion)		50.00%
C	Polymorphism	132438	132438	1	1	none			A -> C		1	SNP (transversion)		33.30%
G	Polymorphism	132438	132438	1	1	none			A -> G		1	SNP (transition)		33.30%
C	Polymorphism	132437	132437	1	1	none			T -> C		1	SNP (transition)		50.00%
T	Polymorphism	132436	132436	1	1	none			A -> T		1	SNP (transversion)		50.00%
US1	gene	132435	134278	1844	1	forward
T	Polymorphism	132435	132435	1	1	none			C -> T		1	SNP (transition)		50.00%
A	Polymorphism	132354	132354	1	1	none			T -> A		1	SNP (transversion)		50.00%
C	Polymorphism	132353	132353	1	1	none			G -> C		1	SNP (transversion)		50.00%
T	Polymorphism	132346	132346	1	1	none			G -> T		1	SNP (transversion)		50.00%
T	Polymorphism	132345	132345	1	1	none			A -> T		1	SNP (transversion)		50.00%
G	Polymorphism	132325	132325	1	1	none			C -> G		1	SNP (transversion)		50.00%
C	Polymorphism	132324	132324	1	1	none			T -> C		1	SNP (transition)		33.30%
G	Polymorphism	132324	132324	1	1	none			T -> G		1	SNP (transversion)		33.30%
C	Polymorphism	132323	132323	1	1	none			G -> C		1	SNP (transversion)		50.00%
C	Polymorphism	132308	132308	1	1	none			A -> C		1	SNP (transversion)		50.00%
C	Polymorphism	132296	132296	1	1	none			A -> C		1	SNP (transversion)		50.00%
C	Polymorphism	132294	132294	1	1	none			G -> C		1	SNP (transversion)		50.00%
C	Polymorphism	132292	132292	1	1	none			A -> C		1	SNP (transversion)		50.00%
T	Polymorphism	132291	132291	1	1	none			A -> T		1	SNP (transversion)		50.00%
C	Polymorphism	132274	132274	1	1	none			G -> C		1	SNP (transversion)		50.00%
T	Polymorphism	132273	132273	1	1	none			G -> T		1	SNP (transversion)		50.00%
A	Polymorphism	132272	132272	1	1	none			G -> A		1	SNP (transition)		50.00%
G	Polymorphism	132270	132270	1	1	none			A -> G		1	SNP (transition)		33.30%
T	Polymorphism	132270	132270	1	1	none			A -> T		1	SNP (transversion)		33.30%
T	Polymorphism	132262	132262	1	1	none			C -> T		1	SNP (transition)		50.00%
G	Polymorphism	132261	132261	1	1	none			A -> G		1	SNP (transition)		50.00%
T	Polymorphism	132260	132260	1	1	none			G -> T		1	SNP (transversion)		50.00%
C	Polymorphism	132246	132246	1	1	none			T -> C		1	SNP (transition)		50.00%
C	Polymorphism	132245	132245	1	1	none			T -> C		1	SNP (transition)		50.00%
C	Polymorphism	132244	132244	1	1	none			A -> C		1	SNP (transversion)		50.00%
A	Polymorphism	132242	132242	1	1	none			C -> A		1	SNP (transversion)		50.00%
G	Polymorphism	132238	132238	1	1	none			C -> G		1	SNP (transversion)		50.00%
C	Polymorphism	132220	132220	1	1	none			G -> C		1	SNP (transversion)		50.00%
A	Polymorphism	132219	132219	1	1	none			G -> A		1	SNP (transition)		50.00%
C	Polymorphism	132218	132218	1	1	none			A -> C		1	SNP (transversion)		50.00%
C	Polymorphism	132200	132200	1	1	none			G -> C		1	SNP (transversion)		50.00%
A	Polymorphism	132193	132193	1	1	none			G -> A		1	SNP (transition)		50.00%
C	Polymorphism	132192	132192	1	1	none			G -> C		1	SNP (transversion)		50.00%
C	Polymorphism	132130	132130	1	1	none			G -> C		1	SNP (transversion)		50.00%
T	Polymorphism	132103	132103	1	1	none			C -> T		1	SNP (transition)		50.00%
T	Polymorphism	132102	132102	1	1	none			C -> T		1	SNP (transition)		50.00%
A	Polymorphism	132101	132101	1	1	none			G -> A		1	SNP (transition)		50.00%
A	Polymorphism	132098	132098	1	1	none			C -> A		1	SNP (transversion)		50.00%
G	Polymorphism	132097	132097	1	1	none			C -> G		1	SNP (transversion)		50.00%
T	Polymorphism	132081	132081	1	1	none			G -> T		1	SNP (transversion)		50.00%
A	Polymorphism	132069	132069	1	1	none			C -> A		1	SNP (transversion)		50.00%
A	Polymorphism	132068	132068	1	1	none			G -> A		1	SNP (transition)		33.30%
C	Polymorphism	132068	132068	1	1	none			G -> C		1	SNP (transversion)		33.30%
A	Polymorphism	132067	132067	1	1	none			T -> A		1	SNP (transversion)		33.30%
C	Polymorphism	132067	132067	1	1	none			T -> C		1	SNP (transition)		33.30%
	Polymorphism	132024	132026	3	1	none			#NAME?		1	Deletion		100.00%
A	Polymorphism	132021	132021	1	1	none			G -> A		1	SNP (transition)		50.00%
C	Polymorphism	132020	132020	1	1	none			G -> C		1	SNP (transversion)		50.00%
C	Polymorphism	132019	132019	1	1	none			T -> C		1	SNP (transition)		50.00%
G	Polymorphism	132018	132018	1	1	none			A -> G		1	SNP (transition)		50.00%
A	Polymorphism	131979	131979	1	1	none			G -> A		1	SNP (transition)		50.00%
T	Polymorphism	131965	131965	1	1	none			G -> T		1	SNP (transversion)		50.00%
T	Polymorphism	131964	131964	1	1	none			C -> T		1	SNP (transition)		50.00%
C	Polymorphism	131963	131963	1	1	none			G -> C		1	SNP (transversion)		50.00%
T	Polymorphism	131938	131938	1	1	none			G -> T		1	SNP (transversion)		50.00%
G	Polymorphism	131936	131936	1	1	none			T -> G		1	SNP (transversion)		50.00%
C	Polymorphism	131935	131935	1	1	none			T -> C		1	SNP (transition)		50.00%
G	Polymorphism	131918	131918	1	1	none			C -> G		1	SNP (transversion)		50.00%
C	Polymorphism	131917	131917	1	1	none			G -> C		1	SNP (transversion)		50.00%
C	Polymorphism	131916	131916	1	1	none			G -> C		1	SNP (transversion)		50.00%
A	Polymorphism	131883	131883	1	1	none			T -> A		1	SNP (transversion)		50.00%
C	Polymorphism	131882	131882	1	1	none			A -> C		1	SNP (transversion)		50.00%
G	Polymorphism	131844	131844	1	1	none			C -> G		1	SNP (transversion)		50.00%
T	Polymorphism	131821	131821	1	1	none			A -> T		1	SNP (transversion)		50.00%
C	Polymorphism	131797	131797	1	1	none			T -> C		1	SNP (transition)		50.00%
A	Polymorphism	131796	131796	1	1	none			G -> A		1	SNP (transition)		50.00%
C	Polymorphism	131776	131776	1	1	none			G -> C		1	SNP (transversion)		50.00%
A	Polymorphism	131766	131766	1	1	none			G -> A		1	SNP (transition)		50.00%
C	Polymorphism	131744	131744	1	1	none			T -> C		1	SNP (transition)		50.00%
A	Polymorphism	131716	131716	1	1	none			G -> A		1	SNP (transition)		50.00%
G	Polymorphism	131715	131715	1	1	none			T -> G		1	SNP (transversion)		50.00%
A	Polymorphism	131706	131706	1	1	none			G -> A		1	SNP (transition)		50.00%
G	Polymorphism	131703	131703	1	1	none			A -> G		1	SNP (transition)		50.00%
G	Polymorphism	131674	131674	1	1	none			T -> G		1	SNP (transversion)		50.00%
C	Polymorphism	131649	131649	1	1	none			A -> C		1	SNP (transversion)		50.00%
C	Polymorphism	131644	131644	1	1	none			G -> C		1	SNP (transversion)		50.00%
T	Polymorphism	131642	131642	1	1	none			A -> T		1	SNP (transversion)		50.00%
A	Polymorphism	131617	131617	1	1	none			T -> A		1	SNP (transversion)		50.00%
C	Polymorphism	131616	131616	1	1	none			A -> C		1	SNP (transversion)		50.00%
T	Polymorphism	131614	131614	1	1	none			C -> T		1	SNP (transition)		50.00%
G	Polymorphism	131599	131599	1	1	none			C -> G		1	SNP (transversion)		50.00%
G	Polymorphism	131598	131598	1	1	none			A -> G		1	SNP (transition)		33.30%
T	Polymorphism	131598	131598	1	1	none			A -> T		1	SNP (transversion)		33.30%
T	Polymorphism	131597	131597	1	1	none			A -> T		1	SNP (transversion)		50.00%
C	Polymorphism	131578	131578	1	1	none			A -> C		1	SNP (transversion)		50.00%
A	Polymorphism	131568	131568	1	1	none			G -> A		1	SNP (transition)		50.00%
C	Polymorphism	131554	131554	1	1	none			G -> C		1	SNP (transversion)		50.00%
A	Polymorphism	131553	131553	1	1	none			G -> A		1	SNP (transition)		50.00%
C	Polymorphism	131552	131552	1	1	none			G -> C		1	SNP (transversion)		50.00%
G	Polymorphism	131542	131542	1	1	none			T -> G		1	SNP (transversion)		50.00%
A	Polymorphism	131527	131527	1	1	none			G -> A		1	SNP (transition)		100.00%
G	Polymorphism	131524	131524	1	1	none			T -> G		1	SNP (transversion)		50.00%
C	Polymorphism	131516	131516	1	1	none			T -> C		1	SNP (transition)		50.00%
A	Polymorphism	131458	131458	1	1	none	E -> V	11	T -> A	GAG -> GTG	1	SNP (transversion)	Substitution	50.00%
GC	Polymorphism	131433	131434	2	1	none	P -> R	35	CG -> GC	CCG -> CGC	1	Substitution	Substitution	50.00%
G	Polymorphism	131380	131380	1	1	none	G -> A	89	C -> G	GGG -> GCG	1	SNP (transversion)	Substitution	50.00%
A	Polymorphism	131367	131367	1	1	none	W -> C	102	C -> A	TGG -> TGT	1	SNP (transversion)	Substitution	50.00%
A	Polymorphism	131366	131366	1	1	none	G -> C	103	C -> A	GGC -> TGC	1	SNP (transversion)	Substitution	50.00%
C	Polymorphism	131314	131314	1	1	none	P -> R	155	G -> C	CCC -> CGC	1	SNP (transversion)	Substitution	50.00%
G	Polymorphism	131283	131283	1	1	none		186	C -> G	GGG -> GGC	1	SNP (transversion)	None	50.00%
G	Polymorphism	131281	131281	1	1	none	R -> T	188	C -> G	AGG -> ACG	1	SNP (transversion)	Substitution	33.30%
AG	Polymorphism	131281	131282	2	1	none	R -> L	187	CT -> AG	AGG -> CTG	1	Substitution	Substitution	33.3% -> 50.0%
G	Polymorphism	131268	131268	1	1	none		201	C -> G	GCG -> GCC	1	SNP (transversion)	None	50.00%
G	Polymorphism	131266	131266	1	1	none	G -> A	203	C -> G	GGC -> GCC	1	SNP (transversion)	Substitution	50.00%
TT	Polymorphism	131203	131204	2	1	none	S -> N	265	GA -> TT	TCC -> AAC	1	Substitution	Substitution	50.00%
A	Polymorphism	131183	131183	1	1	none	R -> W	286	G -> A	CGG -> TGG	1	SNP (transition)	Substitution	50.00%
G	Polymorphism	131159	131159	1	1	none	A -> P	310	C -> G	GCG -> CCG	1	SNP (transversion)	Substitution	50.00%
CA	Polymorphism	131140	131141	2	1	none	T -> C	328	GT -> CA	ACC -> TGC	1	Substitution	Substitution	50.00%
T	Polymorphism	131137	131137	1	1	none	P -> H	332	G -> T	CCC -> CAC	1	SNP (transversion)	Substitution	50.00%
T	Polymorphism	131134	131134	1	1	none	A -> D	335	G -> T	GCC -> GAC	1	SNP (transversion)	Substitution	50.00%
G	Polymorphism	131110	131110	1	1	none	G -> A	359	C -> G	GGG -> GCG	1	SNP (transversion)	Substitution	50.00%
GT	Polymorphism	131091	131092	2	1	none	A -> D	377	TG -> GT	GCA -> GAC	1	Substitution	Substitution	50.00%
GA	Polymorphism	131070	131071	2	1	none	R -> L	398	CC -> GA	CGG -> CTC	1	Substitution	Substitution	50.00%
T	Polymorphism	131069	131069	1	1	none	A -> T	400	C -> T	GCC -> ACC	1	SNP (transition)	Substitution	50.00%
G	Polymorphism	131046	131046	1	1	none		423	C -> G	CGG -> CGC	1	SNP (transversion)	None	50.00%
ATT	Polymorphism	131043	131045	2	2	none	E -> N	424	CTC -> ATT	GAG -> AAT	1	Substitution	Substitution	50.00%
AGA	Polymorphism	131040	131042	2	2	none	A -> S	427	GGC -> AGA	GCC -> TCT	1	Substitution	Substitution	50.00%
T	Polymorphism	131039	131039	1	1	none	P -> T	430	G -> T	CCG -> ACG	1	SNP (transversion)	Substitution	50.00%
A	Polymorphism	131015	131015	1	1	none	P -> S	454	G -> A	CCC -> TCC	1	SNP (transition)	Substitution	50.00%
G	Polymorphism	131009	131009	1	1	none	D -> H	460	C -> G	GAC -> CAC	1	SNP (transversion)	Substitution	50.00%
GT	Polymorphism	130968	130969	2	1	none	R -> N	500	TC -> GT	AGA -> AAC	1	Substitution	Substitution	50.00%
C	Polymorphism	130925	130925	1	1	none	S -> A	544	A -> C	TCG -> GCG	1	SNP (transversion)	Substitution	50.00%
A	Polymorphism	130921	130921	1	1	none	D -> V	548	T -> A	GAC -> GTC	1	SNP (transversion)	Substitution	50.00%
C	Polymorphism	130898	130898	1	1	none	S -> A	571	A -> C	TCC -> GCC	1	SNP (transversion)	Substitution	50.00%
A	Polymorphism	130895	130895	1	1	none	A -> S	574	C -> A	GCA -> TCA	1	SNP (transversion)	Substitution	50.00%
T	Polymorphism	130874	130874	1	1	none	S -> T	595	A -> T	TCC -> ACC	1	SNP (transversion)	Substitution	50.00%
C	Polymorphism	130837	130837	1	1	none	A -> G	632	G -> C	GCC -> GGC	1	SNP (transversion)	Substitution	50.00%
A	Polymorphism	130803	130803	1	1	none		666	C -> A	CGG -> CGT	1	SNP (transversion)	None	50.00%
GGA	Polymorphism	130800	130802	3	1	none	G -> S	667	ACC -> GGA	GGT -> TCC	1	Substitution	Substitution	50.00%
A	Polymorphism	130799	130799	1	1	none	P -> S	670	G -> A	CCG -> TCG	1	SNP (transition)	Substitution	50.00%
CC	Polymorphism	130774	130775	2	1	none	P -> G	694	GG -> CC	CCC -> GGC	1	Substitution	Substitution	50.00%
T	Polymorphism	130772	130772	1	1	none	G -> R	697	C -> T	GGG -> AGG	1	SNP (transition)	Substitution	50.00%
G	Polymorphism	130766	130766	1	1	none	T -> P	703	T -> G	ACG -> CCG	1	SNP (transversion)	Substitution	50.00%
TC	Polymorphism	130744	130745	2	1	none	P -> D	724	GG -> TC	CCC -> GAC	1	Substitution	Substitution	50.00%
C	Polymorphism	130722	130722	1	1	none		747	G -> C	CCC -> CCG	1	SNP (transversion)	None	50.00%
A	Polymorphism	130720	130720	1	1	none	K -> M	749	T -> A	AAG -> ATG	1	SNP (transversion)	Substitution	50.00%
CAC	Polymorphism	130716	130718	3	1	none	P -> V	751	GGG -> CAC	CCC -> GTG	1	Substitution	Substitution	50.00%
TC	Polymorphism	130698	130699	2	1	none	T -> R	770	GG -> TC	ACC -> AGA	1	Substitution	Substitution	50.00%
CA	Polymorphism	130696	130697	2	1	none	P -> C	772	GG -> CA	CCC -> TGC	1	Substitution	Substitution	50.00%
C	Polymorphism	130695	130695	1	1	none		774	G -> C	CCC -> CCG	1	SNP (transversion)	None	100.00%
GC	Polymorphism	130561	130562	2	1	none	Y -> A	907	TA -> GC	TAC -> GCC	1	Substitution	Substitution	50.00%
TG	Polymorphism	130543	130544	2	1	none	G -> Q	925	CC -> TG	GGG -> CAG	1	Substitution	Substitution	50.00%
G	Polymorphism	130530	130530	1	1	none		939	C -> G	GGG -> GGC	1	SNP (transversion)	None	50.00%
CT	Polymorphism	130528	130529	2	1	none	E -> R	940	TC -> CT	GAG -> AGG	1	Substitution	Substitution	50.00%
A	Polymorphism	130495	130495	1	1	none	G -> V	974	C -> A	GGG -> GTG	1	SNP (transversion)	Substitution	50.00%
T	Polymorphism	130448	130448	1	1	none	G -> R	1021	C -> T	GGG -> AGG	1	SNP (transition)	Substitution	50.00%
	Polymorphism	130447	130447	1	1	none		1022	(C)6 -> (C)5		1	Deletion (tandem repeat)	Frame Shift	100.00%
G	Polymorphism	130404	130404	1	1	none		1065	C -> G	TCG -> TCC	1	SNP (transversion)	None	50.00%
A	Polymorphism	130403	130403	1	1	none	G -> C	1066	C -> A	GGC -> TGC	1	SNP (transversion)	Substitution	50.00%
G	Polymorphism	130387	130387	1	1	none	V -> A	1082	A -> G	GTG -> GCG	1	SNP (transition)	Substitution	50.00%
C	Polymorphism	130378	130378	1	1	none	P -> R	1091	G -> C	CCC -> CGC	1	SNP (transversion)	Substitution	50.00%
G	Polymorphism	130372	130372	1	1	none	L -> P	1097	A -> G	CTG -> CCG	1	SNP (transition)	Substitution	50.00%
G	Polymorphism	130352	130352	1	1	none	Y -> H	1117	A -> G	TAC -> CAC	1	SNP (transition)	Substitution	50.00%
TG	Polymorphism	130348	130349	2	1	none	A -> H	1120	GC -> TG	GCC -> CAC	1	Substitution	Substitution	50.00%
AT	Polymorphism	130327	130328	2	1	none	Y -> I	1141	TA -> AT	TAC -> ATC	1	Substitution	Substitution	50.00%
AT	Polymorphism	130276	130277	2	1	none	P -> I	1192	GG -> AT	CCC -> ATC	1	Substitution	Substitution	50.00%
A	Polymorphism	130213	130213	1	1	none	S -> F	1256	G -> A	TCC -> TTC	1	SNP (transition)	Substitution	50.00%
A	Polymorphism	130176	130176	1	1	none		1293	G -> A	CAC -> CAT	1	SNP (transition)	None	50.00%
G	Polymorphism	130174	130174	1	1	none	L -> P	1295	A -> G	CTG -> CCG	1	SNP (transition)	Substitution	50.00%
T	Polymorphism	130170	130170	1	1	none		1299	G -> T	GGC -> GGA	1	SNP (transversion)	None	50.00%
CT	Polymorphism	130168	130169	2	1	none	Y -> S	1300	TA -> CT	TAC -> AGC	1	Substitution	Substitution	50.00%
T	Polymorphism	130140	130140	1	1	none		1329	C -> T		1	SNP (transition)	Truncation	50.00%
A	Polymorphism	130080	130080	1	1	none	K -> N	1389	C -> A	AAG -> AAT	1	SNP (transversion)	Substitution	50.00%
T	Polymorphism	130078	130078	1	1	none	G -> D	1391	C -> T	GGC -> GAC	1	SNP (transition)	Substitution	50.00%
AG	Polymorphism	130048	130049	2	1	none	Y -> L	1420	TA -> AG	TAC -> CTC	1	Substitution	Substitution	50.00%
T	Polymorphism	130043	130043	1	1	none	P -> T	1426	G -> T	CCC -> ACC	1	SNP (transversion)	Substitution	33.30%
CTA	Polymorphism	130041	130043	3	1	none		1426	GGG -> CTA		1	Substitution	Truncation	33.3% -> 50.0%
TT	Polymorphism	130008	130009	2	1	none	G -> E	1460	CC -> TT	GGG -> GAA	1	Substitution	Substitution	50.00%
A	Polymorphism	130002	130002	1	1	none		1467	C -> A	GCG -> GCT	1	SNP (transversion)	None	50.00%
TCG	Polymorphism	129996	129998	2	2	none	S -> R	1471	GCT -> TCG	AGC -> CGA	1	Substitution	Substitution	50.00%
C	Polymorphism	129995	129995	1	1	none	P -> A	1474	G -> C	CCC -> GCC	1	SNP (transversion)	Substitution	50.00%
A	Polymorphism	129972	129972	1	1	none	E -> D	1497	C -> A	GAG -> GAT	1	SNP (transversion)	Substitution	50.00%
GAG	Polymorphism	129969	129971	3	1	none	G -> L	1498	CCC -> GAG	GGG -> CTC	1	Substitution	Substitution	50.00%
T	Polymorphism	129968	129968	1	1	none	V -> I	1501	C -> T	GTC -> ATC	1	SNP (transition)	Substitution	50.00%
T	Polymorphism	129925	129925	1	1	none	P -> H	1544	G -> T	CCC -> CAC	1	SNP (transversion)	Substitution	50.00%
A	Polymorphism	129886	129886	1	1	none	G -> V	1583	C -> A	GGG -> GTG	1	SNP (transversion)	Substitution	50.00%
GA	Polymorphism	129882	129883	2	1	none	R -> L	1586	CC -> GA	CGG -> CTC	1	Substitution	Substitution	50.00%
C	Polymorphism	129861	129861	1	1	none		1608	A -> C	TCT -> TCG	1	SNP (transversion)	None	50.00%
G	Polymorphism	129852	129852	1	1	none		1617	C -> G	GGG -> GGC	1	SNP (transversion)	None	50.00%
G	Polymorphism	129848	129848	1	1	none	D -> H	1621	C -> G	GAC -> CAC	1	SNP (transversion)	Substitution	50.00%
GC	Polymorphism	129766	129767	2	1	none	C -> A	1702	CA -> GC	TGC -> GCC	1	Substitution	Substitution	50.00%
A	Polymorphism	129744	129744	1	1	none		1725	G -> A	ATC -> ATT	1	SNP (transition)	None	50.00%
AT	Polymorphism	129741	129742	2	1	none	L -> H	1727	CA -> AT	CTG -> CAT	1	Substitution	Substitution	50.00%
G	Polymorphism	129740	129740	1	1	none	E -> Q	1729	C -> G	GAG -> CAG	1	SNP (transversion)	Substitution	50.00%
T	Polymorphism	129724	129724	1	1	none	G -> D	1745	C -> T	GGC -> GAC	1	SNP (transition)	Substitution	50.00%
C	Polymorphism	129722	129722	1	1	none	F -> V	1747	A -> C	TTC -> GTC	1	SNP (transversion)	Substitution	50.00%
T	Polymorphism	129684	129684	1	1	none		1785	C -> T	GGG -> GGA	1	SNP (transition)	None	50.00%
AC	Polymorphism	129667	129668	2	1	none	P -> V	1801	GG -> AC	CCC -> GTC	1	Substitution	Substitution	50.00%
AA	Polymorphism	129649	129650	2	1	none	P -> F	1819	GG -> AA	CCC -> TTC	1	Substitution	Substitution	50.00%
T	Polymorphism	129645	129645	1	1	none		1824	C -> T	GCG -> GCA	1	SNP (transition)	None	50.00%
G	Polymorphism	129636	129636	1	1	none		1833	A -> G	GCT -> GCC	1	SNP (transition)	None	50.00%
T	Polymorphism	129635	129635	1	1	none	S -> T	1834	A -> T	TCC -> ACC	1	SNP (transversion)	Substitution	50.00%
G	Polymorphism	129609	129609	1	1	none		1860	C -> G	GCG -> GCC	1	SNP (transversion)	None	50.00%
CG	Polymorphism	129574	129575	2	1	none	F -> R	1894	AA -> CG	TTC -> CGC	1	Substitution	Substitution	50.00%
C	Polymorphism	129552	129552	1	1	none		1917	G -> C	CTC -> CTG	1	SNP (transversion)	None	50.00%
G	Polymorphism	129551	129551	1	1	none	M -> L	1918	T -> G	ATG -> CTG	1	SNP (transversion)	Substitution	50.00%
T	Polymorphism	129532	129532	1	1	none	L -> Q	1937	A -> T	CTG -> CAG	1	SNP (transversion)	Substitution	50.00%
AG	Polymorphism	129460	129461	2	1	none	G -> L	2008	CC -> AG	GGC -> CTC	1	Substitution	Substitution	50.00%
G	Polymorphism	129433	129433	1	1	none	L -> P	2036	A -> G	CTG -> CCG	1	SNP (transition)	Substitution	50.00%
C	Polymorphism	129425	129425	1	1	none	S -> A	2044	A -> C	TCC -> GCC	1	SNP (transversion)	Substitution	50.00%
TG	Polymorphism	129402	129403	2	1	none	D -> A	2066	GT -> TG	GAC -> GCA	1	Substitution	Substitution	50.00%
T	Polymorphism	129400	129400	1	1	none	L -> Q	2069	A -> T	CTG -> CAG	1	SNP (transversion)	Substitution	50.00%
GC	Polymorphism	129394	129395	2	1	none	F -> A	2074	AA -> GC	TTT -> GCT	1	Substitution	Substitution	50.00%
CTC	Polymorphism	129372	129374	3	1	none	P -> E	2095	GGG -> CTC	CCC -> GAG	1	Substitution	Substitution	50.00%
G	Polymorphism	129348	129348	1	1	none		2121	T -> G	GCA -> GCC	1	SNP (transversion)	None	50.00%
GG	Polymorphism	129295	129296	2	1	none	E -> P	2173	TC -> GG	GAG -> CCG	1	Substitution	Substitution	50.00%
AC	Polymorphism	129235	129236	2	1	none	P -> V	2233	GG -> AC	CCC -> GTC	1	Substitution	Substitution	50.00%
T	Polymorphism	129190	129190	1	1	none	P -> H	2279	G -> T	CCC -> CAC	1	SNP (transversion)	Substitution	100.00%
A	Polymorphism	129188	129188	1	1	none	A -> S	2281	C -> A	GCG -> TCG	1	SNP (transversion)	Substitution	100.00%
T	Polymorphism	129185	129185	1	1	none	P -> T	2284	G -> T	CCC -> ACC	1	SNP (transversion)	Substitution	100.00%
T	Polymorphism	129171	129171	1	1	none		2298	G -> T	CCC -> CCA	1	SNP (transversion)	None	50.00%
GCA	Polymorphism	129168	129170	3	1	none	P -> C	2299	CGG -> GCA	CCG -> TGC	1	Substitution	Substitution	50.00%
G	Polymorphism	129166	129166	1	1	none	G -> A	2303	C -> G	GGG -> GCG	1	SNP (transversion)	Substitution	50.00%
G	Polymorphism	129097	129097	1	1	none	V -> A	2372	A -> G	GTG -> GCG	1	SNP (transition)	Substitution	50.00%
G	Polymorphism	129071	129071	1	1	none	G -> R	2398	C -> G	GGC -> CGC	1	SNP (transversion)	Substitution	50.00%
CAC	Polymorphism	129060	129062	3	1	none	P -> V	2407	GGG -> CAC	CCC -> GTG	1	Substitution	Substitution	50.00%
C	Polymorphism	129058	129058	1	1	none	L -> R	2411	A -> C	CTG -> CGG	1	SNP (transversion)	Substitution	50.00%
T	Polymorphism	129039	129039	1	1	none		2430	C -> T	CAG -> CAA	1	SNP (transition)	None	50.00%
ACC	Polymorphism	129036	129038	3	1	none	P -> G	2431	GGG -> ACC	CCC -> GGT	1	Substitution	Substitution	50.00%
GT	Polymorphism	129022	129023	2	1	none	H -> T	2446	TG -> GT	CAC -> ACC	1	Substitution	Substitution	50.00%
C	Polymorphism	128988	128988	1	1	none		2481	G -> C	GCC -> GCG	1	SNP (transversion)	None	33.30%
AAG	Polymorphism	128988	128990	3	1	none	A -> L	2479	GGC -> AAG	GCC -> CTT	1	Substitution	Substitution	33.3% -> 50.0%
C	Polymorphism	128987	128987	1	1	none	Y -> D	2482	A -> C	TAC -> GAC	1	SNP (transversion)	Substitution	50.00%
T	Polymorphism	128984	128984	1	1	none	C -> S	2485	A -> T	TGC -> AGC	1	SNP (transversion)	Substitution	50.00%
A	Polymorphism	128980	128980	1	1	none	S -> F	2489	G -> A	TCC -> TTC	1	SNP (transition)	Substitution	50.00%
G	Polymorphism	128902	128902	1	1	none	R -> P	2567	C -> G	CGG -> CCG	1	SNP (transversion)	Substitution	50.00%
CGT	Polymorphism	128898	128900	2	2	none	A -> T	2569	GGC -> CGT	GCC -> ACG	1	Substitution	Substitution	50.00%
G	Polymorphism	128896	128896	1	1	none	L -> P	2573	A -> G	CTG -> CCG	1	SNP (transition)	Substitution	50.00%
T	Polymorphism	128843	128843	1	1	none	C -> S	2626	A -> T	TGC -> AGC	1	SNP (transversion)	Substitution	50.00%
C	Polymorphism	128804	128804	1	1	none	H -> D	2665	G -> C	CAC -> GAC	1	SNP (transversion)	Substitution	50.00%
C	Polymorphism	128773	128773	1	1	none	P -> R	2696	G -> C	CCC -> CGC	1	SNP (transversion)	Substitution	33.30%
AT	Polymorphism	128773	128774	2	1	none	P -> I	2695	GG -> AT	CCC -> ATC	1	Substitution	Substitution	33.3% -> 50.0%
G	Polymorphism	128739	128739	1	1	none		2730	C -> G	GCG -> GCC	1	SNP (transversion)	None	50.00%
G	Polymorphism	128735	128735	1	1	none	W -> R	2734	A -> G	TGG -> CGG	1	SNP (transition)	Substitution	50.00%
CC	Polymorphism	128686	128687	2	1	none	Y -> G	2782	TA -> CC	TAC -> GGC	1	Substitution	Substitution	50.00%
CC	Polymorphism	128646	128647	2	1	none	A -> G	2822	GG -> CC	GCC -> GGG	1	Substitution	Substitution	50.00%
C	Polymorphism	128645	128645	1	1	none	S -> A	2824	A -> C	TCG -> GCG	1	SNP (transversion)	Substitution	50.00%
G	Polymorphism	128640	128640	1	1	none		2829	C -> G	GGG -> GGC	1	SNP (transversion)	None	50.00%
TG	Polymorphism	128626	128627	2	1	none	W -> Q	2842	CA -> TG	TGG -> CAG	1	Substitution	Substitution	50.00%
TC	Polymorphism	128623	128624	2	1	none	S -> D	2845	GA -> TC	TCC -> GAC	1	Substitution	Substitution	50.00%
T	Polymorphism	128603	128603	1	1	none	S -> T	2866	A -> T	TCC -> ACC	1	SNP (transversion)	Substitution	33.30%
CC	Polymorphism	128602	128603	2	1	none	S -> G	2866	GA -> CC	TCC -> GGC	1	Substitution	Substitution	33.3% -> 50.0%
G	Polymorphism	128548	128548	1	1	none	W -> S	2921	C -> G	TGG -> TCG	1	SNP (transversion)	Substitution	50.00%
G	Polymorphism	128521	128521	1	1	none	D -> A	2948	T -> G	GAC -> GCC	1	SNP (transversion)	Substitution	50.00%
CAG	Polymorphism	128481	128483	3	1	none	S -> L	2986	GGA -> CAG	TCC -> CTG	1	Substitution	Substitution	50.00%
C	Polymorphism	128480	128480	1	1	none	T -> A	2989	T -> C	ACG -> GCG	1	SNP (transition)	Substitution	50.00%
T	Polymorphism	128477	128477	1	1	none		2992	G -> T	CGG -> AGG	1	SNP (transversion)	None	50.00%
AC	Polymorphism	128448	128449	2	1	none	E -> G	3020	CT -> AC	GAG -> GGT	1	Substitution	Substitution	50.00%
G	Polymorphism	128398	128398	1	1	none	N -> T	3071	T -> G	AAC -> ACC	1	SNP (transversion)	Substitution	50.00%
CTG	Polymorphism	128337	128339	2	2	none	Y -> Q	3130	GTA -> CTG	TAC -> CAG	1	Substitution	Substitution	50.00%
G	Polymorphism	128308	128308	1	1	none	Q -> P	3161	T -> G	CAG -> CCG	1	SNP (transversion)	Substitution	50.00%
C	Polymorphism	128306	128306	1	1	none	C -> G	3163	A -> C	TGC -> GGC	1	SNP (transversion)	Substitution	50.00%
CG	Polymorphism	128278	128279	2	1	none	D -> R	3190	TC -> CG	GAC -> CGC	1	Substitution	Substitution	50.00%
GT	Polymorphism	128232	128233	2	1	none	G -> D	3236	CC -> GT	GGG -> GAC	1	Substitution	Substitution	50.00%
C	Polymorphism	128230	128230	1	1	none	V -> G	3239	A -> C	GTC -> GGC	1	SNP (transversion)	Substitution	50.00%
CAG	Polymorphism	128193	128195	3	1	none	Y -> L	3274	GTA -> CAG	TAC -> CTG	1	Substitution	Substitution	50.00%
C	Polymorphism	128192	128192	1	1	none	P -> A	3277	G -> C	CCC -> GCC	1	SNP (transversion)	Substitution	50.00%
C	Polymorphism	128188	128188	1	1	none	D -> G	3281	T -> C	GAC -> GGC	1	SNP (transition)	Substitution	50.00%
G	Polymorphism	128168	128168	1	1	none	C -> R	3301	A -> G	TGC -> CGC	1	SNP (transition)	Substitution	50.00%
C	Polymorphism	128146	128146	1	1	none	Y -> C	3323	T -> C	TAC -> TGC	1	SNP (transition)	Substitution	50.00%
C	Polymorphism	128106	128106	1	1	none		3363	G -> C	CCC -> CCG	1	SNP (transversion)	None	50.00%
G	Polymorphism	128103	128103	1	1	none	M -> I	3366	C -> G	ATG -> ATC	1	SNP (transversion)	Substitution	50.00%
TC	Polymorphism	128101	128102	2	1	none	S -> D	3367	GA -> TC	TCC -> GAC	1	Substitution	Substitution	50.00%
G	Polymorphism	128083	128083	1	1	none	R -> P	3386	C -> G	CGG -> CCG	1	SNP (transversion)	Substitution	50.00%
AA	Polymorphism	128080	128081	2	1	none	A -> F	3388	GC -> AA	GCC -> TTC	1	Substitution	Substitution	50.00%
A	Polymorphism	128062	128062	1	1	none	D -> V	3407	T -> A	GAC -> GTC	1	SNP (transversion)	Substitution	50.00%
A	Polymorphism	128041	128041	1	1	none	G -> V	3428	C -> A	GGG -> GTG	1	SNP (transversion)	Substitution	50.00%
AC	Polymorphism	128038	128039	2	1	none	T -> V	3430	GT -> AC	ACC -> GTC	1	Substitution	Substitution	50.00%
G	Polymorphism	127993	127993	1	1	none	E -> A	3476	T -> G	GAG -> GCG	1	SNP (transversion)	Substitution	50.00%
A	Polymorphism	127989	127989	1	1	none		3480	G -> A	GCC -> GCT	1	SNP (transition)	None	50.00%
C	Polymorphism	127959	127959	1	1	none		3510	G -> C	GGC -> GGG	1	SNP (transversion)	None	50.00%
T	Polymorphism	127939	127939	1	1	none	P -> H	3530	G -> T	CCC -> CAC	1	SNP (transversion)	Substitution	50.00%
AC	Polymorphism	127873	127874	2	1	none	R -> V	3595	CT -> AC	AGG -> GTG	1	Substitution	Substitution	50.00%
G	Polymorphism	127872	127872	1	1	none	R -> S	3597	C -> G	AGG -> AGC	1	SNP (transversion)	Substitution	100.00%
C	Polymorphism	127844	127844	1	1	none	P -> A	3625	G -> C	CCC -> GCC	1	SNP (transversion)	Substitution	50.00%
TT	Polymorphism	127828	127829	2	1	none	P -> N	3640	GG -> TT	CCC -> AAC	1	Substitution	Substitution	50.00%
A	Polymorphism	127823	127823	1	1	none		3646	G -> A	CTG -> TTG	1	SNP (transition)	None	50.00%
G	Polymorphism	127789	127789	1	1	none	G -> A	3680	C -> G	GGG -> GCG	1	SNP (transversion)	Substitution	50.00%
A	Polymorphism	127787	127787	1	1	none	A -> S	3682	C -> A	GCC -> TCC	1	SNP (transversion)	Substitution	50.00%
GA	Polymorphism	127783	127784	2	1	none	L -> S	3685	AG -> GA	CTG -> TCG	1	Substitution	Substitution	50.00%
T	Polymorphism	127765	127765	1	1	none	G -> E	3704	C -> T	GGG -> GAG	1	SNP (transition)	Substitution	50.00%
CT	Polymorphism	127761	127762	2	1	none	I -> K	3707	AA -> CT	ATT -> AAG	1	Substitution	Substitution	50.00%
CA	Polymorphism	127728	127729	2	1	none	T -> M	3740	GG -> CA	ACC -> ATG	1	Substitution	Substitution	50.00%
CA	Polymorphism	127707	127708	2	1	none	A -> V	3761	GG -> CA	GCC -> GTG	1	Substitution	Substitution	50.00%
CA	Polymorphism	127702	127703	2	1	none	E -> W	3766	TC -> CA	GAG -> TGG	1	Substitution	Substitution	50.00%
CGG	Polymorphism	127674	127676	2	2	none	A -> P	3793	GGC -> CGG	GCC -> CCG	1	Substitution	Substitution	50.00%
CC	Polymorphism	127668	127669	2	1	none	P -> R	3800	GG -> CC	CCC -> CGG	1	Substitution	Substitution	50.00%
C	Polymorphism	127667	127667	1	1	none	P -> A	3802	G -> C	CCG -> GCG	1	SNP (transversion)	Substitution	50.00%
AGG	Polymorphism	127650	127652	3	1	none	V -> P	3817	CAC -> AGG	GTG -> CCT	1	Substitution	Substitution	50.00%
T	Polymorphism	127636	127636	1	1	none	A -> D	3833	G -> T	GCC -> GAC	1	SNP (transversion)	Substitution	50.00%
GA	Polymorphism	127602	127603	2	1	none	G -> V	3866	CC -> GA	GGG -> GTC	1	Substitution	Substitution	50.00%
A	Polymorphism	127601	127601	1	1	none	D -> Y	3868	C -> A	GAC -> TAC	1	SNP (transversion)	Substitution	50.00%
G	Polymorphism	127580	127580	1	1	none			C -> G		1	SNP (transversion)		50.00%
C	Polymorphism	127562	127562	1	1	none			A -> C		1	SNP (transversion)		50.00%
G	Polymorphism	127562	127562	1	1	none			A -> G		1	SNP (transition)		50.00%
T	Polymorphism	127561	127561	1	1	none			C -> T		1	SNP (transition)		100.00%
C	Polymorphism	127545	127545	1	1	none			G -> C		1	SNP (transversion)		50.00%
G	Polymorphism	127544	127544	1	1	none			T -> G		1	SNP (transversion)		100.00%
G	Polymorphism	127542	127542	1	1	none			A -> G		1	SNP (transition)		50.00%
C	Polymorphism	127541	127541	1	1	none			T -> C		1	SNP (transition)		50.00%
G	Polymorphism	127541	127541	1	1	none			T -> G		1	SNP (transversion)		50.00%
G	Polymorphism	127540	127540	1	1	none			T -> G		1	SNP (transversion)		50.00%
RS1	gene	127525	131795	4271	1	reverse
C	Polymorphism	127511	127511	1	1	none			A -> C		1	SNP (transversion)		50.00%
G	Polymorphism	127510	127510	1	1	none			T -> G		1	SNP (transversion)		100.00%
G	Polymorphism	127507	127507	1	1	none			C -> G		1	SNP (transversion)		100.00%
C	Polymorphism	127506	127506	1	1	none			A -> C		1	SNP (transversion)		50.00%
T	Polymorphism	127502	127502	1	1	none			A -> T		1	SNP (transversion)		100.00%
C	Polymorphism	127501	127501	1	1	none			A -> C		1	SNP (transversion)		50.00%
G	Polymorphism	127483	127483	1	1	none			C -> G		1	SNP (transversion)		50.00%
A	Polymorphism	127451	127451	1	1	none			C -> A		1	SNP (transversion)		50.00%
G	Polymorphism	127451	127451	1	1	none			C -> G		1	SNP (transversion)		50.00%
GT	Polymorphism	127449	127450	2	1	none			CC -> GT		1	Substitution		100.00%
A	Polymorphism	127435	127435	1	1	none			T -> A		1	SNP (transversion)		50.00%
T	Polymorphism	127433	127433	1	1	none			C -> T		1	SNP (transition)		50.00%
A	Polymorphism	127401	127401	1	1	none			T -> A		1	SNP (transversion)		33.30%
G	Polymorphism	127401	127401	1	1	none			T -> G		1	SNP (transversion)		33.30%
T	Polymorphism	127400	127400	1	1	none			C -> T		1	SNP (transition)		100.00%
A	Polymorphism	127383	127383	1	1	none			C -> A		1	SNP (transversion)		50.00%
A	Polymorphism	127365	127365	1	1	none			C -> A		1	SNP (transversion)		50.00%
A	Polymorphism	127362	127362	1	1	none			C -> A		1	SNP (transversion)		50.00%
G	Polymorphism	127359	127359	1	1	none			T -> G		1	SNP (transversion)		50.00%
A	Polymorphism	127357	127357	1	1	none			C -> A		1	SNP (transversion)		50.00%
A	Polymorphism	127339	127339	1	1	none			C -> A		1	SNP (transversion)		50.00%
T	Polymorphism	127326	127326	1	1	none			C -> T		1	SNP (transition)		50.00%
C	Polymorphism	127281	127281	1	1	none			G -> C		1	SNP (transversion)		50.00%
T	Polymorphism	127280	127280	1	1	none			G -> T		1	SNP (transversion)		50.00%
T	Polymorphism	127274	127274	1	1	none			G -> T		1	SNP (transversion)		50.00%
A	Polymorphism	127273	127273	1	1	none			G -> A		1	SNP (transition)		50.00%
A	Polymorphism	127239	127239	1	1	none			C -> A		1	SNP (transversion)		33.30%
G	Polymorphism	127239	127239	1	1	none			C -> G		1	SNP (transversion)		33.30%
G	Polymorphism	127238	127238	1	1	none			C -> G		1	SNP (transversion)		100.00%
A	Polymorphism	127237	127237	1	1	none			T -> A		1	SNP (transversion)		33.30%
C	Polymorphism	127237	127237	1	1	none			T -> C		1	SNP (transition)		33.30%
C	Polymorphism	127233	127233	1	1	none			G -> C		1	SNP (transversion)		100.00%
	Polymorphism	126876	127230	355	1	none			-CCCCAGCCCTCCCCAGCCCCAGCCCTCCCCAGCCCCAGCCCTCCCCAGCCCCAGCCCTCCCCAGCCCCAGCCCTCCCCAGCCCCAGCCCTCCCCAGCCCCAGCCCTCCCCAGCCCCAGCCCTCCCCAGCCCCAGCCCTCCCCAGCCCCAGCCCTCCCCAGCCCCAGCCCTCCCCAGCCCCAGCCCTCCCCAGCCCCAGCCCTCCCCAGCCCCAGCCCTCCCCAGCCCCAGCCCTCCCCAGCCCCAGCCCTCCCCAGCCCCAGCCCTCCCCAGCCCCAGCCCTCCCCAGCCCCAGCCCTCCCCAGCCCCAGCCCTCCCCAGCCCCAGCCCTCCCCAGCCCCAGCCCTCCCCAGCCC		1	Deletion		100.00%
T	Polymorphism	126870	126870	1	1	none			C -> T		1	SNP (transition)		100.00%
G	Polymorphism	126868	126868	1	1	none			C -> G		1	SNP (transversion)		50.00%
A	Polymorphism	126865	126865	1	1	none			G -> A		1	SNP (transition)		100.00%
C	Polymorphism	126841	126841	1	1	none			T -> C		1	SNP (transition)		100.00%
G	Polymorphism	126837	126837	1	1	none			C -> G		1	SNP (transversion)		50.00%
A	Polymorphism	126822	126822	1	1	none			G -> A		1	SNP (transition)		50.00%
A	Polymorphism	126766	126766	1	1	none			C -> A		1	SNP (transversion)		50.00%
G	Polymorphism	126763	126763	1	1	none			C -> G		1	SNP (transversion)		50.00%
A	Polymorphism	126762	126762	1	1	none			C -> A		1	SNP (transversion)		50.00%
G	Polymorphism	126758	126757	0	1	none			#NAME?		1	Insertion		100.00%
G	Polymorphism	126742	126742	1	1	none			A -> G		1	SNP (transition)		50.00%
G	Polymorphism	126741	126741	1	1	none			C -> G		1	SNP (transversion)		50.00%
C	Polymorphism	126740	126740	1	1	none			T -> C		1	SNP (transition)		50.00%
C	Polymorphism	126737	126737	1	1	none			A -> C		1	SNP (transversion)		50.00%
T	Polymorphism	126736	126736	1	1	none			C -> T		1	SNP (transition)		50.00%
G	Polymorphism	126735	126735	1	1	none			A -> G		1	SNP (transition)		50.00%
T	Polymorphism	126688	126688	1	1	none			A -> T		1	SNP (transversion)		50.00%
C	Polymorphism	126683	126683	1	1	none			T -> C		1	SNP (transition)		50.00%
G	Polymorphism	126666	126666	1	1	none			C -> G		1	SNP (transversion)		50.00%
T	Polymorphism	126665	126665	1	1	none			C -> T		1	SNP (transition)		50.00%
A	Polymorphism	126664	126664	1	1	none			G -> A		1	SNP (transition)		50.00%
A	Polymorphism	126662	126662	1	1	none			G -> A		1	SNP (transition)		50.00%
G	Polymorphism	126656	126656	1	1	none			C -> G		1	SNP (transversion)		50.00%
G	Polymorphism	126651	126651	1	1	none			C -> G		1	SNP (transversion)		50.00%
G	Polymorphism	126650	126650	1	1	none			C -> G		1	SNP (transversion)		50.00%
A	Polymorphism	126635	126635	1	1	none			T -> A		1	SNP (transversion)		50.00%
T	Polymorphism	126561	126561	1	1	none			C -> T		1	SNP (transition)		50.00%
T	Polymorphism	126558	126558	1	1	none			G -> T		1	SNP (transversion)		50.00%
T	Polymorphism	126544	126544	1	1	none			C -> T		1	SNP (transition)		100.00%
T	Polymorphism	126543	126543	1	1	none			C -> T		1	SNP (transition)		50.00%
A	Polymorphism	126533	126534	2	1	none			CC -> A		1	Deletion		100.00%
A	Polymorphism	126527	126529	3	1	none			CTC -> A		1	Deletion		100.00%
T	Polymorphism	126524	126524	1	1	none			G -> T		1	SNP (transversion)		50.00%
A	Polymorphism	126513	126513	1	1	none			G -> A		1	SNP (transition)		50.00%
T	Polymorphism	126498	126498	1	1	none			C -> T		1	SNP (transition)		100.00%
	Polymorphism	126492	126493	2	1	none			#NAME?		1	Deletion		100.00%
A	Polymorphism	126490	126490	1	1	none			G -> A		1	SNP (transition)		33.30%
T	Polymorphism	126490	126490	1	1	none			G -> T		1	SNP (transversion)		33.30%
	Polymorphism	126477	126477	1	1	none			(C)4 -> (C)3		1	Deletion (tandem repeat)		100.00%
T	Polymorphism	126475	126475	1	1	none			C -> T		1	SNP (transition)		100.00%
G	Polymorphism	126472	126472	1	1	none			C -> G		1	SNP (transversion)		100.00%
	Polymorphism	126470	126470	1	1	none			-C		1	Deletion		100.00%
C	Polymorphism	126456	126456	1	1	none			G -> C		1	SNP (transversion)		50.00%
T	Polymorphism	126456	126456	1	1	none			G -> T		1	SNP (transversion)		50.00%
G	Polymorphism	126446	126446	1	1	none			T -> G		1	SNP (transversion)		50.00%
A	Polymorphism	126445	126445	1	1	none			G -> A		1	SNP (transition)		100.00%
T	Polymorphism	126430	126430	1	1	none			C -> T		1	SNP (transition)		50.00%
G	Polymorphism	126427	126427	1	1	none			C -> G		1	SNP (transversion)		50.00%
G	Polymorphism	126426	126426	1	1	none			T -> G		1	SNP (transversion)		100.00%
A	Polymorphism	126425	126425	1	1	none			C -> A		1	SNP (transversion)		50.00%
C	Polymorphism	126424	126424	1	1	none			G -> C		1	SNP (transversion)		50.00%
T	Polymorphism	126408	126408	1	1	none			C -> T		1	SNP (transition)		50.00%
T	Polymorphism	126407	126407	1	1	none			C -> T		1	SNP (transition)		50.00%
C	Polymorphism	126406	126406	1	1	none			T -> C		1	SNP (transition)		50.00%
A	Polymorphism	126397	126397	1	1	none			C -> A		1	SNP (transversion)		100.00%
	Polymorphism	126392	126395	4	1	none			#NAME?		1	Deletion		100.00%
G	Polymorphism	126361	126361	1	1	none			T -> G		1	SNP (transversion)		50.00%
G	Polymorphism	126359	126359	1	1	none			C -> G		1	SNP (transversion)		50.00%
TCCA	Polymorphism	126333	126332	0	1	none			#NAME?		1	Insertion		100.00%
T	Polymorphism	126311	126311	1	1	none			C -> T		1	SNP (transition)		50.00%
G	Polymorphism	126309	126309	1	1	none			C -> G		1	SNP (transversion)		50.00%
T	Polymorphism	126308	126308	1	1	none			C -> T		1	SNP (transition)		50.00%
G	Polymorphism	126307	126307	1	1	none			C -> G		1	SNP (transversion)		50.00%
G	Polymorphism	126304	126304	1	1	none			C -> G		1	SNP (transversion)		100.00%
C	Polymorphism	126290	126290	1	1	none			G -> C		1	SNP (transversion)		50.00%
G	Polymorphism	126289	126289	1	1	none			T -> G		1	SNP (transversion)		50.00%
CTT	Polymorphism	126279	126281	3	1	none			GGC -> CTT		1	Substitution		100.00%
TA	Polymorphism	126276	126277	2	1	none			GG -> TA		1	Substitution		100.00%
A	Polymorphism	126275	126275	1	1	none			G -> A		1	SNP (transition)		50.00%
T	Polymorphism	126273	126273	1	1	none			G -> T		1	SNP (transversion)		50.00%
A	Polymorphism	126259	126259	1	1	none			G -> A		1	SNP (transition)		50.00%
A	Polymorphism	126258	126258	1	1	none			G -> A		1	SNP (transition)		50.00%
G	Polymorphism	126256	126256	1	1	none			C -> G		1	SNP (transversion)		50.00%
A	Polymorphism	126240	126240	1	1	none			G -> A		1	SNP (transition)		50.00%
G	Polymorphism	126239	126239	1	1	none			A -> G		1	SNP (transition)		50.00%
C	Polymorphism	126238	126238	1	1	none			A -> C		1	SNP (transversion)		50.00%
C	Polymorphism	126237	126237	1	1	none			A -> C		1	SNP (transversion)		50.00%
G	Polymorphism	126237	126237	1	1	none			A -> G		1	SNP (transition)		50.00%
G	Polymorphism	126236	126236	1	1	none			T -> G		1	SNP (transversion)		50.00%
A	Polymorphism	126216	126216	1	1	none			G -> A		1	SNP (transition)		50.00%
C	Polymorphism	126215	126215	1	1	none			G -> C		1	SNP (transversion)		50.00%
A	Polymorphism	126213	126213	1	1	none			C -> A		1	SNP (transversion)		50.00%
C	Polymorphism	126211	126211	1	1	none			G -> C		1	SNP (transversion)		50.00%
C	Polymorphism	126209	126209	1	1	none			G -> C		1	SNP (transversion)		50.00%
'a' sequence repeat region	repeat_region	126202	126674	473	1	reverse
G	Polymorphism	126194	126194	1	1	none			A -> G		1	SNP (transition)		50.00%
T	Polymorphism	126194	126194	1	1	none			A -> T		1	SNP (transversion)		50.00%
A	Polymorphism	126192	126192	1	1	none			C -> A		1	SNP (transversion)		100.00%
T	Polymorphism	126180	126180	1	1	none			C -> T		1	SNP (transition)		100.00%
C	Polymorphism	126178	126178	1	1	none			G -> C		1	SNP (transversion)		100.00%
A	Polymorphism	126177	126177	1	1	none			T -> A		1	SNP (transversion)		50.00%
G	Polymorphism	126177	126177	1	1	none			T -> G		1	SNP (transversion)		50.00%
C	Polymorphism	126176	126176	1	1	none			T -> C		1	SNP (transition)		100.00%
G	Polymorphism	126161	126161	1	1	none			A -> G		1	SNP (transition)		50.00%
C	Polymorphism	126158	126158	1	1	none			T -> C		1	SNP (transition)		50.00%
G	Polymorphism	126137	126137	1	1	none			T -> G		1	SNP (transversion)		50.00%
G	Polymorphism	126135	126135	1	1	none			A -> G		1	SNP (transition)		50.00%
G	Polymorphism	126133	126133	1	1	none			A -> G		1	SNP (transition)		50.00%
G	Polymorphism	126113	126113	1	1	none			A -> G		1	SNP (transition)		50.00%
	Polymorphism	126111	126112	2	1	none			#NAME?		1	Deletion		100.00%
C	Polymorphism	126107	126107	1	1	none			G -> C		1	SNP (transversion)		50.00%
TC	Polymorphism	126104	126105	2	1	none	M -> R	2	CA -> TC	ATG -> AGA	1	Substitution	Start Codon Loss	50.00%
G	Polymorphism	126082	126082	1	1	none	G -> R	25	C -> G	GGC -> CGC	1	SNP (transversion)	Substitution	50.00%
C	Polymorphism	126078	126078	1	1	none	P -> R	29	G -> C	CCC -> CGC	1	SNP (transversion)	Substitution	50.00%
	Polymorphism	126015	126027	13	1	none		80	#NAME?		1	Deletion	Frame Shift	100.00%
	Polymorphism	125996	126000	5	1	none		107	#NAME?		1	Deletion	Frame Shift	100.00%
A	Polymorphism	125993	125993	1	1	none		114	C -> A	GTG -> GTT	1	SNP (transversion)	None	50.00%
C	Polymorphism	125954	125954	1	1	none		153	G -> C	CCC -> CCG	1	SNP (transversion)	None	50.00%
C	Polymorphism	125952	125952	1	1	none	A -> G	155	G -> C	GCC -> GGC	1	SNP (transversion)	Substitution	50.00%
G	Polymorphism	125949	125949	1	1	none	S -> T	158	C -> G	AGT -> ACT	1	SNP (transversion)	Substitution	50.00%
T	Polymorphism	125941	125941	1	1	none	P -> T	166	G -> T	CCG -> ACG	1	SNP (transversion)	Substitution	50.00%
GTC	Polymorphism	125909	125911	3	1	none	W -> D	196	CCA -> GTC	TGG -> GAC	1	Substitution	Substitution	50.00%
TT	Polymorphism	125907	125908	2	1	none	L -> N	199	AG -> TT	CTC -> AAC	1	Substitution	Substitution	50.00%
G	Polymorphism	125900	125900	1	1	none		207	A -> G	GTT -> GTC	1	SNP (transition)	None	50.00%
AA	Polymorphism	125828	125829	2	1	none	E -> V	278	CT -> AA	GAG -> GTT	1	Substitution	Substitution	50.00%
T	Polymorphism	125823	125823	1	1	none	R -> Q	284	C -> T	CGG -> CAG	1	SNP (transition)	Substitution	50.00%
GGT	Polymorphism	125822	125824	3	1	none	R -> T	283	CCG -> GGT	CGG -> ACC	1	Substitution	Substitution	50.00%
C	Polymorphism	125821	125821	1	1	none	P -> A	286	G -> C	CCC -> GCC	1	SNP (transversion)	Substitution	50.00%
C	Polymorphism	125806	125806	1	1	none	P -> A	301	G -> C	CCC -> GCC	1	SNP (transversion)	Substitution	50.00%
C	Polymorphism	125803	125803	1	1	none	R -> G	304	G -> C	CGC -> GGC	1	SNP (transversion)	Substitution	50.00%
CGT	Polymorphism	125789	125791	2	2	none	P -> T	316	TGG -> CGT	CCA -> ACG	1	Substitution	Substitution	50.00%
A	Polymorphism	125768	125768	1	1	none		339	C -> A	GGG -> GGT	1	SNP (transversion)	None	50.00%
AC	Polymorphism	125738	125739	2	1	none	S -> C	368	TG -> AC	TCA -> TGT	1	Substitution	Substitution	50.00%
TC	Polymorphism	125736	125737	2	1	none	R -> D	370	CG -> TC	CGC -> GAC	1	Substitution	Substitution	50.00%
CG	Polymorphism	125730	125731	2	1	none	F -> R	376	AA -> CG	TTC -> CGC	1	Substitution	Substitution	50.00%
C	Polymorphism	125702	125702	1	1	none		405	G -> C	CGC -> CGG	1	SNP (transversion)	None	50.00%
G	Polymorphism	125643	125643	1	1	none	G -> A	464	C -> G	GGG -> GCG	1	SNP (transversion)	Substitution	50.00%
G	Polymorphism	125641	125641	1	1	none	A -> P	466	C -> G	GCG -> CCG	1	SNP (transversion)	Substitution	50.00%
A	Polymorphism	125613	125613	1	1	none	T -> I	494	G -> A	ACC -> ATC	1	SNP (transition)	Substitution	50.00%
CAA	Polymorphism	125573	125575	3	1	none	P -> L	532	GGG -> CAA	CCC -> TTG	1	Substitution	Substitution	50.00%
AT	Polymorphism	125507	125508	2	1	none	V -> D	599	GA -> AT	GTC -> GAT	1	Substitution	Substitution	50.00%
GC	Polymorphism	125471	125472	2	1	none	S -> C	635	CG -> GC	TCG -> TGC	1	Substitution	Substitution	50.00%
TCT	Polymorphism	125468	125470	2	2	none	W -> R	637	CCA -> TCT	TGG -> AGA	1	Substitution	Substitution	50.00%
A	Polymorphism	125465	125465	1	1	none		642	G -> A	GCC -> GCT	1	SNP (transition)	None	50.00%
[truncated: 8,888 more rows]
